# Supplementary material for: High-throughput quantum-mechanics/molecular-mechanics (ONIOM) macromolecular crystallographic refinement with PHENIX/DivCon: the impact of mixed Hamiltonian methods on ligand and protein structure
Source: Acta Crystallogr D Struct Biol. 2018 Oct 29;74(Pt 11):1063–77. doi: 10.1107/S2059798318012913 (PMC6213575; doi:10.1107/S2059798318012913)
Supplement: Supplementary file 2 [file d-74-01063-sup2.gz › results_ONIOM/1SJ0-H_refine_001.pdb]

REMARK Date 2017-01-11 Time 13:42:38 EST -0500 (1484160158.26 s)
REMARK PHENIX refinement
REMARK 
REMARK ****************** INPUT FILES AND LABELS ******************************
REMARK Reflections:
REMARK   file name      : 1SJ0.sf
REMARK   labels         : ['r1sj0sf,wavelength_id=1,_refln.intensity_meas,_refln.intensity_sigma']
REMARK R-free flags:
REMARK   file name      : None
REMARK   label          : R-free-flags
REMARK   test_flag_value: 1
REMARK Model file name(s): 
REMARK   /scratch/oleg/2711271.gondor.quantumbioinc.com/1SJ0-H.pdb
REMARK 
REMARK ******************** REFINEMENT SUMMARY: QUICK FACTS *******************
REMARK Start: r_work = 0.2077 r_free = 0.2072 bonds = 0.011 angles = 1.902
REMARK Final: r_work = 0.1914 r_free = 0.2615 bonds = 0.016 angles = 2.185
REMARK ************************************************************************
REMARK 
REMARK ****************** REFINEMENT STATISTICS STEP BY STEP ******************
REMARK leading digit, like 1_, means number of macro-cycle                     
REMARK 0    : statistics at the very beginning when nothing is done yet        
REMARK 1_bss: bulk solvent correction and/or (anisotropic) scaling             
REMARK 1_xyz: refinement of coordinates                                        
REMARK 1_adp: refinement of ADPs (Atomic Displacement Parameters)              
REMARK 1_occ: refinement of occupancies                                        
REMARK ------------------------------------------------------------------------
REMARK  stage       r-work r-free bonds angles b_min b_max b_ave n_water shift
REMARK       0    : 0.2418 0.2499 0.011  1.90   9.5 157.9  41.8 456      0.000
REMARK       1_bss: 0.2077 0.2072 0.011  1.90   6.9 155.3  39.2 456      0.000
REMARK 1_settarget: 0.2077 0.2072 0.011  1.90   6.9 155.3  39.2 456      0.000
REMARK       1_nqh: 0.2077 0.2074 0.011  1.90   6.9 155.3  39.2 456      0.007
REMARK    1_weight: 0.2077 0.2074 0.011  1.90   6.9 155.3  39.2 456      0.007
REMARK    1_checkH: 0.2088 0.2082 0.011  1.90   6.9 155.3  39.2 456      0.458
REMARK    1_xyzrec: 0.2024 0.2389 0.015  2.25   6.9 155.3  39.2 456      0.603
REMARK    1_checkH: 0.2024 0.2391 0.015  2.25   6.9 155.3  39.2 456      0.603
REMARK       1_adp: 0.2015 0.2512 0.015  2.25  15.0 150.3  40.4 456      0.603
REMARK   1_regHadp: 0.2011 0.2513 0.015  2.25  15.0 150.3  40.4 456      0.603
REMARK       1_occ: 0.2011 0.2514 0.015  2.25  15.0 150.3  40.4 456      0.603
REMARK       2_bss: 0.1991 0.2493 0.015  2.25  13.6 148.9  39.0 456      0.603
REMARK 2_settarget: 0.1991 0.2493 0.015  2.25  13.6 148.9  39.0 456      0.603
REMARK 2_updatecdl: 0.1991 0.2493 0.015  2.25  13.6 148.9  39.0 456      0.603
REMARK       2_nqh: 0.1992 0.2492 0.015  2.25  13.6 148.9  39.0 456      0.605
REMARK    2_weight: 0.1992 0.2492 0.015  2.25  13.6 148.9  39.0 456      0.605
REMARK    2_checkH: 0.1992 0.2492 0.015  2.25  13.6 148.9  39.0 456      0.605
REMARK    2_xyzrec: 0.1963 0.2535 0.015  2.14  13.6 148.9  39.0 456      0.628
REMARK    2_checkH: 0.1964 0.2537 0.015  2.14  13.6 148.9  39.0 456      0.627
REMARK       2_adp: 0.1950 0.2556 0.015  2.14  12.8 143.9  38.9 456      0.627
REMARK   2_regHadp: 0.1953 0.2560 0.015  2.14  12.8 143.9  38.9 456      0.627
REMARK       2_occ: 0.1952 0.2561 0.015  2.14  12.8 143.9  38.9 456      0.627
REMARK       3_bss: 0.1943 0.2558 0.015  2.14  12.7 143.8  38.9 456      0.627
REMARK 3_settarget: 0.1943 0.2558 0.015  2.14  12.7 143.8  38.9 456      0.627
REMARK 3_updatecdl: 0.1943 0.2558 0.015  2.13  12.7 143.8  38.9 456      0.627
REMARK       3_nqh: 0.1952 0.2568 0.015  2.13  12.7 143.8  38.9 456      0.631
REMARK    3_weight: 0.1952 0.2568 0.015  2.13  12.7 143.8  38.9 456      0.631
REMARK    3_checkH: 0.1952 0.2568 0.015  2.13  12.7 143.8  38.9 456      0.631
REMARK    3_xyzrec: 0.1917 0.2605 0.016  2.18  12.7 143.8  38.9 456      0.659
REMARK    3_checkH: 0.1916 0.2606 0.016  2.18  12.7 143.8  38.9 456      0.659
REMARK       3_adp: 0.1917 0.2616 0.016  2.18  12.1 138.8  38.8 456      0.659
REMARK   3_regHadp: 0.1917 0.2617 0.016  2.18  12.1 138.8  38.8 456      0.659
REMARK       3_occ: 0.1916 0.2619 0.016  2.18  12.1 138.8  38.8 456      0.659
REMARK         end: 0.1914 0.2615 0.016  2.18  11.9 138.7  38.6 456      0.659
REMARK ------------------------------------------------------------------------
REMARK MODEL CONTENT.
REMARK  ELEMENT        ATOM RECORD COUNT   OCCUPANCY SUM
REMARK        C                     1268         1268.00
REMARK        H                     2318         2315.14
REMARK        O                      474          472.57
REMARK        N                      329          329.00
REMARK        S                       20           20.00
REMARK      O1-                       28           28.00
REMARK    TOTAL                     4437         4432.71
REMARK -----------------------------------------------------------------------
REMARK r_free_flags.md5.hexdigest e1b68517c9147e5840299a5fc8889f5d
REMARK 
REMARK IF THIS FILE IS FOR PDB DEPOSITION: REMOVE ALL FROM THIS LINE UP.
REMARK   3
REMARK   3 REFINEMENT.
REMARK   3   PROGRAM     : PHENIX (1.11.1_2575: ???)
REMARK   3   AUTHORS     : Adams,Afonine,Bunkoczi,Burnley,Chen,Dar,Davis,
REMARK   3               : Draizen,Echols,Gildea,Gros,Grosse-Kunstleve,Headd,
REMARK   3               : Hintze,Hung,Ioerger,Liebschner,McCoy,McKee,Moriarty,
REMARK   3               : Oeffner,Poon,Read,Richardson,Richardson,Sacchettini,
REMARK   3               : Sauter,Sobolev,Storoni,Terwilliger,Williams,Zwart
REMARK   3
REMARK   3  REFINEMENT TARGET : ML
REMARK   3  
REMARK   3  DATA USED IN REFINEMENT.
REMARK   3   RESOLUTION RANGE HIGH (ANGSTROMS) : 1.900   
REMARK   3   RESOLUTION RANGE LOW  (ANGSTROMS) : 9.985   
REMARK   3   MIN(FOBS/SIGMA_FOBS)              : 1.71  
REMARK   3   COMPLETENESS FOR RANGE        (%) : 78.91 
REMARK   3   NUMBER OF REFLECTIONS             : 18183     
REMARK   3   NUMBER OF REFLECTIONS (NON-ANOMALOUS) : 18183     
REMARK   3  
REMARK   3  FIT TO DATA USED IN REFINEMENT.
REMARK   3   R VALUE     (WORKING + TEST SET) : 0.1985
REMARK   3   R VALUE            (WORKING SET) : 0.1914
REMARK   3   FREE R VALUE                     : 0.2615
REMARK   3   FREE R VALUE TEST SET SIZE   (%) : 10.00 
REMARK   3   FREE R VALUE TEST SET COUNT      : 1818      
REMARK   3  
REMARK   3  FIT TO DATA USED IN REFINEMENT (IN BINS).
REMARK   3   BIN  RESOLUTION RANGE  COMPL.    NWORK NFREE   RWORK  RFREE  CCWORK CCFREE
REMARK   3     1 9.9854 - 4.3509      0.95     1691   188  0.1646 0.2471   0.942  0.902
REMARK   3     2 4.3509 - 3.5023      0.95     1577   175  0.1442 0.2016   0.947  0.914
REMARK   3     3 3.5023 - 3.0744      0.94     1523   170  0.1748 0.2438   0.917  0.816
REMARK   3     4 3.0744 - 2.8001      0.92     1473   163  0.1868 0.2658   0.902  0.789
REMARK   3     5 2.8001 - 2.6032      0.90     1444   161  0.1951 0.2425   0.881  0.841
REMARK   3     6 2.6032 - 2.4521      0.86     1346   149  0.1870 0.2786   0.875  0.791
REMARK   3     7 2.4521 - 2.3309      0.83     1312   146  0.1978 0.2952   0.830  0.631
REMARK   3     8 2.3309 - 2.2306      0.80     1255   140  0.2332 0.3019   0.775  0.663
REMARK   3     9 2.2306 - 2.1457      0.74     1151   127  0.2654 0.3549   0.655  0.519
REMARK   3    10 2.1457 - 2.0723      0.68     1052   118  0.3179 0.3826   0.518  0.400
REMARK   3    11 2.0723 - 2.0080      0.62      957   106  0.3377 0.4120   0.407  0.132
REMARK   3    12 2.0080 - 1.9511      0.55      847    94  0.3652 0.3693   0.322  0.106
REMARK   3    13 1.9511 - 1.9001      0.47      737    81  0.3862 0.4034   0.300  0.156
REMARK   3  
REMARK   3  BULK SOLVENT MODELLING.
REMARK   3   METHOD USED        : FLAT BULK SOLVENT MODEL
REMARK   3   SOLVENT RADIUS     : 1.11    
REMARK   3   SHRINKAGE RADIUS   : 0.90    
REMARK   3   GRID STEP FACTOR   : 4.00    
REMARK   3  
REMARK   3  ERROR ESTIMATES.
REMARK   3   COORDINATE ERROR (MAXIMUM-LIKELIHOOD BASED)     : 0.32    
REMARK   3   PHASE ERROR (DEGREES, MAXIMUM-LIKELIHOOD BASED) : 27.31   
REMARK   3  
REMARK   3  STRUCTURE FACTORS CALCULATION ALGORITHM : FFT
REMARK   3  
REMARK   3  RESTRAINTS LIBRARY
REMARK   3    GEOSTD + MON.LIB. + CDL v1.2
REMARK   3  
REMARK   3  DEVIATIONS FROM IDEAL VALUES.
REMARK   3                 RMSD     MAX  COUNT
REMARK   3   BOND      :  0.016   0.104   2008
REMARK   3   ANGLE     :  2.185  10.064   2716
REMARK   3   CHIRALITY :  0.117   0.411    317
REMARK   3   PLANARITY :  0.016   0.090    336
REMARK   3   DIHEDRAL  : 14.234 110.692   1202
REMARK   3   MIN NONBONDED DISTANCE : 1.920 
REMARK   3  
REMARK   3  MOLPROBITY STATISTICS.
REMARK   3   ALL-ATOM CLASHSCORE : 2.27
REMARK   3   RAMACHANDRAN PLOT:
REMARK   3     OUTLIERS : 0.84  %
REMARK   3     ALLOWED  : 2.09  %
REMARK   3     FAVORED  : 97.07 %
REMARK   3   ROTAMER OUTLIERS : 5.07 %
REMARK   3   CBETA DEVIATIONS : 0
REMARK   3   PEPTIDE PLANE:
REMARK   3     CIS-PROLINE     : 0
REMARK   3     CIS-GENERAL     : 0
REMARK   3     TWISTED PROLINE : 0
REMARK   3     TWISTED GENERAL : 0
REMARK   3  
REMARK   3  ATOMIC DISPLACEMENT PARAMETERS.
REMARK   3   WILSON B : 28.83
REMARK   3   RMS(B_ISO_OR_EQUIVALENT_BONDED) : 7.32
REMARK   3   ATOMS          NUMBER OF ATOMS
REMARK   3                    ISO.  ANISO. 
REMARK   3    ALL         :   4437       0
REMARK   3    ALL (NO H)  :   2119       0
REMARK   3    SOLVENT     :    152       0
REMARK   3    NON-SOLVENT :   1967       0
REMARK   3    HYDROGENS   :   2318       0
REMARK   3
REMARK   3
REMARK   3   OTHER REFINEMENT REMARKS:
REMARK   3   XRAY REFINEMENT USING QUANTUM MECHANICAL FUNCTIONAL
REMARK   3   PROGRAM      :QuantumBio DivCon 6 build-7.1.1-b4015.17
REMARK   3   AUTHORS      :BORBULEVYCH O.Y., PLUMLEY J., 
REMARK   3                :MARTIN, R.I., WESTERHOFF L.M. 
REMARK   3
REMARK   3   REFERENCE     :BORBULEVYCH O.Y., PLUMLEY J.A.,
REMARK   3                 :MARTIN, R.I., MERZ, K.M.,  WESTERHOFF L.M.
REMARK   3                 :ACTA CRYSTLLOGRAPHICA SECTION D, 2014, 
REMARK   3                 :V. D70, pp. 1233-1247
REMARK   3   QM METHOD(HAMILTONIAN): PM6 AMBERFF14
REMARK   3   REGION QM REFINEMENT: 
REMARK   3      MAIN/BUFFER QM REGION RADII (A): 3.0 / 0.0
REMARK   3      LIGAND / STRAIN ENERGY: E4D_A_600 / 13.33 KCAL/MOLE
REMARK   3
HELIX    1   1 ALA A  312  ALA A  322  1               Generated by MOE   11
HELIX    2   2 PHE A  337  GLU A  339  5               Generated by MOE    3
HELIX    3   3 MET A  342  LYS A  362  1               Generated by MOE   21
HELIX    4   4 LEU A  372  SER A  395  1               Generated by MOE   24
HELIX    5   5 ARG A  412  LYS A  416  1               Generated by MOE    5
HELIX    6   6 VAL A  422  MET A  438  1               Generated by MOE   17
HELIX    7   7 GLY A  442  ASN A  455  1               Generated by MOE   14
HELIX    8   8 VAL A  458  THR A  460  5               Generated by MOE    3
HELIX    9   9 LEU A  466  LYS A  492  1               Generated by MOE   27
HELIX   10  10 LEU A  497  LEU A  525  1               Generated by MOE   29
HELIX   11  11 LEU A  536  LEU A  544  1               Generated by MOE    9
SHEET    1       LYS A 401  ALA A 405                  Generated by MOE
SHEET    2       LEU A 408  ASP A 411                  Generated by MOE
CRYST1   58.480   58.480  276.080  90.00  90.00 120.00 P 65 2 2
SCALE1      0.017100  0.009873  0.000000        0.00000
SCALE2      0.000000  0.019745  0.000000        0.00000
SCALE3      0.000000  0.000000  0.003622        0.00000
ATOM      1  N   ALA A 307      10.200  11.767   7.137  1.00104.45           N
ATOM      2  CA  ALA A 307       9.847  11.876   8.582  1.00 95.07           C
ATOM      3  C   ALA A 307       9.095  13.161   8.964  1.00100.21           C
ATOM      4  O   ALA A 307       8.920  13.459  10.144  1.00 78.97           O
ATOM      5  CB  ALA A 307      11.117  11.827   9.407  1.00 89.38           C
ATOM      6  H1  ALA A 307      10.565  10.845   6.929  1.00125.37           H
ATOM      7  H2  ALA A 307      10.912  12.446   6.899  1.00125.37           H
ATOM      8  HA  ALA A 307       9.222  11.028   8.867  1.00114.12           H
ATOM      9  HB1 ALA A 307      11.681  10.949   9.126  1.00107.29           H
ATOM     10  HB2 ALA A 307      11.700  12.717   9.204  1.00107.29           H
ATOM     11  HB3 ALA A 307      10.879  11.798  10.467  1.00107.29           H
ATOM     12  N   LEU A 308       8.708  13.945   7.954  1.00114.07           N
ATOM     13  CA  LEU A 308       8.516  15.393   8.063  1.00110.09           C
ATOM     14  C   LEU A 308       7.053  15.777   7.746  1.00100.81           C
ATOM     15  O   LEU A 308       6.688  16.952   7.814  1.00106.77           O
ATOM     16  CB  LEU A 308       9.557  16.114   7.168  1.00110.12           C
ATOM     17  CG  LEU A 308      10.812  15.286   6.733  1.00104.11           C
ATOM     18  CD1 LEU A 308      10.631  14.730   5.306  1.00104.94           C
ATOM     19  CD2 LEU A 308      12.079  16.126   6.810  1.00 76.12           C
ATOM     20  H   LEU A 308       8.841  13.591   7.016  1.00136.91           H
ATOM     21  HA  LEU A 308       8.713  15.703   9.091  1.00132.14           H
ATOM     22  HB2 LEU A 308       9.074  16.536   6.285  1.00132.17           H
ATOM     23  HB3 LEU A 308       9.907  16.965   7.756  1.00132.17           H
ATOM     24  HG  LEU A 308      11.008  14.454   7.405  1.00124.97           H
ATOM     25 HD11 LEU A 308      11.450  14.048   5.068  1.00125.97           H
ATOM     26 HD12 LEU A 308       9.691  14.183   5.230  1.00125.97           H
ATOM     27 HD13 LEU A 308      10.630  15.548   4.583  1.00125.97           H
ATOM     28 HD21 LEU A 308      12.924  15.601   6.358  1.00 91.38           H
ATOM     29 HD22 LEU A 308      11.902  17.071   6.302  1.00 91.38           H
ATOM     30 HD23 LEU A 308      12.300  16.301   7.865  1.00 91.38           H
ATOM     31  N   SER A 309       6.234  14.757   7.439  1.00 91.26           N
ATOM     32  CA  SER A 309       4.776  14.755   7.424  1.00 90.60           C
ATOM     33  C   SER A 309       4.224  14.105   8.717  1.00 74.63           C
ATOM     34  O   SER A 309       3.047  14.295   9.023  1.00 69.54           O
ATOM     35  CB  SER A 309       4.344  14.036   6.132  1.00 96.54           C
ATOM     36  OG  SER A 309       2.940  14.012   5.967  1.00102.44           O
ATOM     37  H   SER A 309       6.660  13.845   7.362  1.00109.55           H
ATOM     38  HA  SER A 309       4.422  15.787   7.381  1.00108.75           H
ATOM     39  HB2 SER A 309       4.782  14.555   5.278  1.00115.89           H
ATOM     40  HB3 SER A 309       4.723  13.012   6.150  1.00115.89           H
ATOM     41  HG  SER A 309       2.738  13.503   5.178  1.00122.96           H
ATOM     42  N   LEU A 310       5.059  13.359   9.473  1.00 66.45           N
ATOM     43  CA  LEU A 310       4.737  12.837  10.807  1.00 56.72           C
ATOM     44  C   LEU A 310       4.450  14.002  11.739  1.00 44.81           C
ATOM     45  O   LEU A 310       5.258  14.919  11.851  1.00 48.01           O
ATOM     46  CB  LEU A 310       5.896  11.970  11.378  1.00 56.96           C
ATOM     47  CG  LEU A 310       5.746  10.423  11.411  1.00 51.33           C
ATOM     48  CD1 LEU A 310       5.222   9.775  10.126  1.00 46.87           C
ATOM     49  CD2 LEU A 310       7.093   9.775  11.754  1.00 54.35           C
ATOM     50  H   LEU A 310       6.014  13.256   9.172  1.00 79.78           H
ATOM     51  HA  LEU A 310       3.844  12.224  10.735  1.00 68.10           H
ATOM     52  HB2 LEU A 310       6.790  12.197  10.802  1.00 68.39           H
ATOM     53  HB3 LEU A 310       6.094  12.283  12.403  1.00 68.39           H
ATOM     54  HG  LEU A 310       5.082  10.136  12.210  1.00 61.63           H
ATOM     55 HD11 LEU A 310       5.077   8.706  10.284  1.00 56.28           H
ATOM     56 HD12 LEU A 310       4.261  10.206   9.855  1.00 56.28           H
ATOM     57 HD13 LEU A 310       5.934   9.935   9.314  1.00 56.28           H
ATOM     58 HD21 LEU A 310       6.953   8.704  11.922  1.00 65.25           H
ATOM     59 HD22 LEU A 310       7.792   9.918  10.931  1.00 65.25           H
ATOM     60 HD23 LEU A 310       7.502  10.215  12.665  1.00 65.25           H
ATOM     61  N   THR A 311       3.321  13.943  12.435  1.00 40.93           N
ATOM     62  CA  THR A 311       3.071  14.806  13.585  1.00 44.32           C
ATOM     63  C   THR A 311       4.009  14.408  14.729  1.00 46.23           C
ATOM     64  O   THR A 311       4.659  13.364  14.684  1.00 41.55           O
ATOM     65  CB  THR A 311       1.636  14.702  14.129  1.00 48.10           C
ATOM     66  OG1 THR A 311       1.456  13.562  14.944  1.00 44.45           O
ATOM     67  CG2 THR A 311       0.574  14.742  13.035  1.00 57.65           C
ATOM     68  H   THR A 311       2.693  13.170  12.277  1.00 49.15           H
ATOM     69  HA  THR A 311       3.256  15.846  13.316  1.00 53.22           H
ATOM     70  HB  THR A 311       1.457  15.567  14.765  1.00 57.75           H
ATOM     71  HG1 THR A 311       0.660  13.672  15.472  1.00 53.38           H
ATOM     72 HG21 THR A 311      -0.416  14.730  13.495  1.00 69.21           H
ATOM     73 HG22 THR A 311       0.685  15.657  12.451  1.00 69.21           H
ATOM     74 HG23 THR A 311       0.658  13.864  12.391  1.00 69.21           H
ATOM     75  N   ALA A 312       4.007  15.225  15.787  1.00 48.26           N
ATOM     76  CA  ALA A 312       4.725  14.947  17.019  1.00 40.53           C
ATOM     77  C   ALA A 312       4.307  13.619  17.636  1.00 39.43           C
ATOM     78  O   ALA A 312       5.158  12.820  18.004  1.00 42.78           O
ATOM     79  CB  ALA A 312       4.471  16.056  18.014  1.00 34.54           C
ATOM     80  H   ALA A 312       3.441  16.062  15.753  1.00 57.95           H
ATOM     81  HA  ALA A 312       5.794  14.920  16.798  1.00 48.67           H
ATOM     82  HB1 ALA A 312       5.084  15.881  18.896  1.00 41.48           H
ATOM     83  HB2 ALA A 312       4.742  17.015  17.578  1.00 41.48           H
ATOM     84  HB3 ALA A 312       3.418  16.066  18.296  1.00 41.48           H
ATOM     85  N   ASP A 313       3.006  13.374  17.741  1.00 46.11           N
ATOM     86  CA  ASP A 313       2.492  12.137  18.271  1.00 43.39           C
ATOM     87  C   ASP A 313       2.937  10.914  17.484  1.00 40.22           C
ATOM     88  O   ASP A 313       3.157   9.859  18.071  1.00 33.78           O
ATOM     89  CB  ASP A 313       0.961  12.255  18.382  1.00 57.57           C
ATOM     90  CG  ASP A 313       0.561  13.161  19.551  1.00 63.06           C
ATOM     91  OD1 ASP A 313      -0.350  14.002  19.360  1.00 68.73           O
ATOM     92  OD2 ASP A 313       1.156  12.962  20.636  1.00 54.47           O1-
ATOM     93  H   ASP A 313       2.344  14.061  17.420  1.00 55.37           H
ATOM     94  HA  ASP A 313       2.901  12.015  19.275  1.00 52.10           H
ATOM     95  HB2 ASP A 313       0.518  12.612  17.448  1.00 69.12           H
ATOM     96  HB3 ASP A 313       0.572  11.256  18.590  1.00 69.12           H
ATOM     97  N   GLN A 314       3.029  11.039  16.155  1.00 40.21           N
ATOM     98  CA  GLN A 314       3.383   9.907  15.306  1.00 45.80           C
ATOM     99  C   GLN A 314       4.867   9.635  15.501  1.00 41.42           C
ATOM    100  O   GLN A 314       5.270   8.484  15.481  1.00 42.19           O
ATOM    101  CB  GLN A 314       3.049  10.164  13.822  1.00 52.22           C
ATOM    102  CG  GLN A 314       1.585  10.570  13.561  1.00 55.23           C
ATOM    103  CD  GLN A 314       1.162  10.584  12.093  1.00 59.30           C
ATOM    104  OE1 GLN A 314       1.687  11.354  11.290  1.00 63.57           O
ATOM    105  NE2 GLN A 314       0.166   9.770  11.744  1.00 73.25           N
ATOM    106  H   GLN A 314       2.868  11.938  15.728  1.00 48.28           H
ATOM    107  HA  GLN A 314       2.817   9.035  15.626  1.00 55.00           H
ATOM    108  HB2 GLN A 314       3.674  10.990  13.488  1.00 62.70           H
ATOM    109  HB3 GLN A 314       3.272   9.269  13.240  1.00 62.70           H
ATOM    110  HG2 GLN A 314       0.886  10.020  14.194  1.00 66.32           H
ATOM    111  HG3 GLN A 314       1.572  11.608  13.817  1.00 66.32           H
ATOM    112 HE21 GLN A 314      -0.251   9.163  12.435  1.00 87.94           H
ATOM    113 HE22 GLN A 314      -0.154   9.760  10.787  1.00 87.94           H
ATOM    114  N   MET A 315       5.675  10.692  15.654  1.00 43.23           N
ATOM    115  CA  MET A 315       7.104  10.593  15.864  1.00 41.64           C
ATOM    116  C   MET A 315       7.349   9.795  17.142  1.00 35.74           C
ATOM    117  O   MET A 315       7.981   8.754  17.085  1.00 30.15           O
ATOM    118  CB  MET A 315       7.690  12.002  15.911  1.00 41.43           C
ATOM    119  CG  MET A 315       9.195  11.962  16.109  1.00 37.63           C
ATOM    120  SD  MET A 315      10.097  11.107  14.810  1.00 45.15           S
ATOM    121  CE  MET A 315      10.113  12.379  13.549  1.00 39.72           C
ATOM    122  H   MET A 315       5.270  11.618  15.649  1.00 51.91           H
ATOM    123  HA  MET A 315       7.536  10.054  15.022  1.00 50.00           H
ATOM    124  HB2 MET A 315       7.466  12.517  14.975  1.00 49.75           H
ATOM    125  HB3 MET A 315       7.251  12.557  16.739  1.00 49.75           H
ATOM    126  HG2 MET A 315       9.550  12.990  16.152  1.00 45.19           H
ATOM    127  HG3 MET A 315       9.419  11.491  17.070  1.00 45.19           H
ATOM    128  HE1 MET A 315      10.671  12.021  12.687  1.00 47.69           H
ATOM    129  HE2 MET A 315       9.091  12.629  13.259  1.00 47.69           H
ATOM    130  HE3 MET A 315      10.640  13.240  13.953  1.00 47.69           H
ATOM    131  N   VAL A 316       6.769  10.236  18.260  1.00 35.84           N
ATOM    132  CA  VAL A 316       6.881   9.574  19.561  1.00 33.55           C
ATOM    133  C   VAL A 316       6.472   8.134  19.462  1.00 37.84           C
ATOM    134  O   VAL A 316       7.156   7.270  20.019  1.00 41.04           O
ATOM    135  CB  VAL A 316       6.019  10.257  20.651  1.00 28.83           C
ATOM    136  CG1 VAL A 316       6.122   9.560  22.015  1.00 34.06           C
ATOM    137  CG2 VAL A 316       6.481  11.661  20.853  1.00 32.22           C
ATOM    138  H   VAL A 316       6.237  11.095  18.214  1.00 43.04           H
ATOM    139  HA  VAL A 316       7.926   9.605  19.863  1.00 40.30           H
ATOM    140  HB  VAL A 316       4.973  10.265  20.347  1.00 34.63           H
ATOM    141 HG11 VAL A 316       5.573  10.113  22.776  1.00 40.90           H
ATOM    142 HG12 VAL A 316       5.698   8.560  21.956  1.00 40.90           H
ATOM    143 HG13 VAL A 316       7.165   9.484  22.314  1.00 40.90           H
ATOM    144 HG21 VAL A 316       5.847  12.169  21.577  1.00 38.70           H
ATOM    145 HG22 VAL A 316       7.521  11.668  21.180  1.00 38.70           H
ATOM    146 HG23 VAL A 316       6.406  12.187  19.919  1.00 38.70           H
ATOM    147  N   SER A 317       5.334   7.877  18.817  1.00 44.68           N
ATOM    148  CA  SER A 317       4.786   6.540  18.771  1.00 44.95           C
ATOM    149  C   SER A 317       5.718   5.667  17.907  1.00 38.39           C
ATOM    150  O   SER A 317       5.966   4.506  18.228  1.00 36.75           O
ATOM    151  CB  SER A 317       3.322   6.616  18.320  1.00 46.55           C
ATOM    152  OG  SER A 317       2.657   5.438  18.704  1.00 62.43           O
ATOM    153  H   SER A 317       4.800   8.633  18.403  1.00 53.65           H
ATOM    154  HA  SER A 317       4.790   6.164  19.798  1.00 53.97           H
ATOM    155  HB2 SER A 317       2.830   7.456  18.808  1.00 55.90           H
ATOM    156  HB3 SER A 317       3.273   6.734  17.238  1.00 55.90           H
ATOM    157  HG  SER A 317       1.727   5.525  18.488  1.00 74.95           H
ATOM    158  N   ALA A 318       6.306   6.221  16.845  1.00 37.62           N
ATOM    159  CA  ALA A 318       7.232   5.466  16.011  1.00 33.44           C
ATOM    160  C   ALA A 318       8.480   5.077  16.818  1.00 35.49           C
ATOM    161  O   ALA A 318       9.022   3.976  16.683  1.00 35.04           O
ATOM    162  CB  ALA A 318       7.583   6.320  14.796  1.00 35.94           C
ATOM    163  H   ALA A 318       6.160   7.200  16.638  1.00 45.18           H
ATOM    164  HA  ALA A 318       6.744   4.556  15.664  1.00 40.17           H
ATOM    165  HB1 ALA A 318       8.259   5.764  14.147  1.00 43.16           H
ATOM    166  HB2 ALA A 318       6.682   6.559  14.238  1.00 43.16           H
ATOM    167  HB3 ALA A 318       8.068   7.246  15.106  1.00 43.16           H
ATOM    168  N   LEU A 319       8.922   6.009  17.658  1.00 27.32           N
ATOM    169  CA  LEU A 319      10.134   5.881  18.448  1.00 31.26           C
ATOM    170  C   LEU A 319       9.921   4.892  19.585  1.00 28.47           C
ATOM    171  O   LEU A 319      10.732   3.983  19.736  1.00 37.18           O
ATOM    172  CB  LEU A 319      10.605   7.281  18.872  1.00 27.29           C
ATOM    173  CG  LEU A 319      11.165   8.180  17.743  1.00 28.16           C
ATOM    174  CD1 LEU A 319      11.780   9.478  18.317  1.00 24.16           C
ATOM    175  CD2 LEU A 319      12.243   7.448  16.929  1.00 32.83           C
ATOM    176  H   LEU A 319       8.383   6.856  17.761  1.00 32.82           H
ATOM    177  HA  LEU A 319      10.906   5.445  17.821  1.00 37.55           H
ATOM    178  HB2 LEU A 319       9.784   7.807  19.357  1.00 32.78           H
ATOM    179  HB3 LEU A 319      11.394   7.150  19.608  1.00 32.78           H
ATOM    180  HG  LEU A 319      10.370   8.459  17.060  1.00 33.83           H
ATOM    181 HD11 LEU A 319      12.138  10.102  17.497  1.00 29.03           H
ATOM    182 HD12 LEU A 319      11.027  10.039  18.868  1.00 29.03           H
ATOM    183 HD13 LEU A 319      12.623   9.246  18.972  1.00 29.03           H
ATOM    184 HD21 LEU A 319      12.763   8.155  16.275  1.00 39.43           H
ATOM    185 HD22 LEU A 319      12.964   6.978  17.603  1.00 39.43           H
ATOM    186 HD23 LEU A 319      11.788   6.686  16.297  1.00 39.43           H
ATOM    187  N   LEU A 320       8.813   4.986  20.338  1.00 37.79           N
ATOM    188  CA  LEU A 320       8.488   4.017  21.382  1.00 31.95           C
ATOM    189  C   LEU A 320       8.356   2.644  20.749  1.00 33.04           C
ATOM    190  O   LEU A 320       8.848   1.688  21.318  1.00 30.53           O
ATOM    191  CB  LEU A 320       7.186   4.356  22.129  1.00 29.62           C
ATOM    192  CG  LEU A 320       7.207   5.643  22.971  1.00 30.10           C
ATOM    193  CD1 LEU A 320       5.783   6.020  23.426  1.00 38.70           C
ATOM    194  CD2 LEU A 320       8.109   5.573  24.199  1.00 32.51           C
ATOM    195  H   LEU A 320       8.140   5.717  20.148  1.00 45.38           H
ATOM    196  HA  LEU A 320       9.306   3.985  22.103  1.00 38.37           H
ATOM    197  HB2 LEU A 320       6.396   4.442  21.378  1.00 35.58           H
ATOM    198  HB3 LEU A 320       6.924   3.519  22.775  1.00 35.58           H
ATOM    199  HG  LEU A 320       7.583   6.459  22.360  1.00 36.16           H
ATOM    200 HD11 LEU A 320       5.792   6.995  23.909  1.00 46.47           H
ATOM    201 HD12 LEU A 320       5.114   6.075  22.564  1.00 46.47           H
ATOM    202 HD13 LEU A 320       5.405   5.274  24.126  1.00 46.47           H
ATOM    203 HD21 LEU A 320       8.156   6.551  24.678  1.00 39.04           H
ATOM    204 HD22 LEU A 320       7.714   4.847  24.909  1.00 39.04           H
ATOM    205 HD23 LEU A 320       9.117   5.280  23.911  1.00 39.04           H
ATOM    206  N   ASP A 321       7.727   2.524  19.574  1.00 40.63           N
ATOM    207  CA  ASP A 321       7.591   1.209  18.987  1.00 38.08           C
ATOM    208  C   ASP A 321       8.926   0.637  18.551  1.00 36.99           C
ATOM    209  O   ASP A 321       9.053  -0.586  18.515  1.00 44.89           O
ATOM    210  CB  ASP A 321       6.594   1.180  17.826  1.00 47.09           C
ATOM    211  CG  ASP A 321       5.131   1.419  18.183  1.00 61.06           C
ATOM    212  OD1 ASP A 321       4.801   1.465  19.394  1.00 59.25           O
ATOM    213  OD2 ASP A 321       4.354   1.513  17.203  1.00 66.11           O1-
ATOM    214  H   ASP A 321       7.313   3.321  19.111  1.00 48.79           H
ATOM    215  HA  ASP A 321       7.200   0.548  19.760  1.00 45.74           H
ATOM    216  HB2 ASP A 321       6.888   1.888  17.049  1.00 56.54           H
ATOM    217  HB3 ASP A 321       6.633   0.206  17.338  1.00 56.54           H
ATOM    218  N   ALA A 322       9.893   1.483  18.169  1.00 41.71           N
ATOM    219  CA  ALA A 322      11.185   1.044  17.661  1.00 31.75           C
ATOM    220  C   ALA A 322      12.150   0.553  18.743  1.00 28.28           C
ATOM    221  O   ALA A 322      13.215   0.041  18.373  1.00 32.77           O
ATOM    222  CB  ALA A 322      11.823   2.175  16.880  1.00 32.60           C
ATOM    223  H   ALA A 322       9.737   2.481  18.252  1.00 50.08           H
ATOM    224  HA  ALA A 322      11.018   0.222  16.966  1.00 38.14           H
ATOM    225  HB1 ALA A 322      12.774   1.845  16.461  1.00 39.16           H
ATOM    226  HB2 ALA A 322      11.171   2.488  16.065  1.00 39.16           H
ATOM    227  HB3 ALA A 322      12.011   3.014  17.547  1.00 39.16           H
ATOM    228  N   GLU A 323      11.846   0.712  20.029  1.00 29.24           N
ATOM    229  CA  GLU A 323      12.783   0.399  21.093  1.00 31.52           C
ATOM    230  C   GLU A 323      13.318  -1.024  20.956  1.00 30.65           C
ATOM    231  O   GLU A 323      12.543  -1.955  20.738  1.00 40.01           O
ATOM    232  CB  GLU A 323      12.178   0.615  22.492  1.00 32.12           C
ATOM    233  CG  GLU A 323      12.223   2.092  22.911  1.00 36.16           C
ATOM    234  CD  GLU A 323      13.662   2.532  23.215  1.00 37.24           C
ATOM    235  OE1 GLU A 323      14.224   3.216  22.335  1.00 29.28           O
ATOM    236  OE2 GLU A 323      14.199   2.188  24.291  1.00 32.09           O1-
ATOM    237  H   GLU A 323      10.976   1.164  20.290  1.00 35.13           H
ATOM    238  HA  GLU A 323      13.603   1.105  20.974  1.00 37.86           H
ATOM    239  HB2 GLU A 323      11.143   0.271  22.499  1.00 38.57           H
ATOM    240  HB3 GLU A 323      12.731   0.022  23.222  1.00 38.57           H
ATOM    241  HG2 GLU A 323      11.801   2.698  22.106  1.00 43.43           H
ATOM    242  HG3 GLU A 323      11.632   2.186  23.822  1.00 43.43           H
ATOM    243  N   PRO A 324      14.628  -1.208  21.145  1.00 27.97           N
ATOM    244  CA  PRO A 324      15.204  -2.528  21.159  1.00 28.71           C
ATOM    245  C   PRO A 324      14.887  -3.239  22.478  1.00 34.38           C
ATOM    246  O   PRO A 324      14.490  -2.589  23.440  1.00 32.93           O
ATOM    247  CB  PRO A 324      16.704  -2.270  21.044  1.00 27.02           C
ATOM    248  CG  PRO A 324      16.894  -0.956  21.797  1.00 27.78           C
ATOM    249  CD  PRO A 324      15.638  -0.181  21.398  1.00 26.10           C
ATOM    250  HA  PRO A 324      14.912  -3.109  20.287  1.00 34.49           H
ATOM    251  HB2 PRO A 324      17.346  -3.060  21.435  1.00 32.46           H
ATOM    252  HB3 PRO A 324      16.921  -2.109  19.987  1.00 32.46           H
ATOM    253  HG2 PRO A 324      16.957  -1.141  22.868  1.00 33.37           H
ATOM    254  HG3 PRO A 324      17.781  -0.440  21.443  1.00 33.37           H
ATOM    255  HD2 PRO A 324      15.350   0.471  22.221  1.00 31.35           H
ATOM    256  HD3 PRO A 324      15.840   0.373  20.483  1.00 31.35           H
ATOM    257  N   PRO A 325      15.131  -4.551  22.570  1.00 30.79           N
ATOM    258  CA  PRO A 325      14.902  -5.289  23.794  1.00 30.73           C
ATOM    259  C   PRO A 325      16.013  -5.077  24.798  1.00 29.13           C
ATOM    260  O   PRO A 325      17.108  -4.668  24.445  1.00 26.42           O
ATOM    261  CB  PRO A 325      14.953  -6.754  23.342  1.00 33.25           C
ATOM    262  CG  PRO A 325      15.827  -6.739  22.116  1.00 33.66           C
ATOM    263  CD  PRO A 325      15.525  -5.406  21.477  1.00 32.17           C
ATOM    264  HA  PRO A 325      13.908  -5.121  24.203  1.00 36.91           H
ATOM    265  HB2 PRO A 325      15.309  -7.470  24.086  1.00 39.94           H
ATOM    266  HB3 PRO A 325      13.940  -7.008  23.029  1.00 39.94           H
ATOM    267  HG2 PRO A 325      16.873  -6.808  22.409  1.00 40.43           H
ATOM    268  HG3 PRO A 325      15.551  -7.541  21.435  1.00 40.43           H
ATOM    269  HD2 PRO A 325      16.427  -5.065  20.972  1.00 38.64           H
ATOM    270  HD3 PRO A 325      14.684  -5.512  20.792  1.00 38.64           H
ATOM    271  N   ILE A 326      15.735  -5.482  26.046  1.00 35.06           N
ATOM    272  CA  ILE A 326      16.749  -5.605  27.068  1.00 30.93           C
ATOM    273  C   ILE A 326      17.335  -7.022  27.000  1.00 32.71           C
ATOM    274  O   ILE A 326      16.610  -8.016  27.135  1.00 29.86           O
ATOM    275  CB  ILE A 326      16.221  -5.263  28.473  1.00 32.45           C
ATOM    276  CG1 ILE A 326      15.321  -4.010  28.496  1.00 45.39           C
ATOM    277  CG2 ILE A 326      17.448  -5.107  29.396  1.00 37.79           C
ATOM    278  CD1 ILE A 326      15.714  -2.882  29.451  1.00 42.85           C
ATOM    279  H   ILE A 326      14.805  -5.801  26.264  1.00 42.11           H
ATOM    280  HA  ILE A 326      17.538  -4.886  26.851  1.00 37.15           H
ATOM    281  HB  ILE A 326      15.632  -6.100  28.848  1.00 38.98           H
ATOM    282 HG12 ILE A 326      15.280  -3.552  27.510  1.00 54.50           H
ATOM    283 HG13 ILE A 326      14.308  -4.333  28.754  1.00 54.50           H
ATOM    284 HG21 ILE A 326      17.138  -4.965  30.431  1.00 45.38           H
ATOM    285 HG22 ILE A 326      18.057  -6.013  29.367  1.00 45.38           H
ATOM    286 HG23 ILE A 326      18.064  -4.267  29.074  1.00 45.38           H
ATOM    287 HD11 ILE A 326      14.967  -2.089  29.376  1.00 51.46           H
ATOM    288 HD12 ILE A 326      15.749  -3.228  30.484  1.00 51.46           H
ATOM    289 HD13 ILE A 326      16.677  -2.470  29.149  1.00 51.46           H
ATOM    290  N   LEU A 327      18.661  -7.103  26.806  1.00 23.14           N
ATOM    291  CA  LEU A 327      19.372  -8.374  26.696  1.00 30.70           C
ATOM    292  C   LEU A 327      20.064  -8.690  28.006  1.00 29.39           C
ATOM    293  O   LEU A 327      20.313  -7.812  28.821  1.00 32.87           O
ATOM    294  CB  LEU A 327      20.438  -8.314  25.588  1.00 26.93           C
ATOM    295  CG  LEU A 327      19.861  -7.904  24.225  1.00 28.83           C
ATOM    296  CD1 LEU A 327      21.019  -7.824  23.239  1.00 25.69           C
ATOM    297  CD2 LEU A 327      18.839  -8.922  23.721  1.00 28.12           C
ATOM    298  H   LEU A 327      19.195  -6.253  26.727  1.00 27.80           H
ATOM    299  HA  LEU A 327      18.682  -9.187  26.463  1.00 36.87           H
ATOM    300  HB2 LEU A 327      21.208  -7.604  25.886  1.00 32.35           H
ATOM    301  HB3 LEU A 327      20.909  -9.290  25.485  1.00 32.35           H
ATOM    302  HG  LEU A 327      19.380  -6.928  24.281  1.00 34.63           H
ATOM    303 HD11 LEU A 327      20.675  -7.353  22.322  1.00 30.86           H
ATOM    304 HD12 LEU A 327      21.830  -7.226  23.654  1.00 30.86           H
ATOM    305 HD13 LEU A 327      21.394  -8.825  23.023  1.00 30.86           H
ATOM    306 HD21 LEU A 327      18.518  -8.664  22.713  1.00 33.78           H
ATOM    307 HD22 LEU A 327      19.282  -9.913  23.697  1.00 33.78           H
ATOM    308 HD23 LEU A 327      17.967  -8.931  24.373  1.00 33.78           H
ATOM    309  N   TYR A 328      20.398  -9.960  28.185  1.00 30.72           N
ATOM    310  CA  TYR A 328      21.094 -10.465  29.350  1.00 26.93           C
ATOM    311  C   TYR A 328      22.531 -10.788  29.047  1.00 33.44           C
ATOM    312  O   TYR A 328      22.871 -11.163  27.917  1.00 33.21           O
ATOM    313  CB  TYR A 328      20.388 -11.729  29.854  1.00 32.37           C
ATOM    314  CG  TYR A 328      19.138 -11.410  30.616  1.00 28.79           C
ATOM    315  CD1 TYR A 328      17.980 -11.027  29.924  1.00 34.61           C
ATOM    316  CD2 TYR A 328      19.140 -11.491  32.020  1.00 30.43           C
ATOM    317  CE1 TYR A 328      16.820 -10.684  30.639  1.00 39.37           C
ATOM    318  CE2 TYR A 328      17.974 -11.184  32.731  1.00 39.81           C
ATOM    319  CZ  TYR A 328      16.814 -10.751  32.047  1.00 38.56           C
ATOM    320  OH  TYR A 328      15.681 -10.444  32.744  1.00 47.73           O
ATOM    321  H   TYR A 328      20.179 -10.623  27.454  1.00 36.90           H
ATOM    322  HA  TYR A 328      21.070  -9.724  30.151  1.00 32.34           H
ATOM    323  HB2 TYR A 328      20.152 -12.377  29.008  1.00 38.88           H
ATOM    324  HB3 TYR A 328      21.065 -12.269  30.519  1.00 38.88           H
ATOM    325  HD1 TYR A 328      17.976 -10.999  28.843  1.00 41.57           H
ATOM    326  HD2 TYR A 328      20.012 -11.837  32.546  1.00 36.55           H
ATOM    327  HE1 TYR A 328      15.923 -10.394  30.110  1.00 47.27           H
ATOM    328  HE2 TYR A 328      17.965 -11.269  33.807  1.00 47.80           H
ATOM    329  HH  TYR A 328      15.826 -10.371  33.689  1.00 57.31           H
ATOM    330  N   SER A 329      23.358 -10.677  30.094  1.00 28.38           N
ATOM    331  CA  SER A 329      24.712 -11.155  30.101  1.00 33.87           C
ATOM    332  C   SER A 329      24.731 -12.683  30.025  1.00 30.67           C
ATOM    333  O   SER A 329      23.826 -13.374  30.488  1.00 40.71           O
ATOM    334  CB  SER A 329      25.395 -10.581  31.354  1.00 27.24           C
ATOM    335  OG  SER A 329      26.757 -10.846  31.297  1.00 25.23           O
ATOM    336  H   SER A 329      22.989 -10.337  30.974  1.00 34.09           H
ATOM    337  HA  SER A 329      25.207 -10.766  29.212  1.00 40.68           H
ATOM    338  HB2 SER A 329      25.255  -9.500  31.373  1.00 32.72           H
ATOM    339  HB3 SER A 329      24.955 -11.021  32.245  1.00 32.72           H
ATOM    340  HG  SER A 329      26.904 -11.788  31.421  1.00 30.31           H
ATOM    341  N   GLU A 330      25.782 -13.191  29.391  1.00 34.69           N
ATOM    342  CA  GLU A 330      25.965 -14.580  29.075  1.00 45.20           C
ATOM    343  C   GLU A 330      27.121 -15.073  29.924  1.00 47.24           C
ATOM    344  O   GLU A 330      28.300 -14.965  29.579  1.00 42.39           O
ATOM    345  CB  GLU A 330      26.211 -14.786  27.569  1.00 48.39           C
ATOM    346  CG  GLU A 330      24.994 -15.416  26.859  1.00 53.74           C
ATOM    347  CD  GLU A 330      25.372 -15.783  25.416  1.00 58.90           C
ATOM    348  OE1 GLU A 330      25.764 -16.957  25.216  1.00 53.63           O
ATOM    349  OE2 GLU A 330      25.278 -14.885  24.547  1.00 63.15           O1-
ATOM    350  H   GLU A 330      26.507 -12.570  29.058  1.00 41.66           H
ATOM    351  HA  GLU A 330      25.066 -15.133  29.361  1.00 54.27           H
ATOM    352  HB2 GLU A 330      26.448 -13.830  27.100  1.00 58.10           H
ATOM    353  HB3 GLU A 330      27.066 -15.446  27.419  1.00 58.10           H
ATOM    354  HG2 GLU A 330      24.709 -16.317  27.406  1.00 64.52           H
ATOM    355  HG3 GLU A 330      24.189 -14.677  26.857  1.00 64.52           H
ATOM    356  N   TYR A 331      26.705 -15.653  31.041  1.00 44.71           N
ATOM    357  CA  TYR A 331      27.536 -16.476  31.887  1.00 51.43           C
ATOM    358  C   TYR A 331      26.642 -17.456  32.644  1.00 54.35           C
ATOM    359  O   TYR A 331      25.435 -17.234  32.773  1.00 57.09           O
ATOM    360  CB  TYR A 331      28.343 -15.591  32.823  1.00 44.89           C
ATOM    361  CG  TYR A 331      27.505 -14.786  33.788  1.00 52.26           C
ATOM    362  CD1 TYR A 331      27.369 -15.240  35.114  1.00 50.79           C
ATOM    363  CD2 TYR A 331      26.835 -13.620  33.369  1.00 41.28           C
ATOM    364  CE1 TYR A 331      26.528 -14.560  36.014  1.00 53.27           C
ATOM    365  CE2 TYR A 331      26.001 -12.939  34.277  1.00 42.08           C
ATOM    366  CZ  TYR A 331      25.814 -13.425  35.592  1.00 44.23           C
ATOM    367  OH  TYR A 331      24.902 -12.862  36.436  1.00 47.59           O
ATOM    368  H   TYR A 331      25.713 -15.656  31.240  1.00 53.69           H
ATOM    369  HA  TYR A 331      28.228 -17.047  31.268  1.00 61.76           H
ATOM    370  HB2 TYR A 331      29.032 -16.223  33.387  1.00 53.91           H
ATOM    371  HB3 TYR A 331      28.934 -14.921  32.220  1.00 53.91           H
ATOM    372  HD1 TYR A 331      27.881 -16.132  35.435  1.00 60.99           H
ATOM    373  HD2 TYR A 331      26.937 -13.272  32.354  1.00 49.58           H
ATOM    374  HE1 TYR A 331      26.387 -14.925  37.018  1.00 63.95           H
ATOM    375  HE2 TYR A 331      25.468 -12.057  33.969  1.00 50.54           H
ATOM    376  HH  TYR A 331      24.619 -11.988  36.148  1.00 57.14           H
ATOM    377  N   ASP A 332      27.253 -18.552  33.109  1.00 58.72           N
ATOM    378  CA  ASP A 332      26.577 -19.557  33.909  1.00 59.72           C
ATOM    379  C   ASP A 332      26.441 -18.913  35.316  1.00 55.93           C
ATOM    380  O   ASP A 332      27.453 -18.615  35.983  1.00 46.99           O
ATOM    381  CB  ASP A 332      27.408 -20.863  33.872  1.00 65.38           C
ATOM    382  CG  ASP A 332      26.642 -22.125  34.301  1.00 75.46           C
ATOM    383  OD1 ASP A 332      25.595 -21.981  34.970  1.00 71.34           O
ATOM    384  OD2 ASP A 332      27.105 -23.229  33.948  1.00 90.74           O1-
ATOM    385  H   ASP A 332      28.248 -18.660  32.980  1.00 70.49           H
ATOM    386  HA  ASP A 332      25.609 -19.764  33.453  1.00 71.70           H
ATOM    387  HB2 ASP A 332      27.834 -21.033  32.883  1.00 78.49           H
ATOM    388  HB3 ASP A 332      28.266 -20.767  34.538  1.00 78.49           H
ATOM    389  N   PRO A 333      25.194 -18.680  35.789  1.00 61.40           N
ATOM    390  CA  PRO A 333      24.959 -18.032  37.079  1.00 52.14           C
ATOM    391  C   PRO A 333      25.031 -19.023  38.247  1.00 60.45           C
ATOM    392  O   PRO A 333      24.932 -18.607  39.403  1.00 65.69           O
ATOM    393  CB  PRO A 333      23.564 -17.449  36.946  1.00 58.29           C
ATOM    394  CG  PRO A 333      22.845 -18.504  36.091  1.00 58.30           C
ATOM    395  CD  PRO A 333      23.926 -18.937  35.104  1.00 58.87           C
ATOM    396  HA  PRO A 333      25.628 -17.183  37.219  1.00 62.61           H
ATOM    397  HB2 PRO A 333      23.067 -17.230  37.892  1.00 69.98           H
ATOM    398  HB3 PRO A 333      23.658 -16.532  36.362  1.00 69.98           H
ATOM    399  HG2 PRO A 333      22.493 -19.329  36.714  1.00 69.99           H
ATOM    400  HG3 PRO A 333      22.012 -18.063  35.538  1.00 69.99           H
ATOM    401  HD2 PRO A 333      23.791 -19.994  34.869  1.00 70.68           H
ATOM    402  HD3 PRO A 333      23.837 -18.306  34.221  1.00 70.68           H
ATOM    403  N   THR A 334      25.221 -20.318  37.938  1.00 53.69           N
ATOM    404  CA  THR A 334      25.572 -21.359  38.898  1.00 60.29           C
ATOM    405  C   THR A 334      27.086 -21.371  39.201  1.00 52.25           C
ATOM    406  O   THR A 334      27.459 -21.850  40.264  1.00 55.41           O
ATOM    407  CB  THR A 334      25.083 -22.757  38.444  1.00 59.15           C
ATOM    408  OG1 THR A 334      25.919 -23.292  37.448  1.00 64.28           O
ATOM    409  CG2 THR A 334      23.640 -22.801  37.912  1.00 69.29           C
ATOM    410  H   THR A 334      25.229 -20.584  36.964  1.00 64.47           H
ATOM    411  HA  THR A 334      25.062 -21.134  39.835  1.00 72.38           H
ATOM    412  HB  THR A 334      25.134 -23.418  39.311  1.00 71.01           H
ATOM    413  HG1 THR A 334      25.799 -22.794  36.631  1.00 77.17           H
ATOM    414 HG21 THR A 334      23.372 -23.831  37.676  1.00 83.19           H
ATOM    415 HG22 THR A 334      22.949 -22.405  38.656  1.00 83.19           H
ATOM    416 HG23 THR A 334      23.559 -22.222  36.992  1.00 83.19           H
ATOM    417  N   ARG A 335      27.952 -20.893  38.292  1.00 52.71           N
ATOM    418  CA  ARG A 335      29.420 -20.865  38.447  1.00 56.60           C
ATOM    419  C   ARG A 335      29.844 -19.574  39.154  1.00 55.17           C
ATOM    420  O   ARG A 335      29.044 -18.633  39.173  1.00 54.24           O
ATOM    421  CB  ARG A 335      30.084 -20.995  37.061  1.00 47.47           C
ATOM    422  H   ARG A 335      27.578 -20.496  37.442  1.00 63.28           H
ATOM    423  HA  ARG A 335      29.743 -21.717  39.046  1.00 67.95           H
ATOM    424  HB1 ARG A 335      29.735 -21.895  36.549  1.00 56.99           H
ATOM    425  HB3 ARG A 335      31.169 -21.026  37.141  1.00 56.99           H
ATOM    426  N   PRO A 336      31.076 -19.471  39.704  1.00 52.52           N
ATOM    427  CA  PRO A 336      31.460 -18.285  40.437  1.00 40.92           C
ATOM    428  C   PRO A 336      31.867 -17.146  39.518  1.00 54.05           C
ATOM    429  O   PRO A 336      32.260 -17.372  38.375  1.00 53.80           O
ATOM    430  CB  PRO A 336      32.640 -18.705  41.320  1.00 48.82           C
ATOM    431  CG  PRO A 336      33.247 -19.878  40.583  1.00 43.28           C
ATOM    432  CD  PRO A 336      32.046 -20.529  39.889  1.00 45.53           C
ATOM    433  HA  PRO A 336      30.670 -17.989  41.129  1.00 49.14           H
ATOM    434  HB2 PRO A 336      33.366 -17.919  41.548  1.00 58.62           H
ATOM    435  HB3 PRO A 336      32.209 -19.085  42.249  1.00 58.62           H
ATOM    436  HG2 PRO A 336      33.988 -19.520  39.865  1.00 51.97           H
ATOM    437  HG3 PRO A 336      33.701 -20.581  41.282  1.00 51.97           H
ATOM    438  HD2 PRO A 336      32.382 -20.948  38.940  1.00 54.67           H
ATOM    439  HD3 PRO A 336      31.629 -21.286  40.554  1.00 54.67           H
ATOM    440  N   PHE A 337      31.735 -15.921  40.054  1.00 54.65           N
ATOM    441  CA  PHE A 337      31.930 -14.662  39.361  1.00 57.99           C
ATOM    442  C   PHE A 337      33.410 -14.260  39.246  1.00 65.43           C
ATOM    443  O   PHE A 337      33.790 -13.557  38.306  1.00 67.87           O
ATOM    444  CB  PHE A 337      31.135 -13.592  40.107  1.00 53.90           C
ATOM    445  CG  PHE A 337      31.108 -12.305  39.338  1.00 51.17           C
ATOM    446  CD1 PHE A 337      30.438 -12.265  38.100  1.00 55.69           C
ATOM    447  CD2 PHE A 337      31.854 -11.195  39.788  1.00 53.63           C
ATOM    448  CE1 PHE A 337      30.500 -11.103  37.313  1.00 46.71           C
ATOM    449  CE2 PHE A 337      31.923 -10.044  38.989  1.00 48.36           C
ATOM    450  CZ  PHE A 337      31.236  -9.995  37.764  1.00 49.69           C
ATOM    451  H   PHE A 337      31.365 -15.852  40.988  1.00 65.62           H
ATOM    452  HA  PHE A 337      31.519 -14.758  38.356  1.00 69.62           H
ATOM    453  HB2 PHE A 337      30.107 -13.934  40.243  1.00 64.71           H
ATOM    454  HB3 PHE A 337      31.588 -13.428  41.086  1.00 64.71           H
ATOM    455  HD1 PHE A 337      29.896 -13.131  37.738  1.00 66.86           H
ATOM    456  HD2 PHE A 337      32.400 -11.236  40.719  1.00 64.39           H
ATOM    457  HE1 PHE A 337      29.994 -11.070  36.360  1.00 56.09           H
ATOM    458  HE2 PHE A 337      32.502  -9.195  39.317  1.00 58.07           H
ATOM    459  HZ  PHE A 337      31.284  -9.102  37.155  1.00 59.66           H
ATOM    460  N   SER A 338      34.239 -14.704  40.204  1.00 69.57           N
ATOM    461  CA  SER A 338      35.703 -14.528  40.195  1.00 77.93           C
ATOM    462  C   SER A 338      36.373 -15.027  38.886  1.00 72.40           C
ATOM    463  O   SER A 338      37.448 -14.547  38.521  1.00 61.87           O
ATOM    464  CB  SER A 338      36.292 -15.279  41.408  1.00 78.87           C
ATOM    465  OG  SER A 338      35.691 -14.858  42.623  1.00 98.40           O
ATOM    466  H   SER A 338      33.845 -15.236  40.967  1.00 83.52           H
ATOM    467  HA  SER A 338      35.930 -13.467  40.298  1.00 93.56           H
ATOM    468  HB2 SER A 338      36.141 -16.353  41.286  1.00 94.68           H
ATOM    469  HB3 SER A 338      37.362 -15.078  41.464  1.00 94.68           H
ATOM    470  HG  SER A 338      36.146 -15.284  43.353  1.00118.12           H
ATOM    471  N   GLU A 339      35.723 -16.007  38.235  1.00 59.46           N
ATOM    472  CA  GLU A 339      36.166 -16.794  37.096  1.00 63.76           C
ATOM    473  C   GLU A 339      35.859 -16.138  35.744  1.00 63.27           C
ATOM    474  O   GLU A 339      36.452 -16.522  34.731  1.00 67.84           O
ATOM    475  CB  GLU A 339      35.413 -18.137  37.192  1.00 63.60           C
ATOM    476  CG  GLU A 339      35.981 -19.302  36.374  1.00 62.42           C
ATOM    477  CD  GLU A 339      35.642 -20.611  37.089  1.00 73.08           C
ATOM    478  OE1 GLU A 339      34.526 -21.129  36.865  1.00 65.34           O
ATOM    479  OE2 GLU A 339      36.505 -21.045  37.890  1.00 80.13           O1-
ATOM    480  H   GLU A 339      34.832 -16.293  38.613  1.00 71.39           H
ATOM    481  HA  GLU A 339      37.239 -16.966  37.183  1.00 76.55           H
ATOM    482  HB2 GLU A 339      35.377 -18.436  38.241  1.00 76.35           H
ATOM    483  HB3 GLU A 339      34.385 -17.975  36.861  1.00 76.35           H
ATOM    484  HG2 GLU A 339      35.520 -19.280  35.385  1.00 74.94           H
ATOM    485  HG3 GLU A 339      37.065 -19.183  36.323  1.00 74.94           H
ATOM    486  N   ALA A 340      34.884 -15.218  35.717  1.00 65.89           N
ATOM    487  CA  ALA A 340      34.464 -14.496  34.519  1.00 66.26           C
ATOM    488  C   ALA A 340      35.339 -13.264  34.290  1.00 50.54           C
ATOM    489  O   ALA A 340      35.659 -12.516  35.211  1.00 69.12           O
ATOM    490  CB  ALA A 340      32.987 -14.089  34.645  1.00 67.81           C
ATOM    491  H   ALA A 340      34.458 -14.942  36.591  1.00 79.10           H
ATOM    492  HA  ALA A 340      34.546 -15.156  33.654  1.00 79.55           H
ATOM    493  HB1 ALA A 340      32.688 -13.538  33.752  1.00 81.41           H
ATOM    494  HB2 ALA A 340      32.368 -14.983  34.724  1.00 81.41           H
ATOM    495  HB3 ALA A 340      32.837 -13.464  35.526  1.00 81.41           H
ATOM    496  N   SER A 341      35.670 -13.034  33.026  1.00 46.77           N
ATOM    497  CA  SER A 341      36.275 -11.792  32.588  1.00 45.42           C
ATOM    498  C   SER A 341      35.166 -10.770  32.485  1.00 33.57           C
ATOM    499  O   SER A 341      34.274 -10.936  31.668  1.00 35.57           O
ATOM    500  CB  SER A 341      36.960 -12.012  31.239  1.00 42.86           C
ATOM    501  OG  SER A 341      37.551 -10.832  30.747  1.00 38.95           O
ATOM    502  H   SER A 341      35.359 -13.686  32.318  1.00 56.16           H
ATOM    503  HA  SER A 341      37.023 -11.477  33.317  1.00 54.54           H
ATOM    504  HB2 SER A 341      37.745 -12.761  31.366  1.00 51.47           H
ATOM    505  HB3 SER A 341      36.234 -12.385  30.516  1.00 51.47           H
ATOM    506  HG  SER A 341      38.431 -11.058  30.429  1.00 46.78           H
ATOM    507  N   MET A 342      35.233  -9.707  33.286  1.00 33.84           N
ATOM    508  CA  MET A 342      34.272  -8.640  33.178  1.00 32.02           C
ATOM    509  C   MET A 342      34.335  -7.927  31.836  1.00 31.88           C
ATOM    510  O   MET A 342      33.292  -7.541  31.322  1.00 37.87           O
ATOM    511  CB  MET A 342      34.490  -7.630  34.280  1.00 44.14           C
ATOM    512  CG  MET A 342      33.387  -6.567  34.254  1.00 40.21           C
ATOM    513  SD  MET A 342      32.973  -5.945  35.869  1.00136.92           S
ATOM    514  CE  MET A 342      34.613  -5.491  36.408  1.00 51.56           C
ATOM    515  H   MET A 342      35.980  -9.628  33.965  1.00 40.64           H
ATOM    516  HA  MET A 342      33.278  -9.076  33.297  1.00 38.46           H
ATOM    517  HB2 MET A 342      34.463  -8.160  35.234  1.00 53.00           H
ATOM    518  HB3 MET A 342      35.462  -7.153  34.146  1.00 53.00           H
ATOM    519  HG2 MET A 342      33.673  -5.744  33.600  1.00 48.28           H
ATOM    520  HG3 MET A 342      32.472  -7.019  33.871  1.00 48.28           H
ATOM    521  HE1 MET A 342      34.616  -5.621  37.484  1.00 61.91           H
ATOM    522  HE2 MET A 342      35.380  -6.161  36.036  1.00 61.91           H
ATOM    523  HE3 MET A 342      34.846  -4.469  36.114  1.00 61.91           H
ATOM    524  N   MET A 343      35.516  -7.751  31.246  1.00 34.85           N
ATOM    525  CA  MET A 343      35.613  -7.009  29.977  1.00 38.94           C
ATOM    526  C   MET A 343      35.027  -7.858  28.841  1.00 36.92           C
ATOM    527  O   MET A 343      34.308  -7.374  27.995  1.00 36.30           O
ATOM    528  CB  MET A 343      37.037  -6.574  29.609  1.00 41.31           C
ATOM    529  CG  MET A 343      37.048  -5.522  28.505  1.00 56.04           C
ATOM    530  SD  MET A 343      36.299  -3.970  29.137  1.00 49.47           S
ATOM    531  CE  MET A 343      35.984  -3.113  27.588  1.00138.66           C
ATOM    532  H   MET A 343      36.332  -8.102  31.688  1.00 41.86           H
ATOM    533  HA  MET A 343      34.973  -6.071  30.059  1.00 46.76           H
ATOM    534  HB2 MET A 343      37.535  -6.171  30.519  1.00 49.60           H
ATOM    535  HB3 MET A 343      37.648  -7.449  29.299  1.00 49.60           H
ATOM    536  HG2 MET A 343      38.082  -5.306  28.175  1.00 67.28           H
ATOM    537  HG3 MET A 343      36.497  -5.866  27.608  1.00 67.28           H
ATOM    538  HE1 MET A 343      35.525  -2.135  27.820  1.00166.43           H
ATOM    539  HE2 MET A 343      36.913  -2.929  27.024  1.00166.43           H
ATOM    540  HE3 MET A 343      35.294  -3.662  26.929  1.00166.43           H
ATOM    541  N   GLY A 344      35.245  -9.170  28.947  1.00 33.24           N
ATOM    542  CA  GLY A 344      34.637 -10.169  28.110  1.00 26.12           C
ATOM    543  C   GLY A 344      33.132 -10.260  28.256  1.00 31.79           C
ATOM    544  O   GLY A 344      32.484 -10.382  27.235  1.00 27.73           O
ATOM    545  H   GLY A 344      35.770  -9.496  29.743  1.00 39.93           H
ATOM    546  HA2 GLY A 344      34.856  -9.918  27.073  1.00 31.38           H
ATOM    547  HA3 GLY A 344      35.065 -11.142  28.340  1.00 31.38           H
ATOM    548  N   LEU A 345      32.555 -10.223  29.462  1.00 25.76           N
ATOM    549  CA  LEU A 345      31.123 -10.155  29.609  1.00 26.78           C
ATOM    550  C   LEU A 345      30.513  -8.874  29.027  1.00 28.94           C
ATOM    551  O   LEU A 345      29.472  -8.927  28.394  1.00 26.52           O
ATOM    552  CB  LEU A 345      30.726 -10.190  31.070  1.00 21.85           C
ATOM    553  CG  LEU A 345      30.883 -11.520  31.793  1.00 33.84           C
ATOM    554  CD1 LEU A 345      30.442 -11.349  33.261  1.00 25.13           C
ATOM    555  CD2 LEU A 345      29.995 -12.586  31.150  1.00 38.42           C
ATOM    556  H   LEU A 345      33.128 -10.150  30.286  1.00 30.94           H
ATOM    557  HA  LEU A 345      30.692 -10.994  29.073  1.00 32.17           H
ATOM    558  HB2 LEU A 345      31.328  -9.449  31.595  1.00 26.25           H
ATOM    559  HB3 LEU A 345      29.679  -9.878  31.142  1.00 26.25           H
ATOM    560  HG  LEU A 345      31.918 -11.853  31.764  1.00 40.64           H
ATOM    561 HD11 LEU A 345      30.499 -12.302  33.775  1.00 30.19           H
ATOM    562 HD12 LEU A 345      31.095 -10.642  33.773  1.00 30.19           H
ATOM    563 HD13 LEU A 345      29.416 -10.986  33.299  1.00 30.19           H
ATOM    564 HD21 LEU A 345      30.312 -13.540  31.556  1.00 46.14           H
ATOM    565 HD22 LEU A 345      28.941 -12.404  31.364  1.00 46.14           H
ATOM    566 HD23 LEU A 345      30.129 -12.650  30.072  1.00 46.14           H
ATOM    567  N   LEU A 346      31.117  -7.728  29.296  1.00 26.37           N
ATOM    568  CA  LEU A 346      30.647  -6.435  28.834  1.00 26.17           C
ATOM    569  C   LEU A 346      30.769  -6.324  27.286  1.00 26.94           C
ATOM    570  O   LEU A 346      29.833  -5.934  26.574  1.00 30.98           O
ATOM    571  CB  LEU A 346      31.419  -5.314  29.514  1.00 29.12           C
ATOM    572  CG  LEU A 346      31.203  -5.160  31.041  1.00 22.90           C
ATOM    573  CD1 LEU A 346      32.176  -4.116  31.578  1.00 27.97           C
ATOM    574  CD2 LEU A 346      29.760  -4.841  31.402  1.00 27.92           C
ATOM    575  H   LEU A 346      31.966  -7.777  29.802  1.00 31.68           H
ATOM    576  HA  LEU A 346      29.545  -6.320  29.049  1.00 31.44           H
ATOM    577  HB2 LEU A 346      32.503  -5.441  29.331  1.00 34.98           H
ATOM    578  HB3 LEU A 346      31.127  -4.354  29.024  1.00 34.98           H
ATOM    579  HG  LEU A 346      31.413  -6.136  31.536  1.00 27.51           H
ATOM    580 HD11 LEU A 346      32.125  -4.062  32.671  1.00 33.60           H
ATOM    581 HD12 LEU A 346      33.213  -4.341  31.303  1.00 33.60           H
ATOM    582 HD13 LEU A 346      31.937  -3.118  31.188  1.00 33.60           H
ATOM    583 HD21 LEU A 346      29.648  -4.620  32.471  1.00 33.53           H
ATOM    584 HD22 LEU A 346      29.378  -3.961  30.854  1.00 33.53           H
ATOM    585 HD23 LEU A 346      29.085  -5.673  31.171  1.00 33.53           H
ATOM    586  N   THR A 347      31.919  -6.781  26.702  1.00 28.63           N
ATOM    587  CA  THR A 347      32.115  -6.710  25.241  1.00 25.90           C
ATOM    588  C   THR A 347      31.127  -7.569  24.478  1.00 26.64           C
ATOM    589  O   THR A 347      30.644  -7.182  23.420  1.00 25.54           O
ATOM    590  CB  THR A 347      33.515  -7.248  24.875  1.00 32.21           C
ATOM    591  OG1 THR A 347      34.506  -6.409  25.505  1.00 35.06           O
ATOM    592  CG2 THR A 347      33.704  -7.238  23.383  1.00 28.49           C
ATOM    593  H   THR A 347      32.639  -7.253  27.251  1.00 34.38           H
ATOM    594  HA  THR A 347      31.995  -5.637  24.913  1.00 31.11           H
ATOM    595  HB  THR A 347      33.684  -8.274  25.294  1.00 38.69           H
ATOM    596  HG1 THR A 347      34.235  -6.177  26.425  1.00 42.11           H
ATOM    597 HG21 THR A 347      34.678  -7.625  23.069  1.00 34.22           H
ATOM    598 HG22 THR A 347      32.949  -7.829  22.821  1.00 34.22           H
ATOM    599 HG23 THR A 347      33.612  -6.230  22.961  1.00 34.22           H
ATOM    600  N   ASN A 348      30.895  -8.751  25.012  1.00 24.37           N
ATOM    601  CA  ASN A 348      29.993  -9.761  24.467  1.00 28.33           C
ATOM    602  C   ASN A 348      28.550  -9.272  24.505  1.00 25.05           C
ATOM    603  O   ASN A 348      27.784  -9.498  23.567  1.00 26.00           O
ATOM    604  CB  ASN A 348      30.215 -11.065  25.230  1.00 39.07           C
ATOM    605  CG  ASN A 348      31.188 -12.015  24.501  1.00 63.67           C
ATOM    606  OD1 ASN A 348      30.753 -12.988  23.887  1.00 76.72           O
ATOM    607  ND2 ASN A 348      32.501 -11.740  24.522  1.00 52.31           N
ATOM    608  H   ASN A 348      31.346  -8.965  25.892  1.00 29.28           H
ATOM    609  HA  ASN A 348      30.269  -9.929  23.429  1.00 34.03           H
ATOM    610  HB2 ASN A 348      30.526 -10.863  26.241  1.00 46.91           H
ATOM    611  HB3 ASN A 348      29.274 -11.532  25.399  1.00 46.91           H
ATOM    612 HD21 ASN A 348      33.133 -12.337  24.012  1.00 62.80           H
ATOM    613 HD22 ASN A 348      32.829 -10.944  25.044  1.00 62.80           H
ATOM    614  N   LEU A 349      28.200  -8.542  25.568  1.00 29.32           N
ATOM    615  CA  LEU A 349      26.892  -7.899  25.724  1.00 23.19           C
ATOM    616  C   LEU A 349      26.738  -6.789  24.650  1.00 24.07           C
ATOM    617  O   LEU A 349      25.779  -6.713  23.892  1.00 20.93           O
ATOM    618  CB  LEU A 349      26.783  -7.229  27.101  1.00 24.53           C
ATOM    619  CG  LEU A 349      25.368  -6.993  27.666  1.00 31.08           C
ATOM    620  CD1 LEU A 349      24.206  -7.387  26.772  1.00 27.36           C
ATOM    621  CD2 LEU A 349      25.287  -7.808  28.972  1.00 51.65           C
ATOM    622  H   LEU A 349      28.936  -8.280  26.185  1.00 35.22           H
ATOM    623  HA  LEU A 349      26.075  -8.649  25.559  1.00 27.86           H
ATOM    624  HB2 LEU A 349      27.340  -7.853  27.824  1.00 29.47           H
ATOM    625  HB3 LEU A 349      27.335  -6.262  27.093  1.00 29.47           H
ATOM    626  HG  LEU A 349      25.254  -5.905  27.906  1.00 37.33           H
ATOM    627 HD11 LEU A 349      23.254  -7.152  27.255  1.00 32.87           H
ATOM    628 HD12 LEU A 349      24.227  -6.831  25.818  1.00 32.87           H
ATOM    629 HD13 LEU A 349      24.206  -8.454  26.526  1.00 32.87           H
ATOM    630 HD21 LEU A 349      24.267  -7.896  29.338  1.00 62.01           H
ATOM    631 HD22 LEU A 349      25.658  -8.820  28.791  1.00 62.01           H
ATOM    632 HD23 LEU A 349      25.897  -7.364  29.762  1.00 62.01           H
ATOM    633  N   ALA A 350      27.803  -5.939  24.560  1.00 20.94           N
ATOM    634  CA  ALA A 350      27.757  -4.763  23.676  1.00 21.55           C
ATOM    635  C   ALA A 350      27.631  -5.238  22.208  1.00 25.99           C
ATOM    636  O   ALA A 350      26.802  -4.738  21.441  1.00 28.24           O
ATOM    637  CB  ALA A 350      29.047  -3.976  23.868  1.00 22.47           C
ATOM    638  H   ALA A 350      28.655  -6.077  25.111  1.00 25.16           H
ATOM    639  HA  ALA A 350      26.842  -4.150  23.915  1.00 25.90           H
ATOM    640  HB1 ALA A 350      29.101  -3.136  23.160  1.00 26.99           H
ATOM    641  HB2 ALA A 350      29.128  -3.567  24.889  1.00 26.99           H
ATOM    642  HB3 ALA A 350      29.946  -4.588  23.686  1.00 26.99           H
ATOM    643  N   ASP A 351      28.445  -6.264  21.817  1.00 28.03           N
ATOM    644  CA  ASP A 351      28.383  -6.792  20.427  1.00 28.10           C
ATOM    645  C   ASP A 351      26.960  -7.230  20.070  1.00 21.57           C
ATOM    646  O   ASP A 351      26.445  -6.989  18.991  1.00 24.77           O
ATOM    647  CB  ASP A 351      29.337  -7.954  20.293  1.00 27.34           C
ATOM    648  CG  ASP A 351      30.817  -7.409  20.291  1.00 31.46           C
ATOM    649  OD1 ASP A 351      30.965  -6.224  19.911  1.00 31.18           O
ATOM    650  OD2 ASP A 351      31.682  -8.188  20.652  1.00 34.99           O1-
ATOM    651  H   ASP A 351      29.207  -6.618  22.396  1.00 33.67           H
ATOM    652  HA  ASP A 351      28.712  -5.956  19.732  1.00 33.75           H
ATOM    653  HB2 ASP A 351      29.255  -8.677  21.115  1.00 32.85           H
ATOM    654  HB3 ASP A 351      29.167  -8.519  19.367  1.00 32.85           H
ATOM    655  N   ARG A 352      26.291  -7.917  20.996  1.00 28.85           N
ATOM    656  CA  ARG A 352      24.930  -8.396  20.768  1.00 25.37           C
ATOM    657  C   ARG A 352      23.938  -7.245  20.687  1.00 24.49           C
ATOM    658  O   ARG A 352      22.952  -7.406  19.963  1.00 21.62           O
ATOM    659  CB  ARG A 352      24.448  -9.410  21.871  1.00 28.96           C
ATOM    660  CG  ARG A 352      24.753 -10.853  21.482  1.00 28.18           C
ATOM    661  CD  ARG A 352      24.200 -11.836  22.504  1.00 26.32           C
ATOM    662  NE  ARG A 352      24.961 -11.740  23.752  1.00 31.02           N
ATOM    663  CZ  ARG A 352      24.489 -11.422  24.951  1.00 32.26           C
ATOM    664  NH1 ARG A 352      23.194 -11.191  25.042  1.00 25.92           N
ATOM    665  NH2 ARG A 352      25.290 -11.321  26.036  1.00 25.19           N1+
ATOM    666  H   ARG A 352      26.724  -8.079  21.897  1.00 34.65           H
ATOM    667  HA  ARG A 352      24.913  -8.884  19.792  1.00 30.48           H
ATOM    668  HB2 ARG A 352      24.870  -9.166  22.849  1.00 34.79           H
ATOM    669  HB3 ARG A 352      23.366  -9.340  21.965  1.00 34.79           H
ATOM    670  HG2 ARG A 352      24.293 -11.081  20.526  1.00 33.85           H
ATOM    671  HG3 ARG A 352      25.830 -10.985  21.383  1.00 33.85           H
ATOM    672  HD2 ARG A 352      23.142 -11.633  22.643  1.00 31.62           H
ATOM    673  HD3 ARG A 352      24.303 -12.848  22.122  1.00 31.62           H
ATOM    674  HE  ARG A 352      25.957 -11.903  23.686  1.00 37.25           H
ATOM    675 HH11 ARG A 352      22.613 -11.264  24.224  1.00 31.14           H
ATOM    676 HH12 ARG A 352      22.796 -10.960  25.939  1.00 31.14           H
ATOM    677 HH21 ARG A 352      26.278 -11.521  25.943  1.00 30.26           H
ATOM    678 HH22 ARG A 352      24.898 -11.074  26.935  1.00 30.26           H
ATOM    679  N   GLU A 353      24.102  -6.156  21.445  1.00 22.35           N
ATOM    680  CA  GLU A 353      23.221  -4.990  21.397  1.00 23.16           C
ATOM    681  C   GLU A 353      23.313  -4.356  20.005  1.00 23.49           C
ATOM    682  O   GLU A 353      22.366  -3.870  19.390  1.00 23.15           O
ATOM    683  CB  GLU A 353      23.585  -3.973  22.479  1.00 21.37           C
ATOM    684  CG  GLU A 353      22.822  -4.266  23.778  1.00 23.83           C
ATOM    685  CD  GLU A 353      23.309  -3.306  24.813  1.00 24.69           C
ATOM    686  OE1 GLU A 353      22.384  -2.407  25.143  1.00 34.16           O
ATOM    687  OE2 GLU A 353      24.421  -3.341  25.305  1.00 28.67           O1-
ATOM    688  H   GLU A 353      24.924  -6.096  22.029  1.00 26.85           H
ATOM    689  HA  GLU A 353      22.139  -5.288  21.515  1.00 27.83           H
ATOM    690  HB2 GLU A 353      24.685  -4.012  22.678  1.00 25.68           H
ATOM    691  HB3 GLU A 353      23.363  -2.944  22.140  1.00 25.68           H
ATOM    692  HG2 GLU A 353      21.726  -4.196  23.635  1.00 28.63           H
ATOM    693  HG3 GLU A 353      23.075  -5.297  24.111  1.00 28.63           H
ATOM    694  N   LEU A 354      24.539  -4.433  19.411  1.00 18.00           N
ATOM    695  CA  LEU A 354      24.741  -3.660  18.160  1.00 22.93           C
ATOM    696  C   LEU A 354      23.759  -4.088  17.070  1.00 17.98           C
ATOM    697  O   LEU A 354      23.276  -3.319  16.286  1.00 21.70           O
ATOM    698  CB  LEU A 354      26.183  -3.906  17.681  1.00 23.30           C
ATOM    699  CG  LEU A 354      26.527  -3.060  16.446  1.00 27.95           C
ATOM    700  CD1 LEU A 354      26.412  -1.565  16.768  1.00 20.21           C
ATOM    701  CD2 LEU A 354      27.942  -3.346  16.014  1.00 18.91           C
ATOM    702  H   LEU A 354      25.370  -4.787  19.903  1.00 21.63           H
ATOM    703  HA  LEU A 354      24.578  -2.567  18.368  1.00 27.55           H
ATOM    704  HB2 LEU A 354      26.897  -3.679  18.502  1.00 27.99           H
ATOM    705  HB3 LEU A 354      26.336  -4.985  17.466  1.00 27.99           H
ATOM    706  HG  LEU A 354      25.824  -3.317  15.613  1.00 33.58           H
ATOM    707 HD11 LEU A 354      26.640  -0.974  15.874  1.00 24.28           H
ATOM    708 HD12 LEU A 354      25.396  -1.294  17.091  1.00 24.28           H
ATOM    709 HD13 LEU A 354      27.119  -1.283  17.550  1.00 24.28           H
ATOM    710 HD21 LEU A 354      28.195  -2.840  15.078  1.00 22.72           H
ATOM    711 HD22 LEU A 354      28.664  -3.013  16.780  1.00 22.72           H
ATOM    712 HD23 LEU A 354      28.123  -4.416  15.853  1.00 22.72           H
ATOM    713  N   VAL A 355      23.540  -5.405  16.999  1.00 24.75           N
ATOM    714  CA  VAL A 355      22.665  -5.991  16.002  1.00 20.40           C
ATOM    715  C   VAL A 355      21.286  -5.425  16.159  1.00 20.39           C
ATOM    716  O   VAL A 355      20.676  -5.001  15.186  1.00 27.71           O
ATOM    717  CB  VAL A 355      22.639  -7.530  16.083  1.00 33.15           C
ATOM    718  CG1 VAL A 355      22.014  -7.997  14.759  1.00 32.14           C
ATOM    719  CG2 VAL A 355      24.036  -8.151  16.254  1.00 33.34           C
ATOM    720  H   VAL A 355      24.034  -6.021  17.624  1.00 29.74           H
ATOM    721  HA  VAL A 355      23.036  -5.704  15.026  1.00 24.52           H
ATOM    722  HB  VAL A 355      22.008  -7.853  16.914  1.00 39.81           H
ATOM    723 HG11 VAL A 355      21.932  -9.082  14.766  1.00 38.61           H
ATOM    724 HG12 VAL A 355      21.020  -7.572  14.615  1.00 38.61           H
ATOM    725 HG13 VAL A 355      22.653  -7.707  13.921  1.00 38.61           H
ATOM    726 HG21 VAL A 355      23.962  -9.240  16.232  1.00 40.05           H
ATOM    727 HG22 VAL A 355      24.682  -7.819  15.439  1.00 40.05           H
ATOM    728 HG23 VAL A 355      24.482  -7.863  17.206  1.00 40.05           H
ATOM    729  N   HIS A 356      20.807  -5.361  17.408  1.00 23.55           N
ATOM    730  CA  HIS A 356      19.539  -4.709  17.717  1.00 23.02           C
ATOM    731  C   HIS A 356      19.575  -3.182  17.461  1.00 27.66           C
ATOM    732  O   HIS A 356      18.522  -2.599  17.190  1.00 26.85           O
ATOM    733  CB  HIS A 356      19.059  -5.098  19.128  1.00 28.12           C
ATOM    734  CG  HIS A 356      18.761  -6.561  19.376  1.00 24.18           C
ATOM    735  ND1 HIS A 356      17.574  -7.222  19.125  1.00 35.47           N
ATOM    736  CD2 HIS A 356      19.643  -7.541  19.695  1.00 27.78           C
ATOM    737  CE1 HIS A 356      17.696  -8.512  19.416  1.00 29.39           C
ATOM    738  NE2 HIS A 356      18.942  -8.726  19.899  1.00 31.11           N
ATOM    739  H   HIS A 356      21.387  -5.666  18.176  1.00 28.29           H
ATOM    740  HA  HIS A 356      18.798  -5.113  17.024  1.00 27.65           H
ATOM    741  HB2 HIS A 356      18.145  -4.543  19.314  1.00 33.78           H
ATOM    742  HB3 HIS A 356      19.784  -4.696  19.839  1.00 33.78           H
ATOM    743  HD1 HIS A 356      16.816  -6.794  18.638  1.00 42.60           H
ATOM    744  HD2 HIS A 356      20.652  -7.337  19.945  1.00 33.37           H
ATOM    745  HE1 HIS A 356      17.034  -9.282  19.020  1.00 35.31           H
ATOM    746  N   MET A 357      20.722  -2.499  17.567  1.00 23.81           N
ATOM    747  CA  MET A 357      20.806  -1.047  17.287  1.00 26.28           C
ATOM    748  C   MET A 357      20.548  -0.786  15.814  1.00 22.68           C
ATOM    749  O   MET A 357      19.814   0.131  15.493  1.00 29.25           O
ATOM    750  CB  MET A 357      22.135  -0.482  17.765  1.00 18.59           C
ATOM    751  CG  MET A 357      22.434   0.990  17.481  1.00 24.86           C
ATOM    752  SD  MET A 357      24.116   1.365  17.953  1.00 22.07           S
ATOM    753  CE  MET A 357      24.289   0.559  19.556  1.00 18.03           C
ATOM    754  H   MET A 357      21.576  -3.004  17.770  1.00 28.61           H
ATOM    755  HA  MET A 357      20.031  -0.544  17.856  1.00 31.57           H
ATOM    756  HB2 MET A 357      22.158  -0.635  18.840  1.00 22.35           H
ATOM    757  HB3 MET A 357      22.941  -1.059  17.321  1.00 22.35           H
ATOM    758  HG2 MET A 357      22.352   1.196  16.418  1.00 29.87           H
ATOM    759  HG3 MET A 357      21.745   1.639  18.017  1.00 29.87           H
ATOM    760  HE1 MET A 357      25.194   0.931  20.023  1.00 21.67           H
ATOM    761  HE2 MET A 357      23.420   0.780  20.180  1.00 21.67           H
ATOM    762  HE3 MET A 357      24.374  -0.516  19.425  1.00 21.67           H
ATOM    763  N   ILE A 358      21.110  -1.585  14.934  1.00 20.33           N
ATOM    764  CA  ILE A 358      20.880  -1.513  13.488  1.00 28.11           C
ATOM    765  C   ILE A 358      19.372  -1.564  13.171  1.00 30.84           C
ATOM    766  O   ILE A 358      18.830  -0.690  12.482  1.00 26.39           O
ATOM    767  CB  ILE A 358      21.706  -2.611  12.815  1.00 28.05           C
ATOM    768  CG1 ILE A 358      23.220  -2.432  13.089  1.00 30.03           C
ATOM    769  CG2 ILE A 358      21.346  -2.755  11.338  1.00 37.82           C
ATOM    770  CD1 ILE A 358      23.960  -1.480  12.184  1.00 38.26           C
ATOM    771  H   ILE A 358      21.755  -2.290  15.275  1.00 24.43           H
ATOM    772  HA  ILE A 358      21.259  -0.554  13.138  1.00 33.77           H
ATOM    773  HB  ILE A 358      21.411  -3.545  13.287  1.00 33.69           H
ATOM    774 HG12 ILE A 358      23.414  -2.103  14.106  1.00 36.07           H
ATOM    775 HG13 ILE A 358      23.688  -3.406  12.962  1.00 36.07           H
ATOM    776 HG21 ILE A 358      22.026  -3.445  10.851  1.00 45.42           H
ATOM    777 HG22 ILE A 358      20.333  -3.143  11.245  1.00 45.42           H
ATOM    778 HG23 ILE A 358      21.403  -1.789  10.845  1.00 45.42           H
ATOM    779 HD11 ILE A 358      24.814  -1.079  12.724  1.00 45.95           H
ATOM    780 HD12 ILE A 358      24.316  -2.012  11.301  1.00 45.95           H
ATOM    781 HD13 ILE A 358      23.297  -0.673  11.883  1.00 45.95           H
ATOM    782  N   ASN A 359      18.655  -2.540  13.733  1.00 28.03           N
ATOM    783  CA  ASN A 359      17.204  -2.668  13.535  1.00 34.29           C
ATOM    784  C   ASN A 359      16.439  -1.454  14.041  1.00 34.38           C
ATOM    785  O   ASN A 359      15.493  -1.013  13.373  1.00 27.21           O
ATOM    786  CB  ASN A 359      16.610  -3.935  14.207  1.00 36.74           C
ATOM    787  CG  ASN A 359      17.108  -5.250  13.606  1.00 47.65           C
ATOM    788  OD1 ASN A 359      17.593  -5.299  12.468  1.00 51.53           O
ATOM    789  ND2 ASN A 359      16.930  -6.340  14.357  1.00 50.07           N
ATOM    790  H   ASN A 359      19.132  -3.216  14.313  1.00 33.67           H
ATOM    791  HA  ASN A 359      17.028  -2.737  12.459  1.00 41.18           H
ATOM    792  HB2 ASN A 359      16.800  -3.922  15.282  1.00 44.12           H
ATOM    793  HB3 ASN A 359      15.528  -3.904  14.069  1.00 44.12           H
ATOM    794 HD21 ASN A 359      17.229  -7.235  13.999  1.00 60.11           H
ATOM    795 HD22 ASN A 359      16.502  -6.273  15.271  1.00 60.11           H
ATOM    796  N   TRP A 360      16.833  -0.961  15.232  1.00 27.54           N
ATOM    797  CA  TRP A 360      16.257   0.252  15.793  1.00 23.77           C
ATOM    798  C   TRP A 360      16.465   1.432  14.853  1.00 23.55           C
ATOM    799  O   TRP A 360      15.524   2.179  14.604  1.00 27.58           O
ATOM    800  CB  TRP A 360      16.851   0.482  17.178  1.00 26.08           C
ATOM    801  CG  TRP A 360      16.693   1.858  17.676  1.00 22.76           C
ATOM    802  CD1 TRP A 360      15.585   2.369  18.251  1.00 24.71           C
ATOM    803  CD2 TRP A 360      17.620   2.974  17.614  1.00 22.92           C
ATOM    804  NE1 TRP A 360      15.746   3.726  18.483  1.00 24.56           N
ATOM    805  CE2 TRP A 360      17.009   4.142  18.154  1.00 26.75           C
ATOM    806  CE3 TRP A 360      18.937   3.112  17.162  1.00 19.54           C
ATOM    807  CZ2 TRP A 360      17.675   5.359  18.291  1.00 18.21           C
ATOM    808  CZ3 TRP A 360      19.594   4.331  17.246  1.00 21.52           C
ATOM    809  CH2 TRP A 360      18.966   5.448  17.799  1.00 16.45           C
ATOM    810  H   TRP A 360      17.640  -1.356  15.695  1.00 33.09           H
ATOM    811  HA  TRP A 360      15.186   0.124  15.920  1.00 28.56           H
ATOM    812  HB2 TRP A 360      16.378  -0.215  17.874  1.00 31.33           H
ATOM    813  HB3 TRP A 360      17.919   0.273  17.144  1.00 31.33           H
ATOM    814  HD1 TRP A 360      14.677   1.823  18.427  1.00 29.69           H
ATOM    815  HE1 TRP A 360      15.028   4.309  18.893  1.00 29.51           H
ATOM    816  HE3 TRP A 360      19.441   2.263  16.741  1.00 23.49           H
ATOM    817  HZ2 TRP A 360      17.205   6.228  18.697  1.00 21.89           H
ATOM    818  HZ3 TRP A 360      20.603   4.421  16.862  1.00 25.86           H
ATOM    819  HH2 TRP A 360      19.474   6.399  17.845  1.00 19.78           H
ATOM    820  N   ALA A 361      17.693   1.626  14.357  1.00 24.89           N
ATOM    821  CA  ALA A 361      17.992   2.802  13.538  1.00 23.62           C
ATOM    822  C   ALA A 361      17.181   2.780  12.232  1.00 23.35           C
ATOM    823  O   ALA A 361      16.745   3.833  11.794  1.00 28.35           O
ATOM    824  CB  ALA A 361      19.501   2.901  13.281  1.00 20.83           C
ATOM    825  H   ALA A 361      18.443   0.995  14.597  1.00 29.90           H
ATOM    826  HA  ALA A 361      17.695   3.689  14.103  1.00 28.38           H
ATOM    827  HB1 ALA A 361      19.694   3.742  12.608  1.00 25.03           H
ATOM    828  HB2 ALA A 361      20.022   3.068  14.223  1.00 25.03           H
ATOM    829  HB3 ALA A 361      19.881   1.987  12.819  1.00 25.03           H
ATOM    830  N   LYS A 362      16.933   1.608  11.618  1.00 30.47           N
ATOM    831  CA  LYS A 362      16.123   1.494  10.396  1.00 30.45           C
ATOM    832  C   LYS A 362      14.668   1.917  10.621  1.00 32.88           C
ATOM    833  O   LYS A 362      13.960   2.203   9.653  1.00 34.43           O
ATOM    834  CB  LYS A 362      16.206   0.074   9.812  1.00 35.33           C
ATOM    835  CG  LYS A 362      17.613  -0.282   9.299  1.00 35.92           C
ATOM    836  CD  LYS A 362      17.652  -1.487   8.353  1.00 46.07           C
ATOM    837  CE  LYS A 362      18.957  -1.591   7.531  1.00 61.06           C
ATOM    838  NZ  LYS A 362      19.207  -0.449   6.596  1.00 52.20           N1+
ATOM    839  H   LYS A 362      17.279   0.750  12.035  1.00 36.59           H
ATOM    840  HA  LYS A 362      16.539   2.180   9.663  1.00 36.57           H
ATOM    841  HB2 LYS A 362      15.894  -0.650  10.566  1.00 42.43           H
ATOM    842  HB3 LYS A 362      15.511   0.018   8.974  1.00 42.43           H
ATOM    843  HG2 LYS A 362      18.010   0.582   8.767  1.00 43.14           H
ATOM    844  HG3 LYS A 362      18.262  -0.487  10.144  1.00 43.14           H
ATOM    845  HD2 LYS A 362      17.559  -2.392   8.955  1.00 55.32           H
ATOM    846  HD3 LYS A 362      16.801  -1.453   7.670  1.00 55.32           H
ATOM    847  HE2 LYS A 362      19.785  -1.667   8.236  1.00 73.30           H
ATOM    848  HE3 LYS A 362      18.937  -2.520   6.956  1.00 73.30           H
ATOM    849  HZ1 LYS A 362      20.028  -0.650   6.038  1.00 62.68           H
ATOM    850  HZ2 LYS A 362      18.416  -0.320   5.983  1.00 62.68           H
ATOM    851  HZ3 LYS A 362      19.368   0.406   7.114  1.00 62.68           H
ATOM    852  N   ARG A 363      14.228   1.976  11.879  1.00 27.01           N
ATOM    853  CA  ARG A 363      12.889   2.386  12.274  1.00 31.84           C
ATOM    854  C   ARG A 363      12.805   3.819  12.797  1.00 32.91           C
ATOM    855  O   ARG A 363      11.699   4.246  13.129  1.00 25.60           O
ATOM    856  CB  ARG A 363      12.346   1.395  13.305  1.00 32.49           C
ATOM    857  CG  ARG A 363      12.228  -0.054  12.771  1.00 32.69           C
ATOM    858  CD  ARG A 363      11.576  -0.969  13.818  1.00 39.92           C
ATOM    859  NE  ARG A 363      10.218  -0.495  14.158  1.00 50.20           N
ATOM    860  CZ  ARG A 363       9.319  -1.163  14.888  1.00 54.56           C
ATOM    861  NH1 ARG A 363       9.522  -2.439  15.201  1.00 43.32           N
ATOM    862  NH2 ARG A 363       8.212  -0.537  15.300  1.00 50.81           N1+
ATOM    863  H   ARG A 363      14.877   1.738  12.618  1.00 32.45           H
ATOM    864  HA  ARG A 363      12.234   2.332  11.404  1.00 38.25           H
ATOM    865  HB2 ARG A 363      13.000   1.402  14.178  1.00 39.02           H
ATOM    866  HB3 ARG A 363      11.364   1.745  13.618  1.00 39.02           H
ATOM    867  HG2 ARG A 363      11.623  -0.059  11.864  1.00 39.26           H
ATOM    868  HG3 ARG A 363      13.210  -0.450  12.532  1.00 39.26           H
ATOM    869  HD2 ARG A 363      11.506  -1.967  13.381  1.00 47.94           H
ATOM    870  HD3 ARG A 363      12.191  -1.018  14.718  1.00 47.94           H
ATOM    871  HE  ARG A 363      10.016   0.474  13.964  1.00 60.27           H
ATOM    872 HH11 ARG A 363      10.359  -2.908  14.885  1.00 52.02           H
ATOM    873 HH12 ARG A 363       8.842  -2.939  15.751  1.00 52.02           H
ATOM    874 HH21 ARG A 363       8.062   0.435  15.075  1.00 61.01           H
ATOM    875 HH22 ARG A 363       7.528  -1.028  15.858  1.00 61.01           H
ATOM    876  N   VAL A 364      13.925   4.550  12.902  1.00 28.72           N
ATOM    877  CA  VAL A 364      13.899   5.982  13.246  1.00 29.77           C
ATOM    878  C   VAL A 364      13.368   6.713  12.006  1.00 21.50           C
ATOM    879  O   VAL A 364      14.012   6.591  10.973  1.00 29.32           O
ATOM    880  CB  VAL A 364      15.332   6.434  13.653  1.00 27.87           C
ATOM    881  CG1 VAL A 364      15.528   7.955  13.736  1.00 37.33           C
ATOM    882  CG2 VAL A 364      15.625   5.904  15.057  1.00 28.06           C
ATOM    883  H   VAL A 364      14.810   4.131  12.635  1.00 34.49           H
ATOM    884  HA  VAL A 364      13.237   6.147  14.096  1.00 35.76           H
ATOM    885  HB  VAL A 364      16.073   6.037  12.957  1.00 33.48           H
ATOM    886 HG11 VAL A 364      16.536   8.202  14.078  1.00 44.84           H
ATOM    887 HG12 VAL A 364      15.395   8.402  12.749  1.00 44.84           H
ATOM    888 HG13 VAL A 364      14.807   8.390  14.433  1.00 44.84           H
ATOM    889 HG21 VAL A 364      16.658   6.128  15.328  1.00 33.71           H
ATOM    890 HG22 VAL A 364      14.956   6.372  15.778  1.00 33.71           H
ATOM    891 HG23 VAL A 364      15.502   4.823  15.089  1.00 33.71           H
ATOM    892  N   PRO A 365      12.282   7.489  12.054  1.00 26.97           N
ATOM    893  CA  PRO A 365      11.782   8.202  10.880  1.00 33.44           C
ATOM    894  C   PRO A 365      12.895   8.963  10.168  1.00 33.81           C
ATOM    895  O   PRO A 365      13.610   9.742  10.781  1.00 30.41           O
ATOM    896  CB  PRO A 365      10.742   9.163  11.424  1.00 30.81           C
ATOM    897  CG  PRO A 365      10.170   8.331  12.570  1.00 38.80           C
ATOM    898  CD  PRO A 365      11.453   7.790  13.199  1.00 33.69           C
ATOM    899  HA  PRO A 365      11.276   7.501  10.217  1.00 40.16           H
ATOM    900  HB2 PRO A 365      11.245  10.031  11.843  1.00 37.01           H
ATOM    901  HB3 PRO A 365       9.999   9.453  10.687  1.00 37.01           H
ATOM    902  HG2 PRO A 365       9.617   8.931  13.282  1.00 46.60           H
ATOM    903  HG3 PRO A 365       9.534   7.536  12.180  1.00 46.60           H
ATOM    904  HD2 PRO A 365      11.928   8.561  13.805  1.00 40.46           H
ATOM    905  HD3 PRO A 365      11.208   6.900  13.777  1.00 40.46           H
ATOM    906  N   GLY A 366      13.052   8.726   8.875  1.00 32.99           N
ATOM    907  CA  GLY A 366      14.015   9.461   8.091  1.00 28.08           C
ATOM    908  C   GLY A 366      15.283   8.704   7.879  1.00 26.91           C
ATOM    909  O   GLY A 366      16.022   9.073   6.979  1.00 28.97           O
ATOM    910  H   GLY A 366      12.515   7.996   8.430  1.00 39.62           H
ATOM    911  HA2 GLY A 366      13.576   9.649   7.117  1.00 33.73           H
ATOM    912  HA3 GLY A 366      14.268  10.404   8.570  1.00 33.73           H
ATOM    913  N   PHE A 367      15.583   7.685   8.692  1.00 28.15           N
ATOM    914  CA  PHE A 367      16.925   7.123   8.672  1.00 30.63           C
ATOM    915  C   PHE A 367      17.178   6.295   7.436  1.00 22.59           C
ATOM    916  O   PHE A 367      18.280   6.356   6.906  1.00 27.43           O
ATOM    917  CB  PHE A 367      17.223   6.327   9.939  1.00 30.32           C
ATOM    918  CG  PHE A 367      18.632   5.810   9.928  1.00 18.50           C
ATOM    919  CD1 PHE A 367      19.685   6.673  10.288  1.00 28.14           C
ATOM    920  CD2 PHE A 367      18.906   4.482   9.582  1.00 23.32           C
ATOM    921  CE1 PHE A 367      20.985   6.160  10.444  1.00 24.00           C
ATOM    922  CE2 PHE A 367      20.223   3.981   9.672  1.00 29.87           C
ATOM    923  CZ  PHE A 367      21.262   4.814  10.134  1.00 21.38           C
ATOM    924  H   PHE A 367      14.946   7.412   9.428  1.00 33.82           H
ATOM    925  HA  PHE A 367      17.635   7.952   8.656  1.00 36.79           H
ATOM    926  HB2 PHE A 367      17.079   6.960  10.816  1.00 36.42           H
ATOM    927  HB3 PHE A 367      16.520   5.495   9.987  1.00 36.42           H
ATOM    928  HD1 PHE A 367      19.486   7.713  10.499  1.00 33.80           H
ATOM    929  HD2 PHE A 367      18.104   3.822   9.282  1.00 28.02           H
ATOM    930  HE1 PHE A 367      21.782   6.802  10.780  1.00 28.84           H
ATOM    931  HE2 PHE A 367      20.432   2.951   9.417  1.00 35.87           H
ATOM    932  HZ  PHE A 367      22.265   4.430  10.215  1.00 25.69           H
ATOM    933  N   VAL A 368      16.198   5.503   6.972  1.00 27.95           N
ATOM    934  CA  VAL A 368      16.411   4.649   5.787  1.00 37.99           C
ATOM    935  C   VAL A 368      16.225   5.425   4.504  1.00 32.55           C
ATOM    936  O   VAL A 368      16.586   4.895   3.467  1.00 40.25           O
ATOM    937  CB  VAL A 368      15.571   3.348   5.706  1.00 46.22           C
ATOM    938  CG1 VAL A 368      15.988   2.345   6.777  1.00 41.45           C
ATOM    939  CG2 VAL A 368      14.064   3.550   5.796  1.00 47.02           C
ATOM    940  H   VAL A 368      15.302   5.487   7.436  1.00 33.57           H
ATOM    941  HA  VAL A 368      17.453   4.326   5.805  1.00 45.62           H
ATOM    942  HB  VAL A 368      15.769   2.863   4.749  1.00 55.50           H
ATOM    943 HG11 VAL A 368      15.410   1.428   6.663  1.00 49.78           H
ATOM    944 HG12 VAL A 368      17.049   2.115   6.668  1.00 49.78           H
ATOM    945 HG13 VAL A 368      15.803   2.766   7.760  1.00 49.78           H
ATOM    946 HG21 VAL A 368      13.565   2.632   5.488  1.00 56.46           H
ATOM    947 HG22 VAL A 368      13.766   3.770   6.813  1.00 56.46           H
ATOM    948 HG23 VAL A 368      13.754   4.366   5.142  1.00 56.46           H
ATOM    949  N   ASP A 369      15.696   6.657   4.564  1.00 35.06           N
ATOM    950  CA  ASP A 369      15.684   7.549   3.418  1.00 28.30           C
ATOM    951  C   ASP A 369      17.099   8.007   3.029  1.00 33.23           C
ATOM    952  O   ASP A 369      17.273   8.530   1.938  1.00 36.77           O
ATOM    953  CB  ASP A 369      14.756   8.731   3.681  1.00 32.36           C
ATOM    954  CG  ASP A 369      13.318   8.371   4.008  1.00 40.99           C
ATOM    955  OD1 ASP A 369      12.864   7.298   3.548  1.00 51.34           O
ATOM    956  OD2 ASP A 369      12.694   9.187   4.731  1.00 48.57           O1-
ATOM    957  H   ASP A 369      15.401   7.028   5.452  1.00 42.11           H
ATOM    958  HA  ASP A 369      15.270   6.995   2.574  1.00 33.99           H
ATOM    959  HB2 ASP A 369      15.154   9.399   4.445  1.00 38.87           H
ATOM    960  HB3 ASP A 369      14.725   9.312   2.761  1.00 38.87           H
ATOM    961  N   LEU A 370      18.106   7.831   3.899  1.00 30.01           N
ATOM    962  CA  LEU A 370      19.500   8.134   3.623  1.00 29.05           C
ATOM    963  C   LEU A 370      20.166   7.042   2.790  1.00 31.45           C
ATOM    964  O   LEU A 370      19.689   5.912   2.667  1.00 34.70           O
ATOM    965  CB  LEU A 370      20.276   8.268   4.940  1.00 25.30           C
ATOM    966  CG  LEU A 370      19.860   9.413   5.884  1.00 28.69           C
ATOM    967  CD1 LEU A 370      20.639   9.268   7.198  1.00 22.41           C
ATOM    968  CD2 LEU A 370      20.171  10.784   5.269  1.00 26.59           C
ATOM    969  H   LEU A 370      17.900   7.404   4.788  1.00 36.04           H
ATOM    970  HA  LEU A 370      19.576   9.078   3.086  1.00 34.89           H
ATOM    971  HB2 LEU A 370      20.170   7.326   5.475  1.00 30.40           H
ATOM    972  HB3 LEU A 370      21.333   8.393   4.705  1.00 30.40           H
ATOM    973  HG  LEU A 370      18.791   9.349   6.093  1.00 34.46           H
ATOM    974 HD11 LEU A 370      20.356  10.060   7.888  1.00 26.92           H
ATOM    975 HD12 LEU A 370      20.402   8.305   7.655  1.00 26.92           H
ATOM    976 HD13 LEU A 370      21.711   9.326   7.010  1.00 26.92           H
ATOM    977 HD21 LEU A 370      19.906  11.557   5.978  1.00 31.94           H
ATOM    978 HD22 LEU A 370      21.228  10.855   5.015  1.00 31.94           H
ATOM    979 HD23 LEU A 370      19.568  10.930   4.375  1.00 31.94           H
ATOM    980  N   THR A 371      21.318   7.364   2.232  1.00 28.62           N
ATOM    981  CA  THR A 371      22.107   6.394   1.502  1.00 32.01           C
ATOM    982  C   THR A 371      22.727   5.377   2.472  1.00 33.70           C
ATOM    983  O   THR A 371      22.971   5.678   3.626  1.00 26.00           O
ATOM    984  CB  THR A 371      23.222   7.086   0.732  1.00 33.69           C
ATOM    985  OG1 THR A 371      24.160   7.634   1.614  1.00 33.52           O
ATOM    986  CG2 THR A 371      22.710   8.138  -0.254  1.00 40.77           C
ATOM    987  H   THR A 371      21.682   8.301   2.360  1.00 34.38           H
ATOM    988  HA  THR A 371      21.473   5.866   0.789  1.00 38.45           H
ATOM    989  HB  THR A 371      23.732   6.317   0.152  1.00 40.46           H
ATOM    990  HG1 THR A 371      23.712   8.306   2.147  1.00 40.25           H
ATOM    991 HG21 THR A 371      23.564   8.628  -0.720  1.00 48.96           H
ATOM    992 HG22 THR A 371      22.072   7.661  -1.002  1.00 48.96           H
ATOM    993 HG23 THR A 371      22.125   8.892   0.259  1.00 48.96           H
ATOM    994  N   LEU A 372      23.038   4.174   1.987  1.00 35.50           N
ATOM    995  CA  LEU A 372      23.638   3.150   2.827  1.00 35.64           C
ATOM    996  C   LEU A 372      24.967   3.649   3.403  1.00 33.25           C
ATOM    997  O   LEU A 372      25.189   3.487   4.589  1.00 34.28           O
ATOM    998  CB  LEU A 372      23.852   1.804   2.105  1.00 32.98           C
ATOM    999  CG  LEU A 372      22.614   1.000   1.699  1.00 39.98           C
ATOM   1000  CD1 LEU A 372      23.065  -0.462   1.701  1.00 56.88           C
ATOM   1001  CD2 LEU A 372      21.349   1.119   2.571  1.00 52.54           C
ATOM   1002  H   LEU A 372      22.859   3.971   1.020  1.00 42.64           H
ATOM   1003  HA  LEU A 372      22.964   2.973   3.666  1.00 42.80           H
ATOM   1004  HB2 LEU A 372      24.462   1.959   1.215  1.00 39.61           H
ATOM   1005  HB3 LEU A 372      24.452   1.188   2.783  1.00 39.61           H
ATOM   1006  HG  LEU A 372      22.346   1.270   0.678  1.00 48.02           H
ATOM   1007 HD11 LEU A 372      22.269  -1.087   1.293  1.00 68.29           H
ATOM   1008 HD12 LEU A 372      23.959  -0.586   1.088  1.00 68.29           H
ATOM   1009 HD13 LEU A 372      23.280  -0.784   2.723  1.00 68.29           H
ATOM   1010 HD21 LEU A 372      20.574   0.453   2.188  1.00 63.08           H
ATOM   1011 HD22 LEU A 372      21.569   0.848   3.604  1.00 63.08           H
ATOM   1012 HD23 LEU A 372      20.970   2.140   2.525  1.00 63.08           H
ATOM   1013  N   HIS A 373      25.853   4.212   2.582  1.00 29.25           N
ATOM   1014  CA  HIS A 373      27.088   4.796   3.020  1.00 40.21           C
ATOM   1015  C   HIS A 373      26.840   5.825   4.152  1.00 35.00           C
ATOM   1016  O   HIS A 373      27.601   5.845   5.115  1.00 33.47           O
ATOM   1017  CB  HIS A 373      27.782   5.402   1.792  1.00 42.16           C
ATOM   1018  CG  HIS A 373      28.894   6.371   2.155  1.00 63.04           C
ATOM   1019  ND1 HIS A 373      30.231   6.034   2.431  1.00 73.03           N
ATOM   1020  CD2 HIS A 373      28.734   7.718   2.342  1.00 56.07           C
ATOM   1021  CE1 HIS A 373      30.817   7.166   2.864  1.00 67.16           C
ATOM   1022  NE2 HIS A 373      29.937   8.190   2.837  1.00 64.57           N
ATOM   1023  H   HIS A 373      25.636   4.288   1.602  1.00 35.13           H
ATOM   1024  HA  HIS A 373      27.726   3.999   3.409  1.00 48.29           H
ATOM   1025  HB2 HIS A 373      27.045   5.959   1.211  1.00 50.62           H
ATOM   1026  HB3 HIS A 373      28.172   4.595   1.172  1.00 50.62           H
ATOM   1027  HD2 HIS A 373      27.817   8.272   2.213  1.00 67.32           H
ATOM   1028  HE1 HIS A 373      31.763   7.196   3.387  1.00 80.62           H
ATOM   1029  HE2 HIS A 373      30.073   9.082   3.292  1.00 77.52           H
ATOM   1030  N   ASP A 374      25.784   6.647   4.074  1.00 26.03           N
ATOM   1031  CA  ASP A 374      25.497   7.604   5.153  1.00 35.26           C
ATOM   1032  C   ASP A 374      24.944   6.971   6.436  1.00 23.36           C
ATOM   1033  O   ASP A 374      25.360   7.360   7.521  1.00 30.24           O
ATOM   1034  CB  ASP A 374      24.680   8.785   4.645  1.00 26.08           C
ATOM   1035  CG  ASP A 374      25.495   9.704   3.728  1.00 34.74           C
ATOM   1036  OD1 ASP A 374      26.744   9.675   3.789  1.00 34.35           O
ATOM   1037  OD2 ASP A 374      24.872  10.496   2.998  1.00 40.90           O1-
ATOM   1038  H   ASP A 374      25.157   6.599   3.286  1.00 31.27           H
ATOM   1039  HA  ASP A 374      26.460   8.014   5.453  1.00 42.34           H
ATOM   1040  HB2 ASP A 374      23.758   8.472   4.163  1.00 31.33           H
ATOM   1041  HB3 ASP A 374      24.352   9.384   5.492  1.00 31.33           H
ATOM   1042  N   GLN A 375      24.060   5.992   6.306  1.00 21.69           N
ATOM   1043  CA  GLN A 375      23.601   5.172   7.406  1.00 28.61           C
ATOM   1044  C   GLN A 375      24.788   4.565   8.174  1.00 21.49           C
ATOM   1045  O   GLN A 375      24.850   4.716   9.393  1.00 26.31           O
ATOM   1046  CB  GLN A 375      22.662   4.115   6.875  1.00 27.19           C
ATOM   1047  CG  GLN A 375      21.309   4.682   6.428  1.00 28.91           C
ATOM   1048  CD  GLN A 375      20.408   3.572   5.897  1.00 34.40           C
ATOM   1049  OE1 GLN A 375      20.142   2.600   6.595  1.00 30.64           O
ATOM   1050  NE2 GLN A 375      19.919   3.689   4.665  1.00 27.98           N
ATOM   1051  H   GLN A 375      23.803   5.693   5.378  1.00 26.06           H
ATOM   1052  HA  GLN A 375      23.036   5.807   8.086  1.00 34.36           H
ATOM   1053  HB2 GLN A 375      23.121   3.607   6.029  1.00 32.66           H
ATOM   1054  HB3 GLN A 375      22.494   3.384   7.670  1.00 32.66           H
ATOM   1055  HG2 GLN A 375      20.838   5.117   7.307  1.00 34.73           H
ATOM   1056  HG3 GLN A 375      21.454   5.447   5.669  1.00 34.73           H
ATOM   1057 HE21 GLN A 375      20.118   4.512   4.112  1.00 33.62           H
ATOM   1058 HE22 GLN A 375      19.327   2.965   4.292  1.00 33.62           H
ATOM   1059  N   VAL A 376      25.770   3.975   7.500  1.00 21.58           N
ATOM   1060  CA  VAL A 376      26.978   3.409   8.107  1.00 27.73           C
ATOM   1061  C   VAL A 376      27.797   4.469   8.809  1.00 25.83           C
ATOM   1062  O   VAL A 376      28.328   4.206   9.882  1.00 25.62           O
ATOM   1063  CB  VAL A 376      27.872   2.735   7.053  1.00 19.33           C
ATOM   1064  CG1 VAL A 376      29.182   2.191   7.642  1.00 31.15           C
ATOM   1065  CG2 VAL A 376      27.152   1.536   6.434  1.00 22.24           C
ATOM   1066  H   VAL A 376      25.707   3.934   6.490  1.00 25.93           H
ATOM   1067  HA  VAL A 376      26.675   2.658   8.842  1.00 33.31           H
ATOM   1068  HB  VAL A 376      28.117   3.452   6.269  1.00 23.23           H
ATOM   1069 HG11 VAL A 376      29.738   1.661   6.868  1.00 37.42           H
ATOM   1070 HG12 VAL A 376      29.812   3.004   8.002  1.00 37.42           H
ATOM   1071 HG13 VAL A 376      28.990   1.502   8.464  1.00 37.42           H
ATOM   1072 HG21 VAL A 376      27.722   1.162   5.589  1.00 26.72           H
ATOM   1073 HG22 VAL A 376      27.081   0.740   7.165  1.00 26.72           H
ATOM   1074 HG23 VAL A 376      26.154   1.804   6.117  1.00 26.72           H
ATOM   1075  N   HIS A 377      28.004   5.619   8.188  1.00 28.30           N
ATOM   1076  CA  HIS A 377      28.840   6.616   8.793  1.00 23.23           C
ATOM   1077  C   HIS A 377      28.202   7.144  10.091  1.00 25.68           C
ATOM   1078  O   HIS A 377      28.948   7.415  11.017  1.00 27.56           O
ATOM   1079  CB  HIS A 377      29.072   7.718   7.798  1.00 25.77           C
ATOM   1080  CG  HIS A 377      29.865   8.823   8.380  1.00 29.33           C
ATOM   1081  ND1 HIS A 377      31.234   8.794   8.616  1.00 37.67           N
ATOM   1082  CD2 HIS A 377      29.326   9.957   8.900  1.00 31.56           C
ATOM   1083  CE1 HIS A 377      31.500   9.960   9.232  1.00 38.68           C
ATOM   1084  NE2 HIS A 377      30.377  10.669   9.408  1.00 36.42           N
ATOM   1085  H   HIS A 377      27.532   5.824   7.314  1.00 34.00           H
ATOM   1086  HA  HIS A 377      29.801   6.158   9.030  1.00 27.91           H
ATOM   1087  HB2 HIS A 377      28.105   8.099   7.480  1.00 30.96           H
ATOM   1088  HB3 HIS A 377      29.610   7.320   6.939  1.00 30.96           H
ATOM   1089  HD2 HIS A 377      28.279  10.215   8.944  1.00 37.90           H
ATOM   1090  HE1 HIS A 377      32.490  10.336   9.448  1.00 46.45           H
ATOM   1091  HE2 HIS A 377      30.327  11.611   9.759  1.00 43.74           H
ATOM   1092  N   LEU A 378      26.869   7.279  10.159  1.00 21.37           N
ATOM   1093  CA  LEU A 378      26.162   7.813  11.306  1.00 22.83           C
ATOM   1094  C   LEU A 378      26.243   6.826  12.446  1.00 22.22           C
ATOM   1095  O   LEU A 378      26.485   7.232  13.577  1.00 17.88           O
ATOM   1096  CB  LEU A 378      24.714   8.048  10.959  1.00 22.65           C
ATOM   1097  CG  LEU A 378      24.445   9.299  10.082  1.00 30.23           C
ATOM   1098  CD1 LEU A 378      22.936   9.471   9.980  1.00 26.72           C
ATOM   1099  CD2 LEU A 378      25.025  10.568  10.654  1.00 29.31           C
ATOM   1100  H   LEU A 378      26.310   7.004   9.361  1.00 25.68           H
ATOM   1101  HA  LEU A 378      26.621   8.747  11.616  1.00 27.43           H
ATOM   1102  HB2 LEU A 378      24.329   7.164  10.450  1.00 27.22           H
ATOM   1103  HB3 LEU A 378      24.163   8.161  11.894  1.00 27.22           H
ATOM   1104  HG  LEU A 378      24.864   9.152   9.093  1.00 36.31           H
ATOM   1105 HD11 LEU A 378      22.712  10.309   9.326  1.00 32.09           H
ATOM   1106 HD12 LEU A 378      22.496   8.568   9.557  1.00 32.09           H
ATOM   1107 HD13 LEU A 378      22.497   9.653  10.961  1.00 32.09           H
ATOM   1108 HD21 LEU A 378      24.664  11.421  10.077  1.00 35.21           H
ATOM   1109 HD22 LEU A 378      24.727  10.681  11.698  1.00 35.21           H
ATOM   1110 HD23 LEU A 378      26.111  10.556  10.575  1.00 35.21           H
ATOM   1111  N   LEU A 379      26.078   5.540  12.158  1.00 21.99           N
ATOM   1112  CA  LEU A 379      26.238   4.508  13.168  1.00 16.50           C
ATOM   1113  C   LEU A 379      27.688   4.355  13.605  1.00 18.84           C
ATOM   1114  O   LEU A 379      27.925   4.183  14.795  1.00 22.25           O
ATOM   1115  CB  LEU A 379      25.606   3.223  12.685  1.00 19.67           C
ATOM   1116  CG  LEU A 379      24.095   3.229  12.912  1.00 19.09           C
ATOM   1117  CD1 LEU A 379      23.502   2.175  12.019  1.00 24.32           C
ATOM   1118  CD2 LEU A 379      23.769   2.884  14.353  1.00 24.35           C
ATOM   1119  H   LEU A 379      25.918   5.257  11.200  1.00 26.42           H
ATOM   1120  HA  LEU A 379      25.679   4.833  14.045  1.00 19.84           H
ATOM   1121  HB2 LEU A 379      25.819   3.114  11.619  1.00 23.64           H
ATOM   1122  HB3 LEU A 379      26.050   2.369  13.199  1.00 23.64           H
ATOM   1123  HG  LEU A 379      23.691   4.206  12.659  1.00 22.94           H
ATOM   1124 HD11 LEU A 379      22.470   1.975  12.304  1.00 29.22           H
ATOM   1125 HD12 LEU A 379      23.520   2.539  10.997  1.00 29.22           H
ATOM   1126 HD13 LEU A 379      24.104   1.276  12.092  1.00 29.22           H
ATOM   1127 HD21 LEU A 379      22.684   2.839  14.476  1.00 29.26           H
ATOM   1128 HD22 LEU A 379      24.200   1.917  14.615  1.00 29.26           H
ATOM   1129 HD23 LEU A 379      24.156   3.646  15.033  1.00 29.26           H
ATOM   1130  N   GLU A 380      28.672   4.405  12.683  1.00 17.74           N
ATOM   1131  CA  GLU A 380      30.070   4.274  13.075  1.00 21.31           C
ATOM   1132  C   GLU A 380      30.463   5.377  14.075  1.00 23.55           C
ATOM   1133  O   GLU A 380      31.208   5.114  15.002  1.00 19.50           O
ATOM   1134  CB  GLU A 380      31.004   4.289  11.869  1.00 25.58           C
ATOM   1135  CG  GLU A 380      32.438   4.177  12.371  1.00 34.56           C
ATOM   1136  CD  GLU A 380      33.452   3.779  11.289  1.00 45.09           C
ATOM   1137  OE1 GLU A 380      33.247   4.199  10.123  1.00 46.59           O
ATOM   1138  OE2 GLU A 380      34.428   3.088  11.670  1.00 48.74           O1-
ATOM   1139  H   GLU A 380      28.449   4.532  11.711  1.00 21.33           H
ATOM   1140  HA  GLU A 380      30.196   3.317  13.580  1.00 25.61           H
ATOM   1141  HB2 GLU A 380      30.777   3.448  11.217  1.00 30.73           H
ATOM   1142  HB3 GLU A 380      30.886   5.226  11.321  1.00 30.73           H
ATOM   1143  HG2 GLU A 380      32.738   5.162  12.735  1.00 41.51           H
ATOM   1144  HG3 GLU A 380      32.504   3.485  13.210  1.00 41.51           H
ATOM   1145  N   CYS A 381      29.970   6.602  13.871  1.00 20.35           N
ATOM   1146  CA  CYS A 381      30.135   7.731  14.778  1.00 21.59           C
ATOM   1147  C   CYS A 381      29.364   7.573  16.111  1.00 20.22           C
ATOM   1148  O   CYS A 381      29.865   8.007  17.146  1.00 21.15           O
ATOM   1149  CB  CYS A 381      29.666   9.008  14.062  1.00 24.50           C
ATOM   1150  SG  CYS A 381      30.896   9.442  12.810  1.00 41.63           S
ATOM   1151  H   CYS A 381      29.370   6.736  13.067  1.00 24.46           H
ATOM   1152  HA  CYS A 381      31.196   7.819  15.015  1.00 25.95           H
ATOM   1153  HB2 CYS A 381      28.717   8.804  13.578  1.00 29.44           H
ATOM   1154  HB3 CYS A 381      29.494   9.792  14.791  1.00 29.44           H
ATOM   1155  HG  CYS A 381      30.504   8.546  11.911  1.00 49.99           H
ATOM   1156  N   ALA A 382      28.094   7.183  16.076  1.00 20.99           N
ATOM   1157  CA  ALA A 382      27.195   7.275  17.212  1.00 18.41           C
ATOM   1158  C   ALA A 382      27.160   6.015  18.069  1.00 20.30           C
ATOM   1159  O   ALA A 382      26.569   6.063  19.132  1.00 21.32           O
ATOM   1160  CB  ALA A 382      25.798   7.592  16.750  1.00 20.85           C
ATOM   1161  H   ALA A 382      27.689   6.873  15.194  1.00 25.22           H
ATOM   1162  HA  ALA A 382      27.510   8.106  17.852  1.00 22.12           H
ATOM   1163  HB1 ALA A 382      25.132   7.612  17.599  1.00 25.05           H
ATOM   1164  HB2 ALA A 382      25.785   8.570  16.292  1.00 25.05           H
ATOM   1165  HB3 ALA A 382      25.465   6.837  16.043  1.00 25.05           H
ATOM   1166  N   TRP A 383      27.623   4.852  17.580  1.00 17.43           N
ATOM   1167  CA  TRP A 383      27.218   3.583  18.216  1.00 24.09           C
ATOM   1168  C   TRP A 383      27.527   3.475  19.726  1.00 18.94           C
ATOM   1169  O   TRP A 383      26.692   3.042  20.503  1.00 22.79           O
ATOM   1170  CB  TRP A 383      27.812   2.312  17.617  1.00 18.38           C
ATOM   1171  CG  TRP A 383      29.269   2.170  17.763  1.00 11.98           C
ATOM   1172  CD1 TRP A 383      30.221   2.715  16.930  1.00 23.92           C
ATOM   1173  CD2 TRP A 383      29.984   1.491  18.820  1.00 14.84           C
ATOM   1174  NE1 TRP A 383      31.516   2.493  17.467  1.00 28.48           N
ATOM   1175  CE2 TRP A 383      31.386   1.676  18.593  1.00 20.49           C
ATOM   1176  CE3 TRP A 383      29.567   0.795  19.957  1.00 21.72           C
ATOM   1177  CZ2 TRP A 383      32.365   1.159  19.445  1.00 29.66           C
ATOM   1178  CZ3 TRP A 383      30.538   0.266  20.790  1.00 23.47           C
ATOM   1179  CH2 TRP A 383      31.909   0.437  20.539  1.00 27.91           C
ATOM   1180  H   TRP A 383      28.114   4.844  16.728  1.00 20.96           H
ATOM   1181  HA  TRP A 383      26.089   3.518  18.151  1.00 28.95           H
ATOM   1182  HB2 TRP A 383      27.276   1.447  18.084  1.00 22.09           H
ATOM   1183  HB3 TRP A 383      27.533   2.229  16.540  1.00 22.09           H
ATOM   1184  HD1 TRP A 383      30.072   3.272  16.032  1.00 28.73           H
ATOM   1185  HE1 TRP A 383      32.375   2.642  16.973  1.00 34.21           H
ATOM   1186  HE3 TRP A 383      28.507   0.667  20.167  1.00 26.10           H
ATOM   1187  HZ2 TRP A 383      33.420   1.266  19.228  1.00 35.63           H
ATOM   1188  HZ3 TRP A 383      30.236  -0.325  21.661  1.00 28.20           H
ATOM   1189  HH2 TRP A 383      32.628  -0.025  21.227  1.00 33.53           H
ATOM   1190  N   LEU A 384      28.755   3.944  20.181  1.00 20.61           N
ATOM   1191  CA  LEU A 384      29.086   3.887  21.614  1.00 23.31           C
ATOM   1192  C   LEU A 384      28.226   4.864  22.416  1.00 22.88           C
ATOM   1193  O   LEU A 384      27.698   4.493  23.449  1.00 18.93           O
ATOM   1194  CB  LEU A 384      30.574   4.105  21.846  1.00 19.43           C
ATOM   1195  CG  LEU A 384      30.997   3.833  23.316  1.00 25.46           C
ATOM   1196  CD1 LEU A 384      30.329   2.583  23.865  1.00 25.69           C
ATOM   1197  CD2 LEU A 384      32.518   3.628  23.397  1.00 24.32           C
ATOM   1198  H   LEU A 384      29.518   4.107  19.526  1.00 24.77           H
ATOM   1199  HA  LEU A 384      28.797   2.845  21.987  1.00 28.01           H
ATOM   1200  HB2 LEU A 384      31.131   3.399  21.179  1.00 23.35           H
ATOM   1201  HB3 LEU A 384      30.888   5.105  21.530  1.00 23.35           H
ATOM   1202  HG  LEU A 384      30.702   4.712  23.941  1.00 30.59           H
ATOM   1203 HD11 LEU A 384      30.714   2.330  24.861  1.00 30.86           H
ATOM   1204 HD12 LEU A 384      29.243   2.714  23.961  1.00 30.86           H
ATOM   1205 HD13 LEU A 384      30.517   1.712  23.224  1.00 30.86           H
ATOM   1206 HD21 LEU A 384      32.846   3.466  24.431  1.00 29.22           H
ATOM   1207 HD22 LEU A 384      32.821   2.739  22.824  1.00 29.22           H
ATOM   1208 HD23 LEU A 384      33.066   4.486  23.000  1.00 29.22           H
ATOM   1209  N   GLU A 385      27.994   6.074  21.912  1.00 20.08           N
ATOM   1210  CA  GLU A 385      27.059   7.026  22.589  1.00 18.43           C
ATOM   1211  C   GLU A 385      25.636   6.470  22.766  1.00 23.69           C
ATOM   1212  O   GLU A 385      24.994   6.739  23.780  1.00 23.90           O
ATOM   1213  CB  GLU A 385      26.957   8.312  21.801  1.00 11.92           C
ATOM   1214  CG  GLU A 385      28.173   9.175  21.663  1.00 21.65           C
ATOM   1215  CD  GLU A 385      27.758  10.366  20.800  1.00 27.10           C
ATOM   1216  OE1 GLU A 385      27.111  11.270  21.351  1.00 21.74           O
ATOM   1217  OE2 GLU A 385      28.078  10.357  19.603  1.00 30.45           O1-
ATOM   1218  H   GLU A 385      28.401   6.328  21.021  1.00 24.14           H
ATOM   1219  HA  GLU A 385      27.439   7.265  23.580  1.00 22.15           H
ATOM   1220  HB2 GLU A 385      26.628   8.073  20.795  1.00 14.34           H
ATOM   1221  HB3 GLU A 385      26.180   8.922  22.253  1.00 14.34           H
ATOM   1222  HG2 GLU A 385      28.454   9.512  22.659  1.00 26.01           H
ATOM   1223  HG3 GLU A 385      28.970   8.614  21.184  1.00 26.01           H
ATOM   1224  N   ILE A 386      25.118   5.730  21.766  1.00 20.36           N
ATOM   1225  CA  ILE A 386      23.807   5.109  21.804  1.00 22.17           C
ATOM   1226  C   ILE A 386      23.759   4.030  22.865  1.00 23.30           C
ATOM   1227  O   ILE A 386      22.789   3.994  23.618  1.00 19.82           O
ATOM   1228  CB  ILE A 386      23.410   4.664  20.385  1.00 22.54           C
ATOM   1229  CG1 ILE A 386      23.154   5.861  19.436  1.00 23.29           C
ATOM   1230  CG2 ILE A 386      22.173   3.783  20.428  1.00 18.35           C
ATOM   1231  CD1 ILE A 386      23.330   5.514  17.949  1.00 23.18           C
ATOM   1232  H   ILE A 386      25.680   5.573  20.943  1.00 24.46           H
ATOM   1233  HA  ILE A 386      23.084   5.866  22.104  1.00 26.63           H
ATOM   1234  HB  ILE A 386      24.239   4.075  19.993  1.00 27.08           H
ATOM   1235 HG12 ILE A 386      22.164   6.281  19.606  1.00 27.98           H
ATOM   1236 HG13 ILE A 386      23.883   6.639  19.656  1.00 27.98           H
ATOM   1237 HG21 ILE A 386      21.761   3.638  19.434  1.00 22.05           H
ATOM   1238 HG22 ILE A 386      22.430   2.813  20.850  1.00 22.05           H
ATOM   1239 HG23 ILE A 386      21.428   4.263  21.053  1.00 22.05           H
ATOM   1240 HD11 ILE A 386      23.058   6.366  17.335  1.00 27.86           H
ATOM   1241 HD12 ILE A 386      24.376   5.271  17.768  1.00 27.86           H
ATOM   1242 HD13 ILE A 386      22.720   4.663  17.662  1.00 27.86           H
ATOM   1243  N   LEU A 387      24.794   3.178  22.930  1.00 18.02           N
ATOM   1244  CA  LEU A 387      24.928   2.116  23.926  1.00 19.38           C
ATOM   1245  C   LEU A 387      24.909   2.716  25.368  1.00 27.30           C
ATOM   1246  O   LEU A 387      24.211   2.254  26.296  1.00 22.50           O
ATOM   1247  CB  LEU A 387      26.264   1.341  23.823  1.00 16.55           C
ATOM   1248  CG  LEU A 387      26.288   0.263  22.718  1.00 25.69           C
ATOM   1249  CD1 LEU A 387      27.589  -0.567  22.761  1.00 25.00           C
ATOM   1250  CD2 LEU A 387      25.091  -0.647  22.786  1.00 21.52           C
ATOM   1251  H   LEU A 387      25.493   3.266  22.217  1.00 21.66           H
ATOM   1252  HA  LEU A 387      24.055   1.398  23.866  1.00 23.29           H
ATOM   1253  HB2 LEU A 387      27.082   2.055  23.618  1.00 19.90           H
ATOM   1254  HB3 LEU A 387      26.510   0.856  24.784  1.00 19.90           H
ATOM   1255  HG  LEU A 387      26.284   0.820  21.744  1.00 30.86           H
ATOM   1256 HD11 LEU A 387      27.537  -1.381  22.018  1.00 30.03           H
ATOM   1257 HD12 LEU A 387      28.482   0.022  22.542  1.00 30.03           H
ATOM   1258 HD13 LEU A 387      27.728  -1.040  23.740  1.00 30.03           H
ATOM   1259 HD21 LEU A 387      25.140  -1.445  22.034  1.00 25.86           H
ATOM   1260 HD22 LEU A 387      25.040  -1.168  23.753  1.00 25.86           H
ATOM   1261 HD23 LEU A 387      24.149  -0.105  22.633  1.00 25.86           H
ATOM   1262  N   MET A 388      25.697   3.843  25.520  1.00 21.98           N
ATOM   1263  CA  MET A 388      25.924   4.468  26.822  1.00 28.20           C
ATOM   1264  C   MET A 388      24.668   5.168  27.344  1.00 19.25           C
ATOM   1265  O   MET A 388      24.371   5.064  28.488  1.00 24.34           O
ATOM   1266  CB  MET A 388      27.109   5.436  26.801  1.00 18.13           C
ATOM   1267  CG  MET A 388      28.420   4.710  26.699  1.00 16.29           C
ATOM   1268  SD  MET A 388      29.778   5.951  26.747  1.00 22.79           S
ATOM   1269  CE  MET A 388      31.127   4.962  27.356  1.00 16.69           C
ATOM   1270  H   MET A 388      26.247   4.209  24.735  1.00 26.40           H
ATOM   1271  HA  MET A 388      26.151   3.647  27.574  1.00 33.88           H
ATOM   1272  HB2 MET A 388      26.999   6.160  25.968  1.00 21.80           H
ATOM   1273  HB3 MET A 388      27.090   6.058  27.719  1.00 21.80           H
ATOM   1274  HG2 MET A 388      28.570   3.967  27.506  1.00 19.58           H
ATOM   1275  HG3 MET A 388      28.496   4.145  25.746  1.00 19.58           H
ATOM   1276  HE1 MET A 388      32.036   5.558  27.478  1.00 20.06           H
ATOM   1277  HE2 MET A 388      30.900   4.534  28.339  1.00 20.06           H
ATOM   1278  HE3 MET A 388      31.357   4.140  26.670  1.00 20.06           H
ATOM   1279  N   ILE A 389      23.922   5.866  26.465  1.00 24.99           N
ATOM   1280  CA  ILE A 389      22.689   6.480  26.898  1.00 16.87           C
ATOM   1281  C   ILE A 389      21.648   5.422  27.282  1.00 23.79           C
ATOM   1282  O   ILE A 389      20.830   5.648  28.181  1.00 18.38           O
ATOM   1283  CB  ILE A 389      22.178   7.521  25.878  1.00 15.25           C
ATOM   1284  CG1 ILE A 389      21.208   8.467  26.632  1.00 18.67           C
ATOM   1285  CG2 ILE A 389      21.578   6.914  24.588  1.00 18.07           C
ATOM   1286  CD1 ILE A 389      20.436   9.452  25.739  1.00 20.48           C
ATOM   1287  H   ILE A 389      24.206   5.960  25.499  1.00 30.02           H
ATOM   1288  HA  ILE A 389      22.934   7.026  27.806  1.00 20.28           H
ATOM   1289  HB  ILE A 389      23.030   8.116  25.567  1.00 18.34           H
ATOM   1290 HG12 ILE A 389      20.453   7.878  27.142  1.00 22.44           H
ATOM   1291 HG13 ILE A 389      21.769   9.010  27.389  1.00 22.44           H
ATOM   1292 HG21 ILE A 389      21.245   7.697  23.911  1.00 21.72           H
ATOM   1293 HG22 ILE A 389      22.352   6.364  24.072  1.00 21.72           H
ATOM   1294 HG23 ILE A 389      20.745   6.253  24.805  1.00 21.72           H
ATOM   1295 HD11 ILE A 389      19.900  10.160  26.360  1.00 24.61           H
ATOM   1296 HD12 ILE A 389      21.128   9.998  25.099  1.00 24.61           H
ATOM   1297 HD13 ILE A 389      19.714   8.924  25.116  1.00 24.61           H
ATOM   1298  N   GLY A 390      21.646   4.267  26.599  1.00 25.19           N
ATOM   1299  CA  GLY A 390      20.721   3.207  26.947  1.00 23.74           C
ATOM   1300  C   GLY A 390      21.054   2.737  28.370  1.00 23.50           C
ATOM   1301  O   GLY A 390      20.161   2.544  29.182  1.00 21.27           O
ATOM   1302  H   GLY A 390      22.323   4.102  25.865  1.00 30.26           H
ATOM   1303  HA2 GLY A 390      19.698   3.578  26.907  1.00 28.52           H
ATOM   1304  HA3 GLY A 390      20.841   2.381  26.246  1.00 28.52           H
ATOM   1305  N   LEU A 391      22.352   2.575  28.641  1.00 24.44           N
ATOM   1306  CA  LEU A 391      22.887   1.995  29.881  1.00 22.37           C
ATOM   1307  C   LEU A 391      22.539   2.939  31.070  1.00 27.55           C
ATOM   1308  O   LEU A 391      21.932   2.588  32.059  1.00 21.22           O
ATOM   1309  CB  LEU A 391      24.396   1.884  29.781  1.00 22.70           C
ATOM   1310  CG  LEU A 391      25.024   1.596  31.146  1.00 23.45           C
ATOM   1311  CD1 LEU A 391      24.499   0.254  31.662  1.00 22.22           C
ATOM   1312  CD2 LEU A 391      26.560   1.640  31.044  1.00 27.52           C
ATOM   1313  H   LEU A 391      22.998   2.785  27.906  1.00 29.37           H
ATOM   1314  HA  LEU A 391      22.438   0.987  30.065  1.00 26.88           H
ATOM   1315  HB2 LEU A 391      24.654   1.085  29.053  1.00 27.27           H
ATOM   1316  HB3 LEU A 391      24.820   2.822  29.344  1.00 27.27           H
ATOM   1317  HG  LEU A 391      24.729   2.402  31.868  1.00 28.18           H
ATOM   1318 HD11 LEU A 391      25.030  -0.065  32.561  1.00 26.70           H
ATOM   1319 HD12 LEU A 391      23.437   0.356  31.919  1.00 26.70           H
ATOM   1320 HD13 LEU A 391      24.609  -0.546  30.916  1.00 26.70           H
ATOM   1321 HD21 LEU A 391      27.032   1.456  32.014  1.00 33.06           H
ATOM   1322 HD22 LEU A 391      26.944   0.870  30.370  1.00 33.06           H
ATOM   1323 HD23 LEU A 391      26.895   2.613  30.678  1.00 33.06           H
ATOM   1324  N   VAL A 392      22.832   4.221  30.834  1.00 26.67           N
ATOM   1325  CA  VAL A 392      22.509   5.323  31.714  1.00 22.09           C
ATOM   1326  C   VAL A 392      21.012   5.391  32.035  1.00 28.79           C
ATOM   1327  O   VAL A 392      20.668   5.541  33.209  1.00 27.22           O
ATOM   1328  CB  VAL A 392      23.095   6.613  31.141  1.00 24.43           C
ATOM   1329  CG1 VAL A 392      22.586   7.828  31.852  1.00 34.94           C
ATOM   1330  CG2 VAL A 392      24.601   6.593  31.329  1.00 28.37           C
ATOM   1331  H   VAL A 392      23.267   4.443  29.952  1.00 32.04           H
ATOM   1332  HA  VAL A 392      23.026   5.122  32.648  1.00 26.54           H
ATOM   1333  HB  VAL A 392      22.849   6.716  30.087  1.00 29.35           H
ATOM   1334 HG11 VAL A 392      22.996   8.715  31.385  1.00 41.96           H
ATOM   1335 HG12 VAL A 392      21.506   7.873  31.777  1.00 41.96           H
ATOM   1336 HG13 VAL A 392      22.895   7.768  32.889  1.00 41.96           H
ATOM   1337 HG21 VAL A 392      25.030   7.502  30.904  1.00 34.08           H
ATOM   1338 HG22 VAL A 392      24.848   6.543  32.389  1.00 34.08           H
ATOM   1339 HG23 VAL A 392      25.045   5.731  30.829  1.00 34.08           H
ATOM   1340  N   TRP A 393      20.133   5.248  31.041  1.00 24.03           N
ATOM   1341  CA  TRP A 393      18.688   5.225  31.229  1.00 28.21           C
ATOM   1342  C   TRP A 393      18.173   4.033  32.055  1.00 31.10           C
ATOM   1343  O   TRP A 393      17.239   4.191  32.838  1.00 29.92           O
ATOM   1344  CB  TRP A 393      17.947   5.233  29.876  1.00 23.14           C
ATOM   1345  CG  TRP A 393      16.500   4.840  29.947  1.00 25.26           C
ATOM   1346  CD1 TRP A 393      15.977   3.635  29.606  1.00 28.46           C
ATOM   1347  CD2 TRP A 393      15.370   5.631  30.390  1.00 19.20           C
ATOM   1348  NE1 TRP A 393      14.613   3.633  29.776  1.00 26.82           N
ATOM   1349  CE2 TRP A 393      14.185   4.853  30.249  1.00 31.06           C
ATOM   1350  CE3 TRP A 393      15.235   6.931  30.890  1.00 30.76           C
ATOM   1351  CZ2 TRP A 393      12.925   5.361  30.570  1.00 30.03           C
ATOM   1352  CZ3 TRP A 393      13.978   7.448  31.243  1.00 32.21           C
ATOM   1353  CH2 TRP A 393      12.824   6.666  31.089  1.00 30.68           C
ATOM   1354  H   TRP A 393      20.484   5.112  30.103  1.00 28.87           H
ATOM   1355  HA  TRP A 393      18.406   6.130  31.766  1.00 33.88           H
ATOM   1356  HB2 TRP A 393      18.022   6.244  29.474  1.00 27.80           H
ATOM   1357  HB3 TRP A 393      18.443   4.555  29.179  1.00 27.80           H
ATOM   1358  HD1 TRP A 393      16.547   2.796  29.234  1.00 34.18           H
ATOM   1359  HE1 TRP A 393      14.028   2.847  29.546  1.00 32.21           H
ATOM   1360  HE3 TRP A 393      16.114   7.546  31.003  1.00 36.95           H
ATOM   1361  HZ2 TRP A 393      12.045   4.750  30.448  1.00 36.07           H
ATOM   1362  HZ3 TRP A 393      13.907   8.449  31.626  1.00 38.68           H
ATOM   1363  HH2 TRP A 393      11.862   7.063  31.380  1.00 36.85           H
ATOM   1364  N   ARG A 394      18.733   2.831  31.847  1.00 27.18           N
ATOM   1365  CA  ARG A 394      18.234   1.655  32.546  1.00 30.65           C
ATOM   1366  C   ARG A 394      18.744   1.538  34.000  1.00 31.70           C
ATOM   1367  O   ARG A 394      18.187   0.849  34.824  1.00 37.25           O
ATOM   1368  CB  ARG A 394      18.391   0.373  31.708  1.00 31.36           C
ATOM   1369  CG  ARG A 394      19.709  -0.158  31.404  1.00 29.29           C
ATOM   1370  CD  ARG A 394      19.595  -1.343  30.414  1.00 31.38           C
ATOM   1371  NE  ARG A 394      20.940  -1.884  30.077  1.00 26.75           N
ATOM   1372  CZ  ARG A 394      21.603  -1.358  28.921  1.00 25.22           C
ATOM   1373  NH1 ARG A 394      21.036  -0.645  27.978  1.00 27.44           N
ATOM   1374  NH2 ARG A 394      22.950  -1.727  28.831  1.00 25.49           N1+
ATOM   1375  H   ARG A 394      19.556   2.769  31.297  1.00 32.65           H
ATOM   1376  HA  ARG A 394      17.108   1.779  32.707  1.00 36.81           H
ATOM   1377  HB2 ARG A 394      17.742  -0.409  32.164  1.00 37.66           H
ATOM   1378  HB3 ARG A 394      17.952   0.582  30.704  1.00 37.66           H
ATOM   1379  HG2 ARG A 394      20.399   0.620  31.020  1.00 35.19           H
ATOM   1380  HG3 ARG A 394      20.150  -0.484  32.359  1.00 35.19           H
ATOM   1381  HD2 ARG A 394      19.016  -2.181  30.851  1.00 37.68           H
ATOM   1382  HD3 ARG A 394      19.050  -1.043  29.492  1.00 37.68           H
ATOM   1383  HE  ARG A 394      21.514  -2.143  30.877  1.00 32.13           H
ATOM   1384 HH11 ARG A 394      20.077  -0.324  28.079  1.00 32.97           H
ATOM   1385 HH12 ARG A 394      21.837  -0.173  26.605  1.00 32.97           H
ATOM   1386 HH21 ARG A 394      23.221  -2.579  29.332  1.00 30.62           H
ATOM   1387 HH22 ARG A 394      23.358  -1.739  27.886  1.00 30.62           H
ATOM   1388  N   SER A 395      19.754   2.359  34.301  1.00 27.29           N
ATOM   1389  CA  SER A 395      20.381   2.551  35.599  1.00 32.24           C
ATOM   1390  C   SER A 395      19.776   3.691  36.413  1.00 28.84           C
ATOM   1391  O   SER A 395      20.207   3.868  37.540  1.00 25.15           O
ATOM   1392  CB  SER A 395      21.852   2.890  35.383  1.00 32.20           C
ATOM   1393  OG  SER A 395      22.477   1.829  34.709  1.00 29.44           O
ATOM   1394  H   SER A 395      20.106   2.938  33.553  1.00 32.78           H
ATOM   1395  HA  SER A 395      20.317   1.633  36.184  1.00 38.72           H
ATOM   1396  HB2 SER A 395      21.941   3.807  34.801  1.00 38.67           H
ATOM   1397  HB3 SER A 395      22.343   3.043  36.340  1.00 38.67           H
ATOM   1398  HG  SER A 395      22.117   1.791  33.817  1.00 35.37           H
ATOM   1399  N   MET A 396      18.898   4.531  35.836  1.00 27.94           N
ATOM   1400  CA  MET A 396      18.343   5.687  36.532  1.00 38.97           C
ATOM   1401  C   MET A 396      17.864   5.317  37.917  1.00 40.85           C
ATOM   1402  O   MET A 396      18.311   5.917  38.876  1.00 40.78           O
ATOM   1403  CB  MET A 396      17.173   6.298  35.766  1.00 36.64           C
ATOM   1404  CG  MET A 396      17.629   7.455  34.910  1.00 32.71           C
ATOM   1405  SD  MET A 396      16.256   8.046  33.934  1.00 48.96           S
ATOM   1406  CE  MET A 396      15.467   9.032  35.142  1.00 31.15           C
ATOM   1407  H   MET A 396      18.551   4.322  34.909  1.00 33.56           H
ATOM   1408  HA  MET A 396      19.120   6.442  36.640  1.00 46.80           H
ATOM   1409  HB2 MET A 396      16.699   5.544  35.137  1.00 44.01           H
ATOM   1410  HB3 MET A 396      16.425   6.674  36.465  1.00 44.01           H
ATOM   1411  HG2 MET A 396      17.980   8.256  35.557  1.00 39.29           H
ATOM   1412  HG3 MET A 396      18.432   7.140  34.244  1.00 39.29           H
ATOM   1413  HE1 MET A 396      14.710   9.645  34.656  1.00 37.41           H
ATOM   1414  HE2 MET A 396      15.005   8.394  35.893  1.00 37.41           H
ATOM   1415  HE3 MET A 396      16.211   9.666  35.595  1.00 37.41           H
ATOM   1416  N   GLU A 397      17.015   4.303  38.000  1.00 43.42           N
ATOM   1417  CA  GLU A 397      16.359   3.849  39.215  1.00 47.88           C
ATOM   1418  C   GLU A 397      17.201   2.764  39.932  1.00 43.71           C
ATOM   1419  O   GLU A 397      16.650   1.877  40.593  1.00 53.02           O
ATOM   1420  CB  GLU A 397      14.957   3.316  38.867  1.00 42.09           C
ATOM   1421  CG  GLU A 397      14.038   4.187  37.980  1.00 49.10           C
ATOM   1422  CD  GLU A 397      12.806   3.361  37.592  1.00 62.05           C
ATOM   1423  OE1 GLU A 397      12.995   2.279  36.987  1.00 67.23           O
ATOM   1424  OE2 GLU A 397      11.693   3.825  37.936  1.00 61.87           O1-
ATOM   1425  H   GLU A 397      16.744   3.836  37.142  1.00 52.14           H
ATOM   1426  HA  GLU A 397      16.240   4.698  39.891  1.00 57.49           H
ATOM   1427  HB2 GLU A 397      15.088   2.346  38.386  1.00 50.54           H
ATOM   1428  HB3 GLU A 397      14.430   3.149  39.806  1.00 50.54           H
ATOM   1429  HG2 GLU A 397      13.753   5.104  38.499  1.00 58.96           H
ATOM   1430  HG3 GLU A 397      14.574   4.428  37.061  1.00 58.96           H
ATOM   1431  N   HIS A 398      18.537   2.854  39.824  1.00 37.55           N
ATOM   1432  CA  HIS A 398      19.520   1.997  40.502  1.00 34.98           C
ATOM   1433  C   HIS A 398      20.750   2.823  40.937  1.00 34.03           C
ATOM   1434  O   HIS A 398      21.859   2.595  40.449  1.00 32.04           O
ATOM   1435  CB  HIS A 398      19.915   0.776  39.647  1.00 36.73           C
ATOM   1436  CG  HIS A 398      18.745  -0.089  39.269  1.00 39.14           C
ATOM   1437  ND1 HIS A 398      18.318  -1.199  39.984  1.00 39.69           N
ATOM   1438  CD2 HIS A 398      17.896   0.139  38.220  1.00 43.19           C
ATOM   1439  CE1 HIS A 398      17.238  -1.640  39.308  1.00 51.31           C
ATOM   1440  NE2 HIS A 398      16.952  -0.858  38.244  1.00 46.00           N
ATOM   1441  H   HIS A 398      18.904   3.587  39.235  1.00 45.10           H
ATOM   1442  HA  HIS A 398      19.049   1.612  41.405  1.00 42.02           H
ATOM   1443  HB2 HIS A 398      20.618   0.167  40.213  1.00 44.11           H
ATOM   1444  HB3 HIS A 398      20.414   1.111  38.739  1.00 44.11           H
ATOM   1445  HD2 HIS A 398      17.931   0.967  37.523  1.00 51.86           H
ATOM   1446  HE1 HIS A 398      16.670  -2.521  39.578  1.00 61.60           H
ATOM   1447  HE2 HIS A 398      16.196  -0.987  37.583  1.00 55.23           H
ATOM   1448  N   PRO A 399      20.572   3.779  41.881  1.00 47.86           N
ATOM   1449  CA  PRO A 399      21.659   4.640  42.364  1.00 32.73           C
ATOM   1450  C   PRO A 399      22.907   3.872  42.728  1.00 34.90           C
ATOM   1451  O   PRO A 399      22.846   2.793  43.300  1.00 38.24           O
ATOM   1452  CB  PRO A 399      21.078   5.309  43.613  1.00 43.90           C
ATOM   1453  CG  PRO A 399      19.563   5.363  43.349  1.00 36.49           C
ATOM   1454  CD  PRO A 399      19.324   4.051  42.616  1.00 38.96           C
ATOM   1455  HA  PRO A 399      21.868   5.420  41.635  1.00 39.31           H
ATOM   1456  HB2 PRO A 399      21.250   4.641  44.458  1.00 52.71           H
ATOM   1457  HB3 PRO A 399      21.515   6.282  43.834  1.00 52.71           H
ATOM   1458  HG2 PRO A 399      18.990   5.376  44.273  1.00 43.82           H
ATOM   1459  HG3 PRO A 399      19.309   6.230  42.748  1.00 43.82           H
ATOM   1460  HD2 PRO A 399      19.140   3.263  43.347  1.00 46.79           H
ATOM   1461  HD3 PRO A 399      18.467   4.200  41.964  1.00 46.79           H
ATOM   1462  N   GLY A 400      24.051   4.466  42.415  1.00 32.90           N
ATOM   1463  CA  GLY A 400      25.344   3.872  42.636  1.00 27.00           C
ATOM   1464  C   GLY A 400      25.640   2.650  41.758  1.00 29.83           C
ATOM   1465  O   GLY A 400      26.697   2.067  41.905  1.00 29.45           O
ATOM   1466  H   GLY A 400      24.023   5.360  41.949  1.00 39.52           H
ATOM   1467  HA2 GLY A 400      26.108   4.627  42.464  1.00 32.44           H
ATOM   1468  HA3 GLY A 400      25.395   3.550  43.673  1.00 32.44           H
ATOM   1469  N   LYS A 401      24.742   2.216  40.887  1.00 35.81           N
ATOM   1470  CA  LYS A 401      24.936   1.034  40.064  1.00 37.52           C
ATOM   1471  C   LYS A 401      24.595   1.299  38.575  1.00 35.34           C
ATOM   1472  O   LYS A 401      23.687   2.037  38.209  1.00 30.34           O
ATOM   1473  CB  LYS A 401      24.171  -0.163  40.679  1.00 41.16           C
ATOM   1474  CG  LYS A 401      24.773  -0.673  42.021  1.00 42.08           C
ATOM   1475  CD  LYS A 401      23.944  -1.748  42.774  1.00 59.78           C
ATOM   1476  CE  LYS A 401      24.698  -2.546  43.868  1.00 54.94           C
ATOM   1477  NZ  LYS A 401      25.682  -3.525  43.334  1.00 55.89           N1+
ATOM   1478  H   LYS A 401      23.844   2.682  40.832  1.00 43.01           H
ATOM   1479  HA  LYS A 401      25.988   0.770  40.081  1.00 45.05           H
ATOM   1480  HB2 LYS A 401      23.115   0.081  40.801  1.00 49.43           H
ATOM   1481  HB3 LYS A 401      24.261  -0.983  39.970  1.00 49.43           H
ATOM   1482  HG2 LYS A 401      25.780  -1.045  41.838  1.00 50.53           H
ATOM   1483  HG3 LYS A 401      24.835   0.181  42.695  1.00 50.53           H
ATOM   1484  HD2 LYS A 401      23.094  -1.254  43.252  1.00 71.77           H
ATOM   1485  HD3 LYS A 401      23.535  -2.458  42.063  1.00 71.77           H
ATOM   1486  HE2 LYS A 401      25.205  -1.847  44.536  1.00 65.96           H
ATOM   1487  HE3 LYS A 401      23.956  -3.092  44.453  1.00 65.96           H
ATOM   1488  HZ1 LYS A 401      26.185  -3.961  44.096  1.00 67.10           H
ATOM   1489  HZ2 LYS A 401      25.214  -4.240  42.793  1.00 67.10           H
ATOM   1490  HZ3 LYS A 401      26.357  -3.055  42.746  1.00 67.10           H
ATOM   1491  N   LEU A 402      25.379   0.665  37.716  1.00 30.06           N
ATOM   1492  CA  LEU A 402      25.147   0.552  36.314  1.00 31.24           C
ATOM   1493  C   LEU A 402      24.494  -0.796  36.018  1.00 27.60           C
ATOM   1494  O   LEU A 402      25.126  -1.830  36.218  1.00 28.65           O
ATOM   1495  CB  LEU A 402      26.509   0.700  35.633  1.00 27.71           C
ATOM   1496  CG  LEU A 402      27.154   2.075  35.875  1.00 26.55           C
ATOM   1497  CD1 LEU A 402      28.597   2.083  35.359  1.00 25.70           C
ATOM   1498  CD2 LEU A 402      26.301   3.165  35.215  1.00 22.18           C
ATOM   1499  H   LEU A 402      26.124   0.097  38.091  1.00 36.10           H
ATOM   1500  HA  LEU A 402      24.485   1.344  35.985  1.00 37.52           H
ATOM   1501  HB2 LEU A 402      27.174  -0.073  36.029  1.00 33.29           H
ATOM   1502  HB3 LEU A 402      26.397   0.533  34.561  1.00 33.29           H
ATOM   1503  HG  LEU A 402      27.195   2.272  36.942  1.00 31.89           H
ATOM   1504 HD11 LEU A 402      29.079   3.016  35.657  1.00 30.88           H
ATOM   1505 HD12 LEU A 402      29.144   1.250  35.793  1.00 30.88           H
ATOM   1506 HD13 LEU A 402      28.606   2.004  34.270  1.00 30.88           H
ATOM   1507 HD21 LEU A 402      26.838   4.109  35.256  1.00 26.65           H
ATOM   1508 HD22 LEU A 402      26.097   2.907  34.174  1.00 26.65           H
ATOM   1509 HD23 LEU A 402      25.354   3.283  35.738  1.00 26.65           H
ATOM   1510  N   LEU A 403      23.262  -0.765  35.522  1.00 24.63           N
ATOM   1511  CA  LEU A 403      22.522  -1.898  35.016  1.00 29.07           C
ATOM   1512  C   LEU A 403      22.920  -2.197  33.541  1.00 28.39           C
ATOM   1513  O   LEU A 403      22.171  -1.924  32.590  1.00 23.56           O
ATOM   1514  CB  LEU A 403      21.028  -1.622  35.225  1.00 27.04           C
ATOM   1515  CG  LEU A 403      20.124  -2.872  35.022  1.00 36.90           C
ATOM   1516  CD1 LEU A 403      20.385  -3.956  36.084  1.00 54.56           C
ATOM   1517  CD2 LEU A 403      18.636  -2.514  35.207  1.00 38.15           C
ATOM   1518  H   LEU A 403      22.814   0.131  35.425  1.00 29.60           H
ATOM   1519  HA  LEU A 403      22.810  -2.753  35.621  1.00 34.92           H
ATOM   1520  HB2 LEU A 403      20.862  -1.222  36.225  1.00 32.48           H
ATOM   1521  HB3 LEU A 403      20.721  -0.840  34.530  1.00 32.48           H
ATOM   1522  HG  LEU A 403      20.253  -3.301  34.026  1.00 44.31           H
ATOM   1523 HD11 LEU A 403      19.865  -4.861  35.806  1.00 65.50           H
ATOM   1524 HD12 LEU A 403      21.443  -4.191  36.154  1.00 65.50           H
ATOM   1525 HD13 LEU A 403      20.002  -3.655  37.060  1.00 65.50           H
ATOM   1526 HD21 LEU A 403      18.017  -3.397  35.040  1.00 45.81           H
ATOM   1527 HD22 LEU A 403      18.453  -2.131  36.213  1.00 45.81           H
ATOM   1528 HD23 LEU A 403      18.347  -1.753  34.480  1.00 45.81           H
ATOM   1529  N   PHE A 404      24.095  -2.831  33.377  1.00 27.84           N
ATOM   1530  CA  PHE A 404      24.606  -3.247  32.079  1.00 19.69           C
ATOM   1531  C   PHE A 404      23.583  -4.212  31.451  1.00 29.24           C
ATOM   1532  O   PHE A 404      23.139  -4.040  30.317  1.00 21.92           O
ATOM   1533  CB  PHE A 404      25.976  -3.943  32.175  1.00 18.93           C
ATOM   1534  CG  PHE A 404      27.046  -2.961  32.486  1.00 21.28           C
ATOM   1535  CD1 PHE A 404      27.593  -2.209  31.431  1.00 27.54           C
ATOM   1536  CD2 PHE A 404      27.492  -2.727  33.788  1.00 25.04           C
ATOM   1537  CE1 PHE A 404      28.552  -1.232  31.689  1.00 23.73           C
ATOM   1538  CE2 PHE A 404      28.431  -1.728  34.051  1.00 26.84           C
ATOM   1539  CZ  PHE A 404      28.972  -0.989  32.997  1.00 28.55           C
ATOM   1540  H   PHE A 404      24.637  -3.011  34.192  1.00 33.44           H
ATOM   1541  HA  PHE A 404      24.709  -2.345  31.394  1.00 23.66           H
ATOM   1542  HB2 PHE A 404      25.938  -4.773  32.907  1.00 22.75           H
ATOM   1543  HB3 PHE A 404      26.207  -4.444  31.213  1.00 22.75           H
ATOM   1544  HD1 PHE A 404      27.257  -2.377  30.406  1.00 33.08           H
ATOM   1545  HD2 PHE A 404      27.074  -3.286  34.619  1.00 30.09           H
ATOM   1546  HE1 PHE A 404      28.981  -0.660  30.868  1.00 28.51           H
ATOM   1547  HE2 PHE A 404      28.736  -1.511  35.071  1.00 32.24           H
ATOM   1548  HZ  PHE A 404      29.701  -0.208  33.195  1.00 34.30           H
ATOM   1549  N   ALA A 405      23.114  -5.145  32.278  1.00 27.06           N
ATOM   1550  CA  ALA A 405      21.923  -5.954  32.058  1.00 31.07           C
ATOM   1551  C   ALA A 405      21.192  -6.342  33.356  1.00 30.29           C
ATOM   1552  O   ALA A 405      21.741  -6.083  34.428  1.00 35.54           O
ATOM   1553  CB  ALA A 405      22.364  -7.196  31.302  1.00 23.85           C
ATOM   1554  H   ALA A 405      23.539  -5.200  33.200  1.00 32.51           H
ATOM   1555  HA  ALA A 405      21.221  -5.376  31.455  1.00 37.32           H
ATOM   1556  HB1 ALA A 405      21.560  -7.912  31.219  1.00 28.65           H
ATOM   1557  HB2 ALA A 405      22.647  -6.888  30.303  1.00 28.65           H
ATOM   1558  HB3 ALA A 405      23.203  -7.663  31.811  1.00 28.65           H
ATOM   1559  N   PRO A 406      19.985  -6.952  33.284  1.00 27.99           N
ATOM   1560  CA  PRO A 406      19.182  -7.317  34.456  1.00 31.80           C
ATOM   1561  C   PRO A 406      19.833  -8.316  35.417  1.00 33.66           C
ATOM   1562  O   PRO A 406      19.517  -8.294  36.601  1.00 36.02           O
ATOM   1563  CB  PRO A 406      17.906  -7.893  33.887  1.00 27.25           C
ATOM   1564  CG  PRO A 406      17.730  -7.177  32.554  1.00 27.31           C
ATOM   1565  CD  PRO A 406      19.171  -7.115  32.082  1.00 36.22           C
ATOM   1566  HA  PRO A 406      18.873  -6.416  34.975  1.00 38.20           H
ATOM   1567  HB2 PRO A 406      18.112  -8.933  33.691  1.00 32.74           H
ATOM   1568  HB3 PRO A 406      17.036  -7.808  34.532  1.00 32.74           H
ATOM   1569  HG2 PRO A 406      17.153  -7.776  31.850  1.00 32.80           H
ATOM   1570  HG3 PRO A 406      17.289  -6.189  32.688  1.00 32.80           H
ATOM   1571  HD2 PRO A 406      19.412  -8.047  31.571  1.00 43.50           H
ATOM   1572  HD3 PRO A 406      19.252  -6.251  31.422  1.00 43.50           H
ATOM   1573  N   ASN A 407      20.764  -9.130  34.919  1.00 24.80           N
ATOM   1574  CA  ASN A 407      21.681  -9.990  35.665  1.00 26.33           C
ATOM   1575  C   ASN A 407      23.124  -9.478  35.713  1.00 29.12           C
ATOM   1576  O   ASN A 407      24.038 -10.246  35.999  1.00 38.40           O
ATOM   1577  CB  ASN A 407      21.690 -11.394  35.054  1.00 30.43           C
ATOM   1578  CG  ASN A 407      22.293 -11.444  33.659  1.00 33.78           C
ATOM   1579  OD1 ASN A 407      22.202 -10.489  32.886  1.00 25.52           O
ATOM   1580  ND2 ASN A 407      22.774 -12.619  33.265  1.00 33.99           N
ATOM   1581  H   ASN A 407      20.894  -9.117  33.920  1.00 29.79           H
ATOM   1582  HA  ASN A 407      21.321 -10.085  36.689  1.00 31.63           H
ATOM   1583  HB2 ASN A 407      22.197 -12.097  35.714  1.00 36.55           H
ATOM   1584  HB3 ASN A 407      20.651 -11.708  34.965  1.00 36.55           H
ATOM   1585 HD21 ASN A 407      23.081 -12.747  32.312  1.00 40.83           H
ATOM   1586 HD22 ASN A 407      22.789 -13.401  33.901  1.00 40.83           H
ATOM   1587  N   LEU A 408      23.380  -8.200  35.442  1.00 25.44           N
ATOM   1588  CA  LEU A 408      24.716  -7.633  35.522  1.00 25.32           C
ATOM   1589  C   LEU A 408      24.617  -6.170  35.928  1.00 34.74           C
ATOM   1590  O   LEU A 408      24.544  -5.251  35.112  1.00 28.01           O
ATOM   1591  CB  LEU A 408      25.423  -7.846  34.201  1.00 26.09           C
ATOM   1592  CG  LEU A 408      26.897  -7.644  34.356  1.00 22.92           C
ATOM   1593  CD1 LEU A 408      27.616  -8.669  35.252  1.00 30.50           C
ATOM   1594  CD2 LEU A 408      27.567  -7.637  32.972  1.00 27.09           C
ATOM   1595  H   LEU A 408      22.617  -7.601  35.163  1.00 30.56           H
ATOM   1596  HA  LEU A 408      25.246  -8.157  36.308  1.00 30.42           H
ATOM   1597  HB2 LEU A 408      25.248  -8.856  33.838  1.00 31.34           H
ATOM   1598  HB3 LEU A 408      25.028  -7.142  33.469  1.00 31.34           H
ATOM   1599  HG  LEU A 408      27.055  -6.659  34.796  1.00 27.54           H
ATOM   1600 HD11 LEU A 408      28.684  -8.448  35.288  1.00 36.63           H
ATOM   1601 HD12 LEU A 408      27.244  -8.638  36.272  1.00 36.63           H
ATOM   1602 HD13 LEU A 408      27.484  -9.676  34.851  1.00 36.63           H
ATOM   1603 HD21 LEU A 408      28.594  -7.287  33.075  1.00 32.54           H
ATOM   1604 HD22 LEU A 408      27.585  -8.641  32.554  1.00 32.54           H
ATOM   1605 HD23 LEU A 408      27.036  -6.972  32.293  1.00 32.54           H
ATOM   1606  N   LEU A 409      24.569  -6.005  37.252  1.00 33.93           N
ATOM   1607  CA  LEU A 409      24.345  -4.753  37.925  1.00 38.67           C
ATOM   1608  C   LEU A 409      25.582  -4.507  38.761  1.00 38.18           C
ATOM   1609  O   LEU A 409      25.761  -5.173  39.783  1.00 44.52           O
ATOM   1610  CB  LEU A 409      23.039  -4.840  38.734  1.00 43.25           C
ATOM   1611  CG  LEU A 409      22.709  -3.558  39.507  1.00 45.56           C
ATOM   1612  CD1 LEU A 409      22.391  -2.353  38.624  1.00 51.55           C
ATOM   1613  CD2 LEU A 409      21.488  -3.755  40.426  1.00 59.44           C
ATOM   1614  H   LEU A 409      24.657  -6.821  37.835  1.00 40.75           H
ATOM   1615  HA  LEU A 409      24.241  -3.964  37.183  1.00 46.44           H
ATOM   1616  HB2 LEU A 409      22.206  -5.084  38.072  1.00 51.93           H
ATOM   1617  HB3 LEU A 409      23.147  -5.656  39.449  1.00 51.93           H
ATOM   1618  HG  LEU A 409      23.579  -3.303  40.108  1.00 54.71           H
ATOM   1619 HD11 LEU A 409      22.178  -1.478  39.238  1.00 61.90           H
ATOM   1620 HD12 LEU A 409      23.240  -2.130  37.984  1.00 61.90           H
ATOM   1621 HD13 LEU A 409      21.506  -2.549  38.035  1.00 61.90           H
ATOM   1622 HD21 LEU A 409      21.303  -2.841  40.994  1.00 71.36           H
ATOM   1623 HD22 LEU A 409      20.603  -3.996  39.834  1.00 71.36           H
ATOM   1624 HD23 LEU A 409      21.690  -4.559  41.135  1.00 71.36           H
ATOM   1625  N   LEU A 410      26.424  -3.574  38.300  1.00 32.07           N
ATOM   1626  CA  LEU A 410      27.768  -3.340  38.812  1.00 36.26           C
ATOM   1627  C   LEU A 410      27.868  -1.972  39.499  1.00 34.59           C
ATOM   1628  O   LEU A 410      27.191  -1.028  39.121  1.00 36.99           O
ATOM   1629  CB  LEU A 410      28.798  -3.487  37.679  1.00 35.33           C
ATOM   1630  CG  LEU A 410      28.763  -4.850  36.953  1.00 32.35           C
ATOM   1631  CD1 LEU A 410      29.796  -4.847  35.837  1.00 30.52           C
ATOM   1632  CD2 LEU A 410      29.064  -6.027  37.891  1.00 38.11           C
ATOM   1633  H   LEU A 410      26.144  -3.026  37.495  1.00 38.52           H
ATOM   1634  HA  LEU A 410      27.995  -4.102  39.551  1.00 43.55           H
ATOM   1635  HB2 LEU A 410      28.623  -2.695  36.950  1.00 42.44           H
ATOM   1636  HB3 LEU A 410      29.793  -3.348  38.102  1.00 42.44           H
ATOM   1637  HG  LEU A 410      27.779  -4.985  36.504  1.00 38.86           H
ATOM   1638 HD11 LEU A 410      29.908  -5.842  35.407  1.00 36.66           H
ATOM   1639 HD12 LEU A 410      29.478  -4.177  35.043  1.00 36.66           H
ATOM   1640 HD13 LEU A 410      30.746  -4.498  36.234  1.00 36.66           H
ATOM   1641 HD21 LEU A 410      29.067  -6.959  37.327  1.00 45.77           H
ATOM   1642 HD22 LEU A 410      30.043  -5.899  38.352  1.00 45.77           H
ATOM   1643 HD23 LEU A 410      28.295  -6.112  38.657  1.00 45.77           H
ATOM   1644  N   ASP A 411      28.716  -1.868  40.525  1.00 43.19           N
ATOM   1645  CA  ASP A 411      29.006  -0.611  41.201  1.00 39.45           C
ATOM   1646  C   ASP A 411      30.413  -0.148  40.835  1.00 35.68           C
ATOM   1647  O   ASP A 411      31.186  -0.857  40.191  1.00 39.57           O
ATOM   1648  CB  ASP A 411      28.800  -0.763  42.721  1.00 37.41           C
ATOM   1649  CG  ASP A 411      29.705  -1.752  43.455  1.00 37.72           C
ATOM   1650  OD1 ASP A 411      30.836  -2.004  42.979  1.00 35.23           O
ATOM   1651  OD2 ASP A 411      29.260  -2.197  44.538  1.00 47.29           O1-
ATOM   1652  H   ASP A 411      29.277  -2.669  40.787  1.00 51.87           H
ATOM   1653  HA  ASP A 411      28.313   0.165  40.873  1.00 47.37           H
ATOM   1654  HB2 ASP A 411      28.962   0.209  43.182  1.00 44.93           H
ATOM   1655  HB3 ASP A 411      27.761  -0.999  42.941  1.00 44.93           H
ATOM   1656  N   ARG A 412      30.739   1.066  41.254  1.00 33.41           N
ATOM   1657  CA  ARG A 412      32.033   1.691  41.102  1.00 39.65           C
ATOM   1658  C   ARG A 412      33.213   0.771  41.463  1.00 39.48           C
ATOM   1659  O   ARG A 412      34.196   0.662  40.727  1.00 40.75           O
ATOM   1660  CB  ARG A 412      31.956   2.930  41.998  1.00 44.32           C
ATOM   1661  CG  ARG A 412      33.305   3.543  42.283  1.00 44.91           C
ATOM   1662  CD  ARG A 412      33.126   4.947  42.849  1.00 34.58           C
ATOM   1663  NE  ARG A 412      34.216   5.788  42.376  1.00 43.87           N
ATOM   1664  CZ  ARG A 412      35.504   5.611  42.645  1.00 42.31           C
ATOM   1665  NH1 ARG A 412      35.896   4.772  43.593  1.00 43.35           N
ATOM   1666  NH2 ARG A 412      36.413   6.288  41.959  1.00 42.06           N1+
ATOM   1667  H   ARG A 412      30.045   1.587  41.768  1.00 40.12           H
ATOM   1668  HA  ARG A 412      32.163   2.011  40.067  1.00 47.61           H
ATOM   1669  HB2 ARG A 412      31.293   3.656  41.523  1.00 53.22           H
ATOM   1670  HB3 ARG A 412      31.557   2.646  42.974  1.00 53.22           H
ATOM   1671  HG2 ARG A 412      33.846   2.918  42.995  1.00 53.92           H
ATOM   1672  HG3 ARG A 412      33.860   3.598  41.347  1.00 53.92           H
ATOM   1673  HD2 ARG A 412      32.201   5.363  42.453  1.00 41.53           H
ATOM   1674  HD3 ARG A 412      33.059   4.954  43.938  1.00 41.53           H
ATOM   1675  HE  ARG A 412      34.005   6.394  41.591  1.00 52.68           H
ATOM   1676 HH11 ARG A 412      35.197   4.274  44.125  1.00 52.06           H
ATOM   1677 HH12 ARG A 412      36.876   4.664  43.792  1.00 52.06           H
ATOM   1678 HH21 ARG A 412      36.098   6.913  41.224  1.00 50.50           H
ATOM   1679 HH22 ARG A 412      37.399   6.181  42.140  1.00 50.50           H
ATOM   1680  N   ASN A 413      33.120   0.092  42.595  1.00 34.99           N
ATOM   1681  CA  ASN A 413      34.188  -0.799  43.019  1.00 42.49           C
ATOM   1682  C   ASN A 413      34.355  -1.960  42.062  1.00 40.42           C
ATOM   1683  O   ASN A 413      35.486  -2.364  41.832  1.00 43.56           O
ATOM   1684  CB  ASN A 413      33.969  -1.236  44.470  1.00 53.50           C
ATOM   1685  CG  ASN A 413      34.177  -0.029  45.377  1.00 53.63           C
ATOM   1686  OD1 ASN A 413      35.278   0.519  45.428  1.00 63.84           O
ATOM   1687  ND2 ASN A 413      33.129   0.398  46.083  1.00 61.92           N
ATOM   1688  H   ASN A 413      32.254   0.107  43.114  1.00 42.02           H
ATOM   1689  HA  ASN A 413      35.121  -0.237  42.982  1.00 51.02           H
ATOM   1690  HB2 ASN A 413      32.974  -1.669  44.606  1.00 64.23           H
ATOM   1691  HB3 ASN A 413      34.743  -1.969  44.699  1.00 64.23           H
ATOM   1692 HD21 ASN A 413      33.213   1.212  46.676  1.00 74.34           H
ATOM   1693 HD22 ASN A 413      32.240  -0.081  46.000  1.00 74.34           H
ATOM   1694  N   GLN A 414      33.255  -2.464  41.486  1.00 44.46           N
ATOM   1695  CA  GLN A 414      33.314  -3.485  40.460  1.00 42.44           C
ATOM   1696  C   GLN A 414      34.023  -2.975  39.219  1.00 38.09           C
ATOM   1697  O   GLN A 414      34.794  -3.725  38.645  1.00 49.78           O
ATOM   1698  CB  GLN A 414      31.915  -4.072  40.204  1.00 43.66           C
ATOM   1699  CG  GLN A 414      31.618  -5.162  41.257  1.00 38.66           C
ATOM   1700  CD  GLN A 414      30.144  -5.516  41.369  1.00 48.11           C
ATOM   1701  OE1 GLN A 414      29.293  -4.629  41.422  1.00 47.07           O
ATOM   1702  NE2 GLN A 414      29.838  -6.815  41.463  1.00 57.64           N
ATOM   1703  H   GLN A 414      32.345  -2.084  41.720  1.00 53.39           H
ATOM   1704  HA  GLN A 414      33.937  -4.289  40.850  1.00 50.96           H
ATOM   1705  HB2 GLN A 414      31.159  -3.293  40.261  1.00 52.42           H
ATOM   1706  HB3 GLN A 414      31.891  -4.513  39.204  1.00 52.42           H
ATOM   1707  HG2 GLN A 414      32.212  -6.053  41.040  1.00 46.43           H
ATOM   1708  HG3 GLN A 414      31.915  -4.754  42.225  1.00 46.43           H
ATOM   1709 HE21 GLN A 414      30.560  -7.518  41.409  1.00 69.21           H
ATOM   1710 HE22 GLN A 414      28.870  -7.075  41.595  1.00 69.21           H
ATOM   1711  N   GLY A 415      33.863  -1.707  38.867  1.00 35.36           N
ATOM   1712  CA  GLY A 415      34.619  -1.084  37.781  1.00 46.37           C
ATOM   1713  C   GLY A 415      36.147  -1.083  37.967  1.00 42.74           C
ATOM   1714  O   GLY A 415      36.867  -1.064  36.977  1.00 42.78           O
ATOM   1715  H   GLY A 415      33.234  -1.124  39.407  1.00 42.47           H
ATOM   1716  HA2 GLY A 415      34.392  -1.621  36.861  1.00 55.68           H
ATOM   1717  HA3 GLY A 415      34.289  -0.052  37.672  1.00 55.68           H
ATOM   1718  N   LYS A 416      36.662  -1.079  39.206  1.00 42.18           N
ATOM   1719  CA  LYS A 416      38.105  -1.018  39.462  1.00 42.89           C
ATOM   1720  C   LYS A 416      38.835  -2.276  38.994  1.00 47.82           C
ATOM   1721  O   LYS A 416      40.061  -2.282  38.947  1.00 49.81           O
ATOM   1722  CB  LYS A 416      38.406  -0.808  40.947  1.00 36.37           C
ATOM   1723  CG  LYS A 416      37.902   0.498  41.541  1.00 38.86           C
ATOM   1724  CD  LYS A 416      38.351   0.607  43.014  1.00 46.12           C
ATOM   1725  CE  LYS A 416      37.888   1.941  43.613  1.00 53.13           C
ATOM   1726  NZ  LYS A 416      37.839   1.928  45.088  1.00 57.42           N1+
ATOM   1727  H   LYS A 416      36.039  -1.107  40.002  1.00 50.65           H
ATOM   1728  HA  LYS A 416      38.522  -0.176  38.910  1.00 51.51           H
ATOM   1729  HB2 LYS A 416      37.984  -1.641  41.508  1.00 43.67           H
ATOM   1730  HB3 LYS A 416      39.490  -0.828  41.074  1.00 43.67           H
ATOM   1731  HG2 LYS A 416      38.317   1.330  40.973  1.00 46.66           H
ATOM   1732  HG3 LYS A 416      36.815   0.530  41.481  1.00 46.66           H
ATOM   1733  HD2 LYS A 416      37.930  -0.219  43.591  1.00 55.38           H
ATOM   1734  HD3 LYS A 416      39.438   0.553  43.061  1.00 55.38           H
ATOM   1735  HE2 LYS A 416      38.600   2.707  43.299  1.00 63.79           H
ATOM   1736  HE3 LYS A 416      36.902   2.200  43.221  1.00 63.79           H
ATOM   1737  HZ1 LYS A 416      37.408   2.774  45.438  1.00 68.94           H
ATOM   1738  HZ2 LYS A 416      37.291   1.135  45.399  1.00 68.94           H
ATOM   1739  HZ3 LYS A 416      38.782   1.845  45.449  1.00 68.94           H
ATOM   1740  N   CYS A 417      38.103  -3.345  38.685  1.00 47.47           N
ATOM   1741  CA  CYS A 417      38.694  -4.617  38.342  1.00 53.83           C
ATOM   1742  C   CYS A 417      39.391  -4.601  36.979  1.00 51.46           C
ATOM   1743  O   CYS A 417      40.062  -5.570  36.629  1.00 54.75           O
ATOM   1744  CB  CYS A 417      37.632  -5.714  38.451  1.00 69.07           C
ATOM   1745  SG  CYS A 417      36.898  -5.754  40.112  1.00138.66           S
ATOM   1746  H   CYS A 417      37.097  -3.287  38.725  1.00 57.00           H
ATOM   1747  HA  CYS A 417      39.457  -4.833  39.089  1.00 64.63           H
ATOM   1748  HB2 CYS A 417      36.859  -5.539  37.710  1.00 82.92           H
ATOM   1749  HB3 CYS A 417      38.109  -6.674  38.256  1.00 82.92           H
ATOM   1750  HG  CYS A 417      35.897  -4.911  39.836  1.00166.43           H
ATOM   1751  N   VAL A 418      39.231  -3.532  36.194  1.00 49.66           N
ATOM   1752  CA  VAL A 418      39.934  -3.375  34.927  1.00 45.97           C
ATOM   1753  C   VAL A 418      40.564  -1.992  34.908  1.00 47.17           C
ATOM   1754  O   VAL A 418      39.910  -0.994  35.206  1.00 41.11           O
ATOM   1755  CB  VAL A 418      39.053  -3.768  33.669  1.00 50.13           C
ATOM   1756  CG1 VAL A 418      37.577  -3.776  33.924  1.00 59.26           C
ATOM   1757  CG2 VAL A 418      39.389  -2.977  32.441  1.00 47.24           C
ATOM   1758  H   VAL A 418      38.660  -2.763  36.515  1.00 59.62           H
ATOM   1759  HA  VAL A 418      40.777  -4.068  34.927  1.00 55.20           H
ATOM   1760  HB  VAL A 418      39.281  -4.809  33.430  1.00 60.19           H
ATOM   1761 HG11 VAL A 418      37.068  -4.081  33.010  1.00 71.14           H
ATOM   1762 HG12 VAL A 418      37.290  -4.462  34.720  1.00 71.14           H
ATOM   1763 HG13 VAL A 418      37.287  -2.764  34.190  1.00 71.14           H
ATOM   1764 HG21 VAL A 418      38.831  -3.374  31.593  1.00 56.73           H
ATOM   1765 HG22 VAL A 418      39.127  -1.934  32.583  1.00 56.73           H
ATOM   1766 HG23 VAL A 418      40.452  -3.047  32.219  1.00 56.73           H
ATOM   1767  N   GLU A 419      41.866  -1.970  34.608  1.00 45.79           N
ATOM   1768  CA  GLU A 419      42.726  -0.790  34.626  1.00 51.74           C
ATOM   1769  C   GLU A 419      42.061   0.322  33.776  1.00 53.80           C
ATOM   1770  O   GLU A 419      41.671   0.055  32.638  1.00 43.71           O
ATOM   1771  CB  GLU A 419      44.113  -1.233  34.102  1.00 51.63           C
ATOM   1772  CG  GLU A 419      45.285  -0.281  34.398  1.00 65.57           C
ATOM   1773  CD  GLU A 419      46.199  -0.154  33.175  1.00 84.76           C
ATOM   1774  OE1 GLU A 419      45.815   0.595  32.246  1.00 95.56           O
ATOM   1775  OE2 GLU A 419      47.263  -0.812  33.193  1.00 90.94           O1-
ATOM   1776  H   GLU A 419      42.303  -2.842  34.352  1.00 54.98           H
ATOM   1777  HA  GLU A 419      42.839  -0.455  35.658  1.00 62.12           H
ATOM   1778  HB2 GLU A 419      44.361  -2.200  34.541  1.00 61.99           H
ATOM   1779  HB3 GLU A 419      44.037  -1.385  33.024  1.00 61.99           H
ATOM   1780  HG2 GLU A 419      44.866   0.700  34.628  1.00 78.72           H
ATOM   1781  HG3 GLU A 419      45.847  -0.676  35.246  1.00 78.72           H
ATOM   1782  N   GLY A 420      41.854   1.521  34.356  1.00 49.47           N
ATOM   1783  CA  GLY A 420      41.232   2.687  33.718  1.00 44.08           C
ATOM   1784  C   GLY A 420      39.687   2.682  33.574  1.00 43.31           C
ATOM   1785  O   GLY A 420      39.152   3.581  32.939  1.00 43.90           O
ATOM   1786  H   GLY A 420      42.198   1.666  35.294  1.00 59.40           H
ATOM   1787  HA2 GLY A 420      41.501   3.567  34.300  1.00 52.92           H
ATOM   1788  HA3 GLY A 420      41.661   2.786  32.723  1.00 52.92           H
ATOM   1789  N   MET A 421      38.943   1.716  34.130  1.00 38.79           N
ATOM   1790  CA  MET A 421      37.532   1.567  33.828  1.00 39.85           C
ATOM   1791  C   MET A 421      36.636   2.299  34.845  1.00 38.01           C
ATOM   1792  O   MET A 421      35.566   2.734  34.477  1.00 35.52           O
ATOM   1793  CB  MET A 421      37.058   0.092  33.675  1.00 45.55           C
ATOM   1794  CG  MET A 421      35.564   0.011  33.323  1.00 37.10           C
ATOM   1795  SD  MET A 421      35.174  -1.533  32.475  1.00 54.24           S
ATOM   1796  CE  MET A 421      34.633  -2.679  33.785  1.00 48.37           C
ATOM   1797  H   MET A 421      39.396   1.033  34.688  1.00 46.58           H
ATOM   1798  HA  MET A 421      37.300   2.047  32.825  1.00 47.85           H
ATOM   1799  HB2 MET A 421      37.664  -0.370  32.871  1.00 54.69           H
ATOM   1800  HB3 MET A 421      37.269  -0.487  34.586  1.00 54.69           H
ATOM   1801  HG2 MET A 421      34.945   0.149  34.222  1.00 44.55           H
ATOM   1802  HG3 MET A 421      35.261   0.815  32.614  1.00 44.55           H
ATOM   1803  HE1 MET A 421      34.839  -3.704  33.446  1.00 58.07           H
ATOM   1804  HE2 MET A 421      35.145  -2.504  34.734  1.00 58.07           H
ATOM   1805  HE3 MET A 421      33.556  -2.615  33.962  1.00 58.07           H
ATOM   1806  N   VAL A 422      37.116   2.465  36.091  1.00 43.13           N
ATOM   1807  CA  VAL A 422      36.373   3.160  37.157  1.00 37.49           C
ATOM   1808  C   VAL A 422      36.123   4.624  36.741  1.00 33.33           C
ATOM   1809  O   VAL A 422      35.168   5.257  37.151  1.00 28.55           O
ATOM   1810  CB  VAL A 422      37.049   2.993  38.550  1.00 36.28           C
ATOM   1811  CG1 VAL A 422      38.245   3.908  38.793  1.00 41.52           C
ATOM   1812  CG2 VAL A 422      36.095   3.313  39.701  1.00 39.63           C
ATOM   1813  H   VAL A 422      38.036   2.107  36.308  1.00 51.79           H
ATOM   1814  HA  VAL A 422      35.406   2.665  37.226  1.00 45.03           H
ATOM   1815  HB  VAL A 422      37.387   1.963  38.667  1.00 43.57           H
ATOM   1816 HG11 VAL A 422      38.694   3.672  39.759  1.00 49.86           H
ATOM   1817 HG12 VAL A 422      38.989   3.759  38.010  1.00 49.86           H
ATOM   1818 HG13 VAL A 422      37.938   4.955  38.789  1.00 49.86           H
ATOM   1819 HG21 VAL A 422      36.575   3.098  40.656  1.00 47.59           H
ATOM   1820 HG22 VAL A 422      35.791   4.361  39.682  1.00 47.59           H
ATOM   1821 HG23 VAL A 422      35.207   2.696  39.605  1.00 47.59           H
ATOM   1822  N   GLU A 423      37.004   5.190  35.946  1.00 30.34           N
ATOM   1823  CA  GLU A 423      36.909   6.561  35.523  1.00 34.15           C
ATOM   1824  C   GLU A 423      35.677   6.719  34.589  1.00 30.09           C
ATOM   1825  O   GLU A 423      34.947   7.695  34.715  1.00 24.78           O
ATOM   1826  CB  GLU A 423      38.296   6.951  34.942  1.00 38.82           C
ATOM   1827  CG  GLU A 423      39.386   6.732  36.032  1.00 49.99           C
ATOM   1828  CD  GLU A 423      40.774   6.458  35.485  1.00 76.80           C
ATOM   1829  OE1 GLU A 423      41.161   7.139  34.506  1.00 90.92           O
ATOM   1830  OE2 GLU A 423      41.423   5.564  36.077  1.00 88.77           O1-
ATOM   1831  H   GLU A 423      37.787   4.646  35.616  1.00 36.44           H
ATOM   1832  HA  GLU A 423      36.741   7.175  36.405  1.00 41.02           H
ATOM   1833  HB2 GLU A 423      38.511   6.343  34.063  1.00 46.61           H
ATOM   1834  HB3 GLU A 423      38.296   8.001  34.648  1.00 46.61           H
ATOM   1835  HG2 GLU A 423      39.428   7.639  36.636  1.00 60.02           H
ATOM   1836  HG3 GLU A 423      39.165   5.912  36.715  1.00 60.02           H
ATOM   1837  N   ILE A 424      35.435   5.742  33.693  1.00 25.39           N
ATOM   1838  CA  ILE A 424      34.335   5.694  32.729  1.00 29.17           C
ATOM   1839  C   ILE A 424      33.012   5.451  33.516  1.00 20.96           C
ATOM   1840  O   ILE A 424      32.037   6.102  33.333  1.00 23.32           O
ATOM   1841  CB  ILE A 424      34.472   4.527  31.699  1.00 31.25           C
ATOM   1842  CG1 ILE A 424      35.816   4.393  30.960  1.00 34.19           C
ATOM   1843  CG2 ILE A 424      33.340   4.637  30.689  1.00 29.81           C
ATOM   1844  CD1 ILE A 424      36.190   5.573  30.087  1.00 27.69           C
ATOM   1845  H   ILE A 424      36.002   4.928  33.776  1.00 30.50           H
ATOM   1846  HA  ILE A 424      34.251   6.660  32.169  1.00 35.04           H
ATOM   1847  HB  ILE A 424      34.352   3.570  32.276  1.00 37.54           H
ATOM   1848 HG12 ILE A 424      36.623   4.217  31.702  1.00 41.06           H
ATOM   1849 HG13 ILE A 424      35.773   3.470  30.332  1.00 41.06           H
ATOM   1850 HG21 ILE A 424      33.406   3.825  29.950  1.00 35.80           H
ATOM   1851 HG22 ILE A 424      32.361   4.588  31.169  1.00 35.80           H
ATOM   1852 HG23 ILE A 424      33.371   5.589  30.150  1.00 35.80           H
ATOM   1853 HD11 ILE A 424      37.275   5.637  29.951  1.00 33.26           H
ATOM   1854 HD12 ILE A 424      35.735   5.480  29.091  1.00 33.26           H
ATOM   1855 HD13 ILE A 424      35.849   6.525  30.515  1.00 33.26           H
ATOM   1856  N   PHE A 425      33.075   4.486  34.462  1.00 24.79           N
ATOM   1857  CA  PHE A 425      31.965   4.178  35.380  1.00 29.26           C
ATOM   1858  C   PHE A 425      31.515   5.419  36.134  1.00 21.44           C
ATOM   1859  O   PHE A 425      30.327   5.681  36.237  1.00 27.18           O
ATOM   1860  CB  PHE A 425      32.329   3.071  36.392  1.00 31.50           C
ATOM   1861  CG  PHE A 425      32.098   1.638  35.947  1.00 35.52           C
ATOM   1862  CD1 PHE A 425      31.511   0.732  36.841  1.00 28.94           C
ATOM   1863  CD2 PHE A 425      32.487   1.182  34.671  1.00 41.11           C
ATOM   1864  CE1 PHE A 425      31.338  -0.605  36.468  1.00 35.24           C
ATOM   1865  CE2 PHE A 425      32.298  -0.158  34.284  1.00 32.25           C
ATOM   1866  CZ  PHE A 425      31.747  -1.061  35.206  1.00 34.62           C
ATOM   1867  H   PHE A 425      33.942   3.985  34.585  1.00 29.78           H
ATOM   1868  HA  PHE A 425      31.119   3.825  34.791  1.00 35.15           H
ATOM   1869  HB2 PHE A 425      33.366   3.186  36.698  1.00 37.83           H
ATOM   1870  HB3 PHE A 425      31.716   3.229  37.282  1.00 37.83           H
ATOM   1871  HD1 PHE A 425      31.196   1.061  37.820  1.00 34.76           H
ATOM   1872  HD2 PHE A 425      32.936   1.864  33.967  1.00 49.37           H
ATOM   1873  HE1 PHE A 425      30.876  -1.290  37.160  1.00 42.32           H
ATOM   1874  HE2 PHE A 425      32.556  -0.476  33.284  1.00 38.74           H
ATOM   1875  HZ  PHE A 425      31.577  -2.090  34.926  1.00 41.58           H
ATOM   1876  N   ASP A 426      32.444   6.182  36.683  1.00 25.19           N
ATOM   1877  CA  ASP A 426      32.093   7.383  37.414  1.00 33.64           C
ATOM   1878  C   ASP A 426      31.352   8.400  36.520  1.00 29.44           C
ATOM   1879  O   ASP A 426      30.359   8.972  36.956  1.00 27.83           O
ATOM   1880  CB  ASP A 426      33.310   7.972  38.151  1.00 33.85           C
ATOM   1881  CG  ASP A 426      33.857   7.087  39.285  1.00 40.07           C
ATOM   1882  OD1 ASP A 426      33.200   6.088  39.655  1.00 36.24           O
ATOM   1883  OD2 ASP A 426      34.951   7.424  39.784  1.00 39.11           O1-
ATOM   1884  H   ASP A 426      33.424   5.957  36.568  1.00 30.26           H
ATOM   1885  HA  ASP A 426      31.381   7.067  38.179  1.00 40.40           H
ATOM   1886  HB2 ASP A 426      34.122   8.189  37.455  1.00 40.65           H
ATOM   1887  HB3 ASP A 426      33.027   8.931  38.584  1.00 40.65           H
ATOM   1888  N   MET A 427      31.763   8.579  35.260  1.00 25.48           N
ATOM   1889  CA  MET A 427      31.039   9.428  34.320  1.00 27.68           C
ATOM   1890  C   MET A 427      29.646   8.907  34.008  1.00 27.21           C
ATOM   1891  O   MET A 427      28.700   9.697  34.053  1.00 27.17           O
ATOM   1892  CB  MET A 427      31.874   9.703  33.077  1.00 27.60           C
ATOM   1893  CG  MET A 427      33.119  10.536  33.352  1.00 30.78           C
ATOM   1894  SD  MET A 427      34.045  10.902  31.841  1.00 29.42           S
ATOM   1895  CE  MET A 427      34.501   9.280  31.380  1.00 21.70           C
ATOM   1896  H   MET A 427      32.580   8.086  34.919  1.00 30.61           H
ATOM   1897  HA  MET A 427      30.902  10.395  34.801  1.00 33.25           H
ATOM   1898  HB2 MET A 427      32.158   8.758  32.623  1.00 33.15           H
ATOM   1899  HB3 MET A 427      31.251  10.268  32.385  1.00 33.15           H
ATOM   1900  HG2 MET A 427      32.821  11.474  33.816  1.00 36.97           H
ATOM   1901  HG3 MET A 427      33.766   9.997  34.039  1.00 36.97           H
ATOM   1902  HE1 MET A 427      35.288   9.348  30.629  1.00 26.08           H
ATOM   1903  HE2 MET A 427      34.879   8.776  32.265  1.00 26.08           H
ATOM   1904  HE3 MET A 427      33.650   8.739  30.970  1.00 26.08           H
ATOM   1905  N   LEU A 428      29.500   7.608  33.728  1.00 23.12           N
ATOM   1906  CA  LEU A 428      28.180   7.009  33.459  1.00 23.05           C
ATOM   1907  C   LEU A 428      27.238   7.093  34.677  1.00 25.39           C
ATOM   1908  O   LEU A 428      26.089   7.526  34.594  1.00 19.92           O
ATOM   1909  CB  LEU A 428      28.339   5.555  32.999  1.00 20.92           C
ATOM   1910  CG  LEU A 428      29.109   5.420  31.685  1.00 24.02           C
ATOM   1911  CD1 LEU A 428      29.714   4.032  31.575  1.00 22.60           C
ATOM   1912  CD2 LEU A 428      28.146   5.706  30.503  1.00 24.44           C
ATOM   1913  H   LEU A 428      30.321   7.014  33.708  1.00 27.78           H
ATOM   1914  HA  LEU A 428      27.720   7.565  32.647  1.00 27.69           H
ATOM   1915  HB2 LEU A 428      28.906   5.036  33.770  1.00 25.14           H
ATOM   1916  HB3 LEU A 428      27.362   5.070  32.913  1.00 25.14           H
ATOM   1917  HG  LEU A 428      29.925   6.142  31.647  1.00 28.86           H
ATOM   1918 HD11 LEU A 428      30.151   3.906  30.582  1.00 27.16           H
ATOM   1919 HD12 LEU A 428      30.495   3.911  32.327  1.00 27.16           H
ATOM   1920 HD13 LEU A 428      28.964   3.259  31.736  1.00 27.16           H
ATOM   1921 HD21 LEU A 428      28.696   5.627  29.566  1.00 29.36           H
ATOM   1922 HD22 LEU A 428      27.317   5.002  30.497  1.00 29.36           H
ATOM   1923 HD23 LEU A 428      27.741   6.715  30.574  1.00 29.36           H
ATOM   1924  N   LEU A 429      27.737   6.720  35.850  1.00 26.03           N
ATOM   1925  CA  LEU A 429      27.002   6.944  37.119  1.00 33.64           C
ATOM   1926  C   LEU A 429      26.597   8.420  37.342  1.00 22.74           C
ATOM   1927  O   LEU A 429      25.460   8.719  37.710  1.00 27.09           O
ATOM   1928  CB  LEU A 429      27.827   6.441  38.319  1.00 24.48           C
ATOM   1929  CG  LEU A 429      27.956   4.902  38.354  1.00 26.58           C
ATOM   1930  CD1 LEU A 429      29.152   4.480  39.204  1.00 26.51           C
ATOM   1931  CD2 LEU A 429      26.660   4.251  38.899  1.00 25.10           C
ATOM   1932  H   LEU A 429      28.680   6.366  35.880  1.00 31.27           H
ATOM   1933  HA  LEU A 429      26.089   6.354  37.067  1.00 40.41           H
ATOM   1934  HB2 LEU A 429      28.820   6.883  38.257  1.00 29.41           H
ATOM   1935  HB3 LEU A 429      27.375   6.787  39.248  1.00 29.41           H
ATOM   1936  HG  LEU A 429      28.114   4.533  37.344  1.00 31.93           H
ATOM   1937 HD11 LEU A 429      29.185   3.390  39.285  1.00 31.85           H
ATOM   1938 HD12 LEU A 429      30.081   4.804  38.738  1.00 31.85           H
ATOM   1939 HD13 LEU A 429      29.076   4.925  40.194  1.00 31.85           H
ATOM   1940 HD21 LEU A 429      26.802   3.175  38.964  1.00 30.16           H
ATOM   1941 HD22 LEU A 429      26.422   4.638  39.889  1.00 30.16           H
ATOM   1942 HD23 LEU A 429      25.827   4.452  38.231  1.00 30.16           H
ATOM   1943  N   ALA A 430      27.480   9.393  37.110  1.00 24.46           N
ATOM   1944  CA  ALA A 430      27.072  10.790  37.201  1.00 22.85           C
ATOM   1945  C   ALA A 430      25.970  11.132  36.207  1.00 22.57           C
ATOM   1946  O   ALA A 430      25.110  11.938  36.531  1.00 22.65           O
ATOM   1947  CB  ALA A 430      28.260  11.737  37.013  1.00 30.10           C
ATOM   1948  H   ALA A 430      28.409   9.173  36.776  1.00 29.39           H
ATOM   1949  HA  ALA A 430      26.669  10.947  38.200  1.00 27.46           H
ATOM   1950  HB1 ALA A 430      27.944  12.761  37.214  1.00 36.15           H
ATOM   1951  HB2 ALA A 430      29.061  11.467  37.701  1.00 36.15           H
ATOM   1952  HB3 ALA A 430      28.635  11.680  35.991  1.00 36.15           H
ATOM   1953  N   THR A 431      25.986  10.600  34.987  1.00 25.61           N
ATOM   1954  CA  THR A 431      24.951  10.978  34.001  1.00 27.22           C
ATOM   1955  C   THR A 431      23.607  10.400  34.435  1.00 23.16           C
ATOM   1956  O   THR A 431      22.578  11.047  34.315  1.00 26.17           O
ATOM   1957  CB  THR A 431      25.338  10.496  32.594  1.00 22.12           C
ATOM   1958  OG1 THR A 431      26.642  10.922  32.310  1.00 21.50           O
ATOM   1959  CG2 THR A 431      24.413  11.092  31.533  1.00 27.45           C
ATOM   1960  H   THR A 431      26.712   9.945  34.725  1.00 30.76           H
ATOM   1961  HA  THR A 431      24.887  12.067  33.980  1.00 32.70           H
ATOM   1962  HB  THR A 431      25.293   9.406  32.545  1.00 26.58           H
ATOM   1963  HG1 THR A 431      27.255  10.470  32.897  1.00 25.83           H
ATOM   1964 HG21 THR A 431      24.698  10.725  30.550  1.00 32.98           H
ATOM   1965 HG22 THR A 431      23.376  10.829  31.732  1.00 32.98           H
ATOM   1966 HG23 THR A 431      24.512  12.177  31.517  1.00 32.98           H
ATOM   1967  N   SER A 432      23.634   9.162  34.945  1.00 23.71           N
ATOM   1968  CA  SER A 432      22.435   8.475  35.432  1.00 29.40           C
ATOM   1969  C   SER A 432      21.796   9.317  36.535  1.00 28.77           C
ATOM   1970  O   SER A 432      20.600   9.505  36.543  1.00 26.90           O
ATOM   1971  CB  SER A 432      22.789   7.084  35.954  1.00 29.38           C
ATOM   1972  OG  SER A 432      21.592   6.350  36.089  1.00 36.05           O
ATOM   1973  H   SER A 432      24.521   8.685  34.998  1.00 28.49           H
ATOM   1974  HA  SER A 432      21.734   8.372  34.606  1.00 35.31           H
ATOM   1975  HB2 SER A 432      23.436   6.572  35.249  1.00 35.29           H
ATOM   1976  HB3 SER A 432      23.293   7.167  36.917  1.00 35.29           H
ATOM   1977  HG  SER A 432      21.257   6.145  35.210  1.00 43.30           H
ATOM   1978  N   SER A 433      22.616   9.846  37.437  1.00 26.41           N
ATOM   1979  CA  SER A 433      22.175  10.655  38.545  1.00 33.78           C
ATOM   1980  C   SER A 433      21.505  11.956  38.037  1.00 33.61           C
ATOM   1981  O   SER A 433      20.436  12.325  38.505  1.00 28.82           O
ATOM   1982  CB  SER A 433      23.409  10.895  39.409  1.00 25.42           C
ATOM   1983  OG  SER A 433      23.010  11.554  40.579  1.00 52.43           O
ATOM   1984  H   SER A 433      23.608   9.678  37.340  1.00 31.73           H
ATOM   1985  HA  SER A 433      21.452  10.075  39.118  1.00 40.58           H
ATOM   1986  HB2 SER A 433      23.855   9.936  39.672  1.00 30.53           H
ATOM   1987  HB3 SER A 433      24.138  11.506  38.877  1.00 30.53           H
ATOM   1988  HG  SER A 433      23.747  11.558  41.198  1.00 62.95           H
ATOM   1989  N   ARG A 434      22.083  12.619  37.031  1.00 27.33           N
ATOM   1990  CA  ARG A 434      21.495  13.781  36.367  1.00 28.25           C
ATOM   1991  C   ARG A 434      20.156  13.463  35.759  1.00 26.54           C
ATOM   1992  O   ARG A 434      19.216  14.222  35.968  1.00 36.91           O
ATOM   1993  CB  ARG A 434      22.484  14.316  35.327  1.00 26.69           C
ATOM   1994  CG  ARG A 434      21.961  15.533  34.549  1.00 34.37           C
ATOM   1995  CD  ARG A 434      21.815  16.766  35.440  1.00 34.00           C
ATOM   1996  NE  ARG A 434      21.280  17.910  34.673  1.00 37.37           N
ATOM   1997  CZ  ARG A 434      20.396  18.810  35.112  1.00 37.50           C
ATOM   1998  NH1 ARG A 434      19.887  18.748  36.344  1.00 42.09           N
ATOM   1999  NH2 ARG A 434      20.016  19.778  34.293  1.00 35.48           N1+
ATOM   2000  H   ARG A 434      22.924  12.228  36.623  1.00 32.83           H
ATOM   2001  HA  ARG A 434      21.333  14.551  37.119  1.00 33.93           H
ATOM   2002  HB2 ARG A 434      23.411  14.588  35.833  1.00 32.06           H
ATOM   2003  HB3 ARG A 434      22.715  13.533  34.608  1.00 32.06           H
ATOM   2004  HG2 ARG A 434      22.666  15.766  33.751  1.00 41.28           H
ATOM   2005  HG3 ARG A 434      21.006  15.296  34.081  1.00 41.28           H
ATOM   2006  HD2 ARG A 434      21.154  16.527  36.273  1.00 40.83           H
ATOM   2007  HD3 ARG A 434      22.795  17.036  35.833  1.00 40.83           H
ATOM   2008  HE  ARG A 434      21.619  18.027  33.728  1.00 44.88           H
ATOM   2009 HH11 ARG A 434      20.184  18.016  36.971  1.00 50.54           H
ATOM   2010 HH12 ARG A 434      19.216  19.434  36.650  1.00 50.54           H
ATOM   2011 HH21 ARG A 434      20.391  19.807  33.354  1.00 42.60           H
ATOM   2012 HH22 ARG A 434      19.343  20.469  34.590  1.00 42.60           H
ATOM   2013  N   PHE A 435      20.041  12.360  35.024  1.00 27.56           N
ATOM   2014  CA  PHE A 435      18.758  11.962  34.455  1.00 33.89           C
ATOM   2015  C   PHE A 435      17.678  11.763  35.540  1.00 34.52           C
ATOM   2016  O   PHE A 435      16.540  12.189  35.348  1.00 29.17           O
ATOM   2017  CB  PHE A 435      18.942  10.716  33.564  1.00 31.30           C
ATOM   2018  CG  PHE A 435      19.467  10.900  32.149  1.00 37.17           C
ATOM   2019  CD1 PHE A 435      19.674   9.749  31.366  1.00 39.18           C
ATOM   2020  CD2 PHE A 435      19.577  12.169  31.543  1.00 37.23           C
ATOM   2021  CE1 PHE A 435      20.126   9.860  30.043  1.00 27.84           C
ATOM   2022  CE2 PHE A 435      19.930  12.276  30.188  1.00 45.29           C
ATOM   2023  CZ  PHE A 435      20.280  11.125  29.466  1.00 37.46           C
ATOM   2024  H   PHE A 435      20.846  11.758  34.903  1.00 33.11           H
ATOM   2025  HA  PHE A 435      18.390  12.788  33.847  1.00 40.70           H
ATOM   2026  HB2 PHE A 435      19.573   9.991  34.076  1.00 37.59           H
ATOM   2027  HB3 PHE A 435      17.966  10.256  33.453  1.00 37.59           H
ATOM   2028  HD1 PHE A 435      19.491   8.773  31.787  1.00 47.05           H
ATOM   2029  HD2 PHE A 435      19.346  13.072  32.082  1.00 44.71           H
ATOM   2030  HE1 PHE A 435      20.330   8.974  29.464  1.00 33.44           H
ATOM   2031  HE2 PHE A 435      19.934  13.239  29.695  1.00 54.39           H
ATOM   2032  HZ  PHE A 435      20.591  11.216  28.436  1.00 44.99           H
ATOM   2033  N   ARG A 436      18.058  11.175  36.687  1.00 33.72           N
ATOM   2034  CA  ARG A 436      17.192  10.903  37.847  1.00 42.38           C
ATOM   2035  C   ARG A 436      16.766  12.223  38.480  1.00 39.21           C
ATOM   2036  O   ARG A 436      15.581  12.452  38.648  1.00 43.55           O
ATOM   2037  CB  ARG A 436      17.928   9.970  38.831  1.00 36.38           C
ATOM   2038  CG  ARG A 436      17.046   9.302  39.901  1.00 41.74           C
ATOM   2039  CD  ARG A 436      17.882   8.817  41.103  1.00 44.53           C
ATOM   2040  NE  ARG A 436      18.929   7.885  40.661  1.00 53.41           N
ATOM   2041  CZ  ARG A 436      20.263   7.978  40.719  1.00 50.01           C
ATOM   2042  NH1 ARG A 436      20.879   8.811  41.569  1.00 47.36           N
ATOM   2043  NH2 ARG A 436      20.969   7.202  39.890  1.00 39.94           N1+
ATOM   2044  H   ARG A 436      19.021  10.875  36.766  1.00 40.50           H
ATOM   2045  HA  ARG A 436      16.296  10.385  37.509  1.00 50.89           H
ATOM   2046  HB2 ARG A 436      18.366   9.158  38.247  1.00 43.69           H
ATOM   2047  HB3 ARG A 436      18.733  10.526  39.308  1.00 43.69           H
ATOM   2048  HG2 ARG A 436      16.324  10.027  40.277  1.00 50.13           H
ATOM   2049  HG3 ARG A 436      16.499   8.469  39.459  1.00 50.13           H
ATOM   2050  HD2 ARG A 436      18.357   9.701  41.533  1.00 53.47           H
ATOM   2051  HD3 ARG A 436      17.254   8.348  41.864  1.00 53.47           H
ATOM   2052  HE  ARG A 436      18.595   7.206  39.996  1.00 64.13           H
ATOM   2053 HH11 ARG A 436      20.330   9.393  42.184  1.00 56.87           H
ATOM   2054 HH12 ARG A 436      21.887   8.856  41.588  1.00 56.87           H
ATOM   2055 HH21 ARG A 436      20.491   6.580  39.251  1.00 47.96           H
ATOM   2056 HH22 ARG A 436      21.978   7.234  39.896  1.00 47.96           H
ATOM   2057  N   MET A 437      17.715  13.133  38.702  1.00 38.62           N
ATOM   2058  CA  MET A 437      17.452  14.497  39.126  1.00 40.77           C
ATOM   2059  C   MET A 437      16.457  15.238  38.206  1.00 37.93           C
ATOM   2060  O   MET A 437      15.597  15.968  38.686  1.00 44.99           O
ATOM   2061  CB  MET A 437      18.814  15.188  39.245  1.00 41.77           C
ATOM   2062  CG  MET A 437      18.751  16.717  39.280  1.00 54.50           C
ATOM   2063  SD  MET A 437      20.263  17.483  39.925  1.00 87.46           S
ATOM   2064  CE  MET A 437      19.496  18.416  41.297  1.00 73.68           C
ATOM   2065  H   MET A 437      18.670  12.885  38.498  1.00 46.38           H
ATOM   2066  HA  MET A 437      17.014  14.444  40.123  1.00 48.95           H
ATOM   2067  HB2 MET A 437      19.289  14.847  40.163  1.00 50.16           H
ATOM   2068  HB3 MET A 437      19.458  14.891  38.419  1.00 50.16           H
ATOM   2069  HG2 MET A 437      18.572  17.083  38.269  1.00 65.44           H
ATOM   2070  HG3 MET A 437      17.906  17.018  39.902  1.00 65.44           H
ATOM   2071  HE1 MET A 437      20.263  18.967  41.844  1.00 88.45           H
ATOM   2072  HE2 MET A 437      18.765  19.123  40.898  1.00 88.45           H
ATOM   2073  HE3 MET A 437      18.991  17.733  41.982  1.00 88.45           H
ATOM   2074  N   MET A 438      16.580  15.092  36.888  1.00 35.72           N
ATOM   2075  CA  MET A 438      15.710  15.775  35.928  1.00 36.19           C
ATOM   2076  C   MET A 438      14.375  15.132  35.809  1.00 32.95           C
ATOM   2077  O   MET A 438      13.525  15.714  35.142  1.00 31.00           O
ATOM   2078  CB  MET A 438      16.326  15.810  34.534  1.00 31.86           C
ATOM   2079  CG  MET A 438      17.511  16.771  34.472  1.00 32.39           C
ATOM   2080  SD  MET A 438      18.061  16.899  32.777  1.00 44.11           S
ATOM   2081  CE  MET A 438      16.640  17.813  32.119  1.00 38.52           C
ATOM   2082  H   MET A 438      17.286  14.463  36.524  1.00 42.90           H
ATOM   2083  HA  MET A 438      15.548  16.802  36.256  1.00 43.46           H
ATOM   2084  HB2 MET A 438      16.649  14.809  34.242  1.00 38.26           H
ATOM   2085  HB3 MET A 438      15.569  16.133  33.828  1.00 38.26           H
ATOM   2086  HG2 MET A 438      17.199  17.759  34.814  1.00 38.91           H
ATOM   2087  HG3 MET A 438      18.331  16.422  35.097  1.00 38.91           H
ATOM   2088  HE1 MET A 438      16.888  18.233  31.144  1.00 46.26           H
ATOM   2089  HE2 MET A 438      15.802  17.132  31.981  1.00 46.26           H
ATOM   2090  HE3 MET A 438      16.360  18.619  32.800  1.00 46.26           H
ATOM   2091  N   ASN A 439      14.243  13.910  36.343  1.00 37.47           N
ATOM   2092  CA  ASN A 439      13.109  13.036  36.149  1.00 39.25           C
ATOM   2093  C   ASN A 439      12.847  12.842  34.639  1.00 31.08           C
ATOM   2094  O   ASN A 439      11.760  13.108  34.124  1.00 35.27           O
ATOM   2095  CB  ASN A 439      11.959  13.586  37.006  1.00 32.40           C
ATOM   2096  CG  ASN A 439      10.773  12.645  36.977  1.00 44.48           C
ATOM   2097  OD1 ASN A 439      10.921  11.442  37.145  1.00 47.00           O
ATOM   2098  ND2 ASN A 439       9.575  13.198  36.825  1.00 52.36           N
ATOM   2099  H   ASN A 439      15.006  13.544  36.896  1.00 45.00           H
ATOM   2100  HA  ASN A 439      13.389  12.063  36.554  1.00 47.13           H
ATOM   2101  HB2 ASN A 439      12.324  13.618  38.035  1.00 38.91           H
ATOM   2102  HB3 ASN A 439      11.671  14.589  36.691  1.00 38.91           H
ATOM   2103 HD21 ASN A 439       8.758  12.606  36.837  1.00 62.87           H
ATOM   2104 HD22 ASN A 439       9.490  14.195  36.702  1.00 62.87           H
ATOM   2105  N   LEU A 440      13.886  12.396  33.918  1.00 32.07           N
ATOM   2106  CA  LEU A 440      13.838  12.176  32.481  1.00 30.38           C
ATOM   2107  C   LEU A 440      12.729  11.163  32.171  1.00 34.57           C
ATOM   2108  O   LEU A 440      12.635  10.124  32.814  1.00 37.71           O
ATOM   2109  CB  LEU A 440      15.234  11.705  31.996  1.00 29.55           C
ATOM   2110  CG  LEU A 440      15.282  11.305  30.509  1.00 28.55           C
ATOM   2111  CD1 LEU A 440      15.063  12.519  29.616  1.00 29.51           C
ATOM   2112  CD2 LEU A 440      16.592  10.673  30.100  1.00 28.26           C
ATOM   2113  H   LEU A 440      14.750  12.184  34.393  1.00 38.52           H
ATOM   2114  HA  LEU A 440      13.596  13.123  32.001  1.00 36.49           H
ATOM   2115  HB2 LEU A 440      15.965  12.490  32.180  1.00 35.50           H
ATOM   2116  HB3 LEU A 440      15.523  10.837  32.590  1.00 35.50           H
ATOM   2117  HG  LEU A 440      14.500  10.579  30.288  1.00 34.30           H
ATOM   2118 HD11 LEU A 440      14.949  12.188  28.585  1.00 35.45           H
ATOM   2119 HD12 LEU A 440      14.166  13.055  29.901  1.00 35.45           H
ATOM   2120 HD13 LEU A 440      15.919  13.182  29.698  1.00 35.45           H
ATOM   2121 HD21 LEU A 440      16.510  10.263  29.094  1.00 33.95           H
ATOM   2122 HD22 LEU A 440      17.376  11.425  30.115  1.00 33.95           H
ATOM   2123 HD23 LEU A 440      16.855   9.877  30.795  1.00 33.95           H
ATOM   2124  N   GLN A 441      11.878  11.476  31.194  1.00 35.31           N
ATOM   2125  CA  GLN A 441      10.743  10.646  30.827  1.00 29.12           C
ATOM   2126  C   GLN A 441      11.137   9.761  29.644  1.00 34.33           C
ATOM   2127  O   GLN A 441      12.000  10.122  28.847  1.00 28.14           O
ATOM   2128  CB  GLN A 441       9.515  11.482  30.468  1.00 34.88           C
ATOM   2129  CG  GLN A 441       8.997  12.343  31.618  1.00 31.77           C
ATOM   2130  CD  GLN A 441       8.547  11.451  32.753  1.00 39.19           C
ATOM   2131  OE1 GLN A 441       7.665  10.616  32.571  1.00 41.54           O
ATOM   2132  NE2 GLN A 441       9.155  11.618  33.927  1.00 25.26           N
ATOM   2133  H   GLN A 441      12.022  12.324  30.666  1.00 42.41           H
ATOM   2134  HA  GLN A 441      10.453  10.019  31.663  1.00 34.98           H
ATOM   2135  HB2 GLN A 441       9.758  12.121  29.622  1.00 41.88           H
ATOM   2136  HB3 GLN A 441       8.721  10.809  30.148  1.00 41.88           H
ATOM   2137  HG2 GLN A 441       9.761  13.049  31.940  1.00 38.16           H
ATOM   2138  HG3 GLN A 441       8.123  12.862  31.219  1.00 38.16           H
ATOM   2139 HE21 GLN A 441       9.902  12.291  34.012  1.00 30.35           H
ATOM   2140 HE22 GLN A 441       8.882  11.040  34.704  1.00 30.35           H
ATOM   2141  N   GLY A 442      10.473   8.606  29.519  1.00 33.84           N
ATOM   2142  CA  GLY A 442      10.760   7.611  28.495  1.00 28.78           C
ATOM   2143  C   GLY A 442      10.520   8.148  27.095  1.00 34.47           C
ATOM   2144  O   GLY A 442      11.231   7.749  26.172  1.00 33.55           O
ATOM   2145  H   GLY A 442       9.745   8.396  30.185  1.00 40.64           H
ATOM   2146  HA2 GLY A 442      11.805   7.317  28.572  1.00 34.57           H
ATOM   2147  HA3 GLY A 442      10.129   6.743  28.657  1.00 34.57           H
ATOM   2148  N   GLU A 443       9.547   9.043  26.935  1.00 26.19           N
ATOM   2149  CA  GLU A 443       9.225   9.649  25.656  1.00 35.72           C
ATOM   2150  C   GLU A 443      10.330  10.651  25.286  1.00 30.64           C
ATOM   2151  O   GLU A 443      10.660  10.767  24.119  1.00 32.61           O
ATOM   2152  CB  GLU A 443       7.823  10.299  25.691  1.00 36.69           C
ATOM   2153  CG  GLU A 443       6.713   9.294  26.095  1.00 50.69           C
ATOM   2154  CD  GLU A 443       6.744   8.886  27.593  1.00 43.14           C
ATOM   2155  OE1 GLU A 443       7.142   9.731  28.424  1.00 46.29           O
ATOM   2156  OE2 GLU A 443       6.427   7.718  27.899  1.00 49.92           O1-
ATOM   2157  H   GLU A 443       8.971   9.290  27.727  1.00 31.47           H
ATOM   2158  HA  GLU A 443       9.204   8.861  24.900  1.00 42.90           H
ATOM   2159  HB2 GLU A 443       7.830  11.144  26.382  1.00 44.06           H
ATOM   2160  HB3 GLU A 443       7.589  10.689  24.700  1.00 44.06           H
ATOM   2161  HG2 GLU A 443       5.759   9.793  25.914  1.00 60.86           H
ATOM   2162  HG3 GLU A 443       6.727   8.415  25.455  1.00 60.86           H
ATOM   2163  N   GLU A 444      10.902  11.363  26.267  1.00 25.47           N
ATOM   2164  CA  GLU A 444      12.033  12.267  26.076  1.00 29.54           C
ATOM   2165  C   GLU A 444      13.327  11.519  25.718  1.00 28.21           C
ATOM   2166  O   GLU A 444      14.079  11.990  24.862  1.00 27.61           O
ATOM   2167  CB  GLU A 444      12.285  13.096  27.341  1.00 26.96           C
ATOM   2168  CG  GLU A 444      11.107  14.007  27.704  1.00 26.63           C
ATOM   2169  CD  GLU A 444      11.321  14.722  29.031  1.00 30.83           C
ATOM   2170  OE1 GLU A 444      11.818  14.059  29.959  1.00 34.25           O
ATOM   2171  OE2 GLU A 444      11.002  15.932  29.117  1.00 40.64           O1-
ATOM   2172  H   GLU A 444      10.595  11.207  27.216  1.00 30.60           H
ATOM   2173  HA  GLU A 444      11.781  12.944  25.261  1.00 35.48           H
ATOM   2174  HB2 GLU A 444      12.496  12.428  28.170  1.00 32.39           H
ATOM   2175  HB3 GLU A 444      13.169  13.712  27.183  1.00 32.39           H
ATOM   2176  HG2 GLU A 444      10.882  14.711  26.903  1.00 31.99           H
ATOM   2177  HG3 GLU A 444      10.244  13.365  27.839  1.00 31.99           H
ATOM   2178  N   PHE A 445      13.589  10.393  26.386  1.00 28.28           N
ATOM   2179  CA  PHE A 445      14.729   9.532  26.148  1.00 32.99           C
ATOM   2180  C   PHE A 445      14.754   8.980  24.731  1.00 25.69           C
ATOM   2181  O   PHE A 445      15.817   8.922  24.129  1.00 31.73           O
ATOM   2182  CB  PHE A 445      14.754   8.397  27.161  1.00 22.21           C
ATOM   2183  CG  PHE A 445      15.622   7.207  26.749  1.00 27.75           C
ATOM   2184  CD1 PHE A 445      17.023   7.231  26.912  1.00 23.65           C
ATOM   2185  CD2 PHE A 445      15.038   6.071  26.174  1.00 20.06           C
ATOM   2186  CE1 PHE A 445      17.823   6.150  26.481  1.00 28.24           C
ATOM   2187  CE2 PHE A 445      15.833   4.985  25.768  1.00 29.33           C
ATOM   2188  CZ  PHE A 445      17.230   5.027  25.908  1.00 20.42           C
ATOM   2189  H   PHE A 445      12.917  10.079  27.073  1.00 33.97           H
ATOM   2190  HA  PHE A 445      15.628  10.128  26.290  1.00 39.62           H
ATOM   2191  HB2 PHE A 445      15.081   8.788  28.121  1.00 26.68           H
ATOM   2192  HB3 PHE A 445      13.735   8.035  27.281  1.00 26.68           H
ATOM   2193  HD1 PHE A 445      17.497   8.085  27.368  1.00 28.42           H
ATOM   2194  HD2 PHE A 445      13.969   6.026  26.034  1.00 24.11           H
ATOM   2195  HE1 PHE A 445      18.895   6.179  26.613  1.00 33.92           H
ATOM   2196  HE2 PHE A 445      15.370   4.115  25.340  1.00 35.23           H
ATOM   2197  HZ  PHE A 445      17.842   4.199  25.591  1.00 24.54           H
ATOM   2198  N   VAL A 446      13.628   8.547  24.159  1.00 30.43           N
ATOM   2199  CA  VAL A 446      13.687   8.085  22.781  1.00 27.19           C
ATOM   2200  C   VAL A 446      14.011   9.255  21.842  1.00 25.83           C
ATOM   2201  O   VAL A 446      14.753   9.067  20.870  1.00 22.51           O
ATOM   2202  CB  VAL A 446      12.473   7.231  22.420  1.00 29.57           C
ATOM   2203  CG1 VAL A 446      12.416   5.979  23.300  1.00 26.19           C
ATOM   2204  CG2 VAL A 446      11.181   8.020  22.557  1.00 32.38           C
ATOM   2205  H   VAL A 446      12.754   8.500  24.668  1.00 36.55           H
ATOM   2206  HA  VAL A 446      14.547   7.411  22.710  1.00 32.67           H
ATOM   2207  HB  VAL A 446      12.593   6.900  21.391  1.00 35.52           H
ATOM   2208 HG11 VAL A 446      11.654   5.306  22.913  1.00 31.46           H
ATOM   2209 HG12 VAL A 446      13.375   5.466  23.273  1.00 31.46           H
ATOM   2210 HG13 VAL A 446      12.190   6.236  24.331  1.00 31.46           H
ATOM   2211 HG21 VAL A 446      10.351   7.410  22.214  1.00 38.89           H
ATOM   2212 HG22 VAL A 446      11.024   8.282  23.599  1.00 38.89           H
ATOM   2213 HG23 VAL A 446      11.224   8.921  21.950  1.00 38.89           H
ATOM   2214  N   CYS A 447      13.578  10.484  22.146  1.00 23.75           N
ATOM   2215  CA  CYS A 447      13.898  11.606  21.281  1.00 22.74           C
ATOM   2216  C   CYS A 447      15.398  11.821  21.275  1.00 22.98           C
ATOM   2217  O   CYS A 447      15.990  11.963  20.198  1.00 22.80           O
ATOM   2218  CB  CYS A 447      13.124  12.850  21.680  1.00 28.28           C
ATOM   2219  SG  CYS A 447      11.357  12.684  21.240  1.00 31.07           S
ATOM   2220  H   CYS A 447      13.033  10.646  22.981  1.00 28.54           H
ATOM   2221  HA  CYS A 447      13.607  11.335  20.267  1.00 27.32           H
ATOM   2222  HB2 CYS A 447      13.223  12.987  22.743  1.00 33.97           H
ATOM   2223  HB3 CYS A 447      13.580  13.691  21.187  1.00 33.97           H
ATOM   2224  HG  CYS A 447      10.799  12.019  22.068  1.00 37.31           H
ATOM   2225  N   LEU A 448      16.014  11.862  22.482  1.00 25.29           N
ATOM   2226  CA  LEU A 448      17.438  12.098  22.615  1.00 24.69           C
ATOM   2227  C   LEU A 448      18.269  11.020  21.921  1.00 25.66           C
ATOM   2228  O   LEU A 448      19.254  11.391  21.269  1.00 20.65           O
ATOM   2229  CB  LEU A 448      17.870  12.208  24.079  1.00 17.91           C
ATOM   2230  CG  LEU A 448      17.368  13.472  24.783  1.00 21.91           C
ATOM   2231  CD1 LEU A 448      17.993  13.368  26.180  1.00 22.55           C
ATOM   2232  CD2 LEU A 448      17.802  14.725  23.987  1.00 22.27           C
ATOM   2233  H   LEU A 448      15.473  11.688  23.321  1.00 30.38           H
ATOM   2234  HA  LEU A 448      17.660  13.034  22.099  1.00 29.66           H
ATOM   2235  HB2 LEU A 448      17.538  11.318  24.609  1.00 21.52           H
ATOM   2236  HB3 LEU A 448      18.956  12.211  24.098  1.00 21.52           H
ATOM   2237  HG  LEU A 448      16.284  13.457  24.867  1.00 26.32           H
ATOM   2238 HD11 LEU A 448      17.605  14.165  26.809  1.00 27.09           H
ATOM   2239 HD12 LEU A 448      17.732  12.409  26.636  1.00 27.09           H
ATOM   2240 HD13 LEU A 448      19.079  13.454  26.125  1.00 27.09           H
ATOM   2241 HD21 LEU A 448      17.797  15.589  24.642  1.00 26.76           H
ATOM   2242 HD22 LEU A 448      18.799  14.594  23.567  1.00 26.76           H
ATOM   2243 HD23 LEU A 448      17.092  14.902  23.185  1.00 26.76           H
ATOM   2244  N   LYS A 449      17.936   9.731  22.083  1.00 22.76           N
ATOM   2245  CA  LYS A 449      18.695   8.639  21.438  1.00 19.82           C
ATOM   2246  C   LYS A 449      18.738   8.772  19.914  1.00 24.39           C
ATOM   2247  O   LYS A 449      19.789   8.552  19.300  1.00 23.46           O
ATOM   2248  CB  LYS A 449      18.197   7.270  21.917  1.00 22.01           C
ATOM   2249  CG  LYS A 449      19.192   6.171  21.563  1.00 27.74           C
ATOM   2250  CD  LYS A 449      18.836   4.838  22.267  1.00 30.67           C
ATOM   2251  CE  LYS A 449      17.362   4.489  22.066  1.00 24.06           C
ATOM   2252  NZ  LYS A 449      17.047   3.117  22.486  1.00 27.58           N1+
ATOM   2253  H   LYS A 449      17.141   9.496  22.660  1.00 27.34           H
ATOM   2254  HA  LYS A 449      19.721   8.738  21.791  1.00 23.82           H
ATOM   2255  HB2 LYS A 449      18.073   7.274  23.001  1.00 26.45           H
ATOM   2256  HB3 LYS A 449      17.231   7.071  21.458  1.00 26.45           H
ATOM   2257  HG2 LYS A 449      19.228   6.031  20.481  1.00 33.33           H
ATOM   2258  HG3 LYS A 449      20.187   6.468  21.901  1.00 33.33           H
ATOM   2259  HD2 LYS A 449      19.448   4.034  21.857  1.00 36.84           H
ATOM   2260  HD3 LYS A 449      19.055   4.923  23.334  1.00 36.84           H
ATOM   2261  HE2 LYS A 449      16.735   5.190  22.613  1.00 28.91           H
ATOM   2262  HE3 LYS A 449      17.144   4.583  21.003  1.00 28.91           H
ATOM   2263  HZ1 LYS A 449      16.046   2.976  22.441  1.00 33.13           H
ATOM   2264  HZ2 LYS A 449      17.505   2.456  21.877  1.00 33.13           H
ATOM   2265  HZ3 LYS A 449      17.338   2.962  23.439  1.00 33.13           H
ATOM   2266  N   SER A 450      17.620   9.216  19.341  1.00 26.49           N
ATOM   2267  CA  SER A 450      17.459   9.463  17.914  1.00 28.97           C
ATOM   2268  C   SER A 450      18.228  10.679  17.477  1.00 21.30           C
ATOM   2269  O   SER A 450      18.817  10.635  16.405  1.00 26.02           O
ATOM   2270  CB  SER A 450      15.967   9.660  17.575  1.00 27.30           C
ATOM   2271  OG  SER A 450      15.338   8.412  17.599  1.00 38.62           O
ATOM   2272  H   SER A 450      16.838   9.439  19.941  1.00 31.82           H
ATOM   2273  HA  SER A 450      17.840   8.611  17.354  1.00 34.80           H
ATOM   2274  HB2 SER A 450      15.481  10.327  18.290  1.00 32.80           H
ATOM   2275  HB3 SER A 450      15.864  10.063  16.566  1.00 32.80           H
ATOM   2276  HG  SER A 450      15.346   8.063  18.496  1.00 46.38           H
ATOM   2277  N   ILE A 451      18.248  11.760  18.270  1.00 20.89           N
ATOM   2278  CA  ILE A 451      19.108  12.893  18.018  1.00 22.98           C
ATOM   2279  C   ILE A 451      20.569  12.447  17.952  1.00 19.49           C
ATOM   2280  O   ILE A 451      21.236  12.888  17.030  1.00 17.46           O
ATOM   2281  CB  ILE A 451      18.864  14.045  19.038  1.00 24.06           C
ATOM   2282  CG1 ILE A 451      17.505  14.707  18.804  1.00 22.03           C
ATOM   2283  CG2 ILE A 451      19.972  15.099  18.893  1.00 17.63           C
ATOM   2284  CD1 ILE A 451      16.949  15.447  20.013  1.00 23.45           C
ATOM   2285  H   ILE A 451      17.711  11.760  19.132  1.00 25.10           H
ATOM   2286  HA  ILE A 451      18.850  13.273  17.030  1.00 27.61           H
ATOM   2287  HB  ILE A 451      18.894  13.639  20.049  1.00 28.91           H
ATOM   2288 HG12 ILE A 451      17.585  15.406  17.974  1.00 26.47           H
ATOM   2289 HG13 ILE A 451      16.780  13.942  18.534  1.00 26.47           H
ATOM   2290 HG21 ILE A 451      19.736  15.979  19.487  1.00 21.19           H
ATOM   2291 HG22 ILE A 451      20.917  14.698  19.243  1.00 21.19           H
ATOM   2292 HG23 ILE A 451      20.072  15.409  17.855  1.00 21.19           H
ATOM   2293 HD11 ILE A 451      16.110  16.066  19.705  1.00 28.18           H
ATOM   2294 HD12 ILE A 451      16.598  14.720  20.746  1.00 28.18           H
ATOM   2295 HD13 ILE A 451      17.711  16.087  20.445  1.00 28.18           H
ATOM   2296  N   ILE A 452      21.063  11.599  18.876  1.00 17.33           N
ATOM   2297  CA  ILE A 452      22.462  11.135  18.850  1.00 22.04           C
ATOM   2298  C   ILE A 452      22.759  10.460  17.523  1.00 21.59           C
ATOM   2299  O   ILE A 452      23.783  10.780  16.930  1.00 20.47           O
ATOM   2300  CB  ILE A 452      22.814  10.218  20.042  1.00 20.79           C
ATOM   2301  CG1 ILE A 452      22.780  11.028  21.385  1.00 19.77           C
ATOM   2302  CG2 ILE A 452      24.191   9.504  19.875  1.00 22.37           C
ATOM   2303  CD1 ILE A 452      22.763  10.120  22.623  1.00 15.71           C
ATOM   2304  H   ILE A 452      20.447  11.219  19.589  1.00 20.83           H
ATOM   2305  HA  ILE A 452      23.096  12.014  18.930  1.00 26.48           H
ATOM   2306  HB  ILE A 452      22.051   9.444  20.099  1.00 24.99           H
ATOM   2307 HG12 ILE A 452      23.647  11.691  21.442  1.00 23.76           H
ATOM   2308 HG13 ILE A 452      21.890  11.653  21.420  1.00 23.76           H
ATOM   2309 HG21 ILE A 452      24.397   8.834  20.708  1.00 26.87           H
ATOM   2310 HG22 ILE A 452      24.182   8.876  18.991  1.00 26.87           H
ATOM   2311 HG23 ILE A 452      24.988  10.242  19.782  1.00 26.87           H
ATOM   2312 HD11 ILE A 452      22.855  10.719  23.521  1.00 18.89           H
ATOM   2313 HD12 ILE A 452      21.818   9.579  22.670  1.00 18.89           H
ATOM   2314 HD13 ILE A 452      23.588   9.415  22.625  1.00 18.89           H
ATOM   2315  N   LEU A 453      21.888   9.547  17.078  1.00 18.00           N
ATOM   2316  CA  LEU A 453      22.036   8.860  15.822  1.00 16.01           C
ATOM   2317  C   LEU A 453      22.169   9.837  14.663  1.00 18.98           C
ATOM   2318  O   LEU A 453      23.048   9.649  13.834  1.00 22.53           O
ATOM   2319  CB  LEU A 453      20.864   7.873  15.576  1.00 18.08           C
ATOM   2320  CG  LEU A 453      20.747   7.297  14.148  1.00 15.40           C
ATOM   2321  CD1 LEU A 453      21.905   6.322  14.018  1.00 18.69           C
ATOM   2322  CD2 LEU A 453      19.429   6.517  13.955  1.00 21.35           C
ATOM   2323  H   LEU A 453      21.054   9.358  17.620  1.00 21.63           H
ATOM   2324  HA  LEU A 453      22.965   8.296  15.886  1.00 19.25           H
ATOM   2325  HB2 LEU A 453      20.926   7.046  16.280  1.00 21.74           H
ATOM   2326  HB3 LEU A 453      19.931   8.395  15.782  1.00 21.74           H
ATOM   2327  HG  LEU A 453      20.807   8.066  13.387  1.00 18.51           H
ATOM   2328 HD11 LEU A 453      21.835   5.811  13.055  1.00 22.46           H
ATOM   2329 HD12 LEU A 453      22.860   6.849  14.036  1.00 22.46           H
ATOM   2330 HD13 LEU A 453      21.881   5.590  14.828  1.00 22.46           H
ATOM   2331 HD21 LEU A 453      19.394   6.062  12.965  1.00 25.66           H
ATOM   2332 HD22 LEU A 453      19.336   5.744  14.714  1.00 25.66           H
ATOM   2333 HD23 LEU A 453      18.592   7.206  14.058  1.00 25.66           H
ATOM   2334  N   LEU A 454      21.258  10.804  14.552  1.00 23.47           N
ATOM   2335  CA  LEU A 454      21.246  11.707  13.416  1.00 21.85           C
ATOM   2336  C   LEU A 454      22.359  12.746  13.454  1.00 27.86           C
ATOM   2337  O   LEU A 454      22.949  13.037  12.416  1.00 25.40           O
ATOM   2338  CB  LEU A 454      19.861  12.315  13.349  1.00 24.38           C
ATOM   2339  CG  LEU A 454      18.825  11.261  12.899  1.00 25.18           C
ATOM   2340  CD1 LEU A 454      17.435  11.851  13.012  1.00 25.14           C
ATOM   2341  CD2 LEU A 454      18.936  10.805  11.449  1.00 27.08           C
ATOM   2342  H   LEU A 454      20.535  10.898  15.252  1.00 28.19           H
ATOM   2343  HA  LEU A 454      21.406  11.118  12.513  1.00 26.25           H
ATOM   2344  HB2 LEU A 454      19.602  12.663  14.347  1.00 29.29           H
ATOM   2345  HB3 LEU A 454      19.851  13.179  12.685  1.00 29.29           H
ATOM   2346  HG  LEU A 454      18.883  10.382  13.538  1.00 30.25           H
ATOM   2347 HD11 LEU A 454      16.686  11.100  12.758  1.00 30.20           H
ATOM   2348 HD12 LEU A 454      17.261  12.171  14.038  1.00 30.20           H
ATOM   2349 HD13 LEU A 454      17.342  12.713  12.354  1.00 30.20           H
ATOM   2350 HD21 LEU A 454      18.156  10.080  11.228  1.00 32.53           H
ATOM   2351 HD22 LEU A 454      18.830  11.656  10.779  1.00 32.53           H
ATOM   2352 HD23 LEU A 454      19.891  10.313  11.278  1.00 32.53           H
ATOM   2353  N   ASN A 455      22.693  13.254  14.649  1.00 24.27           N
ATOM   2354  CA  ASN A 455      23.611  14.350  14.841  1.00 25.29           C
ATOM   2355  C   ASN A 455      25.101  13.968  14.839  1.00 26.34           C
ATOM   2356  O   ASN A 455      25.912  14.769  14.371  1.00 31.41           O
ATOM   2357  CB  ASN A 455      23.227  15.113  16.122  1.00 21.81           C
ATOM   2358  CG  ASN A 455      24.089  16.369  16.260  1.00 28.39           C
ATOM   2359  OD1 ASN A 455      24.116  17.256  15.425  1.00 31.58           O
ATOM   2360  ND2 ASN A 455      24.817  16.480  17.346  1.00 26.61           N
ATOM   2361  H   ASN A 455      22.212  12.909  15.462  1.00 29.16           H
ATOM   2362  HA  ASN A 455      23.453  15.032  14.008  1.00 30.38           H
ATOM   2363  HB2 ASN A 455      22.195  15.436  16.009  1.00 26.21           H
ATOM   2364  HB3 ASN A 455      23.349  14.484  17.003  1.00 26.21           H
ATOM   2365 HD21 ASN A 455      25.353  17.319  17.490  1.00 31.96           H
ATOM   2366 HD22 ASN A 455      24.788  15.756  18.045  1.00 31.96           H
ATOM   2367  N   SER A 456      25.536  12.864  15.458  1.00 27.79           N
ATOM   2368  CA  SER A 456      26.945  12.803  15.857  1.00 33.13           C
ATOM   2369  C   SER A 456      27.921  12.731  14.676  1.00 32.01           C
ATOM   2370  O   SER A 456      29.027  13.251  14.767  1.00 34.15           O
ATOM   2371  CB  SER A 456      27.198  11.720  16.893  1.00 25.52           C
ATOM   2372  OG  SER A 456      26.418  11.991  18.066  1.00 29.14           O
ATOM   2373  H   SER A 456      24.892  12.172  15.830  1.00 33.38           H
ATOM   2374  HA  SER A 456      27.154  13.747  16.360  1.00 39.79           H
ATOM   2375  HB2 SER A 456      26.947  10.745  16.478  1.00 30.66           H
ATOM   2376  HB3 SER A 456      28.256  11.730  17.161  1.00 30.66           H
ATOM   2377  HG  SER A 456      26.744  11.417  18.770  1.00 35.00           H
ATOM   2378  N   GLY A 457      27.514  12.176  13.545  1.00 21.74           N
ATOM   2379  CA  GLY A 457      28.353  12.172  12.348  1.00 27.29           C
ATOM   2380  C   GLY A 457      27.965  13.171  11.226  1.00 33.14           C
ATOM   2381  O   GLY A 457      28.679  13.139  10.229  1.00 30.74           O
ATOM   2382  H   GLY A 457      26.605  11.733  13.519  1.00 26.12           H
ATOM   2383  HA2 GLY A 457      29.393  12.344  12.619  1.00 32.78           H
ATOM   2384  HA3 GLY A 457      28.292  11.170  11.929  1.00 32.78           H
ATOM   2385  N   VAL A 458      26.904  14.019  11.316  1.00 32.42           N
ATOM   2386  CA  VAL A 458      26.498  14.907  10.189  1.00 39.37           C
ATOM   2387  C   VAL A 458      27.619  15.833   9.709  1.00 37.42           C
ATOM   2388  O   VAL A 458      27.621  16.208   8.545  1.00 47.53           O
ATOM   2389  CB  VAL A 458      25.293  15.864  10.439  1.00 34.85           C
ATOM   2390  CG1 VAL A 458      24.317  15.876   9.273  1.00 34.60           C
ATOM   2391  CG2 VAL A 458      24.543  15.613  11.700  1.00 43.94           C
ATOM   2392  H   VAL A 458      26.318  14.002  12.139  1.00 38.94           H
ATOM   2393  HA  VAL A 458      26.244  14.244   9.362  1.00 47.28           H
ATOM   2394  HB  VAL A 458      25.656  16.882  10.539  1.00 41.85           H
ATOM   2395 HG11 VAL A 458      23.488  16.549   9.489  1.00 41.56           H
ATOM   2396 HG12 VAL A 458      24.821  16.223   8.370  1.00 41.56           H
ATOM   2397 HG13 VAL A 458      23.949  14.869   9.106  1.00 41.56           H
ATOM   2398 HG21 VAL A 458      23.566  16.101  11.694  1.00 52.76           H
ATOM   2399 HG22 VAL A 458      24.448  14.547  11.785  1.00 52.76           H
ATOM   2400 HG23 VAL A 458      25.113  16.023  12.526  1.00 52.76           H
ATOM   2401  N   TYR A 459      28.496  16.309  10.602  1.00 46.05           N
ATOM   2402  CA  TYR A 459      29.529  17.313  10.282  1.00 50.78           C
ATOM   2403  C   TYR A 459      30.809  16.689   9.699  1.00 48.25           C
ATOM   2404  O   TYR A 459      31.665  17.438   9.223  1.00 59.72           O
ATOM   2405  CB  TYR A 459      29.873  18.171  11.504  1.00 51.30           C
ATOM   2406  CG  TYR A 459      28.776  19.014  12.144  1.00 54.19           C
ATOM   2407  CD1 TYR A 459      27.417  18.933  11.779  1.00 57.93           C
ATOM   2408  CD2 TYR A 459      29.160  19.924  13.145  1.00 64.21           C
ATOM   2409  CE1 TYR A 459      26.445  19.735  12.385  1.00 55.75           C
ATOM   2410  CE2 TYR A 459      28.204  20.756  13.751  1.00 60.55           C
ATOM   2411  CZ  TYR A 459      26.843  20.669  13.357  1.00 61.58           C
ATOM   2412  OH  TYR A 459      25.927  21.538  13.867  1.00 65.09           O
ATOM   2413  H   TYR A 459      28.446  15.980  11.556  1.00 55.30           H
ATOM   2414  HA  TYR A 459      29.130  17.997   9.531  1.00 60.97           H
ATOM   2415  HB2 TYR A 459      30.310  17.531  12.270  1.00 61.59           H
ATOM   2416  HB3 TYR A 459      30.660  18.864  11.207  1.00 61.59           H
ATOM   2417  HD1 TYR A 459      27.104  18.265  11.011  1.00 69.55           H
ATOM   2418  HD2 TYR A 459      30.201  20.000  13.434  1.00 77.09           H
ATOM   2419  HE1 TYR A 459      25.412  19.671  12.090  1.00 66.94           H
ATOM   2420  HE2 TYR A 459      28.516  21.475  14.496  1.00 72.69           H
ATOM   2421  HH  TYR A 459      26.337  22.230  14.394  1.00 78.14           H
ATOM   2422  N   THR A 460      30.935  15.353   9.704  1.00 37.60           N
ATOM   2423  CA  THR A 460      32.097  14.582   9.224  1.00 42.15           C
ATOM   2424  C   THR A 460      31.733  13.677   8.046  1.00 48.82           C
ATOM   2425  O   THR A 460      32.431  12.695   7.800  1.00 55.34           O
ATOM   2426  CB  THR A 460      32.733  13.755  10.354  1.00 44.78           C
ATOM   2427  OG1 THR A 460      31.734  13.001  11.012  1.00 39.81           O
ATOM   2428  CG2 THR A 460      33.519  14.590  11.370  1.00 46.73           C
ATOM   2429  H   THR A 460      30.212  14.824  10.171  1.00 45.15           H
ATOM   2430  HA  THR A 460      32.864  15.265   8.864  1.00 50.61           H
ATOM   2431  HB  THR A 460      33.455  13.062   9.916  1.00 53.77           H
ATOM   2432  HG1 THR A 460      31.268  12.489  10.350  1.00 47.80           H
ATOM   2433 HG21 THR A 460      33.940  13.938  12.139  1.00 56.11           H
ATOM   2434 HG22 THR A 460      34.335  15.098  10.856  1.00 56.11           H
ATOM   2435 HG23 THR A 460      32.866  15.312  11.855  1.00 56.11           H
ATOM   2436  N   PHE A 461      30.727  14.041   7.236  1.00 54.02           N
ATOM   2437  CA  PHE A 461      30.674  13.541   5.866  1.00 58.46           C
ATOM   2438  C   PHE A 461      31.829  14.221   5.096  1.00 71.99           C
ATOM   2439  O   PHE A 461      31.947  15.450   5.143  1.00 76.95           O
ATOM   2440  CB  PHE A 461      29.277  13.791   5.255  1.00 56.22           C
ATOM   2441  CG  PHE A 461      28.119  13.018   5.891  1.00 51.62           C
ATOM   2442  CD1 PHE A 461      27.001  13.708   6.401  1.00 48.28           C
ATOM   2443  CD2 PHE A 461      28.136  11.610   5.980  1.00 49.52           C
ATOM   2444  CE1 PHE A 461      25.937  13.019   7.002  1.00 40.72           C
ATOM   2445  CE2 PHE A 461      27.071  10.923   6.607  1.00 45.09           C
ATOM   2446  CZ  PHE A 461      25.972  11.626   7.123  1.00 43.82           C
ATOM   2447  H   PHE A 461      30.160  14.840   7.476  1.00 64.86           H
ATOM   2448  HA  PHE A 461      30.841  12.462   5.865  1.00 70.19           H
ATOM   2449  HB2 PHE A 461      29.066  14.860   5.307  1.00 67.50           H
ATOM   2450  HB3 PHE A 461      29.311  13.511   4.202  1.00 67.50           H
ATOM   2451  HD1 PHE A 461      26.953  14.782   6.326  1.00 57.97           H
ATOM   2452  HD2 PHE A 461      28.959  11.047   5.564  1.00 59.46           H
ATOM   2453  HE1 PHE A 461      25.085  13.565   7.369  1.00 48.90           H
ATOM   2454  HE2 PHE A 461      27.079   9.846   6.660  1.00 54.14           H
ATOM   2455  HZ  PHE A 461      25.146  11.096   7.575  1.00 52.62           H
ATOM   2456  N   LEU A 462      32.671  13.391   4.449  1.00 70.48           N
ATOM   2457  CA  LEU A 462      33.888  13.700   3.670  1.00 85.49           C
ATOM   2458  C   LEU A 462      33.852  15.070   2.940  1.00 95.38           C
ATOM   2459  O   LEU A 462      34.206  16.090   3.538  1.00 91.20           O
ATOM   2460  CB  LEU A 462      34.151  12.531   2.671  1.00 88.81           C
ATOM   2461  CG  LEU A 462      35.106  11.409   3.144  1.00 94.70           C
ATOM   2462  CD1 LEU A 462      34.508  10.480   4.209  1.00 91.21           C
ATOM   2463  CD2 LEU A 462      35.534  10.567   1.926  1.00 87.30           C
ATOM   2464  H   LEU A 462      32.461  12.406   4.528  1.00 84.61           H
ATOM   2465  HA  LEU A 462      34.723  13.732   4.372  1.00102.62           H
ATOM   2466  HB2 LEU A 462      33.201  12.089   2.362  1.00106.61           H
ATOM   2467  HB3 LEU A 462      34.615  12.937   1.772  1.00106.61           H
ATOM   2468  HG  LEU A 462      35.999  11.873   3.565  1.00113.68           H
ATOM   2469 HD11 LEU A 462      35.246   9.728   4.492  1.00109.49           H
ATOM   2470 HD12 LEU A 462      34.232  11.049   5.097  1.00109.49           H
ATOM   2471 HD13 LEU A 462      33.630   9.980   3.801  1.00109.49           H
ATOM   2472 HD21 LEU A 462      36.276   9.827   2.228  1.00104.80           H
ATOM   2473 HD22 LEU A 462      34.671  10.058   1.492  1.00104.80           H
ATOM   2474 HD23 LEU A 462      35.984  11.209   1.164  1.00104.80           H
ATOM   2475  N   SER A 463      33.434  15.078   1.658  1.00 97.37           N
ATOM   2476  CA  SER A 463      33.190  16.263   0.836  1.00103.54           C
ATOM   2477  C   SER A 463      31.680  16.487   0.712  1.00 91.86           C
ATOM   2478  O   SER A 463      30.881  15.947   1.489  1.00 92.63           O
ATOM   2479  CB  SER A 463      33.912  16.199  -0.540  1.00105.88           C
ATOM   2480  OG  SER A 463      33.264  15.359  -1.493  1.00 85.81           O
ATOM   2481  H   SER A 463      33.164  14.194   1.253  1.00116.88           H
ATOM   2482  HA  SER A 463      33.606  17.124   1.363  1.00124.29           H
ATOM   2483  HB2 SER A 463      33.973  17.209  -0.950  1.00127.09           H
ATOM   2484  HB3 SER A 463      34.933  15.844  -0.389  1.00127.09           H
ATOM   2485  HG  SER A 463      33.760  15.385  -2.315  1.00103.01           H
ATOM   2486  N   SER A 464      31.310  17.344  -0.244  1.00 77.68           N
ATOM   2487  CA  SER A 464      29.949  17.794  -0.427  1.00 71.35           C
ATOM   2488  C   SER A 464      29.616  17.833  -1.920  1.00 62.76           C
ATOM   2489  O   SER A 464      29.528  18.883  -2.555  1.00 59.60           O
ATOM   2490  CB  SER A 464      29.757  19.094   0.358  1.00 75.38           C
ATOM   2491  OG  SER A 464      29.698  18.781   1.747  1.00 86.01           O
ATOM   2492  H   SER A 464      32.014  17.744  -0.847  1.00 93.25           H
ATOM   2493  HA  SER A 464      29.260  17.060  -0.007  1.00 85.66           H
ATOM   2494  HB2 SER A 464      30.594  19.769   0.169  1.00 90.49           H
ATOM   2495  HB3 SER A 464      28.827  19.569   0.054  1.00 90.49           H
ATOM   2496  HG  SER A 464      29.594  19.487   2.189  1.00103.25           H
ATOM   2497  N   THR A 465      29.378  16.624  -2.437  1.00 52.98           N
ATOM   2498  CA  THR A 465      28.609  16.357  -3.643  1.00 48.08           C
ATOM   2499  C   THR A 465      27.183  16.882  -3.479  1.00 45.79           C
ATOM   2500  O   THR A 465      26.732  17.091  -2.356  1.00 47.94           O
ATOM   2501  CB  THR A 465      28.596  14.839  -3.935  1.00 52.48           C
ATOM   2502  OG1 THR A 465      27.812  14.080  -3.030  1.00 49.73           O
ATOM   2503  CG2 THR A 465      30.015  14.270  -3.911  1.00 49.93           C
ATOM   2504  H   THR A 465      29.537  15.824  -1.843  1.00 63.61           H
ATOM   2505  HA  THR A 465      29.075  16.864  -4.487  1.00 57.74           H
ATOM   2506  HB  THR A 465      28.194  14.699  -4.940  1.00 63.02           H
ATOM   2507  HG1 THR A 465      27.789  13.170  -3.335  1.00 59.70           H
ATOM   2508 HG21 THR A 465      29.994  13.233  -4.246  1.00 59.95           H
ATOM   2509 HG22 THR A 465      30.656  14.854  -4.572  1.00 59.95           H
ATOM   2510 HG23 THR A 465      30.426  14.290  -2.900  1.00 59.95           H
ATOM   2511  N   LEU A 466      26.453  17.068  -4.585  1.00 44.63           N
ATOM   2512  CA  LEU A 466      25.053  17.437  -4.510  1.00 40.78           C
ATOM   2513  C   LEU A 466      24.279  16.484  -3.598  1.00 40.60           C
ATOM   2514  O   LEU A 466      23.561  16.972  -2.741  1.00 40.21           O
ATOM   2515  CB  LEU A 466      24.416  17.533  -5.903  1.00 44.86           C
ATOM   2516  CG  LEU A 466      22.924  17.888  -5.866  1.00 41.44           C
ATOM   2517  CD1 LEU A 466      22.701  19.318  -5.376  1.00 51.46           C
ATOM   2518  CD2 LEU A 466      22.328  17.736  -7.273  1.00 45.58           C
ATOM   2519  H   LEU A 466      26.870  16.941  -5.494  1.00 53.59           H
ATOM   2520  HA  LEU A 466      25.017  18.428  -4.062  1.00 48.96           H
ATOM   2521  HB2 LEU A 466      24.946  18.283  -6.491  1.00 53.87           H
ATOM   2522  HB3 LEU A 466      24.531  16.567  -6.395  1.00 53.87           H
ATOM   2523  HG  LEU A 466      22.398  17.209  -5.203  1.00 49.76           H
ATOM   2524 HD11 LEU A 466      21.632  19.535  -5.356  1.00 61.78           H
ATOM   2525 HD12 LEU A 466      23.093  19.444  -4.369  1.00 61.78           H
ATOM   2526 HD13 LEU A 466      23.195  20.023  -6.047  1.00 61.78           H
ATOM   2527 HD21 LEU A 466      21.274  18.019  -7.252  1.00 54.73           H
ATOM   2528 HD22 LEU A 466      22.856  18.375  -7.982  1.00 54.73           H
ATOM   2529 HD23 LEU A 466      22.401  16.697  -7.599  1.00 54.73           H
ATOM   2530  N   LYS A 467      24.440  15.159  -3.738  1.00 40.48           N
ATOM   2531  CA  LYS A 467      23.703  14.154  -2.964  1.00 46.94           C
ATOM   2532  C   LYS A 467      23.962  14.296  -1.460  1.00 39.69           C
ATOM   2533  O   LYS A 467      23.033  14.249  -0.676  1.00 43.64           O
ATOM   2534  CB  LYS A 467      24.063  12.762  -3.475  1.00 46.27           C
ATOM   2535  CG  LYS A 467      23.119  11.674  -2.936  1.00 56.91           C
ATOM   2536  CD  LYS A 467      23.499  10.246  -3.387  1.00 53.88           C
ATOM   2537  CE  LYS A 467      24.996   9.927  -3.155  1.00 62.07           C
ATOM   2538  NZ  LYS A 467      25.292   8.475  -3.211  1.00 58.11           N1+
ATOM   2539  H   LYS A 467      25.079  14.826  -4.443  1.00 48.61           H
ATOM   2540  HA  LYS A 467      22.635  14.313  -3.139  1.00 56.36           H
ATOM   2541  HB2 LYS A 467      23.968  12.769  -4.561  1.00 55.56           H
ATOM   2542  HB3 LYS A 467      25.099  12.549  -3.214  1.00 55.56           H
ATOM   2543  HG2 LYS A 467      23.125  11.697  -1.846  1.00 68.33           H
ATOM   2544  HG3 LYS A 467      22.102  11.889  -3.271  1.00 68.33           H
ATOM   2545  HD2 LYS A 467      22.882   9.535  -2.838  1.00 64.70           H
ATOM   2546  HD3 LYS A 467      23.269  10.150  -4.449  1.00 64.70           H
ATOM   2547  HE2 LYS A 467      25.607  10.452  -3.892  1.00 74.52           H
ATOM   2548  HE3 LYS A 467      25.272  10.304  -2.167  1.00 74.52           H
ATOM   2549  HZ1 LYS A 467      26.292   8.326  -3.225  1.00 69.77           H
ATOM   2550  HZ2 LYS A 467      24.908   8.027  -2.390  1.00 69.77           H
ATOM   2551  HZ3 LYS A 467      24.864   8.064  -4.031  1.00 69.77           H
ATOM   2552  N   SER A 468      25.212  14.526  -1.085  1.00 37.56           N
ATOM   2553  CA  SER A 468      25.655  14.748   0.277  1.00 41.69           C
ATOM   2554  C   SER A 468      24.965  15.979   0.844  1.00 44.42           C
ATOM   2555  O   SER A 468      24.550  15.949   1.997  1.00 41.28           O
ATOM   2556  CB  SER A 468      27.193  14.894   0.297  1.00 49.26           C
ATOM   2557  OG  SER A 468      27.694  15.381   1.525  1.00 52.19           O
ATOM   2558  H   SER A 468      25.907  14.586  -1.812  1.00 45.11           H
ATOM   2559  HA  SER A 468      25.377  13.877   0.872  1.00 50.06           H
ATOM   2560  HB2 SER A 468      27.640  13.917   0.099  1.00 59.14           H
ATOM   2561  HB3 SER A 468      27.501  15.585  -0.485  1.00 59.14           H
ATOM   2562  HG  SER A 468      28.653  15.306   1.520  1.00 62.67           H
ATOM   2563  N   LEU A 469      24.825  17.048   0.052  1.00 38.64           N
ATOM   2564  CA  LEU A 469      24.133  18.245   0.485  1.00 36.43           C
ATOM   2565  C   LEU A 469      22.659  17.960   0.765  1.00 30.99           C
ATOM   2566  O   LEU A 469      22.119  18.477   1.733  1.00 31.88           O
ATOM   2567  CB  LEU A 469      24.292  19.385  -0.526  1.00 41.01           C
ATOM   2568  CG  LEU A 469      25.743  19.876  -0.758  1.00 50.95           C
ATOM   2569  CD1 LEU A 469      25.796  20.791  -1.993  1.00 64.01           C
ATOM   2570  CD2 LEU A 469      26.292  20.606   0.482  1.00 54.24           C
ATOM   2571  H   LEU A 469      25.142  16.998  -0.906  1.00 46.40           H
ATOM   2572  HA  LEU A 469      24.591  18.569   1.418  1.00 43.75           H
ATOM   2573  HB2 LEU A 469      23.881  19.048  -1.473  1.00 49.24           H
ATOM   2574  HB3 LEU A 469      23.682  20.229  -0.199  1.00 49.24           H
ATOM   2575  HG  LEU A 469      26.394  19.027  -0.935  1.00 61.18           H
ATOM   2576 HD11 LEU A 469      26.831  21.044  -2.224  1.00 76.85           H
ATOM   2577 HD12 LEU A 469      25.363  20.283  -2.854  1.00 76.85           H
ATOM   2578 HD13 LEU A 469      25.232  21.704  -1.804  1.00 76.85           H
ATOM   2579 HD21 LEU A 469      27.246  21.073   0.241  1.00 65.12           H
ATOM   2580 HD22 LEU A 469      25.596  21.380   0.809  1.00 65.12           H
ATOM   2581 HD23 LEU A 469      26.445  19.894   1.295  1.00 65.12           H
ATOM   2582  N   GLU A 470      21.980  17.137  -0.030  1.00 30.11           N
ATOM   2583  CA  GLU A 470      20.579  16.819   0.260  1.00 33.59           C
ATOM   2584  C   GLU A 470      20.426  15.907   1.486  1.00 24.50           C
ATOM   2585  O   GLU A 470      19.402  15.979   2.145  1.00 31.33           O
ATOM   2586  CB  GLU A 470      19.880  16.150  -0.920  1.00 37.41           C
ATOM   2587  CG  GLU A 470      20.443  16.559  -2.281  1.00 45.82           C
ATOM   2588  CD  GLU A 470      19.620  16.110  -3.483  1.00 45.98           C
ATOM   2589  OE1 GLU A 470      18.618  15.390  -3.287  1.00 63.12           O
ATOM   2590  OE2 GLU A 470      20.015  16.504  -4.596  1.00 49.91           O1-
ATOM   2591  H   GLU A 470      22.420  16.722  -0.835  1.00 36.17           H
ATOM   2592  HA  GLU A 470      20.055  17.755   0.463  1.00 40.34           H
ATOM   2593  HB2 GLU A 470      19.949  15.065  -0.829  1.00 44.93           H
ATOM   2594  HB3 GLU A 470      18.822  16.418  -0.880  1.00 44.93           H
ATOM   2595  HG2 GLU A 470      20.636  17.631  -2.343  1.00 55.02           H
ATOM   2596  HG3 GLU A 470      21.402  16.069  -2.391  1.00 55.02           H
ATOM   2597  N   GLU A 471      21.400  15.030   1.748  1.00 30.85           N
ATOM   2598  CA  GLU A 471      21.452  14.162   2.916  1.00 31.01           C
ATOM   2599  C   GLU A 471      21.549  15.012   4.187  1.00 27.98           C
ATOM   2600  O   GLU A 471      20.678  14.858   5.026  1.00 25.78           O
ATOM   2601  CB  GLU A 471      22.630  13.181   2.817  1.00 30.12           C
ATOM   2602  CG  GLU A 471      22.560  12.280   1.584  1.00 34.99           C
ATOM   2603  CD  GLU A 471      21.786  11.023   1.896  1.00 36.02           C
ATOM   2604  OE1 GLU A 471      22.423  10.036   2.320  1.00 24.30           O
ATOM   2605  OE2 GLU A 471      20.551  11.077   1.710  1.00 45.60           O1-
ATOM   2606  H   GLU A 471      22.188  14.977   1.115  1.00 37.05           H
ATOM   2607  HA  GLU A 471      20.527  13.583   2.964  1.00 37.24           H
ATOM   2608  HB2 GLU A 471      23.570  13.724   2.792  1.00 36.18           H
ATOM   2609  HB3 GLU A 471      22.631  12.566   3.717  1.00 36.18           H
ATOM   2610  HG2 GLU A 471      22.009  12.787   0.801  1.00 42.02           H
ATOM   2611  HG3 GLU A 471      23.578  12.034   1.283  1.00 42.02           H
ATOM   2612  N   LYS A 472      22.527  15.958   4.276  1.00 28.42           N
ATOM   2613  CA  LYS A 472      22.661  16.886   5.405  1.00 29.40           C
ATOM   2614  C   LYS A 472      21.376  17.675   5.605  1.00 25.40           C
ATOM   2615  O   LYS A 472      20.888  17.807   6.721  1.00 30.65           O
ATOM   2616  CB  LYS A 472      23.860  17.846   5.244  1.00 41.44           C
ATOM   2617  CG  LYS A 472      25.218  17.135   5.155  1.00 43.74           C
ATOM   2618  CD  LYS A 472      26.422  18.023   5.539  1.00 54.22           C
ATOM   2619  CE  LYS A 472      27.507  18.026   4.457  1.00 62.71           C
ATOM   2620  NZ  LYS A 472      28.834  17.764   5.041  1.00 82.62           N1+
ATOM   2621  H   LYS A 472      23.148  16.092   3.493  1.00 34.13           H
ATOM   2622  HA  LYS A 472      22.824  16.296   6.307  1.00 35.31           H
ATOM   2623  HB2 LYS A 472      23.713  18.440   4.340  1.00 49.76           H
ATOM   2624  HB3 LYS A 472      23.871  18.524   6.100  1.00 49.76           H
ATOM   2625  HG2 LYS A 472      25.199  16.297   5.851  1.00 52.52           H
ATOM   2626  HG3 LYS A 472      25.347  16.734   4.156  1.00 52.52           H
ATOM   2627  HD2 LYS A 472      26.090  19.050   5.696  1.00 65.10           H
ATOM   2628  HD3 LYS A 472      26.832  17.662   6.481  1.00 65.10           H
ATOM   2629  HE2 LYS A 472      27.286  17.276   3.696  1.00 75.29           H
ATOM   2630  HE3 LYS A 472      27.517  19.007   3.980  1.00 75.29           H
ATOM   2631  HZ1 LYS A 472      29.533  17.765   4.312  1.00 99.18           H
ATOM   2632  HZ2 LYS A 472      29.052  18.478   5.723  1.00 99.18           H
ATOM   2633  HZ3 LYS A 472      28.829  16.864   5.500  1.00 99.18           H
ATOM   2634  N   ASP A 473      20.769  18.139   4.528  1.00 28.16           N
ATOM   2635  CA  ASP A 473      19.554  18.908   4.624  1.00 29.27           C
ATOM   2636  C   ASP A 473      18.414  18.068   5.171  1.00 30.77           C
ATOM   2637  O   ASP A 473      17.662  18.533   6.017  1.00 29.47           O
ATOM   2638  CB  ASP A 473      19.261  19.555   3.273  1.00 37.16           C
ATOM   2639  CG  ASP A 473      18.283  20.692   3.519  1.00 50.23           C
ATOM   2640  OD1 ASP A 473      18.751  21.756   3.981  1.00 61.77           O
ATOM   2641  OD2 ASP A 473      17.082  20.473   3.269  1.00 52.36           O1-
ATOM   2642  H   ASP A 473      21.210  18.036   3.626  1.00 33.82           H
ATOM   2643  HA  ASP A 473      19.734  19.709   5.339  1.00 35.16           H
ATOM   2644  HB2 ASP A 473      20.193  19.978   2.891  1.00 44.63           H
ATOM   2645  HB3 ASP A 473      18.835  18.812   2.595  1.00 44.63           H
ATOM   2646  N   HIS A 474      18.294  16.823   4.735  1.00 27.48           N
ATOM   2647  CA  HIS A 474      17.274  15.927   5.256  1.00 33.11           C
ATOM   2648  C   HIS A 474      17.495  15.617   6.745  1.00 26.13           C
ATOM   2649  O   HIS A 474      16.543  15.620   7.509  1.00 26.79           O
ATOM   2650  CB  HIS A 474      17.231  14.678   4.381  1.00 27.66           C
ATOM   2651  CG  HIS A 474      16.261  13.663   4.888  1.00 27.63           C
ATOM   2652  ND1 HIS A 474      14.873  13.770   4.850  1.00 28.51           N
ATOM   2653  CD2 HIS A 474      16.593  12.523   5.536  1.00 31.44           C
ATOM   2654  CE1 HIS A 474      14.407  12.657   5.423  1.00 30.34           C
ATOM   2655  NE2 HIS A 474      15.415  11.885   5.824  1.00 28.75           N
ATOM   2656  H   HIS A 474      18.955  16.467   4.062  1.00 33.01           H
ATOM   2657  HA  HIS A 474      16.304  16.413   5.177  1.00 39.77           H
ATOM   2658  HB2 HIS A 474      18.220  14.224   4.345  1.00 33.23           H
ATOM   2659  HB3 HIS A 474      16.968  14.961   3.363  1.00 33.23           H
ATOM   2660  HD2 HIS A 474      17.593  12.176   5.746  1.00 37.76           H
ATOM   2661  HE1 HIS A 474      13.386  12.307   5.355  1.00 36.44           H
ATOM   2662  HE2 HIS A 474      15.331  10.924   6.126  1.00 34.54           H
ATOM   2663  N   ILE A 475      18.739  15.393   7.172  1.00 26.63           N
ATOM   2664  CA  ILE A 475      19.108  15.140   8.578  1.00 28.31           C
ATOM   2665  C   ILE A 475      18.672  16.352   9.419  1.00 25.07           C
ATOM   2666  O   ILE A 475      17.996  16.189  10.429  1.00 23.84           O
ATOM   2667  CB  ILE A 475      20.607  14.763   8.700  1.00 26.30           C
ATOM   2668  CG1 ILE A 475      20.820  13.350   8.139  1.00 27.07           C
ATOM   2669  CG2 ILE A 475      21.124  14.880  10.147  1.00 27.31           C
ATOM   2670  CD1 ILE A 475      22.259  12.905   7.923  1.00 28.64           C
ATOM   2671  H   ILE A 475      19.492  15.462   6.502  1.00 32.00           H
ATOM   2672  HA  ILE A 475      18.541  14.281   8.934  1.00 34.00           H
ATOM   2673  HB  ILE A 475      21.176  15.460   8.087  1.00 31.59           H
ATOM   2674 HG12 ILE A 475      20.336  12.634   8.806  1.00 32.52           H
ATOM   2675 HG13 ILE A 475      20.329  13.288   7.173  1.00 32.52           H
ATOM   2676 HG21 ILE A 475      22.099  14.416  10.254  1.00 32.81           H
ATOM   2677 HG22 ILE A 475      21.225  15.931  10.423  1.00 32.81           H
ATOM   2678 HG23 ILE A 475      20.431  14.377  10.818  1.00 32.81           H
ATOM   2679 HD11 ILE A 475      22.277  11.929   7.441  1.00 34.40           H
ATOM   2680 HD12 ILE A 475      22.775  13.615   7.273  1.00 34.40           H
ATOM   2681 HD13 ILE A 475      22.774  12.821   8.882  1.00 34.40           H
ATOM   2682  N   HIS A 476      19.043  17.568   9.015  1.00 31.08           N
ATOM   2683  CA  HIS A 476      18.700  18.784   9.740  1.00 29.30           C
ATOM   2684  C   HIS A 476      17.205  18.921   9.868  1.00 26.29           C
ATOM   2685  O   HIS A 476      16.713  19.269  10.927  1.00 27.96           O
ATOM   2686  CB  HIS A 476      19.421  19.997   9.145  1.00 27.54           C
ATOM   2687  CG  HIS A 476      20.911  19.980   9.531  1.00 44.91           C
ATOM   2688  ND1 HIS A 476      21.430  19.740  10.826  1.00 31.52           N
ATOM   2689  CD2 HIS A 476      21.977  20.136   8.686  1.00 39.24           C
ATOM   2690  CE1 HIS A 476      22.762  19.687  10.705  1.00 34.81           C
ATOM   2691  NE2 HIS A 476      23.120  19.914   9.430  1.00 42.89           N
ATOM   2692  H   HIS A 476      19.567  17.663   8.157  1.00 37.33           H
ATOM   2693  HA  HIS A 476      19.069  18.657  10.756  1.00 35.20           H
ATOM   2694  HB2 HIS A 476      18.972  20.905   9.541  1.00 33.08           H
ATOM   2695  HB3 HIS A 476      19.307  20.006   8.066  1.00 33.08           H
ATOM   2696  HD2 HIS A 476      21.926  20.309   7.626  1.00 47.12           H
ATOM   2697  HE1 HIS A 476      23.440  19.486  11.520  1.00 41.80           H
ATOM   2698  HE2 HIS A 476      24.070  19.924   9.086  1.00 51.50           H
ATOM   2699  N   ARG A 477      16.437  18.517   8.862  1.00 31.57           N
ATOM   2700  CA  ARG A 477      14.986  18.602   8.921  1.00 26.53           C
ATOM   2701  C   ARG A 477      14.374  17.576   9.848  1.00 22.03           C
ATOM   2702  O   ARG A 477      13.457  17.887  10.600  1.00 30.64           O
ATOM   2703  CB  ARG A 477      14.424  18.506   7.522  1.00 39.65           C
ATOM   2704  CG  ARG A 477      14.314  19.840   6.772  1.00 43.38           C
ATOM   2705  CD  ARG A 477      13.193  19.676   5.728  1.00 65.70           C
ATOM   2706  NE  ARG A 477      13.450  18.525   4.833  1.00 65.73           N
ATOM   2707  CZ  ARG A 477      14.157  18.553   3.698  1.00 68.48           C
ATOM   2708  NH1 ARG A 477      14.465  19.716   3.131  1.00 75.28           N
ATOM   2709  NH2 ARG A 477      14.551  17.413   3.120  1.00 62.58           N1+
ATOM   2710  H   ARG A 477      16.876  18.150   8.032  1.00 37.92           H
ATOM   2711  HA  ARG A 477      14.703  19.573   9.327  1.00 31.87           H
ATOM   2712  HB2 ARG A 477      14.990  17.777   6.936  1.00 47.61           H
ATOM   2713  HB3 ARG A 477      13.408  18.153   7.643  1.00 47.61           H
ATOM   2714  HG2 ARG A 477      13.990  20.623   7.461  1.00 52.09           H
ATOM   2715  HG3 ARG A 477      15.259  20.134   6.311  1.00 52.09           H
ATOM   2716  HD2 ARG A 477      12.240  19.514   6.242  1.00 78.88           H
ATOM   2717  HD3 ARG A 477      13.096  20.599   5.155  1.00 78.88           H
ATOM   2718  HE  ARG A 477      13.251  17.612   5.216  1.00 78.91           H
ATOM   2719 HH11 ARG A 477      14.195  20.578   3.578  1.00 90.37           H
ATOM   2720 HH12 ARG A 477      15.039  19.734   2.300  1.00 90.37           H
ATOM   2721 HH21 ARG A 477      14.326  16.520   3.535  1.00 75.12           H
ATOM   2722 HH22 ARG A 477      15.102  17.449   2.271  1.00 75.12           H
ATOM   2723  N   VAL A 478      14.912  16.376   9.853  1.00 26.49           N
ATOM   2724  CA  VAL A 478      14.480  15.396  10.830  1.00 28.94           C
ATOM   2725  C   VAL A 478      14.768  15.907  12.247  1.00 27.80           C
ATOM   2726  O   VAL A 478      13.884  15.867  13.101  1.00 27.83           O
ATOM   2727  CB  VAL A 478      15.052  14.001  10.526  1.00 30.41           C
ATOM   2728  CG1 VAL A 478      14.483  12.970  11.524  1.00 27.34           C
ATOM   2729  CG2 VAL A 478      14.609  13.551   9.132  1.00 27.39           C
ATOM   2730  H   VAL A 478      15.683  16.171   9.236  1.00 31.83           H
ATOM   2731  HA  VAL A 478      13.399  15.326  10.728  1.00 34.76           H
ATOM   2732  HB  VAL A 478      16.141  14.015  10.564  1.00 36.53           H
ATOM   2733 HG11 VAL A 478      14.932  12.000  11.332  1.00 32.84           H
ATOM   2734 HG12 VAL A 478      14.724  13.252  12.548  1.00 32.84           H
ATOM   2735 HG13 VAL A 478      13.402  12.884  11.424  1.00 32.84           H
ATOM   2736 HG21 VAL A 478      14.885  12.512   8.960  1.00 32.90           H
ATOM   2737 HG22 VAL A 478      13.540  13.678   9.033  1.00 32.90           H
ATOM   2738 HG23 VAL A 478      15.057  14.140   8.358  1.00 32.90           H
ATOM   2739  N   LEU A 479      15.958  16.438  12.501  1.00 27.46           N
ATOM   2740  CA  LEU A 479      16.334  16.956  13.822  1.00 25.42           C
ATOM   2741  C   LEU A 479      15.385  18.039  14.274  1.00 28.83           C
ATOM   2742  O   LEU A 479      14.877  17.931  15.380  1.00 25.32           O
ATOM   2743  CB  LEU A 479      17.793  17.415  13.826  1.00 34.52           C
ATOM   2744  CG  LEU A 479      18.814  16.265  13.824  1.00 20.50           C
ATOM   2745  CD1 LEU A 479      20.157  16.753  13.290  1.00 29.29           C
ATOM   2746  CD2 LEU A 479      19.009  15.637  15.206  1.00 24.40           C
ATOM   2747  H   LEU A 479      16.625  16.534  11.742  1.00 32.98           H
ATOM   2748  HA  LEU A 479      16.237  16.143  14.539  1.00 30.54           H
ATOM   2749  HB2 LEU A 479      17.944  18.004  12.923  1.00 41.46           H
ATOM   2750  HB3 LEU A 479      17.977  18.067  14.680  1.00 41.46           H
ATOM   2751  HG  LEU A 479      18.444  15.484  13.163  1.00 24.63           H
ATOM   2752 HD11 LEU A 479      20.857  15.919  13.246  1.00 35.18           H
ATOM   2753 HD12 LEU A 479      20.028  17.143  12.280  1.00 35.18           H
ATOM   2754 HD13 LEU A 479      20.566  17.534  13.936  1.00 35.18           H
ATOM   2755 HD21 LEU A 479      19.861  14.956  15.197  1.00 29.32           H
ATOM   2756 HD22 LEU A 479      19.176  16.420  15.949  1.00 29.32           H
ATOM   2757 HD23 LEU A 479      18.117  15.070  15.474  1.00 29.32           H
ATOM   2758  N   ASP A 480      15.055  19.006  13.413  1.00 30.40           N
ATOM   2759  CA  ASP A 480      14.020  20.008  13.681  1.00 31.85           C
ATOM   2760  C   ASP A 480      12.707  19.394  14.124  1.00 28.95           C
ATOM   2761  O   ASP A 480      12.091  19.876  15.072  1.00 29.27           O
ATOM   2762  CB  ASP A 480      13.793  20.952  12.483  1.00 27.02           C
ATOM   2763  CG  ASP A 480      14.966  21.907  12.205  1.00 33.90           C
ATOM   2764  OD1 ASP A 480      15.918  21.920  13.012  1.00 27.10           O
ATOM   2765  OD2 ASP A 480      14.889  22.653  11.195  1.00 32.64           O1-
ATOM   2766  H   ASP A 480      15.519  19.040  12.516  1.00 36.51           H
ATOM   2767  HA  ASP A 480      14.373  20.605  14.524  1.00 38.26           H
ATOM   2768  HB2 ASP A 480      13.563  20.390  11.583  1.00 32.45           H
ATOM   2769  HB3 ASP A 480      12.897  21.548  12.649  1.00 32.45           H
ATOM   2770  N   LYS A 481      12.288  18.317  13.470  1.00 27.27           N
ATOM   2771  CA  LYS A 481      11.072  17.630  13.839  1.00 27.47           C
ATOM   2772  C   LYS A 481      11.173  16.975  15.203  1.00 29.52           C
ATOM   2773  O   LYS A 481      10.200  16.965  15.944  1.00 25.21           O
ATOM   2774  CB  LYS A 481      10.671  16.678  12.705  1.00 32.48           C
ATOM   2775  CG  LYS A 481       9.595  15.642  13.071  1.00 38.78           C
ATOM   2776  CD  LYS A 481       8.111  16.033  13.176  1.00 48.48           C
ATOM   2777  CE  LYS A 481       7.698  17.445  12.756  1.00 46.52           C
ATOM   2778  NZ  LYS A 481       7.603  17.576  11.287  1.00 60.49           N1+
ATOM   2779  H   LYS A 481      12.851  17.941  12.716  1.00 32.76           H
ATOM   2780  HA  LYS A 481      10.282  18.376  13.938  1.00 33.00           H
ATOM   2781  HB2 LYS A 481      10.357  17.262  11.842  1.00 39.01           H
ATOM   2782  HB3 LYS A 481      11.546  16.119  12.386  1.00 39.01           H
ATOM   2783  HG2 LYS A 481       9.653  14.868  12.307  1.00 46.57           H
ATOM   2784  HG3 LYS A 481       9.860  15.171  14.013  1.00 46.57           H
ATOM   2785  HD2 LYS A 481       7.563  15.326  12.552  1.00 58.20           H
ATOM   2786  HD3 LYS A 481       7.773  15.875  14.201  1.00 58.20           H
ATOM   2787  HE2 LYS A 481       6.713  17.640  13.185  1.00 55.85           H
ATOM   2788  HE3 LYS A 481       8.396  18.180  13.161  1.00 55.85           H
ATOM   2789  HZ1 LYS A 481       7.470  18.552  11.054  1.00 72.63           H
ATOM   2790  HZ2 LYS A 481       8.458  17.250  10.859  1.00 72.63           H
ATOM   2791  HZ3 LYS A 481       6.815  17.038  10.953  1.00 72.63           H
ATOM   2792  N   ILE A 482      12.318  16.374  15.547  1.00 33.16           N
ATOM   2793  CA  ILE A 482      12.441  15.781  16.870  1.00 27.51           C
ATOM   2794  C   ILE A 482      12.430  16.918  17.916  1.00 31.12           C
ATOM   2795  O   ILE A 482      11.869  16.730  18.987  1.00 28.88           O
ATOM   2796  CB  ILE A 482      13.658  14.854  16.954  1.00 26.16           C
ATOM   2797  CG1 ILE A 482      13.579  13.676  15.953  1.00 26.95           C
ATOM   2798  CG2 ILE A 482      13.738  14.310  18.379  1.00 22.33           C
ATOM   2799  CD1 ILE A 482      14.922  12.924  15.899  1.00 32.00           C
ATOM   2800  H   ILE A 482      13.113  16.387  14.926  1.00 39.83           H
ATOM   2801  HA  ILE A 482      11.566  15.156  17.044  1.00 33.04           H
ATOM   2802  HB  ILE A 482      14.543  15.453  16.736  1.00 31.43           H
ATOM   2803 HG12 ILE A 482      12.776  12.991  16.230  1.00 32.38           H
ATOM   2804 HG13 ILE A 482      13.370  14.042  14.948  1.00 32.38           H
ATOM   2805 HG21 ILE A 482      14.511  13.561  18.492  1.00 26.83           H
ATOM   2806 HG22 ILE A 482      13.961  15.119  19.067  1.00 26.83           H
ATOM   2807 HG23 ILE A 482      12.782  13.864  18.653  1.00 26.83           H
ATOM   2808 HD11 ILE A 482      14.907  12.217  15.065  1.00 38.43           H
ATOM   2809 HD12 ILE A 482      15.741  13.629  15.746  1.00 38.43           H
ATOM   2810 HD13 ILE A 482      15.091  12.355  16.815  1.00 38.43           H
ATOM   2811  N   THR A 483      13.000  18.090  17.624  1.00 26.02           N
ATOM   2812  CA  THR A 483      12.930  19.250  18.529  1.00 31.24           C
ATOM   2813  C   THR A 483      11.500  19.643  18.798  1.00 30.15           C
ATOM   2814  O   THR A 483      11.107  19.670  19.968  1.00 32.18           O
ATOM   2815  CB  THR A 483      13.717  20.435  18.003  1.00 22.89           C
ATOM   2816  OG1 THR A 483      15.020  20.028  17.858  1.00 28.39           O
ATOM   2817  CG2 THR A 483      13.771  21.590  18.991  1.00 26.63           C
ATOM   2818  H   THR A 483      13.436  18.212  16.719  1.00 31.25           H
ATOM   2819  HA  THR A 483      13.395  18.937  19.461  1.00 37.52           H
ATOM   2820  HB  THR A 483      13.317  20.777  17.048  1.00 27.50           H
ATOM   2821  HG1 THR A 483      15.323  20.359  17.008  1.00 34.10           H
ATOM   2822 HG21 THR A 483      14.418  22.375  18.601  1.00 31.99           H
ATOM   2823 HG22 THR A 483      12.776  21.993  19.155  1.00 31.99           H
ATOM   2824 HG23 THR A 483      14.175  21.233  19.934  1.00 31.99           H
ATOM   2825  N   ASP A 484      10.719  19.828  17.727  1.00 29.89           N
ATOM   2826  CA  ASP A 484       9.270  20.027  17.801  1.00 32.34           C
ATOM   2827  C   ASP A 484       8.564  18.980  18.675  1.00 34.22           C
ATOM   2828  O   ASP A 484       7.659  19.315  19.431  1.00 29.05           O
ATOM   2829  CB  ASP A 484       8.655  20.014  16.406  1.00 31.57           C
ATOM   2830  CG  ASP A 484       9.179  21.117  15.488  1.00 44.18           C
ATOM   2831  OD1 ASP A 484       9.726  22.103  16.028  1.00 34.90           O
ATOM   2832  OD2 ASP A 484       8.966  20.971  14.259  1.00 45.89           O1-
ATOM   2833  H   ASP A 484      11.140  19.812  16.805  1.00 35.90           H
ATOM   2834  HA  ASP A 484       9.086  21.009  18.240  1.00 38.84           H
ATOM   2835  HB2 ASP A 484       8.756  19.047  15.920  1.00 37.92           H
ATOM   2836  HB3 ASP A 484       7.583  20.159  16.516  1.00 37.92           H
ATOM   2837  N   THR A 485       8.976  17.706  18.594  1.00 29.36           N
ATOM   2838  CA  THR A 485       8.397  16.612  19.351  1.00 22.18           C
ATOM   2839  C   THR A 485       8.721  16.773  20.822  1.00 32.09           C
ATOM   2840  O   THR A 485       7.839  16.596  21.662  1.00 31.91           O
ATOM   2841  CB  THR A 485       8.847  15.261  18.805  1.00 27.46           C
ATOM   2842  OG1 THR A 485       8.525  15.094  17.434  1.00 33.38           O
ATOM   2843  CG2 THR A 485       8.156  14.129  19.538  1.00 20.59           C
ATOM   2844  H   THR A 485       9.745  17.488  17.975  1.00 35.26           H
ATOM   2845  HA  THR A 485       7.315  16.665  19.220  1.00 26.65           H
ATOM   2846  HB  THR A 485       9.923  15.163  18.930  1.00 32.98           H
ATOM   2847  HG1 THR A 485       8.983  15.773  16.927  1.00 40.09           H
ATOM   2848 HG21 THR A 485       8.457  13.183  19.088  1.00 24.74           H
ATOM   2849 HG22 THR A 485       8.395  14.131  20.600  1.00 24.74           H
ATOM   2850 HG23 THR A 485       7.081  14.248  19.406  1.00 24.74           H
ATOM   2851  N   LEU A 486       9.979  17.105  21.142  1.00 28.63           N
ATOM   2852  CA  LEU A 486      10.360  17.348  22.522  1.00 32.55           C
ATOM   2853  C   LEU A 486       9.556  18.523  23.093  1.00 31.92           C
ATOM   2854  O   LEU A 486       9.055  18.487  24.212  1.00 26.31           O
ATOM   2855  CB  LEU A 486      11.888  17.579  22.586  1.00 25.68           C
ATOM   2856  CG  LEU A 486      12.684  16.258  22.708  1.00 34.20           C
ATOM   2857  CD1 LEU A 486      14.192  16.441  22.454  1.00 27.78           C
ATOM   2858  CD2 LEU A 486      12.484  15.698  24.126  1.00 25.69           C
ATOM   2859  H   LEU A 486      10.643  17.314  20.408  1.00 34.39           H
ATOM   2860  HA  LEU A 486      10.089  16.467  23.102  1.00 39.09           H
ATOM   2861  HB2 LEU A 486      12.206  18.081  21.673  1.00 30.86           H
ATOM   2862  HB3 LEU A 486      12.133  18.241  23.414  1.00 30.86           H
ATOM   2863  HG  LEU A 486      12.287  15.543  21.987  1.00 41.08           H
ATOM   2864 HD11 LEU A 486      14.688  15.472  22.522  1.00 33.37           H
ATOM   2865 HD12 LEU A 486      14.352  16.834  21.451  1.00 33.37           H
ATOM   2866 HD13 LEU A 486      14.626  17.124  23.184  1.00 33.37           H
ATOM   2867 HD21 LEU A 486      13.056  14.779  24.240  1.00 30.86           H
ATOM   2868 HD22 LEU A 486      12.838  16.417  24.867  1.00 30.86           H
ATOM   2869 HD23 LEU A 486      11.437  15.475  24.327  1.00 30.86           H
ATOM   2870  N   ILE A 487       9.413  19.580  22.301  1.00 28.57           N
ATOM   2871  CA  ILE A 487       8.692  20.744  22.780  1.00 38.42           C
ATOM   2872  C   ILE A 487       7.211  20.370  23.008  1.00 42.42           C
ATOM   2873  O   ILE A 487       6.641  20.746  24.035  1.00 39.13           O
ATOM   2874  CB  ILE A 487       8.958  21.955  21.868  1.00 41.22           C
ATOM   2875  CG1 ILE A 487      10.413  22.501  21.976  1.00 35.35           C
ATOM   2876  CG2 ILE A 487       7.939  23.071  22.157  1.00 42.04           C
ATOM   2877  CD1 ILE A 487      10.742  23.189  23.319  1.00 39.25           C
ATOM   2878  H   ILE A 487       9.785  19.567  21.362  1.00 34.32           H
ATOM   2879  HA  ILE A 487       9.100  20.987  23.760  1.00 46.14           H
ATOM   2880  HB  ILE A 487       8.797  21.618  20.842  1.00 49.50           H
ATOM   2881 HG12 ILE A 487      11.127  21.694  21.815  1.00 42.46           H
ATOM   2882 HG13 ILE A 487      10.567  23.229  21.179  1.00 42.46           H
ATOM   2883 HG21 ILE A 487       8.224  23.976  21.615  1.00 50.49           H
ATOM   2884 HG22 ILE A 487       6.949  22.766  21.819  1.00 50.49           H
ATOM   2885 HG23 ILE A 487       7.896  23.278  23.228  1.00 50.49           H
ATOM   2886 HD11 ILE A 487      11.768  23.549  23.300  1.00 47.13           H
ATOM   2887 HD12 ILE A 487      10.090  24.046  23.486  1.00 47.13           H
ATOM   2888 HD13 ILE A 487      10.645  22.491  24.149  1.00 47.13           H
ATOM   2889  N   HIS A 488       6.623  19.567  22.113  1.00 39.02           N
ATOM   2890  CA  HIS A 488       5.257  19.078  22.272  1.00 40.45           C
ATOM   2891  C   HIS A 488       5.071  18.271  23.549  1.00 40.47           C
ATOM   2892  O   HIS A 488       4.162  18.562  24.318  1.00 35.90           O
ATOM   2893  CB  HIS A 488       4.884  18.274  21.053  1.00 39.37           C
ATOM   2894  CG  HIS A 488       3.538  17.613  21.121  1.00 48.84           C
ATOM   2895  ND1 HIS A 488       2.325  18.235  20.913  1.00 51.07           N
ATOM   2896  CD2 HIS A 488       3.305  16.263  21.247  1.00 47.89           C
ATOM   2897  CE1 HIS A 488       1.397  17.265  20.841  1.00 57.16           C
ATOM   2898  NE2 HIS A 488       1.943  16.046  21.037  1.00 58.67           N
ATOM   2899  H   HIS A 488       7.152  19.264  21.305  1.00 46.86           H
ATOM   2900  HA  HIS A 488       4.585  19.937  22.319  1.00 48.58           H
ATOM   2901  HB2 HIS A 488       5.630  17.501  20.903  1.00 47.28           H
ATOM   2902  HB3 HIS A 488       4.911  18.937  20.186  1.00 47.28           H
ATOM   2903  HD1 HIS A 488       2.169  19.224  20.780  1.00 61.32           H
ATOM   2904  HD2 HIS A 488       4.058  15.496  21.360  1.00 57.51           H
ATOM   2905  HE1 HIS A 488       0.343  17.437  20.665  1.00 68.63           H
ATOM   2906  N   LEU A 489       5.952  17.303  23.802  1.00 39.83           N
ATOM   2907  CA  LEU A 489       5.934  16.497  24.999  1.00 34.83           C
ATOM   2908  C   LEU A 489       5.934  17.350  26.259  1.00 38.12           C
ATOM   2909  O   LEU A 489       5.176  17.096  27.188  1.00 38.89           O
ATOM   2910  CB  LEU A 489       7.125  15.551  24.973  1.00 34.24           C
ATOM   2911  CG  LEU A 489       6.978  14.410  23.953  1.00 38.67           C
ATOM   2912  CD1 LEU A 489       8.328  13.673  23.825  1.00 42.47           C
ATOM   2913  CD2 LEU A 489       5.891  13.418  24.401  1.00 46.16           C
ATOM   2914  H   LEU A 489       6.700  17.136  23.145  1.00 47.83           H
ATOM   2915  HA  LEU A 489       5.020  15.911  25.003  1.00 41.83           H
ATOM   2916  HB2 LEU A 489       8.017  16.129  24.726  1.00 41.12           H
ATOM   2917  HB3 LEU A 489       7.264  15.127  25.968  1.00 41.12           H
ATOM   2918  HG  LEU A 489       6.684  14.817  22.987  1.00 46.44           H
ATOM   2919 HD11 LEU A 489       8.232  12.820  23.154  1.00 51.00           H
ATOM   2920 HD12 LEU A 489       9.079  14.348  23.415  1.00 51.00           H
ATOM   2921 HD13 LEU A 489       8.663  13.317  24.801  1.00 51.00           H
ATOM   2922 HD21 LEU A 489       5.922  12.522  23.783  1.00 55.43           H
ATOM   2923 HD22 LEU A 489       6.049  13.129  25.441  1.00 55.43           H
ATOM   2924 HD23 LEU A 489       4.905  13.867  24.290  1.00 55.43           H
ATOM   2925  N   MET A 490       6.790  18.365  26.290  1.00 38.60           N
ATOM   2926  CA  MET A 490       6.944  19.243  27.443  1.00 36.35           C
ATOM   2927  C   MET A 490       5.681  20.072  27.719  1.00 40.70           C
ATOM   2928  O   MET A 490       5.300  20.225  28.880  1.00 30.93           O
ATOM   2929  CB  MET A 490       8.186  20.110  27.227  1.00 39.99           C
ATOM   2930  CG  MET A 490       9.458  19.308  27.547  1.00 31.38           C
ATOM   2931  SD  MET A 490      10.969  20.223  27.169  1.00 38.39           S
ATOM   2932  CE  MET A 490      11.943  18.842  26.572  1.00 43.71           C
ATOM   2933  H   MET A 490       7.356  18.542  25.470  1.00 46.36           H
ATOM   2934  HA  MET A 490       7.118  18.621  28.323  1.00 43.66           H
ATOM   2935  HB2 MET A 490       8.226  20.446  26.189  1.00 48.02           H
ATOM   2936  HB3 MET A 490       8.149  20.993  27.856  1.00 48.02           H
ATOM   2937  HG2 MET A 490       9.455  19.051  28.606  1.00 37.69           H
ATOM   2938  HG3 MET A 490       9.461  18.376  26.983  1.00 37.69           H
ATOM   2939  HE1 MET A 490      12.952  19.188  26.345  1.00 52.48           H
ATOM   2940  HE2 MET A 490      11.978  18.051  27.323  1.00 52.48           H
ATOM   2941  HE3 MET A 490      11.477  18.466  25.658  1.00 52.48           H
ATOM   2942  N   ALA A 491       5.063  20.595  26.645  1.00 38.30           N
ATOM   2943  CA  ALA A 491       3.871  21.417  26.676  1.00 40.18           C
ATOM   2944  C   ALA A 491       2.677  20.584  27.155  1.00 43.18           C
ATOM   2945  O   ALA A 491       1.989  20.984  28.091  1.00 47.12           O
ATOM   2946  CB  ALA A 491       3.659  22.003  25.271  1.00 34.14           C
ATOM   2947  H   ALA A 491       5.448  20.399  25.730  1.00 45.99           H
ATOM   2948  HA  ALA A 491       4.033  22.242  27.373  1.00 48.25           H
ATOM   2949  HB1 ALA A 491       2.781  22.650  25.271  1.00 41.00           H
ATOM   2950  HB2 ALA A 491       4.533  22.590  24.985  1.00 41.00           H
ATOM   2951  HB3 ALA A 491       3.524  21.207  24.539  1.00 41.00           H
ATOM   2952  N   LYS A 492       2.493  19.385  26.593  1.00 38.52           N
ATOM   2953  CA  LYS A 492       1.516  18.410  27.074  1.00 40.70           C
ATOM   2954  C   LYS A 492       1.692  18.088  28.555  1.00 44.24           C
ATOM   2955  O   LYS A 492       0.699  17.841  29.232  1.00 49.59           O
ATOM   2956  CB  LYS A 492       1.608  17.088  26.282  1.00 48.12           C
ATOM   2957  CG  LYS A 492       0.732  17.014  25.026  1.00 59.16           C
ATOM   2958  CD  LYS A 492       0.536  15.534  24.641  1.00 66.07           C
ATOM   2959  CE  LYS A 492      -0.354  15.445  23.400  1.00 78.79           C
ATOM   2960  NZ  LYS A 492      -0.212  14.140  22.731  1.00 78.89           N1+
ATOM   2961  H   LYS A 492       3.125  19.095  25.856  1.00 46.26           H
ATOM   2962  HA  LYS A 492       0.517  18.829  26.965  1.00 48.87           H
ATOM   2963  HB2 LYS A 492       2.649  16.879  26.027  1.00 57.78           H
ATOM   2964  HB3 LYS A 492       1.271  16.280  26.936  1.00 57.78           H
ATOM   2965  HG2 LYS A 492      -0.245  17.448  25.241  1.00 71.03           H
ATOM   2966  HG3 LYS A 492       1.200  17.574  24.214  1.00 71.03           H
ATOM   2967  HD2 LYS A 492       1.504  15.072  24.440  1.00 79.32           H
ATOM   2968  HD3 LYS A 492       0.049  14.998  25.459  1.00 79.32           H
ATOM   2969  HE2 LYS A 492      -1.392  15.557  23.723  1.00 94.58           H
ATOM   2970  HE3 LYS A 492      -0.121  16.251  22.702  1.00 94.58           H
ATOM   2971  HZ1 LYS A 492      -0.586  14.186  21.789  1.00 94.70           H
ATOM   2972  HZ2 LYS A 492       0.773  13.915  22.628  1.00 94.70           H
ATOM   2973  HZ3 LYS A 492      -0.672  13.410  23.254  1.00 94.70           H
ATOM   2974  N   ALA A 493       2.937  18.028  29.048  1.00 45.38           N
ATOM   2975  CA  ALA A 493       3.226  17.701  30.443  1.00 44.12           C
ATOM   2976  C   ALA A 493       2.961  18.893  31.356  1.00 38.53           C
ATOM   2977  O   ALA A 493       3.151  18.784  32.567  1.00 43.98           O
ATOM   2978  CB  ALA A 493       4.673  17.222  30.562  1.00 51.63           C
ATOM   2979  H   ALA A 493       3.720  18.222  28.438  1.00 54.49           H
ATOM   2980  HA  ALA A 493       2.584  16.878  30.756  1.00 52.98           H
ATOM   2981  HB1 ALA A 493       4.876  16.906  31.587  1.00 61.99           H
ATOM   2982  HB2 ALA A 493       4.836  16.372  29.896  1.00 61.99           H
ATOM   2983  HB3 ALA A 493       5.355  18.029  30.293  1.00 61.99           H
ATOM   2984  N   GLY A 494       2.564  20.017  30.766  1.00 41.32           N
ATOM   2985  CA  GLY A 494       2.148  21.215  31.443  1.00 43.10           C
ATOM   2986  C   GLY A 494       3.297  22.132  31.820  1.00 47.94           C
ATOM   2987  O   GLY A 494       3.115  22.945  32.724  1.00 47.16           O
ATOM   2988  H   GLY A 494       2.471  20.014  29.759  1.00 49.62           H
ATOM   2989  HA2 GLY A 494       1.472  21.767  30.791  1.00 51.75           H
ATOM   2990  HA3 GLY A 494       1.629  20.930  32.357  1.00 51.75           H
ATOM   2991  N   LEU A 495       4.457  22.065  31.148  1.00 40.28           N
ATOM   2992  CA  LEU A 495       5.530  23.037  31.409  1.00 39.45           C
ATOM   2993  C   LEU A 495       5.176  24.408  30.849  1.00 33.98           C
ATOM   2994  O   LEU A 495       4.627  24.493  29.743  1.00 32.48           O
ATOM   2995  CB  LEU A 495       6.870  22.545  30.829  1.00 40.94           C
ATOM   2996  CG  LEU A 495       7.486  21.288  31.480  1.00 40.43           C
ATOM   2997  CD1 LEU A 495       8.896  21.044  30.918  1.00 45.57           C
ATOM   2998  CD2 LEU A 495       7.681  21.375  32.990  1.00 51.29           C
ATOM   2999  H   LEU A 495       4.578  21.382  30.411  1.00 48.37           H
ATOM   3000  HA  LEU A 495       5.654  23.148  32.485  1.00 47.37           H
ATOM   3001  HB2 LEU A 495       6.730  22.345  29.766  1.00 49.16           H
ATOM   3002  HB3 LEU A 495       7.592  23.355  30.919  1.00 49.16           H
ATOM   3003  HG  LEU A 495       6.861  20.419  31.261  1.00 48.54           H
ATOM   3004 HD11 LEU A 495       9.250  20.078  31.274  1.00 54.72           H
ATOM   3005 HD12 LEU A 495       8.863  21.021  29.836  1.00 54.72           H
ATOM   3006 HD13 LEU A 495       9.586  21.830  31.226  1.00 54.72           H
ATOM   3007 HD21 LEU A 495       8.056  20.422  33.367  1.00 61.58           H
ATOM   3008 HD22 LEU A 495       8.401  22.162  33.228  1.00 61.58           H
ATOM   3009 HD23 LEU A 495       6.738  21.594  33.491  1.00 61.58           H
ATOM   3010  N   THR A 496       5.546  25.495  31.556  1.00 32.70           N
ATOM   3011  CA  THR A 496       5.446  26.842  30.967  1.00 40.33           C
ATOM   3012  C   THR A 496       6.358  26.942  29.747  1.00 40.81           C
ATOM   3013  O   THR A 496       7.295  26.165  29.621  1.00 42.54           O
ATOM   3014  CB  THR A 496       5.850  27.954  31.952  1.00 45.53           C
ATOM   3015  OG1 THR A 496       7.226  27.904  32.231  1.00 42.72           O
ATOM   3016  CG2 THR A 496       5.085  27.913  33.286  1.00 47.73           C
ATOM   3017  H   THR A 496       6.006  25.386  32.451  1.00 39.27           H
ATOM   3018  HA  THR A 496       4.420  27.030  30.655  1.00 48.43           H
ATOM   3019  HB  THR A 496       5.646  28.915  31.475  1.00 54.66           H
ATOM   3020  HG1 THR A 496       7.374  28.333  33.077  1.00 51.30           H
ATOM   3021 HG21 THR A 496       5.398  28.753  33.908  1.00 57.31           H
ATOM   3022 HG22 THR A 496       4.015  27.995  33.097  1.00 57.31           H
ATOM   3023 HG23 THR A 496       5.289  26.988  33.828  1.00 57.31           H
ATOM   3024  N   LEU A 497       6.146  27.949  28.896  1.00 40.58           N
ATOM   3025  CA  LEU A 497       6.984  28.199  27.718  1.00 38.39           C
ATOM   3026  C   LEU A 497       8.440  28.413  28.083  1.00 39.68           C
ATOM   3027  O   LEU A 497       9.306  28.039  27.296  1.00 46.50           O
ATOM   3028  CB  LEU A 497       6.468  29.397  26.915  1.00 40.41           C
ATOM   3029  CG  LEU A 497       6.579  29.307  25.368  1.00 46.47           C
ATOM   3030  CD1 LEU A 497       6.172  27.951  24.773  1.00 32.01           C
ATOM   3031  CD2 LEU A 497       5.617  30.332  24.749  1.00 36.81           C
ATOM   3032  H   LEU A 497       5.378  28.579  29.067  1.00 48.73           H
ATOM   3033  HA  LEU A 497       6.927  27.302  27.108  1.00 46.10           H
ATOM   3034  HB2 LEU A 497       5.410  29.514  27.151  1.00 48.53           H
ATOM   3035  HB3 LEU A 497       6.981  30.300  27.249  1.00 48.53           H
ATOM   3036  HG  LEU A 497       7.604  29.545  25.074  1.00 55.80           H
ATOM   3037 HD11 LEU A 497       6.048  28.027  23.692  1.00 38.45           H
ATOM   3038 HD12 LEU A 497       6.953  27.221  24.962  1.00 38.45           H
ATOM   3039 HD13 LEU A 497       5.233  27.615  25.215  1.00 38.45           H
ATOM   3040 HD21 LEU A 497       5.752  30.368  23.666  1.00 44.21           H
ATOM   3041 HD22 LEU A 497       4.583  30.063  24.975  1.00 44.21           H
ATOM   3042 HD23 LEU A 497       5.817  31.320  25.160  1.00 44.21           H
ATOM   3043  N   GLN A 498       8.714  29.003  29.255  1.00 39.01           N
ATOM   3044  CA  GLN A 498      10.067  29.212  29.733  1.00 35.93           C
ATOM   3045  C   GLN A 498      10.717  27.885  30.162  1.00 39.16           C
ATOM   3046  O   GLN A 498      11.906  27.653  29.946  1.00 29.65           O
ATOM   3047  CB  GLN A 498      10.064  30.214  30.895  1.00 34.98           C
ATOM   3048  CG  GLN A 498      11.460  30.783  31.138  1.00 41.34           C
ATOM   3049  CD  GLN A 498      11.527  31.679  32.377  1.00 45.33           C
ATOM   3050  OE1 GLN A 498      10.615  31.713  33.199  1.00 45.59           O
ATOM   3051  NE2 GLN A 498      12.619  32.426  32.508  1.00 35.18           N
ATOM   3052  H   GLN A 498       7.950  29.299  29.843  1.00 46.84           H
ATOM   3053  HA  GLN A 498      10.641  29.648  28.925  1.00 43.15           H
ATOM   3054  HB2 GLN A 498       9.393  31.040  30.662  1.00 42.01           H
ATOM   3055  HB3 GLN A 498       9.711  29.723  31.804  1.00 42.01           H
ATOM   3056  HG2 GLN A 498      12.152  29.961  31.291  1.00 49.64           H
ATOM   3057  HG3 GLN A 498      11.778  31.352  30.262  1.00 49.64           H
ATOM   3058 HE21 GLN A 498      13.343  32.387  31.806  1.00 42.25           H
ATOM   3059 HE22 GLN A 498      12.684  33.073  33.280  1.00 42.25           H
ATOM   3060  N   GLN A 499       9.949  27.023  30.817  1.00 34.18           N
ATOM   3061  CA  GLN A 499      10.456  25.755  31.298  1.00 35.84           C
ATOM   3062  C   GLN A 499      10.746  24.839  30.124  1.00 38.11           C
ATOM   3063  O   GLN A 499      11.566  23.938  30.247  1.00 37.15           O
ATOM   3064  CB  GLN A 499       9.452  25.117  32.253  1.00 35.02           C
ATOM   3065  CG  GLN A 499       9.401  25.794  33.620  1.00 33.16           C
ATOM   3066  CD  GLN A 499       8.203  25.359  34.457  1.00 40.16           C
ATOM   3067  OE1 GLN A 499       7.153  24.978  33.956  1.00 42.75           O
ATOM   3068  NE2 GLN A 499       8.336  25.450  35.766  1.00 45.80           N
ATOM   3069  H   GLN A 499       8.962  27.211  30.917  1.00 41.05           H
ATOM   3070  HA  GLN A 499      11.383  25.927  31.850  1.00 43.04           H
ATOM   3071  HB2 GLN A 499       8.468  25.179  31.793  1.00 42.06           H
ATOM   3072  HB3 GLN A 499       9.698  24.062  32.394  1.00 42.06           H
ATOM   3073  HG2 GLN A 499      10.331  25.605  34.157  1.00 39.83           H
ATOM   3074  HG3 GLN A 499       9.301  26.865  33.457  1.00 39.83           H
ATOM   3075 HE21 GLN A 499       9.207  25.769  36.162  1.00 54.99           H
ATOM   3076 HE22 GLN A 499       7.565  25.165  36.351  1.00 54.99           H
ATOM   3077  N   GLN A 500      10.013  25.023  29.024  1.00 36.61           N
ATOM   3078  CA  GLN A 500      10.096  24.192  27.850  1.00 31.97           C
ATOM   3079  C   GLN A 500      11.496  24.399  27.268  1.00 37.02           C
ATOM   3080  O   GLN A 500      12.284  23.451  27.152  1.00 31.80           O
ATOM   3081  CB  GLN A 500       8.958  24.556  26.870  1.00 37.17           C
ATOM   3082  CG  GLN A 500       7.584  23.966  27.242  1.00 40.90           C
ATOM   3083  CD  GLN A 500       6.466  24.561  26.391  1.00 40.81           C
ATOM   3084  OE1 GLN A 500       6.595  24.649  25.181  1.00 40.88           O
ATOM   3085  NE2 GLN A 500       5.332  24.921  26.977  1.00 43.31           N
ATOM   3086  H   GLN A 500       9.339  25.777  29.015  1.00 43.96           H
ATOM   3087  HA  GLN A 500       9.979  23.150  28.144  1.00 38.40           H
ATOM   3088  HB2 GLN A 500       8.868  25.637  26.805  1.00 44.64           H
ATOM   3089  HB3 GLN A 500       9.224  24.189  25.876  1.00 44.64           H
ATOM   3090  HG2 GLN A 500       7.643  22.916  26.966  1.00 49.11           H
ATOM   3091  HG3 GLN A 500       7.375  24.056  28.306  1.00 49.11           H
ATOM   3092 HE21 GLN A 500       5.223  24.817  27.978  1.00 52.00           H
ATOM   3093 HE22 GLN A 500       4.574  25.288  26.419  1.00 52.00           H
ATOM   3094  N   HIS A 501      11.791  25.655  26.918  1.00 27.73           N
ATOM   3095  CA  HIS A 501      13.045  25.949  26.295  1.00 31.85           C
ATOM   3096  C   HIS A 501      14.181  25.598  27.268  1.00 31.28           C
ATOM   3097  O   HIS A 501      15.136  24.928  26.878  1.00 32.32           O
ATOM   3098  CB  HIS A 501      13.005  27.388  25.752  1.00 43.34           C
ATOM   3099  CG  HIS A 501      13.194  28.537  26.723  1.00 45.12           C
ATOM   3100  ND1 HIS A 501      14.373  28.873  27.365  1.00 60.29           N
ATOM   3101  CD2 HIS A 501      12.304  29.534  27.052  1.00 55.84           C
ATOM   3102  CE1 HIS A 501      14.193  30.028  28.050  1.00 50.84           C
ATOM   3103  NE2 HIS A 501      12.948  30.496  27.851  1.00 52.00           N
ATOM   3104  H   HIS A 501      11.103  26.389  27.003  1.00 33.31           H
ATOM   3105  HA  HIS A 501      13.144  25.287  25.431  1.00 38.25           H
ATOM   3106  HB2 HIS A 501      12.073  27.510  25.202  1.00 52.04           H
ATOM   3107  HB3 HIS A 501      13.807  27.473  25.018  1.00 52.04           H
ATOM   3108  HD1 HIS A 501      15.241  28.362  27.282  1.00 72.39           H
ATOM   3109  HD2 HIS A 501      11.265  29.575  26.775  1.00 67.05           H
ATOM   3110  HE1 HIS A 501      14.980  30.569  28.556  1.00 61.05           H
ATOM   3111  N   GLN A 502      14.028  25.951  28.547  1.00 30.34           N
ATOM   3112  CA  GLN A 502      14.985  25.584  29.561  1.00 29.35           C
ATOM   3113  C   GLN A 502      15.264  24.088  29.565  1.00 21.00           C
ATOM   3114  O   GLN A 502      16.423  23.690  29.625  1.00 23.05           O
ATOM   3115  CB  GLN A 502      14.565  26.117  30.932  1.00 32.72           C
ATOM   3116  CG  GLN A 502      14.955  27.586  31.106  1.00 33.96           C
ATOM   3117  CD  GLN A 502      14.544  28.188  32.463  1.00 37.82           C
ATOM   3118  OE1 GLN A 502      14.360  27.498  33.462  1.00 37.36           O
ATOM   3119  NE2 GLN A 502      14.442  29.516  32.517  1.00 40.28           N
ATOM   3120  H   GLN A 502      13.201  26.464  28.822  1.00 36.44           H
ATOM   3121  HA  GLN A 502      15.921  26.074  29.301  1.00 35.26           H
ATOM   3122  HB2 GLN A 502      13.493  26.009  31.076  1.00 39.30           H
ATOM   3123  HB3 GLN A 502      15.056  25.536  31.709  1.00 39.30           H
ATOM   3124  HG2 GLN A 502      16.041  27.630  31.056  1.00 40.78           H
ATOM   3125  HG3 GLN A 502      14.547  28.192  30.298  1.00 40.78           H
ATOM   3126 HE21 GLN A 502      14.617  30.076  31.696  1.00 48.37           H
ATOM   3127 HE22 GLN A 502      14.158  29.951  33.381  1.00 48.37           H
ATOM   3128  N   ARG A 503      14.241  23.240  29.451  1.00 26.80           N
ATOM   3129  CA  ARG A 503      14.401  21.811  29.617  1.00 26.46           C
ATOM   3130  C   ARG A 503      14.930  21.199  28.340  1.00 23.27           C
ATOM   3131  O   ARG A 503      15.764  20.308  28.395  1.00 28.79           O
ATOM   3132  CB  ARG A 503      13.079  21.180  30.068  1.00 29.65           C
ATOM   3133  CG  ARG A 503      13.202  19.674  30.250  1.00 18.80           C
ATOM   3134  CD  ARG A 503      11.957  19.099  30.914  1.00 26.71           C
ATOM   3135  NE  ARG A 503      12.071  17.663  31.118  1.00 24.33           N
ATOM   3136  CZ  ARG A 503      12.519  17.059  32.204  1.00 26.46           C
ATOM   3137  NH1 ARG A 503      12.964  17.760  33.234  1.00 23.89           N
ATOM   3138  NH2 ARG A 503      12.544  15.733  32.249  1.00 25.27           N1+
ATOM   3139  H   ARG A 503      13.310  23.590  29.271  1.00 32.20           H
ATOM   3140  HA  ARG A 503      15.134  21.628  30.404  1.00 31.79           H
ATOM   3141  HB2 ARG A 503      12.801  21.621  31.022  1.00 35.61           H
ATOM   3142  HB3 ARG A 503      12.305  21.404  29.333  1.00 35.61           H
ATOM   3143  HG2 ARG A 503      13.352  19.194  29.283  1.00 22.60           H
ATOM   3144  HG3 ARG A 503      14.063  19.468  30.890  1.00 22.60           H
ATOM   3145  HD2 ARG A 503      11.762  19.617  31.852  1.00 32.08           H
ATOM   3146  HD3 ARG A 503      11.112  19.263  30.244  1.00 32.08           H
ATOM   3147  HE  ARG A 503      11.777  17.068  30.353  1.00 29.23           H
ATOM   3148 HH11 ARG A 503      12.959  18.767  33.197  1.00 28.70           H
ATOM   3149 HH12 ARG A 503      13.313  17.273  34.048  1.00 28.70           H
ATOM   3150 HH21 ARG A 503      12.216  15.196  31.452  1.00 30.35           H
ATOM   3151 HH22 ARG A 503      12.869  15.260  33.078  1.00 30.35           H
ATOM   3152  N   LEU A 504      14.527  21.709  27.205  1.00 24.74           N
ATOM   3153  CA  LEU A 504      15.156  21.393  25.946  1.00 27.56           C
ATOM   3154  C   LEU A 504      16.681  21.554  26.037  1.00 30.49           C
ATOM   3155  O   LEU A 504      17.358  20.564  25.765  1.00 27.67           O
ATOM   3156  CB  LEU A 504      14.516  22.223  24.820  1.00 26.21           C
ATOM   3157  CG  LEU A 504      15.147  21.967  23.442  1.00 26.74           C
ATOM   3158  CD1 LEU A 504      14.912  20.531  22.942  1.00 27.85           C
ATOM   3159  CD2 LEU A 504      14.598  22.945  22.394  1.00 23.96           C
ATOM   3160  H   LEU A 504      13.834  22.444  27.221  1.00 29.72           H
ATOM   3161  HA  LEU A 504      14.948  20.345  25.750  1.00 33.11           H
ATOM   3162  HB2 LEU A 504      13.446  22.022  24.773  1.00 31.49           H
ATOM   3163  HB3 LEU A 504      14.649  23.276  25.056  1.00 31.49           H
ATOM   3164  HG  LEU A 504      16.222  22.127  23.504  1.00 32.13           H
ATOM   3165 HD11 LEU A 504      15.394  20.408  21.971  1.00 33.46           H
ATOM   3166 HD12 LEU A 504      15.341  19.795  23.622  1.00 33.46           H
ATOM   3167 HD13 LEU A 504      13.844  20.343  22.830  1.00 33.46           H
ATOM   3168 HD21 LEU A 504      15.218  22.910  21.500  1.00 28.79           H
ATOM   3169 HD22 LEU A 504      13.577  22.672  22.138  1.00 28.79           H
ATOM   3170 HD23 LEU A 504      14.614  23.960  22.790  1.00 28.79           H
ATOM   3171  N   ALA A 505      17.198  22.737  26.465  1.00 22.67           N
ATOM   3172  CA  ALA A 505      18.624  23.045  26.582  1.00 24.85           C
ATOM   3173  C   ALA A 505      19.333  22.147  27.591  1.00 19.23           C
ATOM   3174  O   ALA A 505      20.403  21.621  27.316  1.00 24.90           O
ATOM   3175  CB  ALA A 505      18.829  24.550  26.864  1.00 26.68           C
ATOM   3176  H   ALA A 505      16.556  23.486  26.692  1.00 27.24           H
ATOM   3177  HA  ALA A 505      19.081  22.851  25.612  1.00 29.85           H
ATOM   3178  HB1 ALA A 505      19.899  24.770  26.940  1.00 32.05           H
ATOM   3179  HB2 ALA A 505      18.410  25.134  26.042  1.00 32.05           H
ATOM   3180  HB3 ALA A 505      18.325  24.830  27.791  1.00 32.05           H
ATOM   3181  N   GLN A 506      18.724  21.893  28.752  1.00 20.08           N
ATOM   3182  CA  GLN A 506      19.270  20.938  29.695  1.00 25.77           C
ATOM   3183  C   GLN A 506      19.448  19.564  29.078  1.00 18.71           C
ATOM   3184  O   GLN A 506      20.467  18.946  29.333  1.00 20.82           O
ATOM   3185  CB  GLN A 506      18.470  20.838  31.008  1.00 24.34           C
ATOM   3186  CG  GLN A 506      18.399  22.134  31.851  1.00 32.35           C
ATOM   3187  CD  GLN A 506      17.116  22.218  32.731  1.00 39.60           C
ATOM   3188  OE1 GLN A 506      16.371  21.250  32.923  1.00 27.19           O
ATOM   3189  NE2 GLN A 506      16.833  23.407  33.269  1.00 34.77           N
ATOM   3190  H   GLN A 506      17.844  22.338  28.956  1.00 24.13           H
ATOM   3191  HA  GLN A 506      20.268  21.286  29.963  1.00 30.96           H
ATOM   3192  HB2 GLN A 506      17.458  20.517  30.754  1.00 29.24           H
ATOM   3193  HB3 GLN A 506      18.923  20.068  31.637  1.00 29.24           H
ATOM   3194  HG2 GLN A 506      19.267  22.152  32.512  1.00 38.86           H
ATOM   3195  HG3 GLN A 506      18.457  23.017  31.212  1.00 38.86           H
ATOM   3196 HE21 GLN A 506      17.425  24.203  33.075  1.00 41.75           H
ATOM   3197 HE22 GLN A 506      15.986  23.518  33.814  1.00 41.75           H
ATOM   3198  N   LEU A 507      18.473  19.091  28.290  1.00 21.21           N
ATOM   3199  CA  LEU A 507      18.523  17.741  27.733  1.00 27.20           C
ATOM   3200  C   LEU A 507      19.590  17.672  26.618  1.00 19.82           C
ATOM   3201  O   LEU A 507      20.402  16.763  26.569  1.00 23.75           O
ATOM   3202  CB  LEU A 507      17.141  17.292  27.213  1.00 26.32           C
ATOM   3203  CG  LEU A 507      16.009  16.998  28.260  1.00 21.55           C
ATOM   3204  CD1 LEU A 507      14.797  16.537  27.470  1.00 23.05           C
ATOM   3205  CD2 LEU A 507      16.352  15.911  29.271  1.00 26.40           C
ATOM   3206  H   LEU A 507      17.719  19.700  28.011  1.00 25.49           H
ATOM   3207  HA  LEU A 507      18.817  17.051  28.521  1.00 32.67           H
ATOM   3208  HB2 LEU A 507      16.782  18.063  26.529  1.00 31.62           H
ATOM   3209  HB3 LEU A 507      17.303  16.382  26.635  1.00 31.62           H
ATOM   3210  HG  LEU A 507      15.761  17.895  28.822  1.00 25.89           H
ATOM   3211 HD11 LEU A 507      13.964  16.350  28.148  1.00 27.69           H
ATOM   3212 HD12 LEU A 507      14.503  17.310  26.757  1.00 27.69           H
ATOM   3213 HD13 LEU A 507      15.040  15.628  26.918  1.00 27.69           H
ATOM   3214 HD21 LEU A 507      15.482  15.698  29.895  1.00 31.72           H
ATOM   3215 HD22 LEU A 507      16.669  15.016  28.739  1.00 31.72           H
ATOM   3216 HD23 LEU A 507      17.174  16.239  29.903  1.00 31.72           H
ATOM   3217  N   LEU A 508      19.624  18.658  25.735  1.00 17.81           N
ATOM   3218  CA  LEU A 508      20.657  18.747  24.685  1.00 17.07           C
ATOM   3219  C   LEU A 508      22.055  18.926  25.224  1.00 18.89           C
ATOM   3220  O   LEU A 508      22.985  18.386  24.635  1.00 24.53           O
ATOM   3221  CB  LEU A 508      20.291  19.808  23.646  1.00 18.71           C
ATOM   3222  CG  LEU A 508      18.946  19.503  22.961  1.00 17.55           C
ATOM   3223  CD1 LEU A 508      18.706  20.565  21.868  1.00 20.27           C
ATOM   3224  CD2 LEU A 508      18.909  18.086  22.360  1.00 24.53           C
ATOM   3225  H   LEU A 508      18.932  19.384  25.806  1.00 21.40           H
ATOM   3226  HA  LEU A 508      20.669  17.793  24.174  1.00 20.52           H
ATOM   3227  HB2 LEU A 508      20.258  20.787  24.115  1.00 22.49           H
ATOM   3228  HB3 LEU A 508      21.076  19.828  22.888  1.00 22.49           H
ATOM   3229  HG  LEU A 508      18.139  19.568  23.683  1.00 21.09           H
ATOM   3230 HD11 LEU A 508      17.763  20.359  21.366  1.00 24.36           H
ATOM   3231 HD12 LEU A 508      18.663  21.552  22.327  1.00 24.36           H
ATOM   3232 HD13 LEU A 508      19.502  20.540  21.123  1.00 24.36           H
ATOM   3233 HD21 LEU A 508      18.015  17.986  21.744  1.00 29.47           H
ATOM   3234 HD22 LEU A 508      19.795  17.907  21.747  1.00 29.47           H
ATOM   3235 HD23 LEU A 508      18.853  17.335  23.145  1.00 29.47           H
ATOM   3236  N   LEU A 509      22.244  19.613  26.347  1.00 18.63           N
ATOM   3237  CA  LEU A 509      23.562  19.772  26.942  1.00 24.41           C
ATOM   3238  C   LEU A 509      24.108  18.476  27.508  1.00 24.95           C
ATOM   3239  O   LEU A 509      25.320  18.278  27.478  1.00 19.73           O
ATOM   3240  CB  LEU A 509      23.597  20.901  27.993  1.00 23.25           C
ATOM   3241  CG  LEU A 509      23.542  22.329  27.371  1.00 28.39           C
ATOM   3242  CD1 LEU A 509      23.588  23.345  28.517  1.00 25.90           C
ATOM   3243  CD2 LEU A 509      24.732  22.616  26.450  1.00 24.89           C
ATOM   3244  H   LEU A 509      21.464  20.081  26.795  1.00 22.39           H
ATOM   3245  HA  LEU A 509      24.241  20.052  26.140  1.00 29.32           H
ATOM   3246  HB2 LEU A 509      22.768  20.763  28.689  1.00 27.93           H
ATOM   3247  HB3 LEU A 509      24.523  20.806  28.570  1.00 27.93           H
ATOM   3248  HG  LEU A 509      22.630  22.466  26.794  1.00 34.10           H
ATOM   3249 HD11 LEU A 509      23.504  24.356  28.118  1.00 31.12           H
ATOM   3250 HD12 LEU A 509      22.750  23.166  29.191  1.00 31.12           H
ATOM   3251 HD13 LEU A 509      24.515  23.240  29.084  1.00 31.12           H
ATOM   3252 HD21 LEU A 509      24.777  23.682  26.217  1.00 29.90           H
ATOM   3253 HD22 LEU A 509      25.671  22.312  26.917  1.00 29.90           H
ATOM   3254 HD23 LEU A 509      24.603  22.071  25.514  1.00 29.90           H
ATOM   3255  N   ILE A 510      23.234  17.586  28.009  1.00 22.64           N
ATOM   3256  CA  ILE A 510      23.650  16.250  28.407  1.00 26.13           C
ATOM   3257  C   ILE A 510      24.244  15.482  27.237  1.00 20.81           C
ATOM   3258  O   ILE A 510      25.120  14.647  27.421  1.00 18.91           O
ATOM   3259  CB  ILE A 510      22.502  15.461  29.077  1.00 27.37           C
ATOM   3260  CG1 ILE A 510      22.229  16.092  30.437  1.00 36.54           C
ATOM   3261  CG2 ILE A 510      22.794  13.955  29.196  1.00 37.55           C
ATOM   3262  CD1 ILE A 510      20.829  15.803  30.954  1.00 34.91           C
ATOM   3263  H   ILE A 510      22.249  17.791  27.961  1.00 27.21           H
ATOM   3264  HA  ILE A 510      24.438  16.364  29.149  1.00 31.39           H
ATOM   3265  HB  ILE A 510      21.622  15.567  28.446  1.00 32.88           H
ATOM   3266 HG12 ILE A 510      22.967  15.737  31.159  1.00 43.88           H
ATOM   3267 HG13 ILE A 510      22.317  17.172  30.369  1.00 43.88           H
ATOM   3268 HG21 ILE A 510      22.115  13.488  29.894  1.00 45.09           H
ATOM   3269 HG22 ILE A 510      22.668  13.470  28.227  1.00 45.09           H
ATOM   3270 HG23 ILE A 510      23.801  13.779  29.579  1.00 45.09           H
ATOM   3271 HD11 ILE A 510      20.674  16.375  31.866  1.00 41.93           H
ATOM   3272 HD12 ILE A 510      20.090  16.100  30.214  1.00 41.93           H
ATOM   3273 HD13 ILE A 510      20.720  14.748  31.180  1.00 41.93           H
ATOM   3274  N   LEU A 511      23.770  15.726  26.016  1.00 20.37           N
ATOM   3275  CA  LEU A 511      24.377  15.015  24.883  1.00 24.33           C
ATOM   3276  C   LEU A 511      25.869  15.332  24.718  1.00 24.35           C
ATOM   3277  O   LEU A 511      26.634  14.497  24.238  1.00 24.34           O
ATOM   3278  CB  LEU A 511      23.633  15.324  23.596  1.00 21.78           C
ATOM   3279  CG  LEU A 511      22.149  14.910  23.611  1.00 21.75           C
ATOM   3280  CD1 LEU A 511      21.697  14.896  22.148  1.00 32.18           C
ATOM   3281  CD2 LEU A 511      21.912  13.528  24.238  1.00 19.42           C
ATOM   3282  H   LEU A 511      23.076  16.435  25.855  1.00 24.48           H
ATOM   3283  HA  LEU A 511      24.312  13.942  25.073  1.00 29.23           H
ATOM   3284  HB2 LEU A 511      23.730  16.383  23.364  1.00 26.17           H
ATOM   3285  HB3 LEU A 511      24.137  14.764  22.804  1.00 26.17           H
ATOM   3286  HG  LEU A 511      21.583  15.664  24.155  1.00 26.13           H
ATOM   3287 HD11 LEU A 511      20.662  14.558  22.090  1.00 38.65           H
ATOM   3288 HD12 LEU A 511      21.763  15.903  21.733  1.00 38.65           H
ATOM   3289 HD13 LEU A 511      22.326  14.228  21.556  1.00 38.65           H
ATOM   3290 HD21 LEU A 511      20.897  13.203  24.023  1.00 23.34           H
ATOM   3291 HD22 LEU A 511      22.606  12.817  23.808  1.00 23.34           H
ATOM   3292 HD23 LEU A 511      22.045  13.559  25.321  1.00 23.34           H
ATOM   3293  N   SER A 512      26.291  16.519  25.117  1.00 14.32           N
ATOM   3294  CA  SER A 512      27.689  16.825  25.127  1.00 20.07           C
ATOM   3295  C   SER A 512      28.483  15.980  26.119  1.00 20.74           C
ATOM   3296  O   SER A 512      29.580  15.539  25.771  1.00 20.52           O
ATOM   3297  CB  SER A 512      27.893  18.340  25.254  1.00 24.12           C
ATOM   3298  OG  SER A 512      29.002  18.592  26.072  1.00 36.58           O
ATOM   3299  H   SER A 512      25.642  17.156  25.550  1.00 17.22           H
ATOM   3300  HA  SER A 512      28.070  16.557  24.143  1.00 24.12           H
ATOM   3301  HB2 SER A 512      28.083  18.785  24.275  1.00 28.98           H
ATOM   3302  HB3 SER A 512      27.004  18.797  25.692  1.00 28.98           H
ATOM   3303  HG  SER A 512      29.036  19.534  26.257  1.00 43.93           H
ATOM   3304  N   HIS A 513      27.960  15.744  27.341  1.00 24.12           N
ATOM   3305  CA  HIS A 513      28.575  14.775  28.266  1.00 19.22           C
ATOM   3306  C   HIS A 513      28.614  13.379  27.667  1.00 15.42           C
ATOM   3307  O   HIS A 513      29.575  12.668  27.892  1.00 13.80           O
ATOM   3308  CB  HIS A 513      27.883  14.782  29.648  1.00 23.68           C
ATOM   3309  CG  HIS A 513      27.892  16.155  30.274  1.00 31.86           C
ATOM   3310  ND1 HIS A 513      26.796  17.033  30.282  1.00 51.89           N
ATOM   3311  CD2 HIS A 513      28.963  16.811  30.813  1.00 43.33           C
ATOM   3312  CE1 HIS A 513      27.213  18.158  30.874  1.00 44.45           C
ATOM   3313  NE2 HIS A 513      28.519  18.079  31.154  1.00 34.29           N
ATOM   3314  H   HIS A 513      27.061  16.136  27.584  1.00 28.98           H
ATOM   3315  HA  HIS A 513      29.606  15.080  28.422  1.00 23.10           H
ATOM   3316  HB2 HIS A 513      28.385  14.077  30.307  1.00 28.45           H
ATOM   3317  HB3 HIS A 513      26.853  14.448  29.544  1.00 28.45           H
ATOM   3318  HD2 HIS A 513      29.975  16.434  30.898  1.00 52.03           H
ATOM   3319  HE1 HIS A 513      26.571  18.996  31.108  1.00 53.38           H
ATOM   3320  HE2 HIS A 513      29.065  18.801  31.600  1.00 41.19           H
ATOM   3321  N   ILE A 514      27.622  12.944  26.885  1.00 17.73           N
ATOM   3322  CA  ILE A 514      27.624  11.563  26.328  1.00 15.52           C
ATOM   3323  C   ILE A 514      28.634  11.419  25.241  1.00 14.42           C
ATOM   3324  O   ILE A 514      29.297  10.368  25.096  1.00 19.50           O
ATOM   3325  CB  ILE A 514      26.194  11.111  25.913  1.00 15.32           C
ATOM   3326  CG1 ILE A 514      25.361  10.969  27.199  1.00 21.92           C
ATOM   3327  CG2 ILE A 514      26.194   9.827  25.073  1.00 22.52           C
ATOM   3328  CD1 ILE A 514      23.886  11.051  26.937  1.00 27.23           C
ATOM   3329  H   ILE A 514      26.837  13.553  26.700  1.00 21.31           H
ATOM   3330  HA  ILE A 514      27.934  10.884  27.117  1.00 18.66           H
ATOM   3331  HB  ILE A 514      25.742  11.897  25.313  1.00 18.42           H
ATOM   3332 HG12 ILE A 514      25.597  10.041  27.713  1.00 26.34           H
ATOM   3333 HG13 ILE A 514      25.589  11.786  27.880  1.00 26.34           H
ATOM   3334 HG21 ILE A 514      25.180   9.496  24.863  1.00 27.06           H
ATOM   3335 HG22 ILE A 514      26.680  10.036  24.123  1.00 27.06           H
ATOM   3336 HG23 ILE A 514      26.720   9.022  25.589  1.00 27.06           H
ATOM   3337 HD11 ILE A 514      23.355  10.947  27.884  1.00 32.70           H
ATOM   3338 HD12 ILE A 514      23.657  12.022  26.497  1.00 32.70           H
ATOM   3339 HD13 ILE A 514      23.572  10.270  26.249  1.00 32.70           H
ATOM   3340  N   ARG A 515      28.790  12.469  24.449  1.00 17.84           N
ATOM   3341  CA  ARG A 515      29.831  12.486  23.461  1.00 16.31           C
ATOM   3342  C   ARG A 515      31.186  12.304  24.161  1.00 16.93           C
ATOM   3343  O   ARG A 515      32.029  11.531  23.737  1.00 20.35           O
ATOM   3344  CB  ARG A 515      29.791  13.825  22.685  1.00 21.39           C
ATOM   3345  CG  ARG A 515      30.824  13.793  21.561  1.00 21.62           C
ATOM   3346  CD  ARG A 515      30.315  12.903  20.440  1.00 26.27           C
ATOM   3347  NE  ARG A 515      29.488  13.658  19.499  1.00 28.45           N
ATOM   3348  CZ  ARG A 515      29.787  13.867  18.221  1.00 29.42           C
ATOM   3349  NH1 ARG A 515      30.713  13.150  17.604  1.00 35.35           N
ATOM   3350  NH2 ARG A 515      29.126  14.792  17.538  1.00 33.62           N1+
ATOM   3351  H   ARG A 515      28.221  13.296  24.589  1.00 21.44           H
ATOM   3352  HA  ARG A 515      29.666  11.647  22.789  1.00 19.60           H
ATOM   3353  HB2 ARG A 515      28.799  14.017  22.282  1.00 25.70           H
ATOM   3354  HB3 ARG A 515      30.042  14.645  23.352  1.00 25.70           H
ATOM   3355  HG2 ARG A 515      30.957  14.807  21.177  1.00 25.98           H
ATOM   3356  HG3 ARG A 515      31.795  13.453  21.905  1.00 25.98           H
ATOM   3357  HD2 ARG A 515      31.224  12.563  19.952  1.00 31.56           H
ATOM   3358  HD3 ARG A 515      29.772  12.031  20.789  1.00 31.56           H
ATOM   3359  HE  ARG A 515      28.765  14.232  19.902  1.00 34.17           H
ATOM   3360 HH11 ARG A 515      31.175  12.399  18.103  1.00 42.45           H
ATOM   3361 HH12 ARG A 515      30.909  13.293  16.623  1.00 42.45           H
ATOM   3362 HH21 ARG A 515      28.388  15.321  17.976  1.00 40.38           H
ATOM   3363 HH22 ARG A 515      29.336  14.925  16.558  1.00 40.38           H
ATOM   3364  N   HIS A 516      31.385  13.041  25.245  1.00 21.06           N
ATOM   3365  CA  HIS A 516      32.637  12.984  25.979  1.00 24.29           C
ATOM   3366  C   HIS A 516      32.919  11.581  26.486  1.00 18.75           C
ATOM   3367  O   HIS A 516      34.053  11.142  26.411  1.00 20.86           O
ATOM   3368  CB  HIS A 516      32.603  14.016  27.077  1.00 17.16           C
ATOM   3369  CG  HIS A 516      33.940  14.232  27.737  1.00 16.72           C
ATOM   3370  ND1 HIS A 516      35.093  14.740  27.142  1.00 29.68           N
ATOM   3371  CD2 HIS A 516      34.210  13.972  29.041  1.00 25.05           C
ATOM   3372  CE1 HIS A 516      36.024  14.771  28.108  1.00 23.56           C
ATOM   3373  NE2 HIS A 516      35.517  14.332  29.259  1.00 25.31           N
ATOM   3374  H   HIS A 516      30.661  13.672  25.552  1.00 25.31           H
ATOM   3375  HA  HIS A 516      33.435  13.241  25.282  1.00 29.18           H
ATOM   3376  HB2 HIS A 516      31.881  13.713  27.830  1.00 20.62           H
ATOM   3377  HB3 HIS A 516      32.274  14.963  26.648  1.00 20.62           H
ATOM   3378  HD2 HIS A 516      33.518  13.571  29.765  1.00 30.10           H
ATOM   3379  HE1 HIS A 516      37.064  15.013  27.949  1.00 28.31           H
ATOM   3380  HE2 HIS A 516      36.044  14.173  30.105  1.00 30.40           H
ATOM   3381  N   MET A 517      31.934  10.905  27.056  1.00 16.43           N
ATOM   3382  CA  MET A 517      32.131   9.571  27.624  1.00 17.58           C
ATOM   3383  C   MET A 517      32.427   8.567  26.517  1.00 17.41           C
ATOM   3384  O   MET A 517      33.194   7.619  26.730  1.00 16.27           O
ATOM   3385  CB  MET A 517      30.899   9.059  28.368  1.00 15.75           C
ATOM   3386  CG  MET A 517      30.495   9.944  29.536  1.00 15.71           C
ATOM   3387  SD  MET A 517      29.274   9.239  30.649  1.00 24.19           S
ATOM   3388  CE  MET A 517      27.810   9.615  29.683  1.00 18.49           C
ATOM   3389  H   MET A 517      31.029  11.339  27.140  1.00 19.75           H
ATOM   3390  HA  MET A 517      32.960   9.608  28.329  1.00 21.12           H
ATOM   3391  HB2 MET A 517      30.056   8.971  27.685  1.00 18.93           H
ATOM   3392  HB3 MET A 517      31.120   8.067  28.764  1.00 18.93           H
ATOM   3393  HG2 MET A 517      31.384  10.202  30.111  1.00 18.89           H
ATOM   3394  HG3 MET A 517      30.090  10.860  29.137  1.00 18.89           H
ATOM   3395  HE1 MET A 517      26.929   9.227  30.188  1.00 22.22           H
ATOM   3396  HE2 MET A 517      27.723  10.694  29.559  1.00 22.22           H
ATOM   3397  HE3 MET A 517      27.882   9.144  28.704  1.00 22.22           H
ATOM   3398  N   SER A 518      31.780   8.709  25.367  1.00 16.07           N
ATOM   3399  CA  SER A 518      32.101   7.885  24.236  1.00 21.12           C
ATOM   3400  C   SER A 518      33.526   8.075  23.753  1.00 17.48           C
ATOM   3401  O   SER A 518      34.165   7.080  23.454  1.00 25.36           O
ATOM   3402  CB  SER A 518      31.086   8.187  23.162  1.00 27.02           C
ATOM   3403  OG  SER A 518      31.391   7.481  21.976  1.00 24.40           O
ATOM   3404  H   SER A 518      31.061   9.416  25.267  1.00 19.31           H
ATOM   3405  HA  SER A 518      31.978   6.843  24.535  1.00 25.38           H
ATOM   3406  HB2 SER A 518      30.108   7.876  23.535  1.00 32.46           H
ATOM   3407  HB3 SER A 518      31.067   9.255  22.956  1.00 32.46           H
ATOM   3408  HG  SER A 518      32.057   7.958  21.474  1.00 29.31           H
ATOM   3409  N   ASN A 519      34.029   9.319  23.625  1.00 23.11           N
ATOM   3410  CA  ASN A 519      35.374   9.612  23.127  1.00 24.38           C
ATOM   3411  C   ASN A 519      36.375   8.989  24.052  1.00 20.22           C
ATOM   3412  O   ASN A 519      37.321   8.333  23.598  1.00 24.16           O
ATOM   3413  CB  ASN A 519      35.627  11.132  23.034  1.00 27.65           C
ATOM   3414  CG  ASN A 519      34.806  11.801  21.929  1.00 22.72           C
ATOM   3415  OD1 ASN A 519      34.614  11.259  20.847  1.00 39.23           O
ATOM   3416  ND2 ASN A 519      34.414  13.036  22.122  1.00 21.64           N
ATOM   3417  H   ASN A 519      33.450  10.106  23.885  1.00 27.76           H
ATOM   3418  HA  ASN A 519      35.481   9.179  22.134  1.00 29.29           H
ATOM   3419  HB2 ASN A 519      35.446  11.614  23.993  1.00 33.21           H
ATOM   3420  HB3 ASN A 519      36.679  11.238  22.768  1.00 33.21           H
ATOM   3421 HD21 ASN A 519      33.930  13.512  21.380  1.00 26.00           H
ATOM   3422 HD22 ASN A 519      34.619  13.510  22.990  1.00 26.00           H
ATOM   3423  N   LYS A 520      36.159   9.188  25.354  1.00 24.17           N
ATOM   3424  CA  LYS A 520      37.010   8.620  26.409  1.00 20.17           C
ATOM   3425  C   LYS A 520      36.926   7.079  26.412  1.00 26.33           C
ATOM   3426  O   LYS A 520      37.908   6.392  26.646  1.00 26.50           O
ATOM   3427  CB  LYS A 520      36.658   9.178  27.804  1.00 21.09           C
ATOM   3428  CG  LYS A 520      36.868  10.688  28.057  1.00 32.66           C
ATOM   3429  CD  LYS A 520      38.217  11.347  27.752  1.00 41.23           C
ATOM   3430  CE  LYS A 520      39.362  10.852  28.634  1.00 48.45           C
ATOM   3431  NZ  LYS A 520      40.609  11.582  28.311  1.00 64.73           N1+
ATOM   3432  H   LYS A 520      35.346   9.730  25.625  1.00 29.04           H
ATOM   3433  HA  LYS A 520      38.040   8.874  26.179  1.00 24.24           H
ATOM   3434  HB2 LYS A 520      35.621   8.933  28.036  1.00 25.34           H
ATOM   3435  HB3 LYS A 520      37.273   8.659  28.539  1.00 25.34           H
ATOM   3436  HG2 LYS A 520      36.143  11.256  27.487  1.00 39.22           H
ATOM   3437  HG3 LYS A 520      36.647  10.868  29.113  1.00 39.22           H
ATOM   3438  HD2 LYS A 520      38.461  11.180  26.701  1.00 49.51           H
ATOM   3439  HD3 LYS A 520      38.108  12.426  27.898  1.00 49.51           H
ATOM   3440  HE2 LYS A 520      39.101  10.983  29.686  1.00 58.18           H
ATOM   3441  HE3 LYS A 520      39.512   9.787  28.439  1.00 58.18           H
ATOM   3442  HZ1 LYS A 520      41.353  11.271  28.919  1.00 77.70           H
ATOM   3443  HZ2 LYS A 520      40.873  11.383  27.349  1.00 77.70           H
ATOM   3444  HZ3 LYS A 520      40.459  12.575  28.417  1.00 77.70           H
ATOM   3445  N   GLY A 521      35.737   6.530  26.173  1.00 29.05           N
ATOM   3446  CA  GLY A 521      35.505   5.089  26.195  1.00 22.61           C
ATOM   3447  C   GLY A 521      36.203   4.440  24.998  1.00 28.40           C
ATOM   3448  O   GLY A 521      36.806   3.457  25.179  1.00 26.32           O
ATOM   3449  H   GLY A 521      34.971   7.127  26.005  1.00 34.89           H
ATOM   3450  HA2 GLY A 521      35.893   4.598  27.128  1.00 27.16           H
ATOM   3451  HA3 GLY A 521      34.417   4.836  26.176  1.00 27.16           H
ATOM   3452  N   MET A 522      36.173   5.095  23.805  1.00 28.64           N
ATOM   3453  CA  MET A 522      36.975   4.673  22.660  1.00 27.49           C
ATOM   3454  C   MET A 522      38.454   4.670  22.989  1.00 30.85           C
ATOM   3455  O   MET A 522      39.125   3.703  22.636  1.00 28.60           O
ATOM   3456  CB  MET A 522      36.779   5.474  21.375  1.00 25.22           C
ATOM   3457  CG  MET A 522      35.422   5.272  20.691  1.00 26.61           C
ATOM   3458  SD  MET A 522      35.099   3.572  20.153  1.00 38.33           S
ATOM   3459  CE  MET A 522      33.974   4.032  18.829  1.00 92.69           C
ATOM   3460  H   MET A 522      35.668   5.957  23.743  1.00 34.40           H
ATOM   3461  HA  MET A 522      36.676   3.651  22.450  1.00 33.02           H
ATOM   3462  HB2 MET A 522      36.910   6.531  21.586  1.00 30.30           H
ATOM   3463  HB3 MET A 522      37.551   5.176  20.667  1.00 30.30           H
ATOM   3464  HG2 MET A 522      34.630   5.570  21.374  1.00 31.96           H
ATOM   3465  HG3 MET A 522      35.363   5.929  19.826  1.00 31.96           H
ATOM   3466  HE1 MET A 522      33.837   3.177  18.173  1.00111.27           H
ATOM   3467  HE2 MET A 522      33.020   4.371  19.234  1.00111.27           H
ATOM   3468  HE3 MET A 522      34.437   4.826  18.252  1.00111.27           H
ATOM   3469  N   GLU A 523      38.984   5.710  23.640  1.00 24.78           N
ATOM   3470  CA  GLU A 523      40.405   5.740  23.980  1.00 32.62           C
ATOM   3471  C   GLU A 523      40.776   4.493  24.798  1.00 35.82           C
ATOM   3472  O   GLU A 523      41.814   3.885  24.563  1.00 35.56           O
ATOM   3473  CB  GLU A 523      40.787   6.976  24.814  1.00 23.11           C
ATOM   3474  CG  GLU A 523      41.162   8.264  24.071  1.00 42.59           C
ATOM   3475  CD  GLU A 523      41.779   9.204  25.119  1.00 51.52           C
ATOM   3476  OE1 GLU A 523      43.014   9.160  25.311  1.00 55.53           O
ATOM   3477  OE2 GLU A 523      40.993   9.963  25.734  1.00 50.15           O1-
ATOM   3478  H   GLU A 523      38.386   6.452  23.971  1.00 29.77           H
ATOM   3479  HA  GLU A 523      40.982   5.747  23.054  1.00 39.18           H
ATOM   3480  HB2 GLU A 523      39.961   7.218  25.477  1.00 27.76           H
ATOM   3481  HB3 GLU A 523      41.622   6.713  25.464  1.00 27.76           H
ATOM   3482  HG2 GLU A 523      41.905   8.010  23.313  1.00 51.14           H
ATOM   3483  HG3 GLU A 523      40.258   8.702  23.646  1.00 51.14           H
ATOM   3484  N   HIS A 524      39.932   4.207  25.802  1.00 36.07           N
ATOM   3485  CA  HIS A 524      40.113   3.173  26.818  1.00 34.78           C
ATOM   3486  C   HIS A 524      39.998   1.783  26.140  1.00 40.57           C
ATOM   3487  O   HIS A 524      40.833   0.922  26.393  1.00 40.85           O
ATOM   3488  CB  HIS A 524      39.132   3.451  27.984  1.00 37.81           C
ATOM   3489  CG  HIS A 524      39.215   2.430  29.050  1.00 37.53           C
ATOM   3490  ND1 HIS A 524      38.139   1.576  29.308  1.00 37.97           N
ATOM   3491  CD2 HIS A 524      40.264   2.111  29.919  1.00 41.60           C
ATOM   3492  CE1 HIS A 524      38.510   0.728  30.290  1.00 38.45           C
ATOM   3493  NE2 HIS A 524      39.806   1.041  30.701  1.00 43.25           N
ATOM   3494  H   HIS A 524      39.067   4.699  25.789  1.00 43.32           H
ATOM   3495  HA  HIS A 524      41.158   3.205  27.238  1.00 41.77           H
ATOM   3496  HB2 HIS A 524      38.079   3.518  27.599  1.00 45.41           H
ATOM   3497  HB3 HIS A 524      39.343   4.458  28.407  1.00 45.41           H
ATOM   3498  HD2 HIS A 524      41.248   2.529  30.002  1.00 49.95           H
ATOM   3499  HE1 HIS A 524      37.913  -0.081  30.696  1.00 46.17           H
ATOM   3500  HE2 HIS A 524      40.368   0.526  31.360  1.00 51.93           H
ATOM   3501  N   LEU A 525      39.050   1.618  25.150  1.00 38.91           N
ATOM   3502  CA  LEU A 525      38.831   0.334  24.462  1.00 39.08           C
ATOM   3503  C   LEU A 525      39.940   0.004  23.449  1.00 51.50           C
ATOM   3504  O   LEU A 525      40.144  -1.142  23.139  1.00 65.50           O
ATOM   3505  CB  LEU A 525      37.505   0.316  23.656  1.00 30.78           C
ATOM   3506  CG  LEU A 525      36.232   0.430  24.519  1.00 35.22           C
ATOM   3507  CD1 LEU A 525      34.954   0.339  23.687  1.00 30.07           C
ATOM   3508  CD2 LEU A 525      36.190  -0.673  25.572  1.00 38.06           C
ATOM   3509  H   LEU A 525      38.313   2.319  25.024  1.00 46.73           H
ATOM   3510  HA  LEU A 525      38.822  -0.501  25.224  1.00 46.94           H
ATOM   3511  HB2 LEU A 525      37.505   1.114  22.892  1.00 36.97           H
ATOM   3512  HB3 LEU A 525      37.461  -0.639  23.089  1.00 36.97           H
ATOM   3513  HG  LEU A 525      36.232   1.428  25.031  1.00 42.29           H
ATOM   3514 HD11 LEU A 525      34.070   0.412  24.331  1.00 36.12           H
ATOM   3515 HD12 LEU A 525      34.890   1.137  22.944  1.00 36.12           H
ATOM   3516 HD13 LEU A 525      34.877  -0.615  23.156  1.00 36.12           H
ATOM   3517 HD21 LEU A 525      35.226  -0.668  26.098  1.00 45.70           H
ATOM   3518 HD22 LEU A 525      36.315  -1.660  25.116  1.00 45.70           H
ATOM   3519 HD23 LEU A 525      36.974  -0.535  26.327  1.00 45.70           H
ATOM   3520  N   TYR A 526      40.584   1.051  22.890  1.00 49.55           N
ATOM   3521  CA  TYR A 526      41.706   0.936  21.956  1.00 51.90           C
ATOM   3522  C   TYR A 526      42.994   0.955  22.784  1.00 55.64           C
ATOM   3523  O   TYR A 526      43.697   1.953  22.872  1.00 70.70           O
ATOM   3524  CB  TYR A 526      41.696   2.038  20.891  1.00 46.62           C
ATOM   3525  CG  TYR A 526      40.554   2.091  19.882  1.00 65.20           C
ATOM   3526  CD1 TYR A 526      40.618   3.092  18.884  1.00 69.10           C
ATOM   3527  CD2 TYR A 526      39.440   1.213  19.912  1.00 61.69           C
ATOM   3528  CE1 TYR A 526      39.611   3.211  17.905  1.00 73.47           C
ATOM   3529  CE2 TYR A 526      38.418   1.329  18.940  1.00 72.75           C
ATOM   3530  CZ  TYR A 526      38.502   2.326  17.923  1.00 75.86           C
ATOM   3531  OH  TYR A 526      37.506   2.463  16.990  1.00 68.09           O
ATOM   3532  H   TYR A 526      40.316   1.982  23.173  1.00 59.49           H
ATOM   3533  HA  TYR A 526      41.640  -0.021  21.440  1.00 62.31           H
ATOM   3534  HB2 TYR A 526      41.731   3.003  21.396  1.00 55.98           H
ATOM   3535  HB3 TYR A 526      42.618   1.953  20.317  1.00 55.98           H
ATOM   3536  HD1 TYR A 526      41.447   3.785  18.872  1.00 82.95           H
ATOM   3537  HD2 TYR A 526      39.355   0.443  20.662  1.00 74.06           H
ATOM   3538  HE1 TYR A 526      39.669   3.990  17.158  1.00 88.20           H
ATOM   3539  HE2 TYR A 526      37.570   0.659  18.971  1.00 87.33           H
ATOM   3540  HH  TYR A 526      36.737   1.922  17.183  1.00 81.74           H
ATOM   3541  N   SER A 527      43.268  -0.194  23.391  1.00 66.70           N
ATOM   3542  CA  SER A 527      44.363  -0.548  24.297  1.00 68.78           C
ATOM   3543  C   SER A 527      44.003  -1.861  25.006  1.00 71.90           C
ATOM   3544  O   SER A 527      44.414  -2.074  26.143  1.00 78.13           O
ATOM   3545  CB  SER A 527      44.790   0.595  25.257  1.00 62.14           C
ATOM   3546  OG  SER A 527      43.752   1.219  25.978  1.00 52.43           O
ATOM   3547  H   SER A 527      42.579  -0.919  23.255  1.00 80.07           H
ATOM   3548  HA  SER A 527      45.236  -0.774  23.687  1.00 82.57           H
ATOM   3549  HB2 SER A 527      45.509   0.208  25.979  1.00 74.61           H
ATOM   3550  HB3 SER A 527      45.303   1.359  24.676  1.00 74.61           H
ATOM   3551  HG  SER A 527      42.914   1.040  25.542  1.00 62.95           H
ATOM   3552  N   MET A 528      43.223  -2.733  24.327  1.00 77.36           N
ATOM   3553  CA  MET A 528      42.445  -3.833  24.914  1.00 86.61           C
ATOM   3554  C   MET A 528      42.048  -4.907  23.877  1.00 93.31           C
ATOM   3555  O   MET A 528      42.228  -4.739  22.666  1.00 80.11           O
ATOM   3556  CB  MET A 528      41.176  -3.325  25.660  1.00 82.53           C
ATOM   3557  CG  MET A 528      41.481  -2.582  26.961  1.00 82.08           C
ATOM   3558  SD  MET A 528      40.101  -2.529  28.124  1.00 75.48           S
ATOM   3559  CE  MET A 528      40.969  -1.813  29.542  1.00135.78           C
ATOM   3560  H   MET A 528      43.022  -2.529  23.359  1.00 92.87           H
ATOM   3561  HA  MET A 528      43.082  -4.329  25.649  1.00103.96           H
ATOM   3562  HB2 MET A 528      40.581  -2.684  25.017  1.00 99.07           H
ATOM   3563  HB3 MET A 528      40.545  -4.175  25.922  1.00 99.07           H
ATOM   3564  HG2 MET A 528      42.312  -3.072  27.467  1.00 98.53           H
ATOM   3565  HG3 MET A 528      41.781  -1.561  26.724  1.00 98.53           H
ATOM   3566  HE1 MET A 528      40.250  -1.580  30.323  1.00162.97           H
ATOM   3567  HE2 MET A 528      41.700  -2.521  29.927  1.00162.97           H
ATOM   3568  HE3 MET A 528      41.473  -0.895  29.243  1.00162.97           H
ATOM   3569  N   LYS A 529      41.532  -6.027  24.427  1.00100.25           N
ATOM   3570  CA  LYS A 529      41.221  -7.316  23.787  1.00 92.38           C
ATOM   3571  C   LYS A 529      39.912  -7.313  22.974  1.00 94.35           C
ATOM   3572  O   LYS A 529      39.729  -8.173  22.113  1.00 90.99           O
ATOM   3573  CB  LYS A 529      41.258  -8.424  24.882  1.00 86.73           C
ATOM   3574  CG  LYS A 529      39.922  -9.045  25.350  1.00 88.31           C
ATOM   3575  CD  LYS A 529      38.977  -8.162  26.200  1.00 81.20           C
ATOM   3576  CE  LYS A 529      37.544  -8.740  26.201  1.00 69.40           C
ATOM   3577  NZ  LYS A 529      37.507 -10.103  26.777  1.00 71.08           N1+
ATOM   3578  H   LYS A 529      41.416  -6.011  25.430  1.00120.33           H
ATOM   3579  HA  LYS A 529      42.031  -7.522  23.085  1.00110.89           H
ATOM   3580  HB2 LYS A 529      41.838  -9.252  24.472  1.00104.11           H
ATOM   3581  HB3 LYS A 529      41.810  -8.074  25.756  1.00104.11           H
ATOM   3582  HG2 LYS A 529      39.381  -9.438  24.488  1.00106.01           H
ATOM   3583  HG3 LYS A 529      40.188  -9.907  25.965  1.00106.01           H
ATOM   3584  HD2 LYS A 529      39.343  -8.134  27.227  1.00 97.47           H
ATOM   3585  HD3 LYS A 529      38.953  -7.140  25.830  1.00 97.47           H
ATOM   3586  HE2 LYS A 529      36.916  -8.087  26.810  1.00 83.32           H
ATOM   3587  HE3 LYS A 529      37.134  -8.758  25.189  1.00 83.32           H
ATOM   3588  HZ1 LYS A 529      36.662 -10.570  26.471  1.00 85.33           H
ATOM   3589  HZ2 LYS A 529      38.302 -10.633  26.450  1.00 85.33           H
ATOM   3590  HZ3 LYS A 529      37.521 -10.056  27.786  1.00 85.33           H
ATOM   3591  N   CYS A 530      38.992  -6.418  23.353  1.00 98.70           N
ATOM   3592  CA  CYS A 530      37.560  -6.460  23.040  1.00 85.12           C
ATOM   3593  C   CYS A 530      37.312  -6.274  21.524  1.00 73.13           C
ATOM   3594  O   CYS A 530      36.355  -6.801  21.000  1.00 63.96           O
ATOM   3595  CB  CYS A 530      36.775  -5.367  23.786  1.00 66.76           C
ATOM   3596  SG  CYS A 530      37.752  -3.841  23.873  1.00 89.69           S
ATOM   3597  H   CYS A 530      39.307  -5.746  24.019  1.00118.47           H
ATOM   3598  HA  CYS A 530      37.131  -7.463  23.341  1.00102.18           H
ATOM   3599  HB2 CYS A 530      36.541  -5.672  24.831  1.00 80.14           H
ATOM   3600  HB3 CYS A 530      35.784  -5.188  23.319  1.00 80.14           H
ATOM   3601  HG  CYS A 530      38.151  -3.707  22.589  1.00107.66           H
ATOM   3602  HC  CYS A 530      38.041  -5.658  20.991  1.00 87.78           H
ATOM   3603  N   VAL A 533      41.535  -7.479  12.523  1.00111.20           N
ATOM   3604  CA  VAL A 533      40.107  -7.820  12.291  1.00100.76           C
ATOM   3605  C   VAL A 533      39.410  -6.824  11.349  1.00 92.97           C
ATOM   3606  O   VAL A 533      39.923  -5.729  11.124  1.00103.09           O
ATOM   3607  CB  VAL A 533      39.294  -8.113  13.598  1.00 97.48           C
ATOM   3608  CG1 VAL A 533      40.216  -8.428  14.818  1.00 92.83           C
ATOM   3609  CG2 VAL A 533      38.304  -7.078  14.027  1.00100.52           C
ATOM   3610  H1  VAL A 533      41.879  -7.974  13.334  1.00133.47           H
ATOM   3611  H2  VAL A 533      41.611  -6.483  12.690  1.00133.47           H
ATOM   3612  HA  VAL A 533      40.109  -8.761  11.746  1.00120.94           H
ATOM   3613  HB  VAL A 533      38.720  -9.021  13.407  1.00117.01           H
ATOM   3614 HG11 VAL A 533      40.932  -9.217  14.584  1.00111.43           H
ATOM   3615 HG12 VAL A 533      40.740  -7.524  15.131  1.00111.43           H
ATOM   3616 HG13 VAL A 533      39.595  -8.773  15.648  1.00111.43           H
ATOM   3617 HG21 VAL A 533      38.803  -6.123  14.193  1.00120.66           H
ATOM   3618 HG22 VAL A 533      37.526  -6.956  13.278  1.00120.66           H
ATOM   3619 HG23 VAL A 533      37.806  -7.385  14.948  1.00120.66           H
ATOM   3620  N   VAL A 534      38.261  -7.249  10.788  1.00 86.22           N
ATOM   3621  CA  VAL A 534      37.380  -6.482   9.886  1.00 69.63           C
ATOM   3622  C   VAL A 534      37.129  -5.070  10.468  1.00 65.79           C
ATOM   3623  O   VAL A 534      36.885  -4.958  11.669  1.00 62.97           O
ATOM   3624  CB  VAL A 534      36.042  -7.261   9.692  1.00 66.76           C
ATOM   3625  CG1 VAL A 534      35.022  -6.612   8.729  1.00 55.36           C
ATOM   3626  CG2 VAL A 534      36.302  -8.669   9.114  1.00 71.72           C
ATOM   3627  H   VAL A 534      37.928  -8.165  11.044  1.00103.50           H
ATOM   3628  HA  VAL A 534      37.863  -6.412   8.913  1.00 83.59           H
ATOM   3629  HB  VAL A 534      35.563  -7.374  10.669  1.00 80.14           H
ATOM   3630 HG11 VAL A 534      34.105  -7.202   8.689  1.00 66.47           H
ATOM   3631 HG12 VAL A 534      34.757  -5.623   9.083  1.00 66.47           H
ATOM   3632 HG13 VAL A 534      35.439  -6.537   7.724  1.00 66.47           H
ATOM   3633 HG21 VAL A 534      35.355  -9.202   9.003  1.00 86.10           H
ATOM   3634 HG22 VAL A 534      36.777  -8.590   8.135  1.00 86.10           H
ATOM   3635 HG23 VAL A 534      36.936  -9.252   9.781  1.00 86.10           H
ATOM   3636  N   PRO A 535      37.136  -3.990   9.660  1.00 66.18           N
ATOM   3637  CA  PRO A 535      36.784  -2.664  10.149  1.00 55.51           C
ATOM   3638  C   PRO A 535      35.352  -2.671  10.664  1.00 49.15           C
ATOM   3639  O   PRO A 535      34.508  -3.415  10.162  1.00 53.00           O
ATOM   3640  CB  PRO A 535      36.892  -1.734   8.928  1.00 59.86           C
ATOM   3641  CG  PRO A 535      37.848  -2.453   7.989  1.00 66.80           C
ATOM   3642  CD  PRO A 535      37.484  -3.925   8.246  1.00 70.72           C
ATOM   3643  HA  PRO A 535      37.513  -2.318  10.882  1.00 66.64           H
ATOM   3644  HB2 PRO A 535      35.915  -1.698   8.440  1.00 71.87           H
ATOM   3645  HB3 PRO A 535      37.233  -0.726   9.160  1.00 71.87           H
ATOM   3646  HG2 PRO A 535      37.667  -2.182   6.949  1.00 80.19           H
ATOM   3647  HG3 PRO A 535      38.877  -2.224   8.266  1.00 80.19           H
ATOM   3648  HD2 PRO A 535      36.621  -4.222   7.656  1.00 84.89           H
ATOM   3649  HD3 PRO A 535      38.362  -4.526   8.009  1.00 84.89           H
ATOM   3650  N   LEU A 536      35.063  -1.811  11.636  1.00 43.93           N
ATOM   3651  CA  LEU A 536      33.697  -1.675  12.124  1.00 40.93           C
ATOM   3652  C   LEU A 536      32.787  -1.215  10.950  1.00 33.91           C
ATOM   3653  O   LEU A 536      31.678  -1.670  10.811  1.00 35.08           O
ATOM   3654  CB  LEU A 536      33.667  -0.719  13.325  1.00 35.65           C
ATOM   3655  CG  LEU A 536      32.233  -0.440  13.817  1.00 32.67           C
ATOM   3656  CD1 LEU A 536      31.473  -1.709  14.175  1.00 30.27           C
ATOM   3657  CD2 LEU A 536      32.287   0.550  14.986  1.00 35.98           C
ATOM   3658  H   LEU A 536      35.783  -1.241  12.009  1.00 52.75           H
ATOM   3659  HA  LEU A 536      33.307  -2.679  12.464  1.00 49.15           H
ATOM   3660  HB2 LEU A 536      34.252  -1.173  14.149  1.00 42.81           H
ATOM   3661  HB3 LEU A 536      34.177   0.232  13.081  1.00 42.81           H
ATOM   3662  HG  LEU A 536      31.680   0.061  12.980  1.00 39.24           H
ATOM   3663 HD11 LEU A 536      30.467  -1.490  14.555  1.00 36.36           H
ATOM   3664 HD12 LEU A 536      31.337  -2.361  13.301  1.00 36.36           H
ATOM   3665 HD13 LEU A 536      31.978  -2.299  14.950  1.00 36.36           H
ATOM   3666 HD21 LEU A 536      31.300   0.631  15.462  1.00 43.21           H
ATOM   3667 HD22 LEU A 536      32.991   0.227  15.765  1.00 43.21           H
ATOM   3668 HD23 LEU A 536      32.575   1.545  14.641  1.00 43.21           H
ATOM   3669  N   TYR A 537      33.316  -0.322  10.085  1.00 38.43           N
ATOM   3670  CA  TYR A 537      32.594   0.195   8.902  1.00 41.62           C
ATOM   3671  C   TYR A 537      32.025  -0.968   8.094  1.00 40.94           C
ATOM   3672  O   TYR A 537      30.838  -1.011   7.810  1.00 36.68           O
ATOM   3673  CB  TYR A 537      33.498   1.035   7.977  1.00 38.53           C
ATOM   3674  CG  TYR A 537      32.788   1.654   6.768  1.00 48.12           C
ATOM   3675  CD1 TYR A 537      32.477   0.878   5.634  1.00 45.91           C
ATOM   3676  CD2 TYR A 537      32.463   3.027   6.758  1.00 44.33           C
ATOM   3677  CE1 TYR A 537      31.808   1.442   4.535  1.00 46.03           C
ATOM   3678  CE2 TYR A 537      31.783   3.598   5.664  1.00 51.70           C
ATOM   3679  CZ  TYR A 537      31.442   2.802   4.553  1.00 47.77           C
ATOM   3680  OH  TYR A 537      30.797   3.348   3.489  1.00 53.15           O
ATOM   3681  H   TYR A 537      34.235   0.054  10.273  1.00 46.15           H
ATOM   3682  HA  TYR A 537      31.774   0.826   9.249  1.00 49.98           H
ATOM   3683  HB2 TYR A 537      33.938   1.836   8.570  1.00 46.27           H
ATOM   3684  HB3 TYR A 537      34.314   0.411   7.612  1.00 46.27           H
ATOM   3685  HD1 TYR A 537      32.751  -0.164   5.599  1.00 55.13           H
ATOM   3686  HD2 TYR A 537      32.713   3.644   7.608  1.00 53.23           H
ATOM   3687  HE1 TYR A 537      31.586   0.835   3.670  1.00 55.27           H
ATOM   3688  HE2 TYR A 537      31.522   4.646   5.674  1.00 62.07           H
ATOM   3689  HH  TYR A 537      30.569   4.272   3.625  1.00 63.82           H
ATOM   3690  N   ASP A 538      32.904  -1.888   7.717  1.00 38.06           N
ATOM   3691  CA  ASP A 538      32.590  -3.001   6.861  1.00 45.38           C
ATOM   3692  C   ASP A 538      31.601  -3.909   7.582  1.00 37.57           C
ATOM   3693  O   ASP A 538      30.681  -4.426   6.964  1.00 38.19           O
ATOM   3694  CB  ASP A 538      33.900  -3.706   6.448  1.00 49.56           C
ATOM   3695  CG  ASP A 538      34.997  -2.823   5.776  1.00 55.12           C
ATOM   3696  OD1 ASP A 538      34.804  -1.592   5.614  1.00 53.43           O
ATOM   3697  OD2 ASP A 538      36.053  -3.392   5.434  1.00 67.31           O1-
ATOM   3698  H   ASP A 538      33.876  -1.751   7.946  1.00 45.71           H
ATOM   3699  HA  ASP A 538      32.112  -2.610   5.964  1.00 54.49           H
ATOM   3700  HB2 ASP A 538      34.342  -4.185   7.319  1.00 59.51           H
ATOM   3701  HB3 ASP A 538      33.678  -4.544   5.788  1.00 59.51           H
ATOM   3702  N   LEU A 539      31.744  -4.085   8.897  1.00 33.93           N
ATOM   3703  CA  LEU A 539      30.791  -4.893   9.664  1.00 34.78           C
ATOM   3704  C   LEU A 539      29.393  -4.252   9.737  1.00 33.35           C
ATOM   3705  O   LEU A 539      28.367  -4.936   9.688  1.00 35.07           O
ATOM   3706  CB  LEU A 539      31.399  -5.172  11.043  1.00 35.25           C
ATOM   3707  CG  LEU A 539      30.386  -5.826  11.994  1.00 45.04           C
ATOM   3708  CD1 LEU A 539      30.098  -7.278  11.573  1.00 42.49           C
ATOM   3709  CD2 LEU A 539      30.843  -5.718  13.452  1.00 41.72           C
ATOM   3710  H   LEU A 539      32.510  -3.633   9.376  1.00 40.74           H
ATOM   3711  HA  LEU A 539      30.690  -5.846   9.149  1.00 41.77           H
ATOM   3712  HB2 LEU A 539      32.281  -5.805  10.951  1.00 42.33           H
ATOM   3713  HB3 LEU A 539      31.712  -4.223  11.478  1.00 42.33           H
ATOM   3714  HG  LEU A 539      29.473  -5.254  11.959  1.00 54.08           H
ATOM   3715 HD11 LEU A 539      29.307  -7.700  12.194  1.00 51.03           H
ATOM   3716 HD12 LEU A 539      29.783  -7.328  10.531  1.00 51.03           H
ATOM   3717 HD13 LEU A 539      31.005  -7.874  11.700  1.00 51.03           H
ATOM   3718 HD21 LEU A 539      30.145  -6.258  14.095  1.00 50.10           H
ATOM   3719 HD22 LEU A 539      31.847  -6.128  13.565  1.00 50.10           H
ATOM   3720 HD23 LEU A 539      30.840  -4.668  13.752  1.00 50.10           H
ATOM   3721  N   LEU A 540      29.349  -2.930   9.891  1.00 33.31           N
ATOM   3722  CA  LEU A 540      28.140  -2.163   9.883  1.00 33.31           C
ATOM   3723  C   LEU A 540      27.448  -2.259   8.530  1.00 30.88           C
ATOM   3724  O   LEU A 540      26.237  -2.405   8.477  1.00 29.17           O
ATOM   3725  CB  LEU A 540      28.505  -0.727  10.242  1.00 30.46           C
ATOM   3726  CG  LEU A 540      28.781  -0.532  11.735  1.00 28.30           C
ATOM   3727  CD1 LEU A 540      29.280   0.895  11.963  1.00 26.44           C
ATOM   3728  CD2 LEU A 540      27.531  -0.703  12.572  1.00 28.72           C
ATOM   3729  H   LEU A 540      30.217  -2.419   9.931  1.00 40.01           H
ATOM   3730  HA  LEU A 540      27.460  -2.572  10.626  1.00 40.01           H
ATOM   3731  HB2 LEU A 540      29.398  -0.437   9.693  1.00 36.59           H
ATOM   3732  HB3 LEU A 540      27.699  -0.059   9.941  1.00 36.59           H
ATOM   3733  HG  LEU A 540      29.522  -1.251  12.072  1.00 33.99           H
ATOM   3734 HD11 LEU A 540      29.451   1.057  13.025  1.00 31.76           H
ATOM   3735 HD12 LEU A 540      30.217   1.047  11.424  1.00 31.76           H
ATOM   3736 HD13 LEU A 540      28.539   1.614  11.612  1.00 31.76           H
ATOM   3737 HD21 LEU A 540      27.755  -0.501  13.617  1.00 34.49           H
ATOM   3738 HD22 LEU A 540      26.765  -0.003  12.230  1.00 34.49           H
ATOM   3739 HD23 LEU A 540      27.160  -1.725  12.518  1.00 34.49           H
ATOM   3740  N   LEU A 541      28.223  -2.176   7.457  1.00 31.90           N
ATOM   3741  CA  LEU A 541      27.758  -2.254   6.083  1.00 38.58           C
ATOM   3742  C   LEU A 541      27.176  -3.626   5.788  1.00 41.04           C
ATOM   3743  O   LEU A 541      26.066  -3.693   5.266  1.00 38.54           O
ATOM   3744  CB  LEU A 541      28.932  -1.950   5.156  1.00 42.20           C
ATOM   3745  CG  LEU A 541      28.517  -1.907   3.670  1.00 50.09           C
ATOM   3746  CD1 LEU A 541      27.796  -0.591   3.344  1.00 42.61           C
ATOM   3747  CD2 LEU A 541      29.797  -2.049   2.824  1.00 58.02           C
ATOM   3748  H   LEU A 541      29.211  -2.038   7.601  1.00 38.32           H
ATOM   3749  HA  LEU A 541      26.985  -1.501   5.946  1.00 46.33           H
ATOM   3750  HB2 LEU A 541      29.400  -1.003   5.437  1.00 50.67           H
ATOM   3751  HB3 LEU A 541      29.672  -2.739   5.291  1.00 50.67           H
ATOM   3752  HG  LEU A 541      27.844  -2.731   3.433  1.00 60.14           H
ATOM   3753 HD11 LEU A 541      27.510  -0.580   2.293  1.00 51.16           H
ATOM   3754 HD12 LEU A 541      26.891  -0.489   3.942  1.00 51.16           H
ATOM   3755 HD13 LEU A 541      28.463   0.253   3.532  1.00 51.16           H
ATOM   3756 HD21 LEU A 541      29.556  -1.939   1.767  1.00 69.66           H
ATOM   3757 HD22 LEU A 541      30.537  -1.302   3.111  1.00 69.66           H
ATOM   3758 HD23 LEU A 541      30.226  -3.040   2.971  1.00 69.66           H
ATOM   3759  N   GLU A 542      27.862  -4.713   6.179  1.00 36.46           N
ATOM   3760  CA  GLU A 542      27.275  -6.056   6.118  1.00 42.82           C
ATOM   3761  C   GLU A 542      25.881  -6.107   6.765  1.00 33.01           C
ATOM   3762  O   GLU A 542      24.950  -6.573   6.116  1.00 46.74           O
ATOM   3763  CB  GLU A 542      28.266  -7.104   6.655  1.00 42.92           C
ATOM   3764  CG  GLU A 542      27.609  -8.386   7.222  1.00 53.73           C
ATOM   3765  CD  GLU A 542      26.870  -9.301   6.227  1.00 72.02           C
ATOM   3766  OE1 GLU A 542      26.908  -8.999   5.006  1.00 78.41           O
ATOM   3767  OE2 GLU A 542      26.278 -10.303   6.703  1.00 73.14           O1-
ATOM   3768  H   GLU A 542      28.773  -4.601   6.607  1.00 43.78           H
ATOM   3769  HA  GLU A 542      27.141  -6.274   5.057  1.00 51.41           H
ATOM   3770  HB2 GLU A 542      28.973  -7.352   5.867  1.00 51.54           H
ATOM   3771  HB3 GLU A 542      28.853  -6.654   7.455  1.00 51.54           H
ATOM   3772  HG2 GLU A 542      28.392  -8.989   7.682  1.00 64.50           H
ATOM   3773  HG3 GLU A 542      26.955  -8.167   8.067  1.00 64.50           H
ATOM   3774  N   MET A 543      25.691  -5.578   7.987  1.00 35.49           N
ATOM   3775  CA  MET A 543      24.391  -5.607   8.689  1.00 33.52           C
ATOM   3776  C   MET A 543      23.293  -4.700   8.141  1.00 27.92           C
ATOM   3777  O   MET A 543      22.112  -5.052   8.230  1.00 37.69           O
ATOM   3778  CB  MET A 543      24.580  -5.244  10.149  1.00 32.54           C
ATOM   3779  CG  MET A 543      25.072  -6.391  11.037  1.00 46.21           C
ATOM   3780  SD  MET A 543      25.316  -5.852  12.759  1.00 48.37           S
ATOM   3781  CE  MET A 543      26.989  -5.232  12.548  1.00 35.17           C
ATOM   3782  H   MET A 543      26.474  -5.146   8.461  1.00 42.62           H
ATOM   3783  HA  MET A 543      24.019  -6.631   8.647  1.00 40.26           H
ATOM   3784  HB2 MET A 543      25.288  -4.421  10.215  1.00 39.08           H
ATOM   3785  HB3 MET A 543      23.632  -4.902  10.559  1.00 39.08           H
ATOM   3786  HG2 MET A 543      24.332  -7.191  11.029  1.00 55.49           H
ATOM   3787  HG3 MET A 543      26.014  -6.770  10.634  1.00 55.49           H
ATOM   3788  HE1 MET A 543      27.321  -4.739  13.460  1.00 42.24           H
ATOM   3789  HE2 MET A 543      27.624  -6.090  12.342  1.00 42.24           H
ATOM   3790  HE3 MET A 543      27.031  -4.531  11.720  1.00 42.24           H
ATOM   3791  N   LEU A 544      23.654  -3.507   7.693  1.00 31.09           N
ATOM   3792  CA  LEU A 544      22.743  -2.525   7.133  1.00 34.32           C
ATOM   3793  C   LEU A 544      22.303  -2.925   5.709  1.00 39.04           C
ATOM   3794  O   LEU A 544      21.116  -2.764   5.409  1.00 36.37           O
ATOM   3795  CB  LEU A 544      23.421  -1.138   7.143  1.00 35.46           C
ATOM   3796  CG  LEU A 544      23.398  -0.393   8.498  1.00 32.33           C
ATOM   3797  CD1 LEU A 544      24.447   0.722   8.490  1.00 35.57           C
ATOM   3798  CD2 LEU A 544      22.050   0.265   8.809  1.00 33.00           C
ATOM   3799  H   LEU A 544      24.643  -3.283   7.666  1.00 37.34           H
ATOM   3800  HA  LEU A 544      21.856  -2.481   7.767  1.00 41.22           H
ATOM   3801  HB2 LEU A 544      24.460  -1.274   6.835  1.00 42.58           H
ATOM   3802  HB3 LEU A 544      22.947  -0.503   6.392  1.00 42.58           H
ATOM   3803  HG  LEU A 544      23.637  -1.096   9.290  1.00 38.83           H
ATOM   3804 HD11 LEU A 544      24.440   1.269   9.430  1.00 42.72           H
ATOM   3805 HD12 LEU A 544      25.427   0.271   8.389  1.00 42.72           H
ATOM   3806 HD13 LEU A 544      24.264   1.419   7.670  1.00 42.72           H
ATOM   3807 HD21 LEU A 544      22.086   0.751   9.785  1.00 39.63           H
ATOM   3808 HD22 LEU A 544      21.817   1.011   8.051  1.00 39.63           H
ATOM   3809 HD23 LEU A 544      21.262  -0.480   8.828  1.00 39.63           H
ATOM   3810  N   ASP A 545      23.243  -3.417   4.863  1.00 35.78           N
ATOM   3811  CA  ASP A 545      23.064  -3.764   3.453  1.00 35.89           C
ATOM   3812  C   ASP A 545      22.397  -5.139   3.339  1.00 41.48           C
ATOM   3813  O   ASP A 545      22.963  -6.103   2.809  1.00 47.46           O
ATOM   3814  CB  ASP A 545      24.408  -3.741   2.672  1.00 34.40           C
ATOM   3815  CG  ASP A 545      24.204  -3.927   1.159  1.00 33.76           C
ATOM   3816  OD1 ASP A 545      23.026  -3.782   0.778  1.00 26.80           O
ATOM   3817  OD2 ASP A 545      25.183  -4.229   0.428  1.00 37.10           O1-
ATOM   3818  H   ASP A 545      24.169  -3.586   5.230  1.00 42.97           H
ATOM   3819  HA  ASP A 545      22.386  -3.024   3.028  1.00 43.10           H
ATOM   3820  HB2 ASP A 545      24.916  -2.788   2.817  1.00 41.31           H
ATOM   3821  HB3 ASP A 545      25.098  -4.505   3.031  1.00 41.31           H
ATOM   3822  N   ALA A 546      21.164  -5.209   3.845  1.00 37.16           N
ATOM   3823  CA  ALA A 546      20.337  -6.392   3.856  1.00 47.90           C
ATOM   3824  C   ALA A 546      19.600  -6.528   2.510  1.00 41.78           C
ATOM   3825  O   ALA A 546      19.171  -5.555   1.885  1.00 45.05           O
ATOM   3826  CB  ALA A 546      19.341  -6.270   5.023  1.00 46.17           C
ATOM   3827  H   ALA A 546      20.768  -4.370   4.242  1.00 44.62           H
ATOM   3828  HA  ALA A 546      20.961  -7.273   4.023  1.00 57.52           H
ATOM   3829  HB1 ALA A 546      18.785  -7.203   5.134  1.00 55.44           H
ATOM   3830  HB2 ALA A 546      19.880  -6.062   5.947  1.00 55.44           H
ATOM   3831  HB3 ALA A 546      18.643  -5.454   4.835  1.00 55.44           H
ATOM   3832  N   HIS A 547      19.357  -7.768   2.118  1.00 44.13           N
ATOM   3833  CA  HIS A 547      18.376  -8.058   1.090  1.00 46.74           C
ATOM   3834  C   HIS A 547      16.940  -7.908   1.650  1.00 50.14           C
ATOM   3835  O   HIS A 547      16.741  -7.619   2.832  1.00 47.04           O
ATOM   3836  CB  HIS A 547      18.735  -9.434   0.519  1.00 50.42           C
ATOM   3837  CG  HIS A 547      18.653 -10.577   1.514  1.00 50.58           C
ATOM   3838  ND1 HIS A 547      17.541 -10.887   2.294  1.00 45.52           N
ATOM   3839  CD2 HIS A 547      19.621 -11.523   1.726  1.00 57.42           C
ATOM   3840  CE1 HIS A 547      17.900 -11.959   3.018  1.00 53.17           C
ATOM   3841  NE2 HIS A 547      19.132 -12.390   2.680  1.00 52.62           N
ATOM   3842  H   HIS A 547      19.722  -8.535   2.665  1.00 52.99           H
ATOM   3843  HA  HIS A 547      18.496  -7.345   0.273  1.00 56.12           H
ATOM   3844  HB2 HIS A 547      19.761  -9.384   0.150  1.00 60.53           H
ATOM   3845  HB3 HIS A 547      18.109  -9.619  -0.348  1.00 60.53           H
ATOM   3846  HD2 HIS A 547      20.593 -11.567   1.255  1.00 68.94           H
ATOM   3847  HE1 HIS A 547      17.356 -12.310   3.881  1.00 63.84           H
ATOM   3848  HE2 HIS A 547      19.662 -13.101   3.166  1.00 63.18           H
ATOM   3849  N   ARG A 548      15.943  -8.054   0.768  1.00 44.76           N
ATOM   3850  CA  ARG A 548      14.516  -8.012   1.090  1.00 50.54           C
ATOM   3851  C   ARG A 548      13.867  -9.363   0.756  1.00 51.51           C
ATOM   3852  O   ARG A 548      12.673  -9.382   0.468  1.00 56.00           O
ATOM   3853  CB  ARG A 548      13.792  -6.838   0.376  1.00 55.36           C
ATOM   3854  CG  ARG A 548      14.656  -5.617  -0.025  1.00 57.70           C
ATOM   3855  CD  ARG A 548      13.910  -4.295   0.143  1.00 66.07           C
ATOM   3856  NE  ARG A 548      14.257  -3.348  -0.928  1.00 70.62           N
ATOM   3857  CZ  ARG A 548      13.624  -2.187  -1.127  1.00 80.25           C
ATOM   3858  NH1 ARG A 548      12.800  -1.692  -0.202  1.00 90.66           N
ATOM   3859  NH2 ARG A 548      13.809  -1.518  -2.265  1.00 75.23           N1+
ATOM   3860  H   ARG A 548      16.185  -8.275  -0.187  1.00 53.74           H
ATOM   3861  HA  ARG A 548      14.403  -7.861   2.163  1.00 60.68           H
ATOM   3862  HB2 ARG A 548      13.395  -7.216  -0.567  1.00 66.47           H
ATOM   3863  HB3 ARG A 548      12.933  -6.538   0.980  1.00 66.47           H
ATOM   3864  HG2 ARG A 548      15.541  -5.548   0.610  1.00 69.28           H
ATOM   3865  HG3 ARG A 548      14.988  -5.744  -1.058  1.00 69.28           H
ATOM   3866  HD2 ARG A 548      12.830  -4.430   0.212  1.00 79.32           H
ATOM   3867  HD3 ARG A 548      14.268  -3.867   1.084  1.00 79.32           H
ATOM   3868  HE  ARG A 548      14.853  -3.695  -1.664  1.00 84.78           H
ATOM   3869 HH11 ARG A 548      12.661  -2.198   0.661  1.00108.83           H
ATOM   3870 HH12 ARG A 548      12.321  -0.818  -0.358  1.00108.83           H
ATOM   3871 HH21 ARG A 548      14.434  -1.880  -2.969  1.00 90.31           H
ATOM   3872 HH22 ARG A 548      13.332  -0.644  -2.419  1.00 90.31           H
ATOM   3873  N   LEU A 549      14.649 -10.466   0.772  1.00 51.84           N
ATOM   3874  CA  LEU A 549      14.222 -11.836   0.414  1.00 55.85           C
ATOM   3875  C   LEU A 549      13.462 -12.497   1.581  1.00 57.48           C
ATOM   3876  O   LEU A 549      12.749 -13.471   1.356  1.00 60.89           O
ATOM   3877  CB  LEU A 549      15.428 -12.750   0.062  1.00 57.35           C
ATOM   3878  CG  LEU A 549      16.586 -12.164  -0.787  1.00 49.29           C
ATOM   3879  CD1 LEU A 549      17.807 -13.101  -0.853  1.00 41.00           C
ATOM   3880  CD2 LEU A 549      16.159 -11.742  -2.189  1.00 41.85           C
ATOM   3881  H   LEU A 549      15.603 -10.361   1.091  1.00 62.24           H
ATOM   3882  HA  LEU A 549      13.557 -11.790  -0.451  1.00 67.06           H
ATOM   3883  HB2 LEU A 549      15.860 -13.107   0.999  1.00 68.86           H
ATOM   3884  HB3 LEU A 549      15.038 -13.625  -0.460  1.00 68.86           H
ATOM   3885  HG  LEU A 549      16.904 -11.261  -0.301  1.00 59.18           H
ATOM   3886 HD11 LEU A 549      18.669 -12.562  -1.251  1.00 49.24           H
ATOM   3887 HD12 LEU A 549      18.062 -13.468   0.142  1.00 49.24           H
ATOM   3888 HD13 LEU A 549      17.589 -13.955  -1.496  1.00 49.24           H
ATOM   3889 HD21 LEU A 549      16.978 -11.201  -2.667  1.00 50.25           H
ATOM   3890 HD22 LEU A 549      15.898 -12.620  -2.782  1.00 50.25           H
ATOM   3891 HD23 LEU A 549      15.293 -11.083  -2.128  1.00 50.25           H
ATOM   3892  N   HIS A 550      13.687 -12.027   2.818  1.00 59.43           N
ATOM   3893  CA  HIS A 550      13.002 -12.485   4.031  1.00 59.00           C
ATOM   3894  C   HIS A 550      11.796 -11.592   4.367  1.00 64.95           C
ATOM   3895  O   HIS A 550      11.473 -11.429   5.546  1.00 60.76           O
ATOM   3896  CB  HIS A 550      13.973 -12.492   5.222  1.00 53.86           C
ATOM   3897  CG  HIS A 550      15.180 -13.381   5.127  1.00 52.02           C
ATOM   3898  ND1 HIS A 550      16.212 -13.381   6.065  1.00 46.50           N
ATOM   3899  CD2 HIS A 550      15.392 -14.381   4.220  1.00 49.90           C
ATOM   3900  CE1 HIS A 550      17.027 -14.372   5.701  1.00 45.74           C
ATOM   3901  NE2 HIS A 550      16.558 -14.990   4.603  1.00 50.01           N
ATOM   3902  H   HIS A 550      14.326 -11.251   2.925  1.00 71.35           H
ATOM   3903  HA  HIS A 550      12.641 -13.506   3.889  1.00 70.83           H
ATOM   3904  HB2 HIS A 550      13.421 -12.844   6.092  1.00 64.66           H
ATOM   3905  HB3 HIS A 550      14.309 -11.471   5.421  1.00 64.66           H
ATOM   3906  HD2 HIS A 550      14.742 -14.672   3.404  1.00 59.92           H
ATOM   3907  HE1 HIS A 550      17.922 -14.658   6.235  1.00 54.92           H
ATOM   3908  HE2 HIS A 550      16.971 -15.800   4.162  1.00 60.04           H
ATOM   3909  N   ALA A 551      11.137 -11.026   3.341  1.00 71.44           N
ATOM   3910  CA  ALA A 551       9.845 -10.350   3.472  1.00 66.22           C
ATOM   3911  C   ALA A 551       8.701 -11.375   3.292  1.00 61.63           C
ATOM   3912  O   ALA A 551       7.964 -11.610   4.266  1.00 54.98           O
ATOM   3913  CB  ALA A 551       9.810  -9.206   2.451  1.00 56.73           C
ATOM   3914  H   ALA A 551      11.447 -11.224   2.400  1.00 85.77           H
ATOM   3915  HA  ALA A 551       9.763  -9.905   4.466  1.00 79.49           H
ATOM   3916  HB1 ALA A 551       9.881  -9.611   1.440  1.00 68.12           H
ATOM   3917  HB2 ALA A 551      10.650  -8.530   2.627  1.00 68.12           H
ATOM   3918  HB3 ALA A 551       8.877  -8.654   2.552  1.00 68.12           H
ATOM   3919  HC  ALA A 551       8.580 -11.905   2.154  1.00 73.99           H
TER
HETATM 3920  C1  E4D A 600      31.111  -0.373  28.812  1.00 29.64           C
HETATM 3921  C10 E4D A 600      28.467  -0.721  27.789  1.00 24.92           C
HETATM 3922  C12 E4D A 600      32.315   0.455  28.570  1.00 25.36           C
HETATM 3923  C13 E4D A 600      32.456   1.331  27.497  1.00 28.26           C
HETATM 3924  C14 E4D A 600      33.694   1.933  27.277  1.00 28.97           C
HETATM 3925  C15 E4D A 600      34.787   1.647  28.123  1.00 31.90           C
HETATM 3926  C17 E4D A 600      34.642   0.783  29.218  1.00 39.08           C
HETATM 3927  C18 E4D A 600      33.395   0.230  29.445  1.00 24.76           C
HETATM 3928  C19 E4D A 600      31.589  -1.872  26.753  1.00 28.81           C
HETATM 3929  C2  E4D A 600      31.221  -1.777  28.209  1.00 31.96           C
HETATM 3930  C20 E4D A 600      32.621  -2.750  26.448  1.00 26.50           C
HETATM 3931  C21 E4D A 600      32.979  -3.017  25.134  1.00 33.61           C
HETATM 3932  C22 E4D A 600      32.331  -2.333  24.096  1.00 23.64           C
HETATM 3933  C23 E4D A 600      31.288  -1.434  24.374  1.00 21.79           C
HETATM 3934  C24 E4D A 600      30.947  -1.172  25.696  1.00 20.59           C
HETATM 3935  C26 E4D A 600      33.690  -3.374  22.345  1.00 28.34           C
HETATM 3936  C27 E4D A 600      33.157  -4.411  21.327  1.00 33.86           C
HETATM 3937  C29 E4D A 600      31.373  -3.040  20.255  1.00 34.34           C
HETATM 3938  C30 E4D A 600      30.444  -3.098  19.030  1.00 37.41           C
HETATM 3939  C31 E4D A 600      31.220  -2.846  17.731  1.00 39.90           C
HETATM 3940  C32 E4D A 600      32.399  -3.828  17.668  1.00 40.35           C
HETATM 3941  C33 E4D A 600      33.317  -3.668  18.900  1.00 37.04           C
HETATM 3942  C4  E4D A 600      28.795  -2.070  27.918  1.00 21.45           C
HETATM 3943  C5  E4D A 600      27.915  -3.073  27.533  1.00 27.34           C
HETATM 3944  C6  E4D A 600      26.637  -2.714  27.132  1.00 29.78           C
HETATM 3945  C7  E4D A 600      26.277  -1.361  27.094  1.00 22.69           C
HETATM 3946  C9  E4D A 600      27.181  -0.342  27.413  1.00 27.10           C
HETATM 3947  N28 E4D A 600      32.506  -3.973  20.090  1.00 38.46           N
HETATM 3948  O16 E4D A 600      35.968   2.255  27.885  1.00 29.68           O
HETATM 3949  O25 E4D A 600      32.585  -2.505  22.766  1.00 31.54           O
HETATM 3950  O3  E4D A 600      29.958  -2.472  28.537  1.00 25.07           O
HETATM 3951  O8  E4D A 600      24.992  -1.123  26.661  1.00 23.40           O
HETATM 3952  S11 E4D A 600      29.656   0.479  28.183  1.00 29.31           S
HETATM 3953  H1  E4D A 600      30.934  -0.506  29.919  1.00 35.60           H
HETATM 3954  H2  E4D A 600      31.919  -2.399  28.831  1.00 38.39           H
HETATM 3955  H13 E4D A 600      31.635   1.537  26.807  1.00 33.95           H
HETATM 3956  H14 E4D A 600      33.844   2.581  26.419  1.00 34.80           H
HETATM 3957  H16 E4D A 600      36.768   1.784  28.386  1.00 35.65           H
HETATM 3958  H17 E4D A 600      35.483   0.573  29.869  1.00 46.93           H
HETATM 3959  H18 E4D A 600      33.258  -0.427  30.305  1.00 29.74           H
HETATM 3960  H20 E4D A 600      33.175  -3.241  27.250  1.00 31.83           H
HETATM 3961  H21 E4D A 600      33.754  -3.747  24.898  1.00 40.36           H
HETATM 3962  H23 E4D A 600      30.760  -0.964  23.541  1.00 26.18           H
HETATM 3963  H24 E4D A 600      30.148  -0.458  25.897  1.00 24.75           H
HETATM 3964  H5  E4D A 600      28.248  -4.126  27.543  1.00 32.85           H
HETATM 3965  H6  E4D A 600      25.907  -3.472  26.805  1.00 35.77           H
HETATM 3966  H9  E4D A 600      26.895   0.701  27.349  1.00 32.56           H
HETATM 3967  HO8 E4D A 600      24.815  -0.154  26.513  1.00 28.12           H
HETATM 3968 H261 E4D A 600      34.174  -3.865  23.204  1.00 34.04           H
HETATM 3969 H262 E4D A 600      34.381  -2.649  21.887  1.00 34.04           H
HETATM 3970 H271 E4D A 600      32.394  -5.066  21.831  1.00 40.66           H
HETATM 3971 H272 E4D A 600      34.009  -5.080  21.059  1.00 40.66           H
HETATM 3972 H291 E4D A 600      31.720  -1.997  20.421  1.00 41.25           H
HETATM 3973 H292 E4D A 600      30.805  -3.345  21.165  1.00 41.25           H
HETATM 3974 H301 E4D A 600      29.612  -2.387  19.143  1.00 44.93           H
HETATM 3975 H302 E4D A 600      30.002  -4.122  19.003  1.00 44.93           H
HETATM 3976 H311 E4D A 600      31.567  -1.799  17.686  1.00 47.91           H
HETATM 3977 H312 E4D A 600      30.543  -2.990  16.866  1.00 47.91           H
HETATM 3978 H321 E4D A 600      32.977  -3.694  16.742  1.00 48.45           H
HETATM 3979 H322 E4D A 600      32.007  -4.875  17.650  1.00 48.45           H
HETATM 3980 H331 E4D A 600      34.153  -4.394  18.829  1.00 44.48           H
HETATM 3981 H332 E4D A 600      33.749  -2.647  18.913  1.00 44.48           H
HETATM 3982  O   HOH A1001      25.114  19.637  23.357  0.52 20.33           O
HETATM 3983  H1  HOH A1001      24.486  19.019  23.738  0.52 24.43           H
HETATM 3984  H2  HOH A1001      24.701  19.908  22.537  0.52 24.43           H
HETATM 3985  O   HOH A1002      20.846 -12.065  23.731  0.81 19.63           O
HETATM 3986  H1  HOH A1002      20.395 -11.769  22.938  0.81 23.59           H
HETATM 3987  H2  HOH A1002      21.074 -12.977  23.550  0.81 23.59           H
HETATM 3988  O   HOH A1003      21.289   1.380  23.604  1.00 19.05           O
HETATM 3989  H1  HOH A1003      21.461   1.035  24.485  1.00 22.90           H
HETATM 3990  H2  HOH A1003      21.600   2.290  23.633  1.00 22.90           H
HETATM 3991  O   HOH A1004      20.726   0.386  21.146  1.00 21.83           O
HETATM 3992  H1  HOH A1004      19.896   0.528  21.606  1.00 26.22           H
HETATM 3993  H2  HOH A1004      21.389   0.545  21.823  1.00 26.22           H
HETATM 3994  O   HOH A1005      22.352   0.039  25.778  1.00 23.35           O
HETATM 3995  H1  HOH A1005      23.126   0.483  26.135  1.00 28.05           H
HETATM 3996  H2  HOH A1005      22.695  -1.479  25.488  1.00 28.05           H
HETATM 3997  O   HOH A1006      18.627   2.043  24.501  1.00 25.60           O
HETATM 3998  H1  HOH A1006      19.356   1.445  24.315  1.00 30.76           H
HETATM 3999  H2  HOH A1006      17.976   1.501  24.961  1.00 30.76           H
HETATM 4000  O   HOH A1007      20.199 -11.312  20.174  1.00 21.05           O
HETATM 4001  H1  HOH A1007      20.925 -10.706  20.020  1.00 25.29           H
HETATM 4002  H2  HOH A1007      19.556 -11.062  19.512  1.00 25.29           H
HETATM 4003  O   HOH A1008      27.784 -11.151  28.569  1.00 33.37           O
HETATM 4004  H1  HOH A1008      27.511 -10.744  29.393  1.00 40.08           H
HETATM 4005  H2  HOH A1008      28.360 -10.497  28.164  1.00 40.08           H
HETATM 4006  O   HOH A1009      21.745  19.392  31.763  1.00 31.70           O
HETATM 4007  H1  HOH A1009      22.592  19.720  31.452  1.00 38.08           H
HETATM 4008  H2  HOH A1009      21.324  19.047  30.969  1.00 38.08           H
HETATM 4009  O   HOH A1010      13.412   4.509  20.095  1.00 30.51           O
HETATM 4010  H1  HOH A1010      12.479   4.319  19.981  1.00 36.64           H
HETATM 4011  H2  HOH A1010      13.660   4.005  20.878  1.00 36.64           H
HETATM 4012  O   HOH A1011      13.389  20.571  33.784  1.00 31.03           O
HETATM 4013  H1  HOH A1011      14.255  20.770  33.421  1.00 37.27           H
HETATM 4014  H2  HOH A1011      12.971  21.428  33.891  1.00 37.27           H
HETATM 4015  O   HOH A1012      19.172  16.224  -7.148  1.00 30.31           O
HETATM 4016  H1  HOH A1012      19.525  16.559  -6.316  1.00 36.41           H
HETATM 4017  H2  HOH A1012      18.789  15.381  -6.903  1.00 36.41           H
HETATM 4018  O   HOH A1013      25.886   9.907  14.203  1.00 30.72           O
HETATM 4019  H1  HOH A1013      26.103   8.973  14.155  1.00 36.90           H
HETATM 4020  H2  HOH A1013      24.943   9.935  14.023  1.00 36.90           H
HETATM 4021  O   HOH A1014      13.967   5.093   8.846  1.00 35.29           O
HETATM 4022  H1  HOH A1014      14.052   5.568   9.679  1.00 42.38           H
HETATM 4023  H2  HOH A1014      13.994   4.168   9.098  1.00 42.38           H
HETATM 4024  O   HOH A1015      15.536  -3.656  17.935  1.00 40.09           O
HETATM 4025  H1  HOH A1015      15.259  -3.056  17.240  1.00 48.14           H
HETATM 4026  H2  HOH A1015      16.456  -3.428  18.086  1.00 48.14           H
HETATM 4027  O   HOH A1016      18.520   1.841  20.408  1.00 24.08           O
HETATM 4028  H1  HOH A1016      18.344   2.298  19.582  1.00 28.93           H
HETATM 4029  H2  HOH A1016      19.423   1.526  20.314  1.00 28.93           H
HETATM 4030  O   HOH A1017      25.165  14.251  19.226  1.00 25.90           O
HETATM 4031  H1  HOH A1017      25.502  13.490  18.741  1.00 31.11           H
HETATM 4032  H2  HOH A1017      25.509  14.129  20.117  1.00 31.11           H
HETATM 4033  O   HOH A1018      13.780  -2.011  16.702  1.00 42.53           O
HETATM 4034  H1  HOH A1018      13.593  -1.135  17.051  1.00 51.07           H
HETATM 4035  H2  HOH A1018      13.838  -2.562  17.486  1.00 51.07           H
HETATM 4036  O   HOH A1019      23.898   6.905  39.802  1.00 41.62           O
HETATM 4037  H1  HOH A1019      24.342   7.376  39.093  1.00 49.98           H
HETATM 4038  H2  HOH A1019      23.629   6.076  39.392  1.00 49.98           H
HETATM 4039  O   HOH A1020      15.211   6.776  19.810  1.00 32.97           O
HETATM 4040  H1  HOH A1020      14.354   6.339  19.824  1.00 39.60           H
HETATM 4041  H2  HOH A1020      15.075   7.599  20.292  1.00 39.60           H
HETATM 4042  O   HOH A1021      16.857  17.218   1.014  1.00 39.76           O
HETATM 4043  H1  HOH A1021      16.760  16.999   0.087  1.00 47.74           H
HETATM 4044  H2  HOH A1021      17.701  16.837   1.265  1.00 47.74           H
HETATM 4045  O   HOH A1022      20.118  -4.386  26.321  1.00 32.88           O
HETATM 4046  H1  HOH A1022      19.470  -3.760  25.983  1.00 39.50           H
HETATM 4047  H2  HOH A1022      20.962  -3.948  26.186  1.00 39.50           H
HETATM 4048  O   HOH A1023      16.400  21.948  15.672  1.00 35.29           O
HETATM 4049  H1  HOH A1023      16.400  22.315  14.781  1.00 42.38           H
HETATM 4050  H2  HOH A1023      16.195  21.022  15.533  1.00 42.38           H
HETATM 4051  O   HOH A1024      20.800  -5.030  28.858  1.00 32.88           O
HETATM 4052  H1  HOH A1024      20.652  -4.752  27.951  1.00 39.49           H
HETATM 4053  H2  HOH A1024      20.587  -5.966  28.852  1.00 39.49           H
HETATM 4054  O   HOH A1025      32.909   8.617  19.663  1.00 33.13           O
HETATM 4055  H1  HOH A1025      32.695   9.549  19.586  1.00 39.79           H
HETATM 4056  H2  HOH A1025      32.990   8.470  20.602  1.00 39.79           H
HETATM 4057  O   HOH A1026      30.795  10.394  18.765  1.00 33.48           O
HETATM 4058  H1  HOH A1026      29.855  10.251  18.921  1.00 40.21           H
HETATM 4059  H2  HOH A1026      31.077   9.602  18.301  1.00 40.21           H
HETATM 4060  O   HOH A1027      22.919   4.813  38.359  1.00 33.61           O
HETATM 4061  H1  HOH A1027      22.076   4.868  37.903  1.00 40.37           H
HETATM 4062  H2  HOH A1027      23.119   3.872  38.356  1.00 40.37           H
HETATM 4063  O   HOH A1028       8.411  16.322  29.980  1.00 38.40           O
HETATM 4064  H1  HOH A1028       9.316  16.213  29.675  1.00 46.12           H
HETATM 4065  H2  HOH A1028       7.956  15.546  29.643  1.00 46.12           H
HETATM 4066  O   HOH A1029      26.692  -7.152  41.422  1.00 49.40           O
HETATM 4067  H1  HOH A1029      26.556  -6.393  40.847  1.00 59.31           H
HETATM 4068  H2  HOH A1029      26.197  -7.858  41.004  1.00 59.31           H
HETATM 4069  O   HOH A1030      39.871   1.165  37.133  1.00 44.46           O
HETATM 4070  H1  HOH A1030      39.686   0.408  36.569  1.00 53.39           H
HETATM 4071  H2  HOH A1030      40.570   0.859  37.711  1.00 53.39           H
HETATM 4072  O   HOH A1031      28.744 -11.862  21.664  1.00 42.23           O
HETATM 4073  H1  HOH A1031      29.136 -11.084  21.263  1.00 50.72           H
HETATM 4074  H2  HOH A1031      29.498 -12.398  21.911  1.00 50.72           H
HETATM 4075  O   HOH A1032      14.181  29.753  35.887  1.00 50.24           O
HETATM 4076  H1  HOH A1032      14.121  28.811  35.713  1.00 60.32           H
HETATM 4077  H2  HOH A1032      14.752  30.085  35.196  1.00 60.32           H
HETATM 4078  O   HOH A1033      14.019  -8.232  28.520  1.00 39.53           O
HETATM 4079  H1  HOH A1033      14.935  -8.177  28.244  1.00 47.47           H
HETATM 4080  H2  HOH A1033      13.574  -8.664  27.790  1.00 47.47           H
HETATM 4081  O   HOH A1034      38.924   7.943  30.797  1.00 52.69           O
HETATM 4082  H1  HOH A1034      39.457   7.889  31.591  1.00 63.26           H
HETATM 4083  H2  HOH A1034      39.041   7.084  30.384  1.00 63.26           H
HETATM 4084  O   HOH A1035      38.578   8.925  20.679  1.00 45.06           O
HETATM 4085  H1  HOH A1035      37.753   9.134  20.240  1.00 54.11           H
HETATM 4086  H2  HOH A1035      38.313   8.539  21.516  1.00 54.11           H
HETATM 4087  O   HOH A1036      29.786   6.817  19.611  1.00 24.30           O
HETATM 4088  H1  HOH A1036      30.718   6.631  19.480  1.00 29.20           H
HETATM 4089  H2  HOH A1036      29.527   7.305  18.826  1.00 29.20           H
HETATM 4090  O   HOH A1037      30.881   7.385  41.386  1.00 38.17           O
HETATM 4091  H1  HOH A1037      31.558   6.963  40.848  1.00 45.84           H
HETATM 4092  H2  HOH A1037      30.786   8.259  40.997  1.00 45.84           H
HETATM 4093  O   HOH A1038      10.673  29.420  24.550  1.00 40.94           O
HETATM 4094  H1  HOH A1038      10.662  28.586  24.079  1.00 49.16           H
HETATM 4095  H2  HOH A1038      11.602  29.621  24.662  1.00 49.16           H
HETATM 4096  O   HOH A1039      20.714  20.329  13.995  1.00 37.92           O
HETATM 4097  H1  HOH A1039      21.540  20.005  14.358  1.00 45.53           H
HETATM 4098  H2  HOH A1039      20.762  20.104  13.059  1.00 45.53           H
HETATM 4099  O   HOH A1040       9.337  20.654  11.549  1.00 42.19           O
HETATM 4100  H1  HOH A1040       9.140  20.770  12.487  1.00 50.66           H
HETATM 4101  H2  HOH A1040       9.958  21.356  11.356  1.00 50.66           H
HETATM 4102  O   HOH A1041      14.676 -12.207   8.242  1.00 42.48           O
HETATM 4103  H1  HOH A1041      14.787 -11.892   9.136  1.00 51.01           H
HETATM 4104  H2  HOH A1041      13.838 -11.845   7.956  1.00 51.01           H
HETATM 4105  O   HOH A1042      22.326 -11.187  39.186  1.00 50.21           O
HETATM 4106  H1  HOH A1042      22.382 -11.056  40.132  1.00 60.29           H
HETATM 4107  H2  HOH A1042      22.876 -11.956  39.020  1.00 60.29           H
HETATM 4108  O   HOH A1043      30.123   9.595  39.762  1.00 35.23           O
HETATM 4109  H1  HOH A1043      30.333   9.504  38.829  1.00 42.31           H
HETATM 4110  H2  HOH A1043      29.292   9.129  39.863  1.00 42.31           H
HETATM 4111  O   HOH A1044      18.735  20.338  15.794  1.00 43.89           O
HETATM 4112  H1  HOH A1044      18.231  21.109  15.528  1.00 52.70           H
HETATM 4113  H2  HOH A1044      19.413  20.253  15.115  1.00 52.70           H
HETATM 4114  O   HOH A1045      36.969   8.720  38.360  1.00 37.39           O
HETATM 4115  H1  HOH A1045      36.230   8.210  38.707  1.00 44.91           H
HETATM 4116  H2  HOH A1045      36.601   9.197  37.614  1.00 44.91           H
HETATM 4117  O   HOH A1046      30.505  13.787  31.562  1.00 29.18           O
HETATM 4118  H1  HOH A1046      30.079  13.041  31.136  1.00 35.05           H
HETATM 4119  H2  HOH A1046      30.143  13.789  32.449  1.00 35.05           H
HETATM 4120  O   HOH A1047      17.187  18.510  17.284  1.00 37.78           O
HETATM 4121  H1  HOH A1047      16.416  19.012  17.557  1.00 45.37           H
HETATM 4122  H2  HOH A1047      17.691  19.119  16.735  1.00 45.37           H
HETATM 4123  O   HOH A1048      22.403  -9.967  18.924  1.00 33.96           O
HETATM 4124  H1  HOH A1048      22.898  -9.979  18.102  1.00 40.79           H
HETATM 4125  H2  HOH A1048      22.501  -9.065  19.245  1.00 40.79           H
HETATM 4126  O   HOH A1049      10.611  27.588  22.233  0.78 41.58           O
HETATM 4127  H1  HOH A1049      10.657  27.303  21.319  0.78 49.93           H
HETATM 4128  H2  HOH A1049       9.704  27.416  22.489  0.78 49.93           H
HETATM 4129  O   HOH A1050      15.312  -6.357  17.188  1.00 45.30           O
HETATM 4130  H1  HOH A1050      14.766  -6.794  17.845  1.00 54.39           H
HETATM 4131  H2  HOH A1050      15.305  -5.432  17.449  1.00 54.39           H
HETATM 4132  O   HOH A1051      18.827 -11.976  37.110  1.00 47.59           O
HETATM 4133  H1  HOH A1051      19.080 -11.075  37.318  1.00 57.14           H
HETATM 4134  H2  HOH A1051      18.700 -12.393  37.962  1.00 57.14           H
HETATM 4135  O   HOH A1052      29.338   2.237   0.697  1.00 40.80           O
HETATM 4136  H1  HOH A1052      29.887   1.452   0.662  1.00 49.00           H
HETATM 4137  H2  HOH A1052      29.827   2.836   1.261  1.00 49.00           H
HETATM 4138  O   HOH A1053      10.781   3.874  26.905  1.00 38.39           O
HETATM 4139  H1  HOH A1053       9.870   3.595  27.009  1.00 46.11           H
HETATM 4140  H2  HOH A1053      10.720   4.801  26.676  1.00 46.11           H
HETATM 4141  O   HOH A1054      36.934  13.418  31.759  1.00 48.24           O
HETATM 4142  H1  HOH A1054      37.323  13.944  32.457  1.00 57.93           H
HETATM 4143  H2  HOH A1054      36.452  12.729  32.219  1.00 57.93           H
HETATM 4144  O   HOH A1055      30.152  14.910  12.627  1.00 40.41           O
HETATM 4145  H1  HOH A1055      30.892  15.205  13.158  1.00 48.52           H
HETATM 4146  H2  HOH A1055      29.814  14.147  13.102  1.00 48.52           H
HETATM 4147  O   HOH A1056      35.161  17.494   5.999  1.00 51.14           O
HETATM 4148  H1  HOH A1056      34.760  17.100   5.221  1.00 61.40           H
HETATM 4149  H2  HOH A1056      35.990  17.026   6.102  1.00 61.40           H
HETATM 4150  O   HOH A1057      18.481  22.966  36.026  1.00 43.27           O
HETATM 4151  H1  HOH A1057      18.858  23.846  36.047  1.00 51.96           H
HETATM 4152  H2  HOH A1057      17.624  23.067  36.443  1.00 51.96           H
HETATM 4153  O   HOH A1058      20.235  -3.087   0.846  1.00 46.08           O
HETATM 4154  H1  HOH A1058      21.192  -3.194   0.831  1.00 55.33           H
HETATM 4155  H2  HOH A1058      19.915  -3.939   1.150  1.00 55.33           H
HETATM 4156  O   HOH A1059      20.224  -2.207  21.055  1.00 37.02           O
HETATM 4157  H1  HOH A1059      20.497  -1.286  21.104  1.00 44.46           H
HETATM 4158  H2  HOH A1059      20.614  -2.523  20.238  1.00 44.46           H
HETATM 4159  O   HOH A1060       7.064  13.990  28.677  1.00 49.04           O
HETATM 4160  H1  HOH A1060       6.277  14.315  28.239  1.00 58.88           H
HETATM 4161  H2  HOH A1060       6.977  13.034  28.641  1.00 58.88           H
HETATM 4162  O   HOH A1061      29.100   2.895  42.644  1.00 41.16           O
HETATM 4163  H1  HOH A1061      29.222   3.827  42.439  1.00 49.43           H
HETATM 4164  H2  HOH A1061      28.186   2.719  42.398  1.00 49.43           H
HETATM 4165  O   HOH A1062       1.854  23.728  28.987  1.00 37.14           O
HETATM 4166  H1  HOH A1062       2.776  23.969  29.106  1.00 44.60           H
HETATM 4167  H2  HOH A1062       1.878  22.791  28.781  1.00 44.60           H
HETATM 4168  O   HOH A1063      35.631  16.531   8.888  1.00 40.52           O
HETATM 4169  H1  HOH A1063      35.253  17.060   8.182  1.00 48.66           H
HETATM 4170  H2  HOH A1063      35.698  15.650   8.510  1.00 48.66           H
HETATM 4171  O   HOH A1064      12.153  23.169  33.091  1.00 37.65           O
HETATM 4172  H1  HOH A1064      11.312  22.723  32.974  1.00 45.22           H
HETATM 4173  H2  HOH A1064      12.344  23.538  32.225  1.00 45.22           H
HETATM 4174  O   HOH A1065      43.941  12.772  26.480  1.00 41.87           O
HETATM 4175  H1  HOH A1065      44.876  12.574  26.499  1.00 50.27           H
HETATM 4176  H2  HOH A1065      43.551  12.018  26.029  1.00 50.27           H
HETATM 4177  O   HOH A1066      14.318  24.753  34.454  1.00 42.09           O
HETATM 4178  H1  HOH A1066      13.515  24.500  33.995  1.00 50.55           H
HETATM 4179  H2  HOH A1066      14.008  25.230  35.225  1.00 50.55           H
HETATM 4180  O   HOH A1067      26.320  13.693  21.537  1.00 29.71           O
HETATM 4181  H1  HOH A1067      26.367  13.766  22.492  1.00 35.68           H
HETATM 4182  H2  HOH A1067      26.510  12.762  21.369  1.00 35.68           H
HETATM 4183  O   HOH A1068      12.827  22.397   9.290  1.00 48.82           O
HETATM 4184  H1  HOH A1068      13.665  22.299   9.751  1.00 58.61           H
HETATM 4185  H2  HOH A1068      12.584  23.310   9.452  1.00 58.61           H
HETATM 4186  O   HOH A1069      35.167  -0.246  17.303  1.00 58.31           O
HETATM 4187  H1  HOH A1069      34.451  -0.829  17.549  1.00 70.01           H
HETATM 4188  H2  HOH A1069      35.377  -0.434  16.394  1.00 70.01           H
HETATM 4189  O   HOH A1070      25.390  14.771  38.566  1.00 47.68           O
HETATM 4190  H1  HOH A1070      25.300  14.104  37.885  1.00 57.25           H
HETATM 4191  H2  HOH A1070      26.318  15.000  38.555  1.00 57.25           H
HETATM 4192  O   HOH A1071      18.732  13.514  42.202  1.00 44.55           O
HETATM 4193  H1  HOH A1071      19.544  13.747  41.748  1.00 53.49           H
HETATM 4194  H2  HOH A1071      18.669  14.146  42.918  1.00 53.49           H
HETATM 4195  O   HOH A1072      31.267 -10.736  21.233  1.00 37.87           O
HETATM 4196  H1  HOH A1072      31.450  -9.789  21.234  1.00 45.48           H
HETATM 4197  H2  HOH A1072      31.151 -10.946  20.307  1.00 45.48           H
HETATM 4198  O   HOH A1073      23.887 -13.804  39.055  1.00 50.53           O
HETATM 4199  H1  HOH A1073      24.099 -14.735  39.154  1.00 60.67           H
HETATM 4200  H2  HOH A1073      24.292 -13.558  38.220  1.00 60.67           H
HETATM 4201  O   HOH A1074      12.168  27.758  35.435  1.00 53.62           O
HETATM 4202  H1  HOH A1074      12.027  28.588  34.976  1.00 64.37           H
HETATM 4203  H2  HOH A1074      12.362  28.017  36.337  1.00 64.37           H
HETATM 4204  O   HOH A1075      11.838  -4.650  13.176  1.00 58.12           O
HETATM 4205  H1  HOH A1075      12.012  -4.384  14.081  1.00 69.78           H
HETATM 4206  H2  HOH A1075      12.573  -5.220  12.948  1.00 69.78           H
HETATM 4207  O   HOH A1076       3.958  22.801  20.972  1.00 49.11           O
HETATM 4208  H1  HOH A1076       4.228  23.307  20.204  1.00 58.97           H
HETATM 4209  H2  HOH A1076       4.374  23.251  21.710  1.00 58.97           H
HETATM 4210  O   HOH A1077      13.049  -0.578  27.510  1.00 52.39           O
HETATM 4211  H1  HOH A1077      13.088   0.331  27.196  1.00 62.90           H
HETATM 4212  H2  HOH A1077      12.179  -0.876  27.245  1.00 62.90           H
HETATM 4213  O   HOH A1078       2.753  25.835  25.282  1.00 49.94           O
HETATM 4214  H1  HOH A1078       1.842  25.642  25.058  1.00 59.96           H
HETATM 4215  H2  HOH A1078       3.238  25.685  24.468  1.00 59.96           H
HETATM 4216  O   HOH A1079      23.057   7.551  -4.839  1.00 60.19           O
HETATM 4217  H1  HOH A1079      22.668   7.222  -5.651  1.00 72.26           H
HETATM 4218  H2  HOH A1079      22.303   7.770  -4.287  1.00 72.26           H
HETATM 4219  O   HOH A1080      20.390  -7.533  10.699  1.00 51.29           O
HETATM 4220  H1  HOH A1080      20.537  -6.999   9.917  1.00 61.58           H
HETATM 4221  H2  HOH A1080      19.835  -6.988  11.258  1.00 61.58           H
HETATM 4222  O   HOH A1081       4.892  25.138  22.994  1.00 43.66           O
HETATM 4223  H1  HOH A1081       5.447  24.896  23.742  1.00 52.42           H
HETATM 4224  H2  HOH A1081       5.454  25.699  22.456  1.00 52.42           H
HETATM 4225  O   HOH A1082      34.681 -15.071  30.970  1.00 53.79           O
HETATM 4226  H1  HOH A1082      33.934 -15.020  30.373  1.00 64.58           H
HETATM 4227  H2  HOH A1082      34.840 -16.010  31.076  1.00 64.58           H
HETATM 4228  O   HOH A1083      12.576   1.982  26.488  1.00 46.18           O
HETATM 4229  H1  HOH A1083      13.061   2.156  25.675  1.00 55.46           H
HETATM 4230  H2  HOH A1083      11.960   2.718  26.565  1.00 55.46           H
HETATM 4231  O   HOH A1084      27.034  -9.256  15.310  1.00 53.25           O
HETATM 4232  H1  HOH A1084      27.496  -8.478  15.626  1.00 63.94           H
HETATM 4233  H2  HOH A1084      26.775  -9.036  14.415  1.00 63.94           H
HETATM 4234  O   HOH A1085      20.269  -1.749  23.699  1.00 42.02           O
HETATM 4235  H1  HOH A1085      21.057  -2.090  24.140  1.00 50.46           H
HETATM 4236  H2  HOH A1085      20.301  -2.149  22.825  1.00 50.46           H
HETATM 4237  O   HOH A1086      31.191  11.308  15.148  1.00 40.04           O
HETATM 4238  H1  HOH A1086      30.285  11.403  14.853  1.00 48.08           H
HETATM 4239  H2  HOH A1086      31.539  10.601  14.605  1.00 48.08           H
HETATM 4240  O   HOH A1087      35.552 -10.805  24.390  1.00 59.73           O
HETATM 4241  H1  HOH A1087      35.813 -11.592  23.909  1.00 71.71           H
HETATM 4242  H2  HOH A1087      34.765 -10.504  23.929  1.00 71.71           H
HETATM 4243  O   HOH A1088      40.900   5.653  31.704  1.00 47.17           O
HETATM 4244  H1  HOH A1088      41.195   5.983  32.556  1.00 56.64           H
HETATM 4245  H2  HOH A1088      40.398   4.864  31.915  1.00 56.64           H
HETATM 4246  O   HOH A1089      21.180  -8.142   6.843  1.00 54.58           O
HETATM 4247  H1  HOH A1089      21.597  -7.305   6.631  1.00 65.53           H
HETATM 4248  H2  HOH A1089      21.908  -8.706   7.111  1.00 65.53           H
HETATM 4249  O   HOH A1090      14.417   3.859  33.667  1.00 53.61           O
HETATM 4250  H1  HOH A1090      13.629   4.311  33.362  1.00 64.36           H
HETATM 4251  H2  HOH A1090      15.125   4.230  33.136  1.00 64.36           H
HETATM 4252  O   HOH A1091      29.144   5.797  42.758  1.00 48.93           O
HETATM 4253  H1  HOH A1091      29.253   6.274  43.582  1.00 58.75           H
HETATM 4254  H2  HOH A1091      29.622   6.333  42.115  1.00 58.75           H
HETATM 4255  O   HOH A1092      29.325  -8.712   3.694  1.00 57.90           O
HETATM 4256  H1  HOH A1092      29.003  -9.191   2.932  1.00 69.52           H
HETATM 4257  H2  HOH A1092      28.555  -8.644   4.267  1.00 69.52           H
HETATM 4258  O   HOH A1093      27.622 -12.602  24.395  1.00 43.54           O
HETATM 4259  H1  HOH A1093      28.308 -12.439  23.744  1.00 52.29           H
HETATM 4260  H2  HOH A1093      27.323 -13.495  24.205  1.00 52.29           H
HETATM 4261  O   HOH A1094      16.196   2.837  35.544  1.00 40.82           O
HETATM 4262  H1  HOH A1094      15.803   3.226  34.758  1.00 49.01           H
HETATM 4263  H2  HOH A1094      15.460   2.386  35.965  1.00 49.01           H
HETATM 4264  O   HOH A1095      18.293  -2.208  25.533  1.00 42.32           O
HETATM 4265  H1  HOH A1095      19.022  -1.887  24.994  1.00 50.82           H
HETATM 4266  H2  HOH A1095      17.818  -2.808  24.954  1.00 50.82           H
HETATM 4267  O   HOH A1096      28.277 -15.559  38.515  1.00 56.11           O
HETATM 4268  H1  HOH A1096      28.409 -16.479  38.276  1.00 67.37           H
HETATM 4269  H2  HOH A1096      27.523 -15.576  39.104  1.00 67.37           H
HETATM 4270  O   HOH A1097       7.180  31.532  32.397  1.00 42.71           O
HETATM 4271  H1  HOH A1097       7.911  32.078  32.691  1.00 51.28           H
HETATM 4272  H2  HOH A1097       7.304  30.702  32.853  1.00 51.28           H
HETATM 4273  O   HOH A1098      34.720   3.179  45.644  1.00 44.13           O
HETATM 4274  H1  HOH A1098      34.753   2.241  45.431  1.00 52.99           H
HETATM 4275  H2  HOH A1098      33.821   3.320  45.958  1.00 52.99           H
HETATM 4276  O   HOH A1099      44.673   8.167  22.944  0.59 48.18           O
HETATM 4277  H1  HOH A1099      44.285   7.297  22.841  0.59 57.85           H
HETATM 4278  H2  HOH A1099      44.289   8.501  23.759  0.59 57.85           H
HETATM 4279  O   HOH A1100       2.564   4.249  21.386  1.00 52.83           O
HETATM 4280  H1  HOH A1100       3.015   3.408  21.285  1.00 63.43           H
HETATM 4281  H2  HOH A1100       2.693   4.685  20.541  1.00 63.43           H
HETATM 4282  O   HOH A1101      31.049  -5.235   4.376  1.00 50.32           O
HETATM 4283  H1  HOH A1101      30.243  -5.588   3.993  1.00 60.42           H
HETATM 4284  H2  HOH A1101      30.835  -5.102   5.303  1.00 60.42           H
HETATM 4285  O   HOH A1102      32.328   0.192   0.331  0.87 59.15           O
HETATM 4286  H1  HOH A1102      33.114   0.692   0.547  0.87 71.02           H
HETATM 4287  H2  HOH A1102      32.582  -0.722   0.476  0.87 71.02           H
HETATM 4288  O   HOH A1103      12.067  -1.946   9.659  1.00 47.97           O
HETATM 4289  H1  HOH A1103      11.441  -1.354   9.244  1.00 57.60           H
HETATM 4290  H2  HOH A1103      12.917  -1.689   9.297  1.00 57.60           H
HETATM 4291  O   HOH A1104      33.944 -14.356  26.139  1.00 57.97           O
HETATM 4292  H1  HOH A1104      33.439 -15.158  25.995  1.00 69.60           H
HETATM 4293  H2  HOH A1104      33.305 -13.653  26.019  1.00 69.60           H
HETATM 4294  O   HOH A1105      35.088  14.488   6.929  1.00 65.36           O
HETATM 4295  H1  HOH A1105      34.607  13.687   7.148  1.00 78.47           H
HETATM 4296  H2  HOH A1105      34.503  14.966   6.338  1.00 78.47           H
HETATM 4297  O   HOH A1106      36.060   7.034   9.431  1.00 54.30           O
HETATM 4298  H1  HOH A1106      35.849   6.888  10.354  1.00 65.20           H
HETATM 4299  H2  HOH A1106      36.216   6.150   9.085  1.00 65.20           H
HETATM 4300  O   HOH A1107       5.984  21.619  19.208  1.00 45.54           O
HETATM 4301  H1  HOH A1107       6.670  20.946  19.190  1.00 54.69           H
HETATM 4302  H2  HOH A1107       5.636  21.576  20.100  1.00 54.69           H
HETATM 4303  O   HOH A1108       2.859  12.382  22.777  1.00 58.09           O
HETATM 4304  H1  HOH A1108       3.329  11.568  22.588  1.00 69.74           H
HETATM 4305  H2  HOH A1108       2.377  12.565  21.964  1.00 69.74           H
HETATM 4306  O   HOH A1109       9.394  -2.118  21.073  1.00 56.06           O
HETATM 4307  H1  HOH A1109       9.055  -1.551  20.378  1.00 67.31           H
HETATM 4308  H2  HOH A1109      10.330  -2.192  20.875  1.00 67.31           H
HETATM 4309  O   HOH A1110      28.830  -5.547   2.251  1.00 42.92           O
HETATM 4310  H1  HOH A1110      28.046  -5.169   1.849  1.00 51.53           H
HETATM 4311  H2  HOH A1110      28.509  -6.323   2.713  1.00 51.53           H
HETATM 4312  O   HOH A1111      11.506  -3.463  24.019  1.00 49.22           O
HETATM 4313  H1  HOH A1111      11.004  -2.986  23.357  1.00 59.10           H
HETATM 4314  H2  HOH A1111      12.268  -2.906  24.188  1.00 59.10           H
HETATM 4315  O   HOH A1112      36.092  10.035  35.861  1.00 42.16           O
HETATM 4316  H1  HOH A1112      36.925  10.109  35.393  1.00 50.63           H
HETATM 4317  H2  HOH A1112      35.634   9.317  35.419  1.00 50.63           H
HETATM 4318  O   HOH A1113      18.740  21.111  12.224  1.00 47.01           O
HETATM 4319  H1  HOH A1113      19.142  21.071  13.093  1.00 56.45           H
HETATM 4320  H2  HOH A1113      17.809  21.273  12.397  1.00 56.45           H
HETATM 4321  O   HOH A1114      16.388   0.706  26.026  1.00 55.19           O
HETATM 4322  H1  HOH A1114      15.672   1.191  25.606  1.00 66.27           H
HETATM 4323  H2  HOH A1114      15.963  -0.075  26.382  1.00 66.27           H
HETATM 4324  O   HOH A1115      14.863  -3.364   9.818  1.00 54.93           O
HETATM 4325  H1  HOH A1115      14.208  -3.371  10.516  1.00 65.95           H
HETATM 4326  H2  HOH A1115      14.984  -4.286   9.591  1.00 65.95           H
HETATM 4327  O   HOH A1116      23.310  -9.488  10.329  1.00 61.29           O
HETATM 4328  H1  HOH A1116      24.145  -9.935  10.477  1.00 73.58           H
HETATM 4329  H2  HOH A1116      23.313  -9.290   9.390  1.00 73.58           H
HETATM 4330  O   HOH A1117      32.732   8.218   5.493  1.00 59.39           O
HETATM 4331  H1  HOH A1117      33.491   7.759   5.855  1.00 71.30           H
HETATM 4332  H2  HOH A1117      32.263   8.539   6.265  1.00 71.30           H
HETATM 4333  O   HOH A1118       8.892   1.515  24.542  1.00 46.83           O
HETATM 4334  H1  HOH A1118       8.639   1.294  23.643  1.00 56.23           H
HETATM 4335  H2  HOH A1118       9.657   0.966  24.715  1.00 56.23           H
HETATM 4336  O   HOH A1119      30.382  -6.463  16.816  1.00 42.24           O
HETATM 4337  H1  HOH A1119      30.263  -7.388  16.992  1.00 50.72           H
HETATM 4338  H2  HOH A1119      30.671  -6.070  17.672  1.00 50.72           H
HETATM 4339  O   HOH A1120      24.225 -11.698  17.729  1.00 45.66           O
HETATM 4340  H1  HOH A1120      24.863 -12.300  18.117  1.00 54.83           H
HETATM 4341  H2  HOH A1120      23.558 -11.586  18.408  1.00 54.83           H
HETATM 4342  O   HOH A1121      23.845  -9.406   7.543  1.00 48.34           O
HETATM 4343  H1  HOH A1121      24.574  -9.995   7.315  1.00 58.04           H
HETATM 4344  H2  HOH A1121      24.092  -8.578   7.126  1.00 58.04           H
HETATM 4345  O   HOH A1122      40.801   1.262  45.268  1.00 56.29           O
HETATM 4346  H1  HOH A1122      41.101   0.430  45.641  1.00 67.59           H
HETATM 4347  H2  HOH A1122      41.613   1.739  45.085  1.00 67.59           H
HETATM 4348  O   HOH A1123      16.422 -10.510  36.025  1.00 55.55           O
HETATM 4349  H1  HOH A1123      17.057 -11.158  36.336  1.00 66.70           H
HETATM 4350  H2  HOH A1123      15.998 -10.931  35.278  1.00 66.70           H
HETATM 4351  O   HOH A1124      28.811   9.361  44.622  1.00 53.07           O
HETATM 4352  H1  HOH A1124      28.996   9.348  45.561  1.00 63.71           H
HETATM 4353  H2  HOH A1124      29.250  10.151  44.303  1.00 63.71           H
HETATM 4354  O   HOH A1125      33.460   6.208  16.526  1.00 50.95           O
HETATM 4355  H1  HOH A1125      33.988   5.416  16.415  1.00 61.17           H
HETATM 4356  H2  HOH A1125      32.716   6.073  15.935  1.00 61.17           H
HETATM 4357  O   HOH A1126      23.356  17.841  42.064  1.00 51.38           O
HETATM 4358  H1  HOH A1126      23.898  17.068  41.908  1.00 61.69           H
HETATM 4359  H2  HOH A1126      22.604  17.728  41.482  1.00 61.69           H
HETATM 4360  O   HOH A1127       6.288  19.925  14.097  1.00 49.59           O
HETATM 4361  H1  HOH A1127       7.133  20.375  14.206  1.00 59.55           H
HETATM 4362  H2  HOH A1127       5.645  20.544  14.441  1.00 59.55           H
HETATM 4363  O   HOH A1128       2.918  -1.417  16.064  1.00 57.28           O
HETATM 4364  H1  HOH A1128       2.761  -1.649  16.979  1.00 68.77           H
HETATM 4365  H2  HOH A1128       3.313  -0.544  16.110  1.00 68.77           H
HETATM 4366  O   HOH A1129      36.022   1.194  10.454  1.00 53.13           O
HETATM 4367  H1  HOH A1129      36.282   1.684   9.671  1.00 63.79           H
HETATM 4368  H2  HOH A1129      35.419   1.791  10.910  1.00 63.79           H
HETATM 4369  O   HOH A1130      46.316  -4.020  22.271  1.00 59.89           O
HETATM 4370  H1  HOH A1130      45.357  -4.030  22.286  1.00 71.91           H
HETATM 4371  H2  HOH A1130      46.538  -3.931  21.344  1.00 71.91           H
HETATM 4372  O   HOH A1131       2.173  17.815  15.342  1.00 53.04           O
HETATM 4373  H1  HOH A1131       1.596  17.846  16.105  1.00 63.69           H
HETATM 4374  H2  HOH A1131       1.945  18.595  14.837  1.00 63.69           H
HETATM 4375  O   HOH A1132      24.349  11.284  43.206  1.00 57.83           O
HETATM 4376  H1  HOH A1132      23.570  11.731  43.536  1.00 69.43           H
HETATM 4377  H2  HOH A1132      24.894  11.149  43.983  1.00 69.43           H
HETATM 4378  O   HOH A1133      26.148  19.500   9.027  1.00 55.25           O
HETATM 4379  H1  HOH A1133      26.382  20.112   9.727  1.00 66.33           H
HETATM 4380  H2  HOH A1133      26.686  18.726   9.200  1.00 66.33           H
HETATM 4381  O   HOH A1134      26.808 -10.777  18.216  1.00 47.38           O
HETATM 4382  H1  HOH A1134      26.081 -10.884  17.598  1.00 56.89           H
HETATM 4383  H2  HOH A1134      26.828  -9.836  18.395  1.00 56.89           H
HETATM 4384  O   HOH A1135      37.362  -0.094  12.724  1.00 46.83           O
HETATM 4385  H1  HOH A1135      38.028   0.536  13.001  1.00 56.23           H
HETATM 4386  H2  HOH A1135      36.944   0.326  11.967  1.00 56.23           H
HETATM 4387  O   HOH A1136      15.491  16.379  -1.723  1.00 53.35           O
HETATM 4388  H1  HOH A1136      16.363  16.554  -2.082  1.00 64.05           H
HETATM 4389  H2  HOH A1136      15.327  15.464  -1.952  1.00 64.05           H
HETATM 4390  O   HOH A1137      26.302  14.061   3.646  1.00 57.42           O
HETATM 4391  H1  HOH A1137      25.408  14.358   3.476  1.00 68.94           H
HETATM 4392  H2  HOH A1137      26.796  14.335   2.872  1.00 68.94           H
HETATM 4393  O   HOH A1138       3.152  18.048  11.240  1.00 61.22           O
HETATM 4394  H1  HOH A1138       2.589  18.408  10.555  1.00 73.50           H
HETATM 4395  H2  HOH A1138       3.385  17.176  10.919  1.00 73.50           H
HETATM 4396  O   HOH A1139      39.763  11.738  23.982  1.00 52.51           O
HETATM 4397  H1  HOH A1139      40.144  11.414  23.164  1.00 63.05           H
HETATM 4398  H2  HOH A1139      40.106  11.138  24.651  1.00 63.05           H
HETATM 4399  O   HOH A1140      31.996   3.501  46.512  1.00 58.92           O
HETATM 4400  H1  HOH A1140      31.990   4.147  47.219  1.00 70.74           H
HETATM 4401  H2  HOH A1140      31.105   3.148  46.503  1.00 70.74           H
HETATM 4402  O   HOH A1141      34.015   3.469  15.451  1.00 48.78           O
HETATM 4403  H1  HOH A1141      33.198   3.805  15.080  1.00 58.57           H
HETATM 4404  H2  HOH A1141      34.526   3.195  14.684  1.00 58.57           H
HETATM 4405  O   HOH A1142       4.066   6.052  14.150  1.00 47.19           O
HETATM 4406  H1  HOH A1142       4.143   5.414  14.862  1.00 56.66           H
HETATM 4407  H2  HOH A1142       4.502   6.837  14.486  1.00 56.66           H
HETATM 4408  O   HOH A1143       9.929   7.300  38.787  1.00 59.55           O
HETATM 4409  H1  HOH A1143      10.096   6.357  38.726  1.00 71.50           H
HETATM 4410  H2  HOH A1143      10.300   7.655  37.978  1.00 71.50           H
HETATM 4411  O   HOH A1144       3.008  11.362  25.452  1.00 55.57           O
HETATM 4412  H1  HOH A1144       3.056  11.759  24.579  1.00 66.72           H
HETATM 4413  H2  HOH A1144       3.679  11.818  25.960  1.00 66.72           H
HETATM 4414  O   HOH A1145      36.019   4.279   8.610  1.00 51.56           O
HETATM 4415  H1  HOH A1145      35.376   4.114   9.304  1.00 61.91           H
HETATM 4416  H2  HOH A1145      35.498   4.262   7.805  1.00 61.91           H
HETATM 4417  O   HOH A1146      11.186  17.341   1.934  1.00 55.17           O
HETATM 4418  H1  HOH A1146      10.522  18.030   1.965  1.00 66.24           H
HETATM 4419  H2  HOH A1146      11.256  17.117   1.006  1.00 66.24           H
HETATM 4420  O   HOH A1147      12.384   9.208  35.625  1.00 48.02           O
HETATM 4421  H1  HOH A1147      12.173   9.355  34.700  1.00 57.66           H
HETATM 4422  H2  HOH A1147      11.845   9.844  36.099  1.00 57.66           H
HETATM 4423  O   HOH A1148      11.395  19.730   9.502  1.00 52.91           O
HETATM 4424  H1  HOH A1148      12.076  20.405   9.562  1.00 63.52           H
HETATM 4425  H2  HOH A1148      10.781  19.952  10.204  1.00 63.52           H
HETATM 4426  O   HOH A1149      30.316 -15.755  36.250  1.00 61.97           O
HETATM 4427  H1  HOH A1149      30.805 -16.569  36.377  1.00 74.40           H
HETATM 4428  H2  HOH A1149      29.501 -15.890  36.735  1.00 74.40           H
HETATM 4429  O   HOH A1150      11.784  -3.939  16.034  1.00 58.55           O
HETATM 4430  H1  HOH A1150      11.776  -4.427  16.860  1.00 70.30           H
HETATM 4431  H2  HOH A1150      12.337  -3.175  16.218  1.00 70.30           H
HETATM 4432  O   HOH A1151      20.834   0.998  43.923  1.00 50.58           O
HETATM 4433  H1  HOH A1151      21.534   1.609  43.678  1.00 60.73           H
HETATM 4434  H2  HOH A1151      20.562   0.602  43.094  1.00 60.73           H
HETATM 4435  O   HOH A1152      26.252   7.150  41.722  1.00 57.71           O
HETATM 4436  H1  HOH A1152      26.168   8.069  41.975  1.00 69.29           H
HETATM 4437  H2  HOH A1152      25.657   7.049  40.977  1.00 69.29           H
TER
END
