# Supplementary material for: High-throughput quantum-mechanics/molecular-mechanics (ONIOM) macromolecular crystallographic refinement with PHENIX/DivCon: the impact of mixed Hamiltonian methods on ligand and protein structure
Source: Acta Crystallogr D Struct Biol. 2018 Oct 29;74(Pt 11):1063–77. doi: 10.1107/S2059798318012913 (PMC6213575; doi:10.1107/S2059798318012913)
Supplement: Supplementary file 2 [file d-74-01063-sup2.gz › results_ONIOM/1SJ0-H.cif]

# Generated by MOE 2016.08 on 2017-01-11 12:13.21
# Structure optimized with MOE using MMFF94x forcefield to determine
# ideal geometry (Gas Phase with Electrostatics disabled).
data_comp_list
_chem_comp.id	E4D
_chem_comp.three_letter_code	E4D
_chem_comp.name	1SJ0.A
_chem_comp.group	non-polymer
_chem_comp.number_atoms_all	62
_chem_comp.number_atoms_nh	33
_chem_comp.desc_level	?
#
data_comp_E4D
#
loop_
_chem_comp_atom.comp_id
_chem_comp_atom.atom_id
_chem_comp_atom.type_symbol
_chem_comp_atom.type_energy
_chem_comp_atom.partial_charge
_chem_comp_atom.x
_chem_comp_atom.y
_chem_comp_atom.z
E4D	C1	C	CR66	0.2935	31.1720	-0.2380	28.7070	
E4D	H1	H	HCH1	0.08	31.1035	-0.1440	29.7908	
E4D	C2	C	CR66	0.3435	31.2760	-1.6690	28.1770	
E4D	H2	H	HCH1	0.08	32.1254	-2.0816	28.7213	
E4D	O3	O	O2	-0.3625	30.0500	-2.3690	28.4310	
E4D	C4	C	CR66	0.0825	28.8610	-1.9480	27.9670	
E4D	C5	C	CR16	-0.15	27.9320	-2.9010	27.5800	
E4D	H5	H	HCR6	0.15	28.1522	-3.9476	27.7302	
E4D	C6	C	CR16	-0.15	26.7240	-2.5350	27.0030	
E4D	H6	H	HCR6	0.15	26.0873	-3.2754	26.5416	
E4D	C7	C	CR6	0.0825	26.3460	-1.1830	27.0310	
E4D	O8	O	OH1	-0.5325	25.1280	-0.8570	26.5840	
E4D	HO8	H	HOH1	0.45	24.9455	0.0850	26.5542	
E4D	C9	C	CR16	-0.15	27.2840	-0.2150	27.4260	
E4D	H9	H	HCR6	0.15	27.0071	0.8285	27.3953	
E4D	C10	C	CR66	0.1015	28.5550	-0.5630	27.8540	
E4D	S11	S	S2	-0.3315	29.6080	0.4570	28.1910	
E4D	C12	C	CR66	-0.1435	32.4700	0.4800	28.4200	
E4D	C13	C	CR16	-0.15	32.6800	1.3800	27.3730	
E4D	H13	H	HCR6	0.15	31.8749	1.6090	26.6905	
E4D	C14	C	CR16	-0.15	33.9320	1.9870	27.2050	
E4D	H14	H	HCR6	0.15	34.0938	2.6760	26.3892	
E4D	C15	C	CR6	0.0825	34.9760	1.6980	28.0990	
E4D	O16	O	OH1	-0.5325	36.1910	2.2510	27.9230	
E4D	H16	H	HOH1	0.45	36.8605	1.9673	28.5497	
E4D	C17	C	CR16	-0.15	34.7830	0.7840	29.1430	
E4D	H17	H	HCR6	0.15	35.5956	0.5312	29.8079	
E4D	C18	C	CR16	-0.15	33.5190	0.2030	29.3110	
E4D	H18	H	HCR6	0.15	33.3490	-0.4688	30.1394	
E4D	C19	C	CR66	-0.1435	31.6300	-1.8400	26.7020	
E4D	C20	C	CR16	-0.15	32.6480	-2.7670	26.4480	
E4D	H20	H	HCR6	0.15	33.1162	-3.2758	27.2777	
E4D	C21	C	CR16	-0.15	33.0730	-3.0500	25.1480	
E4D	H21	H	HCR6	0.15	33.8354	-3.7950	24.9743	
E4D	C22	C	CR6	0.0825	32.4960	-2.3520	24.0600	
E4D	C23	C	CR16	-0.15	31.4550	-1.4710	24.2950	
E4D	H23	H	HCR6	0.15	30.9480	-1.0072	23.4618	
E4D	C24	C	CR16	-0.15	31.0470	-1.1710	25.6230	
E4D	H24	H	HCR6	0.15	30.2857	-0.4253	25.7981	
E4D	O25	O	O2	-0.3625	32.9110	-2.5720	22.7850	
E4D	C26	C	CH2	0.12	34.0020	-3.4000	22.3460	
E4D	H261	H	HCH2	0.08	34.3511	-3.9807	23.1998	
E4D	H262	H	HCH2	0.08	34.8032	-2.7479	21.9981	
E4D	C27	C	CH2	0.11	33.6550	-4.3840	21.2060	
E4D	H271	H	HCH2	0.08	33.1661	-5.2345	21.6812	
E4D	H272	H	HCH2	0.08	34.6078	-4.7024	20.7830	
E4D	N28	N	NT	-0.81	32.8000	-4.0120	20.0540	
E4D	C29	C	CH2	0.11	31.5970	-3.2410	20.3190	
E4D	H291	H	HCH2	0.08	31.8880	-2.2052	20.4937	
E4D	H292	H	HCH2	0.08	31.1262	-3.6423	21.2164	
E4D	C30	C	CH2	-0.16	30.5570	-3.2640	19.1770	
E4D	H301	H	HCH2	0.08	29.7736	-2.5397	19.4000	
E4D	H302	H	HCH2	0.08	30.1227	-4.2619	19.1168	
E4D	C31	C	CH2	-0.16	31.1870	-2.9120	17.8130	
E4D	H311	H	HCH2	0.08	31.5050	-1.8694	17.8070	
E4D	H312	H	HCH2	0.08	30.4633	-3.0757	17.0145	
E4D	C32	C	CH2	-0.16	32.4130	-3.8420	17.6170	
E4D	H321	H	HCH2	0.08	32.9007	-3.5940	16.6743	
E4D	H322	H	HCH2	0.08	32.0735	-4.8774	17.5891	
E4D	C33	C	CH2	0.11	33.4340	-3.6740	18.7760	
E4D	H331	H	HCH2	0.08	34.2834	-4.3361	18.6079	
E4D	H332	H	HCH2	0.08	33.7793	-2.6406	18.8062	
#
#
loop_
_chem_comp_tree.comp_id
_chem_comp_tree.atom_id
_chem_comp_tree.atom_back
_chem_comp_tree.atom_forward
_chem_comp_tree.connect_type
E4D	C1	?	H1	START	
E4D	H1	C1	?	?	
E4D	C12	C1	C13	?	
E4D	C13	C12	H13	?	
E4D	H13	C13	?	?	
E4D	C14	C13	H14	?	
E4D	H14	C14	?	?	
E4D	C15	C14	C17	?	
E4D	C17	C15	H17	?	
E4D	H17	C17	?	?	
E4D	C18	C17	H18	?	
E4D	H18	C18	?	?	
E4D	O16	C15	H16	?	
E4D	H16	O16	?	?	
E4D	C2	C1	H2	?	
E4D	H2	C2	?	?	
E4D	C19	C2	C20	?	
E4D	C20	C19	H20	?	
E4D	H20	C20	?	?	
E4D	C21	C20	H21	?	
E4D	H21	C21	?	?	
E4D	C22	C21	C23	?	
E4D	C23	C22	H23	?	
E4D	H23	C23	?	?	
E4D	C24	C23	H24	?	
E4D	H24	C24	?	?	
E4D	O25	C22	C26	?	
E4D	C26	O25	H261	?	
E4D	H261	C26	?	?	
E4D	H262	C26	?	?	
E4D	C27	C26	H271	?	
E4D	H271	C27	?	?	
E4D	H272	C27	?	?	
E4D	N28	C27	C29	?	
E4D	C29	N28	H291	?	
E4D	H291	C29	?	?	
E4D	H292	C29	?	?	
E4D	C30	C29	H301	?	
E4D	H301	C30	?	?	
E4D	H302	C30	?	?	
E4D	C31	C30	H311	?	
E4D	H311	C31	?	?	
E4D	H312	C31	?	?	
E4D	C32	C31	H321	?	
E4D	H321	C32	?	?	
E4D	H322	C32	?	?	
E4D	C33	C32	H331	?	
E4D	H331	C33	?	?	
E4D	H332	C33	?	?	
E4D	O3	C2	C4	?	
E4D	C4	O3	C5	?	
E4D	C5	C4	H5	?	
E4D	H5	C5	?	?	
E4D	C6	C5	H6	?	
E4D	H6	C6	?	?	
E4D	C7	C6	C9	?	
E4D	C9	C7	H9	?	
E4D	H9	C9	?	?	
E4D	C10	C9	S11	?	
E4D	S11	C10	?	?	
E4D	O8	C7	HO8	?	
E4D	HO8	O8	?	END	
E4D	C1	S11	?	ADD	
E4D	C4	C10	?	ADD	
E4D	C12	C18	?	ADD	
E4D	C19	C24	?	ADD	
E4D	N28	C33	?	ADD	
#
#
loop_
_chem_comp_bond.comp_id
_chem_comp_bond.atom_id_1
_chem_comp_bond.atom_id_2
_chem_comp_bond.type
_chem_comp_bond.value_dist
_chem_comp_bond.value_dist_esd
E4D	H1	C1	single	1.099	0.020	
E4D	C12	C1	single	1.519	0.020	
E4D	C13	C12	aromatic	1.405	0.020	
E4D	H13	C13	single	1.087	0.020	
E4D	C14	C13	aromatic	1.396	0.020	
E4D	H14	C14	single	1.086	0.020	
E4D	C15	C14	aromatic	1.391	0.020	
E4D	C17	C15	aromatic	1.391	0.020	
E4D	H17	C17	single	1.086	0.020	
E4D	C18	C17	aromatic	1.396	0.020	
E4D	H18	C18	single	1.088	0.020	
E4D	O16	C15	single	1.366	0.020	
E4D	H16	O16	single	0.973	0.020	
E4D	C2	C1	single	1.545	0.020	
E4D	H2	C2	single	1.100	0.020	
E4D	C19	C2	single	1.523	0.020	
E4D	C20	C19	aromatic	1.405	0.020	
E4D	H20	C20	single	1.088	0.020	
E4D	C21	C20	aromatic	1.399	0.020	
E4D	H21	C21	single	1.085	0.020	
E4D	C22	C21	aromatic	1.393	0.020	
E4D	C23	C22	aromatic	1.397	0.020	
E4D	H23	C23	single	1.088	0.020	
E4D	C24	C23	aromatic	1.398	0.020	
E4D	H24	C24	single	1.085	0.020	
E4D	O25	C22	single	1.367	0.020	
E4D	C26	O25	single	1.427	0.020	
E4D	H261	C26	single	1.097	0.020	
E4D	H262	C26	single	1.095	0.020	
E4D	C27	C26	single	1.536	0.020	
E4D	H271	C27	single	1.096	0.020	
E4D	H272	C27	single	1.098	0.020	
E4D	N28	C27	single	1.470	0.020	
E4D	C29	N28	single	1.465	0.020	
E4D	H291	C29	single	1.096	0.020	
E4D	H292	C29	single	1.096	0.020	
E4D	C30	C29	single	1.530	0.020	
E4D	H301	C30	single	1.096	0.020	
E4D	H302	C30	single	1.097	0.020	
E4D	C31	C30	single	1.525	0.020	
E4D	H311	C31	single	1.097	0.020	
E4D	H312	C31	single	1.095	0.020	
E4D	C32	C31	single	1.525	0.020	
E4D	H321	C32	single	1.096	0.020	
E4D	H322	C32	single	1.098	0.020	
E4D	C33	C32	single	1.531	0.020	
E4D	H331	C33	single	1.097	0.020	
E4D	H332	C33	single	1.097	0.020	
E4D	O3	C2	single	1.438	0.020	
E4D	C4	O3	single	1.368	0.020	
E4D	C5	C4	aromatic	1.402	0.020	
E4D	H5	C5	single	1.088	0.020	
E4D	C6	C5	aromatic	1.393	0.020	
E4D	H6	C6	single	1.086	0.020	
E4D	C7	C6	aromatic	1.389	0.020	
E4D	C9	C7	aromatic	1.395	0.020	
E4D	H9	C9	single	1.088	0.020	
E4D	C10	C9	aromatic	1.403	0.020	
E4D	S11	C10	single	1.779	0.020	
E4D	O8	C7	single	1.367	0.020	
E4D	HO8	O8	single	0.973	0.020	
E4D	C1	S11	single	1.816	0.020	
E4D	C4	C10	aromatic	1.400	0.020	
E4D	C12	C18	aromatic	1.406	0.020	
E4D	C19	C24	aromatic	1.399	0.020	
E4D	N28	C33	single	1.466	0.020	
#
#
loop_
_chem_comp_angle.comp_id
_chem_comp_angle.atom_id_1
_chem_comp_angle.atom_id_2
_chem_comp_angle.atom_id_3
_chem_comp_angle.value_angle
_chem_comp_angle.value_angle_esd
E4D	H1	C1	C12	106.91	3.000	
E4D	H1	C1	C2	106.94	3.000	
E4D	H1	C1	S11	103.08	3.000	
E4D	C2	C1	C12	114.12	3.000	
E4D	C2	C1	S11	111.33	3.000	
E4D	S11	C1	C12	113.51	3.000	
E4D	H2	C2	C19	104.71	3.000	
E4D	H2	C2	O3	101.65	3.000	
E4D	C1	C2	H2	104.80	3.000	
E4D	C1	C2	C19	118.15	3.000	
E4D	C1	C2	O3	113.64	3.000	
E4D	O3	C2	C19	111.73	3.000	
E4D	C2	O3	C4	120.26	3.000	
E4D	C5	C4	C10	119.69	3.000	
E4D	O3	C4	C5	114.03	3.000	
E4D	O3	C4	C10	126.28	3.000	
E4D	H5	C5	C6	119.05	3.000	
E4D	C4	C5	H5	120.14	3.000	
E4D	C4	C5	C6	120.81	3.000	
E4D	H6	C6	C7	120.83	3.000	
E4D	C5	C6	H6	119.89	3.000	
E4D	C5	C6	C7	119.28	3.000	
E4D	C6	C7	C9	120.69	3.000	
E4D	C6	C7	O8	118.33	3.000	
E4D	O8	C7	C9	120.98	3.000	
E4D	C7	O8	HO8	108.58	3.000	
E4D	H9	C9	C10	120.43	3.000	
E4D	C7	C9	H9	119.36	3.000	
E4D	C7	C9	C10	120.21	3.000	
E4D	C9	C10	S11	117.63	3.000	
E4D	C4	C10	C9	119.32	3.000	
E4D	C4	C10	S11	123.05	3.000	
E4D	C1	S11	C10	97.85	3.000	
E4D	C13	C12	C18	118.24	3.000	
E4D	C1	C12	C13	122.80	3.000	
E4D	C1	C12	C18	118.94	3.000	
E4D	H13	C13	C14	118.22	3.000	
E4D	C12	C13	H13	120.87	3.000	
E4D	C12	C13	C14	120.91	3.000	
E4D	H14	C14	C15	120.65	3.000	
E4D	C13	C14	H14	119.68	3.000	
E4D	C13	C14	C15	119.66	3.000	
E4D	C14	C15	C17	120.63	3.000	
E4D	C14	C15	O16	118.37	3.000	
E4D	O16	C15	C17	121.00	3.000	
E4D	C15	O16	H16	108.53	3.000	
E4D	H17	C17	C18	119.57	3.000	
E4D	C15	C17	H17	120.90	3.000	
E4D	C15	C17	C18	119.53	3.000	
E4D	C17	C18	H18	118.71	3.000	
E4D	C12	C18	H18	120.27	3.000	
E4D	C12	C18	C17	121.03	3.000	
E4D	C20	C19	C24	117.79	3.000	
E4D	C2	C19	C20	119.18	3.000	
E4D	C2	C19	C24	123.03	3.000	
E4D	H20	C20	C21	118.33	3.000	
E4D	C19	C20	H20	120.19	3.000	
E4D	C19	C20	C21	121.47	3.000	
E4D	H21	C21	C22	122.21	3.000	
E4D	C20	C21	H21	117.63	3.000	
E4D	C20	C21	C22	120.16	3.000	
E4D	C21	C22	C23	118.85	3.000	
E4D	C21	C22	O25	126.39	3.000	
E4D	C23	C22	O25	114.76	3.000	
E4D	H23	C23	C24	118.93	3.000	
E4D	C22	C23	H23	120.14	3.000	
E4D	C22	C23	C24	120.93	3.000	
E4D	C23	C24	H24	117.82	3.000	
E4D	C19	C24	H24	121.39	3.000	
E4D	C19	C24	C23	120.79	3.000	
E4D	C22	O25	C26	119.16	3.000	
E4D	H261	C26	H262	104.53	3.000	
E4D	H261	C26	C27	111.01	3.000	
E4D	H262	C26	C27	110.47	3.000	
E4D	O25	C26	H261	111.21	3.000	
E4D	O25	C26	H262	106.83	3.000	
E4D	O25	C26	C27	112.41	3.000	
E4D	H271	C27	H272	105.38	3.000	
E4D	H271	C27	N28	107.67	3.000	
E4D	H272	C27	N28	107.64	3.000	
E4D	C26	C27	H271	109.87	3.000	
E4D	C26	C27	H272	107.92	3.000	
E4D	C26	C27	N28	117.67	3.000	
E4D	C29	N28	C33	111.78	3.000	
E4D	C27	N28	C29	113.73	3.000	
E4D	C27	N28	C33	113.39	3.000	
E4D	H291	C29	H292	107.62	3.000	
E4D	H291	C29	C30	108.91	3.000	
E4D	H292	C29	C30	108.15	3.000	
E4D	N28	C29	H291	111.27	3.000	
E4D	N28	C29	H292	110.16	3.000	
E4D	N28	C29	C30	110.62	3.000	
E4D	H301	C30	H302	106.96	3.000	
E4D	H301	C30	C31	109.70	3.000	
E4D	H302	C30	C31	109.47	3.000	
E4D	C29	C30	H301	109.74	3.000	
E4D	C29	C30	H302	109.59	3.000	
E4D	C29	C30	C31	111.29	3.000	
E4D	H311	C31	H312	107.12	3.000	
E4D	H311	C31	C32	109.46	3.000	
E4D	H312	C31	C32	110.09	3.000	
E4D	C30	C31	H311	109.46	3.000	
E4D	C30	C31	H312	110.09	3.000	
E4D	C30	C31	C32	110.56	3.000	
E4D	H321	C32	H322	106.93	3.000	
E4D	H321	C32	C33	109.74	3.000	
E4D	H322	C32	C33	109.54	3.000	
E4D	C31	C32	H321	109.70	3.000	
E4D	C31	C32	H322	109.41	3.000	
E4D	C31	C32	C33	111.40	3.000	
E4D	H331	C33	H332	107.42	3.000	
E4D	C32	C33	H331	108.06	3.000	
E4D	C32	C33	H332	109.11	3.000	
E4D	N28	C33	H331	110.13	3.000	
E4D	N28	C33	H332	111.36	3.000	
E4D	N28	C33	C32	110.64	3.000	
#
#
loop_
_chem_comp_tor.comp_id
_chem_comp_tor.id
_chem_comp_tor.atom_id_1
_chem_comp_tor.atom_id_2
_chem_comp_tor.atom_id_3
_chem_comp_tor.atom_id_4
_chem_comp_tor.value_angle
_chem_comp_tor.value_angle_esd
_chem_comp_tor.period
E4D	Var_1	H1	C1	C12	C13	-159.44	0.0	0	
E4D	CONST_1	H1	C1	C2	H2	-60.46	20.0	3	
E4D	CONST_2	H1	C1	S11	C10	-67.69	20.0	3	
E4D	Var_2	H2	C2	C19	C20	-22.26	0.0	0	
E4D	CONST_3	H2	C2	O3	C4	152.37	20.0	3	
E4D	CONST_4	C2	O3	C4	C5	172.70	20.0	3	
E4D	CONST_5	C5	C4	C10	C9	-1.15	20.0	1	
E4D	CONST_6	O3	C4	C5	H5	0.65	20.0	1	
E4D	CONST_7	H5	C5	C6	H6	0.25	20.0	1	
E4D	CONST_8	H6	C6	C7	C9	179.91	20.0	1	
E4D	CONST_9	C6	C7	C9	H9	-179.71	20.0	1	
E4D	Var_3	C6	C7	O8	HO8	179.98	0.0	0	
E4D	CONST_10	H9	C9	C10	S11	0.29	20.0	1	
E4D	CONST_11	C13	C12	C18	H18	-179.14	20.0	1	
E4D	CONST_12	C1	C12	C13	H13	0.78	20.0	1	
E4D	CONST_13	H13	C13	C14	H14	0.55	20.0	1	
E4D	CONST_14	H14	C14	C15	C17	-179.63	20.0	1	
E4D	CONST_15	C14	C15	C17	H17	179.71	20.0	1	
E4D	Var_4	C14	C15	O16	H16	-179.93	0.0	0	
E4D	CONST_16	H17	C17	C18	H18	-0.32	20.0	1	
E4D	CONST_17	C20	C19	C24	H24	179.37	20.0	1	
E4D	CONST_18	C2	C19	C20	H20	0.37	20.0	1	
E4D	CONST_19	H20	C20	C21	H21	0.51	20.0	1	
E4D	CONST_20	H21	C21	C22	C23	179.23	20.0	1	
E4D	CONST_21	C21	C22	C23	H23	-179.60	20.0	1	
E4D	Var_5	C21	C22	O25	C26	-3.68	0.0	0	
E4D	CONST_22	H23	C23	C24	H24	0.15	20.0	1	
E4D	Var_6	C22	O25	C26	H261	-39.90	0.0	0	
E4D	Var_7	H261	C26	C27	H271	75.54	0.0	0	
E4D	Var_8	H271	C27	N28	C29	60.81	0.0	0	
E4D	CONST_23	C29	N28	C33	H331	-178.91	20.0	3	
E4D	CONST_24	C27	N28	C29	H291	68.49	20.0	3	
E4D	CONST_25	H291	C29	C30	H301	-54.88	20.0	3	
E4D	CONST_26	H301	C30	C31	H311	53.23	20.0	3	
E4D	CONST_27	H311	C31	C32	H321	-53.16	20.0	3	
E4D	CONST_28	H321	C32	C33	H331	-62.15	20.0	3	
#
#
loop_
_chem_comp_chir.comp_id
_chem_comp_chir.id
_chem_comp_chir.atom_id_centre
_chem_comp_chir.atom_id_1
_chem_comp_chir.atom_id_2
_chem_comp_chir.atom_id_3
_chem_comp_chir.volume_sign
E4D	chir_1	C1	C12	C2	S11	positive	
E4D	chir_2	C2	C19	C1	O3	negative	
#
#
loop_
_chem_comp_plane_atom.comp_id
_chem_comp_plane_atom.plane_id
_chem_comp_plane_atom.atom_id
_chem_comp_plane_atom.dist_esd
E4D	plan-1	O3	0.020	
E4D	plan-1	C4	0.020	
E4D	plan-1	C5	0.020	
E4D	plan-1	C10	0.020	
E4D	plan-2	C4	0.020	
E4D	plan-2	C9	0.020	
E4D	plan-2	C10	0.020	
E4D	plan-2	S11	0.020	
E4D	plan-3	C4	0.020	
E4D	plan-3	C5	0.020	
E4D	plan-3	C6	0.020	
E4D	plan-3	C7	0.020	
E4D	plan-3	O8	0.020	
E4D	plan-3	C9	0.020	
E4D	plan-3	C10	0.020	
E4D	plan-4	C12	0.020	
E4D	plan-4	C13	0.020	
E4D	plan-4	C14	0.020	
E4D	plan-4	C15	0.020	
E4D	plan-4	O16	0.020	
E4D	plan-4	C17	0.020	
E4D	plan-4	C18	0.020	
E4D	plan-5	C2	0.020	
E4D	plan-5	C19	0.020	
E4D	plan-5	C20	0.020	
E4D	plan-5	C21	0.020	
E4D	plan-5	C22	0.020	
E4D	plan-5	C23	0.020	
E4D	plan-5	C24	0.020	
E4D	plan-5	O25	0.020	
#
