# Supplementary material for: High-throughput quantum-mechanics/molecular-mechanics (ONIOM) macromolecular crystallographic refinement with PHENIX/DivCon: the impact of mixed Hamiltonian methods on ligand and protein structure
Source: Acta Crystallogr D Struct Biol. 2018 Oct 29;74(Pt 11):1063–77. doi: 10.1107/S2059798318012913 (PMC6213575; doi:10.1107/S2059798318012913)
Supplement: Supplementary file 2 [file d-74-01063-sup2.gz › results_ONIOM/1SQ5-H_refine_001.pdb]

REMARK Date 2017-01-14 Time 05:11:57 EST -0500 (1484388717.72 s)
REMARK PHENIX refinement
REMARK 
REMARK ****************** INPUT FILES AND LABELS ******************************
REMARK Reflections:
REMARK   file name      : 1SQ5.sf
REMARK   labels         : ['r1sq5sf,wavelength_id=1,_refln.F_meas_au,_refln.F_meas_sigma_au']
REMARK R-free flags:
REMARK   file name      : 1SQ5.sf
REMARK   label          : r1sq5sf,wavelength_id=1,_refln.status
REMARK   test_flag_value: 0
REMARK Model file name(s): 
REMARK   /scratch/oleg/2711272.gondor.quantumbioinc.com/1SQ5-H.pdb
REMARK 
REMARK ******************** REFINEMENT SUMMARY: QUICK FACTS *******************
REMARK Start: r_work = 0.2113 r_free = 0.2351 bonds = 0.010 angles = 1.513
REMARK Final: r_work = 0.1975 r_free = 0.2312 bonds = 0.013 angles = 1.855
REMARK ************************************************************************
REMARK 
REMARK ****************** REFINEMENT STATISTICS STEP BY STEP ******************
REMARK leading digit, like 1_, means number of macro-cycle                     
REMARK 0    : statistics at the very beginning when nothing is done yet        
REMARK 1_bss: bulk solvent correction and/or (anisotropic) scaling             
REMARK 1_xyz: refinement of coordinates                                        
REMARK 1_adp: refinement of ADPs (Atomic Displacement Parameters)              
REMARK 1_occ: refinement of occupancies                                        
REMARK ------------------------------------------------------------------------
REMARK  stage       r-work r-free bonds angles b_min b_max b_ave n_water shift
REMARK       0    : 0.3283 0.3204 0.010  1.51  10.2 112.2  28.9 2655      0.000
REMARK       1_bss: 0.2113 0.2351 0.010  1.51  11.5 113.4  30.2 2655      0.000
REMARK 1_settarget: 0.2113 0.2351 0.010  1.51  11.5 113.4  30.2 2655      0.000
REMARK       1_nqh: 0.2114 0.2353 0.010  1.51  11.5 113.4  30.2 2655      0.003
REMARK    1_weight: 0.2114 0.2353 0.010  1.51  11.5 113.4  30.2 2655      0.003
REMARK    1_checkH: 0.2118 0.2355 0.010  1.51  11.5 113.4  30.2 2655      0.412
REMARK    1_xyzrec: 0.2127 0.2347 0.013  1.87  11.5 113.4  30.2 2655      0.492
REMARK    1_checkH: 0.2128 0.2348 0.013  1.87  11.5 113.4  30.2 2655      0.492
REMARK       1_adp: 0.2007 0.2329 0.013  1.87  11.0 108.4  30.9 2655      0.492
REMARK   1_regHadp: 0.1999 0.2325 0.013  1.87  11.0 108.4  30.9 2655      0.492
REMARK       2_bss: 0.1997 0.2323 0.013  1.87  10.9 108.3  30.8 2655      0.492
REMARK 2_settarget: 0.1997 0.2323 0.013  1.87  10.9 108.3  30.8 2655      0.492
REMARK 2_updatecdl: 0.1997 0.2323 0.013  1.87  10.9 108.3  30.8 2655      0.492
REMARK       2_nqh: 0.1997 0.2323 0.013  1.87  10.9 108.3  30.8 2655      0.492
REMARK    2_weight: 0.1997 0.2323 0.013  1.87  10.9 108.3  30.8 2655      0.492
REMARK    2_checkH: 0.1997 0.2323 0.013  1.87  10.9 108.3  30.8 2655      0.492
REMARK    2_xyzrec: 0.1991 0.2313 0.012  1.78  10.9 108.3  30.8 2655      0.515
REMARK    2_checkH: 0.1991 0.2314 0.012  1.78  10.9 108.3  30.8 2655      0.516
REMARK       2_adp: 0.1979 0.2308 0.012  1.78   9.5 103.3  31.1 2655      0.516
REMARK   2_regHadp: 0.1983 0.2310 0.012  1.78   9.5 103.3  31.1 2655      0.516
REMARK       3_bss: 0.1980 0.2304 0.012  1.78   9.5 103.3  31.1 2655      0.516
REMARK 3_settarget: 0.1980 0.2304 0.012  1.78   9.5 103.3  31.1 2655      0.516
REMARK 3_updatecdl: 0.1980 0.2304 0.012  1.78   9.5 103.3  31.1 2655      0.516
REMARK       3_nqh: 0.1980 0.2304 0.012  1.78   9.5 103.3  31.1 2655      0.516
REMARK    3_weight: 0.1980 0.2304 0.012  1.78   9.5 103.3  31.1 2655      0.516
REMARK    3_checkH: 0.1980 0.2304 0.012  1.78   9.5 103.3  31.1 2655      0.516
REMARK    3_xyzrec: 0.1976 0.2313 0.013  1.86   9.5 103.3  31.1 2655      0.537
REMARK    3_checkH: 0.1977 0.2313 0.013  1.86   9.5 103.3  31.1 2655      0.537
REMARK       3_adp: 0.1976 0.2313 0.013  1.86   9.4 103.2  31.1 2655      0.537
REMARK   3_regHadp: 0.1976 0.2313 0.013  1.86   9.4 103.2  31.1 2655      0.537
REMARK         end: 0.1975 0.2312 0.013  1.86   9.4 103.2  31.1 2655      0.537
REMARK ------------------------------------------------------------------------
REMARK MODEL CONTENT.
REMARK  ELEMENT        ATOM RECORD COUNT   OCCUPANCY SUM
REMARK        C                     6294         6294.00
REMARK        H                    11560        11560.00
REMARK        O                     2550         2550.00
REMARK        N                     1662         1662.00
REMARK        P                        8            8.00
REMARK        S                       23           23.00
REMARK      O1-                      166          166.00
REMARK    TOTAL                    22263        22263.00
REMARK -----------------------------------------------------------------------
REMARK r_free_flags.md5.hexdigest 2c2706d968f0932bd5fca0050e61210b
REMARK 
REMARK IF THIS FILE IS FOR PDB DEPOSITION: REMOVE ALL FROM THIS LINE UP.
REMARK   3
REMARK   3 REFINEMENT.
REMARK   3   PROGRAM     : PHENIX (1.11.1_2575: ???)
REMARK   3   AUTHORS     : Adams,Afonine,Bunkoczi,Burnley,Chen,Dar,Davis,
REMARK   3               : Draizen,Echols,Gildea,Gros,Grosse-Kunstleve,Headd,
REMARK   3               : Hintze,Hung,Ioerger,Liebschner,McCoy,McKee,Moriarty,
REMARK   3               : Oeffner,Poon,Read,Richardson,Richardson,Sacchettini,
REMARK   3               : Sauter,Sobolev,Storoni,Terwilliger,Williams,Zwart
REMARK   3
REMARK   3  REFINEMENT TARGET : ML
REMARK   3  
REMARK   3  DATA USED IN REFINEMENT.
REMARK   3   RESOLUTION RANGE HIGH (ANGSTROMS) : 1.998   
REMARK   3   RESOLUTION RANGE LOW  (ANGSTROMS) : 40.819  
REMARK   3   MIN(FOBS/SIGMA_FOBS)              : 1.00  
REMARK   3   COMPLETENESS FOR RANGE        (%) : 88.69 
REMARK   3   NUMBER OF REFLECTIONS             : 88627     
REMARK   3   NUMBER OF REFLECTIONS (NON-ANOMALOUS) : 88627     
REMARK   3  
REMARK   3  FIT TO DATA USED IN REFINEMENT.
REMARK   3   R VALUE     (WORKING + TEST SET) : 0.2008
REMARK   3   R VALUE            (WORKING SET) : 0.1975
REMARK   3   FREE R VALUE                     : 0.2312
REMARK   3   FREE R VALUE TEST SET SIZE   (%) : 8.97  
REMARK   3   FREE R VALUE TEST SET COUNT      : 7953      
REMARK   3  
REMARK   3  FIT TO DATA USED IN REFINEMENT (IN BINS).
REMARK   3   BIN  RESOLUTION RANGE  COMPL.    NWORK NFREE   RWORK  RFREE  CCWORK CCFREE
REMARK   3     1 40.8279 -  6.2012    0.98     3027   316  0.1783 0.1962   0.929  0.906
REMARK   3     2  6.2012 -  4.9248    0.99     2988   338  0.1654 0.1807   0.932  0.913
REMARK   3     3  4.9248 -  4.3030    0.99     2965   346  0.1387 0.1585   0.951  0.945
REMARK   3     4  4.3030 -  3.9099    0.98     2963   328  0.1405 0.1835   0.951  0.922
REMARK   3     5  3.9099 -  3.6299    0.99     2980   316  0.1620 0.1994   0.935  0.894
REMARK   3     6  3.6299 -  3.4160    0.98     2960   323  0.1757 0.2183   0.921  0.870
REMARK   3     7  3.4160 -  3.2450    0.97     2933   324  0.2037 0.2509   0.893  0.819
REMARK   3     8  3.2450 -  3.1038    0.97     2903   328  0.2036 0.2373   0.893  0.848
REMARK   3     9  3.1038 -  2.9843    0.97     2855   317  0.2148 0.2593   0.879  0.841
REMARK   3    10  2.9843 -  2.8814    0.96     2916   333  0.2203 0.2566   0.880  0.829
REMARK   3    11  2.8814 -  2.7913    0.95     2747   323  0.2245 0.2850   0.870  0.796
REMARK   3    12  2.7913 -  2.7115    0.95     2904   321  0.2124 0.2418   0.881  0.862
REMARK   3    13  2.7115 -  2.6402    0.94     2781   289  0.2133 0.2726   0.886  0.797
REMARK   3    14  2.6402 -  2.5757    0.92     2789   318  0.2095 0.2576   0.893  0.835
REMARK   3    15  2.5757 -  2.5172    0.92     2745   291  0.2042 0.2479   0.902  0.847
REMARK   3    16  2.5172 -  2.4636    0.90     2692   314  0.2138 0.2743   0.885  0.807
REMARK   3    17  2.4636 -  2.4144    0.91     2744   289  0.2100 0.2709   0.888  0.810
REMARK   3    18  2.4144 -  2.3688    0.90     2674   295  0.2196 0.2788   0.871  0.749
REMARK   3    19  2.3688 -  2.3265    0.89     2691   310  0.2177 0.2680   0.880  0.819
REMARK   3    20  2.3265 -  2.2871    0.86     2561   299  0.2168 0.2821   0.882  0.792
REMARK   3    21  2.2871 -  2.2502    0.87     2543   294  0.2081 0.3020   0.888  0.788
REMARK   3    22  2.2502 -  2.2156    0.89     2667   326  0.2297 0.2891   0.870  0.801
REMARK   3    23  2.2156 -  2.1830    0.84     2524   287  0.2370 0.2820   0.854  0.786
REMARK   3    24  2.1830 -  2.1522    0.83     2470   263  0.2590 0.3046   0.826  0.780
REMARK   3    25  2.1522 -  2.1232    0.82     2515   253  0.2571 0.3238   0.841  0.728
REMARK   3    26  2.1232 -  2.0956    0.82     2494   212  0.2698 0.3099   0.814  0.755
REMARK   3    27  2.0956 -  2.0694    0.80     2595     0  0.2759 1000000000.0000   0.798  0.000
REMARK   3    28  2.0694 -  2.0445    0.76     2552     0  0.2921 1000000000.0000   0.776  0.000
REMARK   3    29  2.0445 -  2.0207    0.62     2084     0  0.3054 1000000000.0000   0.694  0.000
REMARK   3    30  2.0207 -  1.9980    0.42     1412     0  0.3525 1000000000.0000   0.647  0.000
REMARK   3  
REMARK   3  BULK SOLVENT MODELLING.
REMARK   3   METHOD USED        : FLAT BULK SOLVENT MODEL
REMARK   3   SOLVENT RADIUS     : 1.11    
REMARK   3   SHRINKAGE RADIUS   : 0.90    
REMARK   3   GRID STEP FACTOR   : 4.00    
REMARK   3  
REMARK   3  ERROR ESTIMATES.
REMARK   3   COORDINATE ERROR (MAXIMUM-LIKELIHOOD BASED)     : 0.26    
REMARK   3   PHASE ERROR (DEGREES, MAXIMUM-LIKELIHOOD BASED) : 27.38   
REMARK   3  
REMARK   3  STRUCTURE FACTORS CALCULATION ALGORITHM : FFT
REMARK   3  
REMARK   3  RESTRAINTS LIBRARY
REMARK   3    GEOSTD + MON.LIB. + CDL v1.2
REMARK   3  
REMARK   3  DEVIATIONS FROM IDEAL VALUES.
REMARK   3                 RMSD     MAX  COUNT
REMARK   3   BOND      :  0.013   0.087  10040
REMARK   3   ANGLE     :  1.855  13.444  13660
REMARK   3   CHIRALITY :  0.099   0.318   1549
REMARK   3   PLANARITY :  0.015   0.257   1713
REMARK   3   DIHEDRAL  : 15.822 178.177   5960
REMARK   3   MIN NONBONDED DISTANCE : 1.295 
REMARK   3  
REMARK   3  MOLPROBITY STATISTICS.
REMARK   3   ALL-ATOM CLASHSCORE : 0.87
REMARK   3   RAMACHANDRAN PLOT:
REMARK   3     OUTLIERS : 0.17  %
REMARK   3     ALLOWED  : 1.53  %
REMARK   3     FAVORED  : 98.30 %
REMARK   3   ROTAMER OUTLIERS : 0.67 %
REMARK   3   CBETA DEVIATIONS : 0
REMARK   3   PEPTIDE PLANE:
REMARK   3     CIS-PROLINE     : 0
REMARK   3     CIS-GENERAL     : 0
REMARK   3     TWISTED PROLINE : 0
REMARK   3     TWISTED GENERAL : 0
REMARK   3  
REMARK   3  ATOMIC DISPLACEMENT PARAMETERS.
REMARK   3   WILSON B : 22.34
REMARK   3   RMS(B_ISO_OR_EQUIVALENT_BONDED) : 5.66
REMARK   3   ATOMS          NUMBER OF ATOMS
REMARK   3                    ISO.  ANISO. 
REMARK   3    ALL         :  22263       0
REMARK   3    ALL (NO H)  :  10703       0
REMARK   3    SOLVENT     :    885       0
REMARK   3    NON-SOLVENT :   9818       0
REMARK   3    HYDROGENS   :  11560       0
REMARK   3
REMARK   3
REMARK   3   OTHER REFINEMENT REMARKS:
REMARK   3   XRAY REFINEMENT USING QUANTUM MECHANICAL FUNCTIONAL
REMARK   3   PROGRAM      :QuantumBio DivCon 6 build-7.1.1-b4015.17
REMARK   3   AUTHORS      :BORBULEVYCH O.Y., PLUMLEY J., 
REMARK   3                :MARTIN, R.I., WESTERHOFF L.M. 
REMARK   3
REMARK   3   REFERENCE     :BORBULEVYCH O.Y., PLUMLEY J.A.,
REMARK   3                 :MARTIN, R.I., MERZ, K.M.,  WESTERHOFF L.M.
REMARK   3                 :ACTA CRYSTLLOGRAPHICA SECTION D, 2014, 
REMARK   3                 :V. D70, pp. 1233-1247
REMARK   3   QM METHOD(HAMILTONIAN): PM6 AMBERFF14
REMARK   3   REGION QM REFINEMENT: 
REMARK   3      MAIN/BUFFER QM REGION RADII (A): 3.0 / 0.0
REMARK   3      LIGAND / STRAIN ENERGY: PAU_A_6001 / 6.06 KCAL/MOLE
REMARK   3      LIGAND / STRAIN ENERGY: PAU_B_6003 / 9.28 KCAL/MOLE
REMARK   3      LIGAND / STRAIN ENERGY: PAU_C_6002 / 9.53 KCAL/MOLE
REMARK   3      LIGAND / STRAIN ENERGY: PAU_D_6004 / 7.67 KCAL/MOLE
REMARK   3
HELIX    1   1 ARG A 1017  ALA A 1022  1               Generated by MOE    6
HELIX    2   2 GLU A 1033  ILE A 1042  1               Generated by MOE   10
HELIX    3   3 LEU A 1048  GLU A 1053  1               Generated by MOE    6
HELIX    4   4 TYR A 1055  LEU A 1080  1               Generated by MOE   26
HELIX    5   5 LYS A 1101  LEU A 1112  1               Generated by MOE   12
HELIX    6   6 THR A 1126  PHE A 1129  5               Generated by MOE    4
HELIX    7   7 ASN A 1133  ARG A 1139  1               Generated by MOE    7
HELIX    8   8 PRO A 1148  SER A 1150  5               Generated by MOE    3
HELIX    9   9 MET A 1153  LEU A 1163  1               Generated by MOE   11
HELIX   10  10 GLY A 1207  ASP A 1209  5               Generated by MOE    3
HELIX   11  11 VAL A 1219  PHE A 1222  5               Generated by MOE    4
HELIX   12  12 GLU A 1233  GLU A 1249  1               Generated by MOE   17
HELIX   13  13 HIS A 1260  ALA A 1263  1               Generated by MOE    4
HELIX   14  14 LYS A 1267  GLU A 1280  1               Generated by MOE   14
HELIX   15  15 ASN A 1282  GLN A 1288  1               Generated by MOE    7
HELIX   16  16 LEU A 1291  ARG A 1296  5               Generated by MOE    6
HELIX   17  17 ALA A 1305  HIS A 1307  5               Generated by MOE    3
HELIX   18  18 ARG B 2017  ALA B 2021  1               Generated by MOE    5
HELIX   19  19 GLU B 2033  ILE B 2042  1               Generated by MOE   10
HELIX   20  20 LEU B 2048  GLU B 2053  1               Generated by MOE    6
HELIX   21  21 TYR B 2055  LEU B 2080  1               Generated by MOE   26
HELIX   22  22 LYS B 2101  LEU B 2112  1               Generated by MOE   12
HELIX   23  23 THR B 2126  PHE B 2129  5               Generated by MOE    4
HELIX   24  24 ASN B 2133  GLU B 2138  1               Generated by MOE    6
HELIX   25  25 PRO B 2148  SER B 2150  5               Generated by MOE    3
HELIX   26  26 MET B 2153  LEU B 2163  1               Generated by MOE   11
HELIX   27  27 GLY B 2207  ASP B 2209  5               Generated by MOE    3
HELIX   28  28 VAL B 2219  PHE B 2222  5               Generated by MOE    4
HELIX   29  29 GLU B 2233  GLU B 2249  1               Generated by MOE   17
HELIX   30  30 TYR B 2258  TYR B 2262  5               Generated by MOE    5
HELIX   31  31 LYS B 2267  GLU B 2280  1               Generated by MOE   14
HELIX   32  32 ASN B 2282  GLN B 2288  1               Generated by MOE    7
HELIX   33  33 LEU B 2291  ARG B 2296  5               Generated by MOE    6
HELIX   34  34 ALA B 2305  HIS B 2307  5               Generated by MOE    3
HELIX   35  35 ARG C 3017  ALA C 3021  1               Generated by MOE    5
HELIX   36  36 GLU C 3033  ILE C 3042  1               Generated by MOE   10
HELIX   37  37 LEU C 3048  GLU C 3053  1               Generated by MOE    6
HELIX   38  38 TYR C 3055  LEU C 3080  1               Generated by MOE   26
HELIX   39  39 LYS C 3101  LEU C 3112  1               Generated by MOE   12
HELIX   40  40 THR C 3126  PHE C 3129  5               Generated by MOE    4
HELIX   41  41 ASN C 3133  GLU C 3138  1               Generated by MOE    6
HELIX   42  42 PRO C 3148  SER C 3150  5               Generated by MOE    3
HELIX   43  43 MET C 3153  LEU C 3163  1               Generated by MOE   11
HELIX   44  44 GLY C 3207  ASP C 3209  5               Generated by MOE    3
HELIX   45  45 VAL C 3219  PHE C 3222  5               Generated by MOE    4
HELIX   46  46 GLU C 3233  GLU C 3249  1               Generated by MOE   17
HELIX   47  47 TYR C 3258  LYS C 3264  5               Generated by MOE    7
HELIX   48  48 LYS C 3267  GLU C 3280  1               Generated by MOE   14
HELIX   49  49 ASN C 3282  GLN C 3288  1               Generated by MOE    7
HELIX   50  50 LEU C 3291  ARG C 3296  5               Generated by MOE    6
HELIX   51  51 ALA C 3305  HIS C 3307  5               Generated by MOE    3
HELIX   52  52 ARG D 4017  ALA D 4021  1               Generated by MOE    5
HELIX   53  53 GLU D 4033  ILE D 4042  1               Generated by MOE   10
HELIX   54  54 LEU D 4048  GLU D 4053  1               Generated by MOE    6
HELIX   55  55 TYR D 4055  LEU D 4080  1               Generated by MOE   26
HELIX   56  56 LYS D 4101  LEU D 4112  1               Generated by MOE   12
HELIX   57  57 THR D 4126  PHE D 4129  5               Generated by MOE    4
HELIX   58  58 ASN D 4133  GLU D 4138  1               Generated by MOE    6
HELIX   59  59 PRO D 4148  SER D 4150  5               Generated by MOE    3
HELIX   60  60 MET D 4153  LEU D 4163  1               Generated by MOE   11
HELIX   61  61 GLY D 4207  ASP D 4209  5               Generated by MOE    3
HELIX   62  62 VAL D 4219  PHE D 4222  5               Generated by MOE    4
HELIX   63  63 GLU D 4233  GLY D 4250  1               Generated by MOE   18
HELIX   64  64 TYR D 4258  LYS D 4264  5               Generated by MOE    7
HELIX   65  65 LYS D 4267  GLU D 4280  1               Generated by MOE   14
HELIX   66  66 ASN D 4282  GLN D 4288  1               Generated by MOE    7
HELIX   67  67 LEU D 4291  ARG D 4296  5               Generated by MOE    6
HELIX   68  68 ALA D 4305  HIS D 4307  5               Generated by MOE    3
SHEET    1       TYR A1012  ASP A1016                  Generated by MOE
SHEET    2       TYR A1089  GLY A1095                  Generated by MOE
SHEET    3       VAL A1121  THR A1125                  Generated by MOE
SHEET    4       VAL A1170  ALA A1172                  Generated by MOE
SHEET    5       TYR A1175  SER A1176                  Generated by MOE
SHEET    6       ASP A1181  VAL A1182                  Generated by MOE
SHEET    7       LYS A1188  VAL A1190                  Generated by MOE
SHEET    8       ILE A1195  GLU A1199                  Generated by MOE
SHEET    9       PHE A1225  ASP A1230                  Generated by MOE
SHEET   10       LEU A1299  THR A1302                  Generated by MOE
SHEET   11       LYS A1303  LYS A1303                  Generated by MOE
SHEET   12       VAL A1309  ARG A1315                  Generated by MOE
SHEET   13       TYR B2012  ASP B2016                  Generated by MOE
SHEET   14       TYR B2089  GLY B2095                  Generated by MOE
SHEET   15       VAL B2121  THR B2125                  Generated by MOE
SHEET   16       ASN B2169  ALA B2172                  Generated by MOE
SHEET   17       TYR B2175  SER B2176                  Generated by MOE
SHEET   18       ASP B2181  VAL B2182                  Generated by MOE
SHEET   19       LYS B2188  VAL B2191                  Generated by MOE
SHEET   20       ILE B2195  GLU B2199                  Generated by MOE
SHEET   21       PHE B2225  ASP B2230                  Generated by MOE
SHEET   22       LEU B2299  THR B2302                  Generated by MOE
SHEET   23       LYS B2303  LYS B2303                  Generated by MOE
SHEET   24       VAL B2309  ARG B2315                  Generated by MOE
SHEET   25       TYR C3012  ASP C3016                  Generated by MOE
SHEET   26       TYR C3089  GLY C3095                  Generated by MOE
SHEET   27       GLU C3122  THR C3125                  Generated by MOE
SHEET   28       VAL C3170  ALA C3172                  Generated by MOE
SHEET   29       TYR C3175  SER C3176                  Generated by MOE
SHEET   30       ASP C3181  VAL C3182                  Generated by MOE
SHEET   31       LYS C3188  VAL C3190                  Generated by MOE
SHEET   32       ILE C3195  GLU C3199                  Generated by MOE
SHEET   33       PHE C3225  ASP C3230                  Generated by MOE
SHEET   34       LEU C3299  THR C3302                  Generated by MOE
SHEET   35       LYS C3303  LYS C3303                  Generated by MOE
SHEET   36       VAL C3309  ARG C3315                  Generated by MOE
SHEET   37       TYR D4012  ASP D4016                  Generated by MOE
SHEET   38       TYR D4089  GLY D4095                  Generated by MOE
SHEET   39       VAL D4121  THR D4125                  Generated by MOE
SHEET   40       VAL D4170  ALA D4172                  Generated by MOE
SHEET   41       TYR D4175  SER D4176                  Generated by MOE
SHEET   42       ASP D4181  VAL D4182                  Generated by MOE
SHEET   43       LYS D4188  VAL D4190                  Generated by MOE
SHEET   44       ILE D4195  GLU D4199                  Generated by MOE
SHEET   45       PHE D4225  ASP D4230                  Generated by MOE
SHEET   46       LEU D4299  THR D4302                  Generated by MOE
SHEET   47       LYS D4303  LYS D4303                  Generated by MOE
SHEET   48       VAL D4309  ARG D4315                  Generated by MOE
CRYST1  181.203  181.655   47.418  90.00 104.79  90.00 C 1 2 1
SCALE1      0.005519  0.000000  0.001457        0.00000
SCALE2      0.000000  0.005505  0.000000        0.00000
SCALE3      0.000000  0.000000  0.021812        0.00000
ATOM      1  N   MET A1009      55.318 -22.382  30.946  1.00 51.83           N
ATOM      2  CA  MET A1009      56.512 -21.591  30.566  1.00 39.31           C
ATOM      3  C   MET A1009      56.400 -21.118  29.114  1.00 36.74           C
ATOM      4  O   MET A1009      55.631 -21.689  28.337  1.00 50.90           O
ATOM      5  CB  MET A1009      57.802 -22.414  30.726  1.00 39.45           C
ATOM      6  CG  MET A1009      57.913 -23.158  32.060  1.00 50.01           C
ATOM      7  SD  MET A1009      59.368 -24.230  32.153  1.00 43.94           S
ATOM      8  CE  MET A1009      60.626 -23.017  32.637  1.00 49.21           C
ATOM      9  H1  MET A1009      55.254 -23.176  30.322  1.00 62.19           H
ATOM     10  H2  MET A1009      54.492 -21.820  30.803  1.00 62.19           H
ATOM     11  HA  MET A1009      56.590 -20.716  31.212  1.00 47.17           H
ATOM     12  HB2 MET A1009      58.655 -21.742  30.628  1.00 47.34           H
ATOM     13  HB3 MET A1009      57.856 -23.149  29.920  1.00 47.34           H
ATOM     14  HG2 MET A1009      57.035 -23.787  32.208  1.00 60.01           H
ATOM     15  HG3 MET A1009      57.951 -22.430  32.872  1.00 60.01           H
ATOM     16  HE1 MET A1009      60.686 -22.230  31.887  1.00 59.05           H
ATOM     17  HE2 MET A1009      60.368 -22.584  33.603  1.00 59.05           H
ATOM     18  HE3 MET A1009      61.593 -23.516  32.710  1.00 59.05           H
ATOM     19  N   THR A1010      57.171 -20.084  28.765  1.00 41.84           N
ATOM     20  CA  THR A1010      57.211 -19.491  27.431  1.00 36.23           C
ATOM     21  C   THR A1010      58.644 -19.483  26.893  1.00 28.65           C
ATOM     22  O   THR A1010      59.590 -19.654  27.665  1.00 28.92           O
ATOM     23  CB  THR A1010      56.690 -18.044  27.483  1.00 35.49           C
ATOM     24  OG1 THR A1010      57.496 -17.258  28.370  1.00 38.11           O
ATOM     25  CG2 THR A1010      55.226 -17.965  27.933  1.00 36.53           C
ATOM     26  H   THR A1010      57.780 -19.668  29.455  1.00 50.21           H
ATOM     27  HA  THR A1010      56.585 -20.071  26.759  1.00 43.48           H
ATOM     28  HB  THR A1010      56.742 -17.606  26.484  1.00 42.59           H
ATOM     29  HG1 THR A1010      57.111 -16.421  28.498  1.00 45.73           H
ATOM     30 HG21 THR A1010      54.878 -16.933  27.898  1.00 43.84           H
ATOM     31 HG22 THR A1010      54.599 -18.564  27.273  1.00 43.84           H
ATOM     32 HG23 THR A1010      55.116 -18.325  28.956  1.00 43.84           H
ATOM     33  N   PRO A1011      58.828 -19.222  25.583  1.00 35.93           N
ATOM     34  CA  PRO A1011      60.145 -19.135  24.967  1.00 29.27           C
ATOM     35  C   PRO A1011      60.975 -17.911  25.376  1.00 27.19           C
ATOM     36  O   PRO A1011      62.061 -17.736  24.839  1.00 25.67           O
ATOM     37  CB  PRO A1011      59.876 -19.095  23.455  1.00 28.25           C
ATOM     38  CG  PRO A1011      58.510 -19.750  23.311  1.00 31.38           C
ATOM     39  CD  PRO A1011      57.805 -19.209  24.546  1.00 26.91           C
ATOM     40  HA  PRO A1011      60.673 -20.071  25.139  1.00 35.12           H
ATOM     41  HB2 PRO A1011      59.780 -18.051  23.156  1.00 33.90           H
ATOM     42  HB3 PRO A1011      60.644 -19.585  22.858  1.00 33.90           H
ATOM     43  HG2 PRO A1011      57.981 -19.420  22.418  1.00 37.65           H
ATOM     44  HG3 PRO A1011      58.611 -20.836  23.322  1.00 37.65           H
ATOM     45  HD2 PRO A1011      57.467 -18.187  24.377  1.00 32.29           H
ATOM     46  HD3 PRO A1011      56.980 -19.887  24.755  1.00 32.29           H
ATOM     47  N   TYR A1012      60.469 -17.051  26.276  1.00 24.11           N
ATOM     48  CA  TYR A1012      61.096 -15.799  26.670  1.00 28.22           C
ATOM     49  C   TYR A1012      61.456 -15.802  28.161  1.00 31.95           C
ATOM     50  O   TYR A1012      60.622 -16.109  29.013  1.00 28.99           O
ATOM     51  CB  TYR A1012      60.142 -14.640  26.357  1.00 36.17           C
ATOM     52  CG  TYR A1012      59.907 -14.387  24.878  1.00 24.79           C
ATOM     53  CD1 TYR A1012      58.791 -14.944  24.227  1.00 29.19           C
ATOM     54  CD2 TYR A1012      60.799 -13.577  24.155  1.00 28.98           C
ATOM     55  CE1 TYR A1012      58.557 -14.670  22.867  1.00 23.04           C
ATOM     56  CE2 TYR A1012      60.579 -13.309  22.791  1.00 24.28           C
ATOM     57  CZ  TYR A1012      59.452 -13.859  22.143  1.00 23.92           C
ATOM     58  OH  TYR A1012      59.219 -13.601  20.827  1.00 25.66           O
ATOM     59  H   TYR A1012      59.583 -17.263  26.709  1.00 28.93           H
ATOM     60  HA  TYR A1012      62.001 -15.628  26.087  1.00 33.86           H
ATOM     61  HB2 TYR A1012      59.189 -14.814  26.854  1.00 43.40           H
ATOM     62  HB3 TYR A1012      60.572 -13.740  26.789  1.00 43.40           H
ATOM     63  HD1 TYR A1012      58.107 -15.581  24.769  1.00 35.02           H
ATOM     64  HD2 TYR A1012      61.652 -13.142  24.648  1.00 34.78           H
ATOM     65  HE1 TYR A1012      57.690 -15.080  22.372  1.00 27.65           H
ATOM     66  HE2 TYR A1012      61.260 -12.669  22.250  1.00 29.13           H
ATOM     67  HH  TYR A1012      59.942 -13.122  20.413  1.00 30.80           H
ATOM     68  N   LEU A1013      62.691 -15.376  28.451  1.00 21.71           N
ATOM     69  CA  LEU A1013      63.097 -14.744  29.705  1.00 24.99           C
ATOM     70  C   LEU A1013      62.345 -13.423  29.844  1.00 31.88           C
ATOM     71  O   LEU A1013      62.199 -12.723  28.850  1.00 31.09           O
ATOM     72  CB  LEU A1013      64.603 -14.411  29.671  1.00 21.70           C
ATOM     73  CG  LEU A1013      65.561 -15.591  29.433  1.00 26.02           C
ATOM     74  CD1 LEU A1013      67.002 -15.064  29.441  1.00 34.03           C
ATOM     75  CD2 LEU A1013      65.372 -16.654  30.524  1.00 31.27           C
ATOM     76  H   LEU A1013      63.310 -15.220  27.670  1.00 26.05           H
ATOM     77  HA  LEU A1013      62.887 -15.390  30.558  1.00 29.98           H
ATOM     78  HB2 LEU A1013      64.777 -13.668  28.892  1.00 26.04           H
ATOM     79  HB3 LEU A1013      64.866 -13.947  30.622  1.00 26.04           H
ATOM     80  HG  LEU A1013      65.358 -16.016  28.450  1.00 31.23           H
ATOM     81 HD11 LEU A1013      67.698 -15.883  29.257  1.00 40.84           H
ATOM     82 HD12 LEU A1013      67.126 -14.324  28.649  1.00 40.84           H
ATOM     83 HD13 LEU A1013      67.234 -14.606  30.402  1.00 40.84           H
ATOM     84 HD21 LEU A1013      66.147 -17.417  30.454  1.00 37.53           H
ATOM     85 HD22 LEU A1013      65.406 -16.176  31.497  1.00 37.53           H
ATOM     86 HD23 LEU A1013      64.400 -17.132  30.425  1.00 37.53           H
ATOM     87  N   GLN A1014      61.905 -13.065  31.052  1.00 27.33           N
ATOM     88  CA  GLN A1014      61.175 -11.826  31.308  1.00 30.56           C
ATOM     89  C   GLN A1014      61.870 -11.029  32.410  1.00 33.28           C
ATOM     90  O   GLN A1014      62.305 -11.589  33.417  1.00 32.18           O
ATOM     91  CB  GLN A1014      59.728 -12.164  31.678  1.00 26.72           C
ATOM     92  CG  GLN A1014      58.822 -10.929  31.755  1.00 38.00           C
ATOM     93  CD  GLN A1014      57.447 -11.310  32.287  1.00 58.05           C
ATOM     94  OE1 GLN A1014      56.790 -12.201  31.750  1.00 59.53           O
ATOM     95  NE2 GLN A1014      57.004 -10.634  33.344  1.00 60.88           N
ATOM     96  H   GLN A1014      62.088 -13.671  31.840  1.00 32.79           H
ATOM     97  HA  GLN A1014      61.143 -11.210  30.411  1.00 36.68           H
ATOM     98  HB2 GLN A1014      59.322 -12.837  30.923  1.00 32.06           H
ATOM     99  HB3 GLN A1014      59.706 -12.686  32.636  1.00 32.06           H
ATOM    100  HG2 GLN A1014      59.261 -10.131  32.352  1.00 45.60           H
ATOM    101  HG3 GLN A1014      58.695 -10.581  30.733  1.00 45.60           H
ATOM    102 HE21 GLN A1014      57.577  -9.911  33.756  1.00 73.06           H
ATOM    103 HE22 GLN A1014      56.082 -10.824  33.699  1.00 73.06           H
ATOM    104  N   PHE A1015      61.928  -9.712  32.201  1.00 33.38           N
ATOM    105  CA  PHE A1015      62.487  -8.712  33.098  1.00 23.30           C
ATOM    106  C   PHE A1015      61.475  -7.566  33.184  1.00 45.44           C
ATOM    107  O   PHE A1015      61.136  -6.979  32.160  1.00 31.91           O
ATOM    108  CB  PHE A1015      63.830  -8.204  32.542  1.00 29.90           C
ATOM    109  CG  PHE A1015      64.843  -9.291  32.229  1.00 28.48           C
ATOM    110  CD1 PHE A1015      64.825  -9.929  30.973  1.00 30.96           C
ATOM    111  CD2 PHE A1015      65.784  -9.689  33.196  1.00 35.78           C
ATOM    112  CE1 PHE A1015      65.712 -10.984  30.699  1.00 29.15           C
ATOM    113  CE2 PHE A1015      66.672 -10.746  32.923  1.00 36.17           C
ATOM    114  CZ  PHE A1015      66.627 -11.400  31.679  1.00 36.97           C
ATOM    115  H   PHE A1015      61.544  -9.356  31.338  1.00 40.05           H
ATOM    116  HA  PHE A1015      62.651  -9.132  34.091  1.00 27.97           H
ATOM    117  HB2 PHE A1015      63.646  -7.638  31.632  1.00 35.88           H
ATOM    118  HB3 PHE A1015      64.261  -7.516  33.267  1.00 35.88           H
ATOM    119  HD1 PHE A1015      64.115  -9.626  30.221  1.00 37.15           H
ATOM    120  HD2 PHE A1015      65.815  -9.202  34.158  1.00 42.94           H
ATOM    121  HE1 PHE A1015      65.691 -11.470  29.736  1.00 34.98           H
ATOM    122  HE2 PHE A1015      67.388 -11.056  33.669  1.00 43.41           H
ATOM    123  HZ  PHE A1015      67.308 -12.211  31.471  1.00 44.36           H
ATOM    124  N   ASP A1016      61.022  -7.217  34.394  1.00 35.81           N
ATOM    125  CA  ASP A1016      60.382  -5.925  34.628  1.00 37.10           C
ATOM    126  C   ASP A1016      61.462  -4.820  34.616  1.00 32.23           C
ATOM    127  O   ASP A1016      62.655  -5.117  34.512  1.00 38.55           O
ATOM    128  CB  ASP A1016      59.521  -5.961  35.908  1.00 36.56           C
ATOM    129  CG  ASP A1016      60.270  -6.140  37.229  1.00 38.40           C
ATOM    130  OD1 ASP A1016      61.275  -5.426  37.433  1.00 36.54           O
ATOM    131  OD2 ASP A1016      59.796  -6.946  38.057  1.00 51.26           O1-
ATOM    132  H   ASP A1016      61.323  -7.739  35.204  1.00 42.97           H
ATOM    133  HA  ASP A1016      59.694  -5.727  33.805  1.00 44.52           H
ATOM    134  HB2 ASP A1016      59.020  -5.000  35.964  1.00 43.87           H
ATOM    135  HB3 ASP A1016      58.746  -6.725  35.817  1.00 43.87           H
ATOM    136  N   ARG A1017      61.061  -3.542  34.678  1.00 31.05           N
ATOM    137  CA  ARG A1017      61.992  -2.411  34.586  1.00 34.22           C
ATOM    138  C   ARG A1017      63.143  -2.492  35.597  1.00 35.81           C
ATOM    139  O   ARG A1017      64.288  -2.245  35.225  1.00 29.46           O
ATOM    140  CB  ARG A1017      61.249  -1.075  34.724  1.00 27.67           C
ATOM    141  CG  ARG A1017      62.150   0.080  34.294  1.00 33.66           C
ATOM    142  CD  ARG A1017      61.678   1.399  34.882  1.00 39.23           C
ATOM    143  NE  ARG A1017      62.601   2.480  34.515  1.00 47.04           N
ATOM    144  CZ  ARG A1017      62.679   3.067  33.317  1.00 45.99           C
ATOM    145  NH1 ARG A1017      61.841   2.769  32.325  1.00 40.24           N
ATOM    146  NH2 ARG A1017      63.625   3.973  33.101  1.00 36.94           N1+
ATOM    147  H   ARG A1017      60.072  -3.343  34.738  1.00 37.26           H
ATOM    148  HA  ARG A1017      62.425  -2.434  33.585  1.00 41.07           H
ATOM    149  HB2 ARG A1017      60.383  -1.076  34.061  1.00 33.21           H
ATOM    150  HB3 ARG A1017      60.899  -0.924  35.743  1.00 33.21           H
ATOM    151  HG2 ARG A1017      63.170  -0.061  34.643  1.00 40.39           H
ATOM    152  HG3 ARG A1017      62.160   0.120  33.211  1.00 40.39           H
ATOM    153  HD2 ARG A1017      60.662   1.620  34.553  1.00 47.08           H
ATOM    154  HD3 ARG A1017      61.678   1.302  35.967  1.00 47.08           H
ATOM    155  HE  ARG A1017      63.305   2.727  35.199  1.00 56.45           H
ATOM    156 HH11 ARG A1017      61.125   2.071  32.457  1.00 48.29           H
ATOM    157 HH12 ARG A1017      61.942   3.239  31.435  1.00 48.29           H
ATOM    158 HH21 ARG A1017      64.276   4.205  33.840  1.00 44.33           H
ATOM    159 HH22 ARG A1017      63.679   4.419  32.197  1.00 44.33           H
ATOM    160  N   ASN A1018      62.851  -2.816  36.861  1.00 34.02           N
ATOM    161  CA  ASN A1018      63.860  -2.865  37.917  1.00 33.10           C
ATOM    162  C   ASN A1018      64.847  -4.010  37.716  1.00 29.84           C
ATOM    163  O   ASN A1018      66.045  -3.795  37.889  1.00 37.82           O
ATOM    164  CB  ASN A1018      63.202  -2.950  39.299  1.00 40.67           C
ATOM    165  CG  ASN A1018      62.426  -1.704  39.722  1.00 43.23           C
ATOM    166  OD1 ASN A1018      61.374  -1.816  40.344  1.00 40.46           O
ATOM    167  ND2 ASN A1018      62.933  -0.511  39.406  1.00 51.03           N
ATOM    168  H   ASN A1018      61.896  -3.046  37.102  1.00 40.82           H
ATOM    169  HA  ASN A1018      64.428  -1.937  37.873  1.00 39.72           H
ATOM    170  HB2 ASN A1018      62.533  -3.805  39.334  1.00 48.80           H
ATOM    171  HB3 ASN A1018      63.967  -3.140  40.051  1.00 48.80           H
ATOM    172 HD21 ASN A1018      62.451   0.324  39.695  1.00 61.24           H
ATOM    173 HD22 ASN A1018      63.785  -0.452  38.867  1.00 61.24           H
ATOM    174  N   GLN A1019      64.354  -5.201  37.350  1.00 29.49           N
ATOM    175  CA  GLN A1019      65.198  -6.335  36.999  1.00 34.69           C
ATOM    176  C   GLN A1019      66.122  -5.953  35.849  1.00 33.99           C
ATOM    177  O   GLN A1019      67.317  -6.193  35.954  1.00 33.51           O
ATOM    178  CB  GLN A1019      64.374  -7.561  36.602  1.00 36.61           C
ATOM    179  CG  GLN A1019      63.491  -8.129  37.714  1.00 35.36           C
ATOM    180  CD  GLN A1019      62.689  -9.288  37.141  1.00 37.82           C
ATOM    181  OE1 GLN A1019      61.593  -9.103  36.623  1.00 40.95           O
ATOM    182  NE2 GLN A1019      63.248 -10.494  37.177  1.00 53.75           N
ATOM    183  H   GLN A1019      63.354  -5.294  37.218  1.00 35.39           H
ATOM    184  HA  GLN A1019      65.803  -6.605  37.865  1.00 41.63           H
ATOM    185  HB2 GLN A1019      63.748  -7.313  35.748  1.00 43.93           H
ATOM    186  HB3 GLN A1019      65.060  -8.346  36.283  1.00 43.93           H
ATOM    187  HG2 GLN A1019      64.104  -8.460  38.552  1.00 42.43           H
ATOM    188  HG3 GLN A1019      62.805  -7.347  38.028  1.00 42.43           H
ATOM    189 HE21 GLN A1019      64.164 -10.612  37.582  1.00 64.50           H
ATOM    190 HE22 GLN A1019      62.763 -11.277  36.766  1.00 64.50           H
ATOM    191  N   TRP A1020      65.582  -5.347  34.780  1.00 35.30           N
ATOM    192  CA  TRP A1020      66.345  -4.972  33.597  1.00 29.70           C
ATOM    193  C   TRP A1020      67.408  -3.913  33.901  1.00 34.62           C
ATOM    194  O   TRP A1020      68.529  -4.018  33.415  1.00 32.26           O
ATOM    195  CB  TRP A1020      65.411  -4.495  32.482  1.00 32.13           C
ATOM    196  CG  TRP A1020      66.132  -4.241  31.197  1.00 24.39           C
ATOM    197  CD1 TRP A1020      66.527  -3.037  30.741  1.00 29.97           C
ATOM    198  CD2 TRP A1020      66.606  -5.216  30.220  1.00 26.03           C
ATOM    199  NE1 TRP A1020      67.204  -3.190  29.551  1.00 24.77           N
ATOM    200  CE2 TRP A1020      67.279  -4.514  29.180  1.00 25.49           C
ATOM    201  CE3 TRP A1020      66.532  -6.620  30.106  1.00 29.68           C
ATOM    202  CZ2 TRP A1020      67.842  -5.178  28.081  1.00 24.96           C
ATOM    203  CZ3 TRP A1020      67.127  -7.298  29.028  1.00 38.16           C
ATOM    204  CH2 TRP A1020      67.787  -6.576  28.019  1.00 28.43           C
ATOM    205  H   TRP A1020      64.588  -5.154  34.776  1.00 42.36           H
ATOM    206  HA  TRP A1020      66.848  -5.868  33.234  1.00 35.64           H
ATOM    207  HB2 TRP A1020      64.662  -5.265  32.306  1.00 38.55           H
ATOM    208  HB3 TRP A1020      64.904  -3.586  32.804  1.00 38.55           H
ATOM    209  HD1 TRP A1020      66.363  -2.101  31.255  1.00 35.96           H
ATOM    210  HE1 TRP A1020      67.585  -2.408  29.036  1.00 29.72           H
ATOM    211  HE3 TRP A1020      66.021  -7.185  30.868  1.00 35.62           H
ATOM    212  HZ2 TRP A1020      68.297  -4.616  27.286  1.00 29.96           H
ATOM    213  HZ3 TRP A1020      67.067  -8.374  28.969  1.00 45.79           H
ATOM    214  HH2 TRP A1020      68.224  -7.095  27.185  1.00 34.11           H
ATOM    215  N   ALA A1021      67.060  -2.888  34.687  1.00 32.54           N
ATOM    216  CA  ALA A1021      67.986  -1.843  35.102  1.00 34.73           C
ATOM    217  C   ALA A1021      69.070  -2.391  36.045  1.00 39.57           C
ATOM    218  O   ALA A1021      70.177  -1.863  36.057  1.00 43.46           O
ATOM    219  CB  ALA A1021      67.201  -0.685  35.730  1.00 37.71           C
ATOM    220  H   ALA A1021      66.112  -2.842  35.037  1.00 39.05           H
ATOM    221  HA  ALA A1021      68.479  -1.457  34.209  1.00 41.67           H
ATOM    222  HB1 ALA A1021      67.874   0.136  35.973  1.00 45.26           H
ATOM    223  HB2 ALA A1021      66.449  -0.323  35.028  1.00 45.26           H
ATOM    224  HB3 ALA A1021      66.698  -1.019  36.637  1.00 45.26           H
ATOM    225  N   ALA A1022      68.785  -3.443  36.824  1.00 37.58           N
ATOM    226  CA  ALA A1022      69.765  -4.075  37.704  1.00 39.30           C
ATOM    227  C   ALA A1022      70.942  -4.736  36.949  1.00 43.39           C
ATOM    228  O   ALA A1022      71.943  -5.067  37.584  1.00 49.33           O
ATOM    229  CB  ALA A1022      69.059  -5.084  38.613  1.00 36.48           C
ATOM    230  H   ALA A1022      67.855  -3.843  36.797  1.00 45.09           H
ATOM    231  HA  ALA A1022      70.171  -3.297  38.351  1.00 47.16           H
ATOM    232  HB1 ALA A1022      69.764  -5.463  39.352  1.00 43.77           H
ATOM    233  HB2 ALA A1022      68.230  -4.609  39.137  1.00 43.77           H
ATOM    234  HB3 ALA A1022      68.688  -5.921  38.028  1.00 43.77           H
ATOM    235  N   LEU A1023      70.838  -4.942  35.622  1.00 45.06           N
ATOM    236  CA  LEU A1023      71.913  -5.481  34.774  1.00 48.07           C
ATOM    237  C   LEU A1023      73.138  -4.552  34.684  1.00 41.53           C
ATOM    238  O   LEU A1023      74.203  -5.006  34.266  1.00 53.21           O
ATOM    239  CB  LEU A1023      71.383  -5.802  33.357  1.00 39.22           C
ATOM    240  CG  LEU A1023      70.636  -7.145  33.174  1.00 42.02           C
ATOM    241  CD1 LEU A1023      69.588  -7.461  34.245  1.00 39.72           C
ATOM    242  CD2 LEU A1023      69.914  -7.126  31.814  1.00 35.78           C
ATOM    243  H   LEU A1023      69.969  -4.702  35.166  1.00 54.08           H
ATOM    244  HA  LEU A1023      72.244  -6.421  35.216  1.00 57.69           H
ATOM    245  HB2 LEU A1023      70.739  -4.985  33.050  1.00 47.07           H
ATOM    246  HB3 LEU A1023      72.215  -5.797  32.654  1.00 47.07           H
ATOM    247  HG  LEU A1023      71.371  -7.951  33.154  1.00 50.42           H
ATOM    248 HD11 LEU A1023      69.110  -8.420  34.044  1.00 47.66           H
ATOM    249 HD12 LEU A1023      70.038  -7.510  35.236  1.00 47.66           H
ATOM    250 HD13 LEU A1023      68.838  -6.679  34.213  1.00 47.66           H
ATOM    251 HD21 LEU A1023      69.400  -8.072  31.648  1.00 42.94           H
ATOM    252 HD22 LEU A1023      69.176  -6.323  31.790  1.00 42.94           H
ATOM    253 HD23 LEU A1023      70.630  -6.968  31.009  1.00 42.94           H
ATOM    254  N   ARG A1024      72.988  -3.255  35.002  1.00 47.02           N
ATOM    255  CA  ARG A1024      74.083  -2.274  35.051  1.00 53.76           C
ATOM    256  C   ARG A1024      75.031  -2.594  36.208  1.00 51.76           C
ATOM    257  O   ARG A1024      74.620  -3.131  37.234  1.00 46.79           O
ATOM    258  CB  ARG A1024      73.527  -0.847  35.215  1.00 49.18           C
ATOM    259  CG  ARG A1024      72.559  -0.408  34.102  1.00 51.03           C
ATOM    260  CD  ARG A1024      71.485   0.560  34.595  1.00 49.54           C
ATOM    261  NE  ARG A1024      72.007   1.884  34.941  1.00 51.99           N
ATOM    262  CZ  ARG A1024      71.446   2.694  35.847  1.00 46.59           C
ATOM    263  NH1 ARG A1024      70.403   2.308  36.585  1.00 45.33           N
ATOM    264  NH2 ARG A1024      71.933   3.918  36.019  1.00 60.98           N1+
ATOM    265  H   ARG A1024      72.080  -2.950  35.329  1.00 56.42           H
ATOM    266  HA  ARG A1024      74.657  -2.300  34.128  1.00 64.52           H
ATOM    267  HB2 ARG A1024      73.036  -0.757  36.183  1.00 59.02           H
ATOM    268  HB3 ARG A1024      74.370  -0.157  35.214  1.00 59.02           H
ATOM    269  HG2 ARG A1024      73.096   0.009  33.255  1.00 61.23           H
ATOM    270  HG3 ARG A1024      72.012  -1.276  33.749  1.00 61.23           H
ATOM    271  HD2 ARG A1024      70.712   0.648  33.834  1.00 59.45           H
ATOM    272  HD3 ARG A1024      71.042   0.142  35.487  1.00 59.45           H
ATOM    273  HE  ARG A1024      72.784   2.225  34.396  1.00 62.39           H
ATOM    274 HH11 ARG A1024      70.016   1.384  36.462  1.00 54.40           H
ATOM    275 HH12 ARG A1024      69.978   2.944  37.242  1.00 54.40           H
ATOM    276 HH21 ARG A1024      72.724   4.225  35.475  1.00 73.17           H
ATOM    277 HH22 ARG A1024      71.506   4.530  36.697  1.00 73.17           H
ATOM    278  N   ASP A1025      76.307  -2.252  36.015  1.00 52.58           N
ATOM    279  CA  ASP A1025      77.329  -2.367  37.048  1.00 64.26           C
ATOM    280  C   ASP A1025      77.151  -1.361  38.214  1.00 63.99           C
ATOM    281  O   ASP A1025      76.526  -0.266  37.958  1.00 62.95           O
ATOM    282  CB  ASP A1025      78.719  -2.193  36.418  1.00 64.29           C
ATOM    283  CG  ASP A1025      78.954  -3.150  35.247  1.00 68.02           C
ATOM    284  OD1 ASP A1025      78.948  -4.380  35.489  1.00 64.62           O
ATOM    285  OD2 ASP A1025      79.145  -2.642  34.122  1.00 66.60           O1-
ATOM    286  H   ASP A1025      76.581  -1.833  35.143  1.00 63.10           H
ATOM    287  HA  ASP A1025      77.298  -3.380  37.464  1.00 77.11           H
ATOM    288  HB2 ASP A1025      79.434  -2.427  37.206  1.00 77.15           H
ATOM    289  HB3 ASP A1025      78.838  -1.157  36.088  1.00 77.15           H
ATOM    290  HC  ASP A1025      77.633  -1.638  39.302  1.00 76.79           H
ATOM    291  N   MET A1029      77.697   2.798  32.755  1.00 52.48           N
ATOM    292  CA  MET A1029      78.793   3.099  31.818  1.00 58.40           C
ATOM    293  C   MET A1029      79.045   4.594  31.772  1.00 58.16           C
ATOM    294  O   MET A1029      79.889   5.109  31.066  1.00 70.20           O
ATOM    295  CB  MET A1029      78.494   2.554  30.400  1.00 62.45           C
ATOM    296  CG  MET A1029      78.259   1.029  30.356  1.00 63.22           C
ATOM    297  SD  MET A1029      78.138   0.395  28.645  1.00 64.60           S
ATOM    298  CE  MET A1029      79.761  -0.410  28.479  1.00 59.45           C
ATOM    299  H1  MET A1029      76.845   3.276  32.468  1.00 62.98           H
ATOM    300  H2  MET A1029      77.928   3.119  33.694  1.00 62.98           H
ATOM    301  HA  MET A1029      79.710   2.634  32.192  1.00 70.07           H
ATOM    302  HB2 MET A1029      79.353   2.783  29.771  1.00 74.95           H
ATOM    303  HB3 MET A1029      77.629   3.065  29.971  1.00 74.95           H
ATOM    304  HG2 MET A1029      77.322   0.788  30.861  1.00 75.86           H
ATOM    305  HG3 MET A1029      79.072   0.509  30.873  1.00 75.86           H
ATOM    306  HE1 MET A1029      79.847  -0.855  27.483  1.00 71.35           H
ATOM    307  HE2 MET A1029      79.847  -1.197  29.234  1.00 71.35           H
ATOM    308  HE3 MET A1029      80.557   0.323  28.627  1.00 71.35           H
ATOM    309  HC  MET A1029      78.177   5.202  32.112  1.00 69.79           H
ATOM    310  N   LEU A1031      77.862   8.058  29.866  1.00 55.61           N1+
ATOM    311  CA  LEU A1031      77.835   8.798  28.582  1.00 57.74           C
ATOM    312  C   LEU A1031      78.591  10.133  28.695  1.00 50.20           C
ATOM    313  O   LEU A1031      78.512  10.790  29.733  1.00 49.93           O
ATOM    314  CB  LEU A1031      76.383   9.030  28.136  1.00 54.86           C
ATOM    315  H1  LEU A1031      78.819   7.871  30.132  1.00 66.74           H
ATOM    316  H2  LEU A1031      77.359   7.188  29.778  1.00 66.74           H
ATOM    317  H3  LEU A1031      77.431   8.630  30.580  1.00 66.74           H
ATOM    318  HA  LEU A1031      78.321   8.200  27.811  1.00 69.29           H
ATOM    319  HB1 LEU A1031      75.859   8.079  28.029  1.00 65.84           H
ATOM    320  HB3 LEU A1031      76.369   9.544  27.174  1.00 65.84           H
ATOM    321  N   SER A1032      79.329  10.507  27.641  1.00 47.59           N
ATOM    322  CA  SER A1032      80.094  11.754  27.568  1.00 48.22           C
ATOM    323  C   SER A1032      79.213  12.946  27.169  1.00 57.01           C
ATOM    324  O   SER A1032      78.055  12.767  26.800  1.00 53.99           O
ATOM    325  CB  SER A1032      81.253  11.587  26.579  1.00 55.73           C
ATOM    326  OG  SER A1032      80.788  11.598  25.247  1.00 50.72           O
ATOM    327  H   SER A1032      79.329   9.920  26.816  1.00 57.11           H
ATOM    328  HA  SER A1032      80.538  11.944  28.547  1.00 57.87           H
ATOM    329  HB2 SER A1032      81.977  12.389  26.730  1.00 66.88           H
ATOM    330  HB3 SER A1032      81.752  10.637  26.759  1.00 66.88           H
ATOM    331  HG  SER A1032      81.542  11.507  24.657  1.00 60.86           H
ATOM    332  N   GLU A1033      79.764  14.163  27.215  1.00 50.58           N
ATOM    333  CA  GLU A1033      79.069  15.375  26.798  1.00 55.77           C
ATOM    334  C   GLU A1033      78.593  15.282  25.337  1.00 44.91           C
ATOM    335  O   GLU A1033      77.432  15.570  25.058  1.00 39.20           O
ATOM    336  CB  GLU A1033      80.003  16.571  26.994  1.00 45.93           C
ATOM    337  H   GLU A1033      80.735  14.257  27.482  1.00 60.69           H
ATOM    338  HA  GLU A1033      78.204  15.513  27.449  1.00 66.92           H
ATOM    339  HB1 GLU A1033      80.327  16.623  28.035  1.00 55.11           H
ATOM    340  HB3 GLU A1033      79.483  17.492  26.733  1.00 55.11           H
ATOM    341  N   ASP A1034      79.473  14.861  24.418  1.00 49.57           N
ATOM    342  CA  ASP A1034      79.180  14.660  23.001  1.00 56.74           C
ATOM    343  C   ASP A1034      78.031  13.644  22.814  1.00 59.65           C
ATOM    344  O   ASP A1034      77.133  13.872  22.004  1.00 55.32           O
ATOM    345  CB  ASP A1034      80.434  14.144  22.265  1.00 57.55           C
ATOM    346  CG  ASP A1034      81.712  14.939  22.553  1.00 69.54           C
ATOM    347  OD1 ASP A1034      82.236  14.795  23.682  1.00 64.44           O
ATOM    348  OD2 ASP A1034      82.170  15.639  21.621  1.00 66.02           O1-
ATOM    349  H   ASP A1034      80.423  14.660  24.704  1.00 59.48           H
ATOM    350  HA  ASP A1034      78.889  15.618  22.567  1.00 68.09           H
ATOM    351  HB2 ASP A1034      80.598  13.120  22.600  1.00 69.06           H
ATOM    352  HB3 ASP A1034      80.230  14.158  21.195  1.00 69.06           H
ATOM    353  N   GLU A1035      78.060  12.522  23.552  1.00 51.35           N
ATOM    354  CA  GLU A1035      77.077  11.447  23.443  1.00 52.23           C
ATOM    355  C   GLU A1035      75.689  11.857  23.960  1.00 45.50           C
ATOM    356  O   GLU A1035      74.686  11.446  23.378  1.00 46.49           O
ATOM    357  CB  GLU A1035      77.558  10.196  24.189  1.00 45.69           C
ATOM    358  CG  GLU A1035      78.798   9.533  23.568  1.00 55.20           C
ATOM    359  CD  GLU A1035      79.360   8.378  24.408  1.00 71.59           C
ATOM    360  OE1 GLU A1035      79.035   8.300  25.614  1.00 66.69           O
ATOM    361  OE2 GLU A1035      80.116   7.564  23.832  1.00 64.83           O1-
ATOM    362  H   GLU A1035      78.814  12.394  24.213  1.00 61.62           H
ATOM    363  HA  GLU A1035      76.991  11.177  22.391  1.00 62.68           H
ATOM    364  HB2 GLU A1035      77.767  10.469  25.218  1.00 54.82           H
ATOM    365  HB3 GLU A1035      76.750   9.463  24.200  1.00 54.82           H
ATOM    366  HG2 GLU A1035      78.583   9.185  22.557  1.00 66.24           H
ATOM    367  HG3 GLU A1035      79.591  10.270  23.444  1.00 66.24           H
ATOM    368  N   ILE A1036      75.619  12.632  25.057  1.00 43.88           N
ATOM    369  CA  ILE A1036      74.358  13.132  25.619  1.00 49.09           C
ATOM    370  C   ILE A1036      73.723  14.139  24.653  1.00 44.66           C
ATOM    371  O   ILE A1036      72.507  14.120  24.463  1.00 45.86           O
ATOM    372  CB  ILE A1036      74.566  13.725  27.033  1.00 46.76           C
ATOM    373  CG1 ILE A1036      75.006  12.629  28.036  1.00 54.47           C
ATOM    374  CG2 ILE A1036      73.270  14.396  27.537  1.00 48.81           C
ATOM    375  CD1 ILE A1036      75.461  13.194  29.389  1.00 43.42           C
ATOM    376  H   ILE A1036      76.480  12.934  25.495  1.00 52.65           H
ATOM    377  HA  ILE A1036      73.674  12.289  25.719  1.00 58.91           H
ATOM    378  HB  ILE A1036      75.347  14.484  26.976  1.00 56.11           H
ATOM    379 HG12 ILE A1036      74.168  11.951  28.206  1.00 65.37           H
ATOM    380 HG13 ILE A1036      75.828  12.041  27.627  1.00 65.37           H
ATOM    381 HG21 ILE A1036      73.410  14.827  28.526  1.00 58.57           H
ATOM    382 HG22 ILE A1036      72.951  15.202  26.876  1.00 58.57           H
ATOM    383 HG23 ILE A1036      72.484  13.650  27.585  1.00 58.57           H
ATOM    384 HD11 ILE A1036      75.961  12.417  29.965  1.00 52.10           H
ATOM    385 HD12 ILE A1036      76.162  14.014  29.233  1.00 52.10           H
ATOM    386 HD13 ILE A1036      74.606  13.552  29.963  1.00 52.10           H
ATOM    387  N   ALA A1037      74.542  15.014  24.056  1.00 45.45           N
ATOM    388  CA  ALA A1037      74.101  15.983  23.066  1.00 45.30           C
ATOM    389  C   ALA A1037      73.577  15.297  21.797  1.00 41.21           C
ATOM    390  O   ALA A1037      72.621  15.786  21.200  1.00 42.81           O
ATOM    391  CB  ALA A1037      75.247  16.949  22.751  1.00 53.08           C
ATOM    392  H   ALA A1037      75.531  14.984  24.272  1.00 54.54           H
ATOM    393  HA  ALA A1037      73.290  16.565  23.503  1.00 54.36           H
ATOM    394  HB1 ALA A1037      74.901  17.712  22.053  1.00 63.70           H
ATOM    395  HB2 ALA A1037      75.586  17.440  23.664  1.00 63.70           H
ATOM    396  HB3 ALA A1037      76.084  16.414  22.304  1.00 63.70           H
ATOM    397  N   ARG A1038      74.187  14.167  21.397  1.00 45.12           N
ATOM    398  CA  ARG A1038      73.773  13.378  20.240  1.00 43.12           C
ATOM    399  C   ARG A1038      72.420  12.710  20.472  1.00 41.90           C
ATOM    400  O   ARG A1038      71.596  12.708  19.562  1.00 41.11           O
ATOM    401  CB  ARG A1038      74.864  12.363  19.864  1.00 44.21           C
ATOM    402  CG  ARG A1038      74.562  11.693  18.519  1.00 43.36           C
ATOM    403  CD  ARG A1038      75.585  10.608  18.193  1.00 54.96           C
ATOM    404  NE  ARG A1038      75.204   9.902  16.960  1.00 52.66           N
ATOM    405  CZ  ARG A1038      75.870   8.884  16.402  1.00 62.24           C
ATOM    406  NH1 ARG A1038      77.009   8.429  16.930  1.00 59.78           N
ATOM    407  NH2 ARG A1038      75.386   8.314  15.299  1.00 44.28           N1+
ATOM    408  H   ARG A1038      74.988  13.843  21.923  1.00 54.15           H
ATOM    409  HA  ARG A1038      73.668  14.062  19.397  1.00 51.75           H
ATOM    410  HB2 ARG A1038      75.820  12.879  19.777  1.00 53.06           H
ATOM    411  HB3 ARG A1038      74.954  11.609  20.644  1.00 53.06           H
ATOM    412  HG2 ARG A1038      73.576  11.232  18.547  1.00 52.03           H
ATOM    413  HG3 ARG A1038      74.574  12.447  17.734  1.00 52.03           H
ATOM    414  HD2 ARG A1038      76.559  11.083  18.058  1.00 65.95           H
ATOM    415  HD3 ARG A1038      75.641   9.901  19.022  1.00 65.95           H
ATOM    416  HE  ARG A1038      74.349  10.202  16.515  1.00 63.20           H
ATOM    417 HH11 ARG A1038      77.378   8.858  17.766  1.00 71.73           H
ATOM    418 HH12 ARG A1038      77.502   7.662  16.499  1.00 71.73           H
ATOM    419 HH21 ARG A1038      74.521   8.646  14.896  1.00 53.13           H
ATOM    420 HH22 ARG A1038      75.880   7.548  14.867  1.00 53.13           H
ATOM    421  N   LEU A1039      72.185  12.170  21.673  1.00 32.86           N
ATOM    422  CA  LEU A1039      70.912  11.567  22.062  1.00 36.47           C
ATOM    423  C   LEU A1039      69.769  12.587  22.157  1.00 46.37           C
ATOM    424  O   LEU A1039      68.635  12.257  21.814  1.00 37.98           O
ATOM    425  CB  LEU A1039      71.084  10.806  23.380  1.00 36.85           C
ATOM    426  CG  LEU A1039      71.937   9.522  23.279  1.00 38.31           C
ATOM    427  CD1 LEU A1039      72.204   9.042  24.706  1.00 35.13           C
ATOM    428  CD2 LEU A1039      71.236   8.404  22.487  1.00 34.40           C
ATOM    429  H   LEU A1039      72.924  12.188  22.363  1.00 39.44           H
ATOM    430  HA  LEU A1039      70.633  10.848  21.297  1.00 43.77           H
ATOM    431  HB2 LEU A1039      71.550  11.484  24.095  1.00 44.22           H
ATOM    432  HB3 LEU A1039      70.101  10.552  23.776  1.00 44.22           H
ATOM    433  HG  LEU A1039      72.882   9.751  22.791  1.00 45.97           H
ATOM    434 HD11 LEU A1039      72.745   8.095  24.690  1.00 42.16           H
ATOM    435 HD12 LEU A1039      72.795   9.776  25.254  1.00 42.16           H
ATOM    436 HD13 LEU A1039      71.248   8.918  25.209  1.00 42.16           H
ATOM    437 HD21 LEU A1039      71.800   7.474  22.577  1.00 41.28           H
ATOM    438 HD22 LEU A1039      70.226   8.248  22.865  1.00 41.28           H
ATOM    439 HD23 LEU A1039      71.197   8.664  21.433  1.00 41.28           H
ATOM    440  N   LYS A1040      70.050  13.820  22.607  1.00 32.04           N
ATOM    441  CA  LYS A1040      69.068  14.902  22.611  1.00 30.38           C
ATOM    442  C   LYS A1040      68.779  15.423  21.204  1.00 36.46           C
ATOM    443  O   LYS A1040      67.657  15.840  20.927  1.00 35.34           O
ATOM    444  CB  LYS A1040      69.529  16.030  23.537  1.00 46.07           C
ATOM    445  CG  LYS A1040      69.379  15.669  25.025  1.00 52.76           C
ATOM    446  CD  LYS A1040      68.530  16.714  25.760  1.00 57.50           C
ATOM    447  CE  LYS A1040      68.248  16.275  27.197  1.00 64.22           C
ATOM    448  NZ  LYS A1040      67.500  17.314  27.924  1.00 72.32           N1+
ATOM    449  H   LYS A1040      70.987  14.028  22.926  1.00 38.45           H
ATOM    450  HA  LYS A1040      68.121  14.520  22.994  1.00 36.46           H
ATOM    451  HB2 LYS A1040      70.565  16.283  23.312  1.00 55.29           H
ATOM    452  HB3 LYS A1040      68.927  16.912  23.322  1.00 55.29           H
ATOM    453  HG2 LYS A1040      68.905  14.694  25.133  1.00 63.31           H
ATOM    454  HG3 LYS A1040      70.367  15.613  25.483  1.00 63.31           H
ATOM    455  HD2 LYS A1040      69.069  17.662  25.772  1.00 69.00           H
ATOM    456  HD3 LYS A1040      67.584  16.851  25.235  1.00 69.00           H
ATOM    457  HE2 LYS A1040      67.667  15.351  27.180  1.00 77.07           H
ATOM    458  HE3 LYS A1040      69.195  16.088  27.702  1.00 77.07           H
ATOM    459  HZ1 LYS A1040      67.305  17.008  28.867  1.00 86.78           H
ATOM    460  HZ2 LYS A1040      68.033  18.172  27.947  1.00 86.78           H
ATOM    461  HZ3 LYS A1040      66.617  17.485  27.461  1.00 86.78           H
ATOM    462  N   GLY A1041      69.785  15.390  20.325  1.00 31.80           N
ATOM    463  CA  GLY A1041      69.645  15.684  18.908  1.00 35.04           C
ATOM    464  C   GLY A1041      68.790  14.641  18.181  1.00 44.19           C
ATOM    465  O   GLY A1041      68.118  14.991  17.213  1.00 28.83           O
ATOM    466  H   GLY A1041      70.695  15.091  20.647  1.00 38.16           H
ATOM    467  HA2 GLY A1041      69.162  16.655  18.805  1.00 42.05           H
ATOM    468  HA3 GLY A1041      70.631  15.732  18.449  1.00 42.05           H
ATOM    469  N   ILE A1042      68.820  13.372  18.623  1.00 34.36           N
ATOM    470  CA  ILE A1042      67.958  12.322  18.081  1.00 34.47           C
ATOM    471  C   ILE A1042      66.495  12.662  18.367  1.00 36.22           C
ATOM    472  O   ILE A1042      65.676  12.677  17.447  1.00 38.08           O
ATOM    473  CB  ILE A1042      68.404  10.921  18.578  1.00 35.18           C
ATOM    474  CG1 ILE A1042      69.690  10.502  17.827  1.00 30.05           C
ATOM    475  CG2 ILE A1042      67.307   9.848  18.428  1.00 38.05           C
ATOM    476  CD1 ILE A1042      70.418   9.326  18.490  1.00 28.97           C
ATOM    477  H   ILE A1042      69.399  13.141  19.419  1.00 41.24           H
ATOM    478  HA  ILE A1042      68.078  12.329  17.001  1.00 41.37           H
ATOM    479  HB  ILE A1042      68.645  10.988  19.637  1.00 42.21           H
ATOM    480 HG12 ILE A1042      69.449  10.248  16.794  1.00 36.06           H
ATOM    481 HG13 ILE A1042      70.388  11.335  17.796  1.00 36.06           H
ATOM    482 HG21 ILE A1042      67.654   8.885  18.799  1.00 45.66           H
ATOM    483 HG22 ILE A1042      66.430  10.113  19.016  1.00 45.66           H
ATOM    484 HG23 ILE A1042      67.019   9.750  17.382  1.00 45.66           H
ATOM    485 HD11 ILE A1042      71.362   9.137  17.980  1.00 34.76           H
ATOM    486 HD12 ILE A1042      70.621   9.569  19.527  1.00 34.76           H
ATOM    487 HD13 ILE A1042      69.805   8.431  18.447  1.00 34.76           H
ATOM    488  N   ASN A1043      66.184  12.944  19.633  1.00 34.21           N
ATOM    489  CA  ASN A1043      64.837  13.205  20.097  1.00 40.58           C
ATOM    490  C   ASN A1043      64.957  13.990  21.405  1.00 40.81           C
ATOM    491  O   ASN A1043      65.491  13.485  22.391  1.00 35.27           O
ATOM    492  CB  ASN A1043      64.121  11.853  20.255  1.00 41.09           C
ATOM    493  CG  ASN A1043      62.634  11.977  20.574  1.00 37.84           C
ATOM    494  OD1 ASN A1043      62.179  12.955  21.159  1.00 40.43           O
ATOM    495  ND2 ASN A1043      61.872  10.940  20.256  1.00 32.24           N
ATOM    496  H   ASN A1043      66.914  12.940  20.332  1.00 41.05           H
ATOM    497  HA  ASN A1043      64.306  13.811  19.360  1.00 48.69           H
ATOM    498  HB2 ASN A1043      64.242  11.253  19.352  1.00 49.31           H
ATOM    499  HB3 ASN A1043      64.598  11.314  21.068  1.00 49.31           H
ATOM    500 HD21 ASN A1043      60.883  10.982  20.457  1.00 38.69           H
ATOM    501 HD22 ASN A1043      62.258  10.144  19.767  1.00 38.69           H
ATOM    502  N   GLU A1044      64.471  15.237  21.394  1.00 46.06           N
ATOM    503  CA  GLU A1044      64.536  16.136  22.544  1.00 42.96           C
ATOM    504  C   GLU A1044      63.724  15.622  23.751  1.00 42.29           C
ATOM    505  O   GLU A1044      64.045  15.978  24.887  1.00 37.30           O
ATOM    506  CB  GLU A1044      64.049  17.522  22.113  1.00 45.40           C
ATOM    507  H   GLU A1044      64.072  15.598  20.541  1.00 55.28           H
ATOM    508  HA  GLU A1044      65.584  16.233  22.836  1.00 51.55           H
ATOM    509  HB1 GLU A1044      64.670  17.899  21.299  1.00 54.48           H
ATOM    510  HB3 GLU A1044      64.113  18.209  22.956  1.00 54.48           H
ATOM    511  N   ASP A1045      62.676  14.815  23.500  1.00 36.74           N
ATOM    512  CA  ASP A1045      61.800  14.195  24.497  1.00 35.42           C
ATOM    513  C   ASP A1045      62.368  12.891  25.081  1.00 37.18           C
ATOM    514  O   ASP A1045      61.771  12.334  26.005  1.00 37.22           O
ATOM    515  CB  ASP A1045      60.385  13.986  23.921  1.00 40.96           C
ATOM    516  CG  ASP A1045      59.767  15.299  23.434  1.00 49.82           C
ATOM    517  OD1 ASP A1045      59.538  16.174  24.300  1.00 52.84           O
ATOM    518  OD2 ASP A1045      59.519  15.410  22.213  1.00 51.52           O1-
ATOM    519  H   ASP A1045      62.479  14.577  22.537  1.00 44.09           H
ATOM    520  HA  ASP A1045      61.690  14.889  25.328  1.00 42.50           H
ATOM    521  HB2 ASP A1045      60.412  13.254  23.114  1.00 49.15           H
ATOM    522  HB3 ASP A1045      59.768  13.614  24.739  1.00 49.15           H
ATOM    523  N   LEU A1046      63.501  12.392  24.560  1.00 33.24           N
ATOM    524  CA  LEU A1046      64.157  11.196  25.077  1.00 38.42           C
ATOM    525  C   LEU A1046      64.768  11.489  26.449  1.00 32.34           C
ATOM    526  O   LEU A1046      65.636  12.356  26.589  1.00 38.65           O
ATOM    527  CB  LEU A1046      65.206  10.705  24.072  1.00 35.56           C
ATOM    528  CG  LEU A1046      65.919   9.395  24.456  1.00 41.37           C
ATOM    529  CD1 LEU A1046      64.952   8.200  24.526  1.00 36.42           C
ATOM    530  CD2 LEU A1046      67.000   9.118  23.404  1.00 37.78           C
ATOM    531  H   LEU A1046      63.970  12.899  23.821  1.00 39.88           H
ATOM    532  HA  LEU A1046      63.404  10.414  25.177  1.00 46.11           H
ATOM    533  HB2 LEU A1046      64.716  10.557  23.112  1.00 42.67           H
ATOM    534  HB3 LEU A1046      65.959  11.484  23.954  1.00 42.67           H
ATOM    535  HG  LEU A1046      66.402   9.523  25.424  1.00 49.64           H
ATOM    536 HD11 LEU A1046      65.504   7.280  24.724  1.00 43.71           H
ATOM    537 HD12 LEU A1046      64.227   8.339  25.327  1.00 43.71           H
ATOM    538 HD13 LEU A1046      64.420   8.098  23.579  1.00 43.71           H
ATOM    539 HD21 LEU A1046      67.547   8.216  23.672  1.00 45.33           H
ATOM    540 HD22 LEU A1046      66.540   8.992  22.423  1.00 45.33           H
ATOM    541 HD23 LEU A1046      67.704   9.949  23.358  1.00 45.33           H
ATOM    542  N   SER A1047      64.301  10.743  27.450  1.00 35.33           N
ATOM    543  CA  SER A1047      64.787  10.796  28.820  1.00 30.66           C
ATOM    544  C   SER A1047      66.194  10.202  28.910  1.00 37.69           C
ATOM    545  O   SER A1047      66.445   9.095  28.444  1.00 35.06           O
ATOM    546  CB  SER A1047      63.791  10.032  29.692  1.00 37.13           C
ATOM    547  OG  SER A1047      64.320   9.770  30.972  1.00 32.39           O
ATOM    548  H   SER A1047      63.563  10.079  27.251  1.00 42.39           H
ATOM    549  HA  SER A1047      64.798  11.832  29.156  1.00 36.79           H
ATOM    550  HB2 SER A1047      62.883  10.626  29.795  1.00 44.55           H
ATOM    551  HB3 SER A1047      63.529   9.095  29.206  1.00 44.55           H
ATOM    552  HG  SER A1047      63.656   9.288  31.477  1.00 38.86           H
ATOM    553  N   LEU A1048      67.113  10.934  29.546  1.00 40.68           N
ATOM    554  CA  LEU A1048      68.483  10.469  29.759  1.00 41.84           C
ATOM    555  C   LEU A1048      68.555   9.362  30.813  1.00 36.88           C
ATOM    556  O   LEU A1048      69.441   8.513  30.746  1.00 36.33           O
ATOM    557  CB  LEU A1048      69.374  11.664  30.124  1.00 30.44           C
ATOM    558  CG  LEU A1048      69.487  12.719  28.999  1.00 50.73           C
ATOM    559  CD1 LEU A1048      70.239  13.943  29.546  1.00 53.40           C
ATOM    560  CD2 LEU A1048      70.202  12.147  27.759  1.00 46.92           C
ATOM    561  H   LEU A1048      66.858  11.844  29.897  1.00 48.82           H
ATOM    562  HA  LEU A1048      68.850  10.041  28.829  1.00 50.21           H
ATOM    563  HB2 LEU A1048      68.958  12.134  31.016  1.00 36.53           H
ATOM    564  HB3 LEU A1048      70.370  11.301  30.377  1.00 36.53           H
ATOM    565  HG  LEU A1048      68.486  13.039  28.706  1.00 60.88           H
ATOM    566 HD11 LEU A1048      70.354  14.693  28.764  1.00 64.08           H
ATOM    567 HD12 LEU A1048      69.680  14.385  30.373  1.00 64.08           H
ATOM    568 HD13 LEU A1048      71.225  13.646  29.903  1.00 64.08           H
ATOM    569 HD21 LEU A1048      70.347  12.933  27.017  1.00 56.31           H
ATOM    570 HD22 LEU A1048      71.170  11.734  28.045  1.00 56.31           H
ATOM    571 HD23 LEU A1048      69.604  11.363  27.295  1.00 56.31           H
ATOM    572  N   GLU A1049      67.628   9.369  31.774  1.00 33.28           N
ATOM    573  CA  GLU A1049      67.469   8.294  32.738  1.00 38.24           C
ATOM    574  C   GLU A1049      66.959   7.032  32.024  1.00 41.61           C
ATOM    575  O   GLU A1049      67.466   5.947  32.281  1.00 39.25           O
ATOM    576  CB  GLU A1049      66.536   8.768  33.856  1.00 43.17           C
ATOM    577  CG  GLU A1049      66.477   7.783  35.030  1.00 54.89           C
ATOM    578  CD  GLU A1049      65.469   8.246  36.084  1.00 64.46           C
ATOM    579  OE1 GLU A1049      65.581   9.416  36.509  1.00 60.26           O
ATOM    580  OE2 GLU A1049      64.597   7.420  36.441  1.00 72.00           O1-
ATOM    581  H   GLU A1049      66.907  10.074  31.754  1.00 39.93           H
ATOM    582  HA  GLU A1049      68.440   8.081  33.186  1.00 45.89           H
ATOM    583  HB2 GLU A1049      66.878   9.736  34.223  1.00 51.81           H
ATOM    584  HB3 GLU A1049      65.532   8.898  33.456  1.00 51.81           H
ATOM    585  HG2 GLU A1049      66.239   6.778  34.687  1.00 65.87           H
ATOM    586  HG3 GLU A1049      67.469   7.785  35.484  1.00 65.87           H
ATOM    587  N   GLU A1050      66.001   7.156  31.097  1.00 38.07           N
ATOM    588  CA  GLU A1050      65.531   6.040  30.287  1.00 35.40           C
ATOM    589  C   GLU A1050      66.680   5.421  29.463  1.00 26.97           C
ATOM    590  O   GLU A1050      66.792   4.197  29.384  1.00 30.53           O
ATOM    591  CB  GLU A1050      64.388   6.539  29.398  1.00 35.60           C
ATOM    592  CG  GLU A1050      63.741   5.426  28.577  1.00 31.89           C
ATOM    593  CD  GLU A1050      62.771   4.544  29.352  1.00 35.61           C
ATOM    594  OE1 GLU A1050      62.331   3.539  28.746  1.00 34.10           O
ATOM    595  OE2 GLU A1050      62.482   4.847  30.516  1.00 46.05           O1-
ATOM    596  H   GLU A1050      65.597   8.063  30.909  1.00 45.69           H
ATOM    597  HA  GLU A1050      65.127   5.281  30.959  1.00 42.49           H
ATOM    598  HB2 GLU A1050      63.634   7.038  30.005  1.00 42.73           H
ATOM    599  HB3 GLU A1050      64.779   7.267  28.694  1.00 42.73           H
ATOM    600  HG2 GLU A1050      63.201   5.874  27.745  1.00 38.27           H
ATOM    601  HG3 GLU A1050      64.484   4.800  28.097  1.00 38.27           H
ATOM    602  N   VAL A1051      67.546   6.251  28.861  1.00 26.16           N
ATOM    603  CA  VAL A1051      68.741   5.775  28.169  1.00 30.85           C
ATOM    604  C   VAL A1051      69.636   4.990  29.124  1.00 33.46           C
ATOM    605  O   VAL A1051      70.066   3.891  28.781  1.00 28.49           O
ATOM    606  CB  VAL A1051      69.496   6.919  27.472  1.00 32.41           C
ATOM    607  CG1 VAL A1051      70.826   6.400  26.893  1.00 34.30           C
ATOM    608  CG2 VAL A1051      68.658   7.504  26.321  1.00 29.47           C
ATOM    609  H   VAL A1051      67.397   7.249  28.932  1.00 31.39           H
ATOM    610  HA  VAL A1051      68.426   5.088  27.391  1.00 37.03           H
ATOM    611  HB  VAL A1051      69.709   7.714  28.186  1.00 38.89           H
ATOM    612 HG11 VAL A1051      71.377   7.212  26.443  1.00 41.17           H
ATOM    613 HG12 VAL A1051      71.467   5.995  27.674  1.00 41.17           H
ATOM    614 HG13 VAL A1051      70.640   5.632  26.142  1.00 41.17           H
ATOM    615 HG21 VAL A1051      69.160   8.363  25.880  1.00 35.37           H
ATOM    616 HG22 VAL A1051      68.494   6.750  25.550  1.00 35.37           H
ATOM    617 HG23 VAL A1051      67.687   7.832  26.682  1.00 35.37           H
ATOM    618  N   ALA A1052      69.938   5.551  30.299  1.00 42.95           N
ATOM    619  CA  ALA A1052      70.869   4.943  31.240  1.00 39.52           C
ATOM    620  C   ALA A1052      70.373   3.604  31.811  1.00 33.86           C
ATOM    621  O   ALA A1052      71.188   2.712  32.047  1.00 33.05           O
ATOM    622  CB  ALA A1052      71.199   5.949  32.345  1.00 30.20           C
ATOM    623  H   ALA A1052      69.547   6.454  30.535  1.00 51.54           H
ATOM    624  HA  ALA A1052      71.789   4.748  30.697  1.00 47.42           H
ATOM    625  HB1 ALA A1052      71.931   5.522  33.029  1.00 36.25           H
ATOM    626  HB2 ALA A1052      71.621   6.851  31.900  1.00 36.25           H
ATOM    627  HB3 ALA A1052      70.298   6.213  32.900  1.00 36.25           H
ATOM    628  N   GLU A1053      69.062   3.482  32.058  1.00 33.74           N
ATOM    629  CA  GLU A1053      68.448   2.328  32.704  1.00 30.32           C
ATOM    630  C   GLU A1053      68.036   1.213  31.723  1.00 28.64           C
ATOM    631  O   GLU A1053      67.940   0.061  32.148  1.00 37.03           O
ATOM    632  CB  GLU A1053      67.261   2.764  33.575  1.00 40.10           C
ATOM    633  CG  GLU A1053      67.665   3.723  34.713  1.00 47.68           C
ATOM    634  CD  GLU A1053      66.615   3.918  35.811  1.00 50.11           C
ATOM    635  OE1 GLU A1053      65.421   3.630  35.558  1.00 49.08           O
ATOM    636  OE2 GLU A1053      67.044   4.345  36.904  1.00 64.71           O1-
ATOM    637  H   GLU A1053      68.460   4.274  31.875  1.00 40.49           H
ATOM    638  HA  GLU A1053      69.174   1.912  33.396  1.00 36.38           H
ATOM    639  HB2 GLU A1053      66.503   3.232  32.948  1.00 48.12           H
ATOM    640  HB3 GLU A1053      66.825   1.871  34.020  1.00 48.12           H
ATOM    641  HG2 GLU A1053      68.596   3.409  35.171  1.00 57.22           H
ATOM    642  HG3 GLU A1053      67.901   4.707  34.316  1.00 57.22           H
ATOM    643  N   ILE A1054      67.742   1.538  30.451  1.00 32.74           N
ATOM    644  CA  ILE A1054      67.105   0.626  29.489  1.00 31.90           C
ATOM    645  C   ILE A1054      67.973   0.420  28.252  1.00 27.73           C
ATOM    646  O   ILE A1054      68.284  -0.725  27.923  1.00 28.86           O
ATOM    647  CB  ILE A1054      65.699   1.127  29.090  1.00 34.42           C
ATOM    648  CG1 ILE A1054      64.786   1.436  30.301  1.00 33.61           C
ATOM    649  CG2 ILE A1054      65.041   0.114  28.140  1.00 25.88           C
ATOM    650  CD1 ILE A1054      64.511   0.262  31.246  1.00 40.36           C
ATOM    651  H   ILE A1054      67.832   2.505  30.169  1.00 39.28           H
ATOM    652  HA  ILE A1054      66.979  -0.353  29.948  1.00 38.28           H
ATOM    653  HB  ILE A1054      65.818   2.046  28.517  1.00 41.31           H
ATOM    654 HG12 ILE A1054      65.214   2.252  30.884  1.00 40.33           H
ATOM    655 HG13 ILE A1054      63.832   1.803  29.935  1.00 40.33           H
ATOM    656 HG21 ILE A1054      64.031   0.434  27.925  1.00 31.05           H
ATOM    657 HG22 ILE A1054      65.581   0.071  27.194  1.00 31.05           H
ATOM    658 HG23 ILE A1054      65.028  -0.878  28.592  1.00 31.05           H
ATOM    659 HD11 ILE A1054      63.877   0.613  32.053  1.00 48.44           H
ATOM    660 HD12 ILE A1054      64.007  -0.549  30.720  1.00 48.44           H
ATOM    661 HD13 ILE A1054      65.432  -0.101  31.691  1.00 48.44           H
ATOM    662  N   TYR A1055      68.342   1.504  27.562  1.00 21.75           N
ATOM    663  CA  TYR A1055      68.994   1.417  26.263  1.00 26.11           C
ATOM    664  C   TYR A1055      70.495   1.124  26.349  1.00 28.14           C
ATOM    665  O   TYR A1055      71.022   0.480  25.445  1.00 29.07           O
ATOM    666  CB  TYR A1055      68.696   2.657  25.415  1.00 29.33           C
ATOM    667  CG  TYR A1055      67.233   2.763  25.034  1.00 29.69           C
ATOM    668  CD1 TYR A1055      66.382   3.705  25.643  1.00 28.05           C
ATOM    669  CD2 TYR A1055      66.708   1.853  24.099  1.00 32.08           C
ATOM    670  CE1 TYR A1055      65.008   3.711  25.350  1.00 30.09           C
ATOM    671  CE2 TYR A1055      65.332   1.832  23.831  1.00 25.99           C
ATOM    672  CZ  TYR A1055      64.470   2.747  24.464  1.00 31.72           C
ATOM    673  OH  TYR A1055      63.137   2.686  24.189  1.00 38.85           O
ATOM    674  H   TYR A1055      68.061   2.418  27.893  1.00 26.10           H
ATOM    675  HA  TYR A1055      68.534   0.583  25.737  1.00 31.33           H
ATOM    676  HB2 TYR A1055      69.023   3.546  25.948  1.00 35.19           H
ATOM    677  HB3 TYR A1055      69.272   2.582  24.494  1.00 35.19           H
ATOM    678  HD1 TYR A1055      66.764   4.411  26.360  1.00 33.67           H
ATOM    679  HD2 TYR A1055      67.358   1.144  23.609  1.00 38.50           H
ATOM    680  HE1 TYR A1055      64.377   4.444  25.821  1.00 36.11           H
ATOM    681  HE2 TYR A1055      64.924   1.107  23.145  1.00 31.19           H
ATOM    682  HH  TYR A1055      62.991   2.061  23.647  1.00 46.63           H
ATOM    683  N   LEU A1056      71.192   1.581  27.401  1.00 31.33           N
ATOM    684  CA  LEU A1056      72.581   1.197  27.646  1.00 33.18           C
ATOM    685  C   LEU A1056      72.698  -0.305  27.927  1.00 27.22           C
ATOM    686  O   LEU A1056      73.477  -0.946  27.226  1.00 28.98           O
ATOM    687  CB  LEU A1056      73.253   2.060  28.736  1.00 38.48           C
ATOM    688  CG  LEU A1056      73.934   3.343  28.239  1.00 33.14           C
ATOM    689  CD1 LEU A1056      74.492   4.106  29.449  1.00 42.20           C
ATOM    690  CD2 LEU A1056      75.110   3.078  27.286  1.00 40.87           C
ATOM    691  H   LEU A1056      70.719   2.135  28.102  1.00 37.60           H
ATOM    692  HA  LEU A1056      73.119   1.369  26.718  1.00 39.82           H
ATOM    693  HB2 LEU A1056      72.496   2.351  29.463  1.00 46.18           H
ATOM    694  HB3 LEU A1056      73.998   1.468  29.263  1.00 46.18           H
ATOM    695  HG  LEU A1056      73.195   3.960  27.728  1.00 39.77           H
ATOM    696 HD11 LEU A1056      74.870   5.080  29.136  1.00 50.64           H
ATOM    697 HD12 LEU A1056      73.722   4.251  30.201  1.00 50.64           H
ATOM    698 HD13 LEU A1056      75.300   3.533  29.902  1.00 50.64           H
ATOM    699 HD21 LEU A1056      75.598   4.020  27.031  1.00 49.04           H
ATOM    700 HD22 LEU A1056      75.836   2.421  27.764  1.00 49.04           H
ATOM    701 HD23 LEU A1056      74.766   2.616  26.362  1.00 49.04           H
ATOM    702  N   PRO A1057      71.915  -0.907  28.845  1.00 22.10           N
ATOM    703  CA  PRO A1057      71.905  -2.357  29.013  1.00 28.72           C
ATOM    704  C   PRO A1057      71.461  -3.135  27.766  1.00 25.26           C
ATOM    705  O   PRO A1057      72.000  -4.210  27.519  1.00 22.61           O
ATOM    706  CB  PRO A1057      70.918  -2.622  30.156  1.00 29.15           C
ATOM    707  CG  PRO A1057      71.040  -1.344  30.972  1.00 28.58           C
ATOM    708  CD  PRO A1057      71.141  -0.272  29.899  1.00 33.05           C
ATOM    709  HA  PRO A1057      72.890  -2.672  29.364  1.00 34.47           H
ATOM    710  HB2 PRO A1057      69.910  -2.681  29.749  1.00 34.98           H
ATOM    711  HB3 PRO A1057      71.137  -3.521  30.735  1.00 34.98           H
ATOM    712  HG2 PRO A1057      70.171  -1.167  31.601  1.00 34.29           H
ATOM    713  HG3 PRO A1057      71.950  -1.384  31.563  1.00 34.29           H
ATOM    714  HD2 PRO A1057      70.151  -0.016  29.537  1.00 39.67           H
ATOM    715  HD3 PRO A1057      71.654   0.577  30.349  1.00 39.67           H
ATOM    716  N   LEU A1058      70.532  -2.588  26.960  1.00 26.03           N
ATOM    717  CA  LEU A1058      70.111  -3.194  25.699  1.00 21.59           C
ATOM    718  C   LEU A1058      71.270  -3.232  24.700  1.00 17.05           C
ATOM    719  O   LEU A1058      71.464  -4.244  24.032  1.00 18.34           O
ATOM    720  CB  LEU A1058      68.881  -2.444  25.157  1.00 20.68           C
ATOM    721  CG  LEU A1058      68.300  -3.003  23.844  1.00 22.79           C
ATOM    722  CD1 LEU A1058      67.840  -4.460  23.972  1.00 15.58           C
ATOM    723  CD2 LEU A1058      67.083  -2.170  23.414  1.00 22.42           C
ATOM    724  H   LEU A1058      70.099  -1.712  27.220  1.00 31.24           H
ATOM    725  HA  LEU A1058      69.820  -4.221  25.904  1.00 25.90           H
ATOM    726  HB2 LEU A1058      68.096  -2.462  25.913  1.00 24.82           H
ATOM    727  HB3 LEU A1058      69.157  -1.407  24.990  1.00 24.82           H
ATOM    728  HG  LEU A1058      69.054  -2.945  23.060  1.00 27.35           H
ATOM    729 HD11 LEU A1058      67.439  -4.803  23.017  1.00 18.69           H
ATOM    730 HD12 LEU A1058      68.674  -5.109  24.241  1.00 18.69           H
ATOM    731 HD13 LEU A1058      67.063  -4.540  24.733  1.00 18.69           H
ATOM    732 HD21 LEU A1058      66.753  -2.480  22.422  1.00 26.90           H
ATOM    733 HD22 LEU A1058      66.266  -2.313  24.122  1.00 26.90           H
ATOM    734 HD23 LEU A1058      67.337  -1.112  23.388  1.00 26.90           H
ATOM    735  N   SER A1059      72.049  -2.152  24.599  1.00 24.68           N
ATOM    736  CA  SER A1059      73.181  -2.081  23.681  1.00 18.99           C
ATOM    737  C   SER A1059      74.306  -3.029  24.113  1.00 21.06           C
ATOM    738  O   SER A1059      74.983  -3.573  23.247  1.00 21.40           O
ATOM    739  CB  SER A1059      73.647  -0.636  23.485  1.00 30.18           C
ATOM    740  OG  SER A1059      74.276  -0.120  24.633  1.00 36.57           O
ATOM    741  H   SER A1059      71.850  -1.353  25.184  1.00 29.62           H
ATOM    742  HA  SER A1059      72.824  -2.420  22.706  1.00 22.79           H
ATOM    743  HB2 SER A1059      74.352  -0.601  22.657  1.00 36.22           H
ATOM    744  HB3 SER A1059      72.794  -0.008  23.230  1.00 36.22           H
ATOM    745  HG  SER A1059      73.677  -0.203  25.381  1.00 43.88           H
ATOM    746  N   ARG A1060      74.495  -3.230  25.430  1.00 21.89           N
ATOM    747  CA  ARG A1060      75.413  -4.224  25.981  1.00 30.62           C
ATOM    748  C   ARG A1060      74.975  -5.627  25.606  1.00 20.31           C
ATOM    749  O   ARG A1060      75.823  -6.414  25.200  1.00 25.25           O
ATOM    750  CB  ARG A1060      75.548  -4.136  27.508  1.00 28.11           C
ATOM    751  CG  ARG A1060      76.405  -2.958  27.988  1.00 40.65           C
ATOM    752  CD  ARG A1060      76.695  -3.085  29.491  1.00 37.92           C
ATOM    753  NE  ARG A1060      77.520  -4.257  29.831  1.00 40.40           N
ATOM    754  CZ  ARG A1060      77.714  -4.746  31.063  1.00 50.81           C
ATOM    755  NH1 ARG A1060      77.177  -4.185  32.146  1.00 50.46           N
ATOM    756  NH2 ARG A1060      78.465  -5.834  31.209  1.00 41.61           N1+
ATOM    757  H   ARG A1060      73.915  -2.717  26.081  1.00 26.27           H
ATOM    758  HA  ARG A1060      76.402  -4.068  25.550  1.00 36.74           H
ATOM    759  HB2 ARG A1060      74.567  -4.092  27.978  1.00 33.73           H
ATOM    760  HB3 ARG A1060      76.024  -5.055  27.853  1.00 33.73           H
ATOM    761  HG2 ARG A1060      77.345  -2.938  27.441  1.00 48.79           H
ATOM    762  HG3 ARG A1060      75.881  -2.023  27.796  1.00 48.79           H
ATOM    763  HD2 ARG A1060      77.186  -2.179  29.845  1.00 45.51           H
ATOM    764  HD3 ARG A1060      75.737  -3.185  29.992  1.00 45.51           H
ATOM    765  HE  ARG A1060      77.981  -4.722  29.064  1.00 48.48           H
ATOM    766 HH11 ARG A1060      76.602  -3.362  32.056  1.00 60.55           H
ATOM    767 HH12 ARG A1060      77.360  -4.569  33.065  1.00 60.55           H
ATOM    768 HH21 ARG A1060      78.876  -6.277  30.404  1.00 49.94           H
ATOM    769 HH22 ARG A1060      78.617  -6.216  32.131  1.00 49.94           H
ATOM    770  N   LEU A1061      73.677  -5.929  25.744  1.00 21.27           N
ATOM    771  CA  LEU A1061      73.119  -7.214  25.355  1.00 24.11           C
ATOM    772  C   LEU A1061      73.439  -7.472  23.886  1.00 20.22           C
ATOM    773  O   LEU A1061      74.054  -8.483  23.572  1.00 21.83           O
ATOM    774  CB  LEU A1061      71.602  -7.279  25.609  1.00 26.79           C
ATOM    775  CG  LEU A1061      71.035  -8.671  25.255  1.00 17.99           C
ATOM    776  CD1 LEU A1061      71.207  -9.607  26.456  1.00 19.86           C
ATOM    777  CD2 LEU A1061      69.568  -8.628  24.818  1.00 26.00           C
ATOM    778  H   LEU A1061      73.046  -5.226  26.102  1.00 25.52           H
ATOM    779  HA  LEU A1061      73.598  -7.983  25.958  1.00 28.94           H
ATOM    780  HB2 LEU A1061      71.375  -7.024  26.643  1.00 32.14           H
ATOM    781  HB3 LEU A1061      71.114  -6.537  24.984  1.00 32.14           H
ATOM    782  HG  LEU A1061      71.592  -9.115  24.433  1.00 21.58           H
ATOM    783 HD11 LEU A1061      70.847 -10.605  26.210  1.00 23.83           H
ATOM    784 HD12 LEU A1061      72.257  -9.673  26.737  1.00 23.83           H
ATOM    785 HD13 LEU A1061      70.634  -9.217  27.295  1.00 23.83           H
ATOM    786 HD21 LEU A1061      69.275  -9.605  24.433  1.00 31.20           H
ATOM    787 HD22 LEU A1061      68.929  -8.380  25.660  1.00 31.20           H
ATOM    788 HD23 LEU A1061      69.431  -7.890  24.026  1.00 31.20           H
ATOM    789  N   LEU A1062      73.040  -6.550  23.005  1.00 18.63           N
ATOM    790  CA  LEU A1062      73.287  -6.643  21.580  1.00 18.83           C
ATOM    791  C   LEU A1062      74.763  -6.858  21.296  1.00 18.30           C
ATOM    792  O   LEU A1062      75.077  -7.710  20.476  1.00 22.08           O
ATOM    793  CB  LEU A1062      72.757  -5.394  20.865  1.00 17.30           C
ATOM    794  CG  LEU A1062      71.218  -5.289  20.888  1.00 18.17           C
ATOM    795  CD1 LEU A1062      70.813  -3.912  20.355  1.00 21.73           C
ATOM    796  CD2 LEU A1062      70.555  -6.420  20.087  1.00 16.66           C
ATOM    797  H   LEU A1062      72.543  -5.736  23.341  1.00 22.35           H
ATOM    798  HA  LEU A1062      72.756  -7.516  21.202  1.00 22.59           H
ATOM    799  HB2 LEU A1062      73.175  -4.520  21.360  1.00 20.76           H
ATOM    800  HB3 LEU A1062      73.104  -5.385  19.832  1.00 20.76           H
ATOM    801  HG  LEU A1062      70.862  -5.375  21.912  1.00 21.80           H
ATOM    802 HD11 LEU A1062      69.730  -3.802  20.408  1.00 26.08           H
ATOM    803 HD12 LEU A1062      71.270  -3.128  20.959  1.00 26.08           H
ATOM    804 HD13 LEU A1062      71.140  -3.796  19.324  1.00 26.08           H
ATOM    805 HD21 LEU A1062      69.477  -6.263  20.060  1.00 20.00           H
ATOM    806 HD22 LEU A1062      70.945  -6.434  19.069  1.00 20.00           H
ATOM    807 HD23 LEU A1062      70.736  -7.386  20.557  1.00 20.00           H
ATOM    808  N   ASN A1063      75.653  -6.135  21.988  1.00 19.60           N
ATOM    809  CA  ASN A1063      77.087  -6.303  21.838  1.00 17.57           C
ATOM    810  C   ASN A1063      77.532  -7.714  22.213  1.00 23.55           C
ATOM    811  O   ASN A1063      78.425  -8.214  21.546  1.00 15.38           O
ATOM    812  CB  ASN A1063      77.871  -5.246  22.634  1.00 15.15           C
ATOM    813  CG  ASN A1063      79.367  -5.418  22.381  1.00 18.37           C
ATOM    814  OD1 ASN A1063      79.869  -4.989  21.354  1.00 34.24           O
ATOM    815  ND2 ASN A1063      80.101  -6.093  23.257  1.00 22.28           N
ATOM    816  H   ASN A1063      75.324  -5.462  22.665  1.00 23.52           H
ATOM    817  HA  ASN A1063      77.319  -6.146  20.784  1.00 21.08           H
ATOM    818  HB2 ASN A1063      77.566  -4.271  22.254  1.00 18.18           H
ATOM    819  HB3 ASN A1063      77.640  -5.323  23.691  1.00 18.18           H
ATOM    820 HD21 ASN A1063      81.073  -6.264  23.042  1.00 26.74           H
ATOM    821 HD22 ASN A1063      79.693  -6.447  24.112  1.00 26.74           H
ATOM    822  N   PHE A1064      76.956  -8.365  23.236  1.00 18.08           N
ATOM    823  CA  PHE A1064      77.284  -9.757  23.535  1.00 20.65           C
ATOM    824  C   PHE A1064      76.899 -10.698  22.385  1.00 27.16           C
ATOM    825  O   PHE A1064      77.672 -11.598  22.075  1.00 16.55           O
ATOM    826  CB  PHE A1064      76.686 -10.241  24.869  1.00 31.85           C
ATOM    827  CG  PHE A1064      77.330  -9.671  26.113  1.00 30.74           C
ATOM    828  CD1 PHE A1064      76.555  -8.987  27.063  1.00 25.97           C
ATOM    829  CD2 PHE A1064      78.706  -9.867  26.344  1.00 27.00           C
ATOM    830  CE1 PHE A1064      77.163  -8.463  28.218  1.00 31.12           C
ATOM    831  CE2 PHE A1064      79.306  -9.369  27.511  1.00 34.91           C
ATOM    832  CZ  PHE A1064      78.535  -8.662  28.447  1.00 36.28           C
ATOM    833  H   PHE A1064      76.214  -7.921  23.764  1.00 21.69           H
ATOM    834  HA  PHE A1064      78.366  -9.811  23.633  1.00 24.78           H
ATOM    835  HB2 PHE A1064      75.617 -10.041  24.885  1.00 38.22           H
ATOM    836  HB3 PHE A1064      76.803 -11.324  24.922  1.00 38.22           H
ATOM    837  HD1 PHE A1064      75.494  -8.854  26.911  1.00 31.16           H
ATOM    838  HD2 PHE A1064      79.301 -10.417  25.632  1.00 32.41           H
ATOM    839  HE1 PHE A1064      76.571  -7.924  28.937  1.00 37.35           H
ATOM    840  HE2 PHE A1064      80.357  -9.540  27.690  1.00 41.89           H
ATOM    841  HZ  PHE A1064      78.991  -8.296  29.355  1.00 43.54           H
ATOM    842  N   TYR A1065      75.728 -10.504  21.755  1.00 22.89           N
ATOM    843  CA  TYR A1065      75.346 -11.290  20.586  1.00 16.89           C
ATOM    844  C   TYR A1065      76.291 -11.026  19.410  1.00 18.56           C
ATOM    845  O   TYR A1065      76.740 -11.973  18.773  1.00 19.92           O
ATOM    846  CB  TYR A1065      73.880 -11.057  20.204  1.00 16.33           C
ATOM    847  CG  TYR A1065      72.888 -11.788  21.081  1.00 17.05           C
ATOM    848  CD1 TYR A1065      72.594 -11.322  22.373  1.00 18.54           C
ATOM    849  CD2 TYR A1065      72.273 -12.964  20.607  1.00 22.71           C
ATOM    850  CE1 TYR A1065      71.702 -12.022  23.200  1.00 21.20           C
ATOM    851  CE2 TYR A1065      71.383 -13.673  21.426  1.00 25.55           C
ATOM    852  CZ  TYR A1065      71.103 -13.208  22.726  1.00 23.87           C
ATOM    853  OH  TYR A1065      70.248 -13.896  23.519  1.00 26.57           O
ATOM    854  H   TYR A1065      75.125  -9.746  22.042  1.00 27.47           H
ATOM    855  HA  TYR A1065      75.435 -12.346  20.838  1.00 20.27           H
ATOM    856  HB2 TYR A1065      73.661  -9.991  20.202  1.00 19.60           H
ATOM    857  HB3 TYR A1065      73.748 -11.425  19.191  1.00 19.60           H
ATOM    858  HD1 TYR A1065      73.056 -10.425  22.735  1.00 22.25           H
ATOM    859  HD2 TYR A1065      72.477 -13.324  19.610  1.00 27.26           H
ATOM    860  HE1 TYR A1065      71.480 -11.663  24.192  1.00 25.44           H
ATOM    861  HE2 TYR A1065      70.902 -14.569  21.056  1.00 30.66           H
ATOM    862  HH  TYR A1065      70.201 -13.555  24.415  1.00 31.89           H
ATOM    863  N   ILE A1066      76.622  -9.762  19.129  1.00 18.28           N
ATOM    864  CA  ILE A1066      77.501  -9.391  18.017  1.00 17.93           C
ATOM    865  C   ILE A1066      78.899  -9.966  18.239  1.00 24.34           C
ATOM    866  O   ILE A1066      79.465 -10.536  17.314  1.00 21.39           O
ATOM    867  CB  ILE A1066      77.530  -7.863  17.822  1.00 20.32           C
ATOM    868  CG1 ILE A1066      76.124  -7.330  17.477  1.00 13.78           C
ATOM    869  CG2 ILE A1066      78.525  -7.480  16.706  1.00 17.36           C
ATOM    870  CD1 ILE A1066      75.956  -5.839  17.763  1.00 22.46           C
ATOM    871  H   ILE A1066      76.241  -9.019  19.699  1.00 21.93           H
ATOM    872  HA  ILE A1066      77.101  -9.826  17.099  1.00 21.52           H
ATOM    873  HB  ILE A1066      77.866  -7.412  18.756  1.00 24.39           H
ATOM    874 HG12 ILE A1066      75.952  -7.498  16.418  1.00 16.53           H
ATOM    875 HG13 ILE A1066      75.343  -7.864  18.017  1.00 16.53           H
ATOM    876 HG21 ILE A1066      78.486  -6.411  16.502  1.00 20.83           H
ATOM    877 HG22 ILE A1066      79.547  -7.724  16.990  1.00 20.83           H
ATOM    878 HG23 ILE A1066      78.279  -8.014  15.789  1.00 20.83           H
ATOM    879 HD11 ILE A1066      74.926  -5.540  17.588  1.00 26.95           H
ATOM    880 HD12 ILE A1066      76.225  -5.606  18.792  1.00 26.95           H
ATOM    881 HD13 ILE A1066      76.601  -5.289  17.093  1.00 26.95           H
ATOM    882  N   SER A1067      79.455  -9.815  19.450  1.00 23.56           N
ATOM    883  CA  SER A1067      80.788 -10.294  19.813  1.00 22.68           C
ATOM    884  C   SER A1067      80.859 -11.809  19.656  1.00 17.30           C
ATOM    885  O   SER A1067      81.824 -12.327  19.099  1.00 21.13           O
ATOM    886  CB  SER A1067      81.146  -9.921  21.260  1.00 21.06           C
ATOM    887  OG  SER A1067      81.286  -8.529  21.421  1.00 42.13           O
ATOM    888  H   SER A1067      78.925  -9.335  20.163  1.00 28.27           H
ATOM    889  HA  SER A1067      81.530  -9.846  19.153  1.00 27.22           H
ATOM    890  HB2 SER A1067      80.379 -10.290  21.942  1.00 25.27           H
ATOM    891  HB3 SER A1067      82.095 -10.392  21.517  1.00 25.27           H
ATOM    892  HG  SER A1067      80.426  -8.120  21.299  1.00 50.56           H
ATOM    893  N   SER A1068      79.839 -12.515  20.152  1.00 21.38           N
ATOM    894  CA  SER A1068      79.764 -13.962  20.033  1.00 23.71           C
ATOM    895  C   SER A1068      79.773 -14.400  18.566  1.00 25.62           C
ATOM    896  O   SER A1068      80.459 -15.357  18.233  1.00 17.26           O
ATOM    897  CB  SER A1068      78.542 -14.474  20.796  1.00 25.10           C
ATOM    898  OG  SER A1068      78.453 -15.868  20.665  1.00 27.77           O
ATOM    899  H   SER A1068      79.071 -12.036  20.603  1.00 25.66           H
ATOM    900  HA  SER A1068      80.646 -14.376  20.518  1.00 28.45           H
ATOM    901  HB2 SER A1068      78.611 -14.194  21.846  1.00 30.12           H
ATOM    902  HB3 SER A1068      77.637 -14.032  20.391  1.00 30.12           H
ATOM    903  HG  SER A1068      79.225 -16.272  21.069  1.00 33.33           H
ATOM    904  N   ASN A1069      79.025 -13.693  17.705  1.00 20.29           N
ATOM    905  CA  ASN A1069      78.965 -13.939  16.273  1.00 26.45           C
ATOM    906  C   ASN A1069      80.332 -13.738  15.596  1.00 24.91           C
ATOM    907  O   ASN A1069      80.728 -14.576  14.791  1.00 29.20           O
ATOM    908  CB  ASN A1069      77.865 -13.039  15.682  1.00 32.70           C
ATOM    909  CG  ASN A1069      77.642 -13.338  14.208  1.00 38.11           C
ATOM    910  OD1 ASN A1069      78.315 -12.781  13.348  1.00 35.75           O
ATOM    911  ND2 ASN A1069      76.713 -14.243  13.914  1.00 43.97           N
ATOM    912  H   ASN A1069      78.505 -12.901  18.055  1.00 24.35           H
ATOM    913  HA  ASN A1069      78.661 -14.973  16.115  1.00 31.74           H
ATOM    914  HB2 ASN A1069      76.937 -13.173  16.235  1.00 39.23           H
ATOM    915  HB3 ASN A1069      78.196 -12.007  15.763  1.00 39.23           H
ATOM    916 HD21 ASN A1069      76.524 -14.453  12.945  1.00 52.76           H
ATOM    917 HD22 ASN A1069      76.194 -14.698  14.652  1.00 52.76           H
ATOM    918  N   LEU A1070      81.054 -12.653  15.922  1.00 23.75           N
ATOM    919  CA  LEU A1070      82.383 -12.350  15.383  1.00 26.31           C
ATOM    920  C   LEU A1070      83.427 -13.404  15.763  1.00 21.53           C
ATOM    921  O   LEU A1070      84.247 -13.784  14.927  1.00 27.27           O
ATOM    922  CB  LEU A1070      82.851 -10.965  15.867  1.00 20.75           C
ATOM    923  CG  LEU A1070      82.129  -9.770  15.224  1.00 27.51           C
ATOM    924  CD1 LEU A1070      82.526  -8.489  15.979  1.00 28.20           C
ATOM    925  CD2 LEU A1070      82.483  -9.630  13.733  1.00 39.49           C
ATOM    926  H   LEU A1070      80.657 -11.991  16.574  1.00 28.50           H
ATOM    927  HA  LEU A1070      82.313 -12.333  14.297  1.00 31.57           H
ATOM    928  HB2 LEU A1070      82.701 -10.919  16.945  1.00 24.90           H
ATOM    929  HB3 LEU A1070      83.921 -10.860  15.687  1.00 24.90           H
ATOM    930  HG  LEU A1070      81.053  -9.913  15.310  1.00 33.01           H
ATOM    931 HD11 LEU A1070      81.982  -7.642  15.567  1.00 33.84           H
ATOM    932 HD12 LEU A1070      82.274  -8.576  17.036  1.00 33.84           H
ATOM    933 HD13 LEU A1070      83.597  -8.311  15.877  1.00 33.84           H
ATOM    934 HD21 LEU A1070      82.021  -8.732  13.322  1.00 47.39           H
ATOM    935 HD22 LEU A1070      83.564  -9.564  13.605  1.00 47.39           H
ATOM    936 HD23 LEU A1070      82.109 -10.485  13.170  1.00 47.39           H
ATOM    937  N   ARG A1071      83.411 -13.866  17.021  1.00 20.09           N
ATOM    938  CA  ARG A1071      84.321 -14.900  17.501  1.00 22.92           C
ATOM    939  C   ARG A1071      84.035 -16.235  16.812  1.00 21.66           C
ATOM    940  O   ARG A1071      84.976 -16.929  16.446  1.00 21.37           O
ATOM    941  CB  ARG A1071      84.250 -15.011  19.028  1.00 27.94           C
ATOM    942  H   ARG A1071      82.740 -13.480  17.673  1.00 24.11           H
ATOM    943  HA  ARG A1071      85.336 -14.599  17.237  1.00 27.50           H
ATOM    944  HB1 ARG A1071      84.503 -14.052  19.484  1.00 33.53           H
ATOM    945  HB3 ARG A1071      84.955 -15.766  19.377  1.00 33.53           H
ATOM    946  N   ARG A1072      82.748 -16.582  16.632  1.00 33.43           N
ATOM    947  CA  ARG A1072      82.271 -17.768  15.898  1.00 24.21           C
ATOM    948  C   ARG A1072      82.849 -17.745  14.481  1.00 21.12           C
ATOM    949  O   ARG A1072      83.356 -18.757  14.003  1.00 21.88           O
ATOM    950  CB  ARG A1072      80.722 -17.750  15.850  1.00 31.50           C
ATOM    951  CG  ARG A1072      79.957 -19.083  15.930  1.00 31.17           C
ATOM    952  CD  ARG A1072      79.304 -19.623  14.663  1.00 32.74           C
ATOM    953  NE  ARG A1072      78.435 -18.639  14.000  1.00 28.43           N
ATOM    954  CZ  ARG A1072      77.121 -18.414  14.140  1.00 26.33           C
ATOM    955  NH1 ARG A1072      76.360 -19.079  14.998  1.00 24.34           N
ATOM    956  NH2 ARG A1072      76.549 -17.483  13.393  1.00 31.96           N1+
ATOM    957  H   ARG A1072      82.044 -15.939  16.966  1.00 40.12           H
ATOM    958  HA  ARG A1072      82.607 -18.658  16.427  1.00 29.05           H
ATOM    959  HB2 ARG A1072      80.367 -17.193  16.708  1.00 37.81           H
ATOM    960  HB3 ARG A1072      80.394 -17.177  14.987  1.00 37.81           H
ATOM    961  HG2 ARG A1072      80.597 -19.846  16.364  1.00 37.40           H
ATOM    962  HG3 ARG A1072      79.110 -18.914  16.590  1.00 37.40           H
ATOM    963  HD2 ARG A1072      80.103 -19.906  13.986  1.00 39.29           H
ATOM    964  HD3 ARG A1072      78.735 -20.522  14.906  1.00 39.29           H
ATOM    965  HE  ARG A1072      78.908 -18.037  13.342  1.00 34.12           H
ATOM    966 HH11 ARG A1072      76.768 -19.784  15.593  1.00 29.21           H
ATOM    967 HH12 ARG A1072      75.375 -18.874  15.057  1.00 29.21           H
ATOM    968 HH21 ARG A1072      77.094 -16.954  12.729  1.00 38.36           H
ATOM    969 HH22 ARG A1072      75.556 -17.307  13.474  1.00 38.36           H
ATOM    970  N   GLN A1073      82.786 -16.573  13.843  1.00 24.86           N
ATOM    971  CA  GLN A1073      83.227 -16.338  12.479  1.00 30.37           C
ATOM    972  C   GLN A1073      84.739 -16.596  12.364  1.00 26.72           C
ATOM    973  O   GLN A1073      85.146 -17.239  11.407  1.00 20.63           O
ATOM    974  CB  GLN A1073      82.776 -14.933  12.040  1.00 30.60           C
ATOM    975  CG  GLN A1073      82.725 -14.733  10.518  1.00 33.66           C
ATOM    976  CD  GLN A1073      84.003 -14.164   9.903  1.00 57.52           C
ATOM    977  OE1 GLN A1073      84.530 -13.160  10.372  1.00 67.06           O
ATOM    978  NE2 GLN A1073      84.474 -14.756   8.805  1.00 60.85           N
ATOM    979  H   GLN A1073      82.360 -15.792  14.326  1.00 29.83           H
ATOM    980  HA  GLN A1073      82.701 -17.052  11.844  1.00 36.44           H
ATOM    981  HB2 GLN A1073      81.777 -14.739  12.425  1.00 36.73           H
ATOM    982  HB3 GLN A1073      83.428 -14.188  12.489  1.00 36.73           H
ATOM    983  HG2 GLN A1073      82.412 -15.649  10.017  1.00 40.39           H
ATOM    984  HG3 GLN A1073      81.956 -13.973  10.370  1.00 40.39           H
ATOM    985 HE21 GLN A1073      84.011 -15.564   8.412  1.00 73.02           H
ATOM    986 HE22 GLN A1073      85.332 -14.422   8.385  1.00 73.02           H
ATOM    987  N   ALA A1074      85.553 -16.167  13.345  1.00 23.06           N
ATOM    988  CA  ALA A1074      86.990 -16.463  13.403  1.00 29.44           C
ATOM    989  C   ALA A1074      87.265 -17.969  13.511  1.00 22.13           C
ATOM    990  O   ALA A1074      88.078 -18.485  12.747  1.00 20.90           O
ATOM    991  CB  ALA A1074      87.666 -15.661  14.524  1.00 26.27           C
ATOM    992  H   ALA A1074      85.156 -15.633  14.105  1.00 27.68           H
ATOM    993  HA  ALA A1074      87.457 -16.127  12.482  1.00 35.33           H
ATOM    994  HB1 ALA A1074      88.741 -15.844  14.507  1.00 31.53           H
ATOM    995  HB2 ALA A1074      87.495 -14.596  14.367  1.00 31.53           H
ATOM    996  HB3 ALA A1074      87.273 -15.949  15.497  1.00 31.53           H
ATOM    997  N   VAL A1075      86.588 -18.671  14.431  1.00 17.77           N
ATOM    998  CA  VAL A1075      86.729 -20.121  14.606  1.00 19.95           C
ATOM    999  C   VAL A1075      86.385 -20.840  13.296  1.00 23.08           C
ATOM   1000  O   VAL A1075      87.119 -21.739  12.884  1.00 26.81           O
ATOM   1001  CB  VAL A1075      85.866 -20.623  15.786  1.00 23.34           C
ATOM   1002  CG1 VAL A1075      85.840 -22.159  15.885  1.00 28.58           C
ATOM   1003  CG2 VAL A1075      86.401 -20.083  17.122  1.00 21.37           C
ATOM   1004  H   VAL A1075      85.946 -18.178  15.036  1.00 21.32           H
ATOM   1005  HA  VAL A1075      87.773 -20.332  14.843  1.00 23.94           H
ATOM   1006  HB  VAL A1075      84.843 -20.269  15.659  1.00 28.00           H
ATOM   1007 HG11 VAL A1075      85.241 -22.464  16.744  1.00 34.29           H
ATOM   1008 HG12 VAL A1075      85.396 -22.602  14.994  1.00 34.29           H
ATOM   1009 HG13 VAL A1075      86.852 -22.543  16.008  1.00 34.29           H
ATOM   1010 HG21 VAL A1075      85.769 -20.417  17.944  1.00 25.64           H
ATOM   1011 HG22 VAL A1075      87.419 -20.439  17.283  1.00 25.64           H
ATOM   1012 HG23 VAL A1075      86.409 -18.995  17.116  1.00 25.64           H
ATOM   1013  N   LEU A1076      85.282 -20.451  12.646  1.00 20.14           N
ATOM   1014  CA  LEU A1076      84.837 -21.063  11.400  1.00 22.48           C
ATOM   1015  C   LEU A1076      85.733 -20.699  10.224  1.00 24.24           C
ATOM   1016  O   LEU A1076      85.880 -21.515   9.331  1.00 20.25           O
ATOM   1017  CB  LEU A1076      83.377 -20.712  11.092  1.00 19.80           C
ATOM   1018  CG  LEU A1076      82.344 -21.347  12.045  1.00 21.13           C
ATOM   1019  CD1 LEU A1076      80.968 -20.781  11.677  1.00 36.77           C
ATOM   1020  CD2 LEU A1076      82.308 -22.882  11.949  1.00 21.64           C
ATOM   1021  H   LEU A1076      84.730 -19.691  13.021  1.00 24.17           H
ATOM   1022  HA  LEU A1076      84.900 -22.142  11.525  1.00 26.98           H
ATOM   1023  HB2 LEU A1076      83.276 -19.626  11.131  1.00 23.77           H
ATOM   1024  HB3 LEU A1076      83.146 -21.022  10.074  1.00 23.77           H
ATOM   1025  HG  LEU A1076      82.576 -21.065  13.070  1.00 25.35           H
ATOM   1026 HD11 LEU A1076      80.205 -21.245  12.299  1.00 44.13           H
ATOM   1027 HD12 LEU A1076      80.953 -19.701  11.835  1.00 44.13           H
ATOM   1028 HD13 LEU A1076      80.743 -20.990  10.631  1.00 44.13           H
ATOM   1029 HD21 LEU A1076      81.507 -23.273  12.578  1.00 25.96           H
ATOM   1030 HD22 LEU A1076      82.131 -23.175  10.916  1.00 25.96           H
ATOM   1031 HD23 LEU A1076      83.246 -23.317  12.293  1.00 25.96           H
ATOM   1032  N   GLU A1077      86.335 -19.507  10.195  1.00 18.85           N
ATOM   1033  CA  GLU A1077      87.235 -19.125   9.114  1.00 24.10           C
ATOM   1034  C   GLU A1077      88.476 -20.013   9.100  1.00 25.19           C
ATOM   1035  O   GLU A1077      88.940 -20.409   8.032  1.00 36.82           O
ATOM   1036  CB  GLU A1077      87.580 -17.643   9.224  1.00 25.18           C
ATOM   1037  CG  GLU A1077      88.595 -17.158   8.177  1.00 34.58           C
ATOM   1038  CD  GLU A1077      88.676 -15.634   8.179  1.00 40.36           C
ATOM   1039  OE1 GLU A1077      87.617 -15.016   7.911  1.00 44.41           O
ATOM   1040  OE2 GLU A1077      89.771 -15.114   8.481  1.00 43.34           O1-
ATOM   1041  H   GLU A1077      86.156 -18.831  10.923  1.00 22.62           H
ATOM   1042  HA  GLU A1077      86.698 -19.269   8.177  1.00 28.92           H
ATOM   1043  HB2 GLU A1077      86.658 -17.076   9.110  1.00 30.21           H
ATOM   1044  HB3 GLU A1077      87.977 -17.446  10.218  1.00 30.21           H
ATOM   1045  HG2 GLU A1077      89.579 -17.597   8.348  1.00 41.50           H
ATOM   1046  HG3 GLU A1077      88.205 -17.469   7.211  1.00 41.50           H
ATOM   1047  N   GLN A1078      88.994 -20.342  10.288  1.00 26.40           N
ATOM   1048  CA  GLN A1078      90.108 -21.256  10.454  1.00 26.58           C
ATOM   1049  C   GLN A1078      89.751 -22.675   9.994  1.00 25.89           C
ATOM   1050  O   GLN A1078      90.512 -23.274   9.239  1.00 31.06           O
ATOM   1051  CB  GLN A1078      90.550 -21.194  11.916  1.00 26.06           C
ATOM   1052  CG  GLN A1078      91.736 -22.111  12.213  1.00 28.69           C
ATOM   1053  CD  GLN A1078      92.089 -22.013  13.690  1.00 33.82           C
ATOM   1054  OE1 GLN A1078      91.299 -22.407  14.546  1.00 31.36           O
ATOM   1055  NE2 GLN A1078      93.275 -21.498  14.002  1.00 35.35           N
ATOM   1056  H   GLN A1078      88.577 -19.952  11.124  1.00 31.68           H
ATOM   1057  HA  GLN A1078      90.936 -20.898   9.842  1.00 31.89           H
ATOM   1058  HB2 GLN A1078      90.832 -20.169  12.162  1.00 31.27           H
ATOM   1059  HB3 GLN A1078      89.719 -21.477  12.558  1.00 31.27           H
ATOM   1060  HG2 GLN A1078      91.407 -23.129  12.018  1.00 34.43           H
ATOM   1061  HG3 GLN A1078      92.583 -21.856  11.575  1.00 34.43           H
ATOM   1062 HE21 GLN A1078      93.887 -21.149  13.278  1.00 42.42           H
ATOM   1063 HE22 GLN A1078      93.538 -21.427  14.971  1.00 42.42           H
ATOM   1064  N   PHE A1079      88.617 -23.213  10.469  1.00 22.24           N
ATOM   1065  CA  PHE A1079      88.154 -24.558  10.133  1.00 21.78           C
ATOM   1066  C   PHE A1079      87.874 -24.730   8.638  1.00 23.61           C
ATOM   1067  O   PHE A1079      88.359 -25.686   8.041  1.00 28.59           O
ATOM   1068  CB  PHE A1079      86.921 -24.898  10.977  1.00 26.98           C
ATOM   1069  CG  PHE A1079      86.259 -26.212  10.606  1.00 24.66           C
ATOM   1070  CD1 PHE A1079      86.957 -27.424  10.754  1.00 34.70           C
ATOM   1071  CD2 PHE A1079      84.942 -26.222  10.107  1.00 27.94           C
ATOM   1072  CE1 PHE A1079      86.339 -28.641  10.416  1.00 30.97           C
ATOM   1073  CE2 PHE A1079      84.332 -27.438   9.758  1.00 27.14           C
ATOM   1074  CZ  PHE A1079      85.027 -28.647   9.920  1.00 27.69           C
ATOM   1075  H   PHE A1079      88.035 -22.656  11.077  1.00 26.69           H
ATOM   1076  HA  PHE A1079      88.940 -25.262  10.403  1.00 26.14           H
ATOM   1077  HB2 PHE A1079      87.209 -24.933  12.026  1.00 32.38           H
ATOM   1078  HB3 PHE A1079      86.193 -24.095  10.870  1.00 32.38           H
ATOM   1079  HD1 PHE A1079      87.971 -27.423  11.126  1.00 41.64           H
ATOM   1080  HD2 PHE A1079      84.401 -25.298   9.979  1.00 33.53           H
ATOM   1081  HE1 PHE A1079      86.878 -29.567  10.525  1.00 37.17           H
ATOM   1082  HE2 PHE A1079      83.333 -27.441   9.356  1.00 32.57           H
ATOM   1083  HZ  PHE A1079      84.555 -29.580   9.652  1.00 33.22           H
ATOM   1084  N   LEU A1080      87.091 -23.809   8.059  1.00 27.87           N
ATOM   1085  CA  LEU A1080      86.624 -23.818   6.671  1.00 29.11           C
ATOM   1086  C   LEU A1080      87.699 -23.370   5.675  1.00 26.08           C
ATOM   1087  O   LEU A1080      87.517 -23.541   4.472  1.00 25.47           O
ATOM   1088  CB  LEU A1080      85.389 -22.910   6.526  1.00 25.91           C
ATOM   1089  CG  LEU A1080      84.153 -23.313   7.354  1.00 27.70           C
ATOM   1090  CD1 LEU A1080      83.068 -22.237   7.226  1.00 28.51           C
ATOM   1091  CD2 LEU A1080      83.592 -24.662   6.884  1.00 31.36           C
ATOM   1092  H   LEU A1080      86.784 -23.035   8.630  1.00 33.45           H
ATOM   1093  HA  LEU A1080      86.326 -24.829   6.406  1.00 34.94           H
ATOM   1094  HB2 LEU A1080      85.684 -21.894   6.786  1.00 31.09           H
ATOM   1095  HB3 LEU A1080      85.094 -22.894   5.478  1.00 31.09           H
ATOM   1096  HG  LEU A1080      84.425 -23.411   8.404  1.00 33.24           H
ATOM   1097 HD11 LEU A1080      82.229 -22.470   7.884  1.00 34.21           H
ATOM   1098 HD12 LEU A1080      83.467 -21.262   7.508  1.00 34.21           H
ATOM   1099 HD13 LEU A1080      82.716 -22.193   6.197  1.00 34.21           H
ATOM   1100 HD21 LEU A1080      82.659 -24.873   7.398  1.00 37.63           H
ATOM   1101 HD22 LEU A1080      83.406 -24.645   5.811  1.00 37.63           H
ATOM   1102 HD23 LEU A1080      84.300 -25.453   7.120  1.00 37.63           H
ATOM   1103  N   GLY A1081      88.770 -22.725   6.155  1.00 27.10           N
ATOM   1104  CA  GLY A1081      89.862 -22.233   5.327  1.00 38.43           C
ATOM   1105  C   GLY A1081      89.444 -21.118   4.356  1.00 36.40           C
ATOM   1106  O   GLY A1081      90.082 -20.980   3.313  1.00 43.44           O
ATOM   1107  H   GLY A1081      88.829 -22.546   7.148  1.00 32.52           H
ATOM   1108  HA2 GLY A1081      90.660 -21.874   5.973  1.00 46.12           H
ATOM   1109  HA3 GLY A1081      90.255 -23.066   4.745  1.00 46.12           H
ATOM   1110  N   THR A1082      88.410 -20.323   4.679  1.00 34.00           N
ATOM   1111  CA  THR A1082      87.932 -19.221   3.832  1.00 40.73           C
ATOM   1112  C   THR A1082      88.821 -17.979   4.011  1.00 44.97           C
ATOM   1113  O   THR A1082      89.696 -17.927   4.876  1.00 43.07           O
ATOM   1114  CB  THR A1082      86.454 -18.886   4.138  1.00 37.29           C
ATOM   1115  OG1 THR A1082      86.284 -18.505   5.489  1.00 39.66           O
ATOM   1116  CG2 THR A1082      85.511 -20.054   3.830  1.00 33.04           C
ATOM   1117  H   THR A1082      87.959 -20.445   5.575  1.00 40.81           H
ATOM   1118  HA  THR A1082      87.981 -19.528   2.786  1.00 48.87           H
ATOM   1119  HB  THR A1082      86.145 -18.054   3.505  1.00 44.74           H
ATOM   1120  HG1 THR A1082      85.543 -17.898   5.550  1.00 47.59           H
ATOM   1121 HG21 THR A1082      84.485 -19.752   4.021  1.00 39.65           H
ATOM   1122 HG22 THR A1082      85.610 -20.365   2.790  1.00 39.65           H
ATOM   1123 HG23 THR A1082      85.739 -20.897   4.479  1.00 39.65           H
ATOM   1124  N   ASN A1083      88.605 -16.998   3.124  1.00 47.92           N
ATOM   1125  CA  ASN A1083      89.303 -15.720   3.098  1.00 55.44           C
ATOM   1126  C   ASN A1083      88.524 -14.588   3.803  1.00 44.21           C
ATOM   1127  O   ASN A1083      87.807 -14.951   4.811  1.00 40.19           O
ATOM   1128  CB  ASN A1083      89.605 -15.387   1.627  1.00 51.91           C
ATOM   1129  H   ASN A1083      87.857 -17.117   2.461  1.00 57.51           H
ATOM   1130  HA  ASN A1083      90.261 -15.824   3.607  1.00 66.53           H
ATOM   1131  HB1 ASN A1083      88.676 -15.200   1.086  1.00 62.29           H
ATOM   1132  HB3 ASN A1083      90.256 -14.516   1.570  1.00 62.29           H
ATOM   1133  HC  ASN A1083      88.610 -13.446   3.398  1.00 53.05           H
ATOM   1134  N   GLN A1085      85.649 -13.277   4.071  1.00 50.18           N
ATOM   1135  CA  GLN A1085      84.832 -12.099   3.719  1.00 49.59           C
ATOM   1136  C   GLN A1085      84.018 -11.617   4.928  1.00 58.25           C
ATOM   1137  O   GLN A1085      83.485 -12.441   5.673  1.00 61.20           O
ATOM   1138  CB  GLN A1085      83.916 -12.518   2.561  1.00 51.52           C
ATOM   1139  CG  GLN A1085      83.089 -11.410   1.889  1.00 49.45           C
ATOM   1140  CD  GLN A1085      82.141 -11.971   0.820  1.00 60.14           C
ATOM   1141  OE1 GLN A1085      81.696 -13.119   0.872  1.00 47.58           O
ATOM   1142  NE2 GLN A1085      81.777 -11.136  -0.145  1.00 59.63           N
ATOM   1143  H1  GLN A1085      85.110 -13.950   4.599  1.00 60.22           H
ATOM   1144  H2  GLN A1085      86.478 -13.042   4.609  1.00 60.22           H
ATOM   1145  HA  GLN A1085      85.485 -11.295   3.380  1.00 59.51           H
ATOM   1146  HB2 GLN A1085      83.226 -13.253   2.960  1.00 61.82           H
ATOM   1147  HB3 GLN A1085      84.521 -13.010   1.798  1.00 61.82           H
ATOM   1148  HG2 GLN A1085      83.741 -10.651   1.452  1.00 59.34           H
ATOM   1149  HG3 GLN A1085      82.470 -10.941   2.650  1.00 59.34           H
ATOM   1150 HE21 GLN A1085      81.123 -11.440  -0.851  1.00 71.56           H
ATOM   1151 HE22 GLN A1085      82.079 -10.172  -0.117  1.00 71.56           H
ATOM   1152  N   ARG A1086      83.902 -10.293   5.097  1.00 52.01           N
ATOM   1153  CA  ARG A1086      83.129  -9.659   6.167  1.00 44.50           C
ATOM   1154  C   ARG A1086      81.668  -9.524   5.742  1.00 48.76           C
ATOM   1155  O   ARG A1086      81.388  -8.923   4.704  1.00 58.15           O
ATOM   1156  CB  ARG A1086      83.733  -8.285   6.477  1.00 39.88           C
ATOM   1157  H   ARG A1086      84.347  -9.680   4.430  1.00 62.42           H
ATOM   1158  HA  ARG A1086      83.190 -10.259   7.077  1.00 53.40           H
ATOM   1159  HB1 ARG A1086      84.780  -8.388   6.764  1.00 47.86           H
ATOM   1160  HB3 ARG A1086      83.184  -7.824   7.298  1.00 47.86           H
ATOM   1161  N   ILE A1087      80.753 -10.089   6.540  1.00 40.11           N
ATOM   1162  CA  ILE A1087      79.299  -9.980   6.349  1.00 33.31           C
ATOM   1163  C   ILE A1087      78.731  -9.126   7.498  1.00 26.79           C
ATOM   1164  O   ILE A1087      79.036  -9.404   8.657  1.00 23.66           O
ATOM   1165  CB  ILE A1087      78.641 -11.391   6.245  1.00 32.48           C
ATOM   1166  CG1 ILE A1087      78.713 -11.986   4.818  1.00 36.94           C
ATOM   1167  CG2 ILE A1087      77.155 -11.404   6.659  1.00 31.93           C
ATOM   1168  CD1 ILE A1087      80.117 -12.333   4.326  1.00 39.05           C
ATOM   1169  H   ILE A1087      81.074 -10.552   7.379  1.00 48.14           H
ATOM   1170  HA  ILE A1087      79.110  -9.485   5.402  1.00 39.98           H
ATOM   1171  HB  ILE A1087      79.164 -12.072   6.918  1.00 38.98           H
ATOM   1172 HG12 ILE A1087      78.126 -12.904   4.785  1.00 44.33           H
ATOM   1173 HG13 ILE A1087      78.254 -11.290   4.118  1.00 44.33           H
ATOM   1174 HG21 ILE A1087      76.732 -12.401   6.523  1.00 38.32           H
ATOM   1175 HG22 ILE A1087      77.050 -11.152   7.714  1.00 38.32           H
ATOM   1176 HG23 ILE A1087      76.590 -10.692   6.058  1.00 38.32           H
ATOM   1177 HD11 ILE A1087      80.049 -12.870   3.382  1.00 46.86           H
ATOM   1178 HD12 ILE A1087      80.694 -11.429   4.155  1.00 46.86           H
ATOM   1179 HD13 ILE A1087      80.619 -12.963   5.059  1.00 46.86           H
ATOM   1180  N   PRO A1088      77.847  -8.146   7.223  1.00 26.41           N
ATOM   1181  CA  PRO A1088      77.270  -7.323   8.274  1.00 25.31           C
ATOM   1182  C   PRO A1088      76.380  -8.139   9.209  1.00 20.83           C
ATOM   1183  O   PRO A1088      75.604  -8.981   8.757  1.00 25.18           O
ATOM   1184  CB  PRO A1088      76.389  -6.305   7.536  1.00 23.65           C
ATOM   1185  CG  PRO A1088      77.009  -6.224   6.145  1.00 31.69           C
ATOM   1186  CD  PRO A1088      77.467  -7.654   5.912  1.00 23.99           C
ATOM   1187  HA  PRO A1088      78.056  -6.758   8.779  1.00 30.37           H
ATOM   1188  HB2 PRO A1088      75.392  -6.733   7.419  1.00 28.38           H
ATOM   1189  HB3 PRO A1088      76.303  -5.345   8.044  1.00 28.38           H
ATOM   1190  HG2 PRO A1088      76.281  -5.949   5.386  1.00 38.03           H
ATOM   1191  HG3 PRO A1088      77.848  -5.533   6.129  1.00 38.03           H
ATOM   1192  HD2 PRO A1088      76.644  -8.250   5.521  1.00 28.79           H
ATOM   1193  HD3 PRO A1088      78.318  -7.605   5.232  1.00 28.79           H
ATOM   1194  N   TYR A1089      76.442  -7.818  10.501  1.00 19.95           N
ATOM   1195  CA  TYR A1089      75.467  -8.264  11.485  1.00 11.68           C
ATOM   1196  C   TYR A1089      74.227  -7.376  11.331  1.00 16.00           C
ATOM   1197  O   TYR A1089      74.352  -6.159  11.258  1.00 20.92           O
ATOM   1198  CB  TYR A1089      76.097  -8.156  12.882  1.00 20.26           C
ATOM   1199  CG  TYR A1089      75.280  -8.831  13.957  1.00 17.30           C
ATOM   1200  CD1 TYR A1089      75.543 -10.168  14.320  1.00 18.45           C
ATOM   1201  CD2 TYR A1089      74.243  -8.130  14.582  1.00 18.78           C
ATOM   1202  CE1 TYR A1089      74.779 -10.786  15.325  1.00 16.98           C
ATOM   1203  CE2 TYR A1089      73.480  -8.741  15.587  1.00 19.63           C
ATOM   1204  CZ  TYR A1089      73.749 -10.072  15.965  1.00 18.11           C
ATOM   1205  OH  TYR A1089      72.988 -10.652  16.926  1.00 15.00           O
ATOM   1206  H   TYR A1089      77.089  -7.097  10.788  1.00 23.94           H
ATOM   1207  HA  TYR A1089      75.207  -9.308  11.305  1.00 14.02           H
ATOM   1208  HB2 TYR A1089      77.081  -8.625  12.863  1.00 24.31           H
ATOM   1209  HB3 TYR A1089      76.246  -7.107  13.139  1.00 24.31           H
ATOM   1210  HD1 TYR A1089      76.328 -10.717  13.822  1.00 22.14           H
ATOM   1211  HD2 TYR A1089      74.034  -7.109  14.293  1.00 22.54           H
ATOM   1212  HE1 TYR A1089      74.976 -11.812  15.598  1.00 20.38           H
ATOM   1213  HE2 TYR A1089      72.687  -8.198  16.071  1.00 23.56           H
ATOM   1214  HH  TYR A1089      72.315 -10.064  17.272  1.00 18.01           H
ATOM   1215  N   ILE A1090      73.034  -7.966  11.257  1.00 21.71           N
ATOM   1216  CA  ILE A1090      71.809  -7.232  10.959  1.00 26.11           C
ATOM   1217  C   ILE A1090      70.852  -7.367  12.139  1.00 17.75           C
ATOM   1218  O   ILE A1090      70.485  -8.470  12.532  1.00 19.67           O
ATOM   1219  CB  ILE A1090      71.191  -7.675   9.617  1.00 20.47           C
ATOM   1220  CG1 ILE A1090      72.204  -7.452   8.466  1.00 20.91           C
ATOM   1221  CG2 ILE A1090      69.891  -6.869   9.403  1.00 17.58           C
ATOM   1222  CD1 ILE A1090      71.634  -7.681   7.063  1.00 25.71           C
ATOM   1223  H   ILE A1090      72.977  -8.973  11.328  1.00 26.06           H
ATOM   1224  HA  ILE A1090      72.045  -6.181  10.838  1.00 31.33           H
ATOM   1225  HB  ILE A1090      70.957  -8.738   9.670  1.00 24.57           H
ATOM   1226 HG12 ILE A1090      72.588  -6.438   8.517  1.00 25.09           H
ATOM   1227 HG13 ILE A1090      73.054  -8.121   8.593  1.00 25.09           H
ATOM   1228 HG21 ILE A1090      69.398  -7.154   8.474  1.00 21.09           H
ATOM   1229 HG22 ILE A1090      69.180  -7.059  10.206  1.00 21.09           H
ATOM   1230 HG23 ILE A1090      70.109  -5.803   9.380  1.00 21.09           H
ATOM   1231 HD11 ILE A1090      72.450  -7.705   6.340  1.00 30.85           H
ATOM   1232 HD12 ILE A1090      71.110  -8.631   7.033  1.00 30.85           H
ATOM   1233 HD13 ILE A1090      70.947  -6.881   6.792  1.00 30.85           H
ATOM   1234  N   ILE A1091      70.429  -6.219  12.663  1.00 20.01           N
ATOM   1235  CA  ILE A1091      69.428  -6.094  13.716  1.00 16.75           C
ATOM   1236  C   ILE A1091      68.179  -5.488  13.086  1.00 22.65           C
ATOM   1237  O   ILE A1091      68.295  -4.454  12.445  1.00 16.92           O
ATOM   1238  CB  ILE A1091      69.947  -5.217  14.876  1.00 15.72           C
ATOM   1239  CG1 ILE A1091      71.203  -5.837  15.528  1.00 18.42           C
ATOM   1240  CG2 ILE A1091      68.829  -5.007  15.928  1.00 19.27           C
ATOM   1241  CD1 ILE A1091      72.009  -4.846  16.367  1.00 13.26           C
ATOM   1242  H   ILE A1091      70.774  -5.360  12.258  1.00 24.02           H
ATOM   1243  HA  ILE A1091      69.215  -7.072  14.118  1.00 20.10           H
ATOM   1244  HB  ILE A1091      70.218  -4.244  14.463  1.00 18.86           H
ATOM   1245 HG12 ILE A1091      70.908  -6.684  16.146  1.00 22.11           H
ATOM   1246 HG13 ILE A1091      71.879  -6.208  14.759  1.00 22.11           H
ATOM   1247 HG21 ILE A1091      69.192  -4.426  16.775  1.00 23.12           H
ATOM   1248 HG22 ILE A1091      67.992  -4.457  15.498  1.00 23.12           H
ATOM   1249 HG23 ILE A1091      68.469  -5.971  16.288  1.00 23.12           H
ATOM   1250 HD11 ILE A1091      72.888  -5.348  16.764  1.00 15.91           H
ATOM   1251 HD12 ILE A1091      72.329  -4.008  15.747  1.00 15.91           H
ATOM   1252 HD13 ILE A1091      71.410  -4.481  17.197  1.00 15.91           H
ATOM   1253  N   SER A1092      67.000  -6.074  13.284  1.00 19.23           N
ATOM   1254  CA  SER A1092      65.750  -5.497  12.801  1.00 21.02           C
ATOM   1255  C   SER A1092      64.893  -4.999  13.964  1.00 20.10           C
ATOM   1256  O   SER A1092      65.036  -5.469  15.094  1.00 17.26           O
ATOM   1257  CB  SER A1092      65.008  -6.479  11.896  1.00 15.67           C
ATOM   1258  OG  SER A1092      64.362  -7.451  12.684  1.00 18.24           O
ATOM   1259  H   SER A1092      66.951  -6.921  13.835  1.00 23.08           H
ATOM   1260  HA  SER A1092      65.990  -4.650  12.176  1.00 25.22           H
ATOM   1261  HB2 SER A1092      64.285  -5.938  11.290  1.00 18.80           H
ATOM   1262  HB3 SER A1092      65.717  -6.969  11.227  1.00 18.80           H
ATOM   1263  HG  SER A1092      64.049  -8.155  12.104  1.00 21.89           H
ATOM   1264  N   ILE A1093      64.041  -4.006  13.688  1.00 19.30           N
ATOM   1265  CA  ILE A1093      63.199  -3.350  14.683  1.00 20.41           C
ATOM   1266  C   ILE A1093      61.801  -3.215  14.085  1.00 20.94           C
ATOM   1267  O   ILE A1093      61.612  -2.467  13.136  1.00 18.04           O
ATOM   1268  CB  ILE A1093      63.807  -2.006  15.145  1.00 17.89           C
ATOM   1269  CG1 ILE A1093      65.206  -2.236  15.762  1.00 29.19           C
ATOM   1270  CG2 ILE A1093      62.859  -1.368  16.179  1.00 20.82           C
ATOM   1271  CD1 ILE A1093      65.936  -0.959  16.143  1.00 22.19           C
ATOM   1272  H   ILE A1093      64.004  -3.651  12.742  1.00 23.16           H
ATOM   1273  HA  ILE A1093      63.136  -3.983  15.562  1.00 24.49           H
ATOM   1274  HB  ILE A1093      63.912  -1.337  14.291  1.00 21.47           H
ATOM   1275 HG12 ILE A1093      65.122  -2.864  16.646  1.00 35.03           H
ATOM   1276 HG13 ILE A1093      65.852  -2.744  15.050  1.00 35.03           H
ATOM   1277 HG21 ILE A1093      63.205  -0.378  16.475  1.00 24.98           H
ATOM   1278 HG22 ILE A1093      61.860  -1.247  15.765  1.00 24.98           H
ATOM   1279 HG23 ILE A1093      62.797  -2.008  17.060  1.00 24.98           H
ATOM   1280 HD11 ILE A1093      66.934  -1.210  16.502  1.00 26.63           H
ATOM   1281 HD12 ILE A1093      66.026  -0.341  15.254  1.00 26.63           H
ATOM   1282 HD13 ILE A1093      65.401  -0.422  16.925  1.00 26.63           H
ATOM   1283  N   ALA A1094      60.852  -3.966  14.650  1.00 20.41           N
ATOM   1284  CA  ALA A1094      59.448  -4.062  14.283  1.00 23.96           C
ATOM   1285  C   ALA A1094      58.572  -3.397  15.338  1.00 22.09           C
ATOM   1286  O   ALA A1094      59.048  -2.934  16.374  1.00 17.89           O
ATOM   1287  CB  ALA A1094      59.063  -5.547  14.139  1.00 25.52           C
ATOM   1288  H   ALA A1094      61.126  -4.527  15.440  1.00 24.49           H
ATOM   1289  HA  ALA A1094      59.269  -3.565  13.338  1.00 28.75           H
ATOM   1290  HB1 ALA A1094      58.037  -5.643  13.780  1.00 30.63           H
ATOM   1291  HB2 ALA A1094      59.711  -6.047  13.430  1.00 30.63           H
ATOM   1292  HB3 ALA A1094      59.159  -6.053  15.098  1.00 30.63           H
ATOM   1293  N   GLY A1095      57.274  -3.332  15.023  1.00 20.50           N
ATOM   1294  CA  GLY A1095      56.258  -2.738  15.868  1.00 23.36           C
ATOM   1295  C   GLY A1095      55.338  -1.803  15.094  1.00 20.39           C
ATOM   1296  O   GLY A1095      55.570  -1.443  13.937  1.00 14.37           O
ATOM   1297  H   GLY A1095      56.978  -3.679  14.123  1.00 24.60           H
ATOM   1298  HA2 GLY A1095      55.656  -3.538  16.294  1.00 28.04           H
ATOM   1299  HA3 GLY A1095      56.720  -2.182  16.681  1.00 28.04           H
ATOM   1300  N   SER A1096      54.283  -1.397  15.792  1.00 18.65           N
ATOM   1301  CA  SER A1096      53.257  -0.501  15.291  1.00 19.07           C
ATOM   1302  C   SER A1096      53.870   0.790  14.748  1.00 22.82           C
ATOM   1303  O   SER A1096      54.868   1.286  15.264  1.00 21.38           O
ATOM   1304  CB  SER A1096      52.301  -0.187  16.442  1.00 26.88           C
ATOM   1305  OG  SER A1096      51.269   0.644  15.987  1.00 23.41           O
ATOM   1306  H   SER A1096      54.207  -1.693  16.755  1.00 22.38           H
ATOM   1307  HA  SER A1096      52.684  -0.999  14.511  1.00 22.88           H
ATOM   1308  HB2 SER A1096      51.865  -1.106  16.817  1.00 32.26           H
ATOM   1309  HB3 SER A1096      52.823   0.298  17.262  1.00 32.26           H
ATOM   1310  HG  SER A1096      51.624   1.533  15.921  1.00 28.09           H
ATOM   1311  N   VAL A1097      53.205   1.370  13.751  1.00 21.06           N
ATOM   1312  CA  VAL A1097      53.377   2.780  13.428  1.00 15.96           C
ATOM   1313  C   VAL A1097      53.165   3.570  14.752  1.00 15.13           C
ATOM   1314  O   VAL A1097      52.273   3.338  15.534  1.00 15.65           O
ATOM   1315  CB  VAL A1097      52.344   3.279  12.370  1.00 23.10           C
ATOM   1316  CG1 VAL A1097      52.501   4.790  12.142  1.00 20.66           C
ATOM   1317  CG2 VAL A1097      52.539   2.547  11.041  1.00 15.90           C
ATOM   1318  H   VAL A1097      52.387   0.912  13.426  1.00 25.28           H
ATOM   1319  HA  VAL A1097      54.409   2.971  13.014  1.00 19.15           H
ATOM   1320  HB  VAL A1097      51.320   3.070  12.765  1.00 27.72           H
ATOM   1321 HG11 VAL A1097      51.828   5.152  11.358  1.00 24.79           H
ATOM   1322 HG12 VAL A1097      52.293   5.381  13.035  1.00 24.79           H
ATOM   1323 HG13 VAL A1097      53.524   5.042  11.818  1.00 24.79           H
ATOM   1324 HG21 VAL A1097      51.800   2.847  10.290  1.00 19.08           H
ATOM   1325 HG22 VAL A1097      53.547   2.730  10.637  1.00 19.08           H
ATOM   1326 HG23 VAL A1097      52.447   1.460  11.156  1.00 19.08           H
ATOM   1327  N   ALA A1098      54.127   4.484  14.958  1.00 15.48           N
ATOM   1328  CA  ALA A1098      54.238   5.440  16.051  1.00 19.56           C
ATOM   1329  C   ALA A1098      54.567   4.825  17.415  1.00 21.88           C
ATOM   1330  O   ALA A1098      54.358   5.491  18.424  1.00 18.70           O
ATOM   1331  CB  ALA A1098      53.000   6.339  16.121  1.00 24.60           C
ATOM   1332  H   ALA A1098      54.871   4.532  14.274  1.00 18.57           H
ATOM   1333  HA  ALA A1098      55.072   6.092  15.796  1.00 23.47           H
ATOM   1334  HB1 ALA A1098      53.174   7.148  16.832  1.00 29.52           H
ATOM   1335  HB2 ALA A1098      52.822   6.777  15.141  1.00 29.52           H
ATOM   1336  HB3 ALA A1098      52.129   5.765  16.438  1.00 29.52           H
ATOM   1337  N   VAL A1099      55.102   3.595  17.478  1.00 18.67           N
ATOM   1338  CA  VAL A1099      55.535   3.017  18.755  1.00 19.36           C
ATOM   1339  C   VAL A1099      56.874   3.595  19.214  1.00 22.40           C
ATOM   1340  O   VAL A1099      57.155   3.570  20.406  1.00 27.63           O
ATOM   1341  CB  VAL A1099      55.551   1.483  18.701  1.00 20.41           C
ATOM   1342  CG1 VAL A1099      56.715   0.941  17.863  1.00 23.63           C
ATOM   1343  CG2 VAL A1099      55.620   0.898  20.119  1.00 17.53           C
ATOM   1344  H   VAL A1099      55.305   3.088  16.627  1.00 22.41           H
ATOM   1345  HA  VAL A1099      54.798   3.287  19.508  1.00 23.23           H
ATOM   1346  HB  VAL A1099      54.626   1.135  18.243  1.00 24.49           H
ATOM   1347 HG11 VAL A1099      56.622  -0.138  17.752  1.00 28.36           H
ATOM   1348 HG12 VAL A1099      56.698   1.400  16.881  1.00 28.36           H
ATOM   1349 HG13 VAL A1099      57.669   1.180  18.331  1.00 28.36           H
ATOM   1350 HG21 VAL A1099      55.515  -0.184  20.082  1.00 21.04           H
ATOM   1351 HG22 VAL A1099      56.567   1.142  20.590  1.00 21.04           H
ATOM   1352 HG23 VAL A1099      54.820   1.302  20.733  1.00 21.04           H
ATOM   1353  N   GLY A1100      57.706   4.071  18.280  1.00 19.15           N
ATOM   1354  CA  GLY A1100      59.039   4.588  18.550  1.00 21.14           C
ATOM   1355  C   GLY A1100      60.157   3.748  17.945  1.00 25.46           C
ATOM   1356  O   GLY A1100      61.260   3.781  18.485  1.00 21.76           O
ATOM   1357  H   GLY A1100      57.408   4.052  17.311  1.00 22.98           H
ATOM   1358  HA2 GLY A1100      59.126   5.583  18.141  1.00 25.37           H
ATOM   1359  HA3 GLY A1100      59.202   4.654  19.622  1.00 25.37           H
ATOM   1360  N   LYS A1101      59.918   3.039  16.832  1.00 21.39           N
ATOM   1361  CA  LYS A1101      60.950   2.249  16.164  1.00 22.07           C
ATOM   1362  C   LYS A1101      62.100   3.132  15.694  1.00 23.30           C
ATOM   1363  O   LYS A1101      63.244   2.749  15.888  1.00 20.04           O
ATOM   1364  CB  LYS A1101      60.408   1.486  14.957  1.00 21.09           C
ATOM   1365  CG  LYS A1101      59.311   0.461  15.238  1.00 19.35           C
ATOM   1366  CD  LYS A1101      58.844  -0.225  13.941  1.00 19.82           C
ATOM   1367  CE  LYS A1101      58.260   0.714  12.879  1.00 19.46           C
ATOM   1368  NZ  LYS A1101      57.114   1.469  13.404  1.00 17.42           N1+
ATOM   1369  H   LYS A1101      59.012   3.110  16.382  1.00 25.67           H
ATOM   1370  HA  LYS A1101      61.344   1.513  16.866  1.00 26.48           H
ATOM   1371  HB2 LYS A1101      60.056   2.209  14.221  1.00 25.31           H
ATOM   1372  HB3 LYS A1101      61.238   0.935  14.537  1.00 25.31           H
ATOM   1373  HG2 LYS A1101      59.685  -0.293  15.928  1.00 23.22           H
ATOM   1374  HG3 LYS A1101      58.467   0.951  15.705  1.00 23.22           H
ATOM   1375  HD2 LYS A1101      59.685  -0.760  13.504  1.00 23.79           H
ATOM   1376  HD3 LYS A1101      58.089  -0.956  14.196  1.00 23.79           H
ATOM   1377  HE2 LYS A1101      59.036   1.414  12.574  1.00 23.35           H
ATOM   1378  HE3 LYS A1101      57.956   0.147  12.001  1.00 23.35           H
ATOM   1379  HZ1 LYS A1101      56.660   1.977  12.657  1.00 20.90           H
ATOM   1380  HZ2 LYS A1101      56.458   0.839  13.846  1.00 20.90           H
ATOM   1381  HZ3 LYS A1101      57.437   2.141  14.093  1.00 20.90           H
ATOM   1382  N   SER A1102      61.809   4.295  15.089  1.00 24.30           N
ATOM   1383  CA  SER A1102      62.833   5.190  14.552  1.00 21.51           C
ATOM   1384  C   SER A1102      63.698   5.778  15.668  1.00 22.95           C
ATOM   1385  O   SER A1102      64.921   5.814  15.534  1.00 24.01           O
ATOM   1386  CB  SER A1102      62.198   6.283  13.684  1.00 34.36           C
ATOM   1387  OG  SER A1102      63.203   7.156  13.206  1.00 37.47           O
ATOM   1388  H   SER A1102      60.839   4.535  14.920  1.00 29.17           H
ATOM   1389  HA  SER A1102      63.471   4.596  13.900  1.00 25.81           H
ATOM   1390  HB2 SER A1102      61.669   5.831  12.843  1.00 41.23           H
ATOM   1391  HB3 SER A1102      61.492   6.862  14.273  1.00 41.23           H
ATOM   1392  HG  SER A1102      62.774   7.911  12.792  1.00 44.96           H
ATOM   1393  N   THR A1103      63.078   6.216  16.771  1.00 22.66           N
ATOM   1394  CA  THR A1103      63.796   6.654  17.960  1.00 25.36           C
ATOM   1395  C   THR A1103      64.665   5.515  18.514  1.00 24.21           C
ATOM   1396  O   THR A1103      65.856   5.727  18.724  1.00 23.61           O
ATOM   1397  CB  THR A1103      62.823   7.238  18.996  1.00 26.94           C
ATOM   1398  OG1 THR A1103      62.180   8.373  18.452  1.00 30.00           O
ATOM   1399  CG2 THR A1103      63.549   7.686  20.272  1.00 30.84           C
ATOM   1400  H   THR A1103      62.066   6.195  16.797  1.00 27.19           H
ATOM   1401  HA  THR A1103      64.452   7.468  17.647  1.00 30.43           H
ATOM   1402  HB  THR A1103      62.074   6.489  19.248  1.00 32.33           H
ATOM   1403  HG1 THR A1103      61.708   8.097  17.658  1.00 36.00           H
ATOM   1404 HG21 THR A1103      62.846   8.160  20.956  1.00 37.01           H
ATOM   1405 HG22 THR A1103      64.003   6.834  20.777  1.00 37.01           H
ATOM   1406 HG23 THR A1103      64.318   8.419  20.025  1.00 37.01           H
ATOM   1407  N   THR A1104      64.101   4.316  18.716  1.00 22.56           N
ATOM   1408  CA  THR A1104      64.830   3.150  19.226  1.00 21.52           C
ATOM   1409  C   THR A1104      66.061   2.847  18.366  1.00 22.15           C
ATOM   1410  O   THR A1104      67.157   2.707  18.900  1.00 18.04           O
ATOM   1411  CB  THR A1104      63.911   1.924  19.330  1.00 23.81           C
ATOM   1412  OG1 THR A1104      62.820   2.201  20.171  1.00 23.88           O
ATOM   1413  CG2 THR A1104      64.610   0.715  19.955  1.00 17.58           C
ATOM   1414  H   THR A1104      63.128   4.188  18.471  1.00 27.07           H
ATOM   1415  HA  THR A1104      65.151   3.405  20.236  1.00 25.82           H
ATOM   1416  HB  THR A1104      63.547   1.661  18.336  1.00 28.58           H
ATOM   1417  HG1 THR A1104      62.264   2.848  19.729  1.00 28.66           H
ATOM   1418 HG21 THR A1104      63.889  -0.093  20.074  1.00 21.09           H
ATOM   1419 HG22 THR A1104      65.434   0.366  19.334  1.00 21.09           H
ATOM   1420 HG23 THR A1104      64.988   0.986  20.936  1.00 21.09           H
ATOM   1421  N   ALA A1105      65.869   2.770  17.042  1.00 22.10           N
ATOM   1422  CA  ALA A1105      66.901   2.462  16.063  1.00 17.38           C
ATOM   1423  C   ALA A1105      68.056   3.459  16.113  1.00 24.18           C
ATOM   1424  O   ALA A1105      69.210   3.041  16.076  1.00 20.81           O
ATOM   1425  CB  ALA A1105      66.283   2.439  14.662  1.00 20.11           C
ATOM   1426  H   ALA A1105      64.940   2.935  16.683  1.00 26.53           H
ATOM   1427  HA  ALA A1105      67.290   1.468  16.278  1.00 20.86           H
ATOM   1428  HB1 ALA A1105      67.040   2.153  13.934  1.00 24.14           H
ATOM   1429  HB2 ALA A1105      65.461   1.726  14.618  1.00 24.14           H
ATOM   1430  HB3 ALA A1105      65.896   3.425  14.403  1.00 24.14           H
ATOM   1431  N   ARG A1106      67.748   4.767  16.179  1.00 18.43           N
ATOM   1432  CA  ARG A1106      68.745   5.833  16.208  1.00 28.46           C
ATOM   1433  C   ARG A1106      69.498   5.864  17.541  1.00 24.54           C
ATOM   1434  O   ARG A1106      70.695   6.143  17.548  1.00 25.69           O
ATOM   1435  CB  ARG A1106      68.101   7.190  15.862  1.00 22.27           C
ATOM   1436  CG  ARG A1106      67.651   7.245  14.395  1.00 31.02           C
ATOM   1437  CD  ARG A1106      66.608   8.329  14.129  1.00 32.87           C
ATOM   1438  NE  ARG A1106      67.197   9.655  14.291  1.00 38.17           N
ATOM   1439  CZ  ARG A1106      66.531  10.782  14.544  1.00 47.23           C
ATOM   1440  NH1 ARG A1106      65.211  10.800  14.730  1.00 45.11           N
ATOM   1441  NH2 ARG A1106      67.223  11.911  14.610  1.00 52.51           N1+
ATOM   1442  H   ARG A1106      66.772   5.037  16.179  1.00 22.12           H
ATOM   1443  HA  ARG A1106      69.481   5.626  15.430  1.00 34.15           H
ATOM   1444  HB2 ARG A1106      67.263   7.388  16.527  1.00 26.72           H
ATOM   1445  HB3 ARG A1106      68.843   7.973  16.009  1.00 26.72           H
ATOM   1446  HG2 ARG A1106      68.516   7.375  13.747  1.00 37.23           H
ATOM   1447  HG3 ARG A1106      67.174   6.305  14.134  1.00 37.23           H
ATOM   1448  HD2 ARG A1106      66.230   8.223  13.111  1.00 39.45           H
ATOM   1449  HD3 ARG A1106      65.780   8.197  14.824  1.00 39.45           H
ATOM   1450  HE  ARG A1106      68.193   9.720  14.150  1.00 45.80           H
ATOM   1451 HH11 ARG A1106      64.678   9.945  14.667  1.00 54.13           H
ATOM   1452 HH12 ARG A1106      64.742  11.671  14.931  1.00 54.13           H
ATOM   1453 HH21 ARG A1106      68.221  11.907  14.471  1.00 63.01           H
ATOM   1454 HH22 ARG A1106      66.745  12.782  14.802  1.00 63.01           H
ATOM   1455  N   VAL A1107      68.819   5.564  18.657  1.00 25.18           N
ATOM   1456  CA  VAL A1107      69.455   5.416  19.968  1.00 25.72           C
ATOM   1457  C   VAL A1107      70.459   4.261  19.916  1.00 30.85           C
ATOM   1458  O   VAL A1107      71.625   4.473  20.240  1.00 23.19           O
ATOM   1459  CB  VAL A1107      68.408   5.246  21.095  1.00 28.74           C
ATOM   1460  CG1 VAL A1107      69.071   4.874  22.435  1.00 23.17           C
ATOM   1461  CG2 VAL A1107      67.646   6.562  21.317  1.00 21.03           C
ATOM   1462  H   VAL A1107      67.834   5.351  18.578  1.00 30.21           H
ATOM   1463  HA  VAL A1107      70.007   6.334  20.178  1.00 30.87           H
ATOM   1464  HB  VAL A1107      67.696   4.465  20.830  1.00 34.49           H
ATOM   1465 HG11 VAL A1107      68.316   4.815  23.220  1.00 27.80           H
ATOM   1466 HG12 VAL A1107      69.562   3.905  22.370  1.00 27.80           H
ATOM   1467 HG13 VAL A1107      69.807   5.629  22.713  1.00 27.80           H
ATOM   1468 HG21 VAL A1107      66.877   6.423  22.078  1.00 25.24           H
ATOM   1469 HG22 VAL A1107      68.342   7.336  21.634  1.00 25.24           H
ATOM   1470 HG23 VAL A1107      67.169   6.903  20.403  1.00 25.24           H
ATOM   1471  N   LEU A1108      70.026   3.068  19.485  1.00 20.73           N
ATOM   1472  CA  LEU A1108      70.869   1.882  19.380  1.00 22.55           C
ATOM   1473  C   LEU A1108      72.026   2.071  18.406  1.00 24.54           C
ATOM   1474  O   LEU A1108      73.103   1.548  18.675  1.00 23.23           O
ATOM   1475  CB  LEU A1108      70.021   0.659  19.004  1.00 25.63           C
ATOM   1476  CG  LEU A1108      69.059   0.187  20.115  1.00 25.74           C
ATOM   1477  CD1 LEU A1108      68.254  -1.007  19.590  1.00 19.97           C
ATOM   1478  CD2 LEU A1108      69.812  -0.200  21.400  1.00 19.84           C
ATOM   1479  H   LEU A1108      69.058   2.969  19.206  1.00 24.87           H
ATOM   1480  HA  LEU A1108      71.315   1.708  20.356  1.00 27.06           H
ATOM   1481  HB2 LEU A1108      69.444   0.901  18.111  1.00 30.76           H
ATOM   1482  HB3 LEU A1108      70.689  -0.162  18.746  1.00 30.76           H
ATOM   1483  HG  LEU A1108      68.368   0.992  20.357  1.00 30.89           H
ATOM   1484 HD11 LEU A1108      67.545  -1.343  20.347  1.00 23.96           H
ATOM   1485 HD12 LEU A1108      67.695  -0.717  18.701  1.00 23.96           H
ATOM   1486 HD13 LEU A1108      68.920  -1.829  19.334  1.00 23.96           H
ATOM   1487 HD21 LEU A1108      69.128  -0.680  22.094  1.00 23.81           H
ATOM   1488 HD22 LEU A1108      70.627  -0.886  21.171  1.00 23.81           H
ATOM   1489 HD23 LEU A1108      70.209   0.688  21.890  1.00 23.81           H
ATOM   1490  N   GLN A1109      71.833   2.812  17.310  1.00 16.58           N
ATOM   1491  CA  GLN A1109      72.895   3.190  16.383  1.00 19.89           C
ATOM   1492  C   GLN A1109      74.008   3.949  17.103  1.00 28.16           C
ATOM   1493  O   GLN A1109      75.176   3.598  16.955  1.00 28.25           O
ATOM   1494  CB  GLN A1109      72.314   4.007  15.220  1.00 26.96           C
ATOM   1495  CG  GLN A1109      73.380   4.600  14.288  1.00 27.66           C
ATOM   1496  CD  GLN A1109      72.737   5.255  13.068  1.00 33.43           C
ATOM   1497  OE1 GLN A1109      71.754   5.980  13.188  1.00 26.22           O
ATOM   1498  NE2 GLN A1109      73.301   5.039  11.884  1.00 25.05           N
ATOM   1499  H   GLN A1109      70.901   3.156  17.116  1.00 19.90           H
ATOM   1500  HA  GLN A1109      73.311   2.276  15.973  1.00 23.87           H
ATOM   1501  HB2 GLN A1109      71.638   3.383  14.638  1.00 32.35           H
ATOM   1502  HB3 GLN A1109      71.730   4.827  15.626  1.00 32.35           H
ATOM   1503  HG2 GLN A1109      73.880   5.390  14.846  1.00 33.20           H
ATOM   1504  HG3 GLN A1109      74.105   3.843  13.992  1.00 33.20           H
ATOM   1505 HE21 GLN A1109      74.115   4.442  11.804  1.00 30.06           H
ATOM   1506 HE22 GLN A1109      72.888   5.441  11.059  1.00 30.06           H
ATOM   1507  N   ALA A1110      73.625   4.984  17.866  1.00 20.98           N
ATOM   1508  CA  ALA A1110      74.532   5.832  18.625  1.00 23.88           C
ATOM   1509  C   ALA A1110      75.255   5.063  19.736  1.00 23.41           C
ATOM   1510  O   ALA A1110      76.452   5.266  19.934  1.00 29.91           O
ATOM   1511  CB  ALA A1110      73.743   7.006  19.211  1.00 23.31           C
ATOM   1512  H   ALA A1110      72.637   5.186  17.939  1.00 25.18           H
ATOM   1513  HA  ALA A1110      75.277   6.236  17.939  1.00 28.65           H
ATOM   1514  HB1 ALA A1110      74.421   7.678  19.736  1.00 27.97           H
ATOM   1515  HB2 ALA A1110      73.246   7.555  18.412  1.00 27.97           H
ATOM   1516  HB3 ALA A1110      72.993   6.648  19.915  1.00 27.97           H
ATOM   1517  N   LEU A1111      74.538   4.207  20.474  1.00 26.53           N
ATOM   1518  CA  LEU A1111      75.117   3.448  21.579  1.00 24.62           C
ATOM   1519  C   LEU A1111      76.029   2.313  21.097  1.00 32.56           C
ATOM   1520  O   LEU A1111      77.050   2.059  21.729  1.00 30.57           O
ATOM   1521  CB  LEU A1111      74.034   2.925  22.529  1.00 24.49           C
ATOM   1522  CG  LEU A1111      73.174   4.006  23.215  1.00 31.53           C
ATOM   1523  CD1 LEU A1111      72.144   3.297  24.105  1.00 30.58           C
ATOM   1524  CD2 LEU A1111      73.990   4.999  24.058  1.00 34.25           C
ATOM   1525  H   LEU A1111      73.549   4.105  20.287  1.00 31.83           H
ATOM   1526  HA  LEU A1111      75.742   4.134  22.145  1.00 29.54           H
ATOM   1527  HB2 LEU A1111      73.382   2.253  21.971  1.00 29.39           H
ATOM   1528  HB3 LEU A1111      74.521   2.334  23.304  1.00 29.39           H
ATOM   1529  HG  LEU A1111      72.641   4.579  22.462  1.00 37.83           H
ATOM   1530 HD11 LEU A1111      71.471   4.030  24.549  1.00 36.70           H
ATOM   1531 HD12 LEU A1111      71.554   2.597  23.512  1.00 36.70           H
ATOM   1532 HD13 LEU A1111      72.652   2.750  24.897  1.00 36.70           H
ATOM   1533 HD21 LEU A1111      73.311   5.674  24.579  1.00 41.10           H
ATOM   1534 HD22 LEU A1111      74.592   4.464  24.790  1.00 41.10           H
ATOM   1535 HD23 LEU A1111      74.641   5.595  23.420  1.00 41.10           H
ATOM   1536  N   LEU A1112      75.680   1.617  20.006  1.00 28.83           N
ATOM   1537  CA  LEU A1112      76.516   0.556  19.445  1.00 30.30           C
ATOM   1538  C   LEU A1112      77.806   1.110  18.851  1.00 35.85           C
ATOM   1539  O   LEU A1112      78.802   0.397  18.842  1.00 29.68           O
ATOM   1540  CB  LEU A1112      75.746  -0.283  18.411  1.00 30.28           C
ATOM   1541  CG  LEU A1112      74.659  -1.196  19.020  1.00 22.77           C
ATOM   1542  CD1 LEU A1112      73.722  -1.719  17.919  1.00 26.25           C
ATOM   1543  CD2 LEU A1112      75.297  -2.391  19.749  1.00 23.19           C
ATOM   1544  H   LEU A1112      74.825   1.848  19.520  1.00 34.60           H
ATOM   1545  HA  LEU A1112      76.801  -0.105  20.262  1.00 36.36           H
ATOM   1546  HB2 LEU A1112      75.285   0.406  17.705  1.00 36.33           H
ATOM   1547  HB3 LEU A1112      76.448  -0.897  17.846  1.00 36.33           H
ATOM   1548  HG  LEU A1112      74.073  -0.634  19.746  1.00 27.32           H
ATOM   1549 HD11 LEU A1112      72.946  -2.348  18.356  1.00 31.50           H
ATOM   1550 HD12 LEU A1112      73.244  -0.887  17.402  1.00 31.50           H
ATOM   1551 HD13 LEU A1112      74.287  -2.305  17.194  1.00 31.50           H
ATOM   1552 HD21 LEU A1112      74.514  -3.049  20.121  1.00 27.83           H
ATOM   1553 HD22 LEU A1112      75.937  -2.947  19.064  1.00 27.83           H
ATOM   1554 HD23 LEU A1112      75.892  -2.056  20.599  1.00 27.83           H
ATOM   1555  N   SER A1113      77.813   2.367  18.386  1.00 30.64           N
ATOM   1556  CA  SER A1113      79.030   3.046  17.934  1.00 38.38           C
ATOM   1557  C   SER A1113      80.095   3.208  19.037  1.00 27.58           C
ATOM   1558  O   SER A1113      81.241   3.511  18.709  1.00 30.20           O
ATOM   1559  CB  SER A1113      78.676   4.424  17.360  1.00 33.70           C
ATOM   1560  OG  SER A1113      77.888   4.295  16.197  1.00 37.98           O
ATOM   1561  H   SER A1113      76.953   2.897  18.399  1.00 36.77           H
ATOM   1562  HA  SER A1113      79.482   2.463  17.131  1.00 46.05           H
ATOM   1563  HB2 SER A1113      78.134   5.006  18.102  1.00 40.44           H
ATOM   1564  HB3 SER A1113      79.593   4.953  17.106  1.00 40.44           H
ATOM   1565  HG  SER A1113      77.074   3.839  16.433  1.00 45.58           H
ATOM   1566  N   ARG A1114      79.736   3.044  20.326  1.00 29.98           N
ATOM   1567  CA  ARG A1114      80.651   3.178  21.469  1.00 26.27           C
ATOM   1568  C   ARG A1114      81.781   2.149  21.479  1.00 32.74           C
ATOM   1569  O   ARG A1114      82.844   2.433  22.033  1.00 26.09           O
ATOM   1570  CB  ARG A1114      79.892   3.109  22.802  1.00 30.65           C
ATOM   1571  CG  ARG A1114      79.098   4.392  23.067  1.00 43.03           C
ATOM   1572  CD  ARG A1114      77.998   4.265  24.129  1.00 50.07           C
ATOM   1573  NE  ARG A1114      78.439   3.612  25.371  1.00 47.49           N
ATOM   1574  CZ  ARG A1114      79.334   4.074  26.248  1.00 52.09           C
ATOM   1575  NH1 ARG A1114      79.837   5.302  26.165  1.00 60.71           N
ATOM   1576  NH2 ARG A1114      79.727   3.273  27.234  1.00 60.53           N1+
ATOM   1577  H   ARG A1114      78.778   2.791  20.529  1.00 35.97           H
ATOM   1578  HA  ARG A1114      81.129   4.159  21.422  1.00 31.52           H
ATOM   1579  HB2 ARG A1114      79.271   2.218  22.854  1.00 36.78           H
ATOM   1580  HB3 ARG A1114      80.627   3.030  23.602  1.00 36.78           H
ATOM   1581  HG2 ARG A1114      79.797   5.174  23.337  1.00 51.63           H
ATOM   1582  HG3 ARG A1114      78.605   4.699  22.146  1.00 51.63           H
ATOM   1583  HD2 ARG A1114      77.542   5.233  24.342  1.00 60.08           H
ATOM   1584  HD3 ARG A1114      77.221   3.639  23.699  1.00 60.08           H
ATOM   1585  HE  ARG A1114      78.144   2.652  25.478  1.00 56.99           H
ATOM   1586 HH11 ARG A1114      79.548   5.913  25.408  1.00 72.86           H
ATOM   1587 HH12 ARG A1114      80.519   5.629  26.829  1.00 72.86           H
ATOM   1588 HH21 ARG A1114      79.347   2.341  27.309  1.00 72.64           H
ATOM   1589 HH22 ARG A1114      80.400   3.598  27.910  1.00 72.64           H
ATOM   1590  N   TRP A1115      81.541   0.953  20.931  1.00 22.72           N
ATOM   1591  CA  TRP A1115      82.565  -0.078  20.846  1.00 21.69           C
ATOM   1592  C   TRP A1115      83.484   0.186  19.651  1.00 29.14           C
ATOM   1593  O   TRP A1115      82.969   0.419  18.558  1.00 34.34           O
ATOM   1594  CB  TRP A1115      81.916  -1.455  20.716  1.00 24.02           C
ATOM   1595  CG  TRP A1115      81.362  -1.984  22.000  1.00 28.29           C
ATOM   1596  CD1 TRP A1115      82.011  -2.832  22.828  1.00 21.09           C
ATOM   1597  CD2 TRP A1115      80.070  -1.735  22.626  1.00 21.31           C
ATOM   1598  NE1 TRP A1115      81.225  -3.104  23.925  1.00 19.95           N
ATOM   1599  CE2 TRP A1115      80.012  -2.452  23.855  1.00 21.56           C
ATOM   1600  CE3 TRP A1115      78.927  -0.990  22.269  1.00 24.26           C
ATOM   1601  CZ2 TRP A1115      78.893  -2.415  24.698  1.00 29.18           C
ATOM   1602  CZ3 TRP A1115      77.782  -0.987  23.082  1.00 27.78           C
ATOM   1603  CH2 TRP A1115      77.768  -1.675  24.304  1.00 25.37           C
ATOM   1604  H   TRP A1115      80.656   0.784  20.475  1.00 27.26           H
ATOM   1605  HA  TRP A1115      83.127  -0.092  21.777  1.00 26.03           H
ATOM   1606  HB2 TRP A1115      81.124  -1.398  19.973  1.00 28.82           H
ATOM   1607  HB3 TRP A1115      82.669  -2.156  20.356  1.00 28.82           H
ATOM   1608  HD1 TRP A1115      83.004  -3.223  22.656  1.00 25.31           H
ATOM   1609  HE1 TRP A1115      81.516  -3.727  24.662  1.00 23.94           H
ATOM   1610  HE3 TRP A1115      78.928  -0.438  21.345  1.00 29.12           H
ATOM   1611  HZ2 TRP A1115      78.889  -2.960  25.628  1.00 35.01           H
ATOM   1612  HZ3 TRP A1115      76.904  -0.445  22.764  1.00 33.34           H
ATOM   1613  HH2 TRP A1115      76.893  -1.634  24.936  1.00 30.45           H
ATOM   1614  N   PRO A1116      84.818   0.084  19.809  1.00 29.03           N
ATOM   1615  CA  PRO A1116      85.768   0.273  18.712  1.00 30.95           C
ATOM   1616  C   PRO A1116      85.603  -0.700  17.533  1.00 33.55           C
ATOM   1617  O   PRO A1116      86.022  -0.369  16.427  1.00 36.48           O
ATOM   1618  CB  PRO A1116      87.152   0.058  19.353  1.00 36.06           C
ATOM   1619  CG  PRO A1116      86.929   0.444  20.811  1.00 32.04           C
ATOM   1620  CD  PRO A1116      85.529  -0.101  21.067  1.00 26.67           C
ATOM   1621  HA  PRO A1116      85.726   1.315  18.395  1.00 37.14           H
ATOM   1622  HB2 PRO A1116      87.383  -1.008  19.320  1.00 43.28           H
ATOM   1623  HB3 PRO A1116      87.960   0.619  18.885  1.00 43.28           H
ATOM   1624  HG2 PRO A1116      87.638  -0.046  21.480  1.00 38.44           H
ATOM   1625  HG3 PRO A1116      86.979   1.528  20.925  1.00 38.44           H
ATOM   1626  HD2 PRO A1116      85.578  -1.165  21.304  1.00 32.01           H
ATOM   1627  HD3 PRO A1116      85.102   0.491  21.877  1.00 32.01           H
ATOM   1628  N   GLU A1117      85.010  -1.881  17.767  1.00 35.11           N
ATOM   1629  CA  GLU A1117      84.713  -2.904  16.763  1.00 47.02           C
ATOM   1630  C   GLU A1117      83.610  -2.473  15.788  1.00 41.72           C
ATOM   1631  O   GLU A1117      83.625  -2.889  14.631  1.00 55.05           O
ATOM   1632  CB  GLU A1117      84.282  -4.208  17.456  1.00 34.50           C
ATOM   1633  CG  GLU A1117      85.423  -4.877  18.236  1.00 50.65           C
ATOM   1634  CD  GLU A1117      85.787  -4.208  19.564  1.00 51.35           C
ATOM   1635  OE1 GLU A1117      84.859  -3.719  20.247  1.00 37.70           O
ATOM   1636  OE2 GLU A1117      87.002  -4.198  19.871  1.00 51.45           O1-
ATOM   1637  H   GLU A1117      84.743  -2.105  18.717  1.00 42.14           H
ATOM   1638  HA  GLU A1117      85.622  -3.116  16.199  1.00 56.42           H
ATOM   1639  HB2 GLU A1117      83.438  -4.018  18.118  1.00 41.40           H
ATOM   1640  HB3 GLU A1117      83.939  -4.911  16.695  1.00 41.40           H
ATOM   1641  HG2 GLU A1117      85.073  -5.879  18.485  1.00 60.78           H
ATOM   1642  HG3 GLU A1117      86.304  -4.998  17.609  1.00 60.78           H
ATOM   1643  N   HIS A1118      82.628  -1.695  16.268  1.00 43.63           N
ATOM   1644  CA  HIS A1118      81.453  -1.294  15.503  1.00 40.26           C
ATOM   1645  C   HIS A1118      81.732   0.084  14.907  1.00 32.57           C
ATOM   1646  O   HIS A1118      81.075   1.071  15.240  1.00 40.13           O
ATOM   1647  CB  HIS A1118      80.208  -1.326  16.403  1.00 41.62           C
ATOM   1648  CG  HIS A1118      80.059  -2.597  17.195  1.00 17.06           C
ATOM   1649  ND1 HIS A1118      80.588  -3.837  16.833  1.00 24.34           N
ATOM   1650  CD2 HIS A1118      79.379  -2.728  18.369  1.00 18.95           C
ATOM   1651  CE1 HIS A1118      80.307  -4.655  17.851  1.00 22.12           C
ATOM   1652  NE2 HIS A1118      79.564  -4.020  18.771  1.00 18.36           N
ATOM   1653  H   HIS A1118      82.681  -1.385  17.228  1.00 52.36           H
ATOM   1654  HA  HIS A1118      81.294  -2.009  14.693  1.00 48.31           H
ATOM   1655  HB2 HIS A1118      79.320  -1.180  15.791  1.00 49.94           H
ATOM   1656  HB3 HIS A1118      80.280  -0.503  17.108  1.00 49.94           H
ATOM   1657  HD2 HIS A1118      78.848  -1.965  18.910  1.00 22.74           H
ATOM   1658  HE1 HIS A1118      80.716  -5.649  17.969  1.00 26.55           H
ATOM   1659  HE2 HIS A1118      79.294  -4.398  19.667  1.00 22.03           H
ATOM   1660  N   ARG A1119      82.724   0.130  14.009  1.00 44.12           N
ATOM   1661  CA  ARG A1119      83.196   1.348  13.358  1.00 44.80           C
ATOM   1662  C   ARG A1119      82.171   1.925  12.378  1.00 46.53           C
ATOM   1663  O   ARG A1119      82.213   3.120  12.095  1.00 44.86           O
ATOM   1664  CB  ARG A1119      84.528   1.056  12.664  1.00 52.86           C
ATOM   1665  H   ARG A1119      83.208  -0.733  13.792  1.00 52.95           H
ATOM   1666  HA  ARG A1119      83.384   2.099  14.126  1.00 53.76           H
ATOM   1667  HB1 ARG A1119      85.258   0.699  13.392  1.00 63.44           H
ATOM   1668  HB3 ARG A1119      84.906   1.969  12.204  1.00 63.44           H
ATOM   1669  N   ARG A1120      81.257   1.092  11.858  1.00 41.08           N
ATOM   1670  CA  ARG A1120      80.208   1.491  10.927  1.00 34.95           C
ATOM   1671  C   ARG A1120      78.897   0.812  11.301  1.00 34.70           C
ATOM   1672  O   ARG A1120      78.728  -0.389  11.091  1.00 24.01           O
ATOM   1673  CB  ARG A1120      80.636   1.156   9.494  1.00 41.09           C
ATOM   1674  CG  ARG A1120      81.836   2.012   9.069  1.00 44.14           C
ATOM   1675  CD  ARG A1120      82.049   1.915   7.563  1.00 55.77           C
ATOM   1676  NE  ARG A1120      83.100   2.846   7.119  1.00 68.22           N
ATOM   1677  CZ  ARG A1120      83.514   2.983   5.856  1.00 64.19           C
ATOM   1678  NH1 ARG A1120      83.048   2.193   4.895  1.00 66.94           N
ATOM   1679  NH2 ARG A1120      84.408   3.923   5.550  1.00 64.94           N1+
ATOM   1680  H   ARG A1120      81.342   0.105  12.067  1.00 49.29           H
ATOM   1681  HA  ARG A1120      80.051   2.570  10.991  1.00 41.94           H
ATOM   1682  HB2 ARG A1120      80.894   0.099   9.421  1.00 49.31           H
ATOM   1683  HB3 ARG A1120      79.803   1.359   8.821  1.00 49.31           H
ATOM   1684  HG2 ARG A1120      81.633   3.053   9.318  1.00 52.97           H
ATOM   1685  HG3 ARG A1120      82.737   1.695   9.594  1.00 52.97           H
ATOM   1686  HD2 ARG A1120      82.359   0.893   7.343  1.00 66.93           H
ATOM   1687  HD3 ARG A1120      81.117   2.125   7.036  1.00 66.93           H
ATOM   1688  HE  ARG A1120      83.472   3.474   7.815  1.00 81.87           H
ATOM   1689 HH11 ARG A1120      82.359   1.489   5.125  1.00 80.33           H
ATOM   1690 HH12 ARG A1120      83.352   2.300   3.940  1.00 80.33           H
ATOM   1691 HH21 ARG A1120      84.773   4.528   6.268  1.00 77.93           H
ATOM   1692 HH22 ARG A1120      84.717   4.027   4.597  1.00 77.93           H
ATOM   1693  N   VAL A1121      77.969   1.622  11.821  1.00 26.80           N
ATOM   1694  CA  VAL A1121      76.602   1.228  12.140  1.00 21.77           C
ATOM   1695  C   VAL A1121      75.675   2.004  11.210  1.00 23.99           C
ATOM   1696  O   VAL A1121      75.502   3.207  11.366  1.00 27.27           O
ATOM   1697  CB  VAL A1121      76.276   1.473  13.626  1.00 20.84           C
ATOM   1698  CG1 VAL A1121      74.872   0.937  13.934  1.00 24.09           C
ATOM   1699  CG2 VAL A1121      77.281   0.771  14.554  1.00 25.34           C
ATOM   1700  H   VAL A1121      78.210   2.592  11.966  1.00 32.16           H
ATOM   1701  HA  VAL A1121      76.486   0.162  11.955  1.00 26.13           H
ATOM   1702  HB  VAL A1121      76.304   2.545  13.834  1.00 25.00           H
ATOM   1703 HG11 VAL A1121      74.664   1.039  14.996  1.00 28.91           H
ATOM   1704 HG12 VAL A1121      74.114   1.480  13.369  1.00 28.91           H
ATOM   1705 HG13 VAL A1121      74.809  -0.120  13.676  1.00 28.91           H
ATOM   1706 HG21 VAL A1121      77.008   0.934  15.597  1.00 30.41           H
ATOM   1707 HG22 VAL A1121      77.292  -0.294  14.343  1.00 30.41           H
ATOM   1708 HG23 VAL A1121      78.285   1.166  14.403  1.00 30.41           H
ATOM   1709  N   GLU A1122      75.076   1.296  10.248  1.00 26.14           N
ATOM   1710  CA  GLU A1122      74.113   1.828   9.293  1.00 27.18           C
ATOM   1711  C   GLU A1122      72.673   1.646   9.776  1.00 26.55           C
ATOM   1712  O   GLU A1122      72.400   0.754  10.576  1.00 27.20           O
ATOM   1713  CB  GLU A1122      74.342   1.136   7.942  1.00 27.80           C
ATOM   1714  CG  GLU A1122      75.470   1.848   7.179  1.00 39.38           C
ATOM   1715  CD  GLU A1122      75.029   3.121   6.446  1.00 40.10           C
ATOM   1716  OE1 GLU A1122      75.912   3.695   5.771  1.00 47.43           O
ATOM   1717  OE2 GLU A1122      73.843   3.512   6.557  1.00 38.97           O1-
ATOM   1718  H   GLU A1122      75.241   0.302  10.211  1.00 31.37           H
ATOM   1719  HA  GLU A1122      74.291   2.894   9.152  1.00 32.61           H
ATOM   1720  HB2 GLU A1122      74.616   0.093   8.098  1.00 33.36           H
ATOM   1721  HB3 GLU A1122      73.428   1.145   7.349  1.00 33.36           H
ATOM   1722  HG2 GLU A1122      76.297   2.089   7.848  1.00 47.26           H
ATOM   1723  HG3 GLU A1122      75.930   1.178   6.459  1.00 47.26           H
ATOM   1724  N   LEU A1123      71.760   2.503   9.299  1.00 21.62           N
ATOM   1725  CA  LEU A1123      70.337   2.464   9.631  1.00 23.08           C
ATOM   1726  C   LEU A1123      69.553   2.646   8.324  1.00 21.63           C
ATOM   1727  O   LEU A1123      69.694   3.666   7.653  1.00 22.49           O
ATOM   1728  CB  LEU A1123      70.002   3.582  10.632  1.00 27.06           C
ATOM   1729  CG  LEU A1123      68.761   3.354  11.525  1.00 28.14           C
ATOM   1730  CD1 LEU A1123      68.282   4.717  12.033  1.00 36.75           C
ATOM   1731  CD2 LEU A1123      67.555   2.656  10.880  1.00 41.48           C
ATOM   1732  H   LEU A1123      72.056   3.206   8.637  1.00 25.95           H
ATOM   1733  HA  LEU A1123      70.088   1.505  10.081  1.00 27.69           H
ATOM   1734  HB2 LEU A1123      70.856   3.751  11.287  1.00 32.47           H
ATOM   1735  HB3 LEU A1123      69.859   4.502  10.066  1.00 32.47           H
ATOM   1736  HG  LEU A1123      69.073   2.773  12.395  1.00 33.77           H
ATOM   1737 HD11 LEU A1123      67.486   4.566  12.761  1.00 44.10           H
ATOM   1738 HD12 LEU A1123      69.102   5.252  12.512  1.00 44.10           H
ATOM   1739 HD13 LEU A1123      67.893   5.312  11.205  1.00 44.10           H
ATOM   1740 HD21 LEU A1123      66.726   2.612  11.587  1.00 49.77           H
ATOM   1741 HD22 LEU A1123      67.230   3.199   9.993  1.00 49.77           H
ATOM   1742 HD23 LEU A1123      67.808   1.633  10.619  1.00 49.77           H
ATOM   1743  N   ILE A1124      68.717   1.662   7.983  1.00 21.64           N
ATOM   1744  CA  ILE A1124      67.824   1.678   6.825  1.00 19.95           C
ATOM   1745  C   ILE A1124      66.413   1.461   7.346  1.00 20.42           C
ATOM   1746  O   ILE A1124      66.197   0.585   8.182  1.00 17.05           O
ATOM   1747  CB  ILE A1124      68.241   0.599   5.800  1.00 23.24           C
ATOM   1748  CG1 ILE A1124      69.700   0.774   5.319  1.00 20.40           C
ATOM   1749  CG2 ILE A1124      67.281   0.561   4.597  1.00 21.19           C
ATOM   1750  CD1 ILE A1124      69.982   2.065   4.542  1.00 31.13           C
ATOM   1751  H   ILE A1124      68.624   0.873   8.606  1.00 25.97           H
ATOM   1752  HA  ILE A1124      67.852   2.647   6.336  1.00 23.94           H
ATOM   1753  HB  ILE A1124      68.172  -0.370   6.299  1.00 27.89           H
ATOM   1754 HG12 ILE A1124      70.386   0.710   6.165  1.00 24.48           H
ATOM   1755 HG13 ILE A1124      69.939  -0.062   4.669  1.00 24.48           H
ATOM   1756 HG21 ILE A1124      67.648  -0.140   3.846  1.00 25.43           H
ATOM   1757 HG22 ILE A1124      66.294   0.229   4.916  1.00 25.43           H
ATOM   1758 HG23 ILE A1124      67.191   1.548   4.143  1.00 25.43           H
ATOM   1759 HD11 ILE A1124      71.055   2.182   4.403  1.00 37.36           H
ATOM   1760 HD12 ILE A1124      69.499   2.029   3.567  1.00 37.36           H
ATOM   1761 HD13 ILE A1124      69.626   2.929   5.096  1.00 37.36           H
ATOM   1762  N   THR A1125      65.460   2.249   6.848  1.00 17.98           N
ATOM   1763  CA  THR A1125      64.045   2.048   7.137  1.00 20.95           C
ATOM   1764  C   THR A1125      63.379   1.348   5.954  1.00 20.06           C
ATOM   1765  O   THR A1125      63.764   1.563   4.805  1.00 21.69           O
ATOM   1766  CB  THR A1125      63.334   3.362   7.500  1.00 24.52           C
ATOM   1767  OG1 THR A1125      63.251   4.234   6.393  1.00 30.71           O
ATOM   1768  CG2 THR A1125      64.069   4.074   8.638  1.00 38.01           C
ATOM   1769  H   THR A1125      65.714   2.973   6.192  1.00 21.57           H
ATOM   1770  HA  THR A1125      63.966   1.418   8.011  1.00 25.14           H
ATOM   1771  HB  THR A1125      62.323   3.127   7.840  1.00 29.43           H
ATOM   1772  HG1 THR A1125      64.147   4.484   6.155  1.00 36.85           H
ATOM   1773 HG21 THR A1125      63.500   4.948   8.954  1.00 45.61           H
ATOM   1774 HG22 THR A1125      64.188   3.396   9.480  1.00 45.61           H
ATOM   1775 HG23 THR A1125      65.053   4.412   8.313  1.00 45.61           H
ATOM   1776  N   THR A1126      62.372   0.510   6.215  1.00 14.41           N
ATOM   1777  CA  THR A1126      61.653  -0.200   5.160  1.00 23.85           C
ATOM   1778  C   THR A1126      60.652   0.716   4.430  1.00 24.41           C
ATOM   1779  O   THR A1126      60.114   0.320   3.399  1.00 21.10           O
ATOM   1780  CB  THR A1126      60.925  -1.421   5.722  1.00 19.32           C
ATOM   1781  OG1 THR A1126      59.907  -1.026   6.609  1.00 17.50           O
ATOM   1782  CG2 THR A1126      61.869  -2.401   6.428  1.00 23.11           C
ATOM   1783  H   THR A1126      62.092   0.352   7.174  1.00 17.29           H
ATOM   1784  HA  THR A1126      62.380  -0.579   4.443  1.00 28.63           H
ATOM   1785  HB  THR A1126      60.462  -1.948   4.888  1.00 23.18           H
ATOM   1786  HG1 THR A1126      59.269  -1.746   6.663  1.00 21.00           H
ATOM   1787 HG21 THR A1126      61.298  -3.266   6.761  1.00 27.73           H
ATOM   1788 HG22 THR A1126      62.653  -2.721   5.745  1.00 27.73           H
ATOM   1789 HG23 THR A1126      62.320  -1.944   7.306  1.00 27.73           H
ATOM   1790  N   ASP A1127      60.387   1.916   4.970  1.00 27.15           N
ATOM   1791  CA  ASP A1127      59.460   2.908   4.413  1.00 23.47           C
ATOM   1792  C   ASP A1127      59.788   3.210   2.928  1.00 24.07           C
ATOM   1793  O   ASP A1127      58.918   3.361   2.107  1.00 26.83           O
ATOM   1794  CB  ASP A1127      59.590   4.278   5.102  1.00 27.27           C
ATOM   1795  CG  ASP A1127      59.135   4.404   6.555  1.00 33.91           C
ATOM   1796  OD1 ASP A1127      58.442   3.489   7.100  1.00 32.87           O
ATOM   1797  OD2 ASP A1127      59.469   5.439   7.148  1.00 36.12           O1-
ATOM   1798  H   ASP A1127      60.879   2.159   5.799  1.00 32.59           H
ATOM   1799  HA  ASP A1127      58.399   2.547   4.496  1.00 28.16           H
ATOM   1800  HB2 ASP A1127      60.637   4.644   5.069  1.00 32.72           H
ATOM   1801  HB3 ASP A1127      58.998   5.028   4.538  1.00 32.72           H
ATOM   1802  N   GLY A1128      61.115   3.273   2.661  1.00 16.42           N
ATOM   1803  CA  GLY A1128      61.746   3.511   1.372  1.00 23.87           C
ATOM   1804  C   GLY A1128      61.318   2.514   0.312  1.00 26.50           C
ATOM   1805  O   GLY A1128      61.193   2.900  -0.843  1.00 28.32           O
ATOM   1806  H   GLY A1128      61.741   3.109   3.433  1.00 19.71           H
ATOM   1807  HA2 GLY A1128      61.516   4.504   1.005  1.00 28.65           H
ATOM   1808  HA3 GLY A1128      62.825   3.450   1.493  1.00 28.65           H
ATOM   1809  N   PHE A1129      61.126   1.247   0.708  1.00 18.22           N
ATOM   1810  CA  PHE A1129      60.737   0.140  -0.159  1.00 19.63           C
ATOM   1811  C   PHE A1129      59.225   0.077  -0.397  1.00 22.31           C
ATOM   1812  O   PHE A1129      58.758  -0.775  -1.145  1.00 19.96           O
ATOM   1813  CB  PHE A1129      61.239  -1.176   0.448  1.00 20.44           C
ATOM   1814  CG  PHE A1129      62.741  -1.264   0.592  1.00 20.30           C
ATOM   1815  CD1 PHE A1129      63.382  -0.668   1.694  1.00 23.34           C
ATOM   1816  CD2 PHE A1129      63.504  -1.941  -0.373  1.00 22.55           C
ATOM   1817  CE1 PHE A1129      64.773  -0.773   1.847  1.00 18.99           C
ATOM   1818  CE2 PHE A1129      64.895  -2.054  -0.215  1.00 21.71           C
ATOM   1819  CZ  PHE A1129      65.531  -1.476   0.897  1.00 24.32           C
ATOM   1820  H   PHE A1129      61.206   1.041   1.693  1.00 21.87           H
ATOM   1821  HA  PHE A1129      61.231   0.257  -1.124  1.00 23.56           H
ATOM   1822  HB2 PHE A1129      60.776  -1.314   1.423  1.00 24.53           H
ATOM   1823  HB3 PHE A1129      60.908  -1.997  -0.188  1.00 24.53           H
ATOM   1824  HD1 PHE A1129      62.808  -0.115   2.417  1.00 28.01           H
ATOM   1825  HD2 PHE A1129      63.021  -2.388  -1.230  1.00 27.06           H
ATOM   1826  HE1 PHE A1129      65.257  -0.312   2.693  1.00 22.79           H
ATOM   1827  HE2 PHE A1129      65.478  -2.590  -0.946  1.00 26.05           H
ATOM   1828  HZ  PHE A1129      66.601  -1.564   1.016  1.00 29.18           H
ATOM   1829  N   LEU A1130      58.452   0.982   0.213  1.00 23.64           N
ATOM   1830  CA  LEU A1130      57.096   1.248  -0.236  1.00 24.38           C
ATOM   1831  C   LEU A1130      57.154   1.573  -1.754  1.00 16.45           C
ATOM   1832  O   LEU A1130      58.019   2.251  -2.239  1.00 23.98           O
ATOM   1833  CB  LEU A1130      56.472   2.504   0.414  1.00 23.70           C
ATOM   1834  CG  LEU A1130      56.049   2.279   1.878  1.00 24.32           C
ATOM   1835  CD1 LEU A1130      55.796   3.633   2.559  1.00 27.38           C
ATOM   1836  CD2 LEU A1130      54.816   1.376   1.974  1.00 22.81           C
ATOM   1837  H   LEU A1130      58.914   1.679   0.759  1.00 28.37           H
ATOM   1838  HA  LEU A1130      56.432   0.369  -0.041  1.00 29.26           H
ATOM   1839  HB2 LEU A1130      57.224   3.327   0.382  1.00 28.44           H
ATOM   1840  HB3 LEU A1130      55.611   2.851  -0.179  1.00 28.44           H
ATOM   1841  HG  LEU A1130      56.907   1.787   2.410  1.00 29.19           H
ATOM   1842 HD11 LEU A1130      55.509   3.502   3.611  1.00 32.86           H
ATOM   1843 HD12 LEU A1130      56.726   4.222   2.568  1.00 32.86           H
ATOM   1844 HD13 LEU A1130      55.019   4.211   2.061  1.00 32.86           H
ATOM   1845 HD21 LEU A1130      54.517   1.240   3.020  1.00 27.37           H
ATOM   1846 HD22 LEU A1130      53.968   1.779   1.418  1.00 27.37           H
ATOM   1847 HD23 LEU A1130      55.031   0.375   1.581  1.00 27.37           H
ATOM   1848  N   HIS A1131      56.156   1.034  -2.470  1.00 26.87           N
ATOM   1849  CA  HIS A1131      55.851   1.444  -3.832  1.00 24.23           C
ATOM   1850  C   HIS A1131      55.603   2.957  -3.846  1.00 23.57           C
ATOM   1851  O   HIS A1131      54.928   3.459  -2.943  1.00 29.21           O
ATOM   1852  CB  HIS A1131      54.607   0.708  -4.359  1.00 25.87           C
ATOM   1853  CG  HIS A1131      54.831  -0.741  -4.684  1.00 25.55           C
ATOM   1854  ND1 HIS A1131      55.727  -1.224  -5.642  1.00 23.45           N
ATOM   1855  CD2 HIS A1131      54.135  -1.786  -4.149  1.00 21.38           C
ATOM   1856  CE1 HIS A1131      55.588  -2.558  -5.616  1.00 21.45           C
ATOM   1857  NE2 HIS A1131      54.640  -2.918  -4.734  1.00 22.86           N
ATOM   1858  H   HIS A1131      55.478   0.456  -1.995  1.00 32.25           H
ATOM   1859  HA  HIS A1131      56.689   1.182  -4.473  1.00 29.08           H
ATOM   1860  HB2 HIS A1131      54.284   1.190  -5.278  1.00 31.04           H
ATOM   1861  HB3 HIS A1131      53.795   0.790  -3.639  1.00 31.04           H
ATOM   1862  HD2 HIS A1131      53.354  -1.729  -3.408  1.00 25.65           H
ATOM   1863  HE1 HIS A1131      56.231  -3.248  -6.143  1.00 25.74           H
ATOM   1864  HE2 HIS A1131      54.418  -3.867  -4.464  1.00 27.43           H
ATOM   1865  N   PRO A1132      56.099   3.690  -4.856  1.00 22.17           N
ATOM   1866  CA  PRO A1132      55.820   5.114  -4.970  1.00 27.81           C
ATOM   1867  C   PRO A1132      54.319   5.370  -5.103  1.00 27.81           C
ATOM   1868  O   PRO A1132      53.567   4.482  -5.516  1.00 27.16           O
ATOM   1869  CB  PRO A1132      56.543   5.557  -6.252  1.00 35.50           C
ATOM   1870  CG  PRO A1132      57.650   4.523  -6.413  1.00 29.60           C
ATOM   1871  CD  PRO A1132      56.973   3.245  -5.925  1.00 21.84           C
ATOM   1872  HA  PRO A1132      56.283   5.647  -4.141  1.00 33.37           H
ATOM   1873  HB2 PRO A1132      55.856   5.441  -7.092  1.00 42.60           H
ATOM   1874  HB3 PRO A1132      56.918   6.580  -6.226  1.00 42.60           H
ATOM   1875  HG2 PRO A1132      57.947   4.405  -7.455  1.00 35.52           H
ATOM   1876  HG3 PRO A1132      58.506   4.796  -5.796  1.00 35.52           H
ATOM   1877  HD2 PRO A1132      56.386   2.798  -6.728  1.00 26.21           H
ATOM   1878  HD3 PRO A1132      57.760   2.584  -5.562  1.00 26.21           H
ATOM   1879  N   ASN A1133      53.892   6.589  -4.767  1.00 30.74           N
ATOM   1880  CA  ASN A1133      52.496   7.012  -4.795  1.00 39.45           C
ATOM   1881  C   ASN A1133      51.819   6.754  -6.140  1.00 31.97           C
ATOM   1882  O   ASN A1133      50.656   6.362  -6.149  1.00 29.36           O
ATOM   1883  CB  ASN A1133      52.401   8.494  -4.416  1.00 28.44           C
ATOM   1884  CG  ASN A1133      52.654   8.756  -2.945  1.00 38.91           C
ATOM   1885  OD1 ASN A1133      52.861   7.847  -2.145  1.00 25.24           O
ATOM   1886  ND2 ASN A1133      52.606  10.031  -2.588  1.00 26.49           N
ATOM   1887  H   ASN A1133      54.575   7.269  -4.456  1.00 36.88           H
ATOM   1888  HA  ASN A1133      51.954   6.440  -4.042  1.00 47.34           H
ATOM   1889  HB2 ASN A1133      53.117   9.075  -4.998  1.00 34.13           H
ATOM   1890  HB3 ASN A1133      51.412   8.875  -4.651  1.00 34.13           H
ATOM   1891 HD21 ASN A1133      52.801  10.294  -1.633  1.00 31.79           H
ATOM   1892 HD22 ASN A1133      52.457  10.737  -3.292  1.00 31.79           H
ATOM   1893  N   GLN A1134      52.532   6.958  -7.254  1.00 32.60           N
ATOM   1894  CA  GLN A1134      52.052   6.704  -8.607  1.00 32.18           C
ATOM   1895  C   GLN A1134      51.562   5.258  -8.726  1.00 39.87           C
ATOM   1896  O   GLN A1134      50.417   5.026  -9.112  1.00 33.22           O
ATOM   1897  CB  GLN A1134      53.168   7.019  -9.614  1.00 42.18           C
ATOM   1898  CG  GLN A1134      52.663   6.885 -11.056  1.00 42.34           C
ATOM   1899  CD  GLN A1134      53.795   7.036 -12.067  1.00 61.93           C
ATOM   1900  OE1 GLN A1134      54.582   7.979 -12.009  1.00 70.98           O
ATOM   1901  NE2 GLN A1134      53.867   6.119 -13.026  1.00 60.29           N
ATOM   1902  H   GLN A1134      53.480   7.295  -7.157  1.00 39.12           H
ATOM   1903  HA  GLN A1134      51.219   7.376  -8.816  1.00 38.62           H
ATOM   1904  HB2 GLN A1134      53.511   8.041  -9.461  1.00 50.62           H
ATOM   1905  HB3 GLN A1134      54.018   6.355  -9.461  1.00 50.62           H
ATOM   1906  HG2 GLN A1134      52.140   5.943 -11.206  1.00 50.81           H
ATOM   1907  HG3 GLN A1134      51.971   7.713 -11.207  1.00 50.81           H
ATOM   1908 HE21 GLN A1134      53.200   5.357 -13.052  1.00 72.35           H
ATOM   1909 HE22 GLN A1134      54.597   6.189 -13.716  1.00 72.35           H
ATOM   1910  N   VAL A1135      52.418   4.307  -8.332  1.00 37.65           N
ATOM   1911  CA  VAL A1135      52.100   2.888  -8.313  1.00 29.19           C
ATOM   1912  C   VAL A1135      50.983   2.592  -7.308  1.00 24.56           C
ATOM   1913  O   VAL A1135      50.101   1.803  -7.628  1.00 31.37           O
ATOM   1914  CB  VAL A1135      53.367   2.050  -8.059  1.00 25.83           C
ATOM   1915  CG1 VAL A1135      53.040   0.550  -7.985  1.00 29.52           C
ATOM   1916  CG2 VAL A1135      54.397   2.263  -9.183  1.00 32.53           C
ATOM   1917  H   VAL A1135      53.317   4.588  -7.967  1.00 45.18           H
ATOM   1918  HA  VAL A1135      51.734   2.623  -9.306  1.00 35.03           H
ATOM   1919  HB  VAL A1135      53.812   2.368  -7.117  1.00 30.99           H
ATOM   1920 HG11 VAL A1135      53.954  -0.028  -7.848  1.00 35.42           H
ATOM   1921 HG12 VAL A1135      52.382   0.337  -7.145  1.00 35.42           H
ATOM   1922 HG13 VAL A1135      52.557   0.236  -8.911  1.00 35.42           H
ATOM   1923 HG21 VAL A1135      55.284   1.653  -9.005  1.00 39.04           H
ATOM   1924 HG22 VAL A1135      53.965   1.989 -10.146  1.00 39.04           H
ATOM   1925 HG23 VAL A1135      54.711   3.306  -9.221  1.00 39.04           H
ATOM   1926  N   LEU A1136      50.983   3.194  -6.110  1.00 23.78           N
ATOM   1927  CA  LEU A1136      49.913   2.950  -5.133  1.00 24.90           C
ATOM   1928  C   LEU A1136      48.541   3.417  -5.643  1.00 27.11           C
ATOM   1929  O   LEU A1136      47.543   2.757  -5.377  1.00 27.41           O
ATOM   1930  CB  LEU A1136      50.218   3.592  -3.773  1.00 28.24           C
ATOM   1931  CG  LEU A1136      51.449   3.027  -3.042  1.00 21.78           C
ATOM   1932  CD1 LEU A1136      51.695   3.865  -1.778  1.00 29.11           C
ATOM   1933  CD2 LEU A1136      51.259   1.560  -2.640  1.00 21.44           C
ATOM   1934  H   LEU A1136      51.730   3.834  -5.868  1.00 28.54           H
ATOM   1935  HA  LEU A1136      49.856   1.875  -4.984  1.00 29.88           H
ATOM   1936  HB2 LEU A1136      50.360   4.661  -3.923  1.00 33.89           H
ATOM   1937  HB3 LEU A1136      49.348   3.466  -3.127  1.00 33.89           H
ATOM   1938  HG  LEU A1136      52.315   3.099  -3.696  1.00 26.14           H
ATOM   1939 HD11 LEU A1136      52.573   3.489  -1.250  1.00 34.93           H
ATOM   1940 HD12 LEU A1136      51.870   4.907  -2.046  1.00 34.93           H
ATOM   1941 HD13 LEU A1136      50.828   3.802  -1.122  1.00 34.93           H
ATOM   1942 HD21 LEU A1136      52.137   1.226  -2.091  1.00 25.73           H
ATOM   1943 HD22 LEU A1136      50.379   1.455  -2.006  1.00 25.73           H
ATOM   1944 HD23 LEU A1136      51.151   0.929  -3.522  1.00 25.73           H
ATOM   1945  N   LYS A1137      48.483   4.551  -6.348  1.00 31.74           N
ATOM   1946  CA  LYS A1137      47.272   5.126  -6.928  1.00 24.12           C
ATOM   1947  C   LYS A1137      46.683   4.200  -7.990  1.00 30.54           C
ATOM   1948  O   LYS A1137      45.481   3.941  -7.951  1.00 27.78           O
ATOM   1949  CB  LYS A1137      47.597   6.503  -7.517  1.00 32.78           C
ATOM   1950  CG  LYS A1137      46.351   7.285  -7.956  1.00 37.50           C
ATOM   1951  CD  LYS A1137      46.812   8.621  -8.546  1.00 41.64           C
ATOM   1952  CE  LYS A1137      45.650   9.423  -9.123  1.00 46.23           C
ATOM   1953  NZ  LYS A1137      46.115  10.718  -9.659  1.00 50.15           N1+
ATOM   1954  H   LYS A1137      49.349   5.046  -6.511  1.00 38.08           H
ATOM   1955  HA  LYS A1137      46.546   5.257  -6.126  1.00 28.94           H
ATOM   1956  HB2 LYS A1137      48.128   7.101  -6.776  1.00 39.33           H
ATOM   1957  HB3 LYS A1137      48.251   6.370  -8.379  1.00 39.33           H
ATOM   1958  HG2 LYS A1137      45.788   6.731  -8.707  1.00 45.00           H
ATOM   1959  HG3 LYS A1137      45.706   7.465  -7.097  1.00 45.00           H
ATOM   1960  HD2 LYS A1137      47.297   9.203  -7.763  1.00 49.97           H
ATOM   1961  HD3 LYS A1137      47.539   8.428  -9.335  1.00 49.97           H
ATOM   1962  HE2 LYS A1137      45.185   8.842  -9.920  1.00 55.48           H
ATOM   1963  HE3 LYS A1137      44.916   9.595  -8.335  1.00 55.48           H
ATOM   1964  HZ1 LYS A1137      45.332  11.230 -10.041  1.00 60.18           H
ATOM   1965  HZ2 LYS A1137      46.534  11.266  -8.919  1.00 60.18           H
ATOM   1966  HZ3 LYS A1137      46.800  10.563 -10.387  1.00 60.18           H
ATOM   1967  N   GLU A1138      47.531   3.698  -8.898  1.00 28.92           N
ATOM   1968  CA  GLU A1138      47.180   2.704  -9.915  1.00 30.08           C
ATOM   1969  C   GLU A1138      46.477   1.486  -9.300  1.00 38.71           C
ATOM   1970  O   GLU A1138      45.469   1.018  -9.830  1.00 31.84           O
ATOM   1971  CB  GLU A1138      48.436   2.240 -10.671  1.00 36.34           C
ATOM   1972  CG  GLU A1138      48.935   3.224 -11.739  1.00 42.19           C
ATOM   1973  CD  GLU A1138      50.372   2.933 -12.201  1.00 57.63           C
ATOM   1974  OE1 GLU A1138      50.790   1.757 -12.124  1.00 54.08           O
ATOM   1975  OE2 GLU A1138      51.040   3.906 -12.629  1.00 64.42           O1-
ATOM   1976  H   GLU A1138      48.498   3.994  -8.861  1.00 34.70           H
ATOM   1977  HA  GLU A1138      46.509   3.173 -10.636  1.00 36.10           H
ATOM   1978  HB2 GLU A1138      49.241   2.064  -9.962  1.00 43.61           H
ATOM   1979  HB3 GLU A1138      48.224   1.289 -11.158  1.00 43.61           H
ATOM   1980  HG2 GLU A1138      48.279   3.126 -12.604  1.00 50.63           H
ATOM   1981  HG3 GLU A1138      48.848   4.258 -11.412  1.00 50.63           H
ATOM   1982  N   ARG A1139      47.016   0.979  -8.180  1.00 34.52           N
ATOM   1983  CA  ARG A1139      46.555  -0.241  -7.512  1.00 25.50           C
ATOM   1984  C   ARG A1139      45.403   0.007  -6.530  1.00 33.85           C
ATOM   1985  O   ARG A1139      44.866  -0.948  -5.975  1.00 37.94           O
ATOM   1986  CB  ARG A1139      47.757  -0.947  -6.854  1.00 26.12           C
ATOM   1987  CG  ARG A1139      48.835  -1.290  -7.893  1.00 33.06           C
ATOM   1988  CD  ARG A1139      49.973  -2.124  -7.316  1.00 26.79           C
ATOM   1989  NE  ARG A1139      51.080  -2.190  -8.281  1.00 28.30           N
ATOM   1990  CZ  ARG A1139      52.179  -2.942  -8.174  1.00 33.98           C
ATOM   1991  NH1 ARG A1139      52.412  -3.699  -7.108  1.00 26.24           N
ATOM   1992  NH2 ARG A1139      53.075  -2.941  -9.160  1.00 34.99           N1+
ATOM   1993  H   ARG A1139      47.838   1.431  -7.800  1.00 41.42           H
ATOM   1994  HA  ARG A1139      46.174  -0.925  -8.270  1.00 30.60           H
ATOM   1995  HB2 ARG A1139      48.189  -0.301  -6.091  1.00 31.34           H
ATOM   1996  HB3 ARG A1139      47.422  -1.869  -6.378  1.00 31.34           H
ATOM   1997  HG2 ARG A1139      48.375  -1.856  -8.704  1.00 39.67           H
ATOM   1998  HG3 ARG A1139      49.251  -0.382  -8.318  1.00 39.67           H
ATOM   1999  HD2 ARG A1139      50.320  -1.664  -6.391  1.00 32.15           H
ATOM   2000  HD3 ARG A1139      49.607  -3.130  -7.103  1.00 32.15           H
ATOM   2001  HE  ARG A1139      50.976  -1.627  -9.112  1.00 33.96           H
ATOM   2002 HH11 ARG A1139      51.737  -3.715  -6.354  1.00 31.48           H
ATOM   2003 HH12 ARG A1139      53.245  -4.262  -7.055  1.00 31.48           H
ATOM   2004 HH21 ARG A1139      52.924  -2.377  -9.981  1.00 41.99           H
ATOM   2005 HH22 ARG A1139      53.902  -3.511  -9.083  1.00 41.99           H
ATOM   2006  N   GLY A1140      45.048   1.280  -6.289  1.00 26.58           N
ATOM   2007  CA  GLY A1140      44.014   1.695  -5.347  1.00 32.30           C
ATOM   2008  C   GLY A1140      44.416   1.430  -3.894  1.00 27.21           C
ATOM   2009  O   GLY A1140      43.567   1.024  -3.106  1.00 27.90           O
ATOM   2010  H   GLY A1140      45.536   2.009  -6.788  1.00 31.89           H
ATOM   2011  HA2 GLY A1140      43.812   2.758  -5.479  1.00 38.76           H
ATOM   2012  HA3 GLY A1140      43.097   1.148  -5.560  1.00 38.76           H
ATOM   2013  N   LEU A1141      45.691   1.679  -3.556  1.00 37.54           N
ATOM   2014  CA  LEU A1141      46.364   1.426  -2.275  1.00 33.29           C
ATOM   2015  C   LEU A1141      46.889   2.713  -1.609  1.00 37.69           C
ATOM   2016  O   LEU A1141      47.733   2.639  -0.714  1.00 27.68           O
ATOM   2017  CB  LEU A1141      47.536   0.449  -2.497  1.00 37.10           C
ATOM   2018  CG  LEU A1141      47.170  -0.922  -3.090  1.00 25.48           C
ATOM   2019  CD1 LEU A1141      48.449  -1.774  -3.142  1.00 28.33           C
ATOM   2020  CD2 LEU A1141      46.089  -1.649  -2.272  1.00 43.15           C
ATOM   2021  H   LEU A1141      46.292   2.003  -4.299  1.00 45.05           H
ATOM   2022  HA  LEU A1141      45.670   0.960  -1.577  1.00 39.95           H
ATOM   2023  HB2 LEU A1141      48.269   0.927  -3.146  1.00 44.52           H
ATOM   2024  HB3 LEU A1141      48.024   0.269  -1.539  1.00 44.52           H
ATOM   2025  HG  LEU A1141      46.811  -0.779  -4.106  1.00 30.57           H
ATOM   2026 HD11 LEU A1141      48.230  -2.746  -3.584  1.00 34.00           H
ATOM   2027 HD12 LEU A1141      49.210  -1.281  -3.748  1.00 34.00           H
ATOM   2028 HD13 LEU A1141      48.842  -1.920  -2.136  1.00 34.00           H
ATOM   2029 HD21 LEU A1141      45.919  -2.643  -2.687  1.00 51.78           H
ATOM   2030 HD22 LEU A1141      46.400  -1.738  -1.231  1.00 51.78           H
ATOM   2031 HD23 LEU A1141      45.144  -1.110  -2.318  1.00 51.78           H
ATOM   2032  N   MET A1142      46.410   3.901  -2.020  1.00 29.91           N
ATOM   2033  CA  MET A1142      46.894   5.162  -1.445  1.00 31.51           C
ATOM   2034  C   MET A1142      46.463   5.323   0.033  1.00 29.78           C
ATOM   2035  O   MET A1142      47.099   6.064   0.782  1.00 34.72           O
ATOM   2036  CB  MET A1142      46.480   6.354  -2.323  1.00 37.41           C
ATOM   2037  CG  MET A1142      47.399   7.552  -2.052  1.00 54.24           C
ATOM   2038  SD  MET A1142      49.062   7.435  -2.777  1.00 48.42           S
ATOM   2039  CE  MET A1142      48.623   8.255  -4.329  1.00 51.98           C
ATOM   2040  H   MET A1142      45.735   3.937  -2.768  1.00 35.89           H
ATOM   2041  HA  MET A1142      47.982   5.126  -1.467  1.00 37.82           H
ATOM   2042  HB2 MET A1142      46.522   6.089  -3.381  1.00 44.89           H
ATOM   2043  HB3 MET A1142      45.455   6.632  -2.083  1.00 44.89           H
ATOM   2044  HG2 MET A1142      46.916   8.434  -2.473  1.00 65.09           H
ATOM   2045  HG3 MET A1142      47.489   7.721  -0.983  1.00 65.09           H
ATOM   2046  HE1 MET A1142      49.421   8.152  -5.055  1.00 62.38           H
ATOM   2047  HE2 MET A1142      47.721   7.787  -4.721  1.00 62.38           H
ATOM   2048  HE3 MET A1142      48.443   9.316  -4.155  1.00 62.38           H
ATOM   2049  N   LYS A1143      45.401   4.616   0.453  1.00 25.43           N
ATOM   2050  CA  LYS A1143      44.891   4.539   1.831  1.00 31.34           C
ATOM   2051  C   LYS A1143      45.350   3.260   2.561  1.00 32.18           C
ATOM   2052  O   LYS A1143      44.806   2.928   3.615  1.00 32.56           O
ATOM   2053  CB  LYS A1143      43.356   4.623   1.814  1.00 30.89           C
ATOM   2054  CG  LYS A1143      42.781   5.917   1.207  1.00 49.33           C
ATOM   2055  CD  LYS A1143      42.686   7.075   2.208  1.00 48.00           C
ATOM   2056  CE  LYS A1143      41.672   6.757   3.315  1.00 60.36           C
ATOM   2057  NZ  LYS A1143      41.556   7.857   4.288  1.00 61.01           N1+
ATOM   2058  H   LYS A1143      44.940   4.026  -0.229  1.00 30.51           H
ATOM   2059  HA  LYS A1143      45.261   5.390   2.404  1.00 37.61           H
ATOM   2060  HB2 LYS A1143      42.945   3.767   1.286  1.00 37.07           H
ATOM   2061  HB3 LYS A1143      43.007   4.534   2.838  1.00 37.07           H
ATOM   2062  HG2 LYS A1143      43.337   6.219   0.321  1.00 59.20           H
ATOM   2063  HG3 LYS A1143      41.766   5.702   0.872  1.00 59.20           H
ATOM   2064  HD2 LYS A1143      43.669   7.260   2.638  1.00 57.61           H
ATOM   2065  HD3 LYS A1143      42.370   7.972   1.677  1.00 57.61           H
ATOM   2066  HE2 LYS A1143      40.702   6.571   2.850  1.00 72.44           H
ATOM   2067  HE3 LYS A1143      41.976   5.852   3.840  1.00 72.44           H
ATOM   2068  HZ1 LYS A1143      40.891   7.597   5.005  1.00 73.21           H
ATOM   2069  HZ2 LYS A1143      42.455   8.036   4.710  1.00 73.21           H
ATOM   2070  HZ3 LYS A1143      41.230   8.690   3.816  1.00 73.21           H
ATOM   2071  N   LYS A1144      46.331   2.546   1.987  1.00 40.47           N
ATOM   2072  CA  LYS A1144      46.897   1.280   2.466  1.00 28.53           C
ATOM   2073  C   LYS A1144      48.426   1.332   2.591  1.00 27.68           C
ATOM   2074  O   LYS A1144      49.064   0.282   2.632  1.00 21.65           O
ATOM   2075  CB  LYS A1144      46.441   0.124   1.544  1.00 25.93           C
ATOM   2076  CG  LYS A1144      44.943  -0.199   1.629  1.00 31.88           C
ATOM   2077  CD  LYS A1144      44.579  -0.776   3.001  1.00 33.15           C
ATOM   2078  CE  LYS A1144      43.139  -1.273   3.032  1.00 34.92           C
ATOM   2079  NZ  LYS A1144      42.818  -1.847   4.350  1.00 34.68           N1+
ATOM   2080  H   LYS A1144      46.700   2.891   1.111  1.00 48.57           H
ATOM   2081  HA  LYS A1144      46.538   1.073   3.471  1.00 34.23           H
ATOM   2082  HB2 LYS A1144      46.713   0.335   0.512  1.00 31.12           H
ATOM   2083  HB3 LYS A1144      46.964  -0.788   1.822  1.00 31.12           H
ATOM   2084  HG2 LYS A1144      44.351   0.691   1.419  1.00 38.26           H
ATOM   2085  HG3 LYS A1144      44.711  -0.945   0.869  1.00 38.26           H
ATOM   2086  HD2 LYS A1144      45.251  -1.600   3.235  1.00 39.79           H
ATOM   2087  HD3 LYS A1144      44.690  -0.006   3.762  1.00 39.79           H
ATOM   2088  HE2 LYS A1144      42.495  -0.411   2.862  1.00 41.90           H
ATOM   2089  HE3 LYS A1144      42.974  -2.005   2.240  1.00 41.90           H
ATOM   2090  HZ1 LYS A1144      41.946  -2.352   4.300  1.00 41.61           H
ATOM   2091  HZ2 LYS A1144      43.554  -2.485   4.625  1.00 41.61           H
ATOM   2092  HZ3 LYS A1144      42.748  -1.096   5.028  1.00 41.61           H
ATOM   2093  N   LYS A1145      49.032   2.523   2.720  1.00 24.09           N
ATOM   2094  CA  LYS A1145      50.451   2.592   3.041  1.00 26.49           C
ATOM   2095  C   LYS A1145      50.714   1.907   4.419  1.00 21.48           C
ATOM   2096  O   LYS A1145      50.022   2.141   5.395  1.00 18.19           O
ATOM   2097  CB  LYS A1145      50.996   4.013   3.174  1.00 21.14           C
ATOM   2098  CG  LYS A1145      51.346   4.565   1.795  1.00 33.29           C
ATOM   2099  CD  LYS A1145      51.912   5.981   1.952  1.00 28.46           C
ATOM   2100  CE  LYS A1145      52.313   6.482   0.566  1.00 42.23           C
ATOM   2101  NZ  LYS A1145      52.749   7.924   0.696  1.00 28.56           N1+
ATOM   2102  H   LYS A1145      48.459   3.310   2.900  1.00 28.91           H
ATOM   2103  HA  LYS A1145      51.039   2.066   2.232  1.00 31.79           H
ATOM   2104  HB2 LYS A1145      50.285   4.680   3.704  1.00 25.37           H
ATOM   2105  HB3 LYS A1145      51.913   4.026   3.811  1.00 25.37           H
ATOM   2106  HG2 LYS A1145      52.095   3.908   1.296  1.00 39.94           H
ATOM   2107  HG3 LYS A1145      50.450   4.569   1.136  1.00 39.94           H
ATOM   2108  HD2 LYS A1145      51.157   6.641   2.441  1.00 34.15           H
ATOM   2109  HD3 LYS A1145      52.788   5.962   2.658  1.00 34.15           H
ATOM   2110  HE2 LYS A1145      53.156   5.869   0.142  1.00 50.67           H
ATOM   2111  HE3 LYS A1145      51.464   6.413  -0.168  1.00 50.67           H
ATOM   2112  HZ1 LYS A1145      53.131   8.282  -0.184  1.00 34.27           H
ATOM   2113  HZ2 LYS A1145      51.981   8.538   0.959  1.00 34.27           H
ATOM   2114  HZ3 LYS A1145      53.486   8.036   1.404  1.00 34.27           H
ATOM   2115  N   GLY A1146      51.802   1.045   4.436  1.00 19.62           N
ATOM   2116  CA  GLY A1146      52.138   0.215   5.600  1.00 19.39           C
ATOM   2117  C   GLY A1146      51.647  -1.234   5.561  1.00 23.82           C
ATOM   2118  O   GLY A1146      52.190  -2.060   6.252  1.00 19.19           O
ATOM   2119  H   GLY A1146      52.283   0.794   3.574  1.00 23.55           H
ATOM   2120  HA2 GLY A1146      53.245   0.226   5.739  1.00 23.27           H
ATOM   2121  HA3 GLY A1146      51.730   0.681   6.542  1.00 23.27           H
ATOM   2122  N   PHE A1147      50.589  -1.500   4.770  1.00 18.65           N
ATOM   2123  CA  PHE A1147      50.033  -2.832   4.539  1.00 23.85           C
ATOM   2124  C   PHE A1147      50.924  -3.605   3.563  1.00 18.90           C
ATOM   2125  O   PHE A1147      51.644  -2.978   2.788  1.00 23.21           O
ATOM   2126  CB  PHE A1147      48.603  -2.745   3.975  1.00 21.22           C
ATOM   2127  CG  PHE A1147      47.537  -2.325   4.972  1.00 25.17           C
ATOM   2128  CD1 PHE A1147      47.507  -1.016   5.489  1.00 16.58           C
ATOM   2129  CD2 PHE A1147      46.572  -3.257   5.395  1.00 20.18           C
ATOM   2130  CE1 PHE A1147      46.536  -0.663   6.437  1.00 23.51           C
ATOM   2131  CE2 PHE A1147      45.610  -2.907   6.355  1.00 25.77           C
ATOM   2132  CZ  PHE A1147      45.600  -1.608   6.884  1.00 29.28           C
ATOM   2133  H   PHE A1147      50.215  -0.754   4.201  1.00 22.38           H
ATOM   2134  HA  PHE A1147      49.980  -3.364   5.487  1.00 28.62           H
ATOM   2135  HB2 PHE A1147      48.591  -2.082   3.116  1.00 25.46           H
ATOM   2136  HB3 PHE A1147      48.325  -3.724   3.591  1.00 25.46           H
ATOM   2137  HD1 PHE A1147      48.233  -0.286   5.171  1.00 19.90           H
ATOM   2138  HD2 PHE A1147      46.578  -4.259   4.993  1.00 24.22           H
ATOM   2139  HE1 PHE A1147      46.534   0.331   6.855  1.00 28.21           H
ATOM   2140  HE2 PHE A1147      44.890  -3.637   6.689  1.00 30.92           H
ATOM   2141  HZ  PHE A1147      44.876  -1.336   7.634  1.00 35.13           H
ATOM   2142  N   PRO A1148      50.886  -4.949   3.565  1.00 23.08           N
ATOM   2143  CA  PRO A1148      51.808  -5.754   2.773  1.00 21.23           C
ATOM   2144  C   PRO A1148      51.816  -5.387   1.280  1.00 23.17           C
ATOM   2145  O   PRO A1148      52.870  -5.160   0.697  1.00 23.11           O
ATOM   2146  CB  PRO A1148      51.338  -7.193   3.004  1.00 25.20           C
ATOM   2147  CG  PRO A1148      50.833  -7.135   4.447  1.00 29.43           C
ATOM   2148  CD  PRO A1148      50.099  -5.799   4.446  1.00 18.33           C
ATOM   2149  HA  PRO A1148      52.798  -5.664   3.218  1.00 25.48           H
ATOM   2150  HB2 PRO A1148      50.491  -7.390   2.346  1.00 30.25           H
ATOM   2151  HB3 PRO A1148      52.098  -7.953   2.851  1.00 30.25           H
ATOM   2152  HG2 PRO A1148      50.124  -7.929   4.674  1.00 35.31           H
ATOM   2153  HG3 PRO A1148      51.668  -7.154   5.148  1.00 35.31           H
ATOM   2154  HD2 PRO A1148      49.096  -5.931   4.042  1.00 22.00           H
ATOM   2155  HD3 PRO A1148      50.088  -5.434   5.470  1.00 22.00           H
ATOM   2156  N   GLU A1149      50.643  -5.198   0.682  1.00 22.07           N
ATOM   2157  CA  GLU A1149      50.493  -4.887  -0.737  1.00 33.94           C
ATOM   2158  C   GLU A1149      51.110  -3.523  -1.150  1.00 27.21           C
ATOM   2159  O   GLU A1149      51.404  -3.299  -2.327  1.00 22.44           O
ATOM   2160  CB  GLU A1149      49.008  -5.073  -1.122  1.00 36.38           C
ATOM   2161  CG  GLU A1149      47.978  -4.210  -0.361  1.00 39.52           C
ATOM   2162  CD  GLU A1149      47.386  -4.729   0.964  1.00 49.66           C
ATOM   2163  OE1 GLU A1149      46.353  -4.143   1.373  1.00 45.33           O
ATOM   2164  OE2 GLU A1149      47.968  -5.656   1.572  1.00 27.84           O1-
ATOM   2165  H   GLU A1149      49.798  -5.353   1.214  1.00 26.48           H
ATOM   2166  HA  GLU A1149      51.043  -5.646  -1.288  1.00 40.73           H
ATOM   2167  HB2 GLU A1149      48.905  -4.854  -2.184  1.00 43.66           H
ATOM   2168  HB3 GLU A1149      48.745  -6.124  -1.005  1.00 43.66           H
ATOM   2169  HG2 GLU A1149      48.414  -3.236  -0.158  1.00 47.42           H
ATOM   2170  HG3 GLU A1149      47.144  -3.994  -1.023  1.00 47.42           H
ATOM   2171  N   SER A1150      51.355  -2.612  -0.198  1.00 22.97           N
ATOM   2172  CA  SER A1150      51.997  -1.324  -0.469  1.00 28.15           C
ATOM   2173  C   SER A1150      53.526  -1.395  -0.598  1.00 25.17           C
ATOM   2174  O   SER A1150      54.120  -0.387  -0.971  1.00 29.16           O
ATOM   2175  CB  SER A1150      51.566  -0.283   0.570  1.00 20.07           C
ATOM   2176  OG  SER A1150      52.218  -0.460   1.810  1.00 22.54           O
ATOM   2177  H   SER A1150      51.153  -2.847   0.764  1.00 27.57           H
ATOM   2178  HA  SER A1150      51.603  -0.968  -1.422  1.00 33.78           H
ATOM   2179  HB2 SER A1150      51.800   0.712   0.195  1.00 24.08           H
ATOM   2180  HB3 SER A1150      50.488  -0.339   0.711  1.00 24.08           H
ATOM   2181  HG  SER A1150      51.980  -1.327   2.157  1.00 27.05           H
ATOM   2182  N   TYR A1151      54.168  -2.532  -0.261  1.00 25.80           N
ATOM   2183  CA  TYR A1151      55.624  -2.695  -0.310  1.00 22.13           C
ATOM   2184  C   TYR A1151      56.075  -3.465  -1.540  1.00 21.91           C
ATOM   2185  O   TYR A1151      55.485  -4.476  -1.917  1.00 24.16           O
ATOM   2186  CB  TYR A1151      56.146  -3.435   0.931  1.00 22.42           C
ATOM   2187  CG  TYR A1151      56.043  -2.635   2.203  1.00 16.80           C
ATOM   2188  CD1 TYR A1151      54.992  -2.910   3.094  1.00 18.22           C
ATOM   2189  CD2 TYR A1151      57.017  -1.674   2.541  1.00 22.71           C
ATOM   2190  CE1 TYR A1151      54.902  -2.223   4.299  1.00 21.07           C
ATOM   2191  CE2 TYR A1151      56.915  -0.957   3.740  1.00 20.21           C
ATOM   2192  CZ  TYR A1151      55.835  -1.215   4.620  1.00 24.81           C
ATOM   2193  OH  TYR A1151      55.685  -0.526   5.766  1.00 27.25           O
ATOM   2194  H   TYR A1151      53.624  -3.334   0.024  1.00 30.96           H
ATOM   2195  HA  TYR A1151      56.109  -1.721  -0.313  1.00 26.56           H
ATOM   2196  HB2 TYR A1151      55.611  -4.379   1.040  1.00 26.90           H
ATOM   2197  HB3 TYR A1151      57.202  -3.675   0.780  1.00 26.90           H
ATOM   2198  HD1 TYR A1151      54.273  -3.680   2.857  1.00 21.87           H
ATOM   2199  HD2 TYR A1151      57.841  -1.485   1.865  1.00 27.25           H
ATOM   2200  HE1 TYR A1151      54.134  -2.490   5.000  1.00 25.28           H
ATOM   2201  HE2 TYR A1151      57.653  -0.217   4.001  1.00 24.25           H
ATOM   2202  HH  TYR A1151      55.074  -0.979   6.347  1.00 32.70           H
ATOM   2203  N   ASP A1152      57.210  -3.031  -2.086  1.00 19.95           N
ATOM   2204  CA  ASP A1152      58.021  -3.821  -2.988  1.00 20.47           C
ATOM   2205  C   ASP A1152      58.847  -4.785  -2.120  1.00 22.87           C
ATOM   2206  O   ASP A1152      60.029  -4.554  -1.858  1.00 23.37           O
ATOM   2207  CB  ASP A1152      58.883  -2.866  -3.828  1.00 26.52           C
ATOM   2208  CG  ASP A1152      59.705  -3.553  -4.915  1.00 28.32           C
ATOM   2209  OD1 ASP A1152      59.630  -4.784  -5.039  1.00 31.46           O
ATOM   2210  OD2 ASP A1152      60.427  -2.799  -5.620  1.00 37.23           O1-
ATOM   2211  H   ASP A1152      57.627  -2.189  -1.720  1.00 23.94           H
ATOM   2212  HA  ASP A1152      57.364  -4.385  -3.649  1.00 24.56           H
ATOM   2213  HB2 ASP A1152      58.266  -2.101  -4.296  1.00 31.83           H
ATOM   2214  HB3 ASP A1152      59.563  -2.295  -3.200  1.00 31.83           H
ATOM   2215  N   MET A1153      58.200  -5.866  -1.653  1.00 30.51           N
ATOM   2216  CA  MET A1153      58.808  -6.794  -0.708  1.00 22.73           C
ATOM   2217  C   MET A1153      59.967  -7.570  -1.314  1.00 34.45           C
ATOM   2218  O   MET A1153      60.923  -7.845  -0.594  1.00 30.95           O
ATOM   2219  CB  MET A1153      57.788  -7.774  -0.121  1.00 32.89           C
ATOM   2220  CG  MET A1153      57.556  -7.563   1.370  1.00 45.15           C
ATOM   2221  SD  MET A1153      59.006  -7.544   2.438  1.00 42.48           S
ATOM   2222  CE  MET A1153      58.253  -7.970   4.032  1.00 43.84           C
ATOM   2223  H   MET A1153      57.235  -6.014  -1.911  1.00 36.61           H
ATOM   2224  HA  MET A1153      59.204  -6.185   0.104  1.00 27.27           H
ATOM   2225  HB2 MET A1153      56.837  -7.697  -0.648  1.00 39.47           H
ATOM   2226  HB3 MET A1153      58.142  -8.795  -0.247  1.00 39.47           H
ATOM   2227  HG2 MET A1153      57.027  -6.619   1.502  1.00 54.18           H
ATOM   2228  HG3 MET A1153      56.925  -8.385   1.699  1.00 54.18           H
ATOM   2229  HE1 MET A1153      59.026  -8.035   4.795  1.00 52.61           H
ATOM   2230  HE2 MET A1153      57.537  -7.202   4.318  1.00 52.61           H
ATOM   2231  HE3 MET A1153      57.742  -8.930   3.956  1.00 52.61           H
ATOM   2232  N   HIS A1154      59.881  -7.953  -2.598  1.00 32.54           N
ATOM   2233  CA  HIS A1154      60.965  -8.646  -3.285  1.00 23.96           C
ATOM   2234  C   HIS A1154      62.259  -7.830  -3.250  1.00 28.65           C
ATOM   2235  O   HIS A1154      63.329  -8.406  -3.074  1.00 22.77           O
ATOM   2236  CB  HIS A1154      60.564  -9.041  -4.714  1.00 28.07           C
ATOM   2237  CG  HIS A1154      59.481 -10.096  -4.772  1.00 26.95           C
ATOM   2238  ND1 HIS A1154      59.608 -11.393  -4.272  1.00 33.01           N
ATOM   2239  CD2 HIS A1154      58.264  -9.988  -5.386  1.00 36.07           C
ATOM   2240  CE1 HIS A1154      58.454 -12.017  -4.550  1.00 35.72           C
ATOM   2241  NE2 HIS A1154      57.633 -11.199  -5.222  1.00 39.68           N
ATOM   2242  H   HIS A1154      59.054  -7.713  -3.129  1.00 39.05           H
ATOM   2243  HA  HIS A1154      61.158  -9.570  -2.742  1.00 28.75           H
ATOM   2244  HB2 HIS A1154      61.442  -9.452  -5.211  1.00 33.69           H
ATOM   2245  HB3 HIS A1154      60.250  -8.157  -5.268  1.00 33.69           H
ATOM   2246  HD2 HIS A1154      57.871  -9.133  -5.913  1.00 43.29           H
ATOM   2247  HE1 HIS A1154      58.193 -13.012  -4.217  1.00 42.87           H
ATOM   2248  HE2 HIS A1154      56.688 -11.421  -5.516  1.00 47.62           H
ATOM   2249  N   ARG A1155      62.158  -6.495  -3.371  1.00 17.24           N
ATOM   2250  CA  ARG A1155      63.301  -5.599  -3.287  1.00 26.87           C
ATOM   2251  C   ARG A1155      63.869  -5.539  -1.866  1.00 19.85           C
ATOM   2252  O   ARG A1155      65.086  -5.524  -1.714  1.00 20.50           O
ATOM   2253  CB  ARG A1155      62.909  -4.222  -3.849  1.00 24.91           C
ATOM   2254  CG  ARG A1155      64.124  -3.305  -4.001  1.00 32.82           C
ATOM   2255  CD  ARG A1155      63.728  -1.917  -4.500  1.00 34.10           C
ATOM   2256  NE  ARG A1155      64.927  -1.083  -4.697  1.00 23.88           N
ATOM   2257  CZ  ARG A1155      64.955   0.142  -5.235  1.00 34.61           C
ATOM   2258  NH1 ARG A1155      63.862   0.692  -5.747  1.00 22.79           N
ATOM   2259  NH2 ARG A1155      66.095   0.829  -5.258  1.00 33.02           N1+
ATOM   2260  H   ARG A1155      61.242  -6.079  -3.472  1.00 20.69           H
ATOM   2261  HA  ARG A1155      64.081  -5.996  -3.939  1.00 32.24           H
ATOM   2262  HB2 ARG A1155      62.472  -4.363  -4.837  1.00 29.90           H
ATOM   2263  HB3 ARG A1155      62.168  -3.752  -3.206  1.00 29.90           H
ATOM   2264  HG2 ARG A1155      64.606  -3.188  -3.035  1.00 39.39           H
ATOM   2265  HG3 ARG A1155      64.832  -3.757  -4.695  1.00 39.39           H
ATOM   2266  HD2 ARG A1155      63.208  -2.035  -5.450  1.00 40.93           H
ATOM   2267  HD3 ARG A1155      63.053  -1.447  -3.783  1.00 40.93           H
ATOM   2268  HE  ARG A1155      65.788  -1.435  -4.303  1.00 28.66           H
ATOM   2269 HH11 ARG A1155      62.988   0.183  -5.728  1.00 27.35           H
ATOM   2270 HH12 ARG A1155      63.895   1.623  -6.137  1.00 27.35           H
ATOM   2271 HH21 ARG A1155      66.936   0.432  -4.873  1.00 39.62           H
ATOM   2272 HH22 ARG A1155      66.128   1.760  -5.656  1.00 39.62           H
ATOM   2273  N   LEU A1156      63.008  -5.532  -0.836  1.00 21.85           N
ATOM   2274  CA  LEU A1156      63.454  -5.510   0.558  1.00 21.90           C
ATOM   2275  C   LEU A1156      64.191  -6.805   0.917  1.00 22.96           C
ATOM   2276  O   LEU A1156      65.249  -6.748   1.543  1.00 22.94           O
ATOM   2277  CB  LEU A1156      62.275  -5.207   1.505  1.00 22.77           C
ATOM   2278  CG  LEU A1156      62.657  -5.205   3.002  1.00 25.70           C
ATOM   2279  CD1 LEU A1156      63.727  -4.158   3.342  1.00 24.70           C
ATOM   2280  CD2 LEU A1156      61.415  -4.943   3.865  1.00 30.05           C
ATOM   2281  H   LEU A1156      62.016  -5.571  -1.022  1.00 26.22           H
ATOM   2282  HA  LEU A1156      64.159  -4.687   0.651  1.00 26.28           H
ATOM   2283  HB2 LEU A1156      61.860  -4.232   1.248  1.00 27.33           H
ATOM   2284  HB3 LEU A1156      61.495  -5.949   1.342  1.00 27.33           H
ATOM   2285  HG  LEU A1156      63.041  -6.190   3.268  1.00 30.84           H
ATOM   2286 HD11 LEU A1156      63.971  -4.220   4.400  1.00 29.65           H
ATOM   2287 HD12 LEU A1156      64.643  -4.332   2.779  1.00 29.65           H
ATOM   2288 HD13 LEU A1156      63.353  -3.158   3.120  1.00 29.65           H
ATOM   2289 HD21 LEU A1156      61.690  -4.944   4.920  1.00 36.06           H
ATOM   2290 HD22 LEU A1156      60.970  -3.982   3.607  1.00 36.06           H
ATOM   2291 HD23 LEU A1156      60.685  -5.732   3.709  1.00 36.06           H
ATOM   2292  N   VAL A1157      63.657  -7.960   0.507  1.00 23.91           N
ATOM   2293  CA  VAL A1157      64.298  -9.260   0.709  1.00 25.85           C
ATOM   2294  C   VAL A1157      65.651  -9.292  -0.002  1.00 22.07           C
ATOM   2295  O   VAL A1157      66.633  -9.721   0.596  1.00 20.64           O
ATOM   2296  CB  VAL A1157      63.385 -10.417   0.260  1.00 19.50           C
ATOM   2297  CG1 VAL A1157      64.136 -11.755   0.348  1.00 24.45           C
ATOM   2298  CG2 VAL A1157      62.135 -10.524   1.146  1.00 23.76           C
ATOM   2299  H   VAL A1157      62.773  -7.942   0.012  1.00 28.69           H
ATOM   2300  HA  VAL A1157      64.475  -9.381   1.779  1.00 31.02           H
ATOM   2301  HB  VAL A1157      63.080 -10.256  -0.776  1.00 23.40           H
ATOM   2302 HG11 VAL A1157      63.466 -12.559   0.071  1.00 29.34           H
ATOM   2303 HG12 VAL A1157      64.984 -11.783  -0.335  1.00 29.34           H
ATOM   2304 HG13 VAL A1157      64.488 -11.926   1.366  1.00 29.34           H
ATOM   2305 HG21 VAL A1157      61.482 -11.310   0.767  1.00 28.51           H
ATOM   2306 HG22 VAL A1157      62.417 -10.763   2.171  1.00 28.51           H
ATOM   2307 HG23 VAL A1157      61.577  -9.591   1.148  1.00 28.51           H
ATOM   2308  N   LYS A1158      65.711  -8.819  -1.258  1.00 21.89           N
ATOM   2309  CA  LYS A1158      66.955  -8.763  -2.014  1.00 19.01           C
ATOM   2310  C   LYS A1158      67.993  -7.860  -1.342  1.00 25.16           C
ATOM   2311  O   LYS A1158      69.180  -8.148  -1.452  1.00 23.23           O
ATOM   2312  CB  LYS A1158      66.697  -8.369  -3.477  1.00 20.95           C
ATOM   2313  CG  LYS A1158      67.989  -8.417  -4.306  1.00 23.36           C
ATOM   2314  CD  LYS A1158      67.736  -8.200  -5.800  1.00 38.43           C
ATOM   2315  CE  LYS A1158      68.993  -8.455  -6.643  1.00 42.84           C
ATOM   2316  NZ  LYS A1158      70.079  -7.502  -6.341  1.00 48.65           N1+
ATOM   2317  H   LYS A1158      64.870  -8.462  -1.690  1.00 26.27           H
ATOM   2318  HA  LYS A1158      67.370  -9.770  -2.030  1.00 22.81           H
ATOM   2319  HB2 LYS A1158      65.972  -9.051  -3.915  1.00 25.15           H
ATOM   2320  HB3 LYS A1158      66.283  -7.364  -3.516  1.00 25.15           H
ATOM   2321  HG2 LYS A1158      68.663  -7.640  -3.957  1.00 28.03           H
ATOM   2322  HG3 LYS A1158      68.473  -9.386  -4.170  1.00 28.03           H
ATOM   2323  HD2 LYS A1158      66.943  -8.865  -6.140  1.00 46.12           H
ATOM   2324  HD3 LYS A1158      67.407  -7.173  -5.953  1.00 46.12           H
ATOM   2325  HE2 LYS A1158      69.345  -9.467  -6.439  1.00 51.41           H
ATOM   2326  HE3 LYS A1158      68.735  -8.391  -7.701  1.00 51.41           H
ATOM   2327  HZ1 LYS A1158      70.887  -7.702  -6.912  1.00 58.38           H
ATOM   2328  HZ2 LYS A1158      69.769  -6.553  -6.497  1.00 58.38           H
ATOM   2329  HZ3 LYS A1158      70.352  -7.595  -5.366  1.00 58.38           H
ATOM   2330  N   PHE A1159      67.567  -6.789  -0.656  1.00 21.18           N
ATOM   2331  CA  PHE A1159      68.477  -5.855   0.002  1.00 21.79           C
ATOM   2332  C   PHE A1159      69.273  -6.533   1.121  1.00 28.04           C
ATOM   2333  O   PHE A1159      70.505  -6.498   1.110  1.00 26.17           O
ATOM   2334  CB  PHE A1159      67.708  -4.614   0.475  1.00 18.84           C
ATOM   2335  CG  PHE A1159      68.587  -3.639   1.212  1.00 20.20           C
ATOM   2336  CD1 PHE A1159      69.425  -2.778   0.487  1.00 26.54           C
ATOM   2337  CD2 PHE A1159      68.578  -3.611   2.617  1.00 28.24           C
ATOM   2338  CE1 PHE A1159      70.298  -1.910   1.168  1.00 25.27           C
ATOM   2339  CE2 PHE A1159      69.428  -2.725   3.296  1.00 30.90           C
ATOM   2340  CZ  PHE A1159      70.299  -1.894   2.570  1.00 21.34           C
ATOM   2341  H   PHE A1159      66.576  -6.594  -0.613  1.00 25.42           H
ATOM   2342  HA  PHE A1159      69.197  -5.515  -0.738  1.00 26.14           H
ATOM   2343  HB2 PHE A1159      67.272  -4.117  -0.390  1.00 22.61           H
ATOM   2344  HB3 PHE A1159      66.894  -4.903   1.134  1.00 22.61           H
ATOM   2345  HD1 PHE A1159      69.415  -2.801  -0.593  1.00 31.85           H
ATOM   2346  HD2 PHE A1159      67.927  -4.270   3.173  1.00 33.89           H
ATOM   2347  HE1 PHE A1159      70.960  -1.261   0.616  1.00 30.33           H
ATOM   2348  HE2 PHE A1159      69.426  -2.700   4.374  1.00 37.08           H
ATOM   2349  HZ  PHE A1159      70.980  -1.247   3.093  1.00 25.61           H
ATOM   2350  N   VAL A1160      68.574  -7.183   2.057  1.00 24.33           N
ATOM   2351  CA  VAL A1160      69.203  -7.929   3.142  1.00 20.22           C
ATOM   2352  C   VAL A1160      69.899  -9.199   2.649  1.00 28.03           C
ATOM   2353  O   VAL A1160      70.883  -9.607   3.258  1.00 22.18           O
ATOM   2354  CB  VAL A1160      68.223  -8.227   4.288  1.00 24.04           C
ATOM   2355  CG1 VAL A1160      67.800  -6.938   4.994  1.00 26.66           C
ATOM   2356  CG2 VAL A1160      66.958  -8.974   3.841  1.00 25.09           C
ATOM   2357  H   VAL A1160      67.564  -7.184   2.004  1.00 29.20           H
ATOM   2358  HA  VAL A1160      69.983  -7.297   3.561  1.00 24.27           H
ATOM   2359  HB  VAL A1160      68.737  -8.838   5.029  1.00 28.84           H
ATOM   2360 HG11 VAL A1160      67.194  -7.209   5.857  1.00 31.99           H
ATOM   2361 HG12 VAL A1160      68.677  -6.391   5.339  1.00 31.99           H
ATOM   2362 HG13 VAL A1160      67.217  -6.303   4.327  1.00 31.99           H
ATOM   2363 HG21 VAL A1160      66.345  -9.214   4.710  1.00 30.10           H
ATOM   2364 HG22 VAL A1160      66.369  -8.368   3.156  1.00 30.10           H
ATOM   2365 HG23 VAL A1160      67.226  -9.903   3.341  1.00 30.10           H
ATOM   2366  N   SER A1161      69.403  -9.817   1.568  1.00 23.29           N
ATOM   2367  CA  SER A1161      70.029 -10.984   0.966  1.00 24.81           C
ATOM   2368  C   SER A1161      71.399 -10.625   0.373  1.00 27.95           C
ATOM   2369  O   SER A1161      72.375 -11.311   0.666  1.00 21.72           O
ATOM   2370  CB  SER A1161      69.087 -11.601  -0.073  1.00 23.49           C
ATOM   2371  OG  SER A1161      69.683 -12.773  -0.564  1.00 34.22           O
ATOM   2372  H   SER A1161      68.560  -9.461   1.139  1.00 27.94           H
ATOM   2373  HA  SER A1161      70.168 -11.721   1.754  1.00 29.78           H
ATOM   2374  HB2 SER A1161      68.128 -11.851   0.379  1.00 28.19           H
ATOM   2375  HB3 SER A1161      68.929 -10.902  -0.890  1.00 28.19           H
ATOM   2376  HG  SER A1161      69.672 -13.416   0.151  1.00 41.06           H
ATOM   2377  N   ASP A1162      71.488  -9.555  -0.420  1.00 24.15           N
ATOM   2378  CA  ASP A1162      72.742  -9.006  -0.937  1.00 24.86           C
ATOM   2379  C   ASP A1162      73.746  -8.656   0.167  1.00 28.21           C
ATOM   2380  O   ASP A1162      74.918  -9.009   0.039  1.00 28.36           O
ATOM   2381  CB  ASP A1162      72.465  -7.783  -1.823  1.00 25.73           C
ATOM   2382  CG  ASP A1162      71.773  -8.082  -3.152  1.00 33.03           C
ATOM   2383  OD1 ASP A1162      71.744  -9.258  -3.566  1.00 32.81           O
ATOM   2384  OD2 ASP A1162      71.316  -7.108  -3.785  1.00 33.98           O1-
ATOM   2385  H   ASP A1162      70.645  -9.034  -0.625  1.00 28.98           H
ATOM   2386  HA  ASP A1162      73.206  -9.768  -1.565  1.00 29.83           H
ATOM   2387  HB2 ASP A1162      71.899  -7.026  -1.282  1.00 30.88           H
ATOM   2388  HB3 ASP A1162      73.408  -7.291  -2.057  1.00 30.88           H
ATOM   2389  N   LEU A1163      73.301  -7.990   1.248  1.00 23.87           N
ATOM   2390  CA  LEU A1163      74.140  -7.719   2.416  1.00 23.29           C
ATOM   2391  C   LEU A1163      74.703  -9.018   3.005  1.00 22.60           C
ATOM   2392  O   LEU A1163      75.895  -9.084   3.299  1.00 25.98           O
ATOM   2393  CB  LEU A1163      73.361  -6.953   3.494  1.00 23.77           C
ATOM   2394  CG  LEU A1163      73.078  -5.486   3.147  1.00 19.13           C
ATOM   2395  CD1 LEU A1163      71.997  -4.949   4.089  1.00 24.67           C
ATOM   2396  CD2 LEU A1163      74.339  -4.613   3.292  1.00 31.31           C
ATOM   2397  H   LEU A1163      72.331  -7.703   1.286  1.00 28.64           H
ATOM   2398  HA  LEU A1163      74.969  -7.092   2.089  1.00 27.95           H
ATOM   2399  HB2 LEU A1163      72.414  -7.467   3.651  1.00 28.52           H
ATOM   2400  HB3 LEU A1163      73.910  -6.991   4.435  1.00 28.52           H
ATOM   2401  HG  LEU A1163      72.721  -5.417   2.122  1.00 22.96           H
ATOM   2402 HD11 LEU A1163      71.832  -3.893   3.887  1.00 29.61           H
ATOM   2403 HD12 LEU A1163      71.060  -5.480   3.936  1.00 29.61           H
ATOM   2404 HD13 LEU A1163      72.317  -5.078   5.123  1.00 29.61           H
ATOM   2405 HD21 LEU A1163      74.105  -3.583   3.017  1.00 37.57           H
ATOM   2406 HD22 LEU A1163      74.688  -4.627   4.324  1.00 37.57           H
ATOM   2407 HD23 LEU A1163      75.134  -4.968   2.637  1.00 37.57           H
ATOM   2408  N   LYS A1164      73.860 -10.052   3.147  1.00 20.52           N
ATOM   2409  CA  LYS A1164      74.241 -11.362   3.674  1.00 18.61           C
ATOM   2410  C   LYS A1164      74.969 -12.247   2.649  1.00 29.67           C
ATOM   2411  O   LYS A1164      75.439 -13.325   3.004  1.00 23.28           O
ATOM   2412  CB  LYS A1164      73.031 -12.071   4.316  1.00 24.20           C
ATOM   2413  CG  LYS A1164      73.219 -12.304   5.823  1.00 40.04           C
ATOM   2414  CD  LYS A1164      73.121 -11.006   6.620  1.00 31.68           C
ATOM   2415  CE  LYS A1164      73.023 -11.241   8.131  1.00 26.89           C
ATOM   2416  NZ  LYS A1164      74.318 -11.586   8.746  1.00 20.75           N1+
ATOM   2417  H   LYS A1164      72.898  -9.925   2.861  1.00 24.63           H
ATOM   2418  HA  LYS A1164      74.964 -11.189   4.469  1.00 22.33           H
ATOM   2419  HB2 LYS A1164      72.121 -11.501   4.166  1.00 29.04           H
ATOM   2420  HB3 LYS A1164      72.869 -13.036   3.833  1.00 29.04           H
ATOM   2421  HG2 LYS A1164      72.430 -12.965   6.173  1.00 48.04           H
ATOM   2422  HG3 LYS A1164      74.177 -12.788   6.007  1.00 48.04           H
ATOM   2423  HD2 LYS A1164      73.993 -10.385   6.420  1.00 38.01           H
ATOM   2424  HD3 LYS A1164      72.236 -10.468   6.287  1.00 38.01           H
ATOM   2425  HE2 LYS A1164      72.625 -10.346   8.608  1.00 32.26           H
ATOM   2426  HE3 LYS A1164      72.317 -12.052   8.312  1.00 32.26           H
ATOM   2427  HZ1 LYS A1164      74.179 -11.690   9.745  1.00 24.90           H
ATOM   2428  HZ2 LYS A1164      74.683 -12.443   8.358  1.00 24.90           H
ATOM   2429  HZ3 LYS A1164      74.968 -10.826   8.595  1.00 24.90           H
ATOM   2430  N   SER A1165      75.070 -11.793   1.395  1.00 22.48           N
ATOM   2431  CA  SER A1165      75.903 -12.381   0.349  1.00 27.12           C
ATOM   2432  C   SER A1165      77.315 -11.796   0.346  1.00 31.01           C
ATOM   2433  O   SER A1165      78.176 -12.311  -0.366  1.00 28.86           O
ATOM   2434  CB  SER A1165      75.254 -12.187  -1.029  1.00 22.37           C
ATOM   2435  OG  SER A1165      74.015 -12.849  -1.127  1.00 30.64           O
ATOM   2436  H   SER A1165      74.584 -10.939   1.167  1.00 26.97           H
ATOM   2437  HA  SER A1165      76.006 -13.448   0.525  1.00 32.55           H
ATOM   2438  HB2 SER A1165      75.111 -11.129  -1.227  1.00 26.84           H
ATOM   2439  HB3 SER A1165      75.915 -12.586  -1.795  1.00 26.84           H
ATOM   2440  HG  SER A1165      73.399 -12.430  -0.517  1.00 36.76           H
ATOM   2441  N   GLY A1166      77.537 -10.705   1.096  1.00 29.57           N
ATOM   2442  CA  GLY A1166      78.799  -9.990   1.168  1.00 42.08           C
ATOM   2443  C   GLY A1166      79.004  -9.004   0.009  1.00 44.08           C
ATOM   2444  O   GLY A1166      80.145  -8.619  -0.244  1.00 36.54           O
ATOM   2445  H   GLY A1166      76.777 -10.336   1.651  1.00 35.48           H
ATOM   2446  HA2 GLY A1166      78.840  -9.438   2.106  1.00 50.50           H
ATOM   2447  HA3 GLY A1166      79.603 -10.721   1.162  1.00 50.50           H
ATOM   2448  N   VAL A1167      77.928  -8.570  -0.673  1.00 33.25           N
ATOM   2449  CA  VAL A1167      78.016  -7.560  -1.729  1.00 35.24           C
ATOM   2450  C   VAL A1167      78.563  -6.262  -1.101  1.00 45.61           C
ATOM   2451  O   VAL A1167      77.991  -5.792  -0.116  1.00 46.25           O
ATOM   2452  CB  VAL A1167      76.637  -7.319  -2.376  1.00 40.82           C
ATOM   2453  CG1 VAL A1167      76.701  -6.215  -3.442  1.00 42.18           C
ATOM   2454  CG2 VAL A1167      76.108  -8.581  -3.075  1.00 29.02           C
ATOM   2455  H   VAL A1167      77.009  -8.897  -0.408  1.00 39.90           H
ATOM   2456  HA  VAL A1167      78.681  -7.938  -2.505  1.00 42.29           H
ATOM   2457  HB  VAL A1167      75.926  -7.019  -1.603  1.00 48.98           H
ATOM   2458 HG11 VAL A1167      75.712  -6.050  -3.872  1.00 50.62           H
ATOM   2459 HG12 VAL A1167      77.032  -5.279  -2.999  1.00 50.62           H
ATOM   2460 HG13 VAL A1167      77.392  -6.496  -4.236  1.00 50.62           H
ATOM   2461 HG21 VAL A1167      75.128  -8.389  -3.514  1.00 34.83           H
ATOM   2462 HG22 VAL A1167      76.799  -8.886  -3.859  1.00 34.83           H
ATOM   2463 HG23 VAL A1167      76.005  -9.395  -2.362  1.00 34.83           H
ATOM   2464  N   PRO A1168      79.631  -5.657  -1.656  1.00 45.01           N
ATOM   2465  CA  PRO A1168      80.369  -4.596  -0.975  1.00 43.55           C
ATOM   2466  C   PRO A1168      79.598  -3.278  -0.856  1.00 32.83           C
ATOM   2467  O   PRO A1168      79.771  -2.581   0.140  1.00 38.23           O
ATOM   2468  CB  PRO A1168      81.617  -4.358  -1.840  1.00 39.71           C
ATOM   2469  CG  PRO A1168      81.247  -4.934  -3.204  1.00 43.08           C
ATOM   2470  CD  PRO A1168      80.376  -6.115  -2.811  1.00 37.96           C
ATOM   2471  HA  PRO A1168      80.733  -4.950  -0.010  1.00 52.26           H
ATOM   2472  HB2 PRO A1168      81.943  -3.319  -1.893  1.00 47.65           H
ATOM   2473  HB3 PRO A1168      82.420  -4.963  -1.420  1.00 47.65           H
ATOM   2474  HG2 PRO A1168      80.706  -4.195  -3.793  1.00 51.70           H
ATOM   2475  HG3 PRO A1168      82.121  -5.290  -3.748  1.00 51.70           H
ATOM   2476  HD2 PRO A1168      79.726  -6.358  -3.651  1.00 45.55           H
ATOM   2477  HD3 PRO A1168      81.011  -6.949  -2.508  1.00 45.55           H
ATOM   2478  N   ASN A1169      78.756  -2.947  -1.847  1.00 32.54           N
ATOM   2479  CA  ASN A1169      77.934  -1.743  -1.848  1.00 32.08           C
ATOM   2480  C   ASN A1169      76.521  -2.145  -2.250  1.00 48.31           C
ATOM   2481  O   ASN A1169      76.328  -2.756  -3.302  1.00 54.30           O
ATOM   2482  CB  ASN A1169      78.492  -0.677  -2.808  1.00 45.99           C
ATOM   2483  CG  ASN A1169      79.977  -0.383  -2.591  1.00 46.46           C
ATOM   2484  OD1 ASN A1169      80.411  -0.019  -1.504  1.00 55.13           O
ATOM   2485  ND2 ASN A1169      80.775  -0.483  -3.650  1.00 49.02           N
ATOM   2486  H   ASN A1169      78.664  -3.566  -2.639  1.00 39.05           H
ATOM   2487  HA  ASN A1169      77.912  -1.318  -0.848  1.00 38.49           H
ATOM   2488  HB2 ASN A1169      78.296  -0.946  -3.846  1.00 55.18           H
ATOM   2489  HB3 ASN A1169      77.948   0.236  -2.570  1.00 55.18           H
ATOM   2490 HD21 ASN A1169      81.755  -0.279  -3.541  1.00 58.82           H
ATOM   2491 HD22 ASN A1169      80.400  -0.777  -4.541  1.00 58.82           H
ATOM   2492  N   VAL A1170      75.540  -1.799  -1.416  1.00 33.51           N
ATOM   2493  CA  VAL A1170      74.142  -2.151  -1.616  1.00 34.35           C
ATOM   2494  C   VAL A1170      73.325  -0.866  -1.539  1.00 38.10           C
ATOM   2495  O   VAL A1170      73.520  -0.052  -0.641  1.00 34.37           O
ATOM   2496  CB  VAL A1170      73.674  -3.192  -0.576  1.00 33.37           C
ATOM   2497  CG1 VAL A1170      72.323  -3.764  -1.017  1.00 39.22           C
ATOM   2498  CG2 VAL A1170      74.627  -4.395  -0.448  1.00 36.90           C
ATOM   2499  H   VAL A1170      75.771  -1.286  -0.576  1.00 40.21           H
ATOM   2500  HA  VAL A1170      73.999  -2.585  -2.608  1.00 41.22           H
ATOM   2501  HB  VAL A1170      73.567  -2.716   0.402  1.00 40.05           H
ATOM   2502 HG11 VAL A1170      71.929  -4.441  -0.257  1.00 47.07           H
ATOM   2503 HG12 VAL A1170      71.606  -2.963  -1.176  1.00 47.07           H
ATOM   2504 HG13 VAL A1170      72.437  -4.310  -1.954  1.00 47.07           H
ATOM   2505 HG21 VAL A1170      74.210  -5.133   0.237  1.00 44.28           H
ATOM   2506 HG22 VAL A1170      74.765  -4.861  -1.422  1.00 44.28           H
ATOM   2507 HG23 VAL A1170      75.595  -4.080  -0.060  1.00 44.28           H
ATOM   2508  N   THR A1171      72.410  -0.684  -2.486  1.00 33.31           N
ATOM   2509  CA  THR A1171      71.601   0.521  -2.611  1.00 32.65           C
ATOM   2510  C   THR A1171      70.190   0.254  -2.082  1.00 30.14           C
ATOM   2511  O   THR A1171      69.618  -0.792  -2.378  1.00 30.54           O
ATOM   2512  CB  THR A1171      71.628   0.965  -4.079  1.00 34.74           C
ATOM   2513  OG1 THR A1171      72.959   1.259  -4.454  1.00 45.02           O
ATOM   2514  CG2 THR A1171      70.814   2.236  -4.277  1.00 37.42           C
ATOM   2515  H   THR A1171      72.273  -1.404  -3.180  1.00 39.97           H
ATOM   2516  HA  THR A1171      72.066   1.322  -2.037  1.00 39.18           H
ATOM   2517  HB  THR A1171      71.232   0.171  -4.713  1.00 41.69           H
ATOM   2518  HG1 THR A1171      72.932   1.804  -5.243  1.00 54.02           H
ATOM   2519 HG21 THR A1171      70.907   2.583  -5.306  1.00 44.91           H
ATOM   2520 HG22 THR A1171      69.762   2.047  -4.066  1.00 44.91           H
ATOM   2521 HG23 THR A1171      71.192   3.020  -3.617  1.00 44.91           H
ATOM   2522  N   ALA A1172      69.636   1.204  -1.316  1.00 26.16           N
ATOM   2523  CA  ALA A1172      68.254   1.185  -0.844  1.00 28.94           C
ATOM   2524  C   ALA A1172      67.506   2.434  -1.322  1.00 25.29           C
ATOM   2525  O   ALA A1172      68.084   3.519  -1.303  1.00 28.57           O
ATOM   2526  CB  ALA A1172      68.235   1.172   0.687  1.00 33.26           C
ATOM   2527  H   ALA A1172      70.184   2.024  -1.097  1.00 31.39           H
ATOM   2528  HA  ALA A1172      67.753   0.284  -1.196  1.00 34.72           H
ATOM   2529  HB1 ALA A1172      67.204   1.184   1.040  1.00 39.92           H
ATOM   2530  HB2 ALA A1172      68.716   0.269   1.057  1.00 39.92           H
ATOM   2531  HB3 ALA A1172      68.757   2.045   1.079  1.00 39.92           H
ATOM   2532  N   PRO A1173      66.210   2.325  -1.657  1.00 24.71           N
ATOM   2533  CA  PRO A1173      65.374   3.492  -1.919  1.00 26.46           C
ATOM   2534  C   PRO A1173      65.079   4.203  -0.593  1.00 34.67           C
ATOM   2535  O   PRO A1173      65.181   3.597   0.474  1.00 28.57           O
ATOM   2536  CB  PRO A1173      64.090   2.905  -2.511  1.00 23.52           C
ATOM   2537  CG  PRO A1173      63.974   1.543  -1.828  1.00 30.11           C
ATOM   2538  CD  PRO A1173      65.429   1.100  -1.716  1.00 28.70           C
ATOM   2539  HA  PRO A1173      65.797   4.141  -2.685  1.00 31.75           H
ATOM   2540  HB2 PRO A1173      63.208   3.535  -2.399  1.00 28.23           H
ATOM   2541  HB3 PRO A1173      64.273   2.737  -3.572  1.00 28.23           H
ATOM   2542  HG2 PRO A1173      63.515   1.635  -0.848  1.00 36.14           H
ATOM   2543  HG3 PRO A1173      63.422   0.829  -2.439  1.00 36.14           H
ATOM   2544  HD2 PRO A1173      65.535   0.529  -0.798  1.00 34.44           H
ATOM   2545  HD3 PRO A1173      65.700   0.530  -2.601  1.00 34.44           H
ATOM   2546  N   VAL A1174      64.719   5.484  -0.662  1.00 33.35           N
ATOM   2547  CA  VAL A1174      64.508   6.367   0.481  1.00 25.53           C
ATOM   2548  C   VAL A1174      63.141   7.035   0.335  1.00 33.75           C
ATOM   2549  O   VAL A1174      62.807   7.556  -0.725  1.00 26.89           O
ATOM   2550  CB  VAL A1174      65.636   7.416   0.567  1.00 28.33           C
ATOM   2551  CG1 VAL A1174      65.373   8.413   1.709  1.00 30.31           C
ATOM   2552  CG2 VAL A1174      66.991   6.747   0.836  1.00 26.58           C
ATOM   2553  H   VAL A1174      64.640   5.906  -1.577  1.00 40.02           H
ATOM   2554  HA  VAL A1174      64.521   5.796   1.411  1.00 30.64           H
ATOM   2555  HB  VAL A1174      65.692   7.962  -0.377  1.00 34.00           H
ATOM   2556 HG11 VAL A1174      66.190   9.134   1.774  1.00 36.37           H
ATOM   2557 HG12 VAL A1174      64.453   8.970   1.534  1.00 36.37           H
ATOM   2558 HG13 VAL A1174      65.293   7.880   2.656  1.00 36.37           H
ATOM   2559 HG21 VAL A1174      67.766   7.508   0.924  1.00 31.90           H
ATOM   2560 HG22 VAL A1174      66.944   6.172   1.761  1.00 31.90           H
ATOM   2561 HG23 VAL A1174      67.259   6.084   0.014  1.00 31.90           H
ATOM   2562  N   TYR A1175      62.386   7.041   1.435  1.00 22.37           N
ATOM   2563  CA  TYR A1175      61.088   7.670   1.584  1.00 27.96           C
ATOM   2564  C   TYR A1175      61.232   8.939   2.414  1.00 29.74           C
ATOM   2565  O   TYR A1175      61.970   8.969   3.397  1.00 39.05           O
ATOM   2566  CB  TYR A1175      60.174   6.691   2.315  1.00 21.87           C
ATOM   2567  CG  TYR A1175      58.749   7.145   2.433  1.00 30.74           C
ATOM   2568  CD1 TYR A1175      57.881   6.953   1.345  1.00 31.57           C
ATOM   2569  CD2 TYR A1175      58.277   7.689   3.637  1.00 28.27           C
ATOM   2570  CE1 TYR A1175      56.532   7.307   1.458  1.00 24.29           C
ATOM   2571  CE2 TYR A1175      56.925   8.039   3.752  1.00 28.76           C
ATOM   2572  CZ  TYR A1175      56.051   7.858   2.658  1.00 28.03           C
ATOM   2573  OH  TYR A1175      54.742   8.201   2.755  1.00 29.27           O
ATOM   2574  H   TYR A1175      62.768   6.620   2.270  1.00 26.85           H
ATOM   2575  HA  TYR A1175      60.650   7.896   0.614  1.00 33.55           H
ATOM   2576  HB2 TYR A1175      60.140   5.766   1.756  1.00 26.24           H
ATOM   2577  HB3 TYR A1175      60.581   6.487   3.306  1.00 26.24           H
ATOM   2578  HD1 TYR A1175      58.249   6.517   0.427  1.00 37.88           H
ATOM   2579  HD2 TYR A1175      58.949   7.817   4.474  1.00 33.92           H
ATOM   2580  HE1 TYR A1175      55.860   7.146   0.634  1.00 29.15           H
ATOM   2581  HE2 TYR A1175      56.556   8.441   4.679  1.00 34.51           H
ATOM   2582  HH  TYR A1175      54.475   8.410   3.657  1.00 35.12           H
ATOM   2583  N   SER A1176      60.471   9.963   2.031  1.00 34.03           N
ATOM   2584  CA  SER A1176      60.369  11.244   2.711  1.00 32.96           C
ATOM   2585  C   SER A1176      58.921  11.423   3.166  1.00 39.07           C
ATOM   2586  O   SER A1176      58.017  11.502   2.339  1.00 33.39           O
ATOM   2587  CB  SER A1176      60.830  12.334   1.743  1.00 42.50           C
ATOM   2588  OG  SER A1176      60.422  13.614   2.180  1.00 53.14           O
ATOM   2589  H   SER A1176      59.852   9.824   1.243  1.00 40.84           H
ATOM   2590  HA  SER A1176      61.029  11.265   3.580  1.00 39.56           H
ATOM   2591  HB2 SER A1176      61.917  12.322   1.700  1.00 51.00           H
ATOM   2592  HB3 SER A1176      60.442  12.128   0.747  1.00 51.00           H
ATOM   2593  HG  SER A1176      60.709  14.263   1.533  1.00 63.77           H
ATOM   2594  N   HIS A1177      58.717  11.496   4.487  1.00 40.07           N
ATOM   2595  CA  HIS A1177      57.418  11.731   5.132  1.00 49.63           C
ATOM   2596  C   HIS A1177      56.928  13.197   4.921  1.00 45.87           C
ATOM   2597  O   HIS A1177      55.750  13.480   5.003  1.00 45.35           O
ATOM   2598  CB  HIS A1177      57.503  11.460   6.658  1.00 42.46           C
ATOM   2599  CG  HIS A1177      57.507  10.004   6.979  1.00 52.19           C
ATOM   2600  ND1 HIS A1177      56.330   9.286   7.226  1.00 51.53           N
ATOM   2601  CD2 HIS A1177      58.614   9.151   7.127  1.00 51.67           C
ATOM   2602  CE1 HIS A1177      56.723   8.016   7.531  1.00 52.15           C
ATOM   2603  NE2 HIS A1177      58.110   7.898   7.484  1.00 41.81           N
ATOM   2604  H   HIS A1177      59.510  11.361   5.071  1.00 48.08           H
ATOM   2605  HA  HIS A1177      56.630  11.054   4.703  1.00 59.55           H
ATOM   2606  HB2 HIS A1177      56.637  11.947   7.167  1.00 50.96           H
ATOM   2607  HB3 HIS A1177      58.400  11.941   7.098  1.00 50.96           H
ATOM   2608  HD2 HIS A1177      59.661   9.325   6.997  1.00 62.01           H
ATOM   2609  HE1 HIS A1177      56.075   7.191   7.831  1.00 62.59           H
ATOM   2610  HE2 HIS A1177      58.661   7.034   7.611  1.00 50.17           H
ATOM   2611  N   LEU A1178      57.905  14.073   4.603  1.00 37.78           N
ATOM   2612  CA  LEU A1178      57.800  15.472   4.204  1.00 41.91           C
ATOM   2613  C   LEU A1178      57.067  15.653   2.873  1.00 46.99           C
ATOM   2614  O   LEU A1178      56.218  16.533   2.788  1.00 41.78           O
ATOM   2615  CB  LEU A1178      59.214  16.049   4.075  1.00 41.99           C
ATOM   2616  H   LEU A1178      58.841  13.694   4.553  1.00 45.34           H
ATOM   2617  HA  LEU A1178      57.276  16.027   4.983  1.00 50.29           H
ATOM   2618  HB1 LEU A1178      59.753  15.976   5.021  1.00 50.39           H
ATOM   2619  HB3 LEU A1178      59.172  17.091   3.754  1.00 50.39           H
ATOM   2620  N   ILE A1179      57.392  14.856   1.842  1.00 40.71           N
ATOM   2621  CA  ILE A1179      56.667  14.852   0.557  1.00 43.17           C
ATOM   2622  C   ILE A1179      55.634  13.715   0.495  1.00 36.57           C
ATOM   2623  O   ILE A1179      54.901  13.611  -0.486  1.00 31.80           O
ATOM   2624  CB  ILE A1179      57.632  14.832  -0.654  1.00 42.86           C
ATOM   2625  CG1 ILE A1179      58.283  13.441  -0.795  1.00 43.20           C
ATOM   2626  CG2 ILE A1179      58.664  15.975  -0.540  1.00 46.71           C
ATOM   2627  CD1 ILE A1179      59.312  13.306  -1.922  1.00 45.22           C
ATOM   2628  H   ILE A1179      58.131  14.176   1.961  1.00 48.85           H
ATOM   2629  HA  ILE A1179      56.104  15.782   0.471  1.00 51.81           H
ATOM   2630  HB  ILE A1179      57.049  15.012  -1.559  1.00 51.43           H
ATOM   2631 HG12 ILE A1179      58.758  13.189   0.144  1.00 51.85           H
ATOM   2632 HG13 ILE A1179      57.511  12.698  -0.976  1.00 51.85           H
ATOM   2633 HG21 ILE A1179      59.236  16.066  -1.464  1.00 56.05           H
ATOM   2634 HG22 ILE A1179      58.151  16.922  -0.371  1.00 56.05           H
ATOM   2635 HG23 ILE A1179      59.354  15.792   0.283  1.00 56.05           H
ATOM   2636 HD11 ILE A1179      59.662  12.274  -1.970  1.00 54.27           H
ATOM   2637 HD12 ILE A1179      58.850  13.565  -2.875  1.00 54.27           H
ATOM   2638 HD13 ILE A1179      60.168  13.953  -1.738  1.00 54.27           H
ATOM   2639  N   TYR A1180      55.622  12.840   1.513  1.00 34.40           N
ATOM   2640  CA  TYR A1180      54.760  11.669   1.630  1.00 34.08           C
ATOM   2641  C   TYR A1180      54.961  10.734   0.431  1.00 33.11           C
ATOM   2642  O   TYR A1180      53.988  10.239  -0.119  1.00 27.81           O
ATOM   2643  CB  TYR A1180      53.310  12.149   1.845  1.00 33.04           C
ATOM   2644  CG  TYR A1180      52.225  11.109   2.046  1.00 42.90           C
ATOM   2645  CD1 TYR A1180      52.123  10.442   3.279  1.00 35.69           C
ATOM   2646  CD2 TYR A1180      51.274  10.864   1.033  1.00 44.02           C
ATOM   2647  CE1 TYR A1180      51.067   9.545   3.515  1.00 37.58           C
ATOM   2648  CE2 TYR A1180      50.225   9.953   1.255  1.00 41.04           C
ATOM   2649  CZ  TYR A1180      50.103   9.312   2.509  1.00 44.71           C
ATOM   2650  OH  TYR A1180      49.061   8.468   2.752  1.00 40.25           O
ATOM   2651  H   TYR A1180      56.295  12.977   2.252  1.00 41.29           H
ATOM   2652  HA  TYR A1180      55.062  11.122   2.522  1.00 40.90           H
ATOM   2653  HB2 TYR A1180      53.317  12.775   2.735  1.00 39.65           H
ATOM   2654  HB3 TYR A1180      53.018  12.781   1.009  1.00 39.65           H
ATOM   2655  HD1 TYR A1180      52.854  10.629   4.048  1.00 42.82           H
ATOM   2656  HD2 TYR A1180      51.343  11.379   0.084  1.00 52.83           H
ATOM   2657  HE1 TYR A1180      50.993   9.037   4.463  1.00 45.10           H
ATOM   2658  HE2 TYR A1180      49.503   9.760   0.475  1.00 49.25           H
ATOM   2659  HH  TYR A1180      48.986   8.221   3.676  1.00 48.30           H
ATOM   2660  N   ASP A1181      56.205  10.473   0.011  1.00 26.14           N
ATOM   2661  CA  ASP A1181      56.474   9.629  -1.152  1.00 26.62           C
ATOM   2662  C   ASP A1181      57.941   9.181  -1.145  1.00 26.41           C
ATOM   2663  O   ASP A1181      58.794   9.793  -0.497  1.00 30.00           O
ATOM   2664  CB  ASP A1181      56.180  10.398  -2.452  1.00 31.18           C
ATOM   2665  CG  ASP A1181      55.962   9.510  -3.683  1.00 31.00           C
ATOM   2666  OD1 ASP A1181      55.888   8.267  -3.525  1.00 30.27           O
ATOM   2667  OD2 ASP A1181      55.827  10.082  -4.779  1.00 32.65           O1-
ATOM   2668  H   ASP A1181      57.002  10.882   0.481  1.00 31.37           H
ATOM   2669  HA  ASP A1181      55.834   8.746  -1.107  1.00 31.95           H
ATOM   2670  HB2 ASP A1181      55.292  11.022  -2.342  1.00 37.42           H
ATOM   2671  HB3 ASP A1181      56.969  11.117  -2.675  1.00 37.42           H
ATOM   2672  N   VAL A1182      58.228   8.110  -1.896  1.00 26.05           N
ATOM   2673  CA  VAL A1182      59.582   7.715  -2.252  1.00 29.73           C
ATOM   2674  C   VAL A1182      60.212   8.849  -3.062  1.00 36.44           C
ATOM   2675  O   VAL A1182      59.581   9.410  -3.958  1.00 35.33           O
ATOM   2676  CB  VAL A1182      59.573   6.407  -3.063  1.00 37.35           C
ATOM   2677  CG1 VAL A1182      61.013   5.906  -3.279  1.00 30.58           C
ATOM   2678  CG2 VAL A1182      58.796   5.285  -2.362  1.00 35.27           C
ATOM   2679  H   VAL A1182      57.475   7.670  -2.412  1.00 31.26           H
ATOM   2680  HA  VAL A1182      60.161   7.541  -1.348  1.00 35.67           H
ATOM   2681  HB  VAL A1182      59.114   6.594  -4.035  1.00 44.82           H
ATOM   2682 HG11 VAL A1182      61.000   4.961  -3.817  1.00 36.70           H
ATOM   2683 HG12 VAL A1182      61.589   6.620  -3.865  1.00 36.70           H
ATOM   2684 HG13 VAL A1182      61.506   5.749  -2.320  1.00 36.70           H
ATOM   2685 HG21 VAL A1182      58.821   4.407  -3.002  1.00 42.32           H
ATOM   2686 HG22 VAL A1182      59.243   5.047  -1.396  1.00 42.32           H
ATOM   2687 HG23 VAL A1182      57.752   5.559  -2.215  1.00 42.32           H
ATOM   2688  N   ILE A1183      61.463   9.184  -2.736  1.00 37.03           N
ATOM   2689  CA  ILE A1183      62.216  10.221  -3.432  1.00 41.47           C
ATOM   2690  C   ILE A1183      62.691   9.623  -4.774  1.00 46.16           C
ATOM   2691  O   ILE A1183      63.378   8.606  -4.748  1.00 47.79           O
ATOM   2692  CB  ILE A1183      63.399  10.712  -2.560  1.00 41.20           C
ATOM   2693  CG1 ILE A1183      62.934  11.173  -1.154  1.00 33.39           C
ATOM   2694  CG2 ILE A1183      64.140  11.846  -3.303  1.00 39.36           C
ATOM   2695  CD1 ILE A1183      64.090  11.560  -0.220  1.00 37.86           C
ATOM   2696  H   ILE A1183      61.929   8.661  -2.007  1.00 44.44           H
ATOM   2697  HA  ILE A1183      61.549  11.067  -3.588  1.00 49.77           H
ATOM   2698  HB  ILE A1183      64.097   9.883  -2.420  1.00 49.44           H
ATOM   2699 HG12 ILE A1183      62.259  12.022  -1.260  1.00 40.07           H
ATOM   2700 HG13 ILE A1183      62.378  10.377  -0.660  1.00 40.07           H
ATOM   2701 HG21 ILE A1183      65.006  12.184  -2.737  1.00 47.24           H
ATOM   2702 HG22 ILE A1183      64.504  11.501  -4.270  1.00 47.24           H
ATOM   2703 HG23 ILE A1183      63.466  12.688  -3.462  1.00 47.24           H
ATOM   2704 HD11 ILE A1183      63.728  11.688   0.799  1.00 45.43           H
ATOM   2705 HD12 ILE A1183      64.839  10.769  -0.220  1.00 45.43           H
ATOM   2706 HD13 ILE A1183      64.544  12.496  -0.544  1.00 45.43           H
ATOM   2707  N   PRO A1184      62.378  10.219  -5.943  1.00 44.02           N
ATOM   2708  CA  PRO A1184      62.653   9.624  -7.258  1.00 52.31           C
ATOM   2709  C   PRO A1184      64.113   9.212  -7.518  1.00 55.93           C
ATOM   2710  O   PRO A1184      64.337   8.097  -7.985  1.00 55.65           O
ATOM   2711  CB  PRO A1184      62.247  10.697  -8.280  1.00 59.63           C
ATOM   2712  CG  PRO A1184      62.037  11.963  -7.447  1.00 62.37           C
ATOM   2713  CD  PRO A1184      61.562  11.404  -6.116  1.00 52.59           C
ATOM   2714  HA  PRO A1184      61.985   8.775  -7.416  1.00 62.78           H
ATOM   2715  HB2 PRO A1184      62.955  10.844  -9.098  1.00 71.56           H
ATOM   2716  HB3 PRO A1184      61.287  10.392  -8.696  1.00 71.56           H
ATOM   2717  HG2 PRO A1184      62.978  12.502  -7.338  1.00 74.85           H
ATOM   2718  HG3 PRO A1184      61.274  12.608  -7.879  1.00 74.85           H
ATOM   2719  HD2 PRO A1184      61.744  12.154  -5.348  1.00 63.11           H
ATOM   2720  HD3 PRO A1184      60.508  11.121  -6.171  1.00 63.11           H
ATOM   2721  N   ASP A1185      65.092  10.074  -7.206  1.00 53.07           N
ATOM   2722  CA  ASP A1185      66.515   9.813  -7.442  1.00 54.41           C
ATOM   2723  C   ASP A1185      67.325  10.047  -6.156  1.00 54.93           C
ATOM   2724  O   ASP A1185      68.397  10.658  -6.183  1.00 51.27           O
ATOM   2725  CB  ASP A1185      66.993  10.670  -8.622  1.00 57.49           C
ATOM   2726  H   ASP A1185      64.845  10.973  -6.819  1.00 63.68           H
ATOM   2727  HA  ASP A1185      66.661   8.770  -7.727  1.00 65.29           H
ATOM   2728  HB1 ASP A1185      66.399  10.436  -9.506  1.00 68.98           H
ATOM   2729  HB3 ASP A1185      68.036  10.444  -8.846  1.00 68.98           H
ATOM   2730  N   GLY A1186      66.807   9.534  -5.027  1.00 47.91           N
ATOM   2731  CA  GLY A1186      67.380   9.721  -3.695  1.00 54.41           C
ATOM   2732  C   GLY A1186      67.941   8.446  -3.067  1.00 45.22           C
ATOM   2733  O   GLY A1186      68.233   8.458  -1.872  1.00 47.82           O
ATOM   2734  H   GLY A1186      65.941   9.015  -5.083  1.00 57.49           H
ATOM   2735  HA2 GLY A1186      68.183  10.456  -3.730  1.00 65.30           H
ATOM   2736  HA3 GLY A1186      66.594  10.094  -3.042  1.00 65.30           H
ATOM   2737  N   ASP A1187      68.118   7.373  -3.846  1.00 42.24           N
ATOM   2738  CA  ASP A1187      68.598   6.098  -3.332  1.00 35.12           C
ATOM   2739  C   ASP A1187      69.948   6.228  -2.595  1.00 38.49           C
ATOM   2740  O   ASP A1187      70.883   6.874  -3.070  1.00 44.93           O
ATOM   2741  CB  ASP A1187      68.675   5.036  -4.437  1.00 38.43           C
ATOM   2742  CG  ASP A1187      67.376   4.609  -5.127  1.00 47.81           C
ATOM   2743  OD1 ASP A1187      66.357   5.312  -4.983  1.00 51.57           O
ATOM   2744  OD2 ASP A1187      67.410   3.547  -5.792  1.00 40.24           O1-
ATOM   2745  H   ASP A1187      67.859   7.418  -4.820  1.00 50.69           H
ATOM   2746  HA  ASP A1187      67.853   5.743  -2.619  1.00 42.14           H
ATOM   2747  HB2 ASP A1187      69.364   5.377  -5.209  1.00 46.11           H
ATOM   2748  HB3 ASP A1187      69.134   4.150  -4.028  1.00 46.11           H
ATOM   2749  N   LYS A1188      70.026   5.612  -1.410  1.00 34.06           N
ATOM   2750  CA  LYS A1188      71.147   5.649  -0.471  1.00 43.84           C
ATOM   2751  C   LYS A1188      72.025   4.408  -0.653  1.00 39.91           C
ATOM   2752  O   LYS A1188      71.520   3.291  -0.584  1.00 31.49           O
ATOM   2753  CB  LYS A1188      70.544   5.723   0.945  1.00 42.92           C
ATOM   2754  CG  LYS A1188      71.569   5.634   2.085  1.00 49.98           C
ATOM   2755  CD  LYS A1188      70.863   5.595   3.445  1.00 43.76           C
ATOM   2756  CE  LYS A1188      71.899   5.411   4.558  1.00 54.09           C
ATOM   2757  NZ  LYS A1188      71.266   5.323   5.886  1.00 43.41           N1+
ATOM   2758  H   LYS A1188      69.218   5.080  -1.115  1.00 40.87           H
ATOM   2759  HA  LYS A1188      71.744   6.548  -0.634  1.00 52.61           H
ATOM   2760  HB2 LYS A1188      69.999   6.662   1.043  1.00 51.50           H
ATOM   2761  HB3 LYS A1188      69.829   4.907   1.067  1.00 51.50           H
ATOM   2762  HG2 LYS A1188      72.164   4.727   1.983  1.00 59.98           H
ATOM   2763  HG3 LYS A1188      72.235   6.495   2.039  1.00 59.98           H
ATOM   2764  HD2 LYS A1188      70.323   6.529   3.599  1.00 52.51           H
ATOM   2765  HD3 LYS A1188      70.150   4.771   3.463  1.00 52.51           H
ATOM   2766  HE2 LYS A1188      72.412   4.467   4.367  1.00 64.91           H
ATOM   2767  HE3 LYS A1188      72.639   6.212   4.538  1.00 64.91           H
ATOM   2768  HZ1 LYS A1188      71.930   5.603   6.594  1.00 52.09           H
ATOM   2769  HZ2 LYS A1188      70.442   5.906   5.925  1.00 52.09           H
ATOM   2770  HZ3 LYS A1188      70.997   4.364   6.072  1.00 52.09           H
ATOM   2771  N   THR A1189      73.342   4.603  -0.799  1.00 39.60           N
ATOM   2772  CA  THR A1189      74.325   3.520  -0.882  1.00 40.14           C
ATOM   2773  C   THR A1189      74.956   3.221   0.482  1.00 36.70           C
ATOM   2774  O   THR A1189      75.616   4.068   1.079  1.00 41.81           O
ATOM   2775  CB  THR A1189      75.372   3.846  -1.953  1.00 42.64           C
ATOM   2776  OG1 THR A1189      74.727   3.956  -3.205  1.00 46.24           O
ATOM   2777  CG2 THR A1189      76.411   2.727  -2.077  1.00 38.91           C
ATOM   2778  H   THR A1189      73.690   5.548  -0.839  1.00 47.52           H
ATOM   2779  HA  THR A1189      73.809   2.627  -1.238  1.00 48.17           H
ATOM   2780  HB  THR A1189      75.870   4.787  -1.709  1.00 51.17           H
ATOM   2781  HG1 THR A1189      75.359   4.289  -3.845  1.00 55.49           H
ATOM   2782 HG21 THR A1189      77.112   2.963  -2.877  1.00 46.69           H
ATOM   2783 HG22 THR A1189      76.968   2.605  -1.149  1.00 46.69           H
ATOM   2784 HG23 THR A1189      75.909   1.791  -2.324  1.00 46.69           H
ATOM   2785  N   VAL A1190      74.764   1.987   0.937  1.00 33.85           N
ATOM   2786  CA  VAL A1190      75.363   1.373   2.121  1.00 44.46           C
ATOM   2787  C   VAL A1190      76.703   0.741   1.726  1.00 46.31           C
ATOM   2788  O   VAL A1190      76.736  -0.026   0.767  1.00 48.31           O
ATOM   2789  CB  VAL A1190      74.380   0.305   2.659  1.00 44.12           C
ATOM   2790  CG1 VAL A1190      74.939  -0.430   3.881  1.00 48.33           C
ATOM   2791  CG2 VAL A1190      73.064   0.984   3.063  1.00 42.20           C
ATOM   2792  H   VAL A1190      74.188   1.376   0.376  1.00 40.62           H
ATOM   2793  HA  VAL A1190      75.519   2.126   2.897  1.00 53.35           H
ATOM   2794  HB  VAL A1190      74.169  -0.430   1.878  1.00 52.94           H
ATOM   2795 HG11 VAL A1190      74.222  -1.171   4.234  1.00 58.00           H
ATOM   2796 HG12 VAL A1190      75.860  -0.948   3.620  1.00 58.00           H
ATOM   2797 HG13 VAL A1190      75.135   0.286   4.673  1.00 58.00           H
ATOM   2798 HG21 VAL A1190      72.420   0.274   3.574  1.00 50.64           H
ATOM   2799 HG22 VAL A1190      73.270   1.814   3.739  1.00 50.64           H
ATOM   2800 HG23 VAL A1190      72.535   1.355   2.184  1.00 50.64           H
ATOM   2801  N   VAL A1191      77.785   1.036   2.459  1.00 40.17           N
ATOM   2802  CA  VAL A1191      79.130   0.539   2.157  1.00 43.50           C
ATOM   2803  C   VAL A1191      79.674  -0.324   3.311  1.00 49.54           C
ATOM   2804  O   VAL A1191      79.734   0.200   4.468  1.00 57.63           O
ATOM   2805  CB  VAL A1191      80.066   1.698   1.729  1.00 47.14           C
ATOM   2806  CG1 VAL A1191      79.503   2.500   0.538  1.00 57.06           C
ATOM   2807  CG2 VAL A1191      80.355   2.724   2.836  1.00 50.00           C
ATOM   2808  H   VAL A1191      77.702   1.687   3.227  1.00 48.20           H
ATOM   2809  HA  VAL A1191      79.073  -0.131   1.297  1.00 52.20           H
ATOM   2810  HB  VAL A1191      81.018   1.262   1.421  1.00 56.57           H
ATOM   2811 HG11 VAL A1191      78.614   3.058   0.833  1.00 68.47           H
ATOM   2812 HG12 VAL A1191      79.240   1.830  -0.277  1.00 68.47           H
ATOM   2813 HG13 VAL A1191      80.253   3.206   0.180  1.00 68.47           H
ATOM   2814 HG21 VAL A1191      79.431   3.178   3.185  1.00 60.00           H
ATOM   2815 HG22 VAL A1191      81.015   3.505   2.462  1.00 60.00           H
ATOM   2816 HG23 VAL A1191      80.838   2.243   3.676  1.00 60.00           H
ATOM   2817  HC  VAL A1191      79.992  -1.491   3.076  1.00 59.44           H
ATOM   2818  N   PRO A1193      79.142  -2.134   5.991  1.00 25.86           N1+
ATOM   2819  CA  PRO A1193      78.897  -1.832   7.421  1.00 24.55           C
ATOM   2820  C   PRO A1193      79.234  -3.032   8.308  1.00 31.40           C
ATOM   2821  O   PRO A1193      79.043  -4.176   7.901  1.00 32.84           O
ATOM   2822  CB  PRO A1193      77.409  -1.522   7.584  1.00 29.04           C
ATOM   2823  CG  PRO A1193      76.764  -2.340   6.474  1.00 34.62           C
ATOM   2824  CD  PRO A1193      77.806  -2.170   5.371  1.00 24.11           C
ATOM   2825  H2  PRO A1193      79.607  -3.027   5.887  1.00 31.04           H
ATOM   2826  H3  PRO A1193      79.694  -1.415   5.534  1.00 31.04           H
ATOM   2827  HA  PRO A1193      79.467  -0.960   7.743  1.00 29.46           H
ATOM   2828  HB2 PRO A1193      77.283  -0.463   7.366  1.00 34.85           H
ATOM   2829  HB3 PRO A1193      77.004  -1.747   8.566  1.00 34.85           H
ATOM   2830  HG2 PRO A1193      75.821  -1.901   6.153  1.00 41.54           H
ATOM   2831  HG3 PRO A1193      76.626  -3.374   6.785  1.00 41.54           H
ATOM   2832  HD2 PRO A1193      77.727  -2.953   4.617  1.00 28.93           H
ATOM   2833  HD3 PRO A1193      77.641  -1.196   4.910  1.00 28.93           H
ATOM   2834  N   ASP A1194      79.679  -2.766   9.536  1.00 28.72           N
ATOM   2835  CA  ASP A1194      79.812  -3.796  10.560  1.00 30.64           C
ATOM   2836  C   ASP A1194      78.437  -4.243  11.075  1.00 19.74           C
ATOM   2837  O   ASP A1194      78.218  -5.427  11.323  1.00 21.67           O
ATOM   2838  CB  ASP A1194      80.681  -3.297  11.714  1.00 40.26           C
ATOM   2839  CG  ASP A1194      82.059  -2.872  11.224  1.00 37.82           C
ATOM   2840  OD1 ASP A1194      82.817  -3.786  10.841  1.00 33.99           O
ATOM   2841  OD2 ASP A1194      82.319  -1.646  11.227  1.00 38.88           O1-
ATOM   2842  H   ASP A1194      79.810  -1.806   9.824  1.00 34.46           H
ATOM   2843  HA  ASP A1194      80.317  -4.658  10.125  1.00 36.77           H
ATOM   2844  HB2 ASP A1194      80.180  -2.474  12.223  1.00 48.32           H
ATOM   2845  HB3 ASP A1194      80.796  -4.151  12.373  1.00 48.32           H
ATOM   2846  N   ILE A1195      77.518  -3.283  11.247  1.00 23.24           N
ATOM   2847  CA  ILE A1195      76.160  -3.517  11.716  1.00 17.56           C
ATOM   2848  C   ILE A1195      75.207  -2.728  10.818  1.00 25.38           C
ATOM   2849  O   ILE A1195      75.458  -1.560  10.527  1.00 20.47           O
ATOM   2850  CB  ILE A1195      76.019  -3.096  13.192  1.00 20.71           C
ATOM   2851  CG1 ILE A1195      76.989  -3.884  14.105  1.00 26.41           C
ATOM   2852  CG2 ILE A1195      74.560  -3.271  13.666  1.00 17.61           C
ATOM   2853  CD1 ILE A1195      77.108  -3.278  15.503  1.00 18.01           C
ATOM   2854  H   ILE A1195      77.780  -2.325  11.059  1.00 27.89           H
ATOM   2855  HA  ILE A1195      75.939  -4.575  11.654  1.00 21.07           H
ATOM   2856  HB  ILE A1195      76.274  -2.040  13.256  1.00 24.86           H
ATOM   2857 HG12 ILE A1195      76.662  -4.921  14.182  1.00 31.70           H
ATOM   2858 HG13 ILE A1195      77.995  -3.883  13.691  1.00 31.70           H
ATOM   2859 HG21 ILE A1195      74.452  -2.981  14.710  1.00 21.13           H
ATOM   2860 HG22 ILE A1195      73.888  -2.634  13.093  1.00 21.13           H
ATOM   2861 HG23 ILE A1195      74.253  -4.311  13.552  1.00 21.13           H
ATOM   2862 HD11 ILE A1195      77.887  -3.806  16.050  1.00 21.61           H
ATOM   2863 HD12 ILE A1195      77.377  -2.230  15.430  1.00 21.61           H
ATOM   2864 HD13 ILE A1195      76.168  -3.363  16.042  1.00 21.61           H
ATOM   2865  N   LEU A1196      74.097  -3.347  10.417  1.00 25.32           N
ATOM   2866  CA  LEU A1196      72.975  -2.657   9.795  1.00 23.86           C
ATOM   2867  C   LEU A1196      71.758  -2.819  10.700  1.00 25.66           C
ATOM   2868  O   LEU A1196      71.418  -3.929  11.096  1.00 21.38           O
ATOM   2869  CB  LEU A1196      72.749  -3.235   8.397  1.00 18.62           C
ATOM   2870  CG  LEU A1196      71.662  -2.473   7.601  1.00 22.89           C
ATOM   2871  CD1 LEU A1196      72.254  -1.957   6.283  1.00 32.60           C
ATOM   2872  CD2 LEU A1196      70.460  -3.381   7.320  1.00 27.42           C
ATOM   2873  H   LEU A1196      73.960  -4.316  10.671  1.00 30.39           H
ATOM   2874  HA  LEU A1196      73.192  -1.595   9.685  1.00 28.64           H
ATOM   2875  HB2 LEU A1196      73.698  -3.203   7.858  1.00 22.35           H
ATOM   2876  HB3 LEU A1196      72.471  -4.280   8.494  1.00 22.35           H
ATOM   2877  HG  LEU A1196      71.315  -1.612   8.173  1.00 27.47           H
ATOM   2878 HD11 LEU A1196      71.474  -1.500   5.678  1.00 39.12           H
ATOM   2879 HD12 LEU A1196      73.020  -1.212   6.496  1.00 39.12           H
ATOM   2880 HD13 LEU A1196      72.707  -2.774   5.725  1.00 39.12           H
ATOM   2881 HD21 LEU A1196      69.699  -2.834   6.763  1.00 32.90           H
ATOM   2882 HD22 LEU A1196      70.768  -4.254   6.743  1.00 32.90           H
ATOM   2883 HD23 LEU A1196      70.026  -3.713   8.263  1.00 32.90           H
ATOM   2884  N   ILE A1197      71.098  -1.708  11.022  1.00 17.08           N
ATOM   2885  CA  ILE A1197      69.819  -1.684  11.716  1.00 20.56           C
ATOM   2886  C   ILE A1197      68.741  -1.511  10.645  1.00 18.89           C
ATOM   2887  O   ILE A1197      68.782  -0.546   9.898  1.00 15.65           O
ATOM   2888  CB  ILE A1197      69.793  -0.599  12.811  1.00 19.69           C
ATOM   2889  CG1 ILE A1197      70.900  -0.873  13.861  1.00 26.67           C
ATOM   2890  CG2 ILE A1197      68.396  -0.558  13.476  1.00 19.13           C
ATOM   2891  CD1 ILE A1197      71.097   0.288  14.838  1.00 21.23           C
ATOM   2892  H   ILE A1197      71.452  -0.824  10.689  1.00 20.49           H
ATOM   2893  HA  ILE A1197      69.681  -2.626  12.234  1.00 24.68           H
ATOM   2894  HB  ILE A1197      69.987   0.370  12.348  1.00 23.63           H
ATOM   2895 HG12 ILE A1197      70.669  -1.782  14.417  1.00 32.01           H
ATOM   2896 HG13 ILE A1197      71.859  -1.024  13.367  1.00 32.01           H
ATOM   2897 HG21 ILE A1197      68.356   0.196  14.259  1.00 22.95           H
ATOM   2898 HG22 ILE A1197      67.628  -0.305  12.745  1.00 22.95           H
ATOM   2899 HG23 ILE A1197      68.160  -1.531  13.910  1.00 22.95           H
ATOM   2900 HD11 ILE A1197      71.951   0.081  15.482  1.00 25.47           H
ATOM   2901 HD12 ILE A1197      71.292   1.193  14.267  1.00 25.47           H
ATOM   2902 HD13 ILE A1197      70.214   0.427  15.460  1.00 25.47           H
ATOM   2903  N   LEU A1198      67.803  -2.458  10.544  1.00 21.41           N
ATOM   2904  CA  LEU A1198      66.694  -2.430   9.604  1.00 17.36           C
ATOM   2905  C   LEU A1198      65.410  -2.156  10.379  1.00 20.10           C
ATOM   2906  O   LEU A1198      64.861  -3.051  11.017  1.00 19.44           O
ATOM   2907  CB  LEU A1198      66.641  -3.745   8.821  1.00 19.82           C
ATOM   2908  CG  LEU A1198      65.513  -3.739   7.771  1.00 22.84           C
ATOM   2909  CD1 LEU A1198      65.838  -2.790   6.607  1.00 22.78           C
ATOM   2910  CD2 LEU A1198      65.328  -5.168   7.256  1.00 19.88           C
ATOM   2911  H   LEU A1198      67.862  -3.256  11.153  1.00 25.69           H
ATOM   2912  HA  LEU A1198      66.864  -1.630   8.891  1.00 20.83           H
ATOM   2913  HB2 LEU A1198      67.595  -3.920   8.324  1.00 23.78           H
ATOM   2914  HB3 LEU A1198      66.482  -4.566   9.522  1.00 23.78           H
ATOM   2915  HG  LEU A1198      64.580  -3.413   8.226  1.00 27.41           H
ATOM   2916 HD11 LEU A1198      65.063  -2.861   5.847  1.00 27.34           H
ATOM   2917 HD12 LEU A1198      65.867  -1.756   6.945  1.00 27.34           H
ATOM   2918 HD13 LEU A1198      66.797  -3.054   6.160  1.00 27.34           H
ATOM   2919 HD21 LEU A1198      64.526  -5.197   6.519  1.00 23.85           H
ATOM   2920 HD22 LEU A1198      66.255  -5.494   6.796  1.00 23.85           H
ATOM   2921 HD23 LEU A1198      65.075  -5.840   8.077  1.00 23.85           H
ATOM   2922  N   GLU A1199      64.923  -0.924  10.320  1.00 20.99           N
ATOM   2923  CA  GLU A1199      63.757  -0.490  11.057  1.00 21.60           C
ATOM   2924  C   GLU A1199      62.526  -0.513  10.146  1.00 22.44           C
ATOM   2925  O   GLU A1199      62.535   0.060   9.064  1.00 23.37           O
ATOM   2926  CB  GLU A1199      64.076   0.884  11.655  1.00 18.73           C
ATOM   2927  CG  GLU A1199      62.886   1.449  12.426  1.00 28.48           C
ATOM   2928  CD  GLU A1199      62.090   2.453  11.603  1.00 40.07           C
ATOM   2929  OE1 GLU A1199      62.591   3.587  11.471  1.00 36.71           O
ATOM   2930  OE2 GLU A1199      60.986   2.076  11.142  1.00 43.34           O1-
ATOM   2931  H   GLU A1199      65.369  -0.233   9.732  1.00 25.19           H
ATOM   2932  HA  GLU A1199      63.590  -1.158  11.902  1.00 25.92           H
ATOM   2933  HB2 GLU A1199      64.916   0.777  12.342  1.00 22.48           H
ATOM   2934  HB3 GLU A1199      64.378   1.569  10.865  1.00 22.48           H
ATOM   2935  HG2 GLU A1199      62.255   0.617  12.722  1.00 34.17           H
ATOM   2936  HG3 GLU A1199      63.300   1.957  13.296  1.00 34.17           H
ATOM   2937  N   GLY A1200      61.453  -1.178  10.574  1.00 20.02           N
ATOM   2938  CA  GLY A1200      60.226  -1.211   9.817  1.00 25.92           C
ATOM   2939  C   GLY A1200      59.185  -2.083  10.482  1.00 18.86           C
ATOM   2940  O   GLY A1200      59.502  -3.100  11.082  1.00 17.80           O
ATOM   2941  H   GLY A1200      61.463  -1.650  11.465  1.00 24.03           H
ATOM   2942  HA2 GLY A1200      59.865  -0.190   9.692  1.00 31.10           H
ATOM   2943  HA3 GLY A1200      60.438  -1.629   8.841  1.00 31.10           H
ATOM   2944  N   LEU A1201      57.922  -1.710  10.320  1.00 17.87           N
ATOM   2945  CA  LEU A1201      56.794  -2.440  10.889  1.00 22.97           C
ATOM   2946  C   LEU A1201      56.618  -3.888  10.375  1.00 19.96           C
ATOM   2947  O   LEU A1201      55.974  -4.685  11.025  1.00 17.77           O
ATOM   2948  CB  LEU A1201      55.473  -1.689  10.626  1.00 22.94           C
ATOM   2949  CG  LEU A1201      55.071  -1.522   9.148  1.00 28.03           C
ATOM   2950  CD1 LEU A1201      54.229  -2.692   8.620  1.00 14.75           C
ATOM   2951  CD2 LEU A1201      54.266  -0.218   9.010  1.00 23.85           C
ATOM   2952  H   LEU A1201      57.741  -0.855   9.814  1.00 21.44           H
ATOM   2953  HA  LEU A1201      56.917  -2.513  12.008  1.00 27.56           H
ATOM   2954  HB2 LEU A1201      54.673  -2.200  11.185  1.00 27.53           H
ATOM   2955  HB3 LEU A1201      55.557  -0.676  11.085  1.00 27.53           H
ATOM   2956  HG  LEU A1201      55.994  -1.430   8.524  1.00 33.64           H
ATOM   2957 HD11 LEU A1201      54.090  -2.610   7.533  1.00 17.71           H
ATOM   2958 HD12 LEU A1201      54.640  -3.674   8.837  1.00 17.71           H
ATOM   2959 HD13 LEU A1201      53.222  -2.689   9.050  1.00 17.71           H
ATOM   2960 HD21 LEU A1201      53.914  -0.072   7.986  1.00 28.62           H
ATOM   2961 HD22 LEU A1201      53.383  -0.218   9.659  1.00 28.62           H
ATOM   2962 HD23 LEU A1201      54.887   0.648   9.284  1.00 28.62           H
ATOM   2963  N   ASN A1202      57.201  -4.183   9.193  1.00 12.04           N
ATOM   2964  CA  ASN A1202      57.056  -5.427   8.413  1.00 20.66           C
ATOM   2965  C   ASN A1202      58.295  -6.351   8.428  1.00 24.77           C
ATOM   2966  O   ASN A1202      58.323  -7.345   7.704  1.00 17.23           O
ATOM   2967  CB  ASN A1202      56.660  -5.104   6.952  1.00 23.59           C
ATOM   2968  CG  ASN A1202      57.679  -4.299   6.149  1.00 23.33           C
ATOM   2969  OD1 ASN A1202      58.441  -3.493   6.681  1.00 18.19           O
ATOM   2970  ND2 ASN A1202      57.643  -4.467   4.831  1.00 18.12           N
ATOM   2971  H   ASN A1202      57.737  -3.452   8.747  1.00 14.44           H
ATOM   2972  HA  ASN A1202      56.228  -6.003   8.825  1.00 24.80           H
ATOM   2973  HB2 ASN A1202      56.445  -6.025   6.413  1.00 28.31           H
ATOM   2974  HB3 ASN A1202      55.738  -4.527   6.979  1.00 28.31           H
ATOM   2975 HD21 ASN A1202      58.276  -3.945   4.246  1.00 21.74           H
ATOM   2976 HD22 ASN A1202      56.957  -5.082   4.417  1.00 21.74           H
ATOM   2977  N   VAL A1203      59.339  -6.038   9.211  1.00 16.30           N
ATOM   2978  CA  VAL A1203      60.589  -6.823   9.184  1.00 14.88           C
ATOM   2979  C   VAL A1203      60.425  -8.264   9.676  1.00 16.37           C
ATOM   2980  O   VAL A1203      61.302  -9.083   9.390  1.00 19.15           O
ATOM   2981  CB  VAL A1203      61.740  -6.118   9.919  1.00 13.45           C
ATOM   2982  CG1 VAL A1203      62.069  -4.792   9.230  1.00 11.75           C
ATOM   2983  CG2 VAL A1203      61.423  -5.903  11.401  1.00 23.16           C
ATOM   2984  H   VAL A1203      59.302  -5.212   9.789  1.00 19.56           H
ATOM   2985  HA  VAL A1203      60.901  -6.887   8.141  1.00 17.85           H
ATOM   2986  HB  VAL A1203      62.625  -6.755   9.853  1.00 16.15           H
ATOM   2987 HG11 VAL A1203      62.923  -4.329   9.721  1.00 14.10           H
ATOM   2988 HG12 VAL A1203      62.324  -4.979   8.187  1.00 14.10           H
ATOM   2989 HG13 VAL A1203      61.220  -4.112   9.276  1.00 14.10           H
ATOM   2990 HG21 VAL A1203      62.231  -5.360  11.889  1.00 27.80           H
ATOM   2991 HG22 VAL A1203      60.510  -5.326  11.504  1.00 27.80           H
ATOM   2992 HG23 VAL A1203      61.306  -6.863  11.900  1.00 27.80           H
ATOM   2993  N   LEU A1204      59.351  -8.573  10.417  1.00 16.36           N
ATOM   2994  CA  LEU A1204      59.032  -9.923  10.897  1.00 16.18           C
ATOM   2995  C   LEU A1204      57.972 -10.638  10.043  1.00 21.12           C
ATOM   2996  O   LEU A1204      57.685 -11.806  10.304  1.00 21.25           O
ATOM   2997  CB  LEU A1204      58.643  -9.890  12.384  1.00 19.77           C
ATOM   2998  CG  LEU A1204      59.774  -9.500  13.344  1.00 19.02           C
ATOM   2999  CD1 LEU A1204      59.201  -9.276  14.747  1.00 25.81           C
ATOM   3000  CD2 LEU A1204      60.851 -10.590  13.406  1.00 15.11           C
ATOM   3001  H   LEU A1204      58.667  -7.848  10.597  1.00 19.64           H
ATOM   3002  HA  LEU A1204      59.926 -10.539  10.825  1.00 19.41           H
ATOM   3003  HB2 LEU A1204      57.832  -9.184  12.509  1.00 23.73           H
ATOM   3004  HB3 LEU A1204      58.278 -10.871  12.686  1.00 23.73           H
ATOM   3005  HG  LEU A1204      60.237  -8.575  13.005  1.00 22.82           H
ATOM   3006 HD11 LEU A1204      59.959  -8.817  15.381  1.00 30.97           H
ATOM   3007 HD12 LEU A1204      58.338  -8.616  14.694  1.00 30.97           H
ATOM   3008 HD13 LEU A1204      58.892 -10.225  15.185  1.00 30.97           H
ATOM   3009 HD21 LEU A1204      61.578 -10.326  14.167  1.00 18.14           H
ATOM   3010 HD22 LEU A1204      60.407 -11.548  13.671  1.00 18.14           H
ATOM   3011 HD23 LEU A1204      61.364 -10.678  12.451  1.00 18.14           H
ATOM   3012  N   GLN A1205      57.403  -9.976   9.026  1.00 16.81           N
ATOM   3013  CA  GLN A1205      56.455 -10.569   8.091  1.00 15.75           C
ATOM   3014  C   GLN A1205      57.147 -11.543   7.135  1.00 25.83           C
ATOM   3015  O   GLN A1205      58.366 -11.576   7.023  1.00 20.88           O
ATOM   3016  CB  GLN A1205      55.725  -9.455   7.320  1.00 21.21           C
ATOM   3017  CG  GLN A1205      54.790  -8.700   8.262  1.00 21.17           C
ATOM   3018  CD  GLN A1205      54.088  -7.516   7.622  1.00 25.05           C
ATOM   3019  OE1 GLN A1205      54.209  -7.234   6.431  1.00 26.48           O
ATOM   3020  NE2 GLN A1205      53.349  -6.801   8.456  1.00 26.28           N
ATOM   3021  H   GLN A1205      57.669  -9.017   8.853  1.00 20.17           H
ATOM   3022  HA  GLN A1205      55.698 -11.114   8.656  1.00 18.91           H
ATOM   3023  HB2 GLN A1205      56.444  -8.779   6.865  1.00 25.45           H
ATOM   3024  HB3 GLN A1205      55.132  -9.881   6.516  1.00 25.45           H
ATOM   3025  HG2 GLN A1205      54.027  -9.386   8.630  1.00 25.40           H
ATOM   3026  HG3 GLN A1205      55.348  -8.334   9.121  1.00 25.40           H
ATOM   3027 HE21 GLN A1205      53.245  -7.096   9.415  1.00 31.54           H
ATOM   3028 HE22 GLN A1205      52.847  -6.002   8.099  1.00 31.54           H
ATOM   3029  N   SER A1206      56.369 -12.378   6.461  1.00 22.52           N
ATOM   3030  CA  SER A1206      56.861 -13.468   5.633  1.00 27.96           C
ATOM   3031  C   SER A1206      55.917 -13.688   4.450  1.00 23.79           C
ATOM   3032  O   SER A1206      54.995 -12.900   4.242  1.00 25.89           O
ATOM   3033  CB  SER A1206      57.014 -14.711   6.514  1.00 23.80           C
ATOM   3034  OG  SER A1206      55.734 -15.077   6.969  1.00 23.36           O
ATOM   3035  H   SER A1206      55.364 -12.309   6.580  1.00 27.03           H
ATOM   3036  HA  SER A1206      57.843 -13.220   5.237  1.00 33.55           H
ATOM   3037  HB2 SER A1206      57.455 -15.529   5.948  1.00 28.56           H
ATOM   3038  HB3 SER A1206      57.656 -14.479   7.366  1.00 28.56           H
ATOM   3039  HG  SER A1206      55.812 -15.819   7.574  1.00 28.04           H
ATOM   3040  N   GLY A1207      56.145 -14.742   3.668  1.00 25.02           N
ATOM   3041  CA  GLY A1207      55.377 -15.057   2.469  1.00 24.35           C
ATOM   3042  C   GLY A1207      53.863 -15.064   2.685  1.00 25.23           C
ATOM   3043  O   GLY A1207      53.143 -14.675   1.769  1.00 24.86           O
ATOM   3044  H   GLY A1207      56.913 -15.360   3.893  1.00 30.02           H
ATOM   3045  HA2 GLY A1207      55.613 -14.322   1.700  1.00 29.23           H
ATOM   3046  HA3 GLY A1207      55.681 -16.034   2.106  1.00 29.23           H
ATOM   3047  N   MET A1208      53.389 -15.480   3.874  1.00 28.79           N
ATOM   3048  CA  MET A1208      51.964 -15.603   4.202  1.00 26.71           C
ATOM   3049  C   MET A1208      51.226 -14.263   4.210  1.00 24.93           C
ATOM   3050  O   MET A1208      50.015 -14.245   4.020  1.00 24.57           O
ATOM   3051  CB  MET A1208      51.760 -16.309   5.548  1.00 22.16           C
ATOM   3052  CG  MET A1208      52.145 -15.509   6.788  1.00 26.11           C
ATOM   3053  SD  MET A1208      52.083 -16.462   8.329  1.00 31.61           S
ATOM   3054  CE  MET A1208      50.307 -16.832   8.376  1.00 27.63           C
ATOM   3055  H   MET A1208      54.047 -15.757   4.586  1.00 34.55           H
ATOM   3056  HA  MET A1208      51.503 -16.235   3.444  1.00 32.06           H
ATOM   3057  HB2 MET A1208      50.714 -16.600   5.624  1.00 26.59           H
ATOM   3058  HB3 MET A1208      52.356 -17.207   5.561  1.00 26.59           H
ATOM   3059  HG2 MET A1208      53.160 -15.145   6.659  1.00 31.33           H
ATOM   3060  HG3 MET A1208      51.493 -14.641   6.879  1.00 31.33           H
ATOM   3061  HE1 MET A1208      50.071 -17.317   9.321  1.00 33.16           H
ATOM   3062  HE2 MET A1208      49.734 -15.908   8.287  1.00 33.16           H
ATOM   3063  HE3 MET A1208      50.044 -17.505   7.561  1.00 33.16           H
ATOM   3064  N   ASP A1209      51.950 -13.168   4.460  1.00 24.28           N
ATOM   3065  CA  ASP A1209      51.428 -11.806   4.424  1.00 27.49           C
ATOM   3066  C   ASP A1209      51.315 -11.256   2.999  1.00 35.21           C
ATOM   3067  O   ASP A1209      50.746 -10.185   2.815  1.00 35.53           O
ATOM   3068  CB  ASP A1209      52.321 -10.888   5.259  1.00 25.60           C
ATOM   3069  CG  ASP A1209      52.448 -11.387   6.685  1.00 37.57           C
ATOM   3070  OD1 ASP A1209      51.386 -11.433   7.360  1.00 29.54           O
ATOM   3071  OD2 ASP A1209      53.565 -11.729   7.088  1.00 26.62           O1-
ATOM   3072  H   ASP A1209      52.940 -13.272   4.628  1.00 29.14           H
ATOM   3073  HA  ASP A1209      50.435 -11.798   4.878  1.00 32.99           H
ATOM   3074  HB2 ASP A1209      53.308 -10.834   4.809  1.00 30.73           H
ATOM   3075  HB3 ASP A1209      51.846  -9.906   5.264  1.00 30.73           H
ATOM   3076  N   TYR A1210      51.888 -11.946   2.002  1.00 34.18           N
ATOM   3077  CA  TYR A1210      51.939 -11.521   0.608  1.00 35.01           C
ATOM   3078  C   TYR A1210      51.349 -12.628  -0.286  1.00 25.94           C
ATOM   3079  O   TYR A1210      52.025 -13.087  -1.200  1.00 37.00           O
ATOM   3080  CB  TYR A1210      53.384 -11.109   0.243  1.00 30.08           C
ATOM   3081  CG  TYR A1210      53.937  -9.958   1.076  1.00 28.00           C
ATOM   3082  CD1 TYR A1210      54.331 -10.190   2.399  1.00 24.19           C
ATOM   3083  CD2 TYR A1210      54.046  -8.660   0.549  1.00 29.13           C
ATOM   3084  CE1 TYR A1210      54.717  -9.134   3.246  1.00 34.21           C
ATOM   3085  CE2 TYR A1210      54.484  -7.605   1.372  1.00 29.76           C
ATOM   3086  CZ  TYR A1210      54.750  -7.817   2.745  1.00 43.75           C
ATOM   3087  OH  TYR A1210      55.103  -6.775   3.562  1.00 38.83           O
ATOM   3088  H   TYR A1210      52.344 -12.820   2.225  1.00 41.01           H
ATOM   3089  HA  TYR A1210      51.310 -10.642   0.479  1.00 42.02           H
ATOM   3090  HB2 TYR A1210      54.041 -11.972   0.356  1.00 36.10           H
ATOM   3091  HB3 TYR A1210      53.404 -10.814  -0.805  1.00 36.10           H
ATOM   3092  HD1 TYR A1210      54.289 -11.192   2.780  1.00 29.03           H
ATOM   3093  HD2 TYR A1210      53.803  -8.477  -0.487  1.00 34.96           H
ATOM   3094  HE1 TYR A1210      54.985  -9.331   4.272  1.00 41.05           H
ATOM   3095  HE2 TYR A1210      54.659  -6.636   0.944  1.00 35.72           H
ATOM   3096  HH  TYR A1210      54.976  -6.977   4.495  1.00 46.60           H
ATOM   3097  N   PRO A1211      50.100 -13.090  -0.065  1.00 32.29           N
ATOM   3098  CA  PRO A1211      49.508 -14.167  -0.864  1.00 35.27           C
ATOM   3099  C   PRO A1211      49.260 -13.770  -2.329  1.00 37.35           C
ATOM   3100  O   PRO A1211      49.150 -14.647  -3.183  1.00 41.34           O
ATOM   3101  CB  PRO A1211      48.162 -14.451  -0.187  1.00 32.09           C
ATOM   3102  CG  PRO A1211      47.781 -13.099   0.414  1.00 39.87           C
ATOM   3103  CD  PRO A1211      49.131 -12.571   0.889  1.00 34.40           C
ATOM   3104  HA  PRO A1211      50.092 -15.082  -0.781  1.00 42.33           H
ATOM   3105  HB2 PRO A1211      47.398 -14.862  -0.846  1.00 38.51           H
ATOM   3106  HB3 PRO A1211      48.350 -15.152   0.627  1.00 38.51           H
ATOM   3107  HG2 PRO A1211      47.324 -12.454  -0.338  1.00 47.85           H
ATOM   3108  HG3 PRO A1211      47.118 -13.210   1.270  1.00 47.85           H
ATOM   3109  HD2 PRO A1211      49.094 -11.481   0.878  1.00 41.29           H
ATOM   3110  HD3 PRO A1211      49.335 -12.970   1.881  1.00 41.29           H
ATOM   3111  N   HIS A1212      49.173 -12.458  -2.598  1.00 45.17           N
ATOM   3112  CA  HIS A1212      49.053 -11.847  -3.919  1.00 43.80           C
ATOM   3113  C   HIS A1212      50.346 -11.954  -4.746  1.00 43.69           C
ATOM   3114  O   HIS A1212      50.283 -11.869  -5.971  1.00 48.86           O
ATOM   3115  CB  HIS A1212      48.622 -10.378  -3.751  1.00 43.37           C
ATOM   3116  CG  HIS A1212      49.518  -9.543  -2.860  1.00 49.89           C
ATOM   3117  ND1 HIS A1212      49.519  -9.571  -1.460  1.00 43.13           N
ATOM   3118  CD2 HIS A1212      50.442  -8.631  -3.285  1.00 44.15           C
ATOM   3119  CE1 HIS A1212      50.442  -8.677  -1.080  1.00 39.15           C
ATOM   3120  NE2 HIS A1212      51.019  -8.108  -2.152  1.00 44.01           N
ATOM   3121  H   HIS A1212      49.250 -11.819  -1.819  1.00 54.20           H
ATOM   3122  HA  HIS A1212      48.261 -12.359  -4.469  1.00 52.56           H
ATOM   3123  HB2 HIS A1212      47.618 -10.363  -3.325  1.00 52.04           H
ATOM   3124  HB3 HIS A1212      48.564  -9.910  -4.734  1.00 52.04           H
ATOM   3125  HD2 HIS A1212      50.679  -8.375  -4.307  1.00 52.99           H
ATOM   3126  HE1 HIS A1212      50.718  -8.477  -0.053  1.00 46.98           H
ATOM   3127  HE2 HIS A1212      51.772  -7.433  -2.128  1.00 52.82           H
ATOM   3128  N   ASP A1213      51.506 -12.095  -4.088  1.00 41.40           N
ATOM   3129  CA  ASP A1213      52.824 -12.127  -4.712  1.00 35.82           C
ATOM   3130  C   ASP A1213      53.809 -12.754  -3.695  1.00 36.05           C
ATOM   3131  O   ASP A1213      54.572 -12.029  -3.053  1.00 36.42           O
ATOM   3132  CB  ASP A1213      53.223 -10.688  -5.093  1.00 34.76           C
ATOM   3133  CG  ASP A1213      54.510 -10.599  -5.900  1.00 33.99           C
ATOM   3134  OD1 ASP A1213      54.995  -9.447  -6.066  1.00 38.40           O
ATOM   3135  OD2 ASP A1213      55.006 -11.656  -6.324  1.00 45.75           O1-
ATOM   3136  H   ASP A1213      51.485 -12.176  -3.081  1.00 49.68           H
ATOM   3137  HA  ASP A1213      52.766 -12.744  -5.611  1.00 42.99           H
ATOM   3138  HB2 ASP A1213      52.439 -10.216  -5.682  1.00 41.71           H
ATOM   3139  HB3 ASP A1213      53.303 -10.050  -4.215  1.00 41.71           H
ATOM   3140  N   PRO A1214      53.782 -14.084  -3.480  1.00 38.02           N
ATOM   3141  CA  PRO A1214      54.491 -14.705  -2.360  1.00 33.62           C
ATOM   3142  C   PRO A1214      56.006 -14.769  -2.576  1.00 41.42           C
ATOM   3143  O   PRO A1214      56.491 -14.870  -3.702  1.00 31.79           O
ATOM   3144  CB  PRO A1214      53.931 -16.131  -2.291  1.00 35.47           C
ATOM   3145  CG  PRO A1214      53.429 -16.406  -3.706  1.00 43.88           C
ATOM   3146  CD  PRO A1214      52.910 -15.039  -4.136  1.00 41.85           C
ATOM   3147  HA  PRO A1214      54.219 -14.250  -1.409  1.00 40.35           H
ATOM   3148  HB2 PRO A1214      54.643 -16.876  -1.939  1.00 42.56           H
ATOM   3149  HB3 PRO A1214      53.073 -16.108  -1.618  1.00 42.56           H
ATOM   3150  HG2 PRO A1214      54.252 -16.755  -4.330  1.00 52.66           H
ATOM   3151  HG3 PRO A1214      52.610 -17.125  -3.715  1.00 52.66           H
ATOM   3152  HD2 PRO A1214      52.967 -14.974  -5.223  1.00 50.22           H
ATOM   3153  HD3 PRO A1214      51.895 -14.902  -3.761  1.00 50.22           H
ATOM   3154  N   HIS A1215      56.738 -14.755  -1.455  1.00 30.81           N
ATOM   3155  CA  HIS A1215      58.174 -14.983  -1.375  1.00 27.41           C
ATOM   3156  C   HIS A1215      58.410 -16.115  -0.368  1.00 28.51           C
ATOM   3157  O   HIS A1215      57.639 -16.303   0.571  1.00 28.60           O
ATOM   3158  CB  HIS A1215      58.928 -13.674  -1.028  1.00 25.36           C
ATOM   3159  CG  HIS A1215      58.511 -13.003   0.256  1.00 25.79           C
ATOM   3160  ND1 HIS A1215      59.249 -13.002   1.441  1.00 30.84           N
ATOM   3161  CD2 HIS A1215      57.350 -12.312   0.457  1.00 22.08           C
ATOM   3162  CE1 HIS A1215      58.474 -12.379   2.342  1.00 23.43           C
ATOM   3163  NE2 HIS A1215      57.367 -11.883   1.763  1.00 36.29           N
ATOM   3164  H   HIS A1215      56.256 -14.690  -0.571  1.00 36.97           H
ATOM   3165  HA  HIS A1215      58.547 -15.326  -2.341  1.00 32.90           H
ATOM   3166  HB2 HIS A1215      58.794 -12.957  -1.837  1.00 30.44           H
ATOM   3167  HB3 HIS A1215      59.995 -13.891  -0.962  1.00 30.44           H
ATOM   3168  HD2 HIS A1215      56.530 -12.222  -0.242  1.00 26.50           H
ATOM   3169  HE1 HIS A1215      58.513 -12.583   3.398  1.00 28.12           H
ATOM   3170  HE2 HIS A1215      56.565 -11.524   2.261  1.00 43.55           H
ATOM   3171  N   HIS A1216      59.449 -16.904  -0.626  1.00 23.14           N
ATOM   3172  CA  HIS A1216      59.759 -18.170   0.043  1.00 27.31           C
ATOM   3173  C   HIS A1216      61.014 -18.070   0.922  1.00 25.68           C
ATOM   3174  O   HIS A1216      61.338 -19.028   1.617  1.00 21.23           O
ATOM   3175  CB  HIS A1216      59.914 -19.249  -1.034  1.00 21.54           C
ATOM   3176  CG  HIS A1216      58.684 -19.389  -1.893  1.00 25.57           C
ATOM   3177  ND1 HIS A1216      58.408 -18.697  -3.079  1.00 32.69           N
ATOM   3178  CD2 HIS A1216      57.602 -20.140  -1.551  1.00 30.96           C
ATOM   3179  CE1 HIS A1216      57.166 -19.079  -3.426  1.00 38.70           C
ATOM   3180  NE2 HIS A1216      56.660 -19.943  -2.526  1.00 30.34           N
ATOM   3181  H   HIS A1216      60.022 -16.673  -1.425  1.00 27.77           H
ATOM   3182  HA  HIS A1216      58.922 -18.475   0.679  1.00 32.78           H
ATOM   3183  HB2 HIS A1216      60.081 -20.206  -0.545  1.00 25.85           H
ATOM   3184  HB3 HIS A1216      60.780 -19.030  -1.661  1.00 25.85           H
ATOM   3185  HD2 HIS A1216      57.494 -20.724  -0.655  1.00 37.16           H
ATOM   3186  HE1 HIS A1216      56.667 -18.785  -4.339  1.00 46.45           H
ATOM   3187  HE2 HIS A1216      55.769 -20.419  -2.586  1.00 36.41           H
ATOM   3188  N   VAL A1217      61.731 -16.940   0.885  1.00 21.29           N
ATOM   3189  CA  VAL A1217      62.806 -16.614   1.821  1.00 22.58           C
ATOM   3190  C   VAL A1217      62.482 -15.238   2.394  1.00 26.28           C
ATOM   3191  O   VAL A1217      62.242 -14.289   1.649  1.00 24.53           O
ATOM   3192  CB  VAL A1217      64.193 -16.632   1.144  1.00 21.38           C
ATOM   3193  CG1 VAL A1217      65.279 -16.617   2.230  1.00 33.11           C
ATOM   3194  CG2 VAL A1217      64.435 -17.880   0.284  1.00 26.56           C
ATOM   3195  H   VAL A1217      61.457 -16.215   0.239  1.00 25.55           H
ATOM   3196  HA  VAL A1217      62.817 -17.332   2.645  1.00 27.10           H
ATOM   3197  HB  VAL A1217      64.316 -15.748   0.517  1.00 25.65           H
ATOM   3198 HG11 VAL A1217      66.266 -16.627   1.769  1.00 39.73           H
ATOM   3199 HG12 VAL A1217      65.183 -15.721   2.840  1.00 39.73           H
ATOM   3200 HG13 VAL A1217      65.184 -17.494   2.870  1.00 39.73           H
ATOM   3201 HG21 VAL A1217      65.431 -17.830  -0.157  1.00 31.87           H
ATOM   3202 HG22 VAL A1217      64.347 -18.780   0.892  1.00 31.87           H
ATOM   3203 HG23 VAL A1217      63.713 -17.929  -0.532  1.00 31.87           H
ATOM   3204  N   PHE A1218      62.432 -15.140   3.719  1.00 20.72           N
ATOM   3205  CA  PHE A1218      61.904 -13.969   4.408  1.00 19.55           C
ATOM   3206  C   PHE A1218      63.037 -13.027   4.827  1.00 20.08           C
ATOM   3207  O   PHE A1218      64.200 -13.424   4.894  1.00 22.65           O
ATOM   3208  CB  PHE A1218      61.092 -14.455   5.616  1.00 17.73           C
ATOM   3209  CG  PHE A1218      60.164 -15.632   5.350  1.00 24.14           C
ATOM   3210  CD1 PHE A1218      60.027 -16.632   6.331  1.00 18.50           C
ATOM   3211  CD2 PHE A1218      59.483 -15.769   4.122  1.00 27.91           C
ATOM   3212  CE1 PHE A1218      59.256 -17.776   6.069  1.00 30.30           C
ATOM   3213  CE2 PHE A1218      58.731 -16.921   3.855  1.00 24.38           C
ATOM   3214  CZ  PHE A1218      58.627 -17.927   4.823  1.00 26.34           C
ATOM   3215  H   PHE A1218      62.681 -15.942   4.283  1.00 24.87           H
ATOM   3216  HA  PHE A1218      61.212 -13.437   3.754  1.00 23.47           H
ATOM   3217  HB2 PHE A1218      61.792 -14.737   6.403  1.00 21.27           H
ATOM   3218  HB3 PHE A1218      60.496 -13.625   5.994  1.00 21.27           H
ATOM   3219  HD1 PHE A1218      60.541 -16.539   7.276  1.00 22.21           H
ATOM   3220  HD2 PHE A1218      59.565 -15.012   3.357  1.00 33.50           H
ATOM   3221  HE1 PHE A1218      59.169 -18.553   6.812  1.00 36.36           H
ATOM   3222  HE2 PHE A1218      58.242 -17.045   2.904  1.00 29.26           H
ATOM   3223  HZ  PHE A1218      58.065 -18.817   4.598  1.00 31.61           H
ATOM   3224  N   VAL A1219      62.684 -11.771   5.139  1.00 19.53           N
ATOM   3225  CA  VAL A1219      63.601 -10.786   5.725  1.00 27.56           C
ATOM   3226  C   VAL A1219      64.337 -11.379   6.936  1.00 17.65           C
ATOM   3227  O   VAL A1219      65.551 -11.231   7.038  1.00 16.06           O
ATOM   3228  CB  VAL A1219      62.858  -9.479   6.095  1.00 20.51           C
ATOM   3229  CG1 VAL A1219      63.733  -8.523   6.928  1.00 21.88           C
ATOM   3230  CG2 VAL A1219      62.430  -8.732   4.826  1.00 20.07           C
ATOM   3231  H   VAL A1219      61.724 -11.494   5.000  1.00 23.44           H
ATOM   3232  HA  VAL A1219      64.344 -10.543   4.965  1.00 33.07           H
ATOM   3233  HB  VAL A1219      61.964  -9.719   6.672  1.00 24.61           H
ATOM   3234 HG11 VAL A1219      63.192  -7.599   7.129  1.00 26.26           H
ATOM   3235 HG12 VAL A1219      63.985  -8.967   7.890  1.00 26.26           H
ATOM   3236 HG13 VAL A1219      64.654  -8.286   6.395  1.00 26.26           H
ATOM   3237 HG21 VAL A1219      61.872  -7.837   5.098  1.00 24.08           H
ATOM   3238 HG22 VAL A1219      63.308  -8.445   4.246  1.00 24.08           H
ATOM   3239 HG23 VAL A1219      61.791  -9.361   4.212  1.00 24.08           H
ATOM   3240  N   SER A1220      63.612 -12.059   7.838  1.00 18.78           N
ATOM   3241  CA  SER A1220      64.145 -12.656   9.060  1.00 19.50           C
ATOM   3242  C   SER A1220      65.213 -13.734   8.831  1.00 24.86           C
ATOM   3243  O   SER A1220      66.022 -13.978   9.727  1.00 21.32           O
ATOM   3244  CB  SER A1220      63.005 -13.239   9.888  1.00 19.67           C
ATOM   3245  OG  SER A1220      62.332 -14.196   9.104  1.00 23.52           O
ATOM   3246  H   SER A1220      62.618 -12.147   7.691  1.00 22.54           H
ATOM   3247  HA  SER A1220      64.596 -11.857   9.647  1.00 23.40           H
ATOM   3248  HB2 SER A1220      63.411 -13.723  10.769  1.00 23.61           H
ATOM   3249  HB3 SER A1220      62.316 -12.461  10.210  1.00 23.61           H
ATOM   3250  HG  SER A1220      61.877 -13.709   8.418  1.00 28.23           H
ATOM   3251  N   ASP A1221      65.202 -14.386   7.661  1.00 27.13           N
ATOM   3252  CA  ASP A1221      66.231 -15.334   7.248  1.00 19.35           C
ATOM   3253  C   ASP A1221      67.587 -14.670   6.984  1.00 26.39           C
ATOM   3254  O   ASP A1221      68.589 -15.371   6.908  1.00 20.69           O
ATOM   3255  CB  ASP A1221      65.760 -16.154   6.038  1.00 22.27           C
ATOM   3256  CG  ASP A1221      64.542 -17.019   6.353  1.00 25.06           C
ATOM   3257  OD1 ASP A1221      64.557 -17.666   7.421  1.00 23.19           O
ATOM   3258  OD2 ASP A1221      63.611 -17.056   5.525  1.00 22.43           O1-
ATOM   3259  H   ASP A1221      64.496 -14.152   6.979  1.00 32.56           H
ATOM   3260  HA  ASP A1221      66.372 -16.031   8.074  1.00 23.22           H
ATOM   3261  HB2 ASP A1221      65.579 -15.519   5.173  1.00 26.73           H
ATOM   3262  HB3 ASP A1221      66.571 -16.835   5.784  1.00 26.73           H
ATOM   3263  N   PHE A1222      67.628 -13.339   6.844  1.00 24.44           N
ATOM   3264  CA  PHE A1222      68.843 -12.544   6.676  1.00 21.52           C
ATOM   3265  C   PHE A1222      69.097 -11.573   7.851  1.00 20.61           C
ATOM   3266  O   PHE A1222      69.982 -10.728   7.766  1.00 16.05           O
ATOM   3267  CB  PHE A1222      68.753 -11.825   5.328  1.00 24.42           C
ATOM   3268  CG  PHE A1222      68.529 -12.752   4.144  1.00 17.54           C
ATOM   3269  CD1 PHE A1222      67.282 -12.798   3.495  1.00 16.75           C
ATOM   3270  CD2 PHE A1222      69.567 -13.593   3.706  1.00 26.65           C
ATOM   3271  CE1 PHE A1222      67.084 -13.669   2.410  1.00 31.81           C
ATOM   3272  CE2 PHE A1222      69.364 -14.474   2.633  1.00 32.22           C
ATOM   3273  CZ  PHE A1222      68.126 -14.504   1.975  1.00 29.58           C
ATOM   3274  H   PHE A1222      66.755 -12.831   6.856  1.00 29.33           H
ATOM   3275  HA  PHE A1222      69.708 -13.202   6.623  1.00 25.82           H
ATOM   3276  HB2 PHE A1222      67.938 -11.106   5.382  1.00 29.30           H
ATOM   3277  HB3 PHE A1222      69.680 -11.278   5.162  1.00 29.30           H
ATOM   3278  HD1 PHE A1222      66.465 -12.178   3.836  1.00 20.10           H
ATOM   3279  HD2 PHE A1222      70.520 -13.570   4.204  1.00 31.99           H
ATOM   3280  HE1 PHE A1222      66.125 -13.705   1.916  1.00 38.17           H
ATOM   3281  HE2 PHE A1222      70.159 -15.130   2.317  1.00 38.66           H
ATOM   3282  HZ  PHE A1222      67.972 -15.172   1.141  1.00 35.50           H
ATOM   3283  N   VAL A1223      68.346 -11.701   8.956  1.00 17.14           N
ATOM   3284  CA  VAL A1223      68.494 -10.905  10.170  1.00 15.54           C
ATOM   3285  C   VAL A1223      69.072 -11.799  11.272  1.00 21.51           C
ATOM   3286  O   VAL A1223      68.618 -12.921  11.474  1.00 19.55           O
ATOM   3287  CB  VAL A1223      67.131 -10.282  10.535  1.00 16.53           C
ATOM   3288  CG1 VAL A1223      67.177  -9.586  11.898  1.00 20.85           C
ATOM   3289  CG2 VAL A1223      66.698  -9.236   9.492  1.00 16.49           C
ATOM   3290  H   VAL A1223      67.647 -12.428   8.977  1.00 20.57           H
ATOM   3291  HA  VAL A1223      69.187 -10.081  10.010  1.00 18.65           H
ATOM   3292  HB  VAL A1223      66.378 -11.068  10.588  1.00 19.84           H
ATOM   3293 HG11 VAL A1223      66.200  -9.174  12.134  1.00 25.02           H
ATOM   3294 HG12 VAL A1223      67.424 -10.301  12.681  1.00 25.02           H
ATOM   3295 HG13 VAL A1223      67.913  -8.782  11.888  1.00 25.02           H
ATOM   3296 HG21 VAL A1223      65.707  -8.848   9.725  1.00 19.78           H
ATOM   3297 HG22 VAL A1223      67.401  -8.405   9.476  1.00 19.78           H
ATOM   3298 HG23 VAL A1223      66.674  -9.662   8.496  1.00 19.78           H
ATOM   3299  N   ASP A1224      70.074 -11.283  11.996  1.00 20.84           N
ATOM   3300  CA  ASP A1224      70.696 -11.959  13.126  1.00 22.09           C
ATOM   3301  C   ASP A1224      69.885 -11.824  14.417  1.00 21.85           C
ATOM   3302  O   ASP A1224      69.807 -12.774  15.185  1.00 22.18           O
ATOM   3303  CB  ASP A1224      72.122 -11.455  13.338  1.00 24.24           C
ATOM   3304  CG  ASP A1224      72.983 -11.746  12.122  1.00 25.22           C
ATOM   3305  OD1 ASP A1224      73.121 -10.837  11.276  1.00 22.77           O
ATOM   3306  OD2 ASP A1224      73.493 -12.883  12.043  1.00 26.83           O1-
ATOM   3307  H   ASP A1224      70.394 -10.348  11.790  1.00 25.00           H
ATOM   3308  HA  ASP A1224      70.775 -13.020  12.887  1.00 26.51           H
ATOM   3309  HB2 ASP A1224      72.083 -10.383  13.517  1.00 29.09           H
ATOM   3310  HB3 ASP A1224      72.520 -11.991  14.198  1.00 29.09           H
ATOM   3311  N   PHE A1225      69.316 -10.634  14.682  1.00 18.67           N
ATOM   3312  CA  PHE A1225      68.586 -10.357  15.912  1.00 20.42           C
ATOM   3313  C   PHE A1225      67.428  -9.415  15.585  1.00 21.56           C
ATOM   3314  O   PHE A1225      67.620  -8.467  14.838  1.00 23.21           O
ATOM   3315  CB  PHE A1225      69.555  -9.686  16.892  1.00 19.00           C
ATOM   3316  CG  PHE A1225      69.077  -9.651  18.331  1.00 20.63           C
ATOM   3317  CD1 PHE A1225      69.502 -10.649  19.229  1.00 15.68           C
ATOM   3318  CD2 PHE A1225      68.206  -8.639  18.772  1.00 18.70           C
ATOM   3319  CE1 PHE A1225      69.034 -10.648  20.552  1.00 17.64           C
ATOM   3320  CE2 PHE A1225      67.743  -8.639  20.098  1.00 24.63           C
ATOM   3321  CZ  PHE A1225      68.146  -9.652  20.983  1.00 14.62           C
ATOM   3322  H   PHE A1225      69.423  -9.878  14.020  1.00 22.40           H
ATOM   3323  HA  PHE A1225      68.198 -11.278  16.346  1.00 24.51           H
ATOM   3324  HB2 PHE A1225      70.492 -10.235  16.868  1.00 22.81           H
ATOM   3325  HB3 PHE A1225      69.758  -8.669  16.558  1.00 22.81           H
ATOM   3326  HD1 PHE A1225      70.172 -11.429  18.900  1.00 18.82           H
ATOM   3327  HD2 PHE A1225      67.882  -7.864  18.094  1.00 22.44           H
ATOM   3328  HE1 PHE A1225      69.343 -11.427  21.233  1.00 21.17           H
ATOM   3329  HE2 PHE A1225      67.076  -7.863  20.437  1.00 29.55           H
ATOM   3330  HZ  PHE A1225      67.785  -9.657  21.999  1.00 17.55           H
ATOM   3331  N   SER A1226      66.245  -9.635  16.159  1.00 17.70           N
ATOM   3332  CA  SER A1226      65.094  -8.774  15.942  1.00 19.62           C
ATOM   3333  C   SER A1226      64.474  -8.325  17.256  1.00 22.39           C
ATOM   3334  O   SER A1226      64.392  -9.076  18.222  1.00 20.68           O
ATOM   3335  CB  SER A1226      64.088  -9.489  15.050  1.00 16.73           C
ATOM   3336  OG  SER A1226      63.665 -10.698  15.645  1.00 16.89           O
ATOM   3337  H   SER A1226      66.112 -10.442  16.754  1.00 21.24           H
ATOM   3338  HA  SER A1226      65.397  -7.878  15.403  1.00 23.54           H
ATOM   3339  HB2 SER A1226      63.226  -8.847  14.871  1.00 20.08           H
ATOM   3340  HB3 SER A1226      64.581  -9.695  14.100  1.00 20.08           H
ATOM   3341  HG  SER A1226      63.817 -11.419  15.026  1.00 20.26           H
ATOM   3342  N   ILE A1227      64.032  -7.073  17.264  1.00 16.43           N
ATOM   3343  CA  ILE A1227      63.390  -6.408  18.381  1.00 21.29           C
ATOM   3344  C   ILE A1227      61.990  -6.049  17.911  1.00 21.96           C
ATOM   3345  O   ILE A1227      61.848  -5.443  16.856  1.00 18.49           O
ATOM   3346  CB  ILE A1227      64.193  -5.153  18.799  1.00 21.93           C
ATOM   3347  CG1 ILE A1227      65.595  -5.521  19.335  1.00 19.77           C
ATOM   3348  CG2 ILE A1227      63.391  -4.334  19.832  1.00 18.62           C
ATOM   3349  CD1 ILE A1227      66.563  -4.338  19.407  1.00 23.75           C
ATOM   3350  H   ILE A1227      64.144  -6.528  16.419  1.00 19.71           H
ATOM   3351  HA  ILE A1227      63.358  -7.076  19.232  1.00 25.55           H
ATOM   3352  HB  ILE A1227      64.319  -4.539  17.908  1.00 26.32           H
ATOM   3353 HG12 ILE A1227      65.500  -5.971  20.321  1.00 23.73           H
ATOM   3354 HG13 ILE A1227      66.061  -6.260  18.683  1.00 23.73           H
ATOM   3355 HG21 ILE A1227      63.983  -3.504  20.214  1.00 22.35           H
ATOM   3356 HG22 ILE A1227      62.495  -3.915  19.377  1.00 22.35           H
ATOM   3357 HG23 ILE A1227      63.099  -4.974  20.664  1.00 22.35           H
ATOM   3358 HD11 ILE A1227      67.530  -4.687  19.768  1.00 28.50           H
ATOM   3359 HD12 ILE A1227      66.695  -3.909  18.414  1.00 28.50           H
ATOM   3360 HD13 ILE A1227      66.193  -3.576  20.091  1.00 28.50           H
ATOM   3361  N   TYR A1228      60.968  -6.357  18.704  1.00 21.79           N
ATOM   3362  CA  TYR A1228      59.631  -5.821  18.514  1.00 27.02           C
ATOM   3363  C   TYR A1228      59.353  -4.832  19.646  1.00 20.42           C
ATOM   3364  O   TYR A1228      59.276  -5.218  20.809  1.00 16.81           O
ATOM   3365  CB  TYR A1228      58.633  -6.972  18.470  1.00 22.85           C
ATOM   3366  CG  TYR A1228      57.233  -6.527  18.119  1.00 17.67           C
ATOM   3367  CD1 TYR A1228      56.743  -6.722  16.815  1.00 21.72           C
ATOM   3368  CD2 TYR A1228      56.411  -5.949  19.099  1.00 27.66           C
ATOM   3369  CE1 TYR A1228      55.417  -6.383  16.501  1.00 30.34           C
ATOM   3370  CE2 TYR A1228      55.090  -5.588  18.789  1.00 28.35           C
ATOM   3371  CZ  TYR A1228      54.585  -5.812  17.491  1.00 27.15           C
ATOM   3372  OH  TYR A1228      53.303  -5.468  17.197  1.00 24.80           O
ATOM   3373  H   TYR A1228      61.145  -6.868  19.556  1.00 26.15           H
ATOM   3374  HA  TYR A1228      59.563  -5.298  17.562  1.00 32.43           H
ATOM   3375  HB2 TYR A1228      58.960  -7.677  17.710  1.00 27.42           H
ATOM   3376  HB3 TYR A1228      58.624  -7.491  19.428  1.00 27.42           H
ATOM   3377  HD1 TYR A1228      57.374  -7.157  16.059  1.00 26.06           H
ATOM   3378  HD2 TYR A1228      56.785  -5.801  20.099  1.00 33.19           H
ATOM   3379  HE1 TYR A1228      55.045  -6.557  15.505  1.00 36.41           H
ATOM   3380  HE2 TYR A1228      54.457  -5.164  19.550  1.00 34.03           H
ATOM   3381  HH  TYR A1228      53.055  -5.692  16.298  1.00 29.76           H
ATOM   3382  N   VAL A1229      59.182  -3.555  19.290  1.00 19.74           N
ATOM   3383  CA  VAL A1229      58.752  -2.509  20.215  1.00 20.53           C
ATOM   3384  C   VAL A1229      57.224  -2.573  20.289  1.00 27.51           C
ATOM   3385  O   VAL A1229      56.545  -2.485  19.267  1.00 21.69           O
ATOM   3386  CB  VAL A1229      59.253  -1.119  19.761  1.00 17.35           C
ATOM   3387  CG1 VAL A1229      59.182  -0.123  20.933  1.00 20.27           C
ATOM   3388  CG2 VAL A1229      60.698  -1.127  19.244  1.00 17.41           C
ATOM   3389  H   VAL A1229      59.262  -3.302  18.315  1.00 23.69           H
ATOM   3390  HA  VAL A1229      59.172  -2.704  21.203  1.00 24.63           H
ATOM   3391  HB  VAL A1229      58.623  -0.768  18.948  1.00 20.82           H
ATOM   3392 HG11 VAL A1229      59.412   0.886  20.587  1.00 24.33           H
ATOM   3393 HG12 VAL A1229      58.190  -0.131  21.378  1.00 24.33           H
ATOM   3394 HG13 VAL A1229      59.899  -0.407  21.703  1.00 24.33           H
ATOM   3395 HG21 VAL A1229      61.003  -0.113  18.979  1.00 20.89           H
ATOM   3396 HG22 VAL A1229      61.370  -1.517  20.009  1.00 20.89           H
ATOM   3397 HG23 VAL A1229      60.776  -1.741  18.348  1.00 20.89           H
ATOM   3398  N   ASP A1230      56.694  -2.769  21.494  1.00 29.20           N
ATOM   3399  CA  ASP A1230      55.302  -3.073  21.776  1.00 23.83           C
ATOM   3400  C   ASP A1230      54.748  -1.971  22.686  1.00 31.96           C
ATOM   3401  O   ASP A1230      55.456  -1.455  23.549  1.00 22.90           O
ATOM   3402  CB  ASP A1230      55.260  -4.407  22.521  1.00 19.52           C
ATOM   3403  CG  ASP A1230      53.891  -5.076  22.549  1.00 25.03           C
ATOM   3404  OD1 ASP A1230      52.971  -4.615  21.849  1.00 33.88           O
ATOM   3405  OD2 ASP A1230      53.787  -6.101  23.259  1.00 39.37           O1-
ATOM   3406  H   ASP A1230      57.312  -2.811  22.289  1.00 35.04           H
ATOM   3407  HA  ASP A1230      54.721  -3.157  20.859  1.00 28.60           H
ATOM   3408  HB2 ASP A1230      55.957  -5.111  22.069  1.00 23.42           H
ATOM   3409  HB3 ASP A1230      55.636  -4.306  23.537  1.00 23.42           H
ATOM   3410  N   ALA A1231      53.466  -1.633  22.517  1.00 28.70           N
ATOM   3411  CA  ALA A1231      52.759  -0.725  23.409  1.00 31.85           C
ATOM   3412  C   ALA A1231      51.247  -0.881  23.207  1.00 30.52           C
ATOM   3413  O   ALA A1231      50.820  -1.269  22.120  1.00 29.45           O
ATOM   3414  CB  ALA A1231      53.172   0.725  23.126  1.00 23.25           C
ATOM   3415  H   ALA A1231      52.920  -2.085  21.797  1.00 34.44           H
ATOM   3416  HA  ALA A1231      53.033  -0.974  24.432  1.00 38.22           H
ATOM   3417  HB1 ALA A1231      52.680   1.408  23.819  1.00 27.90           H
ATOM   3418  HB2 ALA A1231      54.247   0.847  23.225  1.00 27.90           H
ATOM   3419  HB3 ALA A1231      52.885   0.989  22.111  1.00 27.90           H
ATOM   3420  N   PRO A1232      50.422  -0.546  24.214  1.00 34.50           N
ATOM   3421  CA  PRO A1232      48.966  -0.594  24.119  1.00 37.90           C
ATOM   3422  C   PRO A1232      48.411   0.406  23.103  1.00 28.72           C
ATOM   3423  O   PRO A1232      48.991   1.472  22.895  1.00 24.24           O
ATOM   3424  CB  PRO A1232      48.473  -0.166  25.511  1.00 39.83           C
ATOM   3425  CG  PRO A1232      49.659  -0.391  26.434  1.00 44.80           C
ATOM   3426  CD  PRO A1232      50.843  -0.104  25.525  1.00 39.18           C
ATOM   3427  HA  PRO A1232      48.624  -1.617  23.962  1.00 45.48           H
ATOM   3428  HB2 PRO A1232      48.311   0.911  25.488  1.00 47.80           H
ATOM   3429  HB3 PRO A1232      47.561  -0.660  25.846  1.00 47.80           H
ATOM   3430  HG2 PRO A1232      49.658   0.323  27.256  1.00 53.76           H
ATOM   3431  HG3 PRO A1232      49.661  -1.414  26.809  1.00 53.76           H
ATOM   3432  HD2 PRO A1232      51.041   0.963  25.475  1.00 47.01           H
ATOM   3433  HD3 PRO A1232      51.685  -0.677  25.907  1.00 47.01           H
ATOM   3434  N   GLU A1233      47.251   0.078  22.530  1.00 24.80           N
ATOM   3435  CA  GLU A1233      46.588   0.874  21.499  1.00 33.21           C
ATOM   3436  C   GLU A1233      46.338   2.323  21.944  1.00 29.20           C
ATOM   3437  O   GLU A1233      46.474   3.234  21.125  1.00 33.61           O
ATOM   3438  CB  GLU A1233      45.276   0.187  21.095  1.00 33.07           C
ATOM   3439  CG  GLU A1233      44.552   0.886  19.932  1.00 33.71           C
ATOM   3440  CD  GLU A1233      43.755   2.156  20.249  1.00 41.02           C
ATOM   3441  OE1 GLU A1233      43.140   2.205  21.337  1.00 38.93           O
ATOM   3442  OE2 GLU A1233      43.741   3.045  19.368  1.00 35.59           O1-
ATOM   3443  H   GLU A1233      46.810  -0.791  22.791  1.00 29.76           H
ATOM   3444  HA  GLU A1233      47.230   0.883  20.620  1.00 39.86           H
ATOM   3445  HB2 GLU A1233      45.503  -0.831  20.777  1.00 39.69           H
ATOM   3446  HB3 GLU A1233      44.613   0.117  21.955  1.00 39.69           H
ATOM   3447  HG2 GLU A1233      45.227   1.047  19.092  1.00 40.46           H
ATOM   3448  HG3 GLU A1233      43.796   0.173  19.619  1.00 40.46           H
ATOM   3449  N   ASP A1234      45.964   2.539  23.214  1.00 31.14           N
ATOM   3450  CA  ASP A1234      45.612   3.859  23.728  1.00 35.59           C
ATOM   3451  C   ASP A1234      46.835   4.792  23.718  1.00 28.10           C
ATOM   3452  O   ASP A1234      46.706   5.977  23.401  1.00 25.90           O
ATOM   3453  CB  ASP A1234      44.977   3.765  25.125  1.00 40.22           C
ATOM   3454  CG  ASP A1234      45.930   3.185  26.170  1.00 40.51           C
ATOM   3455  OD1 ASP A1234      46.070   1.943  26.187  1.00 41.46           O
ATOM   3456  OD2 ASP A1234      46.498   3.994  26.936  1.00 38.53           O1-
ATOM   3457  H   ASP A1234      45.907   1.761  23.857  1.00 37.37           H
ATOM   3458  HA  ASP A1234      44.853   4.276  23.064  1.00 42.71           H
ATOM   3459  HB2 ASP A1234      44.661   4.765  25.422  1.00 48.27           H
ATOM   3460  HB3 ASP A1234      44.114   3.104  25.033  1.00 48.27           H
ATOM   3461  N   LEU A1235      48.020   4.251  24.045  1.00 19.54           N
ATOM   3462  CA  LEU A1235      49.280   4.976  24.006  1.00 17.28           C
ATOM   3463  C   LEU A1235      49.757   5.201  22.576  1.00 25.12           C
ATOM   3464  O   LEU A1235      50.200   6.306  22.268  1.00 23.53           O
ATOM   3465  CB  LEU A1235      50.346   4.257  24.849  1.00 26.35           C
ATOM   3466  CG  LEU A1235      50.096   4.293  26.370  1.00 27.55           C
ATOM   3467  CD1 LEU A1235      51.196   3.507  27.088  1.00 22.75           C
ATOM   3468  CD2 LEU A1235      50.096   5.726  26.922  1.00 26.73           C
ATOM   3469  H   LEU A1235      48.052   3.270  24.286  1.00 23.45           H
ATOM   3470  HA  LEU A1235      49.109   5.960  24.436  1.00 20.73           H
ATOM   3471  HB2 LEU A1235      50.406   3.218  24.526  1.00 31.62           H
ATOM   3472  HB3 LEU A1235      51.308   4.714  24.643  1.00 31.62           H
ATOM   3473  HG  LEU A1235      49.138   3.824  26.577  1.00 33.06           H
ATOM   3474 HD11 LEU A1235      51.078   3.608  28.166  1.00 27.30           H
ATOM   3475 HD12 LEU A1235      51.128   2.451  26.847  1.00 27.30           H
ATOM   3476 HD13 LEU A1235      52.171   3.885  26.791  1.00 27.30           H
ATOM   3477 HD21 LEU A1235      49.987   5.701  28.007  1.00 32.08           H
ATOM   3478 HD22 LEU A1235      51.034   6.220  26.669  1.00 32.08           H
ATOM   3479 HD23 LEU A1235      49.260   6.296  26.520  1.00 32.08           H
ATOM   3480  N   LEU A1236      49.653   4.186  21.706  1.00 22.75           N
ATOM   3481  CA  LEU A1236      50.002   4.309  20.292  1.00 21.25           C
ATOM   3482  C   LEU A1236      49.203   5.429  19.608  1.00 21.62           C
ATOM   3483  O   LEU A1236      49.772   6.205  18.840  1.00 23.64           O
ATOM   3484  CB  LEU A1236      49.778   2.980  19.565  1.00 24.58           C
ATOM   3485  CG  LEU A1236      50.724   1.835  19.984  1.00 22.56           C
ATOM   3486  CD1 LEU A1236      50.229   0.535  19.341  1.00 24.50           C
ATOM   3487  CD2 LEU A1236      52.158   2.117  19.531  1.00 29.30           C
ATOM   3488  H   LEU A1236      49.283   3.301  22.027  1.00 27.30           H
ATOM   3489  HA  LEU A1236      51.059   4.561  20.226  1.00 25.51           H
ATOM   3490  HB2 LEU A1236      48.748   2.670  19.730  1.00 29.49           H
ATOM   3491  HB3 LEU A1236      49.899   3.156  18.498  1.00 29.49           H
ATOM   3492  HG  LEU A1236      50.716   1.735  21.066  1.00 27.08           H
ATOM   3493 HD11 LEU A1236      50.933  -0.276  19.528  1.00 29.40           H
ATOM   3494 HD12 LEU A1236      49.261   0.257  19.755  1.00 29.40           H
ATOM   3495 HD13 LEU A1236      50.127   0.675  18.269  1.00 29.40           H
ATOM   3496 HD21 LEU A1236      52.760   1.226  19.694  1.00 35.16           H
ATOM   3497 HD22 LEU A1236      52.188   2.380  18.474  1.00 35.16           H
ATOM   3498 HD23 LEU A1236      52.581   2.930  20.121  1.00 35.16           H
ATOM   3499  N   GLN A1237      47.899   5.517  19.895  1.00 20.11           N
ATOM   3500  CA  GLN A1237      47.008   6.537  19.343  1.00 26.21           C
ATOM   3501  C   GLN A1237      47.452   7.936  19.772  1.00 20.88           C
ATOM   3502  O   GLN A1237      47.541   8.830  18.934  1.00 26.26           O
ATOM   3503  CB  GLN A1237      45.558   6.241  19.760  1.00 25.14           C
ATOM   3504  CG  GLN A1237      44.555   7.218  19.128  1.00 31.52           C
ATOM   3505  CD  GLN A1237      43.108   7.008  19.579  1.00 33.83           C
ATOM   3506  OE1 GLN A1237      42.402   7.979  19.844  1.00 51.15           O
ATOM   3507  NE2 GLN A1237      42.622   5.769  19.635  1.00 34.86           N
ATOM   3508  H   GLN A1237      47.497   4.835  20.526  1.00 24.13           H
ATOM   3509  HA  GLN A1237      47.061   6.473  18.256  1.00 31.45           H
ATOM   3510  HB2 GLN A1237      45.307   5.230  19.451  1.00 30.17           H
ATOM   3511  HB3 GLN A1237      45.468   6.296  20.844  1.00 30.17           H
ATOM   3512  HG2 GLN A1237      44.838   8.244  19.346  1.00 37.83           H
ATOM   3513  HG3 GLN A1237      44.593   7.119  18.046  1.00 37.83           H
ATOM   3514 HE21 GLN A1237      43.207   4.966  19.425  1.00 41.84           H
ATOM   3515 HE22 GLN A1237      41.689   5.620  19.981  1.00 41.84           H
ATOM   3516  N   THR A1238      47.740   8.115  21.065  1.00 25.20           N
ATOM   3517  CA  THR A1238      48.236   9.370  21.625  1.00 26.07           C
ATOM   3518  C   THR A1238      49.532   9.813  20.939  1.00 29.00           C
ATOM   3519  O   THR A1238      49.640  10.966  20.524  1.00 27.84           O
ATOM   3520  CB  THR A1238      48.398   9.238  23.150  1.00 24.49           C
ATOM   3521  OG1 THR A1238      47.155   8.903  23.734  1.00 29.38           O
ATOM   3522  CG2 THR A1238      48.883  10.543  23.791  1.00 31.49           C
ATOM   3523  H   THR A1238      47.658   7.323  21.690  1.00 30.24           H
ATOM   3524  HA  THR A1238      47.467  10.120  21.440  1.00 31.28           H
ATOM   3525  HB  THR A1238      49.118   8.450  23.371  1.00 29.39           H
ATOM   3526  HG1 THR A1238      46.911   8.021  23.434  1.00 35.25           H
ATOM   3527 HG21 THR A1238      48.926  10.422  24.873  1.00 37.79           H
ATOM   3528 HG22 THR A1238      49.878  10.797  23.430  1.00 37.79           H
ATOM   3529 HG23 THR A1238      48.187  11.349  23.567  1.00 37.79           H
ATOM   3530  N   TRP A1239      50.510   8.909  20.819  1.00 18.66           N
ATOM   3531  CA  TRP A1239      51.817   9.206  20.245  1.00 21.38           C
ATOM   3532  C   TRP A1239      51.729   9.515  18.749  1.00 14.99           C
ATOM   3533  O   TRP A1239      52.482  10.341  18.242  1.00 22.53           O
ATOM   3534  CB  TRP A1239      52.750   8.020  20.520  1.00 23.64           C
ATOM   3535  CG  TRP A1239      52.953   7.653  21.959  1.00 27.37           C
ATOM   3536  CD1 TRP A1239      52.667   8.415  23.041  1.00 34.10           C
ATOM   3537  CD2 TRP A1239      53.433   6.387  22.497  1.00 24.44           C
ATOM   3538  NE1 TRP A1239      52.955   7.723  24.195  1.00 25.45           N
ATOM   3539  CE2 TRP A1239      53.440   6.466  23.919  1.00 30.54           C
ATOM   3540  CE3 TRP A1239      53.867   5.178  21.918  1.00 24.80           C
ATOM   3541  CZ2 TRP A1239      53.856   5.400  24.726  1.00 26.18           C
ATOM   3542  CZ3 TRP A1239      54.300   4.106  22.717  1.00 20.85           C
ATOM   3543  CH2 TRP A1239      54.274   4.208  24.116  1.00 24.76           C
ATOM   3544  H   TRP A1239      50.371   7.977  21.187  1.00 22.39           H
ATOM   3545  HA  TRP A1239      52.228  10.079  20.752  1.00 25.65           H
ATOM   3546  HB2 TRP A1239      52.376   7.139  19.999  1.00 28.37           H
ATOM   3547  HB3 TRP A1239      53.729   8.238  20.091  1.00 28.37           H
ATOM   3548  HD1 TRP A1239      52.263   9.415  23.007  1.00 40.93           H
ATOM   3549  HE1 TRP A1239      52.793   8.100  25.117  1.00 30.54           H
ATOM   3550  HE3 TRP A1239      53.868   5.078  20.848  1.00 29.76           H
ATOM   3551  HZ2 TRP A1239      53.813   5.481  25.798  1.00 31.41           H
ATOM   3552  HZ3 TRP A1239      54.633   3.192  22.249  1.00 25.02           H
ATOM   3553  HH2 TRP A1239      54.555   3.362  24.722  1.00 29.71           H
ATOM   3554  N   TYR A1240      50.803   8.865  18.041  1.00 17.67           N
ATOM   3555  CA  TYR A1240      50.589   9.060  16.606  1.00 21.87           C
ATOM   3556  C   TYR A1240      50.062  10.500  16.359  1.00 20.65           C
ATOM   3557  O   TYR A1240      50.628  11.246  15.613  1.00 22.31           O
ATOM   3558  CB  TYR A1240      49.588   8.019  16.045  1.00 24.28           C
ATOM   3559  CG  TYR A1240      49.288   8.306  14.603  1.00 23.18           C
ATOM   3560  CD1 TYR A1240      50.178   7.865  13.611  1.00 20.32           C
ATOM   3561  CD2 TYR A1240      48.159   9.064  14.249  1.00 25.06           C
ATOM   3562  CE1 TYR A1240      49.971   8.199  12.273  1.00 25.93           C
ATOM   3563  CE2 TYR A1240      47.940   9.419  12.922  1.00 19.01           C
ATOM   3564  CZ  TYR A1240      48.858   8.987  11.952  1.00 27.06           C
ATOM   3565  OH  TYR A1240      48.582   9.370  10.661  1.00 20.55           O
ATOM   3566  H   TYR A1240      50.242   8.203  18.525  1.00 21.21           H
ATOM   3567  HA  TYR A1240      51.559   8.955  16.043  1.00 26.25           H
ATOM   3568  HB2 TYR A1240      50.022   7.000  16.151  1.00 29.13           H
ATOM   3569  HB3 TYR A1240      48.661   7.982  16.642  1.00 29.13           H
ATOM   3570  HD1 TYR A1240      51.046   7.266  13.885  1.00 24.38           H
ATOM   3571  HD2 TYR A1240      47.457   9.382  15.019  1.00 30.08           H
ATOM   3572  HE1 TYR A1240      50.698   7.915  11.504  1.00 31.12           H
ATOM   3573  HE2 TYR A1240      47.115  10.047  12.615  1.00 22.81           H
ATOM   3574  HH  TYR A1240      49.306   9.036  10.025  1.00 24.66           H
ATOM   3575  N   ILE A1241      48.982  10.843  17.089  1.00 19.83           N
ATOM   3576  CA  ILE A1241      48.313  12.148  17.049  1.00 23.86           C
ATOM   3577  C   ILE A1241      49.296  13.253  17.420  1.00 23.07           C
ATOM   3578  O   ILE A1241      49.345  14.249  16.711  1.00 26.89           O
ATOM   3579  CB  ILE A1241      47.035  12.181  17.926  1.00 21.96           C
ATOM   3580  CG1 ILE A1241      45.948  11.244  17.340  1.00 19.64           C
ATOM   3581  CG2 ILE A1241      46.468  13.616  18.056  1.00 27.47           C
ATOM   3582  CD1 ILE A1241      44.749  11.042  18.275  1.00 31.96           C
ATOM   3583  H   ILE A1241      48.621  10.161  17.743  1.00 23.80           H
ATOM   3584  HA  ILE A1241      47.992  12.318  16.022  1.00 28.64           H
ATOM   3585  HB  ILE A1241      47.295  11.825  18.926  1.00 26.35           H
ATOM   3586 HG12 ILE A1241      45.591  11.649  16.393  1.00 23.57           H
ATOM   3587 HG13 ILE A1241      46.371  10.263  17.130  1.00 23.57           H
ATOM   3588 HG21 ILE A1241      45.592  13.636  18.702  1.00 32.96           H
ATOM   3589 HG22 ILE A1241      47.197  14.286  18.509  1.00 32.96           H
ATOM   3590 HG23 ILE A1241      46.195  14.003  17.072  1.00 32.96           H
ATOM   3591 HD11 ILE A1241      44.106  10.250  17.888  1.00 38.35           H
ATOM   3592 HD12 ILE A1241      45.104  10.753  19.265  1.00 38.35           H
ATOM   3593 HD13 ILE A1241      44.158  11.954  18.355  1.00 38.35           H
ATOM   3594  N   ASN A1242      50.072  13.119  18.501  1.00 22.90           N
ATOM   3595  CA  ASN A1242      51.006  14.173  18.910  1.00 23.79           C
ATOM   3596  C   ASN A1242      52.142  14.378  17.903  1.00 28.46           C
ATOM   3597  O   ASN A1242      52.545  15.517  17.668  1.00 21.75           O
ATOM   3598  CB  ASN A1242      51.504  13.923  20.336  1.00 24.70           C
ATOM   3599  CG  ASN A1242      50.367  14.019  21.354  1.00 40.69           C
ATOM   3600  OD1 ASN A1242      49.416  14.778  21.192  1.00 33.93           O
ATOM   3601  ND2 ASN A1242      50.490  13.318  22.469  1.00 41.93           N
ATOM   3602  H   ASN A1242      50.004  12.286  19.074  1.00 27.48           H
ATOM   3603  HA  ASN A1242      50.443  15.107  18.930  1.00 28.55           H
ATOM   3604  HB2 ASN A1242      52.001  12.955  20.399  1.00 29.64           H
ATOM   3605  HB3 ASN A1242      52.216  14.712  20.570  1.00 29.64           H
ATOM   3606 HD21 ASN A1242      49.791  13.391  23.193  1.00 50.32           H
ATOM   3607 HD22 ASN A1242      51.303  12.732  22.607  1.00 50.32           H
ATOM   3608  N   ARG A1243      52.621  13.299  17.272  1.00 25.01           N
ATOM   3609  CA  ARG A1243      53.582  13.374  16.170  1.00 23.75           C
ATOM   3610  C   ARG A1243      52.979  14.050  14.937  1.00 21.05           C
ATOM   3611  O   ARG A1243      53.649  14.859  14.299  1.00 22.37           O
ATOM   3612  CB  ARG A1243      54.097  11.966  15.842  1.00 25.40           C
ATOM   3613  CG  ARG A1243      55.243  12.012  14.826  1.00 29.79           C
ATOM   3614  CD  ARG A1243      55.760  10.615  14.481  1.00 21.76           C
ATOM   3615  NE  ARG A1243      54.758   9.827  13.757  1.00 22.42           N
ATOM   3616  CZ  ARG A1243      54.923   8.577  13.318  1.00 23.24           C
ATOM   3617  NH1 ARG A1243      56.059   7.922  13.526  1.00 23.60           N
ATOM   3618  NH2 ARG A1243      53.934   7.977  12.661  1.00 18.50           N1+
ATOM   3619  H   ARG A1243      52.265  12.387  17.526  1.00 30.01           H
ATOM   3620  HA  ARG A1243      54.434  13.970  16.501  1.00 28.50           H
ATOM   3621  HB2 ARG A1243      54.462  11.491  16.751  1.00 30.49           H
ATOM   3622  HB3 ARG A1243      53.284  11.357  15.462  1.00 30.49           H
ATOM   3623  HG2 ARG A1243      54.904  12.493  13.915  1.00 35.75           H
ATOM   3624  HG3 ARG A1243      56.062  12.601  15.235  1.00 35.75           H
ATOM   3625  HD2 ARG A1243      56.662  10.706  13.873  1.00 26.11           H
ATOM   3626  HD3 ARG A1243      56.011  10.098  15.406  1.00 26.11           H
ATOM   3627  HE  ARG A1243      53.876  10.278  13.566  1.00 26.91           H
ATOM   3628 HH11 ARG A1243      56.827   8.361  14.017  1.00 28.32           H
ATOM   3629 HH12 ARG A1243      56.174   6.968  13.202  1.00 28.32           H
ATOM   3630 HH21 ARG A1243      53.065   8.463  12.498  1.00 22.20           H
ATOM   3631 HH22 ARG A1243      54.078   7.040  12.311  1.00 22.20           H
ATOM   3632  N   PHE A1244      51.718  13.734  14.624  1.00 22.68           N
ATOM   3633  CA  PHE A1244      50.950  14.362  13.556  1.00 22.73           C
ATOM   3634  C   PHE A1244      50.839  15.870  13.782  1.00 19.77           C
ATOM   3635  O   PHE A1244      51.066  16.639  12.854  1.00 20.80           O
ATOM   3636  CB  PHE A1244      49.564  13.704  13.431  1.00 25.70           C
ATOM   3637  CG  PHE A1244      48.630  14.379  12.450  1.00 20.04           C
ATOM   3638  CD1 PHE A1244      48.492  13.873  11.149  1.00 24.71           C
ATOM   3639  CD2 PHE A1244      47.875  15.496  12.847  1.00 24.04           C
ATOM   3640  CE1 PHE A1244      47.654  14.513  10.222  1.00 33.51           C
ATOM   3641  CE2 PHE A1244      47.034  16.129  11.923  1.00 22.16           C
ATOM   3642  CZ  PHE A1244      46.932  15.651  10.609  1.00 20.24           C
ATOM   3643  H   PHE A1244      51.247  13.043  15.191  1.00 27.22           H
ATOM   3644  HA  PHE A1244      51.480  14.201  12.615  1.00 27.28           H
ATOM   3645  HB2 PHE A1244      49.695  12.663  13.135  1.00 30.84           H
ATOM   3646  HB3 PHE A1244      49.065  13.704  14.392  1.00 30.84           H
ATOM   3647  HD1 PHE A1244      49.053  13.001  10.849  1.00 29.65           H
ATOM   3648  HD2 PHE A1244      47.934  15.865  13.858  1.00 28.85           H
ATOM   3649  HE1 PHE A1244      47.574  14.137   9.213  1.00 40.22           H
ATOM   3650  HE2 PHE A1244      46.461  16.982  12.233  1.00 26.59           H
ATOM   3651  HZ  PHE A1244      46.282  16.143   9.902  1.00 24.28           H
ATOM   3652  N   LEU A1245      50.480  16.298  14.997  1.00 29.32           N
ATOM   3653  CA  LEU A1245      50.326  17.715  15.318  1.00 26.72           C
ATOM   3654  C   LEU A1245      51.653  18.459  15.198  1.00 27.15           C
ATOM   3655  O   LEU A1245      51.648  19.613  14.779  1.00 25.00           O
ATOM   3656  CB  LEU A1245      49.717  17.896  16.716  1.00 25.77           C
ATOM   3657  CG  LEU A1245      48.267  17.401  16.874  1.00 18.89           C
ATOM   3658  CD1 LEU A1245      47.841  17.548  18.340  1.00 37.06           C
ATOM   3659  CD2 LEU A1245      47.285  18.151  15.963  1.00 38.17           C
ATOM   3660  H   LEU A1245      50.296  15.619  15.724  1.00 35.18           H
ATOM   3661  HA  LEU A1245      49.653  18.151  14.586  1.00 32.07           H
ATOM   3662  HB2 LEU A1245      50.347  17.364  17.427  1.00 30.93           H
ATOM   3663  HB3 LEU A1245      49.755  18.952  16.984  1.00 30.93           H
ATOM   3664  HG  LEU A1245      48.200  16.352  16.614  1.00 22.67           H
ATOM   3665 HD11 LEU A1245      46.856  17.112  18.493  1.00 44.47           H
ATOM   3666 HD12 LEU A1245      48.546  17.023  18.986  1.00 44.47           H
ATOM   3667 HD13 LEU A1245      47.816  18.601  18.623  1.00 44.47           H
ATOM   3668 HD21 LEU A1245      46.290  17.737  16.095  1.00 45.81           H
ATOM   3669 HD22 LEU A1245      47.275  19.213  16.209  1.00 45.81           H
ATOM   3670 HD23 LEU A1245      47.553  18.021  14.916  1.00 45.81           H
ATOM   3671  N   LYS A1246      52.776  17.816  15.551  1.00 17.84           N
ATOM   3672  CA  LYS A1246      54.113  18.376  15.386  1.00 20.87           C
ATOM   3673  C   LYS A1246      54.471  18.548  13.906  1.00 23.12           C
ATOM   3674  O   LYS A1246      55.042  19.573  13.546  1.00 26.38           O
ATOM   3675  CB  LYS A1246      55.142  17.499  16.120  1.00 20.48           C
ATOM   3676  H   LYS A1246      52.704  16.871  15.906  1.00 21.41           H
ATOM   3677  HA  LYS A1246      54.128  19.364  15.853  1.00 25.05           H
ATOM   3678  HB1 LYS A1246      54.885  17.417  17.178  1.00 24.58           H
ATOM   3679  HB3 LYS A1246      56.137  17.928  16.015  1.00 24.58           H
ATOM   3680  N   PHE A1247      54.117  17.580  13.048  1.00 21.22           N
ATOM   3681  CA  PHE A1247      54.306  17.680  11.601  1.00 21.61           C
ATOM   3682  C   PHE A1247      53.436  18.772  10.974  1.00 21.59           C
ATOM   3683  O   PHE A1247      53.884  19.462  10.059  1.00 28.39           O
ATOM   3684  CB  PHE A1247      54.036  16.324  10.927  1.00 27.71           C
ATOM   3685  CG  PHE A1247      55.068  15.230  11.144  1.00 27.13           C
ATOM   3686  CD1 PHE A1247      54.657  13.888  11.253  1.00 32.39           C
ATOM   3687  CD2 PHE A1247      56.441  15.530  11.138  1.00 38.79           C
ATOM   3688  CE1 PHE A1247      55.614  12.866  11.364  1.00 36.04           C
ATOM   3689  CE2 PHE A1247      57.396  14.512  11.268  1.00 37.27           C
ATOM   3690  CZ  PHE A1247      56.981  13.178  11.373  1.00 36.24           C
ATOM   3691  H   PHE A1247      53.716  16.726  13.410  1.00 25.46           H
ATOM   3692  HA  PHE A1247      55.337  17.966  11.412  1.00 25.93           H
ATOM   3693  HB2 PHE A1247      53.059  15.960  11.234  1.00 33.26           H
ATOM   3694  HB3 PHE A1247      53.989  16.488   9.854  1.00 33.26           H
ATOM   3695  HD1 PHE A1247      53.607  13.636  11.230  1.00 38.87           H
ATOM   3696  HD2 PHE A1247      56.775  16.540  11.011  1.00 46.55           H
ATOM   3697  HE1 PHE A1247      55.295  11.839  11.447  1.00 43.25           H
ATOM   3698  HE2 PHE A1247      58.447  14.757  11.266  1.00 44.73           H
ATOM   3699  HZ  PHE A1247      57.718  12.395  11.454  1.00 43.49           H
ATOM   3700  N   ARG A1248      52.205  18.934  11.469  1.00 21.14           N
ATOM   3701  CA  ARG A1248      51.293  19.982  11.028  1.00 21.58           C
ATOM   3702  C   ARG A1248      51.853  21.359  11.400  1.00 24.25           C
ATOM   3703  O   ARG A1248      52.051  22.177  10.514  1.00 26.83           O
ATOM   3704  CB  ARG A1248      49.884  19.694  11.562  1.00 22.80           C
ATOM   3705  CG  ARG A1248      48.886  20.810  11.236  1.00 18.06           C
ATOM   3706  CD  ARG A1248      47.517  20.447  11.808  1.00 22.95           C
ATOM   3707  NE  ARG A1248      46.579  21.579  11.735  1.00 28.93           N
ATOM   3708  CZ  ARG A1248      46.531  22.616  12.570  1.00 29.54           C
ATOM   3709  NH1 ARG A1248      47.280  22.655  13.661  1.00 21.56           N
ATOM   3710  NH2 ARG A1248      45.728  23.641  12.316  1.00 27.89           N1+
ATOM   3711  H   ARG A1248      51.894  18.310  12.201  1.00 25.37           H
ATOM   3712  HA  ARG A1248      51.231  19.948   9.940  1.00 25.90           H
ATOM   3713  HB2 ARG A1248      49.519  18.746  11.161  1.00 27.36           H
ATOM   3714  HB3 ARG A1248      49.935  19.599  12.645  1.00 27.36           H
ATOM   3715  HG2 ARG A1248      49.226  21.737  11.686  1.00 21.67           H
ATOM   3716  HG3 ARG A1248      48.808  20.943  10.158  1.00 21.67           H
ATOM   3717  HD2 ARG A1248      47.116  19.635  11.204  1.00 27.54           H
ATOM   3718  HD3 ARG A1248      47.611  20.091  12.833  1.00 27.54           H
ATOM   3719  HE  ARG A1248      46.005  21.633  10.904  1.00 34.72           H
ATOM   3720 HH11 ARG A1248      47.909  21.894  13.873  1.00 25.87           H
ATOM   3721 HH12 ARG A1248      47.234  23.459  14.268  1.00 25.87           H
ATOM   3722 HH21 ARG A1248      45.142  23.641  11.490  1.00 33.47           H
ATOM   3723 HH22 ARG A1248      45.700  24.427  12.950  1.00 33.47           H
ATOM   3724  N   GLU A1249      52.188  21.596  12.673  1.00 26.08           N
ATOM   3725  CA  GLU A1249      52.839  22.833  13.119  1.00 30.57           C
ATOM   3726  C   GLU A1249      54.088  23.190  12.299  1.00 26.23           C
ATOM   3727  O   GLU A1249      54.296  24.361  11.978  1.00 32.67           O
ATOM   3728  CB  GLU A1249      53.156  22.747  14.623  1.00 27.17           C
ATOM   3729  CG  GLU A1249      51.919  23.111  15.457  1.00 44.64           C
ATOM   3730  CD  GLU A1249      51.877  22.481  16.850  1.00 46.97           C
ATOM   3731  OE1 GLU A1249      52.951  22.348  17.461  1.00 42.72           O
ATOM   3732  OE2 GLU A1249      50.732  22.193  17.296  1.00 46.60           O1-
ATOM   3733  H   GLU A1249      52.070  20.861  13.355  1.00 31.30           H
ATOM   3734  HA  GLU A1249      52.125  23.644  12.984  1.00 36.68           H
ATOM   3735  HB2 GLU A1249      53.496  21.742  14.873  1.00 32.61           H
ATOM   3736  HB3 GLU A1249      53.957  23.442  14.870  1.00 32.61           H
ATOM   3737  HG2 GLU A1249      51.959  24.191  15.599  1.00 53.57           H
ATOM   3738  HG3 GLU A1249      50.993  22.911  14.922  1.00 53.57           H
ATOM   3739  N   GLY A1250      54.900  22.183  11.956  1.00 21.16           N
ATOM   3740  CA  GLY A1250      56.144  22.312  11.205  1.00 26.90           C
ATOM   3741  C   GLY A1250      55.991  22.573   9.706  1.00 32.54           C
ATOM   3742  O   GLY A1250      57.003  22.773   9.037  1.00 43.54           O
ATOM   3743  H   GLY A1250      54.656  21.248  12.258  1.00 25.39           H
ATOM   3744  HA2 GLY A1250      56.711  23.139  11.625  1.00 32.29           H
ATOM   3745  HA3 GLY A1250      56.709  21.390  11.333  1.00 32.29           H
ATOM   3746  N   ALA A1251      54.762  22.570   9.182  1.00 31.95           N
ATOM   3747  CA  ALA A1251      54.443  22.836   7.781  1.00 30.52           C
ATOM   3748  C   ALA A1251      53.621  24.122   7.588  1.00 29.00           C
ATOM   3749  O   ALA A1251      53.207  24.401   6.463  1.00 34.72           O
ATOM   3750  CB  ALA A1251      53.732  21.608   7.205  1.00 37.94           C
ATOM   3751  H   ALA A1251      53.983  22.375   9.798  1.00 38.34           H
ATOM   3752  HA  ALA A1251      55.365  22.962   7.212  1.00 36.63           H
ATOM   3753  HB1 ALA A1251      53.464  21.785   6.166  1.00 45.53           H
ATOM   3754  HB2 ALA A1251      54.392  20.743   7.259  1.00 45.53           H
ATOM   3755  HB3 ALA A1251      52.835  21.387   7.776  1.00 45.53           H
ATOM   3756  N   PHE A1252      53.377  24.906   8.651  1.00 24.47           N
ATOM   3757  CA  PHE A1252      52.593  26.143   8.584  1.00 26.94           C
ATOM   3758  C   PHE A1252      53.099  27.154   7.554  1.00 31.46           C
ATOM   3759  O   PHE A1252      52.276  27.839   6.958  1.00 38.99           O
ATOM   3760  CB  PHE A1252      52.484  26.779   9.982  1.00 27.08           C
ATOM   3761  CG  PHE A1252      51.530  26.127  10.979  1.00 26.27           C
ATOM   3762  CD1 PHE A1252      51.533  26.578  12.311  1.00 20.66           C
ATOM   3763  CD2 PHE A1252      50.589  25.147  10.596  1.00 22.74           C
ATOM   3764  CE1 PHE A1252      50.606  26.074  13.237  1.00 22.73           C
ATOM   3765  CE2 PHE A1252      49.651  24.662  11.516  1.00 21.64           C
ATOM   3766  CZ  PHE A1252      49.659  25.123  12.837  1.00 23.99           C
ATOM   3767  H   PHE A1252      53.755  24.643   9.551  1.00 29.37           H
ATOM   3768  HA  PHE A1252      51.591  25.886   8.250  1.00 32.33           H
ATOM   3769  HB2 PHE A1252      53.479  26.842  10.423  1.00 32.50           H
ATOM   3770  HB3 PHE A1252      52.145  27.808   9.860  1.00 32.50           H
ATOM   3771  HD1 PHE A1252      52.242  27.332  12.622  1.00 24.79           H
ATOM   3772  HD2 PHE A1252      50.560  24.763   9.592  1.00 27.28           H
ATOM   3773  HE1 PHE A1252      50.605  26.432  14.252  1.00 27.27           H
ATOM   3774  HE2 PHE A1252      48.912  23.944  11.199  1.00 25.97           H
ATOM   3775  HZ  PHE A1252      48.938  24.749  13.542  1.00 28.79           H
ATOM   3776  N   THR A1253      54.412  27.245   7.330  1.00 29.98           N
ATOM   3777  CA  THR A1253      55.034  28.204   6.409  1.00 34.00           C
ATOM   3778  C   THR A1253      55.782  27.499   5.268  1.00 39.17           C
ATOM   3779  O   THR A1253      56.641  28.110   4.637  1.00 38.20           O
ATOM   3780  CB  THR A1253      55.954  29.168   7.184  1.00 31.76           C
ATOM   3781  OG1 THR A1253      57.027  28.490   7.812  1.00 27.08           O
ATOM   3782  CG2 THR A1253      55.191  29.960   8.247  1.00 31.68           C
ATOM   3783  H   THR A1253      55.031  26.638   7.849  1.00 35.97           H
ATOM   3784  HA  THR A1253      54.266  28.814   5.937  1.00 40.80           H
ATOM   3785  HB  THR A1253      56.364  29.890   6.479  1.00 38.11           H
ATOM   3786  HG1 THR A1253      57.732  29.127   7.954  1.00 32.50           H
ATOM   3787 HG21 THR A1253      55.875  30.668   8.707  1.00 38.01           H
ATOM   3788 HG22 THR A1253      54.369  30.509   7.790  1.00 38.01           H
ATOM   3789 HG23 THR A1253      54.809  29.305   9.029  1.00 38.01           H
ATOM   3790  N   ASP A1254      55.450  26.235   4.982  1.00 38.93           N
ATOM   3791  CA  ASP A1254      56.084  25.453   3.936  1.00 33.47           C
ATOM   3792  C   ASP A1254      54.970  24.844   3.066  1.00 47.81           C
ATOM   3793  O   ASP A1254      54.551  23.722   3.337  1.00 44.61           O
ATOM   3794  CB  ASP A1254      56.982  24.405   4.610  1.00 44.83           C
ATOM   3795  CG  ASP A1254      57.810  23.586   3.623  1.00 48.20           C
ATOM   3796  OD1 ASP A1254      57.684  23.836   2.408  1.00 43.53           O
ATOM   3797  OD2 ASP A1254      58.569  22.718   4.116  1.00 46.48           O1-
ATOM   3798  H   ASP A1254      54.732  25.772   5.521  1.00 46.72           H
ATOM   3799  HA  ASP A1254      56.719  26.088   3.319  1.00 40.16           H
ATOM   3800  HB2 ASP A1254      57.665  24.882   5.313  1.00 53.80           H
ATOM   3801  HB3 ASP A1254      56.402  23.728   5.235  1.00 53.80           H
ATOM   3802  N   PRO A1255      54.470  25.555   2.033  1.00 48.61           N
ATOM   3803  CA  PRO A1255      53.460  25.034   1.105  1.00 60.15           C
ATOM   3804  C   PRO A1255      53.950  23.891   0.194  1.00 56.30           C
ATOM   3805  O   PRO A1255      53.133  23.329  -0.534  1.00 60.66           O
ATOM   3806  CB  PRO A1255      53.045  26.244   0.259  1.00 53.84           C
ATOM   3807  CG  PRO A1255      54.289  27.126   0.280  1.00 58.29           C
ATOM   3808  CD  PRO A1255      54.786  26.940   1.708  1.00 51.96           C
ATOM   3809  HA  PRO A1255      52.559  24.747   1.639  1.00 72.18           H
ATOM   3810  HB2 PRO A1255      52.704  26.005  -0.748  1.00 64.61           H
ATOM   3811  HB3 PRO A1255      52.246  26.758   0.796  1.00 64.61           H
ATOM   3812  HG2 PRO A1255      55.014  26.783  -0.458  1.00 69.95           H
ATOM   3813  HG3 PRO A1255      54.042  28.175   0.116  1.00 69.95           H
ATOM   3814  HD2 PRO A1255      55.856  27.139   1.713  1.00 62.35           H
ATOM   3815  HD3 PRO A1255      54.235  27.613   2.369  1.00 62.35           H
ATOM   3816  N   ASP A1256      55.247  23.542   0.239  1.00 58.75           N
ATOM   3817  CA  ASP A1256      55.831  22.376  -0.435  1.00 66.52           C
ATOM   3818  C   ASP A1256      55.759  21.102   0.442  1.00 58.95           C
ATOM   3819  O   ASP A1256      55.948  19.991  -0.060  1.00 56.29           O
ATOM   3820  CB  ASP A1256      57.286  22.683  -0.841  1.00 60.80           C
ATOM   3821  CG  ASP A1256      57.493  23.918  -1.725  1.00 65.24           C
ATOM   3822  OD1 ASP A1256      56.501  24.425  -2.292  1.00 62.46           O
ATOM   3823  OD2 ASP A1256      58.673  24.329  -1.834  1.00 69.00           O1-
ATOM   3824  H   ASP A1256      55.873  24.073   0.828  1.00 70.50           H
ATOM   3825  HA  ASP A1256      55.273  22.178  -1.351  1.00 79.82           H
ATOM   3826  HB2 ASP A1256      57.935  22.753   0.030  1.00 72.97           H
ATOM   3827  HB3 ASP A1256      57.685  21.829  -1.389  1.00 72.97           H
ATOM   3828  N   SER A1257      55.509  21.251   1.753  1.00 46.21           N
ATOM   3829  CA  SER A1257      55.314  20.139   2.672  1.00 48.14           C
ATOM   3830  C   SER A1257      53.928  19.527   2.451  1.00 48.10           C
ATOM   3831  O   SER A1257      52.935  20.242   2.308  1.00 48.12           O
ATOM   3832  CB  SER A1257      55.479  20.646   4.111  1.00 55.31           C
ATOM   3833  OG  SER A1257      55.458  19.570   5.027  1.00 37.75           O
ATOM   3834  H   SER A1257      55.370  22.185   2.117  1.00 55.46           H
ATOM   3835  HA  SER A1257      56.092  19.395   2.495  1.00 57.77           H
ATOM   3836  HB2 SER A1257      56.431  21.169   4.204  1.00 66.38           H
ATOM   3837  HB3 SER A1257      54.673  21.340   4.349  1.00 66.38           H
ATOM   3838  HG  SER A1257      55.813  19.883   5.863  1.00 45.30           H
ATOM   3839  N   TYR A1258      53.861  18.192   2.480  1.00 36.76           N
ATOM   3840  CA  TYR A1258      52.616  17.429   2.436  1.00 33.78           C
ATOM   3841  C   TYR A1258      51.660  17.811   3.572  1.00 30.01           C
ATOM   3842  O   TYR A1258      50.451  17.906   3.364  1.00 22.66           O
ATOM   3843  CB  TYR A1258      52.943  15.933   2.485  1.00 39.65           C
ATOM   3844  CG  TYR A1258      51.723  15.050   2.624  1.00 26.51           C
ATOM   3845  CD1 TYR A1258      50.942  14.758   1.493  1.00 32.44           C
ATOM   3846  CD2 TYR A1258      51.368  14.524   3.882  1.00 35.10           C
ATOM   3847  CE1 TYR A1258      49.824  13.910   1.609  1.00 41.35           C
ATOM   3848  CE2 TYR A1258      50.261  13.666   4.001  1.00 26.93           C
ATOM   3849  CZ  TYR A1258      49.490  13.347   2.864  1.00 34.01           C
ATOM   3850  OH  TYR A1258      48.462  12.456   2.976  1.00 35.91           O
ATOM   3851  H   TYR A1258      54.723  17.674   2.574  1.00 44.11           H
ATOM   3852  HA  TYR A1258      52.120  17.633   1.487  1.00 40.54           H
ATOM   3853  HB2 TYR A1258      53.484  15.656   1.579  1.00 47.59           H
ATOM   3854  HB3 TYR A1258      53.606  15.744   3.329  1.00 47.59           H
ATOM   3855  HD1 TYR A1258      51.204  15.179   0.532  1.00 38.93           H
ATOM   3856  HD2 TYR A1258      51.956  14.762   4.756  1.00 42.12           H
ATOM   3857  HE1 TYR A1258      49.243  13.671   0.731  1.00 49.62           H
ATOM   3858  HE2 TYR A1258      50.012  13.237   4.959  1.00 32.31           H
ATOM   3859  HH  TYR A1258      48.562  11.879   3.738  1.00 43.09           H
ATOM   3860  N   PHE A1259      52.207  18.011   4.776  1.00 23.08           N
ATOM   3861  CA  PHE A1259      51.451  18.400   5.961  1.00 26.85           C
ATOM   3862  C   PHE A1259      50.861  19.808   5.919  1.00 25.05           C
ATOM   3863  O   PHE A1259      50.023  20.099   6.767  1.00 22.31           O
ATOM   3864  CB  PHE A1259      52.301  18.218   7.219  1.00 28.10           C
ATOM   3865  CG  PHE A1259      52.270  16.795   7.717  1.00 31.04           C
ATOM   3866  CD1 PHE A1259      53.151  15.841   7.181  1.00 35.84           C
ATOM   3867  CD2 PHE A1259      51.326  16.424   8.692  1.00 19.94           C
ATOM   3868  CE1 PHE A1259      53.070  14.509   7.609  1.00 28.12           C
ATOM   3869  CE2 PHE A1259      51.242  15.088   9.108  1.00 26.49           C
ATOM   3870  CZ  PHE A1259      52.102  14.131   8.551  1.00 26.28           C
ATOM   3871  H   PHE A1259      53.210  17.926   4.869  1.00 27.70           H
ATOM   3872  HA  PHE A1259      50.608  17.718   6.040  1.00 32.22           H
ATOM   3873  HB2 PHE A1259      53.327  18.527   7.022  1.00 33.72           H
ATOM   3874  HB3 PHE A1259      51.916  18.851   8.015  1.00 33.72           H
ATOM   3875  HD1 PHE A1259      53.878  16.125   6.435  1.00 43.01           H
ATOM   3876  HD2 PHE A1259      50.661  17.160   9.119  1.00 23.93           H
ATOM   3877  HE1 PHE A1259      53.749  13.776   7.206  1.00 33.74           H
ATOM   3878  HE2 PHE A1259      50.532  14.805   9.865  1.00 31.79           H
ATOM   3879  HZ  PHE A1259      52.034  13.103   8.859  1.00 31.54           H
ATOM   3880  N   HIS A1260      51.271  20.673   4.985  1.00 27.93           N
ATOM   3881  CA  HIS A1260      50.659  21.992   4.811  1.00 33.33           C
ATOM   3882  C   HIS A1260      49.159  21.892   4.495  1.00 28.21           C
ATOM   3883  O   HIS A1260      48.395  22.785   4.859  1.00 40.45           O
ATOM   3884  CB  HIS A1260      51.391  22.741   3.703  1.00 41.91           C
ATOM   3885  CG  HIS A1260      50.958  24.178   3.577  1.00 44.63           C
ATOM   3886  ND1 HIS A1260      51.577  25.270   4.141  1.00 45.24           N
ATOM   3887  CD2 HIS A1260      49.887  24.644   2.861  1.00 43.08           C
ATOM   3888  CE1 HIS A1260      50.908  26.369   3.751  1.00 45.83           C
ATOM   3889  NE2 HIS A1260      49.839  26.036   3.006  1.00 42.79           N
ATOM   3890  H   HIS A1260      51.978  20.391   4.318  1.00 33.52           H
ATOM   3891  HA  HIS A1260      50.787  22.560   5.734  1.00 40.00           H
ATOM   3892  HB2 HIS A1260      51.228  22.233   2.753  1.00 50.29           H
ATOM   3893  HB3 HIS A1260      52.453  22.712   3.929  1.00 50.29           H
ATOM   3894  HD1 HIS A1260      52.426  25.248   4.690  1.00 54.28           H
ATOM   3895  HD2 HIS A1260      49.190  24.035   2.302  1.00 51.70           H
ATOM   3896  HE1 HIS A1260      51.223  27.384   3.954  1.00 55.00           H
ATOM   3897  N   ASN A1261      48.734  20.800   3.839  1.00 35.69           N
ATOM   3898  CA  ASN A1261      47.327  20.468   3.615  1.00 31.87           C
ATOM   3899  C   ASN A1261      46.502  20.426   4.919  1.00 36.71           C
ATOM   3900  O   ASN A1261      45.302  20.713   4.893  1.00 26.87           O
ATOM   3901  CB  ASN A1261      47.251  19.127   2.875  1.00 37.22           C
ATOM   3902  CG  ASN A1261      47.731  19.228   1.427  1.00 36.11           C
ATOM   3903  OD1 ASN A1261      47.219  20.024   0.645  1.00 40.00           O
ATOM   3904  ND2 ASN A1261      48.673  18.376   1.037  1.00 45.22           N
ATOM   3905  H   ASN A1261      49.423  20.125   3.533  1.00 42.83           H
ATOM   3906  HA  ASN A1261      46.894  21.226   2.961  1.00 38.25           H
ATOM   3907  HB2 ASN A1261      47.793  18.356   3.421  1.00 44.67           H
ATOM   3908  HB3 ASN A1261      46.201  18.869   2.855  1.00 44.67           H
ATOM   3909 HD21 ASN A1261      49.002  18.407   0.084  1.00 54.27           H
ATOM   3910 HD22 ASN A1261      49.099  17.751   1.707  1.00 54.27           H
ATOM   3911  N   TYR A1262      47.121  20.061   6.052  1.00 27.92           N
ATOM   3912  CA  TYR A1262      46.459  19.999   7.351  1.00 31.52           C
ATOM   3913  C   TYR A1262      46.458  21.345   8.104  1.00 24.87           C
ATOM   3914  O   TYR A1262      45.667  21.480   9.035  1.00 30.08           O
ATOM   3915  CB  TYR A1262      47.030  18.838   8.178  1.00 29.80           C
ATOM   3916  CG  TYR A1262      46.882  17.467   7.525  1.00 30.47           C
ATOM   3917  CD1 TYR A1262      48.020  16.739   7.138  1.00 32.49           C
ATOM   3918  CD2 TYR A1262      45.607  16.918   7.307  1.00 24.83           C
ATOM   3919  CE1 TYR A1262      47.893  15.458   6.567  1.00 30.95           C
ATOM   3920  CE2 TYR A1262      45.469  15.646   6.724  1.00 37.12           C
ATOM   3921  CZ  TYR A1262      46.614  14.898   6.377  1.00 28.53           C
ATOM   3922  OH  TYR A1262      46.465  13.657   5.841  1.00 34.86           O
ATOM   3923  H   TYR A1262      48.109  19.850   6.021  1.00 33.50           H
ATOM   3924  HA  TYR A1262      45.413  19.746   7.179  1.00 37.82           H
ATOM   3925  HB2 TYR A1262      48.078  19.037   8.394  1.00 35.76           H
ATOM   3926  HB3 TYR A1262      46.500  18.803   9.129  1.00 35.76           H
ATOM   3927  HD1 TYR A1262      48.999  17.162   7.282  1.00 38.99           H
ATOM   3928  HD2 TYR A1262      44.725  17.477   7.573  1.00 29.80           H
ATOM   3929  HE1 TYR A1262      48.775  14.913   6.265  1.00 37.14           H
ATOM   3930  HE2 TYR A1262      44.489  15.248   6.525  1.00 44.54           H
ATOM   3931  HH  TYR A1262      45.551  13.476   5.616  1.00 41.83           H
ATOM   3932  N   ALA A1263      47.281  22.342   7.721  1.00 27.21           N
ATOM   3933  CA  ALA A1263      47.203  23.704   8.276  1.00 31.48           C
ATOM   3934  C   ALA A1263      45.849  24.370   8.015  1.00 28.63           C
ATOM   3935  O   ALA A1263      45.413  25.179   8.835  1.00 27.74           O
ATOM   3936  CB  ALA A1263      48.256  24.641   7.672  1.00 47.20           C
ATOM   3937  H   ALA A1263      47.926  22.189   6.957  1.00 32.65           H
ATOM   3938  HA  ALA A1263      47.370  23.649   9.350  1.00 37.78           H
ATOM   3939  HB1 ALA A1263      48.167  25.624   8.135  1.00 56.64           H
ATOM   3940  HB2 ALA A1263      49.264  24.281   7.821  1.00 56.64           H
ATOM   3941  HB3 ALA A1263      48.072  24.766   6.607  1.00 56.64           H
ATOM   3942  N   LYS A1264      45.231  24.068   6.855  1.00 27.49           N
ATOM   3943  CA  LYS A1264      43.948  24.628   6.427  1.00 25.10           C
ATOM   3944  C   LYS A1264      42.802  24.200   7.345  1.00 26.86           C
ATOM   3945  O   LYS A1264      41.806  24.906   7.462  1.00 31.47           O
ATOM   3946  CB  LYS A1264      43.680  24.219   4.977  1.00 29.78           C
ATOM   3947  H   LYS A1264      45.690  23.426   6.225  1.00 32.98           H
ATOM   3948  HA  LYS A1264      44.018  25.717   6.470  1.00 30.11           H
ATOM   3949  HB1 LYS A1264      44.489  24.565   4.332  1.00 35.74           H
ATOM   3950  HB3 LYS A1264      42.740  24.651   4.633  1.00 35.74           H
ATOM   3951  N   LEU A1265      42.957  23.042   8.006  1.00 28.10           N
ATOM   3952  CA  LEU A1265      42.026  22.555   9.011  1.00 18.89           C
ATOM   3953  C   LEU A1265      42.288  23.246  10.335  1.00 23.97           C
ATOM   3954  O   LEU A1265      43.433  23.561  10.656  1.00 27.96           O
ATOM   3955  CB  LEU A1265      42.170  21.034   9.180  1.00 17.82           C
ATOM   3956  CG  LEU A1265      41.992  20.240   7.872  1.00 21.26           C
ATOM   3957  CD1 LEU A1265      42.106  18.743   8.180  1.00 23.42           C
ATOM   3958  CD2 LEU A1265      40.643  20.524   7.194  1.00 20.01           C
ATOM   3959  H   LEU A1265      43.821  22.537   7.885  1.00 33.72           H
ATOM   3960  HA  LEU A1265      41.003  22.767   8.700  1.00 22.67           H
ATOM   3961  HB2 LEU A1265      43.147  20.810   9.605  1.00 21.38           H
ATOM   3962  HB3 LEU A1265      41.419  20.695   9.896  1.00 21.38           H
ATOM   3963  HG  LEU A1265      42.793  20.501   7.179  1.00 25.52           H
ATOM   3964 HD11 LEU A1265      42.076  18.175   7.249  1.00 28.10           H
ATOM   3965 HD12 LEU A1265      43.045  18.540   8.693  1.00 28.10           H
ATOM   3966 HD13 LEU A1265      41.282  18.427   8.816  1.00 28.10           H
ATOM   3967 HD21 LEU A1265      40.567  19.935   6.283  1.00 24.01           H
ATOM   3968 HD22 LEU A1265      39.821  20.266   7.862  1.00 24.01           H
ATOM   3969 HD23 LEU A1265      40.566  21.574   6.914  1.00 24.01           H
ATOM   3970  N   THR A1266      41.232  23.407  11.140  1.00 17.51           N
ATOM   3971  CA  THR A1266      41.380  23.810  12.532  1.00 21.96           C
ATOM   3972  C   THR A1266      42.144  22.709  13.278  1.00 27.20           C
ATOM   3973  O   THR A1266      42.150  21.552  12.850  1.00 25.95           O
ATOM   3974  CB  THR A1266      40.007  24.020  13.183  1.00 19.49           C
ATOM   3975  OG1 THR A1266      39.293  22.805  13.234  1.00 18.41           O
ATOM   3976  CG2 THR A1266      39.143  25.069  12.471  1.00 17.71           C
ATOM   3977  H   THR A1266      40.327  23.082  10.837  1.00 21.01           H
ATOM   3978  HA  THR A1266      41.940  24.743  12.593  1.00 26.36           H
ATOM   3979  HB  THR A1266      40.165  24.360  14.207  1.00 23.39           H
ATOM   3980  HG1 THR A1266      38.427  22.990  13.609  1.00 22.10           H
ATOM   3981 HG21 THR A1266      38.197  25.182  12.999  1.00 21.26           H
ATOM   3982 HG22 THR A1266      39.658  26.028  12.444  1.00 21.26           H
ATOM   3983 HG23 THR A1266      38.916  24.764  11.453  1.00 21.26           H
ATOM   3984  N   LYS A1267      42.756  23.054  14.413  1.00 22.05           N
ATOM   3985  CA  LYS A1267      43.427  22.084  15.274  1.00 29.10           C
ATOM   3986  C   LYS A1267      42.471  20.958  15.672  1.00 28.69           C
ATOM   3987  O   LYS A1267      42.874  19.807  15.634  1.00 23.33           O
ATOM   3988  CB  LYS A1267      44.045  22.772  16.497  1.00 21.62           C
ATOM   3989  CG  LYS A1267      45.116  21.892  17.161  1.00 23.73           C
ATOM   3990  CD  LYS A1267      45.573  22.503  18.492  1.00 42.08           C
ATOM   3991  CE  LYS A1267      46.727  21.729  19.142  1.00 41.56           C
ATOM   3992  NZ  LYS A1267      47.960  21.758  18.328  1.00 49.76           N1+
ATOM   3993  H   LYS A1267      42.728  24.021  14.710  1.00 26.46           H
ATOM   3994  HA  LYS A1267      44.243  21.652  14.692  1.00 34.92           H
ATOM   3995  HB2 LYS A1267      44.541  23.689  16.174  1.00 25.95           H
ATOM   3996  HB3 LYS A1267      43.268  23.040  17.213  1.00 25.95           H
ATOM   3997  HG2 LYS A1267      44.706  20.904  17.366  1.00 28.48           H
ATOM   3998  HG3 LYS A1267      45.959  21.779  16.481  1.00 28.48           H
ATOM   3999  HD2 LYS A1267      45.880  23.534  18.325  1.00 50.50           H
ATOM   4000  HD3 LYS A1267      44.730  22.510  19.183  1.00 50.50           H
ATOM   4001  HE2 LYS A1267      46.928  22.135  20.135  1.00 49.87           H
ATOM   4002  HE3 LYS A1267      46.408  20.694  19.259  1.00 49.87           H
ATOM   4003  HZ1 LYS A1267      48.730  21.332  18.829  1.00 59.71           H
ATOM   4004  HZ2 LYS A1267      47.819  21.254  17.464  1.00 59.71           H
ATOM   4005  HZ3 LYS A1267      48.218  22.712  18.110  1.00 59.71           H
ATOM   4006  N   GLU A1268      41.214  21.274  16.016  1.00 28.19           N
ATOM   4007  CA  GLU A1268      40.238  20.264  16.417  1.00 22.68           C
ATOM   4008  C   GLU A1268      39.906  19.292  15.271  1.00 23.47           C
ATOM   4009  O   GLU A1268      39.840  18.083  15.504  1.00 23.36           O
ATOM   4010  CB  GLU A1268      38.967  20.920  16.958  1.00 32.09           C
ATOM   4011  H   GLU A1268      40.930  22.242  16.004  1.00 33.83           H
ATOM   4012  HA  GLU A1268      40.672  19.694  17.238  1.00 27.22           H
ATOM   4013  HB1 GLU A1268      39.186  21.415  17.904  1.00 38.51           H
ATOM   4014  HB3 GLU A1268      38.211  20.154  17.134  1.00 38.51           H
ATOM   4015  N   GLU A1269      39.705  19.790  14.042  1.00 20.56           N
ATOM   4016  CA  GLU A1269      39.426  18.916  12.907  1.00 27.82           C
ATOM   4017  C   GLU A1269      40.673  18.132  12.485  1.00 22.49           C
ATOM   4018  O   GLU A1269      40.534  16.994  12.064  1.00 17.45           O
ATOM   4019  CB  GLU A1269      38.789  19.686  11.748  1.00 25.80           C
ATOM   4020  CG  GLU A1269      38.480  18.750  10.571  1.00 31.40           C
ATOM   4021  CD  GLU A1269      37.416  19.299   9.631  1.00 31.38           C
ATOM   4022  OE1 GLU A1269      37.369  20.536   9.453  1.00 25.84           O
ATOM   4023  OE2 GLU A1269      36.638  18.487   9.112  1.00 25.17           O1-
ATOM   4024  H   GLU A1269      39.837  20.776  13.857  1.00 24.67           H
ATOM   4025  HA  GLU A1269      38.675  18.195  13.231  1.00 33.38           H
ATOM   4026  HB2 GLU A1269      37.869  20.164  12.088  1.00 30.96           H
ATOM   4027  HB3 GLU A1269      39.478  20.460  11.413  1.00 30.96           H
ATOM   4028  HG2 GLU A1269      39.400  18.645   9.999  1.00 37.68           H
ATOM   4029  HG3 GLU A1269      38.189  17.752  10.904  1.00 37.68           H
ATOM   4030  N   ALA A1270      41.875  18.711  12.605  1.00 23.31           N
ATOM   4031  CA  ALA A1270      43.142  18.042  12.327  1.00 21.22           C
ATOM   4032  C   ALA A1270      43.400  16.873  13.291  1.00 22.14           C
ATOM   4033  O   ALA A1270      43.926  15.851  12.860  1.00 25.60           O
ATOM   4034  CB  ALA A1270      44.257  19.083  12.402  1.00 21.16           C
ATOM   4035  H   ALA A1270      41.926  19.666  12.932  1.00 27.98           H
ATOM   4036  HA  ALA A1270      43.108  17.655  11.307  1.00 25.47           H
ATOM   4037  HB1 ALA A1270      45.196  18.647  12.084  1.00 25.39           H
ATOM   4038  HB2 ALA A1270      44.035  19.919  11.738  1.00 25.39           H
ATOM   4039  HB3 ALA A1270      44.361  19.450  13.421  1.00 25.39           H
ATOM   4040  N   ILE A1271      43.020  17.004  14.572  1.00 21.00           N
ATOM   4041  CA  ILE A1271      43.083  15.923  15.561  1.00 23.25           C
ATOM   4042  C   ILE A1271      42.151  14.783  15.157  1.00 30.40           C
ATOM   4043  O   ILE A1271      42.561  13.630  15.241  1.00 24.03           O
ATOM   4044  CB  ILE A1271      42.775  16.419  16.993  1.00 28.57           C
ATOM   4045  CG1 ILE A1271      43.925  17.314  17.504  1.00 30.22           C
ATOM   4046  CG2 ILE A1271      42.533  15.246  17.974  1.00 29.39           C
ATOM   4047  CD1 ILE A1271      43.612  18.067  18.802  1.00 26.52           C
ATOM   4048  H   ILE A1271      42.630  17.889  14.869  1.00 25.21           H
ATOM   4049  HA  ILE A1271      44.104  15.538  15.562  1.00 27.90           H
ATOM   4050  HB  ILE A1271      41.866  17.019  16.950  1.00 34.28           H
ATOM   4051 HG12 ILE A1271      44.803  16.689  17.662  1.00 36.26           H
ATOM   4052 HG13 ILE A1271      44.185  18.052  16.753  1.00 36.26           H
ATOM   4053 HG21 ILE A1271      42.344  15.609  18.983  1.00 35.27           H
ATOM   4054 HG22 ILE A1271      41.661  14.664  17.682  1.00 35.27           H
ATOM   4055 HG23 ILE A1271      43.406  14.591  17.995  1.00 35.27           H
ATOM   4056 HD11 ILE A1271      44.411  18.781  19.007  1.00 31.83           H
ATOM   4057 HD12 ILE A1271      42.670  18.605  18.701  1.00 31.83           H
ATOM   4058 HD13 ILE A1271      43.552  17.374  19.640  1.00 31.83           H
ATOM   4059  N   LYS A1272      40.905  15.082  14.756  1.00 19.09           N
ATOM   4060  CA  LYS A1272      39.964  14.050  14.311  1.00 31.29           C
ATOM   4061  C   LYS A1272      40.422  13.389  13.021  1.00 26.94           C
ATOM   4062  O   LYS A1272      40.193  12.197  12.849  1.00 27.02           O
ATOM   4063  CB  LYS A1272      38.545  14.593  14.135  1.00 36.38           C
ATOM   4064  CG  LYS A1272      37.928  14.983  15.483  1.00 43.80           C
ATOM   4065  CD  LYS A1272      36.516  15.549  15.275  1.00 53.37           C
ATOM   4066  CE  LYS A1272      36.059  16.435  16.443  1.00 40.11           C
ATOM   4067  NZ  LYS A1272      34.870  17.232  16.087  1.00 54.01           N1+
ATOM   4068  H   LYS A1272      40.613  16.049  14.726  1.00 22.90           H
ATOM   4069  HA  LYS A1272      39.920  13.271  15.073  1.00 37.55           H
ATOM   4070  HB2 LYS A1272      38.566  15.449  13.463  1.00 43.65           H
ATOM   4071  HB3 LYS A1272      37.922  13.822  13.680  1.00 43.65           H
ATOM   4072  HG2 LYS A1272      37.901  14.112  16.142  1.00 52.56           H
ATOM   4073  HG3 LYS A1272      38.554  15.743  15.939  1.00 52.56           H
ATOM   4074  HD2 LYS A1272      36.527  16.140  14.365  1.00 64.05           H
ATOM   4075  HD3 LYS A1272      35.814  14.722  15.154  1.00 64.05           H
ATOM   4076  HE2 LYS A1272      35.804  15.792  17.287  1.00 48.13           H
ATOM   4077  HE3 LYS A1272      36.866  17.098  16.752  1.00 48.13           H
ATOM   4078  HZ1 LYS A1272      34.695  17.919  16.807  1.00 64.81           H
ATOM   4079  HZ2 LYS A1272      35.031  17.704  15.206  1.00 64.81           H
ATOM   4080  HZ3 LYS A1272      34.071  16.621  16.002  1.00 64.81           H
ATOM   4081  N   THR A1273      41.058  14.153  12.128  1.00 20.59           N
ATOM   4082  CA  THR A1273      41.629  13.631  10.896  1.00 22.75           C
ATOM   4083  C   THR A1273      42.710  12.604  11.221  1.00 24.04           C
ATOM   4084  O   THR A1273      42.629  11.482  10.727  1.00 22.29           O
ATOM   4085  CB  THR A1273      42.126  14.773   9.994  1.00 26.77           C
ATOM   4086  OG1 THR A1273      41.078  15.676   9.711  1.00 20.04           O
ATOM   4087  CG2 THR A1273      42.597  14.252   8.641  1.00 25.45           C
ATOM   4088  H   THR A1273      41.185  15.134  12.331  1.00 24.71           H
ATOM   4089  HA  THR A1273      40.826  13.120  10.369  1.00 27.30           H
ATOM   4090  HB  THR A1273      42.942  15.308  10.478  1.00 32.13           H
ATOM   4091  HG1 THR A1273      40.839  16.129  10.526  1.00 24.05           H
ATOM   4092 HG21 THR A1273      42.869  15.102   8.017  1.00 30.54           H
ATOM   4093 HG22 THR A1273      43.458  13.592   8.746  1.00 30.54           H
ATOM   4094 HG23 THR A1273      41.780  13.728   8.144  1.00 30.54           H
ATOM   4095  N   ALA A1274      43.665  12.959  12.087  1.00 20.35           N
ATOM   4096  CA  ALA A1274      44.732  12.070  12.549  1.00 23.88           C
ATOM   4097  C   ALA A1274      44.185  10.825  13.243  1.00 27.62           C
ATOM   4098  O   ALA A1274      44.679   9.720  13.009  1.00 22.96           O
ATOM   4099  CB  ALA A1274      45.638  12.846  13.507  1.00 24.64           C
ATOM   4100  H   ALA A1274      43.659  13.898  12.465  1.00 24.42           H
ATOM   4101  HA  ALA A1274      45.328  11.765  11.689  1.00 28.66           H
ATOM   4102  HB1 ALA A1274      46.504  12.242  13.778  1.00 29.57           H
ATOM   4103  HB2 ALA A1274      45.969  13.755  13.017  1.00 29.57           H
ATOM   4104  HB3 ALA A1274      45.094  13.117  14.410  1.00 29.57           H
ATOM   4105  N   MET A1275      43.170  11.000  14.092  1.00 18.54           N
ATOM   4106  CA  MET A1275      42.525   9.921  14.821  1.00 18.80           C
ATOM   4107  C   MET A1275      41.860   8.921  13.867  1.00 31.51           C
ATOM   4108  O   MET A1275      41.839   7.727  14.150  1.00 24.91           O
ATOM   4109  CB  MET A1275      41.533  10.542  15.800  1.00 25.91           C
ATOM   4110  CG  MET A1275      40.959   9.552  16.807  1.00 39.18           C
ATOM   4111  SD  MET A1275      39.633  10.237  17.839  1.00 59.79           S
ATOM   4112  CE  MET A1275      40.502  11.639  18.606  1.00 45.52           C
ATOM   4113  H   MET A1275      42.831  11.940  14.259  1.00 22.25           H
ATOM   4114  HA  MET A1275      43.289   9.397  15.398  1.00 22.57           H
ATOM   4115  HB2 MET A1275      42.039  11.334  16.349  1.00 31.09           H
ATOM   4116  HB3 MET A1275      40.708  10.982  15.242  1.00 31.09           H
ATOM   4117  HG2 MET A1275      40.553   8.699  16.267  1.00 47.02           H
ATOM   4118  HG3 MET A1275      41.766   9.195  17.448  1.00 47.02           H
ATOM   4119  HE1 MET A1275      39.858  12.096  19.355  1.00 54.62           H
ATOM   4120  HE2 MET A1275      41.417  11.292  19.088  1.00 54.62           H
ATOM   4121  HE3 MET A1275      40.749  12.390  17.856  1.00 54.62           H
ATOM   4122  N   THR A1276      41.327   9.409  12.738  1.00 20.15           N
ATOM   4123  CA  THR A1276      40.749   8.573  11.688  1.00 22.67           C
ATOM   4124  C   THR A1276      41.841   7.823  10.912  1.00 28.64           C
ATOM   4125  O   THR A1276      41.668   6.633  10.644  1.00 24.58           O
ATOM   4126  CB  THR A1276      39.812   9.415  10.797  1.00 27.76           C
ATOM   4127  OG1 THR A1276      38.780   9.934  11.607  1.00 26.32           O
ATOM   4128  CG2 THR A1276      39.136   8.616   9.686  1.00 27.43           C
ATOM   4129  H   THR A1276      41.375  10.403  12.572  1.00 24.18           H
ATOM   4130  HA  THR A1276      40.117   7.839  12.191  1.00 27.20           H
ATOM   4131  HB  THR A1276      40.371  10.238  10.352  1.00 33.31           H
ATOM   4132  HG1 THR A1276      39.192  10.494  12.273  1.00 31.58           H
ATOM   4133 HG21 THR A1276      38.480   9.265   9.106  1.00 32.92           H
ATOM   4134 HG22 THR A1276      39.869   8.165   9.017  1.00 32.92           H
ATOM   4135 HG23 THR A1276      38.520   7.833  10.128  1.00 32.92           H
ATOM   4136  N   LEU A1277      42.959   8.484  10.574  1.00 22.93           N
ATOM   4137  CA  LEU A1277      44.094   7.874   9.859  1.00 19.73           C
ATOM   4138  C   LEU A1277      44.647   6.667  10.650  1.00 28.82           C
ATOM   4139  O   LEU A1277      44.887   5.611  10.105  1.00 23.03           O
ATOM   4140  CB  LEU A1277      45.296   8.816   9.659  1.00 20.83           C
ATOM   4141  CG  LEU A1277      45.045   9.977   8.676  1.00 29.89           C
ATOM   4142  CD1 LEU A1277      46.257  10.924   8.676  1.00 24.13           C
ATOM   4143  CD2 LEU A1277      44.749   9.470   7.260  1.00 34.92           C
ATOM   4144  H   LEU A1277      43.044   9.430  10.861  1.00 27.52           H
ATOM   4145  HA  LEU A1277      43.757   7.499   8.852  1.00 23.68           H
ATOM   4146  HB2 LEU A1277      45.641   9.236  10.625  1.00 25.00           H
ATOM   4147  HB3 LEU A1277      46.168   8.222   9.309  1.00 25.00           H
ATOM   4148  HG  LEU A1277      44.163  10.552   9.036  1.00 35.87           H
ATOM   4149 HD11 LEU A1277      46.104  11.782   8.015  1.00 28.96           H
ATOM   4150 HD12 LEU A1277      46.465  11.318   9.677  1.00 28.96           H
ATOM   4151 HD13 LEU A1277      47.165  10.406   8.340  1.00 28.96           H
ATOM   4152 HD21 LEU A1277      44.611  10.302   6.562  1.00 41.90           H
ATOM   4153 HD22 LEU A1277      45.557   8.844   6.868  1.00 41.90           H
ATOM   4154 HD23 LEU A1277      43.827   8.878   7.233  1.00 41.90           H
ATOM   4155  N   TRP A1278      44.783   6.897  11.972  1.00 17.54           N
ATOM   4156  CA  TRP A1278      45.151   5.924  12.980  1.00 30.40           C
ATOM   4157  C   TRP A1278      44.179   4.743  13.017  1.00 33.57           C
ATOM   4158  O   TRP A1278      44.608   3.616  12.805  1.00 23.47           O
ATOM   4159  CB  TRP A1278      45.257   6.563  14.370  1.00 22.95           C
ATOM   4160  CG  TRP A1278      45.523   5.527  15.416  1.00 22.01           C
ATOM   4161  CD1 TRP A1278      44.633   5.017  16.294  1.00 26.00           C
ATOM   4162  CD2 TRP A1278      46.726   4.725  15.570  1.00 23.38           C
ATOM   4163  NE1 TRP A1278      45.196   3.953  16.964  1.00 19.87           N
ATOM   4164  CE2 TRP A1278      46.471   3.693  16.514  1.00 25.16           C
ATOM   4165  CE3 TRP A1278      47.989   4.751  14.953  1.00 24.59           C
ATOM   4166  CZ2 TRP A1278      47.418   2.704  16.812  1.00 23.71           C
ATOM   4167  CZ3 TRP A1278      48.941   3.758  15.231  1.00 26.37           C
ATOM   4168  CH2 TRP A1278      48.649   2.733  16.145  1.00 22.78           C
ATOM   4169  H   TRP A1278      44.558   7.823  12.306  1.00 21.05           H
ATOM   4170  HA  TRP A1278      46.141   5.542  12.730  1.00 36.48           H
ATOM   4171  HB2 TRP A1278      46.073   7.281  14.359  1.00 27.54           H
ATOM   4172  HB3 TRP A1278      44.334   7.089  14.606  1.00 27.54           H
ATOM   4173  HD1 TRP A1278      43.609   5.337  16.397  1.00 31.20           H
ATOM   4174  HE1 TRP A1278      44.708   3.437  17.688  1.00 23.85           H
ATOM   4175  HE3 TRP A1278      48.220   5.533  14.246  1.00 29.51           H
ATOM   4176  HZ2 TRP A1278      47.210   1.941  17.546  1.00 28.46           H
ATOM   4177  HZ3 TRP A1278      49.902   3.794  14.742  1.00 31.64           H
ATOM   4178  HH2 TRP A1278      49.388   1.995  16.381  1.00 27.33           H
ATOM   4179  N   LYS A1279      42.889   4.985  13.301  1.00 25.11           N
ATOM   4180  CA  LYS A1279      41.929   3.911  13.556  1.00 31.33           C
ATOM   4181  C   LYS A1279      41.671   3.050  12.324  1.00 29.28           C
ATOM   4182  O   LYS A1279      41.654   1.831  12.439  1.00 28.12           O
ATOM   4183  CB  LYS A1279      40.617   4.445  14.138  1.00 30.94           C
ATOM   4184  CG  LYS A1279      40.785   4.945  15.578  1.00 40.15           C
ATOM   4185  CD  LYS A1279      39.498   5.608  16.075  1.00 48.42           C
ATOM   4186  CE  LYS A1279      39.687   6.179  17.482  1.00 49.24           C
ATOM   4187  NZ  LYS A1279      38.463   6.851  17.955  1.00 53.44           N1+
ATOM   4188  H   LYS A1279      42.585   5.941  13.426  1.00 30.13           H
ATOM   4189  HA  LYS A1279      42.360   3.251  14.309  1.00 37.60           H
ATOM   4190  HB2 LYS A1279      40.217   5.231  13.496  1.00 37.13           H
ATOM   4191  HB3 LYS A1279      39.894   3.629  14.160  1.00 37.13           H
ATOM   4192  HG2 LYS A1279      41.052   4.111  16.228  1.00 48.19           H
ATOM   4193  HG3 LYS A1279      41.584   5.680  15.619  1.00 48.19           H
ATOM   4194  HD2 LYS A1279      39.224   6.412  15.391  1.00 58.10           H
ATOM   4195  HD3 LYS A1279      38.699   4.867  16.088  1.00 58.10           H
ATOM   4196  HE2 LYS A1279      39.943   5.366  18.163  1.00 59.09           H
ATOM   4197  HE3 LYS A1279      40.513   6.891  17.473  1.00 59.09           H
ATOM   4198  HZ1 LYS A1279      38.226   7.601  17.321  1.00 64.12           H
ATOM   4199  HZ2 LYS A1279      37.704   6.184  17.992  1.00 64.12           H
ATOM   4200  HZ3 LYS A1279      38.627   7.232  18.878  1.00 64.12           H
ATOM   4201  N   GLU A1280      41.473   3.686  11.165  1.00 29.20           N
ATOM   4202  CA  GLU A1280      41.056   3.013   9.939  1.00 32.30           C
ATOM   4203  C   GLU A1280      42.232   2.421   9.151  1.00 29.85           C
ATOM   4204  O   GLU A1280      42.027   1.482   8.386  1.00 26.50           O
ATOM   4205  CB  GLU A1280      40.250   3.973   9.051  1.00 23.72           C
ATOM   4206  CG  GLU A1280      38.909   4.354   9.702  1.00 34.58           C
ATOM   4207  CD  GLU A1280      38.072   5.374   8.926  1.00 33.33           C
ATOM   4208  OE1 GLU A1280      36.962   5.660   9.434  1.00 45.07           O
ATOM   4209  OE2 GLU A1280      38.546   5.873   7.884  1.00 41.16           O1-
ATOM   4210  H   GLU A1280      41.518   4.693  11.148  1.00 35.04           H
ATOM   4211  HA  GLU A1280      40.381   2.204  10.212  1.00 38.76           H
ATOM   4212  HB2 GLU A1280      40.840   4.865   8.853  1.00 28.47           H
ATOM   4213  HB3 GLU A1280      40.049   3.486   8.098  1.00 28.47           H
ATOM   4214  HG2 GLU A1280      38.303   3.462   9.871  1.00 41.50           H
ATOM   4215  HG3 GLU A1280      39.067   4.752  10.704  1.00 41.50           H
ATOM   4216  N   ILE A1281      43.438   2.992   9.283  1.00 24.86           N
ATOM   4217  CA  ILE A1281      44.611   2.595   8.519  1.00 26.08           C
ATOM   4218  C   ILE A1281      45.632   1.919   9.465  1.00 24.01           C
ATOM   4219  O   ILE A1281      45.822   0.711   9.415  1.00 18.64           O
ATOM   4220  CB  ILE A1281      45.254   3.757   7.707  1.00 19.42           C
ATOM   4221  CG1 ILE A1281      44.195   4.369   6.760  1.00 27.09           C
ATOM   4222  CG2 ILE A1281      46.440   3.200   6.919  1.00 21.14           C
ATOM   4223  CD1 ILE A1281      44.743   5.544   5.956  1.00 24.08           C
ATOM   4224  H   ILE A1281      43.529   3.780   9.889  1.00 29.83           H
ATOM   4225  HA  ILE A1281      44.354   1.793   7.770  1.00 31.30           H
ATOM   4226  HB  ILE A1281      45.599   4.557   8.409  1.00 23.31           H
ATOM   4227 HG12 ILE A1281      43.800   3.593   6.079  1.00 32.51           H
ATOM   4228 HG13 ILE A1281      43.327   4.711   7.361  1.00 32.51           H
ATOM   4229 HG21 ILE A1281      46.948   3.975   6.338  1.00 25.37           H
ATOM   4230 HG22 ILE A1281      47.198   2.740   7.569  1.00 25.37           H
ATOM   4231 HG23 ILE A1281      46.130   2.435   6.199  1.00 25.37           H
ATOM   4232 HD11 ILE A1281      43.986   5.952   5.279  1.00 28.89           H
ATOM   4233 HD12 ILE A1281      45.069   6.354   6.621  1.00 28.89           H
ATOM   4234 HD13 ILE A1281      45.604   5.244   5.349  1.00 28.89           H
ATOM   4235  N   ASN A1282      46.334   2.683  10.400  1.00 27.33           N
ATOM   4236  CA  ASN A1282      47.558   2.095  11.002  1.00 25.09           C
ATOM   4237  C   ASN A1282      47.200   1.027  12.057  1.00 25.49           C
ATOM   4238  O   ASN A1282      47.945   0.027  12.205  1.00 23.04           O
ATOM   4239  CB  ASN A1282      48.409   3.165  11.696  1.00 16.41           C
ATOM   4240  CG  ASN A1282      48.961   4.167  10.712  1.00 19.75           C
ATOM   4241  OD1 ASN A1282      49.513   3.867   9.654  1.00 21.40           O
ATOM   4242  ND2 ASN A1282      48.788   5.505  11.019  1.00 23.20           N
ATOM   4243  H   ASN A1282      46.140   3.676  10.528  1.00 32.80           H
ATOM   4244  HA  ASN A1282      48.175   1.613  10.181  1.00 30.11           H
ATOM   4245  HB2 ASN A1282      47.831   3.649  12.503  1.00 19.70           H
ATOM   4246  HB3 ASN A1282      49.274   2.675  12.214  1.00 19.70           H
ATOM   4247 HD21 ASN A1282      49.203   6.221  10.414  1.00 27.84           H
ATOM   4248 HD22 ASN A1282      48.469   5.831  11.920  1.00 27.84           H
ATOM   4249  N   TRP A1283      46.135   1.224  12.797  1.00 22.89           N
ATOM   4250  CA  TRP A1283      45.630   0.349  13.852  1.00 24.78           C
ATOM   4251  C   TRP A1283      45.049  -0.929  13.260  1.00 28.70           C
ATOM   4252  O   TRP A1283      45.236  -2.002  13.828  1.00 24.35           O
ATOM   4253  CB  TRP A1283      44.571   1.032  14.716  1.00 24.31           C
ATOM   4254  CG  TRP A1283      44.057   0.190  15.845  1.00 33.77           C
ATOM   4255  CD1 TRP A1283      44.823  -0.599  16.630  1.00 37.16           C
ATOM   4256  CD2 TRP A1283      42.682  -0.024  16.295  1.00 33.36           C
ATOM   4257  NE1 TRP A1283      44.036  -1.280  17.529  1.00 44.87           N
ATOM   4258  CE2 TRP A1283      42.702  -0.949  17.383  1.00 38.24           C
ATOM   4259  CE3 TRP A1283      41.421   0.467  15.891  1.00 40.13           C
ATOM   4260  CZ2 TRP A1283      41.525  -1.358  18.038  1.00 51.30           C
ATOM   4261  CZ3 TRP A1283      40.237   0.063  16.540  1.00 53.04           C
ATOM   4262  CH2 TRP A1283      40.287  -0.846  17.611  1.00 50.98           C
ATOM   4263  H   TRP A1283      45.593   2.070  12.619  1.00 27.47           H
ATOM   4264  HA  TRP A1283      46.476   0.092  14.491  1.00 29.74           H
ATOM   4265  HB2 TRP A1283      44.997   1.938  15.139  1.00 29.18           H
ATOM   4266  HB3 TRP A1283      43.728   1.327  14.095  1.00 29.18           H
ATOM   4267  HD1 TRP A1283      45.895  -0.692  16.544  1.00 44.59           H
ATOM   4268  HE1 TRP A1283      44.424  -1.904  18.223  1.00 53.85           H
ATOM   4269  HE3 TRP A1283      41.362   1.163  15.069  1.00 48.15           H
ATOM   4270  HZ2 TRP A1283      41.572  -2.046  18.870  1.00 61.56           H
ATOM   4271  HZ3 TRP A1283      39.286   0.462  16.218  1.00 63.65           H
ATOM   4272  HH2 TRP A1283      39.373  -1.141  18.110  1.00 61.18           H
ATOM   4273  N   LEU A1284      44.340  -0.812  12.133  1.00 26.86           N
ATOM   4274  CA  LEU A1284      43.880  -1.969  11.388  1.00 25.39           C
ATOM   4275  C   LEU A1284      45.094  -2.767  10.907  1.00 26.70           C
ATOM   4276  O   LEU A1284      45.099  -3.985  11.044  1.00 25.06           O
ATOM   4277  CB  LEU A1284      42.982  -1.507  10.235  1.00 23.60           C
ATOM   4278  CG  LEU A1284      42.252  -2.648   9.505  1.00 37.07           C
ATOM   4279  CD1 LEU A1284      41.148  -3.235  10.399  1.00 37.71           C
ATOM   4280  CD2 LEU A1284      41.640  -2.112   8.201  1.00 37.13           C
ATOM   4281  H   LEU A1284      44.199   0.103  11.725  1.00 32.24           H
ATOM   4282  HA  LEU A1284      43.298  -2.592  12.065  1.00 30.47           H
ATOM   4283  HB2 LEU A1284      42.243  -0.794  10.604  1.00 28.32           H
ATOM   4284  HB3 LEU A1284      43.611  -0.980   9.519  1.00 28.32           H
ATOM   4285  HG  LEU A1284      42.965  -3.434   9.263  1.00 44.49           H
ATOM   4286 HD11 LEU A1284      40.598  -4.002   9.855  1.00 45.25           H
ATOM   4287 HD12 LEU A1284      41.579  -3.691  11.290  1.00 45.25           H
ATOM   4288 HD13 LEU A1284      40.456  -2.447  10.699  1.00 45.25           H
ATOM   4289 HD21 LEU A1284      41.119  -2.914   7.676  1.00 44.56           H
ATOM   4290 HD22 LEU A1284      40.936  -1.308   8.420  1.00 44.56           H
ATOM   4291 HD23 LEU A1284      42.425  -1.727   7.549  1.00 44.56           H
ATOM   4292  N   ASN A1285      46.125  -2.089  10.389  1.00 21.41           N
ATOM   4293  CA  ASN A1285      47.372  -2.720   9.972  1.00 24.54           C
ATOM   4294  C   ASN A1285      48.044  -3.440  11.145  1.00 22.03           C
ATOM   4295  O   ASN A1285      48.610  -4.512  10.958  1.00 20.93           O
ATOM   4296  CB  ASN A1285      48.315  -1.655   9.397  1.00 22.66           C
ATOM   4297  CG  ASN A1285      49.534  -2.230   8.703  1.00 23.98           C
ATOM   4298  OD1 ASN A1285      49.522  -3.363   8.235  1.00 24.76           O
ATOM   4299  ND2 ASN A1285      50.571  -1.423   8.538  1.00 23.84           N
ATOM   4300  H   ASN A1285      46.057  -1.084  10.305  1.00 25.69           H
ATOM   4301  HA  ASN A1285      47.140  -3.447   9.191  1.00 29.45           H
ATOM   4302  HB2 ASN A1285      47.771  -1.074   8.662  1.00 27.19           H
ATOM   4303  HB3 ASN A1285      48.651  -0.973  10.170  1.00 27.19           H
ATOM   4304 HD21 ASN A1285      51.369  -1.751   8.013  1.00 28.60           H
ATOM   4305 HD22 ASN A1285      50.540  -0.467   8.871  1.00 28.60           H
ATOM   4306  N   LEU A1286      47.995  -2.841  12.344  1.00 24.51           N
ATOM   4307  CA  LEU A1286      48.554  -3.409  13.559  1.00 22.50           C
ATOM   4308  C   LEU A1286      47.894  -4.745  13.875  1.00 27.83           C
ATOM   4309  O   LEU A1286      48.583  -5.751  14.020  1.00 21.59           O
ATOM   4310  CB  LEU A1286      48.477  -2.418  14.727  1.00 22.56           C
ATOM   4311  CG  LEU A1286      48.930  -2.983  16.085  1.00 20.51           C
ATOM   4312  CD1 LEU A1286      50.394  -3.442  16.021  1.00 25.35           C
ATOM   4313  CD2 LEU A1286      48.776  -1.890  17.148  1.00 19.13           C
ATOM   4314  H   LEU A1286      47.565  -1.929  12.407  1.00 29.42           H
ATOM   4315  HA  LEU A1286      49.600  -3.582  13.357  1.00 27.00           H
ATOM   4316  HB2 LEU A1286      49.097  -1.559  14.484  1.00 27.07           H
ATOM   4317  HB3 LEU A1286      47.460  -2.059  14.834  1.00 27.07           H
ATOM   4318  HG  LEU A1286      48.288  -3.823  16.353  1.00 24.62           H
ATOM   4319 HD11 LEU A1286      50.767  -3.642  17.023  1.00 30.42           H
ATOM   4320 HD12 LEU A1286      50.466  -4.363  15.450  1.00 30.42           H
ATOM   4321 HD13 LEU A1286      51.010  -2.679  15.547  1.00 30.42           H
ATOM   4322 HD21 LEU A1286      49.156  -2.244  18.104  1.00 22.96           H
ATOM   4323 HD22 LEU A1286      49.334  -1.004  16.854  1.00 22.96           H
ATOM   4324 HD23 LEU A1286      47.728  -1.628  17.274  1.00 22.96           H
ATOM   4325  N   LYS A1287      46.562  -4.756  13.968  1.00 24.59           N
ATOM   4326  CA  LYS A1287      45.804  -5.956  14.311  1.00 26.61           C
ATOM   4327  C   LYS A1287      45.957  -7.055  13.270  1.00 25.85           C
ATOM   4328  O   LYS A1287      46.138  -8.214  13.645  1.00 34.90           O
ATOM   4329  CB  LYS A1287      44.329  -5.614  14.521  1.00 33.16           C
ATOM   4330  CG  LYS A1287      44.120  -4.872  15.843  1.00 24.03           C
ATOM   4331  CD  LYS A1287      42.970  -3.873  15.785  1.00 39.51           C
ATOM   4332  CE  LYS A1287      41.638  -4.441  15.308  1.00 44.87           C
ATOM   4333  NZ  LYS A1287      40.688  -3.345  15.038  1.00 41.79           N1+
ATOM   4334  H   LYS A1287      46.054  -3.896  13.807  1.00 29.51           H
ATOM   4335  HA  LYS A1287      46.187  -6.351  15.253  1.00 31.93           H
ATOM   4336  HB2 LYS A1287      43.953  -5.040  13.675  1.00 39.80           H
ATOM   4337  HB3 LYS A1287      43.765  -6.546  14.580  1.00 39.80           H
ATOM   4338  HG2 LYS A1287      43.971  -5.588  16.649  1.00 28.84           H
ATOM   4339  HG3 LYS A1287      45.014  -4.297  16.086  1.00 28.84           H
ATOM   4340  HD2 LYS A1287      42.818  -3.518  16.799  1.00 47.41           H
ATOM   4341  HD3 LYS A1287      43.261  -3.035  15.154  1.00 47.41           H
ATOM   4342  HE2 LYS A1287      41.802  -5.014  14.395  1.00 53.84           H
ATOM   4343  HE3 LYS A1287      41.237  -5.107  16.073  1.00 53.84           H
ATOM   4344  HZ1 LYS A1287      39.761  -3.725  14.906  1.00 50.15           H
ATOM   4345  HZ2 LYS A1287      40.685  -2.702  15.820  1.00 50.15           H
ATOM   4346  HZ3 LYS A1287      40.972  -2.848  14.205  1.00 50.15           H
ATOM   4347  N   GLN A1288      45.871  -6.702  11.985  1.00 20.05           N
ATOM   4348  CA  GLN A1288      45.852  -7.669  10.896  1.00 24.11           C
ATOM   4349  C   GLN A1288      47.240  -8.221  10.550  1.00 27.98           C
ATOM   4350  O   GLN A1288      47.330  -9.390  10.191  1.00 29.04           O
ATOM   4351  CB  GLN A1288      45.170  -7.094   9.652  1.00 24.22           C
ATOM   4352  CG  GLN A1288      43.681  -6.800   9.882  1.00 30.52           C
ATOM   4353  CD  GLN A1288      42.975  -6.332   8.611  1.00 41.46           C
ATOM   4354  OE1 GLN A1288      43.587  -5.764   7.712  1.00 36.20           O
ATOM   4355  NE2 GLN A1288      41.658  -6.517   8.542  1.00 42.59           N
ATOM   4356  H   GLN A1288      45.744  -5.726  11.751  1.00 24.06           H
ATOM   4357  HA  GLN A1288      45.237  -8.509  11.214  1.00 28.93           H
ATOM   4358  HB2 GLN A1288      45.688  -6.188   9.340  1.00 29.07           H
ATOM   4359  HB3 GLN A1288      45.255  -7.822   8.845  1.00 29.07           H
ATOM   4360  HG2 GLN A1288      43.177  -7.676  10.294  1.00 36.62           H
ATOM   4361  HG3 GLN A1288      43.606  -5.996  10.609  1.00 36.62           H
ATOM   4362 HE21 GLN A1288      41.161  -6.977   9.289  1.00 51.11           H
ATOM   4363 HE22 GLN A1288      41.170  -6.216   7.713  1.00 51.11           H
ATOM   4364  N   ASN A1289      48.291  -7.380  10.592  1.00 18.95           N
ATOM   4365  CA  ASN A1289      49.577  -7.674   9.947  1.00 28.06           C
ATOM   4366  C   ASN A1289      50.801  -7.539  10.860  1.00 27.46           C
ATOM   4367  O   ASN A1289      51.781  -8.245  10.632  1.00 19.21           O
ATOM   4368  CB  ASN A1289      49.754  -6.761   8.730  1.00 18.29           C
ATOM   4369  CG  ASN A1289      48.569  -6.822   7.771  1.00 20.78           C
ATOM   4370  OD1 ASN A1289      48.182  -7.890   7.316  1.00 28.54           O
ATOM   4371  ND2 ASN A1289      48.014  -5.673   7.404  1.00 24.80           N
ATOM   4372  H   ASN A1289      48.137  -6.428  10.882  1.00 22.75           H
ATOM   4373  HA  ASN A1289      49.572  -8.697   9.570  1.00 33.67           H
ATOM   4374  HB2 ASN A1289      49.967  -5.746   9.049  1.00 21.95           H
ATOM   4375  HB3 ASN A1289      50.611  -7.158   8.188  1.00 21.95           H
ATOM   4376 HD21 ASN A1289      47.267  -5.691   6.725  1.00 29.76           H
ATOM   4377 HD22 ASN A1289      48.367  -4.799   7.763  1.00 29.76           H
ATOM   4378  N   ILE A1290      50.810  -6.607  11.825  1.00 23.69           N
ATOM   4379  CA  ILE A1290      52.034  -6.288  12.576  1.00 21.02           C
ATOM   4380  C   ILE A1290      52.091  -7.081  13.886  1.00 26.33           C
ATOM   4381  O   ILE A1290      53.086  -7.754  14.150  1.00 24.82           O
ATOM   4382  CB  ILE A1290      52.194  -4.769  12.801  1.00 19.18           C
ATOM   4383  CG1 ILE A1290      52.138  -3.941  11.497  1.00 17.39           C
ATOM   4384  CG2 ILE A1290      53.498  -4.499  13.572  1.00 19.14           C
ATOM   4385  CD1 ILE A1290      51.954  -2.431  11.733  1.00 18.62           C
ATOM   4386  H   ILE A1290      49.993  -6.029  11.968  1.00 28.43           H
ATOM   4387  HA  ILE A1290      52.894  -6.589  11.975  1.00 25.22           H
ATOM   4388  HB  ILE A1290      51.382  -4.459  13.441  1.00 23.01           H
ATOM   4389 HG12 ILE A1290      53.042  -4.117  10.916  1.00 20.87           H
ATOM   4390 HG13 ILE A1290      51.294  -4.265  10.891  1.00 20.87           H
ATOM   4391 HG21 ILE A1290      53.644  -3.434  13.717  1.00 22.97           H
ATOM   4392 HG22 ILE A1290      53.459  -4.947  14.561  1.00 22.97           H
ATOM   4393 HG23 ILE A1290      54.354  -4.905  13.034  1.00 22.97           H
ATOM   4394 HD11 ILE A1290      51.927  -1.906  10.782  1.00 22.35           H
ATOM   4395 HD12 ILE A1290      51.016  -2.249  12.252  1.00 22.35           H
ATOM   4396 HD13 ILE A1290      52.768  -2.019  12.322  1.00 22.35           H
ATOM   4397  N   LEU A1291      51.044  -6.991  14.713  1.00 19.95           N
ATOM   4398  CA  LEU A1291      50.962  -7.619  16.021  1.00 17.96           C
ATOM   4399  C   LEU A1291      51.071  -9.146  15.948  1.00 26.92           C
ATOM   4400  O   LEU A1291      51.750  -9.693  16.813  1.00 19.61           O
ATOM   4401  CB  LEU A1291      49.707  -7.140  16.766  1.00 17.19           C
ATOM   4402  CG  LEU A1291      49.558  -7.670  18.204  1.00 25.74           C
ATOM   4403  CD1 LEU A1291      50.744  -7.269  19.099  1.00 26.57           C
ATOM   4404  CD2 LEU A1291      48.266  -7.105  18.814  1.00 21.91           C
ATOM   4405  H   LEU A1291      50.233  -6.474  14.410  1.00 23.94           H
ATOM   4406  HA  LEU A1291      51.819  -7.278  16.593  1.00 21.55           H
ATOM   4407  HB2 LEU A1291      49.724  -6.053  16.811  1.00 20.63           H
ATOM   4408  HB3 LEU A1291      48.826  -7.432  16.196  1.00 20.63           H
ATOM   4409  HG  LEU A1291      49.477  -8.758  18.177  1.00 30.89           H
ATOM   4410 HD11 LEU A1291      50.563  -7.602  20.118  1.00 31.89           H
ATOM   4411 HD12 LEU A1291      51.672  -7.721  18.752  1.00 31.89           H
ATOM   4412 HD13 LEU A1291      50.854  -6.187  19.097  1.00 31.89           H
ATOM   4413 HD21 LEU A1291      48.122  -7.503  19.817  1.00 26.30           H
ATOM   4414 HD22 LEU A1291      48.319  -6.016  18.866  1.00 26.30           H
ATOM   4415 HD23 LEU A1291      47.408  -7.390  18.209  1.00 26.30           H
ATOM   4416  N   PRO A1292      50.510  -9.842  14.930  1.00 25.38           N
ATOM   4417  CA  PRO A1292      50.674 -11.284  14.839  1.00 22.40           C
ATOM   4418  C   PRO A1292      52.123 -11.759  14.607  1.00 24.51           C
ATOM   4419  O   PRO A1292      52.371 -12.941  14.829  1.00 22.89           O
ATOM   4420  CB  PRO A1292      49.731 -11.715  13.698  1.00 24.82           C
ATOM   4421  CG  PRO A1292      48.650 -10.643  13.669  1.00 27.02           C
ATOM   4422  CD  PRO A1292      49.514  -9.414  13.951  1.00 21.03           C
ATOM   4423  HA  PRO A1292      50.270 -11.710  15.759  1.00 26.88           H
ATOM   4424  HB2 PRO A1292      50.270 -11.601  12.759  1.00 29.78           H
ATOM   4425  HB3 PRO A1292      49.341 -12.729  13.773  1.00 29.78           H
ATOM   4426  HG2 PRO A1292      48.224 -10.564  12.671  1.00 32.43           H
ATOM   4427  HG3 PRO A1292      47.859 -10.823  14.404  1.00 32.43           H
ATOM   4428  HD2 PRO A1292      50.019  -9.120  13.031  1.00 25.24           H
ATOM   4429  HD3 PRO A1292      48.872  -8.626  14.339  1.00 25.24           H
ATOM   4430  N   THR A1293      53.076 -10.879  14.227  1.00 16.68           N
ATOM   4431  CA  THR A1293      54.501 -11.203  14.049  1.00 21.89           C
ATOM   4432  C   THR A1293      55.339 -11.047  15.324  1.00 21.34           C
ATOM   4433  O   THR A1293      56.537 -11.320  15.282  1.00 17.72           O
ATOM   4434  CB  THR A1293      55.150 -10.371  12.926  1.00 26.95           C
ATOM   4435  OG1 THR A1293      55.401  -9.049  13.357  1.00 22.05           O
ATOM   4436  CG2 THR A1293      54.374 -10.362  11.611  1.00 22.91           C
ATOM   4437  H   THR A1293      52.813  -9.920  14.066  1.00 20.02           H
ATOM   4438  HA  THR A1293      54.593 -12.242  13.750  1.00 26.27           H
ATOM   4439  HB  THR A1293      56.110 -10.828  12.704  1.00 32.34           H
ATOM   4440  HG1 THR A1293      54.570  -8.665  13.660  1.00 26.46           H
ATOM   4441 HG21 THR A1293      54.902  -9.739  10.890  1.00 27.49           H
ATOM   4442 HG22 THR A1293      54.254 -11.373  11.219  1.00 27.49           H
ATOM   4443 HG23 THR A1293      53.398  -9.918  11.759  1.00 27.49           H
ATOM   4444  N   ARG A1294      54.758 -10.557  16.430  1.00 24.27           N
ATOM   4445  CA  ARG A1294      55.505 -10.174  17.627  1.00 18.27           C
ATOM   4446  C   ARG A1294      56.314 -11.332  18.218  1.00 16.58           C
ATOM   4447  O   ARG A1294      57.459 -11.126  18.605  1.00 15.44           O
ATOM   4448  CB  ARG A1294      54.545  -9.551  18.644  1.00 22.43           C
ATOM   4449  CG  ARG A1294      55.241  -9.173  19.957  1.00 26.21           C
ATOM   4450  CD  ARG A1294      54.267  -8.507  20.927  1.00 32.66           C
ATOM   4451  NE  ARG A1294      53.270  -9.485  21.374  1.00 32.59           N
ATOM   4452  CZ  ARG A1294      52.168  -9.252  22.088  1.00 41.76           C
ATOM   4453  NH1 ARG A1294      51.814  -8.026  22.451  1.00 45.32           N
ATOM   4454  NH2 ARG A1294      51.407 -10.277  22.450  1.00 46.01           N1+
ATOM   4455  H   ARG A1294      53.761 -10.389  16.428  1.00 29.12           H
ATOM   4456  HA  ARG A1294      56.218  -9.401  17.348  1.00 21.93           H
ATOM   4457  HB2 ARG A1294      54.089  -8.661  18.213  1.00 26.92           H
ATOM   4458  HB3 ARG A1294      53.753 -10.267  18.856  1.00 26.92           H
ATOM   4459  HG2 ARG A1294      55.641 -10.069  20.428  1.00 31.46           H
ATOM   4460  HG3 ARG A1294      56.070  -8.502  19.753  1.00 31.46           H
ATOM   4461  HD2 ARG A1294      54.818  -8.122  21.786  1.00 39.19           H
ATOM   4462  HD3 ARG A1294      53.776  -7.677  20.419  1.00 39.19           H
ATOM   4463  HE  ARG A1294      53.461 -10.452  21.143  1.00 39.10           H
ATOM   4464 HH11 ARG A1294      52.401  -7.239  22.215  1.00 54.38           H
ATOM   4465 HH12 ARG A1294      50.981  -7.887  23.005  1.00 54.38           H
ATOM   4466 HH21 ARG A1294      51.671 -11.212  22.167  1.00 55.21           H
ATOM   4467 HH22 ARG A1294      50.575 -10.116  22.995  1.00 55.21           H
ATOM   4468  N   GLU A1295      55.738 -12.543  18.259  1.00 17.21           N
ATOM   4469  CA  GLU A1295      56.381 -13.719  18.852  1.00 23.81           C
ATOM   4470  C   GLU A1295      57.481 -14.337  17.979  1.00 22.20           C
ATOM   4471  O   GLU A1295      58.130 -15.291  18.399  1.00 22.44           O
ATOM   4472  CB  GLU A1295      55.343 -14.759  19.295  1.00 21.23           C
ATOM   4473  CG  GLU A1295      54.582 -14.326  20.556  1.00 33.61           C
ATOM   4474  CD  GLU A1295      53.610 -13.166  20.321  1.00 26.43           C
ATOM   4475  OE1 GLU A1295      53.485 -12.345  21.268  1.00 24.51           O
ATOM   4476  OE2 GLU A1295      53.011 -13.103  19.236  1.00 32.09           O1-
ATOM   4477  H   GLU A1295      54.794 -12.653  17.916  1.00 20.65           H
ATOM   4478  HA  GLU A1295      56.858 -13.380  19.768  1.00 28.57           H
ATOM   4479  HB2 GLU A1295      54.639 -14.957  18.492  1.00 25.48           H
ATOM   4480  HB3 GLU A1295      55.851 -15.695  19.525  1.00 25.48           H
ATOM   4481  HG2 GLU A1295      53.979 -15.185  20.849  1.00 40.34           H
ATOM   4482  HG3 GLU A1295      55.262 -14.120  21.382  1.00 40.34           H
ATOM   4483  N   ARG A1296      57.726 -13.780  16.785  1.00 25.13           N
ATOM   4484  CA  ARG A1296      58.908 -14.077  15.980  1.00 23.17           C
ATOM   4485  C   ARG A1296      60.145 -13.286  16.429  1.00 22.71           C
ATOM   4486  O   ARG A1296      61.237 -13.581  15.950  1.00 21.06           O
ATOM   4487  CB  ARG A1296      58.611 -13.824  14.498  1.00 21.50           C
ATOM   4488  CG  ARG A1296      57.444 -14.667  13.961  1.00 21.73           C
ATOM   4489  CD  ARG A1296      57.525 -14.830  12.443  1.00 17.46           C
ATOM   4490  NE  ARG A1296      58.721 -15.591  12.034  1.00 19.57           N
ATOM   4491  CZ  ARG A1296      59.598 -15.273  11.079  1.00 15.78           C
ATOM   4492  NH1 ARG A1296      59.422 -14.214  10.294  1.00 22.01           N
ATOM   4493  NH2 ARG A1296      60.677 -16.030  10.909  1.00 28.92           N1+
ATOM   4494  H   ARG A1296      57.138 -13.016  16.484  1.00 30.16           H
ATOM   4495  HA  ARG A1296      59.150 -15.136  16.073  1.00 27.81           H
ATOM   4496  HB2 ARG A1296      58.381 -12.773  14.347  1.00 25.79           H
ATOM   4497  HB3 ARG A1296      59.510 -14.042  13.925  1.00 25.79           H
ATOM   4498  HG2 ARG A1296      57.482 -15.660  14.406  1.00 26.07           H
ATOM   4499  HG3 ARG A1296      56.496 -14.213  14.241  1.00 26.07           H
ATOM   4500  HD2 ARG A1296      56.638 -15.356  12.091  1.00 20.95           H
ATOM   4501  HD3 ARG A1296      57.530 -13.832  12.009  1.00 20.95           H
ATOM   4502  HE  ARG A1296      58.917 -16.421  12.581  1.00 23.49           H
ATOM   4503 HH11 ARG A1296      58.600 -13.637  10.416  1.00 26.41           H
ATOM   4504 HH12 ARG A1296      60.102 -13.989   9.585  1.00 26.41           H
ATOM   4505 HH21 ARG A1296      60.826 -16.830  11.510  1.00 34.71           H
ATOM   4506 HH22 ARG A1296      61.360 -15.806  10.198  1.00 34.71           H
ATOM   4507  N   ALA A1297      60.002 -12.270  17.292  1.00 17.46           N
ATOM   4508  CA  ALA A1297      61.124 -11.407  17.655  1.00 16.20           C
ATOM   4509  C   ALA A1297      62.094 -12.099  18.616  1.00 20.86           C
ATOM   4510  O   ALA A1297      61.658 -12.838  19.500  1.00 19.46           O
ATOM   4511  CB  ALA A1297      60.605 -10.121  18.293  1.00 22.64           C
ATOM   4512  H   ALA A1297      59.089 -12.044  17.663  1.00 20.95           H
ATOM   4513  HA  ALA A1297      61.633 -11.119  16.741  1.00 19.44           H
ATOM   4514  HB1 ALA A1297      61.440  -9.445  18.473  1.00 27.16           H
ATOM   4515  HB2 ALA A1297      59.905  -9.646  17.612  1.00 27.16           H
ATOM   4516  HB3 ALA A1297      60.104 -10.339  19.236  1.00 27.16           H
ATOM   4517  N   SER A1298      63.395 -11.814  18.480  1.00 18.75           N
ATOM   4518  CA  SER A1298      64.405 -12.189  19.464  1.00 19.35           C
ATOM   4519  C   SER A1298      64.113 -11.524  20.806  1.00 22.10           C
ATOM   4520  O   SER A1298      64.303 -12.159  21.833  1.00 19.29           O
ATOM   4521  CB  SER A1298      65.816 -11.796  19.016  1.00 15.40           C
ATOM   4522  OG  SER A1298      66.106 -12.284  17.727  1.00 24.84           O
ATOM   4523  H   SER A1298      63.697 -11.228  17.712  1.00 22.50           H
ATOM   4524  HA  SER A1298      64.381 -13.272  19.603  1.00 23.23           H
ATOM   4525  HB2 SER A1298      65.953 -10.719  19.045  1.00 18.48           H
ATOM   4526  HB3 SER A1298      66.525 -12.235  19.719  1.00 18.48           H
ATOM   4527  HG  SER A1298      67.047 -12.468  17.668  1.00 29.81           H
ATOM   4528  N   LEU A1299      63.685 -10.248  20.797  1.00 21.25           N
ATOM   4529  CA  LEU A1299      63.449  -9.456  21.995  1.00 15.58           C
ATOM   4530  C   LEU A1299      62.195  -8.611  21.826  1.00 19.99           C
ATOM   4531  O   LEU A1299      61.995  -8.033  20.767  1.00 19.74           O
ATOM   4532  CB  LEU A1299      64.699  -8.612  22.280  1.00 18.70           C
ATOM   4533  CG  LEU A1299      64.633  -7.691  23.520  1.00 26.19           C
ATOM   4534  CD1 LEU A1299      66.030  -7.569  24.141  1.00 20.16           C
ATOM   4535  CD2 LEU A1299      64.128  -6.275  23.191  1.00 21.31           C
ATOM   4536  H   LEU A1299      63.575  -9.780  19.908  1.00 25.50           H
ATOM   4537  HA  LEU A1299      63.305 -10.134  22.827  1.00 18.69           H
ATOM   4538  HB2 LEU A1299      65.504  -9.332  22.439  1.00 22.44           H
ATOM   4539  HB3 LEU A1299      64.958  -8.025  21.400  1.00 22.44           H
ATOM   4540  HG  LEU A1299      63.971  -8.126  24.265  1.00 31.43           H
ATOM   4541 HD11 LEU A1299      66.005  -6.886  24.991  1.00 24.20           H
ATOM   4542 HD12 LEU A1299      66.367  -8.544  24.492  1.00 24.20           H
ATOM   4543 HD13 LEU A1299      66.732  -7.196  23.395  1.00 24.20           H
ATOM   4544 HD21 LEU A1299      64.047  -5.691  24.107  1.00 25.57           H
ATOM   4545 HD22 LEU A1299      64.824  -5.775  22.519  1.00 25.57           H
ATOM   4546 HD23 LEU A1299      63.146  -6.307  22.723  1.00 25.57           H
ATOM   4547  N   ILE A1300      61.379  -8.490  22.875  1.00 18.93           N
ATOM   4548  CA  ILE A1300      60.199  -7.629  22.911  1.00 19.37           C
ATOM   4549  C   ILE A1300      60.452  -6.546  23.964  1.00 31.35           C
ATOM   4550  O   ILE A1300      60.715  -6.858  25.125  1.00 24.22           O
ATOM   4551  CB  ILE A1300      58.915  -8.451  23.168  1.00 18.53           C
ATOM   4552  CG1 ILE A1300      58.730  -9.610  22.156  1.00 22.77           C
ATOM   4553  CG2 ILE A1300      57.686  -7.517  23.132  1.00 26.92           C
ATOM   4554  CD1 ILE A1300      57.638 -10.612  22.560  1.00 26.80           C
ATOM   4555  H   ILE A1300      61.613  -8.980  23.726  1.00 22.72           H
ATOM   4556  HA  ILE A1300      60.075  -7.151  21.944  1.00 23.24           H
ATOM   4557  HB  ILE A1300      58.982  -8.892  24.158  1.00 22.24           H
ATOM   4558 HG12 ILE A1300      58.500  -9.203  21.172  1.00 27.33           H
ATOM   4559 HG13 ILE A1300      59.651 -10.182  22.062  1.00 27.33           H
ATOM   4560 HG21 ILE A1300      56.780  -8.051  23.416  1.00 32.31           H
ATOM   4561 HG22 ILE A1300      57.805  -6.692  23.833  1.00 32.31           H
ATOM   4562 HG23 ILE A1300      57.562  -7.109  22.129  1.00 32.31           H
ATOM   4563 HD11 ILE A1300      57.588 -11.421  21.829  1.00 32.17           H
ATOM   4564 HD12 ILE A1300      57.873 -11.037  23.536  1.00 32.17           H
ATOM   4565 HD13 ILE A1300      56.666 -10.125  22.597  1.00 32.17           H
ATOM   4566  N   LEU A1301      60.378  -5.281  23.539  1.00 20.80           N
ATOM   4567  CA  LEU A1301      60.466  -4.076  24.351  1.00 22.01           C
ATOM   4568  C   LEU A1301      59.051  -3.540  24.595  1.00 27.98           C
ATOM   4569  O   LEU A1301      58.462  -2.998  23.670  1.00 28.59           O
ATOM   4570  CB  LEU A1301      61.281  -3.003  23.581  1.00 22.46           C
ATOM   4571  CG  LEU A1301      62.742  -2.743  23.974  1.00 30.36           C
ATOM   4572  CD1 LEU A1301      63.077  -1.342  23.438  1.00 15.21           C
ATOM   4573  CD2 LEU A1301      62.989  -2.778  25.485  1.00 25.26           C
ATOM   4574  H   LEU A1301      60.140  -5.137  22.566  1.00 24.96           H
ATOM   4575  HA  LEU A1301      60.934  -4.311  25.304  1.00 26.41           H
ATOM   4576  HB2 LEU A1301      61.256  -3.217  22.510  1.00 26.95           H
ATOM   4577  HB3 LEU A1301      60.756  -2.055  23.700  1.00 26.95           H
ATOM   4578  HG  LEU A1301      63.385  -3.468  23.478  1.00 36.43           H
ATOM   4579 HD11 LEU A1301      64.125  -1.115  23.630  1.00 18.26           H
ATOM   4580 HD12 LEU A1301      62.904  -1.307  22.362  1.00 18.26           H
ATOM   4581 HD13 LEU A1301      62.456  -0.591  23.930  1.00 18.26           H
ATOM   4582 HD21 LEU A1301      63.970  -2.367  25.722  1.00 30.32           H
ATOM   4583 HD22 LEU A1301      62.221  -2.195  25.993  1.00 30.32           H
ATOM   4584 HD23 LEU A1301      62.964  -3.807  25.834  1.00 30.32           H
ATOM   4585  N   THR A1302      58.504  -3.648  25.811  1.00 26.31           N
ATOM   4586  CA  THR A1302      57.173  -3.127  26.131  1.00 26.99           C
ATOM   4587  C   THR A1302      57.276  -1.742  26.752  1.00 27.01           C
ATOM   4588  O   THR A1302      57.862  -1.595  27.818  1.00 21.15           O
ATOM   4589  CB  THR A1302      56.426  -4.057  27.078  1.00 31.01           C
ATOM   4590  OG1 THR A1302      56.438  -5.353  26.542  1.00 31.66           O
ATOM   4591  CG2 THR A1302      54.977  -3.592  27.277  1.00 34.75           C
ATOM   4592  H   THR A1302      59.022  -4.093  26.556  1.00 31.58           H
ATOM   4593  HA  THR A1302      56.591  -3.094  25.213  1.00 32.39           H
ATOM   4594  HB  THR A1302      56.938  -4.055  28.037  1.00 37.22           H
ATOM   4595  HG1 THR A1302      57.357  -5.632  26.505  1.00 38.00           H
ATOM   4596 HG21 THR A1302      54.453  -4.280  27.941  1.00 41.70           H
ATOM   4597 HG22 THR A1302      54.940  -2.597  27.722  1.00 41.70           H
ATOM   4598 HG23 THR A1302      54.459  -3.568  26.320  1.00 41.70           H
ATOM   4599  N   LYS A1303      56.645  -0.757  26.106  1.00 28.78           N
ATOM   4600  CA  LYS A1303      56.548   0.622  26.565  1.00 22.94           C
ATOM   4601  C   LYS A1303      55.214   0.881  27.253  1.00 30.64           C
ATOM   4602  O   LYS A1303      54.182   0.314  26.913  1.00 28.03           O
ATOM   4603  CB  LYS A1303      56.644   1.569  25.378  1.00 20.68           C
ATOM   4604  CG  LYS A1303      58.038   1.713  24.783  1.00 21.49           C
ATOM   4605  CD  LYS A1303      57.934   2.781  23.695  1.00 26.50           C
ATOM   4606  CE  LYS A1303      59.294   3.289  23.263  1.00 36.63           C
ATOM   4607  NZ  LYS A1303      59.105   4.375  22.299  1.00 25.84           N1+
ATOM   4608  H   LYS A1303      56.139  -0.987  25.263  1.00 34.53           H
ATOM   4609  HA  LYS A1303      57.360   0.873  27.248  1.00 27.53           H
ATOM   4610  HB2 LYS A1303      55.939   1.255  24.609  1.00 24.81           H
ATOM   4611  HB3 LYS A1303      56.352   2.558  25.733  1.00 24.81           H
ATOM   4612  HG2 LYS A1303      58.736   2.033  25.556  1.00 25.79           H
ATOM   4613  HG3 LYS A1303      58.370   0.767  24.355  1.00 25.79           H
ATOM   4614  HD2 LYS A1303      57.428   2.350  22.833  1.00 31.80           H
ATOM   4615  HD3 LYS A1303      57.346   3.626  24.053  1.00 31.80           H
ATOM   4616  HE2 LYS A1303      59.826   3.671  24.135  1.00 43.95           H
ATOM   4617  HE3 LYS A1303      59.866   2.479  22.810  1.00 43.95           H
ATOM   4618  HZ1 LYS A1303      59.998   4.697  21.948  1.00 31.01           H
ATOM   4619  HZ2 LYS A1303      58.527   4.055  21.536  1.00 31.01           H
ATOM   4620  HZ3 LYS A1303      58.623   5.147  22.743  1.00 31.01           H
ATOM   4621  N   SER A1304      55.294   1.819  28.196  1.00 28.63           N
ATOM   4622  CA  SER A1304      54.255   2.339  29.066  1.00 32.05           C
ATOM   4623  C   SER A1304      54.117   3.856  28.805  1.00 30.83           C
ATOM   4624  O   SER A1304      54.701   4.381  27.854  1.00 27.06           O
ATOM   4625  CB  SER A1304      54.699   1.971  30.491  1.00 35.81           C
ATOM   4626  OG  SER A1304      53.830   2.429  31.499  1.00 54.06           O
ATOM   4627  H   SER A1304      56.202   2.231  28.333  1.00 34.35           H
ATOM   4628  HA  SER A1304      53.308   1.849  28.852  1.00 38.46           H
ATOM   4629  HB2 SER A1304      54.765   0.887  30.553  1.00 42.98           H
ATOM   4630  HB3 SER A1304      55.686   2.373  30.700  1.00 42.98           H
ATOM   4631  HG  SER A1304      54.075   1.987  32.314  1.00 64.87           H
ATOM   4632  N   ALA A1305      53.315   4.559  29.618  1.00 27.80           N
ATOM   4633  CA  ALA A1305      53.149   6.013  29.577  1.00 30.62           C
ATOM   4634  C   ALA A1305      54.496   6.726  29.497  1.00 29.40           C
ATOM   4635  O   ALA A1305      55.478   6.305  30.111  1.00 31.33           O
ATOM   4636  CB  ALA A1305      52.410   6.472  30.841  1.00 35.62           C
ATOM   4637  H   ALA A1305      52.830   4.061  30.351  1.00 33.36           H
ATOM   4638  HA  ALA A1305      52.543   6.296  28.711  1.00 36.74           H
ATOM   4639  HB1 ALA A1305      52.312   7.557  30.841  1.00 42.75           H
ATOM   4640  HB2 ALA A1305      51.412   6.041  30.875  1.00 42.75           H
ATOM   4641  HB3 ALA A1305      52.960   6.170  31.732  1.00 42.75           H
ATOM   4642  N   ASN A1306      54.529   7.812  28.719  1.00 33.33           N
ATOM   4643  CA  ASN A1306      55.703   8.659  28.505  1.00 29.16           C
ATOM   4644  C   ASN A1306      56.873   7.883  27.873  1.00 27.61           C
ATOM   4645  O   ASN A1306      58.028   8.261  28.049  1.00 25.50           O
ATOM   4646  CB  ASN A1306      56.096   9.361  29.816  1.00 42.48           C
ATOM   4647  CG  ASN A1306      54.879  10.011  30.464  1.00 47.34           C
ATOM   4648  OD1 ASN A1306      54.237  10.873  29.871  1.00 38.13           O
ATOM   4649  ND2 ASN A1306      54.559   9.596  31.689  1.00 51.24           N
ATOM   4650  H   ASN A1306      53.685   8.068  28.226  1.00 40.00           H
ATOM   4651  HA  ASN A1306      55.415   9.440  27.802  1.00 35.00           H
ATOM   4652  HB2 ASN A1306      56.589   8.668  30.499  1.00 50.97           H
ATOM   4653  HB3 ASN A1306      56.787  10.157  29.539  1.00 50.97           H
ATOM   4654 HD21 ASN A1306      53.760   9.997  32.153  1.00 61.49           H
ATOM   4655 HD22 ASN A1306      55.100   8.868  32.132  1.00 61.49           H
ATOM   4656  N   HIS A1307      56.558   6.807  27.135  1.00 29.47           N
ATOM   4657  CA  HIS A1307      57.484   5.918  26.438  1.00 27.73           C
ATOM   4658  C   HIS A1307      58.344   5.041  27.361  1.00 30.85           C
ATOM   4659  O   HIS A1307      59.230   4.351  26.867  1.00 30.75           O
ATOM   4660  CB  HIS A1307      58.315   6.671  25.383  1.00 30.29           C
ATOM   4661  CG  HIS A1307      57.479   7.156  24.238  1.00 29.22           C
ATOM   4662  ND1 HIS A1307      57.176   6.403  23.106  1.00 25.41           N
ATOM   4663  CD2 HIS A1307      56.879   8.377  24.145  1.00 32.99           C
ATOM   4664  CE1 HIS A1307      56.433   7.201  22.331  1.00 31.78           C
ATOM   4665  NE2 HIS A1307      56.223   8.378  22.938  1.00 30.31           N
ATOM   4666  H   HIS A1307      55.583   6.549  27.081  1.00 35.37           H
ATOM   4667  HA  HIS A1307      56.860   5.222  25.878  1.00 33.27           H
ATOM   4668  HB2 HIS A1307      59.049   5.987  24.956  1.00 36.35           H
ATOM   4669  HB3 HIS A1307      58.855   7.508  25.823  1.00 36.35           H
ATOM   4670  HD2 HIS A1307      56.926   9.178  24.867  1.00 39.59           H
ATOM   4671  HE1 HIS A1307      56.039   6.926  21.362  1.00 38.13           H
ATOM   4672  HE2 HIS A1307      55.667   9.133  22.565  1.00 36.38           H
ATOM   4673  N   ALA A1308      58.104   5.037  28.679  1.00 29.82           N
ATOM   4674  CA  ALA A1308      58.938   4.325  29.642  1.00 32.01           C
ATOM   4675  C   ALA A1308      58.812   2.812  29.461  1.00 28.89           C
ATOM   4676  O   ALA A1308      57.713   2.281  29.528  1.00 28.48           O
ATOM   4677  CB  ALA A1308      58.504   4.712  31.056  1.00 31.12           C
ATOM   4678  H   ALA A1308      57.329   5.577  29.043  1.00 35.79           H
ATOM   4679  HA  ALA A1308      59.977   4.632  29.511  1.00 38.41           H
ATOM   4680  HB1 ALA A1308      59.145   4.216  31.783  1.00 37.34           H
ATOM   4681  HB2 ALA A1308      58.578   5.791  31.195  1.00 37.34           H
ATOM   4682  HB3 ALA A1308      57.475   4.399  31.221  1.00 37.34           H
ATOM   4683  N   VAL A1309      59.927   2.102  29.281  1.00 27.84           N
ATOM   4684  CA  VAL A1309      59.920   0.646  29.180  1.00 28.31           C
ATOM   4685  C   VAL A1309      59.571   0.048  30.544  1.00 24.40           C
ATOM   4686  O   VAL A1309      60.175   0.401  31.555  1.00 28.91           O
ATOM   4687  CB  VAL A1309      61.258   0.145  28.609  1.00 30.02           C
ATOM   4688  CG1 VAL A1309      61.390  -1.387  28.676  1.00 29.57           C
ATOM   4689  CG2 VAL A1309      61.363   0.589  27.134  1.00 33.54           C
ATOM   4690  H   VAL A1309      60.819   2.575  29.269  1.00 33.41           H
ATOM   4691  HA  VAL A1309      59.150   0.353  28.470  1.00 33.98           H
ATOM   4692  HB  VAL A1309      62.064   0.593  29.189  1.00 36.03           H
ATOM   4693 HG11 VAL A1309      62.362  -1.690  28.286  1.00 35.49           H
ATOM   4694 HG12 VAL A1309      61.324  -1.742  29.703  1.00 35.49           H
ATOM   4695 HG13 VAL A1309      60.604  -1.854  28.084  1.00 35.49           H
ATOM   4696 HG21 VAL A1309      62.262   0.190  26.667  1.00 40.25           H
ATOM   4697 HG22 VAL A1309      60.498   0.230  26.576  1.00 40.25           H
ATOM   4698 HG23 VAL A1309      61.396   1.675  27.065  1.00 40.25           H
ATOM   4699  N   GLU A1310      58.577  -0.841  30.553  1.00 30.37           N
ATOM   4700  CA  GLU A1310      58.091  -1.543  31.735  1.00 37.59           C
ATOM   4701  C   GLU A1310      58.440  -3.040  31.713  1.00 36.37           C
ATOM   4702  O   GLU A1310      58.407  -3.670  32.766  1.00 37.16           O
ATOM   4703  CB  GLU A1310      56.577  -1.332  31.904  1.00 33.60           C
ATOM   4704  CG  GLU A1310      55.705  -1.958  30.804  1.00 44.42           C
ATOM   4705  CD  GLU A1310      54.213  -1.980  31.156  1.00 49.07           C
ATOM   4706  OE1 GLU A1310      53.771  -1.080  31.898  1.00 52.42           O
ATOM   4707  OE2 GLU A1310      53.526  -2.892  30.637  1.00 62.46           O1-
ATOM   4708  H   GLU A1310      58.115  -1.051  29.680  1.00 36.45           H
ATOM   4709  HA  GLU A1310      58.560  -1.107  32.616  1.00 45.11           H
ATOM   4710  HB2 GLU A1310      56.276  -1.738  32.869  1.00 40.32           H
ATOM   4711  HB3 GLU A1310      56.374  -0.263  31.929  1.00 40.32           H
ATOM   4712  HG2 GLU A1310      55.821  -1.345  29.910  1.00 53.31           H
ATOM   4713  HG3 GLU A1310      56.033  -2.958  30.531  1.00 53.31           H
ATOM   4714  N   GLU A1311      58.727  -3.630  30.545  1.00 28.79           N
ATOM   4715  CA  GLU A1311      59.036  -5.047  30.423  1.00 37.00           C
ATOM   4716  C   GLU A1311      59.985  -5.254  29.236  1.00 32.35           C
ATOM   4717  O   GLU A1311      59.876  -4.596  28.200  1.00 23.72           O
ATOM   4718  CB  GLU A1311      57.742  -5.886  30.314  1.00 30.18           C
ATOM   4719  CG  GLU A1311      58.009  -7.396  30.218  1.00 33.70           C
ATOM   4720  CD  GLU A1311      56.727  -8.174  29.940  1.00 48.16           C
ATOM   4721  OE1 GLU A1311      56.334  -8.218  28.754  1.00 46.08           O
ATOM   4722  OE2 GLU A1311      56.188  -8.748  30.911  1.00 56.12           O1-
ATOM   4723  H   GLU A1311      58.767  -3.079  29.699  1.00 34.55           H
ATOM   4724  HA  GLU A1311      59.548  -5.366  31.327  1.00 44.40           H
ATOM   4725  HB2 GLU A1311      57.111  -5.697  31.184  1.00 36.22           H
ATOM   4726  HB3 GLU A1311      57.183  -5.589  29.433  1.00 36.22           H
ATOM   4727  HG2 GLU A1311      58.669  -7.557  29.369  1.00 40.44           H
ATOM   4728  HG3 GLU A1311      58.475  -7.730  31.146  1.00 40.44           H
ATOM   4729  N   VAL A1312      60.917  -6.190  29.402  1.00 24.99           N
ATOM   4730  CA  VAL A1312      61.804  -6.688  28.365  1.00 22.57           C
ATOM   4731  C   VAL A1312      61.681  -8.205  28.396  1.00 33.08           C
ATOM   4732  O   VAL A1312      61.812  -8.816  29.455  1.00 28.98           O
ATOM   4733  CB  VAL A1312      63.260  -6.238  28.589  1.00 24.89           C
ATOM   4734  CG1 VAL A1312      64.087  -6.627  27.352  1.00 25.08           C
ATOM   4735  CG2 VAL A1312      63.359  -4.725  28.819  1.00 19.03           C
ATOM   4736  H   VAL A1312      60.956  -6.671  30.291  1.00 29.99           H
ATOM   4737  HA  VAL A1312      61.479  -6.321  27.394  1.00 27.08           H
ATOM   4738  HB  VAL A1312      63.655  -6.755  29.464  1.00 29.87           H
ATOM   4739 HG11 VAL A1312      65.098  -6.239  27.444  1.00 30.10           H
ATOM   4740 HG12 VAL A1312      64.139  -7.712  27.254  1.00 30.10           H
ATOM   4741 HG13 VAL A1312      63.635  -6.208  26.454  1.00 30.10           H
ATOM   4742 HG21 VAL A1312      64.399  -4.410  28.853  1.00 22.84           H
ATOM   4743 HG22 VAL A1312      62.856  -4.194  28.015  1.00 22.84           H
ATOM   4744 HG23 VAL A1312      62.889  -4.452  29.764  1.00 22.84           H
ATOM   4745  N   ARG A1313      61.436  -8.808  27.231  1.00 25.93           N
ATOM   4746  CA  ARG A1313      61.422 -10.253  27.053  1.00 27.36           C
ATOM   4747  C   ARG A1313      62.467 -10.651  26.029  1.00 27.65           C
ATOM   4748  O   ARG A1313      62.512 -10.051  24.970  1.00 25.80           O
ATOM   4749  CB  ARG A1313      60.022 -10.719  26.649  1.00 24.21           C
ATOM   4750  CG  ARG A1313      59.136 -10.825  27.891  1.00 35.02           C
ATOM   4751  CD  ARG A1313      57.804 -11.505  27.589  1.00 33.68           C
ATOM   4752  NE  ARG A1313      56.974 -10.641  26.739  1.00 42.41           N
ATOM   4753  CZ  ARG A1313      56.099 -11.025  25.805  1.00 52.97           C
ATOM   4754  NH1 ARG A1313      55.907 -12.299  25.480  1.00 42.41           N
ATOM   4755  NH2 ARG A1313      55.384 -10.106  25.163  1.00 47.15           N1+
ATOM   4756  H   ARG A1313      61.322  -8.236  26.406  1.00 31.12           H
ATOM   4757  HA  ARG A1313      61.683 -10.721  27.990  1.00 32.84           H
ATOM   4758  HB2 ARG A1313      59.590 -10.049  25.912  1.00 29.05           H
ATOM   4759  HB3 ARG A1313      60.086 -11.702  26.197  1.00 29.05           H
ATOM   4760  HG2 ARG A1313      59.650 -11.425  28.639  1.00 42.02           H
ATOM   4761  HG3 ARG A1313      58.962  -9.836  28.310  1.00 42.02           H
ATOM   4762  HD2 ARG A1313      57.999 -12.462  27.106  1.00 40.42           H
ATOM   4763  HD3 ARG A1313      57.283 -11.688  28.530  1.00 40.42           H
ATOM   4764  HE  ARG A1313      57.042  -9.651  26.935  1.00 50.89           H
ATOM   4765 HH11 ARG A1313      56.432 -13.021  25.957  1.00 50.90           H
ATOM   4766 HH12 ARG A1313      55.231 -12.546  24.775  1.00 50.90           H
ATOM   4767 HH21 ARG A1313      55.500  -9.128  25.382  1.00 56.58           H
ATOM   4768 HH22 ARG A1313      54.715 -10.391  24.467  1.00 56.58           H
ATOM   4769  N   LEU A1314      63.304 -11.645  26.338  1.00 29.64           N
ATOM   4770  CA  LEU A1314      64.392 -12.112  25.484  1.00 27.22           C
ATOM   4771  C   LEU A1314      64.263 -13.619  25.268  1.00 21.08           C
ATOM   4772  O   LEU A1314      64.095 -14.351  26.236  1.00 20.44           O
ATOM   4773  CB  LEU A1314      65.727 -11.744  26.156  1.00 26.10           C
ATOM   4774  CG  LEU A1314      66.967 -12.363  25.487  1.00 20.25           C
ATOM   4775  CD1 LEU A1314      67.157 -11.826  24.061  1.00 19.52           C
ATOM   4776  CD2 LEU A1314      68.208 -12.065  26.336  1.00 18.29           C
ATOM   4777  H   LEU A1314      63.186 -12.117  27.223  1.00 35.56           H
ATOM   4778  HA  LEU A1314      64.351 -11.613  24.517  1.00 32.66           H
ATOM   4779  HB2 LEU A1314      65.833 -10.659  26.157  1.00 31.32           H
ATOM   4780  HB3 LEU A1314      65.691 -12.073  27.195  1.00 31.32           H
ATOM   4781  HG  LEU A1314      66.857 -13.445  25.447  1.00 24.30           H
ATOM   4782 HD11 LEU A1314      68.069 -12.232  23.625  1.00 23.43           H
ATOM   4783 HD12 LEU A1314      66.327 -12.123  23.426  1.00 23.43           H
ATOM   4784 HD13 LEU A1314      67.219 -10.739  24.080  1.00 23.43           H
ATOM   4785 HD21 LEU A1314      69.088 -12.518  25.880  1.00 21.95           H
ATOM   4786 HD22 LEU A1314      68.354 -10.987  26.410  1.00 21.95           H
ATOM   4787 HD23 LEU A1314      68.078 -12.479  27.334  1.00 21.95           H
ATOM   4788  N   ARG A1315      64.374 -14.092  24.022  1.00 20.79           N
ATOM   4789  CA  ARG A1315      64.304 -15.515  23.700  1.00 21.05           C
ATOM   4790  C   ARG A1315      65.369 -16.297  24.469  1.00 25.40           C
ATOM   4791  O   ARG A1315      66.526 -15.892  24.495  1.00 20.77           O
ATOM   4792  CB  ARG A1315      64.470 -15.729  22.191  1.00 22.06           C
ATOM   4793  CG  ARG A1315      63.182 -15.500  21.384  1.00 19.15           C
ATOM   4794  CD  ARG A1315      62.029 -16.470  21.696  1.00 18.27           C
ATOM   4795  NE  ARG A1315      62.428 -17.872  21.535  1.00 26.27           N
ATOM   4796  CZ  ARG A1315      62.645 -18.490  20.372  1.00 27.05           C
ATOM   4797  NH1 ARG A1315      62.337 -17.920  19.218  1.00 23.62           N
ATOM   4798  NH2 ARG A1315      63.188 -19.698  20.353  1.00 21.38           N1+
[truncated: 1,380,260 more chars]
