# Supplementary material for: High-throughput quantum-mechanics/molecular-mechanics (ONIOM) macromolecular crystallographic refinement with PHENIX/DivCon: the impact of mixed Hamiltonian methods on ligand and protein structure
Source: Acta Crystallogr D Struct Biol. 2018 Oct 29;74(Pt 11):1063–77. doi: 10.1107/S2059798318012913 (PMC6213575; doi:10.1107/S2059798318012913)
Supplement: Supplementary file 2 [file d-74-01063-sup2.gz › results_ONIOM/1SQ5-H.cif]

# Generated by MOE 2016.08 on 2017-01-11 12:27.05
# Structure optimized with MOE using MMFF94x forcefield to determine
# ideal geometry (Gas Phase with Electrostatics disabled).
data_comp_list
_chem_comp.id	PAU
_chem_comp.three_letter_code	PAU
_chem_comp.name	1SQ5.A
_chem_comp.group	non-polymer
_chem_comp.number_atoms_all	32
_chem_comp.number_atoms_nh	15
_chem_comp.desc_level	?
#
data_comp_PAU
#
loop_
_chem_comp_atom.comp_id
_chem_comp_atom.atom_id
_chem_comp_atom.type_symbol
_chem_comp_atom.type_energy
_chem_comp_atom.partial_charge
_chem_comp_atom.x
_chem_comp_atom.y
_chem_comp_atom.z
PAU	O2	O	OH1	-0.68	56.4220	4.6030	8.5350	
PAU	HO	H	HOH1	0.400000000000001	57.0765	4.2444	9.1389	
PAU	C1	C	CT	8.51786326747702e-016	54.2700	4.0680	7.3520	
PAU	C2	C	CH2	0.120000000000001	55.4240	3.6040	8.3380	
PAU	H21	H	HCH2	0.0800000000000008	54.9797	3.3614	9.3033	
PAU	H22	H	HCH2	0.0800000000000008	55.8992	2.7151	7.9231	
PAU	C3	C	CH3	-0.239999999999999	54.9570	4.6000	6.0220	
PAU	H31	H	HCH3	0.0800000000000008	55.5597	3.8057	5.5816	
PAU	H32	H	HCH3	0.0800000000000008	55.5949	5.4517	6.2582	
PAU	H33	H	HCH3	0.0800000000000008	54.1877	4.9076	5.3137	
PAU	C4	C	CH3	-0.239999999999999	53.4530	2.8270	7.1020	
PAU	H41	H	HCH3	0.0800000000000008	54.0939	2.0466	6.6917	
PAU	H42	H	HCH3	0.0800000000000008	52.6565	3.0531	6.3931	
PAU	H43	H	HCH3	0.0800000000000008	53.0175	2.4835	8.0403	
PAU	C5	C	CH1	0.261000000000001	53.3530	5.3320	7.9900	
PAU	H5	H	HCH1	0.0800000000000008	53.0394	5.0075	8.9822	
PAU	"O5'"	O	OH1	-0.68	54.1660	6.5480	8.0040	
PAU	"H5'"	H	HOH1	0.400000000000001	54.3933	6.7557	7.0947	
PAU	C6	C	C	0.569	52.0560	5.6780	7.1210	
PAU	"O6'"	O	O	-0.57	52.1710	6.5550	6.1200	
PAU	N	N	NH1	-0.7301	50.9080	5.0760	7.3850	
PAU	H	H	HNH1	0.370000000000001	50.8607	4.4670	8.1893	
PAU	C8	C	CH2	0.140100000000001	49.6790	5.2500	6.5560	
PAU	H81	H	HCH2	0.0800000000000008	49.2854	4.2661	6.3006	
PAU	H82	H	HCH2	0.0800000000000008	49.9437	5.7835	5.6431	
PAU	C9	C	CH2	-0.0989999999999992	48.5740	6.0540	7.3050	
PAU	H91	H	HCH2	0.0800000000000008	48.1596	5.4276	8.0949	
PAU	H92	H	HCH2	0.0800000000000008	47.7875	6.3126	6.5960	
PAU	C	C	C	0.659	49.1200	7.3540	7.9370	
PAU	O	O	O	-0.57	49.6170	7.3980	9.1700	
PAU	OXT	O	OH1	-0.65	49.0410	8.4140	7.1470	
PAU	HXT	H	HOH1	0.500000000000001	49.3716	9.2303	7.5291	
#
#
loop_
_chem_comp_tree.comp_id
_chem_comp_tree.atom_id
_chem_comp_tree.atom_back
_chem_comp_tree.atom_forward
_chem_comp_tree.connect_type
PAU	O2	?	HO	START	
PAU	HO	O2	?	?	
PAU	C2	O2	H21	?	
PAU	H21	C2	?	?	
PAU	H22	C2	?	?	
PAU	C1	C2	C3	?	
PAU	C3	C1	H31	?	
PAU	H31	C3	?	?	
PAU	H32	C3	?	?	
PAU	H33	C3	?	?	
PAU	C4	C1	H41	?	
PAU	H41	C4	?	?	
PAU	H42	C4	?	?	
PAU	H43	C4	?	?	
PAU	C5	C1	H5	?	
PAU	H5	C5	?	?	
PAU	C6	C5	N	?	
PAU	N	C6	H	?	
PAU	H	N	?	?	
PAU	C8	N	H81	?	
PAU	H81	C8	?	?	
PAU	H82	C8	?	?	
PAU	C9	C8	H91	?	
PAU	H91	C9	?	?	
PAU	H92	C9	?	?	
PAU	C	C9	OXT	?	
PAU	OXT	C	HXT	?	
PAU	HXT	OXT	?	?	
PAU	O	C	?	?	
PAU	"O6'"	C6	?	?	
PAU	"O5'"	C5	"H5'"	?	
PAU	"H5'"	"O5'"	?	END	
#
#
loop_
_chem_comp_bond.comp_id
_chem_comp_bond.atom_id_1
_chem_comp_bond.atom_id_2
_chem_comp_bond.type
_chem_comp_bond.value_dist
_chem_comp_bond.value_dist_esd
PAU	HO	O2	single	0.972	0.020	
PAU	C2	O2	single	1.421	0.020	
PAU	H21	C2	single	1.096	0.020	
PAU	H22	C2	single	1.096	0.020	
PAU	C1	C2	single	1.552	0.020	
PAU	C3	C1	single	1.543	0.020	
PAU	H31	C3	single	1.096	0.020	
PAU	H32	C3	single	1.094	0.020	
PAU	H33	C3	single	1.095	0.020	
PAU	C4	C1	single	1.543	0.020	
PAU	H41	C4	single	1.096	0.020	
PAU	H42	C4	single	1.095	0.020	
PAU	H43	C4	single	1.096	0.020	
PAU	C5	C1	single	1.561	0.020	
PAU	H5	C5	single	1.097	0.020	
PAU	C6	C5	single	1.527	0.020	
PAU	N	C6	single	1.386	0.020	
PAU	H	N	single	1.016	0.020	
PAU	C8	N	single	1.453	0.020	
PAU	H81	C8	single	1.095	0.020	
PAU	H82	C8	single	1.095	0.020	
PAU	C9	C8	single	1.522	0.020	
PAU	H91	C9	single	1.096	0.020	
PAU	H92	C9	single	1.096	0.020	
PAU	C	C9	single	1.506	0.020	
PAU	OXT	C	single	1.356	0.020	
PAU	HXT	OXT	single	0.981	0.020	
PAU	O	C	double	1.223	0.020	
PAU	"O6'"	C6	double	1.230	0.020	
PAU	"O5'"	C5	single	1.424	0.020	
PAU	"H5'"	"O5'"	single	0.972	0.020	
#
#
loop_
_chem_comp_angle.comp_id
_chem_comp_angle.atom_id_1
_chem_comp_angle.atom_id_2
_chem_comp_angle.atom_id_3
_chem_comp_angle.value_angle
_chem_comp_angle.value_angle_esd
PAU	HO	O2	C2	107.10	3.000	
PAU	C3	C1	C4	108.37	3.000	
PAU	C3	C1	C5	111.80	3.000	
PAU	C4	C1	C5	110.49	3.000	
PAU	C2	C1	C3	108.86	3.000	
PAU	C2	C1	C4	107.24	3.000	
PAU	C2	C1	C5	109.94	3.000	
PAU	H21	C2	H22	107.90	3.000	
PAU	C1	C2	H21	110.51	3.000	
PAU	C1	C2	H22	110.58	3.000	
PAU	O2	C2	H21	108.17	3.000	
PAU	O2	C2	H22	107.54	3.000	
PAU	O2	C2	C1	111.99	3.000	
PAU	H31	C3	H32	107.17	3.000	
PAU	H31	C3	H33	107.11	3.000	
PAU	H32	C3	H33	107.78	3.000	
PAU	C1	C3	H31	110.75	3.000	
PAU	C1	C3	H32	112.32	3.000	
PAU	C1	C3	H33	111.46	3.000	
PAU	H41	C4	H42	106.85	3.000	
PAU	H41	C4	H43	107.52	3.000	
PAU	H42	C4	H43	108.20	3.000	
PAU	C1	C4	H41	111.10	3.000	
PAU	C1	C4	H42	111.80	3.000	
PAU	C1	C4	H43	111.16	3.000	
PAU	H5	C5	C6	108.45	3.000	
PAU	H5	C5	"O5'"	105.99	3.000	
PAU	C1	C5	H5	109.18	3.000	
PAU	C1	C5	C6	114.59	3.000	
PAU	C1	C5	"O5'"	112.27	3.000	
PAU	"O5'"	C5	C6	105.94	3.000	
PAU	C5	"O5'"	"H5'"	108.45	3.000	
PAU	C5	C6	N	112.88	3.000	
PAU	C5	C6	"O6'"	122.18	3.000	
PAU	"O6'"	C6	N	124.94	3.000	
PAU	H	N	C8	117.36	3.000	
PAU	C6	N	H	119.39	3.000	
PAU	C6	N	C8	123.24	3.000	
PAU	H81	C8	H82	108.18	3.000	
PAU	H81	C8	C9	109.69	3.000	
PAU	H82	C8	C9	111.22	3.000	
PAU	N	C8	H81	106.55	3.000	
PAU	N	C8	H82	109.26	3.000	
PAU	N	C8	C9	111.78	3.000	
PAU	H91	C9	H92	106.66	3.000	
PAU	H91	C9	C	108.13	3.000	
PAU	H92	C9	C	108.12	3.000	
PAU	C8	C9	H91	110.93	3.000	
PAU	C8	C9	H92	110.54	3.000	
PAU	C8	C9	C	112.24	3.000	
PAU	C9	C	OXT	111.15	3.000	
PAU	C9	C	O	124.77	3.000	
PAU	O	C	OXT	124.07	3.000	
PAU	C	OXT	HXT	111.93	3.000	
#
#
loop_
_chem_comp_tor.comp_id
_chem_comp_tor.id
_chem_comp_tor.atom_id_1
_chem_comp_tor.atom_id_2
_chem_comp_tor.atom_id_3
_chem_comp_tor.atom_id_4
_chem_comp_tor.value_angle
_chem_comp_tor.value_angle_esd
_chem_comp_tor.period
PAU	Var_1	HO	O2	C2	H21	57.93	0.0	0	
PAU	Var_2	C3	C1	C4	H41	62.86	0.0	0	
PAU	Var_3	C3	C1	C5	H5	-177.90	0.0	0	
PAU	Var_4	C2	C1	C3	H31	57.22	0.0	0	
PAU	Var_5	O2	C2	C1	C3	57.68	0.0	0	
PAU	Var_6	H5	C5	C6	N	-31.22	0.0	0	
PAU	Var_7	H5	C5	"O5'"	"H5'"	-177.31	0.0	0	
PAU	Var_8	C5	C6	N	H	-0.50	0.0	0	
PAU	Var_9	H	N	C8	H81	-37.69	0.0	0	
PAU	Var_10	H81	C8	C9	H91	66.61	0.0	0	
PAU	Var_11	H91	C9	C	OXT	-162.52	0.0	0	
PAU	Var_12	C9	C	OXT	HXT	-179.67	0.0	0	
#
_chem_comp_chir.comp_id	PAU
_chem_comp_chir.id	chir_1
_chem_comp_chir.atom_id_centre	C5
_chem_comp_chir.atom_id_1	C1
_chem_comp_chir.atom_id_2	C6
_chem_comp_chir.atom_id_3	"O5'"
_chem_comp_chir.volume_sign	positive
#
loop_
_chem_comp_plane_atom.comp_id
_chem_comp_plane_atom.plane_id
_chem_comp_plane_atom.atom_id
_chem_comp_plane_atom.dist_esd
PAU	plan-1	C9	0.020	
PAU	plan-1	C	0.020	
PAU	plan-1	O	0.020	
PAU	plan-1	OXT	0.020	
PAU	plan-2	C5	0.020	
PAU	plan-2	C6	0.020	
PAU	plan-2	"O6'"	0.020	
PAU	plan-2	N	0.020	
PAU	plan-2	C8	0.020	
#
