# Supplementary material for: High-throughput quantum-mechanics/molecular-mechanics (ONIOM) macromolecular crystallographic refinement with PHENIX/DivCon: the impact of mixed Hamiltonian methods on ligand and protein structure
Source: Acta Crystallogr D Struct Biol. 2018 Oct 29;74(Pt 11):1063–77. doi: 10.1107/S2059798318012913 (PMC6213575; doi:10.1107/S2059798318012913)
Supplement: Supplementary file 2 [file d-74-01063-sup2.gz › results_ONIOM/1T40-H_refine_001.pdb]

REMARK Date 2017-01-11 Time 15:46:04 EST -0500 (1484167564.65 s)
REMARK PHENIX refinement
REMARK 
REMARK ****************** INPUT FILES AND LABELS ******************************
REMARK Reflections:
REMARK   file name      : 1T40.sf
REMARK   labels         : ['r1t40sf,wavelength_id=1,_refln.F_meas_au,_refln.F_meas_sigma_au']
REMARK R-free flags:
REMARK   file name      : 1T40.sf
REMARK   label          : r1t40sf,wavelength_id=1,_refln.status
REMARK   test_flag_value: 0
REMARK Model file name(s): 
REMARK   /scratch/oleg/2711274.gondor.quantumbioinc.com/1T40-H.pdb
REMARK 
REMARK ******************** REFINEMENT SUMMARY: QUICK FACTS *******************
REMARK Start: r_work = 0.1557 r_free = 0.1865 bonds = 0.012 angles = 1.585
REMARK Final: r_work = 0.1339 r_free = 0.1692 bonds = 0.014 angles = 1.785
REMARK ************************************************************************
REMARK 
REMARK ****************** REFINEMENT STATISTICS STEP BY STEP ******************
REMARK leading digit, like 1_, means number of macro-cycle                     
REMARK 0    : statistics at the very beginning when nothing is done yet        
REMARK 1_bss: bulk solvent correction and/or (anisotropic) scaling             
REMARK 1_xyz: refinement of coordinates                                        
REMARK 1_adp: refinement of ADPs (Atomic Displacement Parameters)              
REMARK 1_occ: refinement of occupancies                                        
REMARK ------------------------------------------------------------------------
REMARK  stage       r-work r-free bonds angles b_min b_max b_ave n_water shift
REMARK       0    : 0.1874 0.2113 0.012  1.58   4.5  65.5  16.8 789      0.000
REMARK       1_bss: 0.1557 0.1865 0.012  1.58   5.0  66.0  17.3 789      0.000
REMARK 1_settarget: 0.1557 0.1865 0.012  1.58   5.0  66.0  17.3 789      0.000
REMARK       1_nqh: 0.1557 0.1865 0.012  1.58   5.0  66.0  17.3 789      0.000
REMARK    1_weight: 0.1557 0.1865 0.012  1.58   5.0  66.0  17.3 789      0.000
REMARK    1_checkH: 0.1565 0.1871 0.012  1.58   5.0  66.0  17.3 789      0.426
REMARK    1_xyzrec: 0.1476 0.1828 0.014  1.89   5.0  66.0  17.3 789      0.534
REMARK    1_checkH: 0.1476 0.1827 0.014  1.89   5.0  66.0  17.3 789      0.535
REMARK       1_adp: 0.1428 0.1797 0.014  1.89   5.7  63.5  17.6 789      0.535
REMARK   1_regHadp: 0.1423 0.1788 0.014  1.89   5.7  63.5  17.6 789      0.535
REMARK       2_bss: 0.1415 0.1779 0.014  1.89   5.6  63.4  17.5 789      0.535
REMARK 2_settarget: 0.1415 0.1779 0.014  1.89   5.6  63.4  17.5 789      0.535
REMARK 2_updatecdl: 0.1415 0.1779 0.014  1.88   5.6  63.4  17.5 789      0.535
REMARK       2_nqh: 0.1416 0.1781 0.014  1.88   5.6  63.4  17.5 789      0.537
REMARK    2_weight: 0.1416 0.1781 0.014  1.88   5.6  63.4  17.5 789      0.537
REMARK    2_checkH: 0.1416 0.1781 0.014  1.88   5.6  63.4  17.5 789      0.537
REMARK    2_xyzrec: 0.1393 0.1722 0.014  1.77   5.6  63.4  17.5 789      0.552
REMARK    2_checkH: 0.1393 0.1721 0.014  1.77   5.6  63.4  17.5 789      0.552
REMARK       2_adp: 0.1355 0.1691 0.014  1.77   4.7  68.4  17.8 789      0.552
REMARK   2_regHadp: 0.1356 0.1688 0.014  1.77   4.7  68.4  17.8 789      0.552
REMARK       3_bss: 0.1355 0.1686 0.014  1.77   4.7  68.4  17.8 789      0.552
REMARK 3_settarget: 0.1355 0.1686 0.014  1.77   4.7  68.4  17.8 789      0.552
REMARK 3_updatecdl: 0.1355 0.1686 0.014  1.77   4.7  68.4  17.8 789      0.552
REMARK       3_nqh: 0.1355 0.1686 0.014  1.77   4.7  68.4  17.8 789      0.552
REMARK    3_weight: 0.1355 0.1686 0.014  1.77   4.7  68.4  17.8 789      0.552
REMARK    3_checkH: 0.1355 0.1686 0.014  1.77   4.7  68.4  17.8 789      0.552
REMARK    3_xyzrec: 0.1338 0.1690 0.014  1.79   4.7  68.4  17.8 789      0.564
REMARK    3_checkH: 0.1339 0.1691 0.014  1.79   4.7  68.4  17.8 789      0.564
REMARK       3_adp: 0.1339 0.1691 0.014  1.79   4.6  68.5  17.8 789      0.564
REMARK   3_regHadp: 0.1339 0.1691 0.014  1.79   4.6  68.5  17.8 789      0.564
REMARK         end: 0.1339 0.1692 0.014  1.79   4.6  68.5  17.8 789      0.564
REMARK ------------------------------------------------------------------------
REMARK MODEL CONTENT.
REMARK  ELEMENT        ATOM RECORD COUNT   OCCUPANCY SUM
REMARK        C                     1660         1660.00
REMARK        F                        4            4.00
REMARK        H                     3104         3104.00
REMARK        O                      702          702.00
REMARK        N                      435          435.00
REMARK        P                        3            3.00
REMARK        S                       14           14.00
REMARK      O1-                       46           46.00
REMARK    TOTAL                     5968         5968.00
REMARK -----------------------------------------------------------------------
REMARK r_free_flags.md5.hexdigest 3622913d8d971ae28d40402865f90c7f
REMARK 
REMARK IF THIS FILE IS FOR PDB DEPOSITION: REMOVE ALL FROM THIS LINE UP.
REMARK   3
REMARK   3 REFINEMENT.
REMARK   3   PROGRAM     : PHENIX (1.11.1_2575: ???)
REMARK   3   AUTHORS     : Adams,Afonine,Bunkoczi,Burnley,Chen,Dar,Davis,
REMARK   3               : Draizen,Echols,Gildea,Gros,Grosse-Kunstleve,Headd,
REMARK   3               : Hintze,Hung,Ioerger,Liebschner,McCoy,McKee,Moriarty,
REMARK   3               : Oeffner,Poon,Read,Richardson,Richardson,Sacchettini,
REMARK   3               : Sauter,Sobolev,Storoni,Terwilliger,Williams,Zwart
REMARK   3
REMARK   3  REFINEMENT TARGET : ML
REMARK   3  
REMARK   3  DATA USED IN REFINEMENT.
REMARK   3   RESOLUTION RANGE HIGH (ANGSTROMS) : 1.800   
REMARK   3   RESOLUTION RANGE LOW  (ANGSTROMS) : 15.623  
REMARK   3   MIN(FOBS/SIGMA_FOBS)              : 0.00  
REMARK   3   COMPLETENESS FOR RANGE        (%) : 99.33 
REMARK   3   NUMBER OF REFLECTIONS             : 29155     
REMARK   3   NUMBER OF REFLECTIONS (NON-ANOMALOUS) : 29155     
REMARK   3  
REMARK   3  FIT TO DATA USED IN REFINEMENT.
REMARK   3   R VALUE     (WORKING + TEST SET) : 0.1375
REMARK   3   R VALUE            (WORKING SET) : 0.1339
REMARK   3   FREE R VALUE                     : 0.1692
REMARK   3   FREE R VALUE TEST SET SIZE   (%) : 9.95  
REMARK   3   FREE R VALUE TEST SET COUNT      : 2902      
REMARK   3  
REMARK   3  FIT TO DATA USED IN REFINEMENT (IN BINS).
REMARK   3   BIN  RESOLUTION RANGE  COMPL.    NWORK NFREE   RWORK  RFREE  CCWORK CCFREE
REMARK   3     1 15.6239 -  4.9162    0.96     1243   142  0.1132 0.1430   0.965  0.949
REMARK   3     2  4.9162 -  3.9225    0.99     1269   124  0.0944 0.1063   0.973  0.970
REMARK   3     3  3.9225 -  3.4326    1.00     1262   145  0.1107 0.1245   0.966  0.962
REMARK   3     4  3.4326 -  3.1215    1.00     1259   138  0.1296 0.1696   0.953  0.913
REMARK   3     5  3.1215 -  2.8993    1.00     1245   167  0.1412 0.1720   0.945  0.911
REMARK   3     6  2.8993 -  2.7293    1.00     1247   148  0.1479 0.1841   0.939  0.892
REMARK   3     7  2.7293 -  2.5933    1.00     1273   126  0.1390 0.1663   0.946  0.906
REMARK   3     8  2.5933 -  2.4809    1.00     1254   129  0.1364 0.1752   0.950  0.920
REMARK   3     9  2.4809 -  2.3857    1.00     1249   142  0.1318 0.1772   0.951  0.885
REMARK   3    10  2.3857 -  2.3036    1.00     1275   140  0.1368 0.1856   0.947  0.926
REMARK   3    11  2.3036 -  2.2318    1.00     1257   143  0.1298 0.1571   0.951  0.932
REMARK   3    12  2.2318 -  2.1682    1.00     1197   136  0.1314 0.1700   0.953  0.910
REMARK   3    13  2.1682 -  2.1113    1.00     1301   130  0.1346 0.1877   0.953  0.892
REMARK   3    14  2.1113 -  2.0599    1.00     1275   125  0.1377 0.1857   0.949  0.922
REMARK   3    15  2.0599 -  2.0131    1.00     1250   122  0.1412 0.2027   0.944  0.898
REMARK   3    16  2.0131 -  1.9704    0.99     1254   145  0.1520 0.2370   0.936  0.843
REMARK   3    17  1.9704 -  1.9310    1.00     1233   131  0.1634 0.1979   0.926  0.859
REMARK   3    18  1.9310 -  1.8947    0.99     1238   159  0.1673 0.2096   0.921  0.867
REMARK   3    19  1.8947 -  1.8609    0.99     1231   118  0.1896 0.2545   0.897  0.849
REMARK   3    20  1.8609 -  1.8294    0.98     1234   138  0.2012 0.2211   0.885  0.853
REMARK   3    21  1.8294 -  1.7999    0.98     1207   154  0.2164 0.2588   0.861  0.770
REMARK   3  
REMARK   3  BULK SOLVENT MODELLING.
REMARK   3   METHOD USED        : FLAT BULK SOLVENT MODEL
REMARK   3   SOLVENT RADIUS     : 1.11    
REMARK   3   SHRINKAGE RADIUS   : 0.90    
REMARK   3   GRID STEP FACTOR   : 4.00    
REMARK   3  
REMARK   3  ERROR ESTIMATES.
REMARK   3   COORDINATE ERROR (MAXIMUM-LIKELIHOOD BASED)     : 0.16    
REMARK   3   PHASE ERROR (DEGREES, MAXIMUM-LIKELIHOOD BASED) : 16.60   
REMARK   3  
REMARK   3  STRUCTURE FACTORS CALCULATION ALGORITHM : FFT
REMARK   3  
REMARK   3  RESTRAINTS LIBRARY
REMARK   3    GEOSTD + MON.LIB. + CDL v1.2
REMARK   3  
REMARK   3  DEVIATIONS FROM IDEAL VALUES.
REMARK   3                 RMSD     MAX  COUNT
REMARK   3   BOND      :  0.014   0.113   2669
REMARK   3   ANGLE     :  1.785  10.477   3637
REMARK   3   CHIRALITY :  0.115   0.454    400
REMARK   3   PLANARITY :  0.013   0.082    457
REMARK   3   DIHEDRAL  : 12.151 121.186   1583
REMARK   3   MIN NONBONDED DISTANCE : 2.335 
REMARK   3  
REMARK   3  MOLPROBITY STATISTICS.
REMARK   3   ALL-ATOM CLASHSCORE : 0.58
REMARK   3   RAMACHANDRAN PLOT:
REMARK   3     OUTLIERS : 0.00  %
REMARK   3     ALLOWED  : 0.96  %
REMARK   3     FAVORED  : 99.04 %
REMARK   3   ROTAMER OUTLIERS : 4.63 %
REMARK   3   CBETA DEVIATIONS : 0
REMARK   3   PEPTIDE PLANE:
REMARK   3     CIS-PROLINE     : 0
REMARK   3     CIS-GENERAL     : 0
REMARK   3     TWISTED PROLINE : 0
REMARK   3     TWISTED GENERAL : 0
REMARK   3  
REMARK   3  ATOMIC DISPLACEMENT PARAMETERS.
REMARK   3   WILSON B : 14.21
REMARK   3   RMS(B_ISO_OR_EQUIVALENT_BONDED) : 4.28
REMARK   3   ATOMS          NUMBER OF ATOMS
REMARK   3                    ISO.  ANISO. 
REMARK   3    ALL         :   5968       0
REMARK   3    ALL (NO H)  :   2864       0
REMARK   3    SOLVENT     :    263       0
REMARK   3    NON-SOLVENT :   2601       0
REMARK   3    HYDROGENS   :   3104       0
REMARK   3
REMARK   3
REMARK   3   OTHER REFINEMENT REMARKS:
REMARK   3   XRAY REFINEMENT USING QUANTUM MECHANICAL FUNCTIONAL
REMARK   3   PROGRAM      :QuantumBio DivCon 6 build-7.1.1-b4015.17
REMARK   3   AUTHORS      :BORBULEVYCH O.Y., PLUMLEY J., 
REMARK   3                :MARTIN, R.I., WESTERHOFF L.M. 
REMARK   3
REMARK   3   REFERENCE     :BORBULEVYCH O.Y., PLUMLEY J.A.,
REMARK   3                 :MARTIN, R.I., MERZ, K.M.,  WESTERHOFF L.M.
REMARK   3                 :ACTA CRYSTLLOGRAPHICA SECTION D, 2014, 
REMARK   3                 :V. D70, pp. 1233-1247
REMARK   3   QM METHOD(HAMILTONIAN): PM6 AMBERFF14
REMARK   3   REGION QM REFINEMENT: 
REMARK   3      MAIN/BUFFER QM REGION RADII (A): 3.0 / 0.0
REMARK   3      LIGAND / STRAIN ENERGY: ID5_A_320 / 13.61 KCAL/MOLE
REMARK   3
HELIX    1   1 PRO A   24  VAL A   37  1               Generated by MOE   14
HELIX    2   2 HIS A   46  TYR A   48  5               Generated by MOE    3
HELIX    3   3 GLU A   51  ARG A   63  1               Generated by MOE   13
HELIX    4   4 ARG A   69  GLU A   71  5               Generated by MOE    3
HELIX    5   5 CYS A   80  TYR A   82  5               Generated by MOE    3
HELIX    6   6 LYS A   85  LEU A   99  1               Generated by MOE   15
HELIX    7   7 ILE A  137  ASP A  149  1               Generated by MOE   13
HELIX    8   8 HIS A  163  LEU A  170  1               Generated by MOE    8
HELIX    9   9 GLU A  193  SER A  201  1               Generated by MOE    9
HELIX   10  10 LEU A  227  GLU A  229  5               Generated by MOE    3
HELIX   11  11 PRO A  231  HIS A  240  1               Generated by MOE   10
HELIX   12  12 THR A  244  MET A  253  1               Generated by MOE   10
HELIX   13  13 PRO A  266  PHE A  273  1               Generated by MOE    8
HELIX   14  14 SER A  282  LEU A  289  1               Generated by MOE    8
HELIX   15  15 LEU A  301  CYS A  303  5               Generated by MOE    3
SHEET    1       ARG A   3  LEU A   5                  Generated by MOE
SHEET    2       LYS A  11  PRO A  13                  Generated by MOE
SHEET    3       LEU A  17  GLY A  18                  Generated by MOE
SHEET    4       HIS A  41  ASP A  43                  Generated by MOE
SHEET    5       PHE A  73  LEU A  78                  Generated by MOE
SHEET    6       LEU A 106  ILE A 109                  Generated by MOE
SHEET    7       ILE A 156  SER A 159                  Generated by MOE
SHEET    8       VAL A 181  GLU A 185                  Generated by MOE
SHEET    9       VAL A 205  TYR A 209                  Generated by MOE
SHEET   10       VAL A 258  VAL A 259                  Generated by MOE
CRYST1   50.000   67.240   47.780  90.00  92.50  90.00 P 1 21 1
SCALE1      0.020000  0.000000  0.000873        0.00000
SCALE2      0.000000  0.014872  0.000000        0.00000
SCALE3      0.000000  0.000000  0.020949        0.00000
ATOM      1  N   MET A   1A     18.598  12.680  41.365  1.00 51.95           N
ATOM      2  CA  MET A   1A     17.748  13.013  40.201  1.00 48.16           C
ATOM      3  C   MET A   1A     16.416  12.244  40.201  1.00 32.39           C
ATOM      4  O   MET A   1A     16.312  11.146  40.759  1.00 35.85           O
ATOM      5  CB  MET A   1A     18.494  12.784  38.876  1.00 41.31           C
ATOM      6  CG  MET A   1A     18.734  11.309  38.496  1.00 45.15           C
ATOM      7  SD  MET A   1A     18.974  11.075  36.706  1.00 44.26           S
ATOM      8  CE  MET A   1A     20.558  11.898  36.475  1.00 35.88           C
ATOM      9  H1  MET A   1A     19.495  13.142  41.296  1.00 62.34           H
ATOM     10  H2  MET A   1A     18.724  11.678  41.423  1.00 62.34           H
ATOM     11  HA  MET A   1A     17.512  14.077  40.248  1.00 57.78           H
ATOM     12  HB2 MET A   1A     19.450  13.308  38.905  1.00 49.56           H
ATOM     13  HB3 MET A   1A     17.902  13.245  38.083  1.00 49.56           H
ATOM     14  HG2 MET A   1A     17.868  10.706  38.770  1.00 54.17           H
ATOM     15  HG3 MET A   1A     19.595  10.921  39.041  1.00 54.17           H
ATOM     16  HE1 MET A   1A     20.501  12.936  36.804  1.00 43.05           H
ATOM     17  HE2 MET A   1A     21.322  11.363  37.030  1.00 43.05           H
ATOM     18  HE3 MET A   1A     20.809  11.874  35.416  1.00 43.05           H
ATOM     19  N   ALA A   1B     15.419  12.840  39.532  1.00 44.20           N
ATOM     20  CA  ALA A   1B     14.068  12.304  39.380  1.00 36.58           C
ATOM     21  C   ALA A   1B     14.089  10.903  38.741  1.00 26.24           C
ATOM     22  O   ALA A   1B     14.793  10.673  37.764  1.00 34.63           O
ATOM     23  CB  ALA A   1B     13.255  13.272  38.516  1.00 37.78           C
ATOM     24  H   ALA A   1B     15.614  13.718  39.072  1.00 53.04           H
ATOM     25  HA  ALA A   1B     13.593  12.250  40.361  1.00 43.89           H
ATOM     26  HB1 ALA A   1B     12.237  12.894  38.403  1.00 45.33           H
ATOM     27  HB2 ALA A   1B     13.212  14.252  38.992  1.00 45.33           H
ATOM     28  HB3 ALA A   1B     13.712  13.369  37.529  1.00 45.33           H
ATOM     29  N   SER A   2      13.308   9.975  39.308  1.00 26.50           N
ATOM     30  CA  SER A   2      13.246   8.599  38.836  1.00 19.72           C
ATOM     31  C   SER A   2      12.429   8.457  37.542  1.00 19.23           C
ATOM     32  O   SER A   2      12.439   7.375  36.964  1.00 14.19           O
ATOM     33  CB  SER A   2      12.652   7.714  39.935  1.00 26.03           C
ATOM     34  OG  SER A   2      11.309   8.088  40.191  1.00 30.28           O
ATOM     35  H   SER A   2      12.752  10.214  40.116  1.00 31.80           H
ATOM     36  HA  SER A   2      14.261   8.250  38.640  1.00 23.66           H
ATOM     37  HB2 SER A   2      12.673   6.676  39.600  1.00 31.23           H
ATOM     38  HB3 SER A   2      13.241   7.797  40.848  1.00 31.23           H
ATOM     39  HG  SER A   2      10.828   7.303  40.472  1.00 36.33           H
ATOM     40  N   ARG A   3      11.626   9.465  37.158  1.00 17.46           N
ATOM     41  CA  ARG A   3      10.707   9.406  36.026  1.00 13.64           C
ATOM     42  C   ARG A   3      10.816  10.673  35.189  1.00 18.93           C
ATOM     43  O   ARG A   3      11.092  11.743  35.718  1.00 18.90           O
ATOM     44  CB  ARG A   3       9.261   9.156  36.490  1.00 17.59           C
ATOM     45  CG  ARG A   3       9.018   7.827  37.237  1.00 23.57           C
ATOM     46  CD  ARG A   3       7.544   7.592  37.571  1.00 31.71           C
ATOM     47  NE  ARG A   3       7.044   8.595  38.529  1.00 41.34           N
ATOM     48  CZ  ARG A   3       5.755   8.867  38.782  1.00 48.35           C
ATOM     49  NH1 ARG A   3       4.767   8.280  38.102  1.00 44.98           N
ATOM     50  NH2 ARG A   3       5.457   9.745  39.740  1.00 45.23           N1+
ATOM     51  H   ARG A   3      11.674  10.335  37.666  1.00 20.95           H
ATOM     52  HA  ARG A   3      11.002   8.583  35.383  1.00 16.37           H
ATOM     53  HB2 ARG A   3       8.950   9.984  37.126  1.00 21.10           H
ATOM     54  HB3 ARG A   3       8.646   9.145  35.594  1.00 21.10           H
ATOM     55  HG2 ARG A   3       9.311   7.001  36.612  1.00 28.28           H
ATOM     56  HG3 ARG A   3       9.609   7.791  38.150  1.00 28.28           H
ATOM     57  HD2 ARG A   3       6.967   7.640  36.647  1.00 38.04           H
ATOM     58  HD3 ARG A   3       7.430   6.597  37.999  1.00 38.04           H
ATOM     59  HE  ARG A   3       7.742   9.053  39.095  1.00 49.60           H
ATOM     60 HH11 ARG A   3       4.986   7.604  37.381  1.00 53.97           H
ATOM     61 HH12 ARG A   3       3.803   8.491  38.309  1.00 53.97           H
ATOM     62 HH21 ARG A   3       6.198  10.179  40.272  1.00 54.28           H
ATOM     63 HH22 ARG A   3       4.493   9.946  39.957  1.00 54.28           H
ATOM     64  N   LEU A   4      10.633  10.534  33.882  1.00 12.25           N
ATOM     65  CA  LEU A   4      10.672  11.616  32.899  1.00 14.98           C
ATOM     66  C   LEU A   4       9.253  11.820  32.347  1.00 15.78           C
ATOM     67  O   LEU A   4       8.522  10.857  32.143  1.00 15.04           O
ATOM     68  CB  LEU A   4      11.697  11.245  31.796  1.00 22.75           C
ATOM     69  CG  LEU A   4      12.034  12.355  30.774  1.00 26.23           C
ATOM     70  CD1 LEU A   4      12.216  13.744  31.393  1.00 41.81           C
ATOM     71  CD2 LEU A   4      13.387  12.055  30.093  1.00 30.31           C
ATOM     72  H   LEU A   4      10.435   9.610  33.531  1.00 14.70           H
ATOM     73  HA  LEU A   4      11.006  12.527  33.387  1.00 17.97           H
ATOM     74  HB2 LEU A   4      12.624  10.975  32.304  1.00 27.29           H
ATOM     75  HB3 LEU A   4      11.354  10.360  31.254  1.00 27.29           H
ATOM     76  HG  LEU A   4      11.245  12.397  30.023  1.00 31.47           H
ATOM     77 HD11 LEU A   4      12.689  14.421  30.679  1.00 50.17           H
ATOM     78 HD12 LEU A   4      11.244  14.156  31.630  1.00 50.17           H
ATOM     79 HD13 LEU A   4      12.837  13.684  32.287  1.00 50.17           H
ATOM     80 HD21 LEU A   4      13.548  12.747  29.266  1.00 36.37           H
ATOM     81 HD22 LEU A   4      14.206  12.157  30.809  1.00 36.37           H
ATOM     82 HD23 LEU A   4      13.393  11.038  29.700  1.00 36.37           H
ATOM     83  N   LEU A   5       8.841  13.067  32.114  1.00 13.20           N
ATOM     84  CA  LEU A   5       7.501  13.397  31.647  1.00 13.02           C
ATOM     85  C   LEU A   5       7.454  13.210  30.112  1.00 14.55           C
ATOM     86  O   LEU A   5       8.292  13.726  29.368  1.00 18.35           O
ATOM     87  CB  LEU A   5       7.217  14.866  32.033  1.00 19.19           C
ATOM     88  CG  LEU A   5       5.784  15.287  32.422  1.00 28.57           C
ATOM     89  CD1 LEU A   5       5.423  16.602  31.723  1.00 31.62           C
ATOM     90  CD2 LEU A   5       4.649  14.293  32.209  1.00 25.34           C
ATOM     91  H   LEU A   5       9.483  13.834  32.262  1.00 15.84           H
ATOM     92  HA  LEU A   5       6.783  12.736  32.133  1.00 15.62           H
ATOM     93  HB2 LEU A   5       7.839  15.141  32.882  1.00 23.02           H
ATOM     94  HB3 LEU A   5       7.560  15.491  31.208  1.00 23.02           H
ATOM     95  HG  LEU A   5       5.801  15.496  33.493  1.00 34.28           H
ATOM     96 HD11 LEU A   5       4.475  16.981  32.107  1.00 37.95           H
ATOM     97 HD12 LEU A   5       6.199  17.346  31.907  1.00 37.95           H
ATOM     98 HD13 LEU A   5       5.331  16.433  30.651  1.00 37.95           H
ATOM     99 HD21 LEU A   5       3.711  14.728  32.554  1.00 30.40           H
ATOM    100 HD22 LEU A   5       4.556  14.052  31.152  1.00 30.40           H
ATOM    101 HD23 LEU A   5       4.827  13.383  32.772  1.00 30.40           H
ATOM    102  N   LEU A   6       6.458  12.467  29.642  1.00 15.28           N
ATOM    103  CA  LEU A   6       6.154  12.252  28.226  1.00 16.24           C
ATOM    104  C   LEU A   6       5.139  13.292  27.752  1.00 20.62           C
ATOM    105  O   LEU A   6       4.484  13.931  28.568  1.00 15.61           O
ATOM    106  CB  LEU A   6       5.557  10.837  28.053  1.00 15.54           C
ATOM    107  CG  LEU A   6       6.528   9.680  27.776  1.00 20.52           C
ATOM    108  CD1 LEU A   6       7.913   9.759  28.380  1.00 21.64           C
ATOM    109  CD2 LEU A   6       5.859   8.354  28.137  1.00 14.31           C
ATOM    110  H   LEU A   6       5.799  12.085  30.303  1.00 18.34           H
ATOM    111  HA  LEU A   6       7.055  12.347  27.619  1.00 19.49           H
ATOM    112  HB2 LEU A   6       4.980  10.599  28.943  1.00 18.65           H
ATOM    113  HB3 LEU A   6       4.848  10.844  27.224  1.00 18.65           H
ATOM    114  HG  LEU A   6       6.696   9.651  26.702  1.00 24.62           H
ATOM    115 HD11 LEU A   6       8.494   8.890  28.064  1.00 25.96           H
ATOM    116 HD12 LEU A   6       8.420  10.648  28.020  1.00 25.96           H
ATOM    117 HD13 LEU A   6       7.843   9.776  29.467  1.00 25.96           H
ATOM    118 HD21 LEU A   6       6.460   7.532  27.745  1.00 17.17           H
ATOM    119 HD22 LEU A   6       5.774   8.261  29.219  1.00 17.17           H
ATOM    120 HD23 LEU A   6       4.864   8.300  27.695  1.00 17.17           H
ATOM    121  N   ASN A   7       4.984  13.443  26.431  1.00 21.93           N
ATOM    122  CA  ASN A   7       4.099  14.439  25.851  1.00 19.21           C
ATOM    123  C   ASN A   7       2.615  14.083  25.952  1.00 20.33           C
ATOM    124  O   ASN A   7       1.777  14.911  25.619  1.00 27.19           O
ATOM    125  CB  ASN A   7       4.593  14.848  24.449  1.00 23.63           C
ATOM    126  CG  ASN A   7       4.709  13.702  23.441  1.00 30.11           C
ATOM    127  OD1 ASN A   7       3.958  12.737  23.515  1.00 26.81           O
ATOM    128  ND2 ASN A   7       5.573  13.860  22.429  1.00 32.79           N
ATOM    129  H   ASN A   7       5.561  12.902  25.801  1.00 26.31           H
ATOM    130  HA  ASN A   7       4.214  15.341  26.457  1.00 23.04           H
ATOM    131  HB2 ASN A   7       3.871  15.560  24.052  1.00 28.36           H
ATOM    132  HB3 ASN A   7       5.555  15.355  24.540  1.00 28.36           H
ATOM    133 HD21 ASN A   7       5.626  13.150  21.713  1.00 39.34           H
ATOM    134 HD22 ASN A   7       6.211  14.640  22.418  1.00 39.34           H
ATOM    135  N   ASN A   8       2.264  12.894  26.453  1.00 20.96           N
ATOM    136  CA  ASN A   8       0.892  12.542  26.826  1.00 25.45           C
ATOM    137  C   ASN A   8       0.575  12.848  28.301  1.00 21.73           C
ATOM    138  O   ASN A   8      -0.509  12.508  28.768  1.00 24.82           O
ATOM    139  CB  ASN A   8       0.630  11.057  26.513  1.00 23.26           C
ATOM    140  CG  ASN A   8       1.327  10.117  27.492  1.00 23.84           C
ATOM    141  OD1 ASN A   8       2.348  10.455  28.089  1.00 18.35           O
ATOM    142  ND2 ASN A   8       0.816   8.896  27.602  1.00 19.02           N
ATOM    143  H   ASN A   8       2.993  12.238  26.691  1.00 25.14           H
ATOM    144  HA  ASN A   8       0.196  13.117  26.213  1.00 30.53           H
ATOM    145  HB2 ASN A   8      -0.442  10.863  26.517  1.00 27.91           H
ATOM    146  HB3 ASN A   8       1.020  10.846  25.516  1.00 27.91           H
ATOM    147 HD21 ASN A   8       1.271   8.214  28.189  1.00 22.82           H
ATOM    148 HD22 ASN A   8       0.004   8.643  27.056  1.00 22.82           H
ATOM    149  N   GLY A   9       1.522  13.419  29.059  1.00 16.88           N
ATOM    150  CA  GLY A   9       1.346  13.739  30.473  1.00 17.93           C
ATOM    151  C   GLY A   9       1.669  12.603  31.446  1.00 27.20           C
ATOM    152  O   GLY A   9       1.548  12.797  32.658  1.00 21.78           O
ATOM    153  H   GLY A   9       2.395  13.684  28.627  1.00 20.25           H
ATOM    154  HA2 GLY A   9       2.010  14.574  30.709  1.00 21.51           H
ATOM    155  HA3 GLY A   9       0.311  14.038  30.643  1.00 21.51           H
ATOM    156  N   ALA A  10       2.088  11.432  30.944  1.00 16.43           N
ATOM    157  CA  ALA A  10       2.494  10.306  31.764  1.00 15.80           C
ATOM    158  C   ALA A  10       3.976  10.424  32.096  1.00 15.00           C
ATOM    159  O   ALA A  10       4.750  11.048  31.381  1.00 19.17           O
ATOM    160  CB  ALA A  10       2.209   8.991  31.021  1.00 22.28           C
ATOM    161  H   ALA A  10       2.168  11.329  29.941  1.00 19.71           H
ATOM    162  HA  ALA A  10       1.915  10.293  32.687  1.00 18.95           H
ATOM    163  HB1 ALA A  10       2.419   8.147  31.679  1.00 26.73           H
ATOM    164  HB2 ALA A  10       1.163   8.950  30.717  1.00 26.73           H
ATOM    165  HB3 ALA A  10       2.849   8.913  30.142  1.00 26.73           H
ATOM    166  N   LYS A  11       4.371   9.773  33.185  1.00 12.02           N
ATOM    167  CA  LYS A  11       5.725   9.749  33.681  1.00 18.19           C
ATOM    168  C   LYS A  11       6.264   8.349  33.446  1.00 14.89           C
ATOM    169  O   LYS A  11       5.644   7.368  33.858  1.00 16.92           O
ATOM    170  CB  LYS A  11       5.700  10.103  35.170  1.00 18.64           C
ATOM    171  CG  LYS A  11       5.162  11.531  35.441  1.00 26.66           C
ATOM    172  CD  LYS A  11       6.040  12.309  36.433  1.00 36.74           C
ATOM    173  CE  LYS A  11       5.451  13.699  36.729  1.00 47.92           C
ATOM    174  NZ  LYS A  11       4.641  13.718  37.964  1.00 46.80           N1+
ATOM    175  H   LYS A  11       3.682   9.247  33.707  1.00 14.42           H
ATOM    176  HA  LYS A  11       6.339  10.477  33.154  1.00 21.82           H
ATOM    177  HB2 LYS A  11       5.062   9.387  35.689  1.00 22.36           H
ATOM    178  HB3 LYS A  11       6.706  10.019  35.566  1.00 22.36           H
ATOM    179  HG2 LYS A  11       5.166  12.094  34.510  1.00 31.98           H
ATOM    180  HG3 LYS A  11       4.133  11.471  35.802  1.00 31.98           H
ATOM    181  HD2 LYS A  11       6.137  11.738  37.358  1.00 44.08           H
ATOM    182  HD3 LYS A  11       7.035  12.441  36.002  1.00 44.08           H
ATOM    183  HE2 LYS A  11       6.271  14.414  36.824  1.00 57.50           H
ATOM    184  HE3 LYS A  11       4.827  14.007  35.887  1.00 57.50           H
ATOM    185  HZ1 LYS A  11       4.250  14.641  38.093  1.00 56.15           H
ATOM    186  HZ2 LYS A  11       3.890  13.045  37.891  1.00 56.15           H
ATOM    187  HZ3 LYS A  11       5.226  13.496  38.757  1.00 56.15           H
ATOM    188  N   MET A  12       7.423   8.275  32.809  1.00 12.95           N
ATOM    189  CA  MET A  12       8.069   7.033  32.420  1.00 10.52           C
ATOM    190  C   MET A  12       9.288   6.843  33.320  1.00  9.81           C
ATOM    191  O   MET A  12      10.145   7.733  33.341  1.00 10.78           O
ATOM    192  CB  MET A  12       8.483   7.193  30.953  1.00 11.00           C
ATOM    193  CG  MET A  12       9.185   5.956  30.396  1.00  8.74           C
ATOM    194  SD  MET A  12       9.436   6.125  28.624  1.00 13.62           S
ATOM    195  CE  MET A  12       9.962   4.480  28.136  1.00 14.16           C
ATOM    196  H   MET A  12       7.857   9.129  32.494  1.00 15.54           H
ATOM    197  HA  MET A  12       7.374   6.198  32.485  1.00 12.62           H
ATOM    198  HB2 MET A  12       7.590   7.385  30.362  1.00 13.19           H
ATOM    199  HB3 MET A  12       9.147   8.055  30.847  1.00 13.19           H
ATOM    200  HG2 MET A  12      10.155   5.841  30.882  1.00 10.48           H
ATOM    201  HG3 MET A  12       8.591   5.064  30.595  1.00 10.48           H
ATOM    202  HE1 MET A  12      10.199   4.487  27.074  1.00 16.98           H
ATOM    203  HE2 MET A  12      10.839   4.182  28.701  1.00 16.98           H
ATOM    204  HE3 MET A  12       9.160   3.767  28.322  1.00 16.98           H
ATOM    205  N   PRO A  13       9.455   5.693  33.985  1.00 10.42           N
ATOM    206  CA  PRO A  13      10.658   5.444  34.784  1.00 10.85           C
ATOM    207  C   PRO A  13      11.897   5.459  33.907  1.00 10.90           C
ATOM    208  O   PRO A  13      11.905   4.892  32.813  1.00 10.70           O
ATOM    209  CB  PRO A  13      10.401   4.084  35.456  1.00 11.56           C
ATOM    210  CG  PRO A  13       8.881   3.932  35.417  1.00 12.60           C
ATOM    211  CD  PRO A  13       8.521   4.587  34.092  1.00  8.80           C
ATOM    212  HA  PRO A  13      10.744   6.165  35.584  1.00 13.02           H
ATOM    213  HB2 PRO A  13      10.845   3.313  34.826  1.00 13.87           H
ATOM    214  HB3 PRO A  13      10.804   4.002  36.465  1.00 13.87           H
ATOM    215  HG2 PRO A  13       8.578   2.885  35.410  1.00 15.12           H
ATOM    216  HG3 PRO A  13       8.429   4.459  36.257  1.00 15.12           H
ATOM    217  HD2 PRO A  13       8.679   3.899  33.264  1.00 10.55           H
ATOM    218  HD3 PRO A  13       7.488   4.927  34.152  1.00 10.55           H
ATOM    219  N   ILE A  14      12.937   6.172  34.360  1.00  8.99           N
ATOM    220  CA  ILE A  14      14.134   6.337  33.549  1.00 11.75           C
ATOM    221  C   ILE A  14      14.975   5.076  33.502  1.00  8.63           C
ATOM    222  O   ILE A  14      15.848   4.985  32.647  1.00 10.99           O
ATOM    223  CB  ILE A  14      14.950   7.576  33.945  1.00 14.39           C
ATOM    224  CG1 ILE A  14      15.504   7.477  35.377  1.00 14.92           C
ATOM    225  CG2 ILE A  14      14.100   8.840  33.701  1.00 17.60           C
ATOM    226  CD1 ILE A  14      16.461   8.634  35.716  1.00 24.13           C
ATOM    227  H   ILE A  14      12.897   6.627  35.259  1.00 10.78           H
ATOM    228  HA  ILE A  14      13.801   6.506  32.525  1.00 14.10           H
ATOM    229  HB  ILE A  14      15.811   7.638  33.275  1.00 17.26           H
ATOM    230 HG12 ILE A  14      14.694   7.471  36.096  1.00 17.90           H
ATOM    231 HG13 ILE A  14      16.059   6.548  35.498  1.00 17.90           H
ATOM    232 HG21 ILE A  14      14.714   9.734  33.797  1.00 21.12           H
ATOM    233 HG22 ILE A  14      13.700   8.822  32.688  1.00 21.12           H
ATOM    234 HG23 ILE A  14      13.278   8.892  34.413  1.00 21.12           H
ATOM    235 HD11 ILE A  14      16.824   8.518  36.736  1.00 28.95           H
ATOM    236 HD12 ILE A  14      17.305   8.627  35.026  1.00 28.95           H
ATOM    237 HD13 ILE A  14      15.955   9.596  35.653  1.00 28.95           H
ATOM    238  N   LEU A  15      14.751   4.126  34.410  1.00  6.90           N
ATOM    239  CA  LEU A  15      15.458   2.850  34.400  1.00 10.99           C
ATOM    240  C   LEU A  15      14.431   1.740  34.146  1.00 11.51           C
ATOM    241  O   LEU A  15      13.402   1.672  34.818  1.00 13.34           O
ATOM    242  CB  LEU A  15      16.232   2.730  35.727  1.00 12.24           C
ATOM    243  CG  LEU A  15      17.046   1.432  35.863  1.00 21.59           C
ATOM    244  CD1 LEU A  15      18.044   1.187  34.716  1.00 22.38           C
ATOM    245  CD2 LEU A  15      17.856   1.514  37.153  1.00 25.08           C
ATOM    246  H   LEU A  15      14.031   4.265  35.104  1.00  8.28           H
ATOM    247  HA  LEU A  15      16.188   2.834  33.592  1.00 13.19           H
ATOM    248  HB2 LEU A  15      16.912   3.580  35.809  1.00 14.68           H
ATOM    249  HB3 LEU A  15      15.523   2.781  36.556  1.00 14.68           H
ATOM    250  HG  LEU A  15      16.365   0.583  35.933  1.00 25.91           H
ATOM    251 HD11 LEU A  15      18.602   0.269  34.903  1.00 26.85           H
ATOM    252 HD12 LEU A  15      17.514   1.066  33.774  1.00 26.85           H
ATOM    253 HD13 LEU A  15      18.741   2.022  34.639  1.00 26.85           H
ATOM    254 HD21 LEU A  15      18.361   0.562  37.286  1.00 30.09           H
ATOM    255 HD22 LEU A  15      18.591   2.316  37.087  1.00 30.09           H
ATOM    256 HD23 LEU A  15      17.196   1.700  37.997  1.00 30.09           H
ATOM    257  N   GLY A  16      14.673   0.883  33.153  1.00  9.08           N
ATOM    258  CA  GLY A  16      13.843  -0.288  32.934  1.00  7.67           C
ATOM    259  C   GLY A  16      14.679  -1.528  32.739  1.00 10.17           C
ATOM    260  O   GLY A  16      15.895  -1.463  32.632  1.00 11.38           O
ATOM    261  H   GLY A  16      15.521   0.964  32.606  1.00 10.89           H
ATOM    262  HA2 GLY A  16      13.200  -0.461  33.798  1.00  9.20           H
ATOM    263  HA3 GLY A  16      13.212  -0.125  32.062  1.00  9.20           H
ATOM    264  N   LEU A  17      14.002  -2.661  32.730  1.00  9.20           N
ATOM    265  CA  LEU A  17      14.599  -3.971  32.520  1.00  6.46           C
ATOM    266  C   LEU A  17      14.358  -4.377  31.068  1.00  6.50           C
ATOM    267  O   LEU A  17      13.200  -4.477  30.655  1.00  8.77           O
ATOM    268  CB  LEU A  17      13.964  -4.958  33.504  1.00  7.04           C
ATOM    269  CG  LEU A  17      14.531  -6.388  33.363  1.00  4.89           C
ATOM    270  CD1 LEU A  17      15.996  -6.509  33.832  1.00  9.76           C
ATOM    271  CD2 LEU A  17      13.596  -7.403  34.044  1.00  9.99           C
ATOM    272  H   LEU A  17      12.995  -2.627  32.821  1.00 11.03           H
ATOM    273  HA  LEU A  17      15.671  -3.925  32.714  1.00  7.74           H
ATOM    274  HB2 LEU A  17      14.125  -4.614  34.527  1.00  8.44           H
ATOM    275  HB3 LEU A  17      12.890  -4.972  33.328  1.00  8.44           H
ATOM    276  HG  LEU A  17      14.519  -6.655  32.305  1.00  5.87           H
ATOM    277 HD11 LEU A  17      16.343  -7.526  33.648  1.00 11.71           H
ATOM    278 HD12 LEU A  17      16.643  -5.823  33.292  1.00 11.71           H
ATOM    279 HD13 LEU A  17      16.069  -6.307  34.900  1.00 11.71           H
ATOM    280 HD21 LEU A  17      13.980  -8.413  33.905  1.00 11.98           H
ATOM    281 HD22 LEU A  17      13.515  -7.196  35.107  1.00 11.98           H
ATOM    282 HD23 LEU A  17      12.609  -7.328  33.595  1.00 11.98           H
ATOM    283  N   GLY A  18      15.439  -4.676  30.330  1.00  7.97           N
ATOM    284  CA  GLY A  18      15.373  -5.256  29.003  1.00  7.48           C
ATOM    285  C   GLY A  18      15.102  -6.765  29.046  1.00  9.39           C
ATOM    286  O   GLY A  18      15.505  -7.449  29.990  1.00  8.38           O
ATOM    287  H   GLY A  18      16.354  -4.593  30.754  1.00  9.55           H
ATOM    288  HA2 GLY A  18      14.565  -4.774  28.449  1.00  8.97           H
ATOM    289  HA3 GLY A  18      16.323  -5.089  28.499  1.00  8.97           H
ATOM    290  N   THR A  19      14.442  -7.300  28.011  1.00  9.13           N
ATOM    291  CA  THR A  19      14.063  -8.737  27.982  1.00  8.77           C
ATOM    292  C   THR A  19      14.465  -9.453  26.697  1.00 10.32           C
ATOM    293  O   THR A  19      14.161 -10.637  26.541  1.00 10.14           O
ATOM    294  CB  THR A  19      12.562  -8.917  28.208  1.00  6.82           C
ATOM    295  OG1 THR A  19      11.864  -8.332  27.140  1.00  9.31           O
ATOM    296  CG2 THR A  19      12.086  -8.387  29.561  1.00  8.11           C
ATOM    297  H   THR A  19      14.134  -6.703  27.257  1.00 10.95           H
ATOM    298  HA  THR A  19      14.567  -9.263  28.790  1.00 10.52           H
ATOM    299  HB  THR A  19      12.335  -9.980  28.194  1.00  8.18           H
ATOM    300  HG1 THR A  19      11.938  -7.375  27.221  1.00 11.17           H
ATOM    301 HG21 THR A  19      11.008  -8.538  29.649  1.00  9.73           H
ATOM    302 HG22 THR A  19      12.596  -8.910  30.368  1.00  9.73           H
ATOM    303 HG23 THR A  19      12.280  -7.321  29.647  1.00  9.73           H
ATOM    304  N   TRP A  20      15.158  -8.780  25.785  1.00  8.41           N
ATOM    305  CA  TRP A  20      15.667  -9.446  24.583  1.00  7.54           C
ATOM    306  C   TRP A  20      16.791 -10.401  25.024  1.00  7.78           C
ATOM    307  O   TRP A  20      17.717 -10.034  25.715  1.00  7.99           O
ATOM    308  CB  TRP A  20      16.237  -8.447  23.576  1.00  7.25           C
ATOM    309  CG  TRP A  20      16.793  -9.103  22.358  1.00  8.46           C
ATOM    310  CD1 TRP A  20      16.362 -10.246  21.700  1.00  7.74           C
ATOM    311  CD2 TRP A  20      17.994  -8.657  21.691  1.00 11.69           C
ATOM    312  NE1 TRP A  20      17.272 -10.558  20.668  1.00  8.00           N
ATOM    313  CE2 TRP A  20      18.266  -9.578  20.632  1.00 11.94           C
ATOM    314  CE3 TRP A  20      18.899  -7.601  21.904  1.00 10.00           C
ATOM    315  CZ2 TRP A  20      19.363  -9.418  19.767  1.00 10.90           C
ATOM    316  CZ3 TRP A  20      19.983  -7.454  21.063  1.00 13.24           C
ATOM    317  CH2 TRP A  20      20.200  -8.344  19.989  1.00 10.90           C
ATOM    318  H   TRP A  20      15.577  -7.919  26.078  1.00 10.08           H
ATOM    319  HA  TRP A  20      14.841 -10.022  24.093  1.00  9.05           H
ATOM    320  HB2 TRP A  20      15.451  -7.718  23.300  1.00  8.70           H
ATOM    321  HB3 TRP A  20      17.046  -7.855  24.087  1.00  8.70           H
ATOM    322  HD1 TRP A  20      15.504 -10.858  21.885  1.00  9.29           H
ATOM    323  HE1 TRP A  20      17.181 -11.310  20.013  1.00  9.59           H
ATOM    324  HE3 TRP A  20      18.775  -6.930  22.761  1.00 11.99           H
ATOM    325  HZ2 TRP A  20      19.553 -10.134  18.970  1.00 13.08           H
ATOM    326  HZ3 TRP A  20      20.730  -6.683  21.296  1.00 15.89           H
ATOM    327  HH2 TRP A  20      21.072  -8.193  19.349  1.00 13.07           H
ATOM    328  N   LYS A  21      16.644 -11.655  24.566  1.00  7.29           N
ATOM    329  CA  LYS A  21      17.562 -12.782  24.797  1.00  9.73           C
ATOM    330  C   LYS A  21      17.359 -13.433  26.155  1.00 11.89           C
ATOM    331  O   LYS A  21      18.101 -14.370  26.462  1.00 15.43           O
ATOM    332  CB  LYS A  21      19.046 -12.414  24.633  1.00  8.57           C
ATOM    333  CG  LYS A  21      19.370 -11.765  23.273  1.00 10.78           C
ATOM    334  CD  LYS A  21      20.816 -11.234  23.193  1.00 18.20           C
ATOM    335  CE  LYS A  21      20.970  -9.756  23.559  1.00 12.35           C
ATOM    336  NZ  LYS A  21      20.454  -9.457  24.900  1.00 10.19           N1+
ATOM    337  H   LYS A  21      15.812 -11.858  24.028  1.00  8.74           H
ATOM    338  HA  LYS A  21      17.333 -13.540  24.045  1.00 11.68           H
ATOM    339  HB2 LYS A  21      19.385 -11.791  25.454  1.00 10.28           H
ATOM    340  HB3 LYS A  21      19.633 -13.332  24.700  1.00 10.28           H
ATOM    341  HG2 LYS A  21      19.198 -12.487  22.473  1.00 12.94           H
ATOM    342  HG3 LYS A  21      18.709 -10.922  23.120  1.00 12.94           H
ATOM    343  HD2 LYS A  21      21.454 -11.825  23.849  1.00 21.84           H
ATOM    344  HD3 LYS A  21      21.170 -11.371  22.173  1.00 21.84           H
ATOM    345  HE2 LYS A  21      22.034  -9.518  23.533  1.00 14.82           H
ATOM    346  HE3 LYS A  21      20.466  -9.138  22.820  1.00 14.82           H
ATOM    347  HZ1 LYS A  21      20.414  -8.457  25.055  1.00 12.23           H
ATOM    348  HZ2 LYS A  21      19.520  -9.827  25.007  1.00 12.23           H
ATOM    349  HZ3 LYS A  21      21.068  -9.877  25.589  1.00 12.23           H
ATOM    350  N   SER A  22      16.415 -12.937  26.968  1.00 10.77           N
ATOM    351  CA  SER A  22      16.141 -13.520  28.285  1.00 10.25           C
ATOM    352  C   SER A  22      15.375 -14.808  28.027  1.00 11.08           C
ATOM    353  O   SER A  22      14.287 -14.732  27.467  1.00 11.29           O
ATOM    354  CB  SER A  22      15.360 -12.559  29.172  1.00 11.04           C
ATOM    355  OG  SER A  22      16.146 -11.405  29.308  1.00 12.98           O
ATOM    356  H   SER A  22      15.846 -12.162  26.658  1.00 12.92           H
ATOM    357  HA  SER A  22      17.084 -13.705  28.793  1.00 12.29           H
ATOM    358  HB2 SER A  22      14.399 -12.303  28.734  1.00 13.25           H
ATOM    359  HB3 SER A  22      15.209 -13.009  30.150  1.00 13.25           H
ATOM    360  HG  SER A  22      15.859 -10.929  30.096  1.00 15.57           H
ATOM    361  N   PRO A  23      15.918 -15.984  28.378  1.00 12.96           N
ATOM    362  CA  PRO A  23      15.290 -17.231  27.987  1.00 15.37           C
ATOM    363  C   PRO A  23      13.916 -17.374  28.641  1.00 14.92           C
ATOM    364  O   PRO A  23      13.730 -16.921  29.770  1.00 13.13           O
ATOM    365  CB  PRO A  23      16.236 -18.321  28.516  1.00 15.83           C
ATOM    366  CG  PRO A  23      17.591 -17.628  28.561  1.00 24.56           C
ATOM    367  CD  PRO A  23      17.205 -16.218  28.999  1.00 15.52           C
ATOM    368  HA  PRO A  23      15.289 -17.304  26.900  1.00 18.44           H
ATOM    369  HB2 PRO A  23      15.947 -18.561  29.543  1.00 18.99           H
ATOM    370  HB3 PRO A  23      16.247 -19.227  27.913  1.00 18.99           H
ATOM    371  HG2 PRO A  23      18.256 -18.069  29.298  1.00 29.46           H
ATOM    372  HG3 PRO A  23      18.057 -17.643  27.574  1.00 29.46           H
ATOM    373  HD2 PRO A  23      17.125 -16.173  30.086  1.00 18.62           H
ATOM    374  HD3 PRO A  23      17.968 -15.548  28.623  1.00 18.62           H
ATOM    375  N   PRO A  24      12.960 -18.036  27.986  1.00 19.53           N
ATOM    376  CA  PRO A  24      11.630 -18.214  28.522  1.00 14.18           C
ATOM    377  C   PRO A  24      11.616 -18.819  29.915  1.00 14.75           C
ATOM    378  O   PRO A  24      10.814 -18.388  30.732  1.00 16.42           O
ATOM    379  CB  PRO A  24      10.919 -19.152  27.543  1.00 22.18           C
ATOM    380  CG  PRO A  24      11.642 -18.914  26.233  1.00 26.57           C
ATOM    381  CD  PRO A  24      13.077 -18.627  26.664  1.00 19.63           C
ATOM    382  HA  PRO A  24      11.111 -17.255  28.489  1.00 17.01           H
ATOM    383  HB2 PRO A  24      11.117 -20.182  27.848  1.00 26.61           H
ATOM    384  HB3 PRO A  24       9.850 -18.975  27.463  1.00 26.61           H
ATOM    385  HG2 PRO A  24      11.619 -19.801  25.599  1.00 31.88           H
ATOM    386  HG3 PRO A  24      11.199 -18.059  25.722  1.00 31.88           H
ATOM    387  HD2 PRO A  24      13.648 -19.555  26.716  1.00 23.55           H
ATOM    388  HD3 PRO A  24      13.498 -17.921  25.948  1.00 23.55           H
ATOM    389  N   GLY A  25      12.532 -19.738  30.216  1.00 14.79           N
ATOM    390  CA  GLY A  25      12.614 -20.447  31.488  1.00 18.91           C
ATOM    391  C   GLY A  25      13.296 -19.658  32.606  1.00 21.24           C
ATOM    392  O   GLY A  25      13.354 -20.146  33.735  1.00 21.69           O
ATOM    393  H   GLY A  25      13.191 -20.009  29.502  1.00 17.75           H
ATOM    394  HA2 GLY A  25      11.605 -20.699  31.815  1.00 22.69           H
ATOM    395  HA3 GLY A  25      13.186 -21.360  31.330  1.00 22.69           H
ATOM    396  N   GLN A  26      13.840 -18.469  32.305  1.00 14.53           N
ATOM    397  CA  GLN A  26      14.562 -17.616  33.254  1.00 12.81           C
ATOM    398  C   GLN A  26      13.907 -16.243  33.414  1.00 13.71           C
ATOM    399  O   GLN A  26      14.088 -15.600  34.447  1.00 14.79           O
ATOM    400  CB  GLN A  26      16.022 -17.455  32.824  1.00 17.52           C
ATOM    401  CG  GLN A  26      16.841 -18.754  32.979  1.00 20.61           C
ATOM    402  CD  GLN A  26      18.283 -18.578  32.482  1.00 31.25           C
ATOM    403  OE1 GLN A  26      18.690 -19.171  31.492  1.00 47.73           O
ATOM    404  NE2 GLN A  26      19.087 -17.764  33.155  1.00 46.74           N
ATOM    405  H   GLN A  26      13.776 -18.144  31.351  1.00 17.44           H
ATOM    406  HA  GLN A  26      14.554 -18.078  34.242  1.00 15.36           H
ATOM    407  HB2 GLN A  26      16.042 -17.145  31.780  1.00 21.02           H
ATOM    408  HB3 GLN A  26      16.488 -16.669  33.420  1.00 21.02           H
ATOM    409  HG2 GLN A  26      16.861 -19.041  34.032  1.00 24.73           H
ATOM    410  HG3 GLN A  26      16.361 -19.546  32.405  1.00 24.73           H
ATOM    411 HE21 GLN A  26      18.767 -17.306  33.998  1.00 56.08           H
ATOM    412 HE22 GLN A  26      20.031 -17.626  32.828  1.00 56.08           H
ATOM    413  N   VAL A  27      13.195 -15.763  32.400  1.00 12.65           N
ATOM    414  CA  VAL A  27      12.665 -14.396  32.390  1.00  9.57           C
ATOM    415  C   VAL A  27      11.567 -14.149  33.436  1.00 12.48           C
ATOM    416  O   VAL A  27      11.451 -13.035  33.951  1.00 10.38           O
ATOM    417  CB  VAL A  27      12.267 -13.974  30.960  1.00 10.95           C
ATOM    418  CG1 VAL A  27      10.979 -14.645  30.481  1.00 11.93           C
ATOM    419  CG2 VAL A  27      12.095 -12.446  30.873  1.00 12.78           C
ATOM    420  H   VAL A  27      13.075 -16.325  31.568  1.00 15.18           H
ATOM    421  HA  VAL A  27      13.506 -13.757  32.667  1.00 11.48           H
ATOM    422  HB  VAL A  27      13.068 -14.257  30.277  1.00 13.13           H
ATOM    423 HG11 VAL A  27      10.760 -14.309  29.472  1.00 14.32           H
ATOM    424 HG12 VAL A  27      11.100 -15.726  30.479  1.00 14.32           H
ATOM    425 HG13 VAL A  27      10.136 -14.372  31.115  1.00 14.32           H
ATOM    426 HG21 VAL A  27      11.912 -12.160  29.835  1.00 15.34           H
ATOM    427 HG22 VAL A  27      11.254 -12.115  31.479  1.00 15.34           H
ATOM    428 HG23 VAL A  27      13.000 -11.952  31.221  1.00 15.34           H
ATOM    429  N   THR A  28      10.748 -15.156  33.774  1.00 10.33           N
ATOM    430  CA  THR A  28       9.738 -14.986  34.805  1.00 12.34           C
ATOM    431  C   THR A  28      10.416 -14.624  36.142  1.00  9.81           C
ATOM    432  O   THR A  28      10.077 -13.610  36.742  1.00 12.54           O
ATOM    433  CB  THR A  28       8.845 -16.234  34.944  1.00 16.42           C
ATOM    434  OG1 THR A  28       8.252 -16.533  33.693  1.00 12.63           O
ATOM    435  CG2 THR A  28       7.742 -16.001  35.988  1.00 15.09           C
ATOM    436  H   THR A  28      10.867 -16.064  33.353  1.00 12.39           H
ATOM    437  HA  THR A  28       9.102 -14.166  34.473  1.00 14.80           H
ATOM    438  HB  THR A  28       9.453 -17.075  35.272  1.00 19.70           H
ATOM    439  HG1 THR A  28       7.724 -15.774  33.426  1.00 15.15           H
ATOM    440 HG21 THR A  28       7.129 -16.896  36.075  1.00 18.10           H
ATOM    441 HG22 THR A  28       8.169 -15.769  36.963  1.00 18.10           H
ATOM    442 HG23 THR A  28       7.092 -15.188  35.671  1.00 18.10           H
ATOM    443  N   GLU A  29      11.409 -15.405  36.571  1.00 11.30           N
ATOM    444  CA  GLU A  29      12.156 -15.133  37.795  1.00 14.12           C
ATOM    445  C   GLU A  29      12.880 -13.775  37.708  1.00 13.25           C
ATOM    446  O   GLU A  29      12.852 -13.015  38.677  1.00 13.05           O
ATOM    447  CB  GLU A  29      13.079 -16.317  38.121  1.00 19.50           C
ATOM    448  CG  GLU A  29      13.756 -16.179  39.509  1.00 34.15           C
ATOM    449  CD  GLU A  29      15.265 -16.495  39.629  1.00 48.35           C
ATOM    450  OE1 GLU A  29      15.845 -17.072  38.678  1.00 51.26           O
ATOM    451  OE2 GLU A  29      15.816 -16.165  40.709  1.00 45.54           O1-
ATOM    452  H   GLU A  29      11.686 -16.208  36.022  1.00 13.56           H
ATOM    453  HA  GLU A  29      11.426 -15.068  38.604  1.00 16.93           H
ATOM    454  HB2 GLU A  29      12.481 -17.230  38.128  1.00 23.40           H
ATOM    455  HB3 GLU A  29      13.822 -16.404  37.329  1.00 23.40           H
ATOM    456  HG2 GLU A  29      13.589 -15.190  39.937  1.00 40.97           H
ATOM    457  HG3 GLU A  29      13.231 -16.833  40.209  1.00 40.97           H
ATOM    458  N   ALA A  30      13.453 -13.434  36.547  1.00 11.60           N
ATOM    459  CA  ALA A  30      14.168 -12.167  36.378  1.00 11.87           C
ATOM    460  C   ALA A  30      13.247 -10.961  36.618  1.00 10.20           C
ATOM    461  O   ALA A  30      13.622 -10.022  37.307  1.00 10.93           O
ATOM    462  CB  ALA A  30      14.812 -12.095  34.990  1.00 13.26           C
ATOM    463  H   ALA A  30      13.430 -14.077  35.770  1.00 13.92           H
ATOM    464  HA  ALA A  30      14.970 -12.138  37.116  1.00 14.24           H
ATOM    465  HB1 ALA A  30      15.363 -11.163  34.874  1.00 15.91           H
ATOM    466  HB2 ALA A  30      15.499 -12.933  34.873  1.00 15.91           H
ATOM    467  HB3 ALA A  30      14.049 -12.145  34.214  1.00 15.91           H
ATOM    468  N   VAL A  31      12.040 -10.974  36.051  1.00  9.62           N
ATOM    469  CA  VAL A  31      11.068  -9.889  36.190  1.00  9.38           C
ATOM    470  C   VAL A  31      10.518  -9.829  37.620  1.00 10.65           C
ATOM    471  O   VAL A  31      10.344  -8.739  38.155  1.00  8.33           O
ATOM    472  CB  VAL A  31       9.970 -10.017  35.122  1.00 13.63           C
ATOM    473  CG1 VAL A  31       8.883  -8.938  35.284  1.00 11.22           C
ATOM    474  CG2 VAL A  31      10.590  -9.827  33.725  1.00 13.05           C
ATOM    475  H   VAL A  31      11.774 -11.781  35.504  1.00 11.54           H
ATOM    476  HA  VAL A  31      11.584  -8.950  35.990  1.00 11.26           H
ATOM    477  HB  VAL A  31       9.515 -11.002  35.182  1.00 16.35           H
ATOM    478 HG11 VAL A  31       8.166  -9.003  34.467  1.00 13.46           H
ATOM    479 HG12 VAL A  31       8.348  -9.072  36.224  1.00 13.46           H
ATOM    480 HG13 VAL A  31       9.334  -7.947  35.278  1.00 13.46           H
ATOM    481 HG21 VAL A  31       9.837 -10.029  32.964  1.00 15.65           H
ATOM    482 HG22 VAL A  31      10.938  -8.803  33.615  1.00 15.65           H
ATOM    483 HG23 VAL A  31      11.431 -10.500  33.568  1.00 15.65           H
ATOM    484  N   LYS A  32      10.229 -10.978  38.252  1.00 11.08           N
ATOM    485  CA  LYS A  32       9.822 -10.996  39.663  1.00  9.99           C
ATOM    486  C   LYS A  32      10.836 -10.321  40.582  1.00  9.99           C
ATOM    487  O   LYS A  32      10.444  -9.489  41.395  1.00 11.62           O
ATOM    488  CB  LYS A  32       9.540 -12.428  40.126  1.00  8.91           C
ATOM    489  CG  LYS A  32       8.246 -12.912  39.470  1.00 11.36           C
ATOM    490  CD  LYS A  32       7.567 -14.065  40.204  1.00 28.26           C
ATOM    491  CE  LYS A  32       8.340 -15.365  40.130  1.00 33.75           C
ATOM    492  NZ  LYS A  32       7.545 -16.458  40.733  1.00 29.74           N1+
ATOM    493  H   LYS A  32      10.388 -11.857  37.776  1.00 13.29           H
ATOM    494  HA  LYS A  32       8.908 -10.410  39.768  1.00 11.99           H
ATOM    495  HB2 LYS A  32      10.375 -13.075  39.863  1.00 10.69           H
ATOM    496  HB3 LYS A  32       9.419 -12.441  41.209  1.00 10.69           H
ATOM    497  HG2 LYS A  32       7.523 -12.095  39.467  1.00 13.63           H
ATOM    498  HG3 LYS A  32       8.426 -13.189  38.438  1.00 13.63           H
ATOM    499  HD2 LYS A  32       7.434 -13.800  41.254  1.00 33.90           H
ATOM    500  HD3 LYS A  32       6.582 -14.196  39.765  1.00 33.90           H
ATOM    501  HE2 LYS A  32       8.554 -15.591  39.085  1.00 40.49           H
ATOM    502  HE3 LYS A  32       9.277 -15.248  40.675  1.00 40.49           H
ATOM    503  HZ1 LYS A  32       8.046 -17.332  40.664  1.00 35.68           H
ATOM    504  HZ2 LYS A  32       7.350 -16.250  41.702  1.00 35.68           H
ATOM    505  HZ3 LYS A  32       6.666 -16.546  40.230  1.00 35.68           H
ATOM    506  N   VAL A  33      12.110 -10.710  40.475  1.00  8.24           N
ATOM    507  CA  VAL A  33      13.208 -10.118  41.224  1.00 10.43           C
ATOM    508  C   VAL A  33      13.324  -8.623  40.934  1.00  9.41           C
ATOM    509  O   VAL A  33      13.455  -7.830  41.863  1.00 10.88           O
ATOM    510  CB  VAL A  33      14.522 -10.870  40.926  1.00 11.57           C
ATOM    511  CG1 VAL A  33      15.768 -10.116  41.424  1.00 19.42           C
ATOM    512  CG2 VAL A  33      14.496 -12.269  41.557  1.00 13.00           C
ATOM    513  H   VAL A  33      12.332 -11.444  39.815  1.00  9.88           H
ATOM    514  HA  VAL A  33      12.993 -10.237  42.290  1.00 12.51           H
ATOM    515  HB  VAL A  33      14.626 -10.988  39.845  1.00 13.88           H
ATOM    516 HG11 VAL A  33      16.661 -10.697  41.195  1.00 23.30           H
ATOM    517 HG12 VAL A  33      15.867  -9.151  40.929  1.00 23.30           H
ATOM    518 HG13 VAL A  33      15.703  -9.964  42.502  1.00 23.30           H
ATOM    519 HG21 VAL A  33      15.385 -12.823  41.255  1.00 15.60           H
ATOM    520 HG22 VAL A  33      14.473 -12.196  42.643  1.00 15.60           H
ATOM    521 HG23 VAL A  33      13.623 -12.825  41.219  1.00 15.60           H
ATOM    522  N   ALA A  34      13.287  -8.224  39.659  1.00  9.05           N
ATOM    523  CA  ALA A  34      13.350  -6.832  39.265  1.00  8.73           C
ATOM    524  C   ALA A  34      12.262  -6.006  39.953  1.00  9.56           C
ATOM    525  O   ALA A  34      12.558  -4.970  40.542  1.00 10.97           O
ATOM    526  CB  ALA A  34      13.250  -6.713  37.750  1.00  8.79           C
ATOM    527  H   ALA A  34      13.197  -8.919  38.932  1.00 10.86           H
ATOM    528  HA  ALA A  34      14.323  -6.448  39.575  1.00 10.47           H
ATOM    529  HB1 ALA A  34      13.327  -5.671  37.449  1.00 10.54           H
ATOM    530  HB2 ALA A  34      14.065  -7.278  37.294  1.00 10.54           H
ATOM    531  HB3 ALA A  34      12.302  -7.121  37.398  1.00 10.54           H
ATOM    532  N   ILE A  35      11.016  -6.477  39.950  1.00  9.38           N
ATOM    533  CA  ILE A  35       9.917  -5.774  40.593  1.00  8.56           C
ATOM    534  C   ILE A  35      10.163  -5.700  42.100  1.00 10.83           C
ATOM    535  O   ILE A  35       9.934  -4.640  42.673  1.00 10.03           O
ATOM    536  CB  ILE A  35       8.557  -6.365  40.161  1.00  8.81           C
ATOM    537  CG1 ILE A  35       8.239  -6.014  38.686  1.00 11.69           C
ATOM    538  CG2 ILE A  35       7.470  -5.820  41.095  1.00 11.04           C
ATOM    539  CD1 ILE A  35       7.022  -6.760  38.129  1.00 12.61           C
ATOM    540  H   ILE A  35      10.828  -7.373  39.525  1.00 11.25           H
ATOM    541  HA  ILE A  35       9.923  -4.743  40.236  1.00 10.27           H
ATOM    542  HB  ILE A  35       8.602  -7.447  40.277  1.00 10.57           H
ATOM    543 HG12 ILE A  35       8.050  -4.942  38.614  1.00 14.02           H
ATOM    544 HG13 ILE A  35       9.095  -6.247  38.055  1.00 14.02           H
ATOM    545 HG21 ILE A  35       6.481  -6.138  40.769  1.00 13.25           H
ATOM    546 HG22 ILE A  35       7.619  -6.207  42.101  1.00 13.25           H
ATOM    547 HG23 ILE A  35       7.506  -4.731  41.114  1.00 13.25           H
ATOM    548 HD11 ILE A  35       6.951  -6.579  37.057  1.00 15.13           H
ATOM    549 HD12 ILE A  35       7.124  -7.832  38.302  1.00 15.13           H
ATOM    550 HD13 ILE A  35       6.109  -6.394  38.597  1.00 15.13           H
ATOM    551  N   ASP A  36      10.651  -6.768  42.743  1.00 10.91           N
ATOM    552  CA  ASP A  36      10.975  -6.766  44.167  1.00 10.84           C
ATOM    553  C   ASP A  36      12.002  -5.696  44.577  1.00 14.68           C
ATOM    554  O   ASP A  36      11.918  -5.108  45.658  1.00 15.47           O
ATOM    555  CB  ASP A  36      11.408  -8.160  44.646  1.00 11.26           C
ATOM    556  CG  ASP A  36      10.302  -9.214  44.661  1.00 11.37           C
ATOM    557  OD1 ASP A  36       9.125  -8.809  44.568  1.00 11.12           O
ATOM    558  OD2 ASP A  36      10.643 -10.414  44.800  1.00 13.46           O1-
ATOM    559  H   ASP A  36      10.816  -7.622  42.230  1.00 13.09           H
ATOM    560  HA  ASP A  36      10.050  -6.517  44.692  1.00 13.00           H
ATOM    561  HB2 ASP A  36      12.264  -8.532  44.080  1.00 13.51           H
ATOM    562  HB3 ASP A  36      11.785  -8.078  45.665  1.00 13.51           H
ATOM    563  N   VAL A  37      12.994  -5.488  43.718  1.00  9.43           N
ATOM    564  CA  VAL A  37      14.139  -4.616  43.920  1.00 16.49           C
ATOM    565  C   VAL A  37      13.808  -3.160  43.549  1.00 13.29           C
ATOM    566  O   VAL A  37      14.579  -2.274  43.901  1.00 17.25           O
ATOM    567  CB  VAL A  37      15.283  -5.276  43.092  1.00 19.02           C
ATOM    568  CG1 VAL A  37      16.264  -4.363  42.379  1.00 33.72           C
ATOM    569  CG2 VAL A  37      15.968  -6.306  44.002  1.00 19.60           C
ATOM    570  H   VAL A  37      13.002  -6.045  42.874  1.00 11.31           H
ATOM    571  HA  VAL A  37      14.408  -4.630  44.976  1.00 19.78           H
ATOM    572  HB  VAL A  37      14.847  -5.839  42.266  1.00 22.82           H
ATOM    573 HG11 VAL A  37      16.918  -4.977  41.761  1.00 40.46           H
ATOM    574 HG12 VAL A  37      15.725  -3.678  41.722  1.00 40.46           H
ATOM    575 HG13 VAL A  37      16.847  -3.800  43.108  1.00 40.46           H
ATOM    576 HG21 VAL A  37      16.678  -6.890  43.416  1.00 23.52           H
ATOM    577 HG22 VAL A  37      16.499  -5.789  44.804  1.00 23.52           H
ATOM    578 HG23 VAL A  37      15.231  -6.986  44.428  1.00 23.52           H
ATOM    579  N   GLY A  38      12.711  -2.897  42.832  1.00 13.26           N
ATOM    580  CA  GLY A  38      12.203  -1.549  42.586  1.00 13.59           C
ATOM    581  C   GLY A  38      12.002  -1.196  41.107  1.00 12.74           C
ATOM    582  O   GLY A  38      11.517  -0.101  40.834  1.00  8.37           O
ATOM    583  H   GLY A  38      12.125  -3.670  42.548  1.00 15.91           H
ATOM    584  HA2 GLY A  38      11.230  -1.479  43.073  1.00 16.30           H
ATOM    585  HA3 GLY A  38      12.868  -0.800  43.020  1.00 16.30           H
ATOM    586  N   TYR A  39      12.332  -2.062  40.143  1.00  9.90           N
ATOM    587  CA  TYR A  39      12.028  -1.762  38.746  1.00 10.23           C
ATOM    588  C   TYR A  39      10.524  -1.655  38.563  1.00 10.30           C
ATOM    589  O   TYR A  39       9.757  -2.460  39.083  1.00  7.86           O
ATOM    590  CB  TYR A  39      12.529  -2.810  37.765  1.00 11.06           C
ATOM    591  CG  TYR A  39      14.031  -2.906  37.619  1.00  9.90           C
ATOM    592  CD1 TYR A  39      14.800  -3.487  38.638  1.00 10.49           C
ATOM    593  CD2 TYR A  39      14.651  -2.492  36.416  1.00 10.69           C
ATOM    594  CE1 TYR A  39      16.166  -3.724  38.437  1.00 10.14           C
ATOM    595  CE2 TYR A  39      16.034  -2.648  36.242  1.00  8.37           C
ATOM    596  CZ  TYR A  39      16.786  -3.315  37.231  1.00 11.85           C
ATOM    597  OH  TYR A  39      18.105  -3.544  37.029  1.00 10.81           O
ATOM    598  H   TYR A  39      12.755  -2.949  40.378  1.00 11.87           H
ATOM    599  HA  TYR A  39      12.498  -0.813  38.483  1.00 12.27           H
ATOM    600  HB2 TYR A  39      12.119  -3.779  38.052  1.00 13.27           H
ATOM    601  HB3 TYR A  39      12.109  -2.574  36.785  1.00 13.27           H
ATOM    602  HD1 TYR A  39      14.349  -3.789  39.563  1.00 12.58           H
ATOM    603  HD2 TYR A  39      14.065  -2.040  35.626  1.00 12.82           H
ATOM    604  HE1 TYR A  39      16.740  -4.206  39.212  1.00 12.16           H
ATOM    605  HE2 TYR A  39      16.516  -2.299  35.340  1.00 10.04           H
ATOM    606  HH  TYR A  39      18.518  -3.969  37.787  1.00 12.97           H
ATOM    607  N   ARG A  40      10.119  -0.648  37.794  1.00  8.54           N
ATOM    608  CA  ARG A  40       8.721  -0.405  37.452  1.00  9.89           C
ATOM    609  C   ARG A  40       8.509  -0.331  35.942  1.00 11.13           C
ATOM    610  O   ARG A  40       7.384  -0.140  35.519  1.00 18.78           O
ATOM    611  CB  ARG A  40       8.248   0.877  38.125  1.00 10.00           C
ATOM    612  CG  ARG A  40       8.231   0.788  39.653  1.00 12.53           C
ATOM    613  CD  ARG A  40       7.231  -0.257  40.123  1.00 12.38           C
ATOM    614  NE  ARG A  40       7.238  -0.350  41.580  1.00 10.73           N
ATOM    615  CZ  ARG A  40       7.932  -1.209  42.315  1.00 15.17           C
ATOM    616  NH1 ARG A  40       8.747  -2.122  41.783  1.00 13.81           N
ATOM    617  NH2 ARG A  40       7.783  -1.156  43.629  1.00 18.98           N1+
ATOM    618  H   ARG A  40      10.811  -0.009  37.440  1.00 10.24           H
ATOM    619  HA  ARG A  40       8.104  -1.239  37.777  1.00 11.87           H
ATOM    620  HB2 ARG A  40       8.885   1.709  37.821  1.00 12.00           H
ATOM    621  HB3 ARG A  40       7.237   1.081  37.782  1.00 12.00           H
ATOM    622  HG2 ARG A  40       9.219   0.550  40.034  1.00 15.03           H
ATOM    623  HG3 ARG A  40       7.935   1.759  40.048  1.00 15.03           H
ATOM    624  HD2 ARG A  40       6.229   0.036  39.804  1.00 14.86           H
ATOM    625  HD3 ARG A  40       7.450  -1.234  39.696  1.00 14.86           H
ATOM    626  HE  ARG A  40       6.669   0.324  42.067  1.00 12.88           H
ATOM    627 HH11 ARG A  40       8.870  -2.180  40.784  1.00 16.57           H
ATOM    628 HH12 ARG A  40       9.244  -2.764  42.386  1.00 16.57           H
ATOM    629 HH21 ARG A  40       7.154  -0.488  44.043  1.00 22.77           H
ATOM    630 HH22 ARG A  40       8.287  -1.805  44.217  1.00 22.77           H
ATOM    631  N   HIS A  41       9.562  -0.458  35.155  1.00 10.60           N
ATOM    632  CA  HIS A  41       9.534  -0.345  33.711  1.00  9.26           C
ATOM    633  C   HIS A  41      10.154  -1.595  33.090  1.00  8.93           C
ATOM    634  O   HIS A  41      11.260  -1.978  33.465  1.00 10.44           O
ATOM    635  CB  HIS A  41      10.233   0.966  33.376  1.00  7.93           C
ATOM    636  CG  HIS A  41      10.606   1.178  31.949  1.00  8.42           C
ATOM    637  ND1 HIS A  41      10.111   0.480  30.866  1.00 11.80           N
ATOM    638  CD2 HIS A  41      11.452   2.144  31.511  1.00  7.98           C
ATOM    639  CE1 HIS A  41      10.799   0.947  29.821  1.00  7.35           C
ATOM    640  NE2 HIS A  41      11.565   1.986  30.160  1.00 15.25           N
ATOM    641  H   HIS A  41      10.464  -0.588  35.585  1.00 12.72           H
ATOM    642  HA  HIS A  41       8.512  -0.268  33.379  1.00 11.10           H
ATOM    643  HB2 HIS A  41      11.140   1.044  33.973  1.00  9.51           H
ATOM    644  HB3 HIS A  41       9.573   1.779  33.652  1.00  9.51           H
ATOM    645  HD2 HIS A  41      12.050   2.765  32.145  1.00  9.57           H
ATOM    646  HE1 HIS A  41      10.920   0.365  28.935  1.00  8.82           H
ATOM    647  HE2 HIS A  41      12.274   2.399  29.570  1.00 18.30           H
ATOM    648  N   ILE A  42       9.415  -2.260  32.199  1.00 10.23           N
ATOM    649  CA  ILE A  42       9.852  -3.488  31.536  1.00  8.45           C
ATOM    650  C   ILE A  42       9.704  -3.239  30.034  1.00  7.00           C
ATOM    651  O   ILE A  42       8.624  -2.851  29.561  1.00  9.63           O
ATOM    652  CB  ILE A  42       9.028  -4.736  31.964  1.00  7.95           C
ATOM    653  CG1 ILE A  42       8.764  -4.889  33.484  1.00 14.03           C
ATOM    654  CG2 ILE A  42       9.717  -5.995  31.419  1.00  8.99           C
ATOM    655  CD1 ILE A  42      10.004  -5.087  34.355  1.00 22.58           C
ATOM    656  H   ILE A  42       8.555  -1.844  31.870  1.00 12.27           H
ATOM    657  HA  ILE A  42      10.905  -3.669  31.755  1.00 10.13           H
ATOM    658  HB  ILE A  42       8.054  -4.658  31.477  1.00  9.54           H
ATOM    659 HG12 ILE A  42       8.225  -4.010  33.841  1.00 16.84           H
ATOM    660 HG13 ILE A  42       8.117  -5.755  33.640  1.00 16.84           H
ATOM    661 HG21 ILE A  42       9.236  -6.890  31.816  1.00 10.79           H
ATOM    662 HG22 ILE A  42       9.633  -6.026  30.333  1.00 10.79           H
ATOM    663 HG23 ILE A  42      10.774  -5.999  31.694  1.00 10.79           H
ATOM    664 HD11 ILE A  42       9.704  -5.076  35.405  1.00 27.10           H
ATOM    665 HD12 ILE A  42      10.461  -6.054  34.138  1.00 27.10           H
ATOM    666 HD13 ILE A  42      10.727  -4.295  34.189  1.00 27.10           H
ATOM    667  N   ASP A  43      10.790  -3.488  29.303  1.00  6.27           N
ATOM    668  CA  ASP A  43      10.839  -3.363  27.864  1.00  6.97           C
ATOM    669  C   ASP A  43      10.694  -4.757  27.240  1.00  8.56           C
ATOM    670  O   ASP A  43      11.500  -5.646  27.518  1.00  7.43           O
ATOM    671  CB  ASP A  43      12.151  -2.690  27.447  1.00  6.56           C
ATOM    672  CG  ASP A  43      12.119  -2.474  25.933  1.00 10.50           C
ATOM    673  OD1 ASP A  43      11.403  -1.539  25.499  1.00 10.46           O
ATOM    674  OD2 ASP A  43      12.757  -3.268  25.205  1.00  9.05           O1-
ATOM    675  H   ASP A  43      11.617  -3.849  29.758  1.00  7.51           H
ATOM    676  HA  ASP A  43      10.024  -2.725  27.526  1.00  8.36           H
ATOM    677  HB2 ASP A  43      12.167  -1.718  27.949  1.00  7.87           H
ATOM    678  HB3 ASP A  43      13.000  -3.308  27.732  1.00  7.87           H
ATOM    679  N   CYS A  44       9.646  -4.934  26.437  1.00  6.91           N
ATOM    680  CA  CYS A  44       9.255  -6.184  25.801  1.00  9.36           C
ATOM    681  C   CYS A  44       9.137  -6.012  24.284  1.00 10.44           C
ATOM    682  O   CYS A  44       9.150  -4.906  23.752  1.00  7.13           O
ATOM    683  CB  CYS A  44       7.879  -6.623  26.302  1.00  9.67           C
ATOM    684  SG  CYS A  44       7.734  -6.639  28.111  1.00 12.48           S
ATOM    685  H   CYS A  44       9.003  -4.160  26.329  1.00  8.29           H
ATOM    686  HA  CYS A  44       9.995  -6.949  26.011  1.00 11.23           H
ATOM    687  HB2 CYS A  44       7.106  -5.969  25.899  1.00 11.60           H
ATOM    688  HB3 CYS A  44       7.688  -7.633  25.946  1.00 11.60           H
ATOM    689  HG  CYS A  44       6.885  -7.670  28.165  1.00 14.97           H
ATOM    690  N   ALA A  45       8.966  -7.124  23.576  1.00  9.43           N
ATOM    691  CA  ALA A  45       8.584  -7.144  22.181  1.00  9.89           C
ATOM    692  C   ALA A  45       8.070  -8.539  21.844  1.00  7.41           C
ATOM    693  O   ALA A  45       8.559  -9.533  22.366  1.00  8.54           O
ATOM    694  CB  ALA A  45       9.786  -6.801  21.287  1.00  9.68           C
ATOM    695  H   ALA A  45       8.970  -8.010  24.067  1.00 11.31           H
ATOM    696  HA  ALA A  45       7.790  -6.419  21.998  1.00 11.87           H
ATOM    697  HB1 ALA A  45       9.510  -6.853  20.242  1.00 11.61           H
ATOM    698  HB2 ALA A  45      10.141  -5.792  21.492  1.00 11.61           H
ATOM    699  HB3 ALA A  45      10.576  -7.525  21.468  1.00 11.61           H
ATOM    700  N   HIS A  46       7.124  -8.591  20.909  1.00  8.05           N
ATOM    701  CA  HIS A  46       6.596  -9.846  20.389  1.00  6.77           C
ATOM    702  C   HIS A  46       7.700 -10.701  19.784  1.00 10.45           C
ATOM    703  O   HIS A  46       7.728 -11.914  19.973  1.00 10.56           O
ATOM    704  CB  HIS A  46       5.504  -9.532  19.360  1.00 12.14           C
ATOM    705  CG  HIS A  46       4.967 -10.766  18.681  1.00  8.90           C
ATOM    706  ND1 HIS A  46       4.324 -11.794  19.300  1.00 14.12           N
ATOM    707  CD2 HIS A  46       5.148 -11.159  17.387  1.00 12.87           C
ATOM    708  CE1 HIS A  46       4.068 -12.760  18.406  1.00 15.14           C
ATOM    709  NE2 HIS A  46       4.525 -12.396  17.209  1.00 12.07           N
ATOM    710  H   HIS A  46       6.739  -7.731  20.546  1.00  9.66           H
ATOM    711  HA  HIS A  46       6.141 -10.391  21.218  1.00  8.12           H
ATOM    712  HB2 HIS A  46       5.910  -8.871  18.593  1.00 14.56           H
ATOM    713  HB3 HIS A  46       4.692  -9.012  19.870  1.00 14.56           H
ATOM    714  HD1 HIS A  46       4.129 -11.848  20.282  1.00 16.94           H
ATOM    715  HD2 HIS A  46       5.680 -10.610  16.625  1.00 15.43           H
ATOM    716  HE1 HIS A  46       3.663 -13.729  18.650  1.00 18.17           H
ATOM    717  N   VAL A  47       8.622 -10.064  19.046  1.00  9.37           N
ATOM    718  CA  VAL A  47       9.690 -10.770  18.341  1.00 10.73           C
ATOM    719  C   VAL A  47      10.706 -11.429  19.303  1.00  9.51           C
ATOM    720  O   VAL A  47      11.464 -12.315  18.939  1.00 10.75           O
ATOM    721  CB  VAL A  47      10.426  -9.796  17.358  1.00 12.80           C
ATOM    722  CG1 VAL A  47      11.390  -8.882  18.119  1.00  8.79           C
ATOM    723  CG2 VAL A  47      11.135 -10.589  16.271  1.00 13.30           C
ATOM    724  H   VAL A  47       8.598  -9.074  19.020  1.00 11.24           H
ATOM    725  HA  VAL A  47       9.250 -11.612  17.738  1.00 12.87           H
ATOM    726  HB  VAL A  47       9.636  -9.166  16.872  1.00 15.36           H
ATOM    727 HG11 VAL A  47      11.803  -8.106  17.464  1.00 10.54           H
ATOM    728 HG12 VAL A  47      10.913  -8.403  18.975  1.00 10.54           H
ATOM    729 HG13 VAL A  47      12.258  -9.433  18.506  1.00 10.54           H
ATOM    730 HG21 VAL A  47      11.763  -9.941  15.645  1.00 15.95           H
ATOM    731 HG22 VAL A  47      11.813 -11.347  16.700  1.00 15.95           H
ATOM    732 HG23 VAL A  47      10.437 -11.105  15.610  1.00 15.95           H
ATOM    733  N   TYR A  48      10.709 -11.019  20.635  1.00  7.91           N
ATOM    734  CA  TYR A  48      11.618 -11.625  21.634  1.00 10.73           C
ATOM    735  C   TYR A  48      11.155 -13.043  22.081  1.00  9.71           C
ATOM    736  O   TYR A  48      11.876 -13.765  22.721  1.00  8.40           O
ATOM    737  CB  TYR A  48      11.743 -10.715  22.869  1.00  8.20           C
ATOM    738  CG  TYR A  48      12.307  -9.340  22.580  1.00  7.05           C
ATOM    739  CD1 TYR A  48      12.956  -9.040  21.378  1.00  8.05           C
ATOM    740  CD2 TYR A  48      12.203  -8.332  23.562  1.00  9.07           C
ATOM    741  CE1 TYR A  48      13.470  -7.765  21.120  1.00  6.78           C
ATOM    742  CE2 TYR A  48      12.737  -7.062  23.346  1.00  9.41           C
ATOM    743  CZ  TYR A  48      13.334  -6.779  22.103  1.00  7.45           C
ATOM    744  OH  TYR A  48      13.762  -5.481  21.892  1.00  8.79           O
ATOM    745  H   TYR A  48      10.126 -10.251  20.961  1.00  9.49           H
ATOM    746  HA  TYR A  48      12.636 -11.768  21.159  1.00 12.88           H
ATOM    747  HB2 TYR A  48      10.768 -10.617  23.383  1.00  9.83           H
ATOM    748  HB3 TYR A  48      12.425 -11.219  23.597  1.00  9.83           H
ATOM    749  HD1 TYR A  48      13.099  -9.817  20.625  1.00  9.66           H
ATOM    750  HD2 TYR A  48      11.759  -8.561  24.524  1.00 10.88           H
ATOM    751  HE1 TYR A  48      13.987  -7.545  20.191  1.00  8.13           H
ATOM    752  HE2 TYR A  48      12.730  -6.309  24.136  1.00 11.29           H
ATOM    753  HH  TYR A  48      14.386  -5.426  21.098  1.00 10.54           H
ATOM    754  N   GLN A  49       9.904 -13.395  21.734  1.00  8.65           N
ATOM    755  CA  GLN A  49       9.313 -14.736  21.911  1.00  9.78           C
ATOM    756  C   GLN A  49       9.204 -15.148  23.386  1.00 12.33           C
ATOM    757  O   GLN A  49       9.176 -16.330  23.705  1.00 12.65           O
ATOM    758  CB  GLN A  49      10.037 -15.819  21.090  1.00 11.60           C
ATOM    759  CG  GLN A  49       9.975 -15.596  19.576  1.00 14.07           C
ATOM    760  CD  GLN A  49      10.674 -16.728  18.808  1.00 24.22           C
ATOM    761  OE1 GLN A  49      11.616 -16.494  18.067  1.00 19.87           O
ATOM    762  NE2 GLN A  49      10.239 -17.974  18.957  1.00 16.97           N
ATOM    763  H   GLN A  49       9.331 -12.713  21.265  1.00 10.37           H
ATOM    764  HA  GLN A  49       8.298 -14.688  21.527  1.00 11.74           H
ATOM    765  HB2 GLN A  49      11.080 -15.883  21.396  1.00 13.91           H
ATOM    766  HB3 GLN A  49       9.571 -16.780  21.302  1.00 13.91           H
ATOM    767  HG2 GLN A  49       8.933 -15.549  19.267  1.00 16.88           H
ATOM    768  HG3 GLN A  49      10.455 -14.652  19.336  1.00 16.88           H
ATOM    769 HE21 GLN A  49       9.495 -18.188  19.603  1.00 20.36           H
ATOM    770 HE22 GLN A  49      10.709 -18.711  18.456  1.00 20.36           H
ATOM    771  N   ASN A  50       9.097 -14.193  24.299  1.00  9.13           N
ATOM    772  CA  ASN A  50       9.007 -14.476  25.720  1.00  8.47           C
ATOM    773  C   ASN A  50       7.960 -13.617  26.419  1.00  8.68           C
ATOM    774  O   ASN A  50       7.966 -13.542  27.644  1.00  7.26           O
ATOM    775  CB  ASN A  50      10.404 -14.332  26.356  1.00  8.80           C
ATOM    776  CG  ASN A  50      10.991 -12.931  26.201  1.00  8.00           C
ATOM    777  OD1 ASN A  50      10.342 -12.013  25.708  1.00  9.63           O
ATOM    778  ND2 ASN A  50      12.237 -12.747  26.620  1.00  8.76           N
ATOM    779  H   ASN A  50       9.145 -13.226  24.016  1.00 10.95           H
ATOM    780  HA  ASN A  50       8.692 -15.507  25.869  1.00 10.16           H
ATOM    781  HB2 ASN A  50      10.336 -14.575  27.413  1.00 10.56           H
ATOM    782  HB3 ASN A  50      11.080 -15.063  25.913  1.00 10.56           H
ATOM    783 HD21 ASN A  50      12.649 -11.831  26.538  1.00 10.51           H
ATOM    784 HD22 ASN A  50      12.766 -13.507  27.018  1.00 10.51           H
ATOM    785  N   GLU A  51       7.044 -12.982  25.677  1.00  9.15           N
ATOM    786  CA  GLU A  51       6.058 -12.117  26.316  1.00  9.26           C
ATOM    787  C   GLU A  51       5.118 -12.876  27.245  1.00  9.73           C
ATOM    788  O   GLU A  51       4.724 -12.302  28.251  1.00 10.46           O
ATOM    789  CB  GLU A  51       5.270 -11.295  25.306  1.00 10.33           C
ATOM    790  CG  GLU A  51       6.171 -10.190  24.742  1.00  8.88           C
ATOM    791  CD  GLU A  51       5.425  -9.148  23.924  1.00 11.71           C
ATOM    792  OE1 GLU A  51       4.506  -9.498  23.153  1.00 10.97           O
ATOM    793  OE2 GLU A  51       5.798  -7.970  24.082  1.00  9.78           O1-
ATOM    794  H   GLU A  51       7.045 -13.058  24.672  1.00 10.97           H
ATOM    795  HA  GLU A  51       6.609 -11.417  26.947  1.00 11.11           H
ATOM    796  HB2 GLU A  51       4.913 -11.947  24.510  1.00 12.40           H
ATOM    797  HB3 GLU A  51       4.409 -10.832  25.791  1.00 12.40           H
ATOM    798  HG2 GLU A  51       6.699  -9.691  25.553  1.00 10.65           H
ATOM    799  HG3 GLU A  51       6.922 -10.667  24.112  1.00 10.65           H
ATOM    800  N   ASN A  52       4.769 -14.139  26.945  1.00 10.06           N
ATOM    801  CA  ASN A  52       3.913 -14.915  27.843  1.00  7.60           C
ATOM    802  C   ASN A  52       4.570 -15.029  29.216  1.00  6.83           C
ATOM    803  O   ASN A  52       3.903 -14.850  30.230  1.00 10.10           O
ATOM    804  CB  ASN A  52       3.604 -16.293  27.243  1.00 11.16           C
ATOM    805  CG  ASN A  52       2.508 -16.993  28.042  1.00 15.54           C
ATOM    806  OD1 ASN A  52       1.462 -16.420  28.342  1.00 15.50           O
ATOM    807  ND2 ASN A  52       2.701 -18.269  28.333  1.00 14.07           N
ATOM    808  H   ASN A  52       5.135 -14.586  26.118  1.00 12.07           H
ATOM    809  HA  ASN A  52       2.972 -14.381  27.956  1.00  9.12           H
ATOM    810  HB2 ASN A  52       3.213 -16.116  26.241  1.00 13.39           H
ATOM    811  HB3 ASN A  52       4.510 -16.901  27.190  1.00 13.39           H
ATOM    812 HD21 ASN A  52       1.990 -18.774  28.836  1.00 16.88           H
ATOM    813 HD22 ASN A  52       3.539 -18.732  28.006  1.00 16.88           H
ATOM    814  N   GLU A  53       5.863 -15.340  29.263  1.00  9.45           N
ATOM    815  CA  GLU A  53       6.579 -15.602  30.507  1.00  8.18           C
ATOM    816  C   GLU A  53       6.808 -14.303  31.294  1.00 10.71           C
ATOM    817  O   GLU A  53       6.770 -14.296  32.524  1.00 10.53           O
ATOM    818  CB  GLU A  53       7.872 -16.361  30.209  1.00 12.97           C
ATOM    819  CG  GLU A  53       7.586 -17.781  29.699  1.00 15.56           C
ATOM    820  CD  GLU A  53       7.399 -17.957  28.195  1.00 17.20           C
ATOM    821  OE1 GLU A  53       7.367 -16.966  27.433  1.00 11.63           O
ATOM    822  OE2 GLU A  53       7.302 -19.138  27.799  1.00 21.98           O1-
ATOM    823  H   GLU A  53       6.376 -15.443  28.400  1.00 11.33           H
ATOM    824  HA  GLU A  53       5.958 -16.247  31.126  1.00  9.81           H
ATOM    825  HB2 GLU A  53       8.465 -15.810  29.477  1.00 15.56           H
ATOM    826  HB3 GLU A  53       8.465 -16.435  31.119  1.00 15.56           H
ATOM    827  HG2 GLU A  53       8.383 -18.453  30.010  1.00 18.66           H
ATOM    828  HG3 GLU A  53       6.717 -18.201  30.211  1.00 18.66           H
ATOM    829  N   VAL A  54       7.057 -13.194  30.592  1.00  9.01           N
ATOM    830  CA  VAL A  54       7.081 -11.872  31.225  1.00 11.18           C
ATOM    831  C   VAL A  54       5.741 -11.598  31.884  1.00  8.76           C
ATOM    832  O   VAL A  54       5.696 -11.117  33.013  1.00 10.02           O
ATOM    833  CB  VAL A  54       7.439 -10.760  30.211  1.00 12.33           C
ATOM    834  CG1 VAL A  54       7.266  -9.377  30.879  1.00 10.99           C
ATOM    835  CG2 VAL A  54       8.877 -10.909  29.681  1.00  9.12           C
ATOM    836  H   VAL A  54       7.145 -13.254  29.588  1.00 10.81           H
ATOM    837  HA  VAL A  54       7.847 -11.875  32.003  1.00 13.41           H
ATOM    838  HB  VAL A  54       6.752 -10.819  29.367  1.00 14.80           H
ATOM    839 HG11 VAL A  54       7.610  -8.586  30.216  1.00 13.18           H
ATOM    840 HG12 VAL A  54       6.214  -9.183  31.090  1.00 13.18           H
ATOM    841 HG13 VAL A  54       7.836  -9.328  31.806  1.00 13.18           H
ATOM    842 HG21 VAL A  54       9.078 -10.119  28.953  1.00 10.94           H
ATOM    843 HG22 VAL A  54       9.586 -10.814  30.507  1.00 10.94           H
ATOM    844 HG23 VAL A  54       9.020 -11.872  29.204  1.00 10.94           H
ATOM    845  N   GLY A  55       4.643 -11.886  31.184  1.00  8.73           N
ATOM    846  CA  GLY A  55       3.299 -11.645  31.671  1.00  8.43           C
ATOM    847  C   GLY A  55       3.013 -12.453  32.937  1.00 10.51           C
ATOM    848  O   GLY A  55       2.331 -11.955  33.823  1.00  8.95           O
ATOM    849  H   GLY A  55       4.748 -12.284  30.260  1.00 10.48           H
ATOM    850  HA2 GLY A  55       3.179 -10.585  31.893  1.00 10.11           H
ATOM    851  HA3 GLY A  55       2.586 -11.935  30.902  1.00 10.11           H
ATOM    852  N   VAL A  56       3.524 -13.682  33.041  1.00 10.01           N
ATOM    853  CA  VAL A  56       3.345 -14.489  34.254  1.00  9.18           C
ATOM    854  C   VAL A  56       3.952 -13.787  35.459  1.00 10.21           C
ATOM    855  O   VAL A  56       3.302 -13.723  36.500  1.00 11.02           O
ATOM    856  CB  VAL A  56       3.938 -15.889  34.087  1.00 14.01           C
ATOM    857  CG1 VAL A  56       3.875 -16.667  35.416  1.00 14.51           C
ATOM    858  CG2 VAL A  56       3.148 -16.663  33.024  1.00 15.16           C
ATOM    859  H   VAL A  56       4.103 -14.049  32.299  1.00 12.01           H
ATOM    860  HA  VAL A  56       2.273 -14.595  34.429  1.00 11.01           H
ATOM    861  HB  VAL A  56       4.983 -15.810  33.783  1.00 16.81           H
ATOM    862 HG11 VAL A  56       4.249 -17.680  35.266  1.00 17.41           H
ATOM    863 HG12 VAL A  56       4.499 -16.199  36.176  1.00 17.41           H
ATOM    864 HG13 VAL A  56       2.848 -16.721  35.772  1.00 17.41           H
ATOM    865 HG21 VAL A  56       3.583 -17.656  32.898  1.00 18.19           H
ATOM    866 HG22 VAL A  56       2.104 -16.759  33.326  1.00 18.19           H
ATOM    867 HG23 VAL A  56       3.187 -16.156  32.071  1.00 18.19           H
ATOM    868  N   ALA A  57       5.158 -13.219  35.322  1.00  8.72           N
ATOM    869  CA  ALA A  57       5.784 -12.481  36.419  1.00  8.69           C
ATOM    870  C   ALA A  57       4.969 -11.257  36.851  1.00 10.93           C
ATOM    871  O   ALA A  57       4.750 -11.043  38.049  1.00  9.37           O
ATOM    872  CB  ALA A  57       7.173 -12.061  35.993  1.00  8.37           C
ATOM    873  H   ALA A  57       5.652 -13.289  34.444  1.00 10.45           H
ATOM    874  HA  ALA A  57       5.889 -13.152  37.275  1.00 10.43           H
ATOM    875  HB1 ALA A  57       7.652 -11.525  36.811  1.00 10.04           H
ATOM    876  HB2 ALA A  57       7.763 -12.940  35.746  1.00 10.04           H
ATOM    877  HB3 ALA A  57       7.124 -11.414  35.118  1.00 10.04           H
ATOM    878  N   ILE A  58       4.561 -10.438  35.873  1.00 12.24           N
ATOM    879  CA  ILE A  58       3.752  -9.253  36.125  1.00 10.91           C
ATOM    880  C   ILE A  58       2.492  -9.647  36.881  1.00 12.63           C
ATOM    881  O   ILE A  58       2.187  -9.022  37.888  1.00 10.71           O
ATOM    882  CB  ILE A  58       3.453  -8.476  34.823  1.00 10.40           C
ATOM    883  CG1 ILE A  58       4.757  -7.895  34.225  1.00 13.46           C
ATOM    884  CG2 ILE A  58       2.442  -7.337  35.079  1.00 13.85           C
ATOM    885  CD1 ILE A  58       4.604  -7.422  32.771  1.00 20.48           C
ATOM    886  H   ILE A  58       4.827 -10.635  34.918  1.00 14.68           H
ATOM    887  HA  ILE A  58       4.336  -8.598  36.772  1.00 13.09           H
ATOM    888  HB  ILE A  58       3.016  -9.171  34.106  1.00 12.47           H
ATOM    889 HG12 ILE A  58       5.092  -7.055  34.836  1.00 16.15           H
ATOM    890 HG13 ILE A  58       5.543  -8.647  34.244  1.00 16.15           H
ATOM    891 HG21 ILE A  58       2.255  -6.784  34.162  1.00 16.61           H
ATOM    892 HG22 ILE A  58       1.490  -7.730  35.431  1.00 16.61           H
ATOM    893 HG23 ILE A  58       2.835  -6.649  35.826  1.00 16.61           H
ATOM    894 HD11 ILE A  58       5.583  -7.145  32.382  1.00 24.57           H
ATOM    895 HD12 ILE A  58       4.185  -8.222  32.161  1.00 24.57           H
ATOM    896 HD13 ILE A  58       3.948  -6.552  32.715  1.00 24.57           H
ATOM    897  N   GLN A  59       1.743 -10.659  36.408  1.00 11.15           N
ATOM    898  CA  GLN A  59       0.536 -11.105  37.104  1.00 11.35           C
ATOM    899  C   GLN A  59       0.811 -11.584  38.518  1.00 12.66           C
ATOM    900  O   GLN A  59       0.024 -11.247  39.398  1.00 14.97           O
ATOM    901  CB  GLN A  59      -0.248 -12.196  36.334  1.00 15.93           C
ATOM    902  CG  GLN A  59      -1.182 -11.668  35.244  1.00 31.36           C
ATOM    903  CD  GLN A  59      -2.223 -10.684  35.803  1.00 28.98           C
ATOM    904  OE1 GLN A  59      -2.979 -11.024  36.709  1.00 41.26           O
ATOM    905  NE2 GLN A  59      -2.280  -9.471  35.267  1.00 36.82           N
ATOM    906  H   GLN A  59       2.046 -11.153  35.583  1.00 13.38           H
ATOM    907  HA  GLN A  59      -0.104 -10.228  37.192  1.00 13.62           H
ATOM    908  HB2 GLN A  59       0.466 -12.881  35.874  1.00 19.12           H
ATOM    909  HB3 GLN A  59      -0.856 -12.769  37.038  1.00 19.12           H
ATOM    910  HG2 GLN A  59      -0.612 -11.276  34.414  1.00 37.62           H
ATOM    911  HG3 GLN A  59      -1.732 -12.543  34.899  1.00 37.62           H
ATOM    912 HE21 GLN A  59      -1.647  -9.223  34.517  1.00 44.19           H
ATOM    913 HE22 GLN A  59      -2.962  -8.810  35.604  1.00 44.19           H
ATOM    914  N   GLU A  60       1.876 -12.363  38.749  1.00 12.31           N
ATOM    915  CA  GLU A  60       2.198 -12.849  40.088  1.00 14.11           C
ATOM    916  C   GLU A  60       2.407 -11.677  41.043  1.00 15.26           C
ATOM    917  O   GLU A  60       1.916 -11.731  42.165  1.00 14.41           O
ATOM    918  CB  GLU A  60       3.419 -13.795  40.104  1.00 13.93           C
ATOM    919  CG  GLU A  60       3.022 -15.223  39.678  1.00 33.55           C
ATOM    920  CD  GLU A  60       4.155 -16.262  39.618  1.00 41.18           C
ATOM    921  OE1 GLU A  60       5.172 -16.011  38.940  1.00 43.27           O
ATOM    922  OE2 GLU A  60       3.975 -17.340  40.221  1.00 46.44           O1-
ATOM    923  H   GLU A  60       2.496 -12.605  37.989  1.00 14.77           H
ATOM    924  HA  GLU A  60       1.338 -13.417  40.438  1.00 16.93           H
ATOM    925  HB2 GLU A  60       4.181 -13.415  39.423  1.00 16.71           H
ATOM    926  HB3 GLU A  60       3.837 -13.826  41.110  1.00 16.71           H
ATOM    927  HG2 GLU A  60       2.208 -15.595  40.302  1.00 40.25           H
ATOM    928  HG3 GLU A  60       2.667 -15.123  38.663  1.00 40.25           H
ATOM    929  N   LYS A  61       3.108 -10.617  40.608  1.00 11.08           N
ATOM    930  CA  LYS A  61       3.419  -9.478  41.475  1.00 10.23           C
ATOM    931  C   LYS A  61       2.216  -8.567  41.663  1.00 10.19           C
ATOM    932  O   LYS A  61       2.080  -7.986  42.734  1.00 12.60           O
ATOM    933  CB  LYS A  61       4.650  -8.711  40.973  1.00  8.85           C
ATOM    934  CG  LYS A  61       5.914  -9.589  41.055  1.00 12.48           C
ATOM    935  CD  LYS A  61       6.330  -9.811  42.517  1.00 11.04           C
ATOM    936  CE  LYS A  61       7.405 -10.867  42.682  1.00 12.71           C
ATOM    937  NZ  LYS A  61       7.615 -11.136  44.112  1.00 12.81           N1+
ATOM    938  H   LYS A  61       3.472 -10.611  39.665  1.00 13.29           H
ATOM    939  HA  LYS A  61       3.617  -9.869  42.467  1.00 12.28           H
ATOM    940  HB2 LYS A  61       4.504  -8.378  39.946  1.00 10.61           H
ATOM    941  HB3 LYS A  61       4.795  -7.826  41.591  1.00 10.61           H
ATOM    942  HG2 LYS A  61       5.748 -10.548  40.566  1.00 14.97           H
ATOM    943  HG3 LYS A  61       6.726  -9.075  40.541  1.00 14.97           H
ATOM    944  HD2 LYS A  61       6.715  -8.867  42.907  1.00 13.24           H
ATOM    945  HD3 LYS A  61       5.484 -10.110  43.129  1.00 13.24           H
ATOM    946  HE2 LYS A  61       7.120 -11.783  42.165  1.00 15.25           H
ATOM    947  HE3 LYS A  61       8.328 -10.470  42.259  1.00 15.25           H
ATOM    948  HZ1 LYS A  61       8.193 -11.954  44.223  1.00 15.37           H
ATOM    949  HZ2 LYS A  61       8.084 -10.344  44.538  1.00 15.37           H
ATOM    950  HZ3 LYS A  61       6.721 -11.290  44.566  1.00 15.37           H
ATOM    951  N   LEU A  62       1.340  -8.460  40.659  1.00 14.34           N
ATOM    952  CA  LEU A  62       0.059  -7.777  40.851  1.00 13.29           C
ATOM    953  C   LEU A  62      -0.777  -8.523  41.880  1.00 13.95           C
ATOM    954  O   LEU A  62      -1.284  -7.901  42.817  1.00 18.09           O
ATOM    955  CB  LEU A  62      -0.692  -7.609  39.523  1.00 12.36           C
ATOM    956  CG  LEU A  62      -0.066  -6.633  38.507  1.00 14.84           C
ATOM    957  CD1 LEU A  62      -0.804  -6.743  37.170  1.00 15.63           C
ATOM    958  CD2 LEU A  62      -0.109  -5.181  38.976  1.00 21.42           C
ATOM    959  H   LEU A  62       1.516  -8.944  39.790  1.00 17.20           H
ATOM    960  HA  LEU A  62       0.258  -6.786  41.260  1.00 15.94           H
ATOM    961  HB2 LEU A  62      -0.745  -8.595  39.056  1.00 14.82           H
ATOM    962  HB3 LEU A  62      -1.712  -7.287  39.734  1.00 14.82           H
ATOM    963  HG  LEU A  62       0.980  -6.894  38.354  1.00 17.81           H
ATOM    964 HD11 LEU A  62      -0.350  -6.070  36.443  1.00 18.76           H
ATOM    965 HD12 LEU A  62      -0.725  -7.763  36.797  1.00 18.76           H
ATOM    966 HD13 LEU A  62      -1.855  -6.480  37.294  1.00 18.76           H
ATOM    967 HD21 LEU A  62       0.326  -4.537  38.212  1.00 25.69           H
ATOM    968 HD22 LEU A  62      -1.139  -4.881  39.159  1.00 25.69           H
ATOM    969 HD23 LEU A  62       0.471  -5.060  39.886  1.00 25.69           H
ATOM    970  N   ARG A  63      -0.913  -9.852  41.736  1.00 12.13           N
ATOM    971  CA  ARG A  63      -1.700 -10.702  42.633  1.00 16.46           C
ATOM    972  C   ARG A  63      -1.146 -10.695  44.057  1.00 19.44           C
ATOM    973  O   ARG A  63      -1.944 -10.613  44.984  1.00 20.92           O
ATOM    974  CB  ARG A  63      -1.837 -12.118  42.024  1.00 18.81           C
ATOM    975  CG  ARG A  63      -2.667 -13.126  42.844  1.00 33.30           C
ATOM    976  CD  ARG A  63      -2.199 -14.597  42.702  1.00 42.69           C
ATOM    977  NE  ARG A  63      -0.932 -14.900  43.415  1.00 55.88           N
ATOM    978  CZ  ARG A  63      -0.793 -15.153  44.730  1.00 45.09           C
ATOM    979  NH1 ARG A  63      -1.839 -15.147  45.558  1.00 48.87           N
ATOM    980  NH2 ARG A  63       0.412 -15.417  45.233  1.00 49.08           N1+
ATOM    981  H   ARG A  63      -0.455 -10.304  40.958  1.00 14.55           H
ATOM    982  HA  ARG A  63      -2.705 -10.279  42.685  1.00 19.75           H
ATOM    983  HB2 ARG A  63      -2.315 -12.015  41.046  1.00 22.57           H
ATOM    984  HB3 ARG A  63      -0.838 -12.528  41.864  1.00 22.57           H
ATOM    985  HG2 ARG A  63      -2.605 -12.878  43.901  1.00 39.96           H
ATOM    986  HG3 ARG A  63      -3.716 -13.040  42.554  1.00 39.96           H
ATOM    987  HD2 ARG A  63      -2.987 -15.260  43.062  1.00 51.23           H
ATOM    988  HD3 ARG A  63      -2.057 -14.815  41.643  1.00 51.23           H
ATOM    989  HE  ARG A  63      -0.087 -14.891  42.856  1.00 67.05           H
ATOM    990 HH11 ARG A  63      -2.758 -14.942  45.198  1.00 58.63           H
ATOM    991 HH12 ARG A  63      -1.704 -15.331  46.540  1.00 58.63           H
ATOM    992 HH21 ARG A  63       1.222 -15.420  44.625  1.00 58.89           H
ATOM    993 HH22 ARG A  63       0.524 -15.600  46.218  1.00 58.89           H
ATOM    994  N   GLU A  64       0.181 -10.731  44.234  1.00 17.35           N
ATOM    995  CA  GLU A  64       0.834 -10.616  45.539  1.00 16.16           C
ATOM    996  C   GLU A  64       0.678  -9.221  46.178  1.00 14.46           C
ATOM    997  O   GLU A  64       1.064  -9.072  47.332  1.00 17.35           O
ATOM    998  CB  GLU A  64       2.322 -10.978  45.476  1.00 17.14           C
ATOM    999  CG  GLU A  64       2.604 -12.469  45.289  1.00 27.98           C
ATOM   1000  CD  GLU A  64       4.103 -12.789  45.110  1.00 34.99           C
ATOM   1001  OE1 GLU A  64       4.928 -11.851  45.022  1.00 19.47           O
ATOM   1002  OE2 GLU A  64       4.419 -13.995  45.055  1.00 48.95           O1-
ATOM   1003  H   GLU A  64       0.778 -10.810  43.423  1.00 20.82           H
ATOM   1004  HA  GLU A  64       0.362 -11.342  46.201  1.00 19.39           H
ATOM   1005  HB2 GLU A  64       2.769 -10.427  44.650  1.00 20.56           H
ATOM   1006  HB3 GLU A  64       2.820 -10.669  46.394  1.00 20.56           H
ATOM   1007  HG2 GLU A  64       2.224 -13.038  46.139  1.00 33.58           H
ATOM   1008  HG3 GLU A  64       2.046 -12.864  44.442  1.00 33.58           H
ATOM   1009  N   GLN A  65       0.216  -8.194  45.447  1.00 14.96           N
ATOM   1010  CA  GLN A  65       0.127  -6.817  45.941  1.00 19.18           C
ATOM   1011  C   GLN A  65       1.505  -6.185  46.235  1.00 15.30           C
ATOM   1012  O   GLN A  65       1.653  -5.301  47.085  1.00 13.47           O
ATOM   1013  CB  GLN A  65      -0.891  -6.733  47.106  1.00 22.87           C
ATOM   1014  CG  GLN A  65      -2.274  -6.360  46.558  1.00 46.02           C
ATOM   1015  CD  GLN A  65      -3.390  -6.649  47.560  1.00 45.25           C
ATOM   1016  OE1 GLN A  65      -3.198  -6.652  48.778  1.00 44.80           O
ATOM   1017  NE2 GLN A  65      -4.590  -6.872  47.036  1.00 43.73           N
ATOM   1018  H   GLN A  65      -0.094  -8.365  44.500  1.00 17.95           H
ATOM   1019  HA  GLN A  65      -0.276  -6.224  45.117  1.00 23.01           H
ATOM   1020  HB2 GLN A  65      -0.977  -7.685  47.629  1.00 27.43           H
ATOM   1021  HB3 GLN A  65      -0.590  -5.984  47.838  1.00 27.43           H
ATOM   1022  HG2 GLN A  65      -2.260  -5.284  46.370  1.00 55.21           H
ATOM   1023  HG3 GLN A  65      -2.473  -6.875  45.616  1.00 55.21           H
ATOM   1024 HE21 GLN A  65      -4.713  -6.849  46.035  1.00 52.47           H
ATOM   1025 HE22 GLN A  65      -5.360  -7.089  47.650  1.00 52.47           H
ATOM   1026  N   VAL A  66       2.518  -6.580  45.460  1.00 12.22           N
ATOM   1027  CA  VAL A  66       3.831  -5.933  45.507  1.00 11.53           C
ATOM   1028  C   VAL A  66       3.747  -4.577  44.809  1.00 13.91           C
ATOM   1029  O   VAL A  66       4.408  -3.639  45.223  1.00 12.11           O
ATOM   1030  CB  VAL A  66       4.908  -6.857  44.888  1.00 13.42           C
ATOM   1031  CG1 VAL A  66       6.285  -6.157  44.845  1.00 12.59           C
ATOM   1032  CG2 VAL A  66       5.015  -8.163  45.696  1.00 13.83           C
ATOM   1033  H   VAL A  66       2.370  -7.312  44.779  1.00 14.66           H
ATOM   1034  HA  VAL A  66       4.095  -5.767  46.552  1.00 13.83           H
ATOM   1035  HB  VAL A  66       4.612  -7.105  43.866  1.00 16.09           H
ATOM   1036 HG11 VAL A  66       7.024  -6.842  44.428  1.00 15.10           H
ATOM   1037 HG12 VAL A  66       6.255  -5.275  44.209  1.00 15.10           H
ATOM   1038 HG13 VAL A  66       6.590  -5.867  45.851  1.00 15.10           H
ATOM   1039 HG21 VAL A  66       5.749  -8.823  45.235  1.00 16.59           H
ATOM   1040 HG22 VAL A  66       5.337  -7.946  46.716  1.00 16.59           H
ATOM   1041 HG23 VAL A  66       4.058  -8.680  45.733  1.00 16.59           H
ATOM   1042  N   VAL A  67       2.956  -4.493  43.732  1.00 13.72           N
ATOM   1043  CA  VAL A  67       2.743  -3.315  42.898  1.00 15.40           C
ATOM   1044  C   VAL A  67       1.282  -3.299  42.447  1.00 14.24           C
ATOM   1045  O   VAL A  67       0.629  -4.341  42.384  1.00 16.37           O
ATOM   1046  CB  VAL A  67       3.647  -3.330  41.641  1.00 13.59           C
ATOM   1047  CG1 VAL A  67       5.065  -2.898  41.990  1.00 24.22           C
ATOM   1048  CG2 VAL A  67       3.675  -4.704  40.956  1.00 11.94           C
ATOM   1049  H   VAL A  67       2.424  -5.315  43.482  1.00 16.45           H
ATOM   1050  HA  VAL A  67       2.946  -2.416  43.484  1.00 18.48           H
ATOM   1051  HB  VAL A  67       3.268  -2.607  40.917  1.00 16.31           H
ATOM   1052 HG11 VAL A  67       5.660  -2.841  41.078  1.00 29.06           H
ATOM   1053 HG12 VAL A  67       5.031  -1.914  42.456  1.00 29.06           H
ATOM   1054 HG13 VAL A  67       5.527  -3.609  42.674  1.00 29.06           H
ATOM   1055 HG21 VAL A  67       4.253  -4.636  40.036  1.00 14.33           H
ATOM   1056 HG22 VAL A  67       4.144  -5.450  41.596  1.00 14.33           H
ATOM   1057 HG23 VAL A  67       2.665  -5.022  40.708  1.00 14.33           H
ATOM   1058  N   LYS A  68       0.804  -2.100  42.111  1.00 12.27           N
ATOM   1059  CA  LYS A  68      -0.459  -1.869  41.402  1.00 14.70           C
ATOM   1060  C   LYS A  68      -0.159  -1.630  39.933  1.00 14.14           C
ATOM   1061  O   LYS A  68       0.956  -1.244  39.607  1.00 13.08           O
ATOM   1062  CB  LYS A  68      -1.153  -0.633  41.997  1.00 20.38           C
ATOM   1063  CG  LYS A  68      -1.493  -0.840  43.487  1.00 28.86           C
ATOM   1064  CD  LYS A  68      -2.537   0.137  44.064  1.00 41.82           C
ATOM   1065  CE  LYS A  68      -2.029   1.567  44.261  1.00 49.89           C
ATOM   1066  NZ  LYS A  68      -1.817   2.272  42.994  1.00 53.79           N1+
ATOM   1067  H   LYS A  68       1.419  -1.304  42.227  1.00 14.71           H
ATOM   1068  HA  LYS A  68      -1.122  -2.726  41.493  1.00 17.63           H
ATOM   1069  HB2 LYS A  68      -0.489   0.222  41.896  1.00 24.45           H
ATOM   1070  HB3 LYS A  68      -2.070  -0.426  41.444  1.00 24.45           H
ATOM   1071  HG2 LYS A  68      -1.901  -1.843  43.614  1.00 34.63           H
ATOM   1072  HG3 LYS A  68      -0.578  -0.777  44.080  1.00 34.63           H
ATOM   1073  HD2 LYS A  68      -3.408   0.161  43.408  1.00 50.18           H
ATOM   1074  HD3 LYS A  68      -2.869  -0.236  45.033  1.00 50.18           H
ATOM   1075  HE2 LYS A  68      -2.719   2.136  44.875  1.00 59.87           H
ATOM   1076  HE3 LYS A  68      -1.072   1.515  44.772  1.00 59.87           H
ATOM   1077  HZ1 LYS A  68      -1.674   3.249  43.139  1.00 64.55           H
ATOM   1078  HZ2 LYS A  68      -1.018   1.909  42.521  1.00 64.55           H
ATOM   1079  HZ3 LYS A  68      -2.613   2.164  42.393  1.00 64.55           H
ATOM   1080  N   ARG A  69      -1.113  -1.897  39.048  1.00 14.49           N
ATOM   1081  CA  ARG A  69      -0.908  -1.747  37.602  1.00 11.34           C
ATOM   1082  C   ARG A  69      -0.485  -0.338  37.240  1.00 12.34           C
ATOM   1083  O   ARG A  69       0.349  -0.164  36.358  1.00 12.13           O
ATOM   1084  CB  ARG A  69      -2.185  -2.148  36.849  1.00 15.40           C
ATOM   1085  CG  ARG A  69      -2.118  -1.893  35.334  1.00 13.78           C
ATOM   1086  CD  ARG A  69      -1.041  -2.762  34.690  1.00 10.85           C
ATOM   1087  NE  ARG A  69      -0.886  -2.426  33.274  1.00 11.90           N
ATOM   1088  CZ  ARG A  69       0.005  -1.554  32.785  1.00 12.41           C
ATOM   1089  NH1 ARG A  69       0.797  -0.848  33.577  1.00 10.47           N
ATOM   1090  NH2 ARG A  69       0.123  -1.377  31.484  1.00 11.50           N1+
ATOM   1091  H   ARG A  69      -2.002  -2.239  39.379  1.00 17.38           H
ATOM   1092  HA  ARG A  69      -0.102  -2.420  37.317  1.00 13.61           H
ATOM   1093  HB2 ARG A  69      -2.392  -3.207  37.026  1.00 18.47           H
ATOM   1094  HB3 ARG A  69      -3.021  -1.566  37.241  1.00 18.47           H
ATOM   1095  HG2 ARG A  69      -3.077  -2.152  34.883  1.00 16.53           H
ATOM   1096  HG3 ARG A  69      -1.926  -0.845  35.127  1.00 16.53           H
ATOM   1097  HD2 ARG A  69      -0.089  -2.633  35.198  1.00 13.02           H
ATOM   1098  HD3 ARG A  69      -1.326  -3.810  34.780  1.00 13.02           H
ATOM   1099  HE  ARG A  69      -1.497  -2.901  32.625  1.00 14.27           H
ATOM   1100 HH11 ARG A  69       0.719  -0.948  34.577  1.00 12.56           H
ATOM   1101 HH12 ARG A  69       1.452  -0.190  33.177  1.00 12.56           H
ATOM   1102 HH21 ARG A  69      -0.460  -1.889  30.837  1.00 13.80           H
ATOM   1103 HH22 ARG A  69       0.792  -0.699  31.149  1.00 13.80           H
ATOM   1104  N   GLU A  70      -1.069   0.669  37.892  1.00 14.35           N
ATOM   1105  CA  GLU A  70      -0.811   2.061  37.547  1.00 13.90           C
ATOM   1106  C   GLU A  70       0.635   2.471  37.853  1.00 14.03           C
ATOM   1107  O   GLU A  70       1.099   3.462  37.309  1.00 14.73           O
ATOM   1108  CB  GLU A  70      -1.866   3.024  38.133  1.00 19.29           C
ATOM   1109  CG  GLU A  70      -2.163   2.840  39.631  1.00 37.54           C
ATOM   1110  CD  GLU A  70      -3.313   1.864  39.970  1.00 45.02           C
ATOM   1111  OE1 GLU A  70      -3.449   0.799  39.315  1.00 25.74           O
ATOM   1112  OE2 GLU A  70      -4.014   2.198  40.954  1.00 55.82           O1-
ATOM   1113  H   GLU A  70      -1.772   0.463  38.585  1.00 17.22           H
ATOM   1114  HA  GLU A  70      -0.928   2.133  36.467  1.00 16.68           H
ATOM   1115  HB2 GLU A  70      -1.532   4.049  37.974  1.00 23.14           H
ATOM   1116  HB3 GLU A  70      -2.793   2.908  37.575  1.00 23.14           H
ATOM   1117  HG2 GLU A  70      -1.256   2.449  40.096  1.00 45.05           H
ATOM   1118  HG3 GLU A  70      -2.357   3.810  40.093  1.00 45.05           H
ATOM   1119  N   GLU A  71       1.346   1.733  38.716  1.00  9.26           N
ATOM   1120  CA  GLU A  71       2.741   1.952  39.086  1.00 11.63           C
ATOM   1121  C   GLU A  71       3.721   1.375  38.057  1.00 11.12           C
ATOM   1122  O   GLU A  71       4.879   1.777  38.031  1.00 12.86           O
ATOM   1123  CB  GLU A  71       3.026   1.358  40.479  1.00 17.40           C
ATOM   1124  CG  GLU A  71       2.144   1.996  41.571  1.00 20.62           C
ATOM   1125  CD  GLU A  71       2.235   1.306  42.946  1.00 27.07           C
ATOM   1126  OE1 GLU A  71       2.644   0.131  43.006  1.00 23.39           O
ATOM   1127  OE2 GLU A  71       1.858   1.962  43.937  1.00 40.52           O1-
ATOM   1128  H   GLU A  71       0.902   0.917  39.112  1.00 11.11           H
ATOM   1129  HA  GLU A  71       2.919   3.025  39.151  1.00 13.95           H
ATOM   1130  HB2 GLU A  71       2.866   0.280  40.451  1.00 20.88           H
ATOM   1131  HB3 GLU A  71       4.072   1.534  40.733  1.00 20.88           H
ATOM   1132  HG2 GLU A  71       2.353   3.061  41.666  1.00 24.73           H
ATOM   1133  HG3 GLU A  71       1.099   1.940  41.270  1.00 24.73           H
ATOM   1134  N   LEU A  72       3.278   0.432  37.235  1.00 10.81           N
ATOM   1135  CA  LEU A  72       4.083  -0.222  36.204  1.00 10.44           C
ATOM   1136  C   LEU A  72       4.006   0.559  34.900  1.00 14.40           C
ATOM   1137  O   LEU A  72       2.989   1.181  34.601  1.00  9.94           O
ATOM   1138  CB  LEU A  72       3.588  -1.650  35.997  1.00 10.53           C
ATOM   1139  CG  LEU A  72       3.809  -2.582  37.211  1.00 15.16           C
ATOM   1140  CD1 LEU A  72       3.260  -3.966  36.866  1.00 12.96           C
ATOM   1141  CD2 LEU A  72       5.296  -2.742  37.597  1.00 16.78           C
ATOM   1142  H   LEU A  72       2.302   0.180  37.278  1.00 12.97           H
ATOM   1143  HA  LEU A  72       5.117  -0.261  36.528  1.00 12.53           H
ATOM   1144  HB2 LEU A  72       2.522  -1.618  35.772  1.00 12.63           H
ATOM   1145  HB3 LEU A  72       4.091  -2.069  35.129  1.00 12.63           H
ATOM   1146  HG  LEU A  72       3.262  -2.189  38.067  1.00 18.19           H
ATOM   1147 HD11 LEU A  72       3.370  -4.634  37.718  1.00 15.55           H
ATOM   1148 HD12 LEU A  72       2.201  -3.896  36.618  1.00 15.55           H
ATOM   1149 HD13 LEU A  72       3.805  -4.386  36.023  1.00 15.55           H
ATOM   1150 HD21 LEU A  72       5.397  -3.471  38.399  1.00 20.13           H
ATOM   1151 HD22 LEU A  72       5.869  -3.086  36.738  1.00 20.13           H
ATOM   1152 HD23 LEU A  72       5.703  -1.796  37.947  1.00 20.13           H
ATOM   1153  N   PHE A  73       5.075   0.479  34.110  1.00  9.30           N
ATOM   1154  CA  PHE A  73       5.197   1.102  32.809  1.00  7.88           C
ATOM   1155  C   PHE A  73       5.702   0.009  31.856  1.00 11.84           C
ATOM   1156  O   PHE A  73       6.871  -0.369  31.880  1.00 10.31           O
ATOM   1157  CB  PHE A  73       6.135   2.305  32.906  1.00 10.66           C
ATOM   1158  CG  PHE A  73       6.002   3.219  31.707  1.00  9.17           C
ATOM   1159  CD1 PHE A  73       6.652   2.903  30.509  1.00  8.82           C
ATOM   1160  CD2 PHE A  73       5.223   4.384  31.786  1.00  8.58           C
ATOM   1161  CE1 PHE A  73       6.449   3.689  29.361  1.00  8.84           C
ATOM   1162  CE2 PHE A  73       5.082   5.216  30.660  1.00 10.02           C
ATOM   1163  CZ  PHE A  73       5.682   4.853  29.441  1.00  9.67           C
ATOM   1164  H   PHE A  73       5.853  -0.085  34.417  1.00 11.15           H
ATOM   1165  HA  PHE A  73       4.224   1.451  32.479  1.00  9.45           H
ATOM   1166  HB2 PHE A  73       5.886   2.873  33.807  1.00 12.79           H
ATOM   1167  HB3 PHE A  73       7.165   1.959  32.994  1.00 12.79           H
ATOM   1168  HD1 PHE A  73       7.270   2.019  30.449  1.00 10.58           H
ATOM   1169  HD2 PHE A  73       4.738   4.643  32.713  1.00 10.29           H
ATOM   1170  HE1 PHE A  73       6.912   3.419  28.425  1.00 10.61           H
ATOM   1171  HE2 PHE A  73       4.494   6.121  30.724  1.00 12.03           H
ATOM   1172  HZ  PHE A  73       5.551   5.465  28.559  1.00 11.60           H
ATOM   1173  N   ILE A  74       4.790  -0.556  31.070  1.00  7.51           N
ATOM   1174  CA  ILE A  74       5.063  -1.715  30.252  1.00  8.43           C
ATOM   1175  C   ILE A  74       5.074  -1.251  28.806  1.00 11.37           C
ATOM   1176  O   ILE A  74       4.119  -0.619  28.326  1.00 10.43           O
ATOM   1177  CB  ILE A  74       4.031  -2.828  30.514  1.00 10.39           C
ATOM   1178  CG1 ILE A  74       3.875  -3.160  32.009  1.00  8.82           C
ATOM   1179  CG2 ILE A  74       4.444  -4.073  29.710  1.00 11.93           C
ATOM   1180  CD1 ILE A  74       5.166  -3.610  32.691  1.00 10.42           C
ATOM   1181  H   ILE A  74       3.851  -0.188  31.053  1.00  9.01           H
ATOM   1182  HA  ILE A  74       6.044  -2.122  30.497  1.00 10.11           H
ATOM   1183  HB  ILE A  74       3.063  -2.493  30.136  1.00 12.46           H
ATOM   1184 HG12 ILE A  74       3.488  -2.289  32.539  1.00 10.58           H
ATOM   1185 HG13 ILE A  74       3.132  -3.950  32.115  1.00 10.58           H
ATOM   1186 HG21 ILE A  74       3.839  -4.927  30.010  1.00 14.31           H
ATOM   1187 HG22 ILE A  74       4.303  -3.898  28.643  1.00 14.31           H
ATOM   1188 HG23 ILE A  74       5.495  -4.303  29.887  1.00 14.31           H
ATOM   1189 HD11 ILE A  74       4.940  -3.872  33.725  1.00 12.50           H
ATOM   1190 HD12 ILE A  74       5.591  -4.484  32.199  1.00 12.50           H
ATOM   1191 HD13 ILE A  74       5.906  -2.811  32.689  1.00 12.50           H
ATOM   1192  N   VAL A  75       6.157  -1.617  28.124  1.00  7.79           N
ATOM   1193  CA  VAL A  75       6.446  -1.221  26.759  1.00  7.52           C
ATOM   1194  C   VAL A  75       6.491  -2.470  25.903  1.00  7.64           C
ATOM   1195  O   VAL A  75       7.179  -3.421  26.276  1.00  7.32           O
ATOM   1196  CB  VAL A  75       7.795  -0.473  26.683  1.00  7.73           C
ATOM   1197  CG1 VAL A  75       8.057   0.064  25.259  1.00  7.25           C
ATOM   1198  CG2 VAL A  75       7.807   0.690  27.695  1.00  8.32           C
ATOM   1199  H   VAL A  75       6.863  -2.165  28.597  1.00  9.35           H
ATOM   1200  HA  VAL A  75       5.664  -0.560  26.410  1.00  9.02           H
ATOM   1201  HB  VAL A  75       8.592  -1.164  26.946  1.00  9.27           H
ATOM   1202 HG11 VAL A  75       9.002   0.608  25.226  1.00  8.70           H
ATOM   1203 HG12 VAL A  75       8.128  -0.764  24.555  1.00  8.70           H
ATOM   1204 HG13 VAL A  75       7.251   0.734  24.962  1.00  8.70           H
ATOM   1205 HG21 VAL A  75       8.694   1.307  27.548  1.00  9.98           H
ATOM   1206 HG22 VAL A  75       6.917   1.287  27.578  1.00  9.98           H
ATOM   1207 HG23 VAL A  75       7.823   0.304  28.714  1.00  9.98           H
ATOM   1208  N   SER A  76       5.829  -2.462  24.743  1.00  6.53           N
ATOM   1209  CA  SER A  76       6.096  -3.482  23.719  1.00  6.26           C
ATOM   1210  C   SER A  76       6.206  -2.798  22.359  1.00  6.56           C
ATOM   1211  O   SER A  76       6.169  -1.570  22.296  1.00  8.36           O
ATOM   1212  CB  SER A  76       5.048  -4.589  23.750  1.00  8.72           C
ATOM   1213  OG  SER A  76       5.374  -5.619  22.837  1.00 11.01           O
ATOM   1214  H   SER A  76       5.306  -1.642  24.474  1.00  7.84           H
ATOM   1215  HA  SER A  76       7.056  -3.936  23.927  1.00  7.50           H
ATOM   1216  HB2 SER A  76       4.952  -5.001  24.759  1.00 10.46           H
ATOM   1217  HB3 SER A  76       4.096  -4.159  23.443  1.00 10.46           H
ATOM   1218  HG  SER A  76       5.774  -6.345  23.333  1.00 13.21           H
ATOM   1219  N   LYS A  77       6.401  -3.584  21.292  1.00  7.59           N
ATOM   1220  CA  LYS A  77       6.815  -3.115  19.986  1.00  8.83           C
ATOM   1221  C   LYS A  77       6.127  -3.943  18.907  1.00 10.14           C
ATOM   1222  O   LYS A  77       6.058  -5.170  19.012  1.00 10.32           O
ATOM   1223  CB  LYS A  77       8.340  -3.207  19.859  1.00 10.35           C
ATOM   1224  CG  LYS A  77       9.104  -2.641  21.057  1.00  6.21           C
ATOM   1225  CD  LYS A  77      10.606  -2.423  20.758  1.00  6.05           C
ATOM   1226  CE  LYS A  77      11.426  -2.309  22.035  1.00  9.27           C
ATOM   1227  NZ  LYS A  77      11.573  -3.601  22.728  1.00  9.68           N1+
ATOM   1228  H   LYS A  77       6.341  -4.585  21.415  1.00  9.10           H
ATOM   1229  HA  LYS A  77       6.520  -2.076  19.891  1.00 10.59           H
ATOM   1230  HB2 LYS A  77       8.619  -4.257  19.760  1.00 12.41           H
ATOM   1231  HB3 LYS A  77       8.649  -2.681  18.959  1.00 12.41           H
ATOM   1232  HG2 LYS A  77       8.675  -1.679  21.323  1.00  7.45           H
ATOM   1233  HG3 LYS A  77       8.986  -3.310  21.902  1.00  7.45           H
ATOM   1234  HD2 LYS A  77      10.980  -3.255  20.173  1.00  7.25           H
ATOM   1235  HD3 LYS A  77      10.736  -1.502  20.188  1.00  7.25           H
ATOM   1236  HE2 LYS A  77      12.418  -1.916  21.800  1.00 11.12           H
ATOM   1237  HE3 LYS A  77      10.928  -1.610  22.708  1.00 11.12           H
ATOM   1238  HZ1 LYS A  77      12.216  -3.470  23.503  1.00 11.61           H
ATOM   1239  HZ2 LYS A  77      10.689  -3.914  23.100  1.00 11.61           H
ATOM   1240  HZ3 LYS A  77      11.982  -4.293  22.113  1.00 11.61           H
ATOM   1241  N   LEU A  78       5.604  -3.242  17.903  1.00  8.31           N
ATOM   1242  CA  LEU A  78       5.006  -3.773  16.683  1.00  6.75           C
ATOM   1243  C   LEU A  78       6.105  -4.302  15.768  1.00  7.05           C
ATOM   1244  O   LEU A  78       6.956  -3.536  15.338  1.00  9.03           O
ATOM   1245  CB  LEU A  78       4.240  -2.633  16.005  1.00  6.55           C
ATOM   1246  CG  LEU A  78       3.559  -3.015  14.674  1.00 12.16           C
ATOM   1247  CD1 LEU A  78       2.278  -3.807  14.916  1.00 16.34           C
ATOM   1248  CD2 LEU A  78       3.303  -1.741  13.846  1.00 14.43           C
ATOM   1249  H   LEU A  78       5.661  -2.236  17.963  1.00  9.97           H
ATOM   1250  HA  LEU A  78       4.308  -4.567  16.948  1.00  8.09           H
ATOM   1251  HB2 LEU A  78       3.486  -2.252  16.693  1.00  7.85           H
ATOM   1252  HB3 LEU A  78       4.951  -1.830  15.820  1.00  7.85           H
ATOM   1253  HG  LEU A  78       4.218  -3.660  14.093  1.00 14.59           H
ATOM   1254 HD11 LEU A  78       1.811  -4.049  13.961  1.00 19.60           H
ATOM   1255 HD12 LEU A  78       2.509  -4.734  15.437  1.00 19.60           H
ATOM   1256 HD13 LEU A  78       1.580  -3.214  15.510  1.00 19.60           H
ATOM   1257 HD21 LEU A  78       2.888  -2.014  12.877  1.00 17.31           H
ATOM   1258 HD22 LEU A  78       2.601  -1.084  14.359  1.00 17.31           H
ATOM   1259 HD23 LEU A  78       4.241  -1.213  13.674  1.00 17.31           H
ATOM   1260  N   TRP A  79       6.085  -5.596  15.449  1.00  9.04           N
ATOM   1261  CA  TRP A  79       7.098  -6.175  14.599  1.00  6.10           C
ATOM   1262  C   TRP A  79       6.852  -5.809  13.132  1.00  9.55           C
ATOM   1263  O   TRP A  79       5.755  -5.415  12.741  1.00  9.46           O
ATOM   1264  CB  TRP A  79       7.200  -7.689  14.825  1.00  7.41           C
ATOM   1265  CG  TRP A  79       8.373  -8.259  14.076  1.00  9.04           C
ATOM   1266  CD1 TRP A  79       8.310  -9.113  13.033  1.00 11.43           C
ATOM   1267  CD2 TRP A  79       9.772  -7.862  14.161  1.00  8.75           C
ATOM   1268  NE1 TRP A  79       9.562  -9.307  12.510  1.00 12.04           N
ATOM   1269  CE2 TRP A  79      10.506  -8.554  13.153  1.00 10.41           C
ATOM   1270  CE3 TRP A  79      10.492  -6.972  14.983  1.00  8.84           C
ATOM   1271  CZ2 TRP A  79      11.878  -8.356  12.959  1.00  8.47           C
ATOM   1272  CZ3 TRP A  79      11.874  -6.775  14.808  1.00  8.49           C
ATOM   1273  CH2 TRP A  79      12.556  -7.452  13.781  1.00  9.07           C
ATOM   1274  H   TRP A  79       5.342  -6.193  15.783  1.00 10.84           H
ATOM   1275  HA  TRP A  79       8.056  -5.751  14.891  1.00  7.32           H
ATOM   1276  HB2 TRP A  79       7.332  -7.885  15.886  1.00  8.89           H
ATOM   1277  HB3 TRP A  79       6.290  -8.183  14.495  1.00  8.89           H
ATOM   1278  HD1 TRP A  79       7.408  -9.552  12.654  1.00 13.71           H
ATOM   1279  HE1 TRP A  79       9.741  -9.914  11.721  1.00 14.45           H
ATOM   1280  HE3 TRP A  79       9.972  -6.440  15.761  1.00 10.61           H
ATOM   1281  HZ2 TRP A  79      12.391  -8.862  12.157  1.00 10.16           H
ATOM   1282  HZ3 TRP A  79      12.408  -6.104  15.464  1.00 10.19           H
ATOM   1283  HH2 TRP A  79      13.611  -7.277  13.626  1.00 10.88           H
ATOM   1284  N   CYS A  80       7.912  -5.921  12.344  1.00  9.34           N
ATOM   1285  CA  CYS A  80       8.018  -5.419  10.981  1.00  9.00           C
ATOM   1286  C   CYS A  80       6.998  -6.078  10.004  1.00  9.22           C
ATOM   1287  O   CYS A  80       6.655  -5.491   9.003  1.00 11.20           O
ATOM   1288  CB  CYS A  80       9.402  -5.688  10.392  1.00  8.59           C
ATOM   1289  SG  CYS A  80      10.658  -4.810  11.389  1.00 10.03           S
ATOM   1290  H   CYS A  80       8.734  -6.305  12.758  1.00 11.20           H
ATOM   1291  HA  CYS A  80       7.822  -4.312  10.942  1.00 10.80           H
ATOM   1292  HB2 CYS A  80       9.624  -6.769  10.347  1.00 10.30           H
ATOM   1293  HB3 CYS A  80       9.459  -5.288   9.354  1.00 10.30           H
ATOM   1294  HG  CYS A  80      11.779  -5.430  10.936  1.00 12.04           H
ATOM   1295  N   THR A  81       6.565  -7.314  10.297  1.00 10.24           N
ATOM   1296  CA  THR A  81       5.634  -8.085   9.448  1.00 11.38           C
ATOM   1297  C   THR A  81       4.159  -7.682   9.667  1.00 16.12           C
ATOM   1298  O   THR A  81       3.265  -8.271   9.061  1.00 12.96           O
ATOM   1299  CB  THR A  81       5.823  -9.593   9.696  1.00 13.00           C
ATOM   1300  OG1 THR A  81       5.669  -9.866  11.083  1.00 10.38           O
ATOM   1301  CG2 THR A  81       7.191 -10.071   9.246  1.00 11.42           C
ATOM   1302  H   THR A  81       6.887  -7.754  11.147  1.00 12.29           H
ATOM   1303  HA  THR A  81       5.877  -7.901   8.402  1.00 13.65           H
ATOM   1304  HB  THR A  81       5.075 -10.150   9.132  1.00 15.60           H
ATOM   1305  HG1 THR A  81       4.882  -9.404  11.388  1.00 12.46           H
ATOM   1306 HG21 THR A  81       7.287 -11.124   9.488  1.00 13.70           H
ATOM   1307 HG22 THR A  81       7.292  -9.943   8.171  1.00 13.70           H
ATOM   1308 HG23 THR A  81       7.981  -9.534   9.771  1.00 13.70           H
ATOM   1309  N   TYR A  82       3.889  -6.722  10.556  1.00 10.34           N
ATOM   1310  CA  TYR A  82       2.553  -6.242  10.887  1.00 12.52           C
ATOM   1311  C   TYR A  82       2.395  -4.745  10.618  1.00 12.18           C
ATOM   1312  O   TYR A  82       1.538  -4.109  11.232  1.00 13.43           O
ATOM   1313  CB  TYR A  82       2.250  -6.545  12.360  1.00 13.98           C
ATOM   1314  CG  TYR A  82       2.418  -7.988  12.773  1.00 14.72           C
ATOM   1315  CD1 TYR A  82       1.442  -8.947  12.432  1.00 19.75           C
ATOM   1316  CD2 TYR A  82       3.528  -8.350  13.551  1.00 16.02           C
ATOM   1317  CE1 TYR A  82       1.605 -10.285  12.838  1.00 27.48           C
ATOM   1318  CE2 TYR A  82       3.681  -9.682  13.982  1.00 18.31           C
ATOM   1319  CZ  TYR A  82       2.739 -10.654  13.598  1.00 22.39           C
ATOM   1320  OH  TYR A  82       2.915 -11.943  13.983  1.00 30.01           O
ATOM   1321  H   TYR A  82       4.659  -6.260  11.012  1.00 12.40           H
ATOM   1322  HA  TYR A  82       1.811  -6.757  10.279  1.00 15.02           H
ATOM   1323  HB2 TYR A  82       2.905  -5.928  12.974  1.00 16.78           H
ATOM   1324  HB3 TYR A  82       1.218  -6.261  12.575  1.00 16.78           H
ATOM   1325  HD1 TYR A  82       0.579  -8.661  11.852  1.00 23.70           H
ATOM   1326  HD2 TYR A  82       4.248  -7.601  13.843  1.00 19.22           H
ATOM   1327  HE1 TYR A  82       0.867 -11.026  12.568  1.00 32.97           H
ATOM   1328  HE2 TYR A  82       4.523  -9.962  14.598  1.00 21.96           H
ATOM   1329  HH  TYR A  82       2.306 -12.546  13.552  1.00 36.00           H
ATOM   1330  N   HIS A  83       3.174  -4.164   9.699  1.00 13.51           N
ATOM   1331  CA  HIS A  83       3.048  -2.750   9.379  1.00 13.30           C
ATOM   1332  C   HIS A  83       1.771  -2.396   8.605  1.00 13.06           C
ATOM   1333  O   HIS A  83       1.380  -1.237   8.621  1.00 18.08           O
ATOM   1334  CB  HIS A  83       4.272  -2.212   8.631  1.00 13.66           C
ATOM   1335  CG  HIS A  83       5.468  -1.888   9.487  1.00 10.34           C
ATOM   1336  ND1 HIS A  83       6.396  -0.922   9.167  1.00  9.93           N
ATOM   1337  CD2 HIS A  83       5.807  -2.442  10.688  1.00 10.35           C
ATOM   1338  CE1 HIS A  83       7.325  -0.951  10.126  1.00 10.20           C
ATOM   1339  NE2 HIS A  83       6.985  -1.849  11.064  1.00 10.36           N
ATOM   1340  H   HIS A  83       3.840  -4.721   9.181  1.00 16.21           H
ATOM   1341  HA  HIS A  83       2.990  -2.204  10.324  1.00 15.95           H
ATOM   1342  HB2 HIS A  83       3.997  -1.298   8.110  1.00 16.38           H
ATOM   1343  HB3 HIS A  83       4.585  -2.926   7.875  1.00 16.38           H
ATOM   1344  HD2 HIS A  83       5.247  -3.178  11.241  1.00 12.42           H
ATOM   1345  HE1 HIS A  83       8.264  -0.422  10.079  1.00 12.23           H
ATOM   1346  HE2 HIS A  83       7.528  -2.076  11.884  1.00 12.43           H
ATOM   1347  N   GLU A  84       1.144  -3.356   7.918  1.00 12.69           N
ATOM   1348  CA  GLU A  84      -0.098  -3.104   7.197  1.00 14.74           C
ATOM   1349  C   GLU A  84      -1.166  -2.612   8.157  1.00 17.09           C
ATOM   1350  O   GLU A  84      -1.347  -3.194   9.229  1.00 15.53           O
ATOM   1351  CB  GLU A  84      -0.636  -4.356   6.494  1.00 19.19           C
ATOM   1352  CG  GLU A  84       0.045  -4.622   5.145  1.00 27.70           C
ATOM   1353  CD  GLU A  84       1.403  -5.302   5.242  1.00 34.84           C
ATOM   1354  OE1 GLU A  84       1.815  -5.614   6.381  1.00 32.03           O
ATOM   1355  OE2 GLU A  84       1.991  -5.530   4.162  1.00 34.81           O1-
ATOM   1356  H   GLU A  84       1.537  -4.285   7.879  1.00 15.22           H
ATOM   1357  HA  GLU A  84       0.089  -2.344   6.440  1.00 17.69           H
ATOM   1358  HB2 GLU A  84      -0.540  -5.218   7.150  1.00 23.02           H
ATOM   1359  HB3 GLU A  84      -1.700  -4.226   6.297  1.00 23.02           H
ATOM   1360  HG2 GLU A  84      -0.590  -5.265   4.536  1.00 33.24           H
ATOM   1361  HG3 GLU A  84       0.126  -3.715   4.547  1.00 33.24           H
ATOM   1362  N   LYS A  85      -1.908  -1.591   7.725  1.00 17.31           N
ATOM   1363  CA  LYS A  85      -2.944  -0.941   8.521  1.00 18.52           C
ATOM   1364  C   LYS A  85      -3.890  -1.932   9.181  1.00 20.00           C
ATOM   1365  O   LYS A  85      -4.181  -1.767  10.360  1.00 21.31           O
ATOM   1366  CB  LYS A  85      -3.725   0.073   7.658  1.00 23.77           C
ATOM   1367  CG  LYS A  85      -3.327   1.516   7.991  1.00 42.18           C
ATOM   1368  CD  LYS A  85      -3.554   2.554   6.878  1.00 51.36           C
ATOM   1369  CE  LYS A  85      -5.029   2.782   6.509  1.00 57.51           C
ATOM   1370  NZ  LYS A  85      -5.594   1.670   5.713  1.00 57.98           N1+
ATOM   1371  H   LYS A  85      -1.700  -1.199   6.817  1.00 20.77           H
ATOM   1372  HA  LYS A  85      -2.452  -0.411   9.338  1.00 22.23           H
ATOM   1373  HB2 LYS A  85      -3.604  -0.144   6.595  1.00 28.52           H
ATOM   1374  HB3 LYS A  85      -4.786  -0.017   7.901  1.00 28.52           H
ATOM   1375  HG2 LYS A  85      -3.871   1.832   8.882  1.00 50.61           H
ATOM   1376  HG3 LYS A  85      -2.260   1.533   8.216  1.00 50.61           H
ATOM   1377  HD2 LYS A  85      -3.129   3.504   7.207  1.00 61.62           H
ATOM   1378  HD3 LYS A  85      -3.014   2.237   5.984  1.00 61.62           H
ATOM   1379  HE2 LYS A  85      -5.603   2.891   7.431  1.00 69.01           H
ATOM   1380  HE3 LYS A  85      -5.113   3.713   5.944  1.00 69.01           H
ATOM   1381  HZ1 LYS A  85      -6.554   1.874   5.475  1.00 69.57           H
ATOM   1382  HZ2 LYS A  85      -5.054   1.558   4.865  1.00 69.57           H
ATOM   1383  HZ3 LYS A  85      -5.553   0.815   6.249  1.00 69.57           H
ATOM   1384  N   GLY A  86      -4.306  -2.981   8.468  1.00 17.65           N
ATOM   1385  CA  GLY A  86      -5.263  -3.962   8.965  1.00 19.86           C
ATOM   1386  C   GLY A  86      -4.696  -4.979   9.966  1.00 18.91           C
ATOM   1387  O   GLY A  86      -5.484  -5.720  10.545  1.00 17.64           O
ATOM   1388  H   GLY A  86      -3.976  -3.084   7.521  1.00 21.17           H
ATOM   1389  HA2 GLY A  86      -6.072  -3.422   9.459  1.00 23.82           H
ATOM   1390  HA3 GLY A  86      -5.660  -4.514   8.113  1.00 23.82           H
ATOM   1391  N   LEU A  87      -3.364  -5.054  10.153  1.00 13.95           N
ATOM   1392  CA  LEU A  87      -2.697  -6.040  11.006  1.00 11.56           C
ATOM   1393  C   LEU A  87      -2.240  -5.458  12.357  1.00 13.89           C
ATOM   1394  O   LEU A  87      -1.854  -6.226  13.245  1.00 13.68           O
ATOM   1395  CB  LEU A  87      -1.466  -6.606  10.267  1.00 12.63           C
ATOM   1396  CG  LEU A  87      -1.774  -7.355   8.965  1.00 17.46           C
ATOM   1397  CD1 LEU A  87      -0.471  -7.909   8.369  1.00 20.66           C
ATOM   1398  CD2 LEU A  87      -2.739  -8.522   9.180  1.00 24.27           C
ATOM   1399  H   LEU A  87      -2.768  -4.404   9.654  1.00 16.74           H
ATOM   1400  HA  LEU A  87      -3.380  -6.859  11.227  1.00 13.87           H
ATOM   1401  HB2 LEU A  87      -0.778  -5.789  10.050  1.00 15.15           H
ATOM   1402  HB3 LEU A  87      -0.951  -7.290  10.939  1.00 15.15           H
ATOM   1403  HG  LEU A  87      -2.223  -6.659   8.256  1.00 20.95           H
ATOM   1404 HD11 LEU A  87      -0.669  -8.351   7.393  1.00 24.78           H
ATOM   1405 HD12 LEU A  87       0.258  -7.109   8.246  1.00 24.78           H
ATOM   1406 HD13 LEU A  87      -0.047  -8.669   9.027  1.00 24.78           H
ATOM   1407 HD21 LEU A  87      -2.842  -9.086   8.252  1.00 29.11           H
ATOM   1408 HD22 LEU A  87      -2.358  -9.184   9.958  1.00 29.11           H
ATOM   1409 HD23 LEU A  87      -3.723  -8.154   9.465  1.00 29.11           H
ATOM   1410  N   VAL A  88      -2.197  -4.124  12.487  1.00 13.91           N
ATOM   1411  CA  VAL A  88      -1.575  -3.464  13.642  1.00  9.61           C
ATOM   1412  C   VAL A  88      -2.373  -3.805  14.906  1.00 15.17           C
ATOM   1413  O   VAL A  88      -1.785  -4.150  15.927  1.00 13.08           O
ATOM   1414  CB  VAL A  88      -1.471  -1.941  13.390  1.00 13.20           C
ATOM   1415  CG1 VAL A  88      -1.177  -1.142  14.666  1.00 12.83           C
ATOM   1416  CG2 VAL A  88      -0.394  -1.665  12.339  1.00 11.93           C
ATOM   1417  H   VAL A  88      -2.502  -3.540  11.722  1.00 16.69           H
ATOM   1418  HA  VAL A  88      -0.570  -3.866  13.752  1.00 11.52           H
ATOM   1419  HB  VAL A  88      -2.427  -1.594  12.999  1.00 15.84           H
ATOM   1420 HG11 VAL A  88      -1.084  -0.081  14.427  1.00 15.39           H
ATOM   1421 HG12 VAL A  88      -2.006  -1.248  15.364  1.00 15.39           H
ATOM   1422 HG13 VAL A  88      -0.254  -1.494  15.130  1.00 15.39           H
ATOM   1423 HG21 VAL A  88      -0.313  -0.597  12.148  1.00 14.31           H
ATOM   1424 HG22 VAL A  88       0.568  -2.027  12.698  1.00 14.31           H
ATOM   1425 HG23 VAL A  88      -0.638  -2.169  11.409  1.00 14.31           H
ATOM   1426  N   LYS A  89      -3.710  -3.695  14.864  1.00 12.88           N
ATOM   1427  CA  LYS A  89      -4.532  -3.924  16.049  1.00 14.64           C
ATOM   1428  C   LYS A  89      -4.358  -5.351  16.546  1.00 15.38           C
ATOM   1429  O   LYS A  89      -4.187  -5.557  17.744  1.00 12.94           O
ATOM   1430  CB  LYS A  89      -6.009  -3.555  15.805  1.00 18.59           C
ATOM   1431  CG  LYS A  89      -6.840  -3.654  17.102  1.00 20.43           C
ATOM   1432  CD  LYS A  89      -8.324  -3.317  16.842  1.00 28.28           C
ATOM   1433  CE  LYS A  89      -9.162  -3.539  18.111  1.00 30.74           C
ATOM   1434  NZ  LYS A  89     -10.562  -3.093  17.942  1.00 45.10           N1+
ATOM   1435  H   LYS A  89      -4.159  -3.412  14.005  1.00 15.45           H
ATOM   1436  HA  LYS A  89      -4.160  -3.271  16.835  1.00 17.57           H
ATOM   1437  HB2 LYS A  89      -6.060  -2.530  15.436  1.00 22.30           H
ATOM   1438  HB3 LYS A  89      -6.427  -4.220  15.048  1.00 22.30           H
ATOM   1439  HG2 LYS A  89      -6.774  -4.662  17.508  1.00 24.51           H
ATOM   1440  HG3 LYS A  89      -6.438  -2.954  17.834  1.00 24.51           H
ATOM   1441  HD2 LYS A  89      -8.410  -2.278  16.520  1.00 33.93           H
ATOM   1442  HD3 LYS A  89      -8.703  -3.962  16.048  1.00 33.93           H
ATOM   1443  HE2 LYS A  89      -9.139  -4.590  18.404  1.00 36.89           H
ATOM   1444  HE3 LYS A  89      -8.711  -2.947  18.908  1.00 36.89           H
ATOM   1445  HZ1 LYS A  89     -11.117  -3.365  18.739  1.00 54.12           H
ATOM   1446  HZ2 LYS A  89     -10.563  -2.078  17.886  1.00 54.12           H
ATOM   1447  HZ3 LYS A  89     -10.951  -3.465  17.089  1.00 54.12           H
ATOM   1448  N   GLY A  90      -4.402  -6.334  15.648  1.00 11.04           N
ATOM   1449  CA  GLY A  90      -4.278  -7.733  15.983  1.00 13.93           C
ATOM   1450  C   GLY A  90      -2.920  -8.037  16.597  1.00 11.36           C
ATOM   1451  O   GLY A  90      -2.847  -8.829  17.541  1.00 11.26           O
ATOM   1452  H   GLY A  90      -4.516  -6.096  14.676  1.00 13.24           H
ATOM   1453  HA2 GLY A  90      -5.047  -7.985  16.715  1.00 16.72           H
ATOM   1454  HA3 GLY A  90      -4.414  -8.338  15.088  1.00 16.72           H
ATOM   1455  N   ALA A  91      -1.860  -7.380  16.120  1.00 12.35           N
ATOM   1456  CA  ALA A  91      -0.526  -7.567  16.689  1.00 12.08           C
ATOM   1457  C   ALA A  91      -0.475  -7.041  18.126  1.00 12.39           C
ATOM   1458  O   ALA A  91       0.090  -7.692  19.003  1.00  8.87           O
ATOM   1459  CB  ALA A  91       0.483  -6.852  15.803  1.00 12.48           C
ATOM   1460  H   ALA A  91      -1.972  -6.730  15.355  1.00 14.81           H
ATOM   1461  HA  ALA A  91      -0.289  -8.628  16.697  1.00 14.49           H
ATOM   1462  HB1 ALA A  91       1.483  -6.968  16.215  1.00 14.98           H
ATOM   1463  HB2 ALA A  91       0.455  -7.281  14.803  1.00 14.98           H
ATOM   1464  HB3 ALA A  91       0.241  -5.792  15.747  1.00 14.98           H
ATOM   1465  N   CYS A  92      -1.071  -5.866  18.362  1.00 10.97           N
ATOM   1466  CA  CYS A  92      -1.164  -5.270  19.687  1.00  9.82           C
ATOM   1467  C   CYS A  92      -1.978  -6.177  20.618  1.00 11.89           C
ATOM   1468  O   CYS A  92      -1.595  -6.381  21.777  1.00 11.88           O
ATOM   1469  CB  CYS A  92      -1.775  -3.882  19.543  1.00  9.84           C
ATOM   1470  SG  CYS A  92      -1.743  -3.041  21.142  1.00 14.52           S
ATOM   1471  H   CYS A  92      -1.533  -5.387  17.602  1.00 13.16           H
ATOM   1472  HA  CYS A  92      -0.156  -5.162  20.093  1.00 11.78           H
ATOM   1473  HB2 CYS A  92      -1.208  -3.302  18.817  1.00 11.80           H
ATOM   1474  HB3 CYS A  92      -2.806  -3.958  19.202  1.00 11.80           H
ATOM   1475  HG  CYS A  92      -2.240  -1.882  20.700  1.00 17.42           H
ATOM   1476  N   GLN A  93      -3.102  -6.739  20.110  1.00 10.81           N
ATOM   1477  CA  GLN A  93      -3.959  -7.606  20.917  1.00 13.69           C
ATOM   1478  C   GLN A  93      -3.239  -8.881  21.330  1.00 13.64           C
ATOM   1479  O   GLN A  93      -3.421  -9.339  22.465  1.00 12.39           O
ATOM   1480  CB  GLN A  93      -5.290  -7.913  20.217  1.00 11.44           C
ATOM   1481  CG  GLN A  93      -6.192  -6.673  20.260  1.00 18.81           C
ATOM   1482  CD  GLN A  93      -7.499  -6.874  19.496  1.00 29.12           C
ATOM   1483  OE1 GLN A  93      -7.519  -7.393  18.382  1.00 33.94           O
ATOM   1484  NE2 GLN A  93      -8.600  -6.423  20.093  1.00 34.24           N
ATOM   1485  H   GLN A  93      -3.373  -6.548  19.155  1.00 12.97           H
ATOM   1486  HA  GLN A  93      -4.199  -7.067  21.835  1.00 16.42           H
ATOM   1487  HB2 GLN A  93      -5.109  -8.221  19.186  1.00 13.72           H
ATOM   1488  HB3 GLN A  93      -5.791  -8.727  20.738  1.00 13.72           H
ATOM   1489  HG2 GLN A  93      -6.391  -6.394  21.297  1.00 22.57           H
ATOM   1490  HG3 GLN A  93      -5.659  -5.861  19.773  1.00 22.57           H
ATOM   1491 HE21 GLN A  93      -8.536  -6.017  21.017  1.00 41.09           H
ATOM   1492 HE22 GLN A  93      -9.491  -6.555  19.644  1.00 41.09           H
ATOM   1493  N   LYS A  94      -2.444  -9.473  20.431  1.00 12.07           N
ATOM   1494  CA  LYS A  94      -1.651 -10.657  20.771  1.00 14.60           C
ATOM   1495  C   LYS A  94      -0.688 -10.352  21.912  1.00 13.19           C
ATOM   1496  O   LYS A  94      -0.576 -11.144  22.850  1.00 12.20           O
ATOM   1497  CB  LYS A  94      -0.928 -11.199  19.532  1.00 10.77           C
ATOM   1498  CG  LYS A  94       0.091 -12.325  19.805  1.00 18.25           C
ATOM   1499  CD  LYS A  94      -0.561 -13.551  20.441  1.00 22.93           C
ATOM   1500  CE  LYS A  94       0.425 -14.703  20.496  1.00 24.77           C
ATOM   1501  NZ  LYS A  94      -0.071 -15.737  21.420  1.00 26.05           N1+
ATOM   1502  H   LYS A  94      -2.349  -9.079  19.505  1.00 14.49           H
ATOM   1503  HA  LYS A  94      -2.333 -11.429  21.128  1.00 17.51           H
ATOM   1504  HB2 LYS A  94      -1.670 -11.539  18.811  1.00 12.92           H
ATOM   1505  HB3 LYS A  94      -0.377 -10.376  19.072  1.00 12.92           H
ATOM   1506  HG2 LYS A  94       0.552 -12.616  18.861  1.00 21.89           H
ATOM   1507  HG3 LYS A  94       0.882 -11.956  20.461  1.00 21.89           H
ATOM   1508  HD2 LYS A  94      -0.876 -13.312  21.457  1.00 27.51           H
ATOM   1509  HD3 LYS A  94      -1.436 -13.850  19.862  1.00 27.51           H
ATOM   1510  HE2 LYS A  94       0.573 -15.123  19.500  1.00 29.72           H
ATOM   1511  HE3 LYS A  94       1.378 -14.320  20.866  1.00 29.72           H
ATOM   1512  HZ1 LYS A  94       0.525 -16.554  21.368  1.00 31.26           H
ATOM   1513  HZ2 LYS A  94      -0.032 -15.374  22.368  1.00 31.26           H
ATOM   1514  HZ3 LYS A  94      -1.025 -15.975  21.196  1.00 31.26           H
ATOM   1515  N   THR A  95       0.019  -9.224  21.831  1.00 11.42           N
ATOM   1516  CA  THR A  95       0.919  -8.796  22.905  1.00 12.70           C
ATOM   1517  C   THR A  95       0.161  -8.607  24.217  1.00 13.69           C
ATOM   1518  O   THR A  95       0.631  -9.062  25.262  1.00 10.13           O
ATOM   1519  CB  THR A  95       1.691  -7.538  22.464  1.00 10.47           C
ATOM   1520  OG1 THR A  95       2.732  -7.937  21.617  1.00 11.55           O
ATOM   1521  CG2 THR A  95       2.316  -6.768  23.622  1.00  8.87           C
ATOM   1522  H   THR A  95      -0.112  -8.608  21.042  1.00 13.70           H
ATOM   1523  HA  THR A  95       1.648  -9.594  23.055  1.00 15.23           H
ATOM   1524  HB  THR A  95       1.027  -6.870  21.912  1.00 12.56           H
ATOM   1525  HG1 THR A  95       3.337  -8.483  22.136  1.00 13.86           H
ATOM   1526 HG21 THR A  95       2.854  -5.925  23.212  1.00 10.63           H
ATOM   1527 HG22 THR A  95       1.553  -6.385  24.298  1.00 10.63           H
ATOM   1528 HG23 THR A  95       3.011  -7.411  24.165  1.00 10.63           H
ATOM   1529  N   LEU A  96      -1.016  -7.959  24.184  1.00 11.73           N
ATOM   1530  CA  LEU A  96      -1.801  -7.743  25.404  1.00 12.11           C
ATOM   1531  C   LEU A  96      -2.232  -9.074  26.009  1.00 12.12           C
ATOM   1532  O   LEU A  96      -2.195  -9.246  27.220  1.00 12.03           O
ATOM   1533  CB  LEU A  96      -3.019  -6.855  25.150  1.00 11.68           C
ATOM   1534  CG  LEU A  96      -2.712  -5.366  24.907  1.00 13.71           C
ATOM   1535  CD1 LEU A  96      -3.983  -4.689  24.368  1.00 15.27           C
ATOM   1536  CD2 LEU A  96      -2.238  -4.646  26.170  1.00 14.50           C
ATOM   1537  H   LEU A  96      -1.363  -7.592  23.311  1.00 14.08           H
ATOM   1538  HA  LEU A  96      -1.159  -7.256  26.132  1.00 14.53           H
ATOM   1539  HB2 LEU A  96      -3.522  -7.250  24.268  1.00 14.01           H
ATOM   1540  HB3 LEU A  96      -3.713  -6.945  25.984  1.00 14.01           H
ATOM   1541  HG  LEU A  96      -1.928  -5.265  24.157  1.00 16.45           H
ATOM   1542 HD11 LEU A  96      -3.768  -3.649  24.125  1.00 18.32           H
ATOM   1543 HD12 LEU A  96      -4.323  -5.195  23.466  1.00 18.32           H
ATOM   1544 HD13 LEU A  96      -4.776  -4.727  25.118  1.00 18.32           H
ATOM   1545 HD21 LEU A  96      -1.922  -3.636  25.913  1.00 17.40           H
ATOM   1546 HD22 LEU A  96      -3.050  -4.600  26.896  1.00 17.40           H
ATOM   1547 HD23 LEU A  96      -1.401  -5.173  26.621  1.00 17.40           H
ATOM   1548  N   SER A  97      -2.630 -10.020  25.166  1.00 13.66           N
ATOM   1549  CA  SER A  97      -3.018 -11.348  25.618  1.00 12.71           C
ATOM   1550  C   SER A  97      -1.834 -12.085  26.262  1.00 15.69           C
ATOM   1551  O   SER A  97      -1.971 -12.658  27.341  1.00 14.27           O
ATOM   1552  CB  SER A  97      -3.635 -12.087  24.421  1.00 18.30           C
ATOM   1553  OG  SER A  97      -3.976 -13.393  24.811  1.00 25.19           O
ATOM   1554  H   SER A  97      -2.606  -9.844  24.173  1.00 16.39           H
ATOM   1555  HA  SER A  97      -3.800 -11.226  26.367  1.00 15.25           H
ATOM   1556  HB2 SER A  97      -4.535 -11.561  24.096  1.00 21.95           H
ATOM   1557  HB3 SER A  97      -2.929 -12.136  23.592  1.00 21.95           H
ATOM   1558  HG  SER A  97      -4.620 -13.336  25.522  1.00 30.23           H
ATOM   1559  N   ASP A  98      -0.665 -12.101  25.628  1.00 11.22           N
ATOM   1560  CA  ASP A  98       0.526 -12.730  26.215  1.00 12.85           C
ATOM   1561  C   ASP A  98       0.981 -12.063  27.516  1.00 13.39           C
ATOM   1562  O   ASP A  98       1.291 -12.744  28.482  1.00 14.32           O
ATOM   1563  CB  ASP A  98       1.658 -12.759  25.205  1.00 12.15           C
ATOM   1564  CG  ASP A  98       1.456 -13.698  24.017  1.00 19.35           C
ATOM   1565  OD1 ASP A  98       0.539 -14.556  24.017  1.00 14.43           O
ATOM   1566  OD2 ASP A  98       2.242 -13.531  23.071  1.00 15.68           O1-
ATOM   1567  H   ASP A  98      -0.590 -11.670  24.719  1.00 13.46           H
ATOM   1568  HA  ASP A  98       0.282 -13.766  26.454  1.00 15.41           H
ATOM   1569  HB2 ASP A  98       1.869 -11.756  24.833  1.00 14.58           H
ATOM   1570  HB3 ASP A  98       2.578 -13.054  25.707  1.00 14.58           H
ATOM   1571  N   LEU A  99       1.019 -10.730  27.567  1.00 10.13           N
ATOM   1572  CA  LEU A  99       1.395 -10.001  28.759  1.00 12.18           C
ATOM   1573  C   LEU A  99       0.345 -10.061  29.859  1.00 12.96           C
ATOM   1574  O   LEU A  99       0.680  -9.719  30.987  1.00 11.97           O
ATOM   1575  CB  LEU A  99       1.739  -8.562  28.389  1.00 10.00           C
ATOM   1576  CG  LEU A  99       3.056  -8.444  27.600  1.00 11.23           C
ATOM   1577  CD1 LEU A  99       3.228  -6.982  27.185  1.00 13.98           C
ATOM   1578  CD2 LEU A  99       4.252  -8.853  28.470  1.00  8.61           C
ATOM   1579  H   LEU A  99       0.770 -10.199  26.745  1.00 12.15           H
ATOM   1580  HA  LEU A  99       2.287 -10.474  29.165  1.00 14.61           H
ATOM   1581  HB2 LEU A  99       0.916  -8.149  27.803  1.00 12.00           H
ATOM   1582  HB3 LEU A  99       1.823  -7.971  29.303  1.00 12.00           H
ATOM   1583  HG  LEU A  99       3.028  -9.069  26.708  1.00 13.48           H
ATOM   1584 HD11 LEU A  99       4.150  -6.871  26.612  1.00 16.77           H
ATOM   1585 HD12 LEU A  99       2.382  -6.687  26.567  1.00 16.77           H
ATOM   1586 HD13 LEU A  99       3.273  -6.344  28.066  1.00 16.77           H
ATOM   1587 HD21 LEU A  99       5.181  -8.613  27.955  1.00 10.33           H
ATOM   1588 HD22 LEU A  99       4.224  -8.325  29.421  1.00 10.33           H
ATOM   1589 HD23 LEU A  99       4.237  -9.920  28.655  1.00 10.33           H
ATOM   1590  N   LYS A 100      -0.907 -10.425  29.519  1.00 11.67           N
ATOM   1591  CA  LYS A 100      -2.082 -10.520  30.392  1.00 15.48           C
ATOM   1592  C   LYS A 100      -2.487  -9.169  30.961  1.00 16.84           C
ATOM   1593  O   LYS A 100      -2.788  -9.043  32.143  1.00 15.53           O
ATOM   1594  CB  LYS A 100      -1.854 -11.591  31.459  1.00 18.70           C
ATOM   1595  CG  LYS A 100      -1.814 -12.978  30.804  1.00 18.88           C
ATOM   1596  CD  LYS A 100      -1.144 -13.983  31.732  1.00 23.58           C
ATOM   1597  CE  LYS A 100       0.376 -13.877  31.638  1.00 19.01           C
ATOM   1598  NZ  LYS A 100       0.896 -14.607  30.470  1.00 16.11           N1+
ATOM   1599  H   LYS A 100      -1.062 -10.646  28.545  1.00 14.00           H
ATOM   1600  HA  LYS A 100      -2.929 -10.842  29.782  1.00 18.57           H
ATOM   1601  HB2 LYS A 100      -0.951 -11.391  32.031  1.00 22.44           H
ATOM   1602  HB3 LYS A 100      -2.700 -11.590  32.146  1.00 22.44           H
ATOM   1603  HG2 LYS A 100      -2.825 -13.302  30.558  1.00 22.65           H
ATOM   1604  HG3 LYS A 100      -1.236 -12.944  29.882  1.00 22.65           H
ATOM   1605  HD2 LYS A 100      -1.436 -13.779  32.760  1.00 28.30           H
ATOM   1606  HD3 LYS A 100      -1.481 -14.987  31.478  1.00 28.30           H
ATOM   1607  HE2 LYS A 100       0.643 -12.823  31.545  1.00 22.81           H
ATOM   1608  HE3 LYS A 100       0.825 -14.275  32.551  1.00 22.81           H
ATOM   1609  HZ1 LYS A 100       1.908 -14.577  30.453  1.00 19.32           H
ATOM   1610  HZ2 LYS A 100       0.604 -15.575  30.502  1.00 19.32           H
ATOM   1611  HZ3 LYS A 100       0.554 -14.199  29.610  1.00 19.32           H
ATOM   1612  N   LEU A 101      -2.489  -8.159  30.086  1.00 12.66           N
ATOM   1613  CA  LEU A 101      -2.779  -6.765  30.407  1.00 13.61           C
ATOM   1614  C   LEU A 101      -3.947  -6.311  29.548  1.00 14.01           C
ATOM   1615  O   LEU A 101      -4.177  -6.872  28.482  1.00 12.68           O
ATOM   1616  CB  LEU A 101      -1.546  -5.883  30.123  1.00 13.07           C
ATOM   1617  CG  LEU A 101      -0.305  -6.249  30.951  1.00 14.03           C
ATOM   1618  CD1 LEU A 101       0.888  -5.390  30.545  1.00 17.45           C
ATOM   1619  CD2 LEU A 101      -0.557  -6.082  32.458  1.00 14.79           C
ATOM   1620  H   LEU A 101      -2.259  -8.376  29.126  1.00 15.19           H
ATOM   1621  HA  LEU A 101      -3.068  -6.660  31.454  1.00 16.33           H
ATOM   1622  HB2 LEU A 101      -1.291  -5.973  29.065  1.00 15.67           H
ATOM   1623  HB3 LEU A 101      -1.803  -4.843  30.319  1.00 15.67           H
ATOM   1624  HG  LEU A 101      -0.053  -7.288  30.760  1.00 16.83           H
ATOM   1625 HD11 LEU A 101       1.773  -5.736  31.078  1.00 20.93           H
ATOM   1626 HD12 LEU A 101       1.059  -5.474  29.471  1.00 20.93           H
ATOM   1627 HD13 LEU A 101       0.697  -4.348  30.798  1.00 20.93           H
ATOM   1628 HD21 LEU A 101       0.376  -6.230  32.997  1.00 17.75           H
ATOM   1629 HD22 LEU A 101      -0.927  -5.084  32.671  1.00 17.75           H
ATOM   1630 HD23 LEU A 101      -1.275  -6.821  32.810  1.00 17.75           H
ATOM   1631  N   ASP A 102      -4.669  -5.291  29.999  1.00 12.60           N
ATOM   1632  CA  ASP A 102      -5.706  -4.661  29.197  1.00 16.08           C
ATOM   1633  C   ASP A 102      -5.270  -3.364  28.523  1.00 12.11           C
ATOM   1634  O   ASP A 102      -6.006  -2.841  27.694  1.00 14.81           O
ATOM   1635  CB  ASP A 102      -7.037  -4.585  29.952  1.00 22.08           C
ATOM   1636  CG  ASP A 102      -7.000  -3.920  31.314  1.00 25.50           C
ATOM   1637  OD1 ASP A 102      -6.022  -3.197  31.596  1.00 26.08           O
ATOM   1638  OD2 ASP A 102      -7.973  -4.138  32.068  1.00 25.40           O1-
ATOM   1639  H   ASP A 102      -4.432  -4.862  30.882  1.00 15.12           H
ATOM   1640  HA  ASP A 102      -5.924  -5.322  28.358  1.00 19.30           H
ATOM   1641  HB2 ASP A 102      -7.767  -4.055  29.338  1.00 26.50           H
ATOM   1642  HB3 ASP A 102      -7.457  -5.587  30.068  1.00 26.50           H
ATOM   1643  N   TYR A 103      -4.071  -2.859  28.820  1.00 12.42           N
ATOM   1644  CA  TYR A 103      -3.452  -1.770  28.060  1.00 12.81           C
ATOM   1645  C   TYR A 103      -1.943  -1.812  28.211  1.00 10.20           C
ATOM   1646  O   TYR A 103      -1.431  -2.360  29.182  1.00  9.66           O
ATOM   1647  CB  TYR A 103      -3.982  -0.384  28.490  1.00  7.94           C
ATOM   1648  CG  TYR A 103      -3.550   0.058  29.876  1.00 11.26           C
ATOM   1649  CD1 TYR A 103      -2.421   0.889  30.042  1.00  8.99           C
ATOM   1650  CD2 TYR A 103      -4.265  -0.377  31.006  1.00 13.93           C
ATOM   1651  CE1 TYR A 103      -1.999   1.269  31.325  1.00 10.28           C
ATOM   1652  CE2 TYR A 103      -3.859   0.008  32.295  1.00 11.41           C
ATOM   1653  CZ  TYR A 103      -2.717   0.825  32.451  1.00 12.39           C
ATOM   1654  OH  TYR A 103      -2.332   1.228  33.688  1.00 16.70           O
ATOM   1655  H   TYR A 103      -3.508  -3.320  29.519  1.00 14.90           H
ATOM   1656  HA  TYR A 103      -3.687  -1.920  27.008  1.00 15.37           H
ATOM   1657  HB2 TYR A 103      -3.622   0.349  27.768  1.00  9.52           H
ATOM   1658  HB3 TYR A 103      -5.070  -0.381  28.432  1.00  9.52           H
ATOM   1659  HD1 TYR A 103      -1.877   1.243  29.185  1.00 10.79           H
ATOM   1660  HD2 TYR A 103      -5.141  -0.995  30.878  1.00 16.71           H
ATOM   1661  HE1 TYR A 103      -1.143   1.912  31.447  1.00 12.33           H
ATOM   1662  HE2 TYR A 103      -4.422  -0.315  33.158  1.00 13.68           H
ATOM   1663  HH  TYR A 103      -2.766   0.712  34.371  1.00 20.04           H
ATOM   1664  N   LEU A 104      -1.237  -1.203  27.248  1.00 10.69           N
ATOM   1665  CA  LEU A 104       0.201  -0.936  27.307  1.00  9.01           C
ATOM   1666  C   LEU A 104       0.427   0.513  27.673  1.00 11.83           C
ATOM   1667  O   LEU A 104      -0.326   1.381  27.237  1.00 11.07           O
ATOM   1668  CB  LEU A 104       0.820  -1.187  25.919  1.00  8.94           C
ATOM   1669  CG  LEU A 104       1.629  -2.455  25.611  1.00 25.56           C
ATOM   1670  CD1 LEU A 104       1.508  -3.629  26.573  1.00 20.73           C
ATOM   1671  CD2 LEU A 104       1.290  -2.913  24.186  1.00 20.02           C
ATOM   1672  H   LEU A 104      -1.746  -0.784  26.483  1.00 12.82           H
ATOM   1673  HA  LEU A 104       0.682  -1.565  28.057  1.00 10.81           H
ATOM   1674  HB2 LEU A 104      -0.005  -1.146  25.211  1.00 10.72           H
ATOM   1675  HB3 LEU A 104       1.458  -0.343  25.646  1.00 10.72           H
ATOM   1676  HG  LEU A 104       2.683  -2.170  25.605  1.00 30.67           H
ATOM   1677 HD11 LEU A 104       2.146  -4.439  26.222  1.00 24.87           H
ATOM   1678 HD12 LEU A 104       1.838  -3.341  27.571  1.00 24.87           H
ATOM   1679 HD13 LEU A 104       0.477  -3.965  26.608  1.00 24.87           H
ATOM   1680 HD21 LEU A 104       1.961  -3.715  23.884  1.00 24.01           H
ATOM   1681 HD22 LEU A 104       0.263  -3.280  24.147  1.00 24.01           H
ATOM   1682 HD23 LEU A 104       1.394  -2.084  23.488  1.00 24.01           H
ATOM   1683  N   ASP A 105       1.493   0.810  28.415  1.00  7.79           N
ATOM   1684  CA  ASP A 105       1.855   2.202  28.665  1.00  8.69           C
ATOM   1685  C   ASP A 105       2.430   2.861  27.405  1.00  8.69           C
ATOM   1686  O   ASP A 105       2.221   4.059  27.185  1.00 11.08           O
ATOM   1687  CB  ASP A 105       2.787   2.318  29.855  1.00  7.14           C
ATOM   1688  CG  ASP A 105       2.035   1.826  31.089  1.00  9.16           C
ATOM   1689  OD1 ASP A 105       1.304   2.647  31.680  1.00  9.91           O
ATOM   1690  OD2 ASP A 105       2.179   0.640  31.427  1.00 10.26           O1-
ATOM   1691  H   ASP A 105       2.132   0.084  28.706  1.00  9.35           H
ATOM   1692  HA  ASP A 105       0.944   2.737  28.931  1.00 10.42           H
ATOM   1693  HB2 ASP A 105       3.667   1.705  29.668  1.00  8.57           H
ATOM   1694  HB3 ASP A 105       3.044   3.370  29.960  1.00  8.57           H
ATOM   1695  N   LEU A 106       3.173   2.094  26.604  1.00  8.08           N
ATOM   1696  CA  LEU A 106       3.835   2.581  25.405  1.00  8.43           C
ATOM   1697  C   LEU A 106       3.948   1.446  24.410  1.00  8.11           C
ATOM   1698  O   LEU A 106       4.324   0.332  24.765  1.00  9.66           O
ATOM   1699  CB  LEU A 106       5.212   3.153  25.803  1.00  9.04           C
ATOM   1700  CG  LEU A 106       6.128   3.691  24.679  1.00  9.37           C
ATOM   1701  CD1 LEU A 106       5.521   4.908  23.967  1.00 10.01           C
ATOM   1702  CD2 LEU A 106       7.477   4.049  25.312  1.00 12.27           C
ATOM   1703  H   LEU A 106       3.343   1.133  26.864  1.00  9.69           H
ATOM   1704  HA  LEU A 106       3.240   3.377  24.977  1.00 10.11           H
ATOM   1705  HB2 LEU A 106       5.052   3.946  26.536  1.00 10.84           H
ATOM   1706  HB3 LEU A 106       5.739   2.352  26.299  1.00 10.84           H
ATOM   1707  HG  LEU A 106       6.284   2.901  23.945  1.00 11.24           H
ATOM   1708 HD11 LEU A 106       6.221   5.281  23.219  1.00 12.01           H
ATOM   1709 HD12 LEU A 106       4.608   4.620  23.453  1.00 12.01           H
ATOM   1710 HD13 LEU A 106       5.309   5.703  24.684  1.00 12.01           H
ATOM   1711 HD21 LEU A 106       8.136   4.500  24.575  1.00 14.71           H
ATOM   1712 HD22 LEU A 106       7.337   4.750  26.134  1.00 14.71           H
ATOM   1713 HD23 LEU A 106       7.958   3.147  25.690  1.00 14.71           H
ATOM   1714  N   TYR A 107       3.631   1.751  23.151  1.00  8.89           N
ATOM   1715  CA  TYR A 107       3.758   0.802  22.070  1.00  7.58           C
ATOM   1716  C   TYR A 107       4.560   1.475  20.953  1.00  8.69           C
ATOM   1717  O   TYR A 107       4.223   2.583  20.540  1.00  7.89           O
ATOM   1718  CB  TYR A 107       2.356   0.382  21.641  1.00 11.09           C
ATOM   1719  CG  TYR A 107       2.322  -0.838  20.744  1.00  9.32           C
ATOM   1720  CD1 TYR A 107       2.979  -2.009  21.167  1.00  9.16           C
ATOM   1721  CD2 TYR A 107       1.592  -0.848  19.542  1.00  9.64           C
ATOM   1722  CE1 TYR A 107       2.892  -3.179  20.413  1.00 12.14           C
ATOM   1723  CE2 TYR A 107       1.466  -2.039  18.807  1.00 11.08           C
ATOM   1724  CZ  TYR A 107       2.120  -3.212  19.238  1.00 11.54           C
ATOM   1725  OH  TYR A 107       2.022  -4.377  18.529  1.00 10.05           O
ATOM   1726  H   TYR A 107       3.323   2.688  22.926  1.00 10.66           H
ATOM   1727  HA  TYR A 107       4.308  -0.070  22.407  1.00  9.09           H
ATOM   1728  HB2 TYR A 107       1.779   0.146  22.533  1.00 13.30           H
ATOM   1729  HB3 TYR A 107       1.878   1.226  21.141  1.00 13.30           H
ATOM   1730  HD1 TYR A 107       3.506  -2.028  22.106  1.00 10.98           H
ATOM   1731  HD2 TYR A 107       1.090   0.046  19.203  1.00 11.56           H
ATOM   1732  HE1 TYR A 107       3.393  -4.074  20.756  1.00 14.56           H
ATOM   1733  HE2 TYR A 107       0.880  -2.055  17.900  1.00 13.29           H
ATOM   1734  HH  TYR A 107       1.464  -4.297  17.752  1.00 12.06           H
ATOM   1735  N   LEU A 108       5.640   0.822  20.516  1.00  5.89           N
ATOM   1736  CA  LEU A 108       6.600   1.408  19.569  1.00  7.76           C
ATOM   1737  C   LEU A 108       6.485   0.720  18.215  1.00  9.23           C
ATOM   1738  O   LEU A 108       6.312  -0.490  18.163  1.00 10.86           O
ATOM   1739  CB  LEU A 108       8.047   1.240  20.064  1.00 11.05           C
ATOM   1740  CG  LEU A 108       8.315   1.759  21.481  1.00  7.21           C
ATOM   1741  CD1 LEU A 108       9.767   1.470  21.872  1.00 10.02           C
ATOM   1742  CD2 LEU A 108       8.031   3.255  21.557  1.00  8.90           C
ATOM   1743  H   LEU A 108       5.833  -0.106  20.870  1.00  7.07           H
ATOM   1744  HA  LEU A 108       6.406   2.464  19.445  1.00  9.30           H
ATOM   1745  HB2 LEU A 108       8.311   0.184  20.021  1.00 13.25           H
ATOM   1746  HB3 LEU A 108       8.701   1.779  19.372  1.00 13.25           H
ATOM   1747  HG  LEU A 108       7.661   1.238  22.182  1.00  8.64           H
ATOM   1748 HD11 LEU A 108       9.967   1.877  22.863  1.00 12.01           H
ATOM   1749 HD12 LEU A 108       9.924   0.391  21.901  1.00 12.01           H
ATOM   1750 HD13 LEU A 108      10.453   1.922  21.155  1.00 12.01           H
ATOM   1751 HD21 LEU A 108       8.316   3.632  22.534  1.00 10.67           H
ATOM   1752 HD22 LEU A 108       8.611   3.783  20.802  1.00 10.67           H
ATOM   1753 HD23 LEU A 108       6.966   3.438  21.414  1.00 10.67           H
ATOM   1754  N   ILE A 109       6.694   1.445  17.122  1.00  4.65           N
ATOM   1755  CA  ILE A 109       7.035   0.787  15.876  1.00  6.71           C
ATOM   1756  C   ILE A 109       8.466   0.282  16.057  1.00  7.31           C
ATOM   1757  O   ILE A 109       9.361   1.098  16.284  1.00  9.94           O
ATOM   1758  CB  ILE A 109       6.876   1.762  14.675  1.00  6.73           C
ATOM   1759  CG1 ILE A 109       5.438   2.333  14.590  1.00 13.71           C
ATOM   1760  CG2 ILE A 109       7.228   0.944  13.423  1.00 10.45           C
ATOM   1761  CD1 ILE A 109       5.150   3.220  13.354  1.00 13.23           C
ATOM   1762  H   ILE A 109       6.824   2.448  17.187  1.00  5.57           H
ATOM   1763  HA  ILE A 109       6.366  -0.059  15.715  1.00  8.05           H
ATOM   1764  HB  ILE A 109       7.579   2.592  14.765  1.00  8.08           H
ATOM   1765 HG12 ILE A 109       4.725   1.507  14.589  1.00 16.45           H
ATOM   1766 HG13 ILE A 109       5.252   2.941  15.473  1.00 16.45           H
ATOM   1767 HG21 ILE A 109       7.311   1.592  12.552  1.00 12.54           H
ATOM   1768 HG22 ILE A 109       8.178   0.441  13.554  1.00 12.54           H
ATOM   1769 HG23 ILE A 109       6.458   0.192  13.243  1.00 12.54           H
ATOM   1770 HD11 ILE A 109       4.119   3.569  13.403  1.00 15.87           H
ATOM   1771 HD12 ILE A 109       5.827   4.074  13.340  1.00 15.87           H
ATOM   1772 HD13 ILE A 109       5.266   2.648  12.433  1.00 15.87           H
ATOM   1773  N   HIS A 110       8.673  -1.037  15.977  1.00  8.36           N
ATOM   1774  CA  HIS A 110       9.952  -1.633  16.387  1.00  8.49           C
ATOM   1775  C   HIS A 110      11.136  -1.190  15.472  1.00  6.98           C
ATOM   1776  O   HIS A 110      12.204  -0.840  15.938  1.00  9.31           O
ATOM   1777  CB  HIS A 110       9.865  -3.167  16.414  1.00  8.11           C
ATOM   1778  CG  HIS A 110      10.916  -3.809  17.235  1.00  8.31           C
ATOM   1779  ND1 HIS A 110      10.665  -5.028  17.903  1.00  8.06           N
ATOM   1780  CD2 HIS A 110      12.227  -3.455  17.548  1.00  8.58           C
ATOM   1781  CE1 HIS A 110      11.824  -5.375  18.580  1.00  9.17           C
ATOM   1782  NE2 HIS A 110      12.764  -4.412  18.408  1.00  8.24           N
ATOM   1783  H   HIS A 110       7.952  -1.617  15.616  1.00 10.03           H
ATOM   1784  HA  HIS A 110      10.210  -1.253  17.418  1.00 10.18           H
ATOM   1785  HB2 HIS A 110       9.926  -3.572  15.372  1.00  9.73           H
ATOM   1786  HB3 HIS A 110       8.876  -3.463  16.814  1.00  9.73           H
ATOM   1787  HD1 HIS A 110       9.834  -5.586  17.808  1.00  9.67           H
ATOM   1788  HD2 HIS A 110      12.815  -2.605  17.192  1.00 10.30           H
ATOM   1789  HE1 HIS A 110      11.942  -6.268  19.183  1.00 11.00           H
ATOM   1790  N   TRP A 111      10.844  -1.148  14.130  1.00  8.70           N
ATOM   1791  CA  TRP A 111      11.836  -0.713  13.125  1.00  9.70           C
ATOM   1792  C   TRP A 111      10.974  -0.019  12.075  1.00  9.03           C
ATOM   1793  O   TRP A 111       9.813  -0.328  11.913  1.00  8.19           O
ATOM   1794  CB  TRP A 111      12.565  -1.918  12.476  1.00 11.55           C
ATOM   1795  CG  TRP A 111      13.509  -2.568  13.425  1.00  8.28           C
ATOM   1796  CD1 TRP A 111      13.229  -3.574  14.352  1.00  9.01           C
ATOM   1797  CD2 TRP A 111      14.922  -2.305  13.503  1.00  8.02           C
ATOM   1798  NE1 TRP A 111      14.411  -3.942  15.016  1.00  8.15           N
ATOM   1799  CE2 TRP A 111      15.463  -3.165  14.512  1.00 10.46           C
ATOM   1800  CE3 TRP A 111      15.787  -1.411  12.846  1.00  9.39           C
ATOM   1801  CZ2 TRP A 111      16.826  -3.118  14.907  1.00 10.14           C
ATOM   1802  CZ3 TRP A 111      17.106  -1.349  13.245  1.00 13.19           C
ATOM   1803  CH2 TRP A 111      17.628  -2.199  14.272  1.00 12.63           C
ATOM   1804  H   TRP A 111       9.994  -1.573  13.744  1.00 10.43           H
ATOM   1805  HA  TRP A 111      12.603  -0.055  13.614  1.00 11.64           H
ATOM   1806  HB2 TRP A 111      11.827  -2.655  12.100  1.00 13.86           H
ATOM   1807  HB3 TRP A 111      13.136  -1.591  11.579  1.00 13.86           H
ATOM   1808  HD1 TRP A 111      12.290  -4.028  14.579  1.00 10.81           H
ATOM   1809  HE1 TRP A 111      14.515  -4.715  15.652  1.00  9.78           H
ATOM   1810  HE3 TRP A 111      15.416  -0.794  12.036  1.00 11.27           H
ATOM   1811  HZ2 TRP A 111      17.208  -3.809  15.651  1.00 12.16           H
ATOM   1812  HZ3 TRP A 111      17.776  -0.664  12.746  1.00 15.82           H
ATOM   1813  HH2 TRP A 111      18.689  -2.134  14.516  1.00 15.15           H
ATOM   1814  N   PRO A 112      11.569   0.930  11.322  1.00  9.06           N
ATOM   1815  CA  PRO A 112      10.828   1.686  10.314  1.00 10.48           C
ATOM   1816  C   PRO A 112      10.483   0.846   9.079  1.00 11.80           C
ATOM   1817  O   PRO A 112       9.617   1.247   8.320  1.00 14.44           O
ATOM   1818  CB  PRO A 112      11.752   2.844   9.923  1.00  9.35           C
ATOM   1819  CG  PRO A 112      13.154   2.403  10.355  1.00 11.12           C
ATOM   1820  CD  PRO A 112      12.885   1.509  11.559  1.00  8.02           C
ATOM   1821  HA  PRO A 112       9.931   2.136  10.741  1.00 12.57           H
ATOM   1822  HB2 PRO A 112      11.719   3.120   8.870  1.00 11.22           H
ATOM   1823  HB3 PRO A 112      11.464   3.699  10.539  1.00 11.22           H
ATOM   1824  HG2 PRO A 112      13.638   1.846   9.555  1.00 13.34           H
ATOM   1825  HG3 PRO A 112      13.750   3.262  10.659  1.00 13.34           H
ATOM   1826  HD2 PRO A 112      13.671   0.754  11.605  1.00  9.62           H
ATOM   1827  HD3 PRO A 112      12.854   2.132  12.454  1.00  9.62           H
ATOM   1828  N   THR A 113      11.136  -0.300   8.897  1.00 10.07           N
ATOM   1829  CA  THR A 113      10.993  -1.183   7.758  1.00  9.88           C
ATOM   1830  C   THR A 113       9.844  -2.193   7.946  1.00 12.52           C
ATOM   1831  O   THR A 113       9.767  -2.955   8.889  1.00 12.16           O
ATOM   1832  CB  THR A 113      12.304  -2.018   7.589  1.00 12.10           C
ATOM   1833  OG1 THR A 113      12.572  -2.692   8.834  1.00 11.80           O
ATOM   1834  CG2 THR A 113      13.511  -1.156   7.317  1.00 11.23           C
ATOM   1835  H   THR A 113      11.744  -0.608   9.626  1.00 12.09           H
ATOM   1836  HA  THR A 113      10.837  -0.586   6.822  1.00 11.85           H
ATOM   1837  HB  THR A 113      12.152  -2.794   6.808  1.00 14.52           H
ATOM   1838  HG1 THR A 113      11.766  -3.167   9.184  1.00 14.16           H
ATOM   1839 HG21 THR A 113      14.427  -1.771   7.253  1.00 13.47           H
ATOM   1840 HG22 THR A 113      13.427  -0.580   6.398  1.00 13.47           H
ATOM   1841 HG23 THR A 113      13.711  -0.460   8.147  1.00 13.47           H
ATOM   1842  N   GLY A 114       8.940  -2.168   6.946  1.00 12.34           N
ATOM   1843  CA  GLY A 114       7.844  -3.118   6.811  1.00  8.11           C
ATOM   1844  C   GLY A 114       8.309  -4.311   5.991  1.00 14.31           C
ATOM   1845  O   GLY A 114       8.958  -4.163   4.954  1.00 10.72           O
ATOM   1846  H   GLY A 114       9.016  -1.457   6.231  1.00 14.80           H
ATOM   1847  HA2 GLY A 114       7.514  -3.454   7.792  1.00  9.73           H
ATOM   1848  HA3 GLY A 114       7.005  -2.649   6.303  1.00  9.73           H
ATOM   1849  N   PHE A 115       7.997  -5.506   6.463  1.00 12.61           N
ATOM   1850  CA  PHE A 115       8.367  -6.741   5.786  1.00 10.95           C
ATOM   1851  C   PHE A 115       7.061  -7.456   5.413  1.00  9.31           C
ATOM   1852  O   PHE A 115       6.016  -7.258   5.985  1.00 12.09           O
ATOM   1853  CB  PHE A 115       9.137  -7.747   6.675  1.00 12.18           C
ATOM   1854  CG  PHE A 115      10.433  -7.303   7.284  1.00 12.09           C
ATOM   1855  CD1 PHE A 115      11.188  -6.229   6.827  1.00 12.38           C
ATOM   1856  CD2 PHE A 115      10.895  -8.081   8.373  1.00  9.97           C
ATOM   1857  CE1 PHE A 115      12.396  -5.905   7.457  1.00 16.70           C
ATOM   1858  CE2 PHE A 115      12.134  -7.800   8.940  1.00  9.64           C
ATOM   1859  CZ  PHE A 115      12.879  -6.701   8.500  1.00 12.69           C
ATOM   1860  H   PHE A 115       7.455  -5.552   7.299  1.00 15.12           H
ATOM   1861  HA  PHE A 115       8.976  -6.551   4.867  1.00 13.13           H
ATOM   1862  HB2 PHE A 115       8.456  -8.065   7.496  1.00 14.62           H
ATOM   1863  HB3 PHE A 115       9.363  -8.651   6.078  1.00 14.62           H
ATOM   1864  HD1 PHE A 115      10.867  -5.649   5.969  1.00 14.85           H
ATOM   1865  HD2 PHE A 115      10.280  -8.885   8.744  1.00 11.96           H
ATOM   1866  HE1 PHE A 115      12.977  -5.041   7.128  1.00 20.04           H
ATOM   1867  HE2 PHE A 115      12.533  -8.438   9.735  1.00 11.56           H
ATOM   1868  HZ  PHE A 115      13.841  -6.455   8.964  1.00 15.22           H
ATOM   1869  N   LYS A 116       7.184  -8.353   4.421  1.00 11.07           N
ATOM   1870  CA  LYS A 116       6.086  -9.180   3.946  1.00 13.04           C
ATOM   1871  C   LYS A 116       5.371  -9.897   5.107  1.00 13.68           C
ATOM   1872  O   LYS A 116       6.048 -10.566   5.882  1.00 12.47           O
ATOM   1873  CB  LYS A 116       6.629 -10.188   2.920  1.00 14.47           C
ATOM   1874  CG  LYS A 116       5.488 -11.099   2.427  1.00 23.83           C
ATOM   1875  CD  LYS A 116       5.898 -12.089   1.324  1.00 25.63           C
ATOM   1876  CE  LYS A 116       6.608 -13.351   1.808  1.00 34.35           C
ATOM   1877  NZ  LYS A 116       5.740 -14.146   2.698  1.00 46.86           N1+
ATOM   1878  H   LYS A 116       8.092  -8.477   3.991  1.00 13.28           H
ATOM   1879  HA  LYS A 116       5.385  -8.531   3.437  1.00 15.64           H
ATOM   1880  HB2 LYS A 116       7.052  -9.634   2.084  1.00 17.36           H
ATOM   1881  HB3 LYS A 116       7.414 -10.797   3.370  1.00 17.36           H
ATOM   1882  HG2 LYS A 116       5.093 -11.665   3.264  1.00 28.60           H
ATOM   1883  HG3 LYS A 116       4.683 -10.474   2.040  1.00 28.60           H
ATOM   1884  HD2 LYS A 116       4.999 -12.385   0.782  1.00 30.75           H
ATOM   1885  HD3 LYS A 116       6.546 -11.579   0.613  1.00 30.75           H
ATOM   1886  HE2 LYS A 116       6.926 -13.954   0.955  1.00 41.22           H
ATOM   1887  HE3 LYS A 116       7.494 -13.039   2.365  1.00 41.22           H
ATOM   1888  HZ1 LYS A 116       6.113 -14.202   3.504  1.00 56.22           H
ATOM   1889  HZ2 LYS A 116       4.944 -13.753   2.766  1.00 56.22           H
ATOM   1890  HZ3 LYS A 116       5.639 -14.964   2.361  1.00 56.22           H
ATOM   1891  N   PRO A 117       4.027  -9.833   5.204  1.00 12.48           N
ATOM   1892  CA  PRO A 117       3.301 -10.490   6.272  1.00 15.22           C
ATOM   1893  C   PRO A 117       3.391 -12.005   6.135  1.00 17.38           C
ATOM   1894  O   PRO A 117       3.509 -12.537   5.031  1.00 16.44           O
ATOM   1895  CB  PRO A 117       1.835 -10.070   6.091  1.00 23.08           C
ATOM   1896  CG  PRO A 117       1.944  -8.766   5.324  1.00 30.84           C
ATOM   1897  CD  PRO A 117       3.124  -9.025   4.398  1.00 21.87           C
ATOM   1898  HA  PRO A 117       3.625 -10.111   7.240  1.00 18.26           H
ATOM   1899  HB2 PRO A 117       1.341 -10.795   5.442  1.00 27.69           H
ATOM   1900  HB3 PRO A 117       1.284  -9.969   7.025  1.00 27.69           H
ATOM   1901  HG2 PRO A 117       1.047  -8.555   4.742  1.00 37.00           H
ATOM   1902  HG3 PRO A 117       2.155  -7.973   6.033  1.00 37.00           H
ATOM   1903  HD2 PRO A 117       2.809  -9.583   3.516  1.00 26.24           H
ATOM   1904  HD3 PRO A 117       3.544  -8.052   4.144  1.00 26.24           H
ATOM   1905  N   GLY A 118       3.304 -12.692   7.265  1.00 17.07           N
ATOM   1906  CA  GLY A 118       3.423 -14.136   7.318  1.00 17.60           C
ATOM   1907  C   GLY A 118       3.909 -14.584   8.684  1.00 18.48           C
ATOM   1908  O   GLY A 118       4.006 -13.794   9.621  1.00 23.04           O
ATOM   1909  H   GLY A 118       3.171 -12.200   8.138  1.00 20.49           H
ATOM   1910  HA2 GLY A 118       2.454 -14.586   7.111  1.00 21.12           H
ATOM   1911  HA3 GLY A 118       4.130 -14.463   6.556  1.00 21.12           H
ATOM   1912  N   LYS A 119       4.240 -15.867   8.786  1.00 14.74           N
ATOM   1913  CA  LYS A 119       4.653 -16.491  10.032  1.00 22.85           C
ATOM   1914  C   LYS A 119       6.151 -16.276  10.303  1.00 18.01           C
ATOM   1915  O   LYS A 119       6.558 -16.372  11.454  1.00 21.08           O
ATOM   1916  CB  LYS A 119       4.254 -17.990  10.018  1.00 26.53           C
ATOM   1917  CG  LYS A 119       3.283 -18.374  11.158  1.00 45.15           C
ATOM   1918  CD  LYS A 119       3.897 -18.421  12.586  1.00 53.73           C
ATOM   1919  CE  LYS A 119       3.628 -17.172  13.456  1.00 48.02           C
ATOM   1920  NZ  LYS A 119       4.851 -16.375  13.708  1.00 35.39           N1+
ATOM   1921  H   LYS A 119       4.171 -16.453   7.967  1.00 17.68           H
ATOM   1922  HA  LYS A 119       4.107 -15.994  10.833  1.00 27.42           H
ATOM   1923  HB2 LYS A 119       3.771 -18.246   9.073  1.00 31.84           H
ATOM   1924  HB3 LYS A 119       5.150 -18.609  10.086  1.00 31.84           H
ATOM   1925  HG2 LYS A 119       2.433 -17.690  11.138  1.00 54.18           H
ATOM   1926  HG3 LYS A 119       2.894 -19.370  10.936  1.00 54.18           H
ATOM   1927  HD2 LYS A 119       3.492 -19.291  13.106  1.00 64.47           H
ATOM   1928  HD3 LYS A 119       4.975 -18.574  12.502  1.00 64.47           H
ATOM   1929  HE2 LYS A 119       2.868 -16.539  12.993  1.00 57.62           H
ATOM   1930  HE3 LYS A 119       3.240 -17.515  14.417  1.00 57.62           H
ATOM   1931  HZ1 LYS A 119       4.602 -15.493  14.137  1.00 42.46           H
ATOM   1932  HZ2 LYS A 119       5.470 -16.870  14.336  1.00 42.46           H
ATOM   1933  HZ3 LYS A 119       5.337 -16.185  12.842  1.00 42.46           H
ATOM   1934  N   GLU A 120       6.956 -16.006   9.266  1.00 14.31           N
ATOM   1935  CA  GLU A 120       8.380 -15.756   9.414  1.00 15.46           C
ATOM   1936  C   GLU A 120       8.636 -14.311   9.839  1.00 15.48           C
ATOM   1937  O   GLU A 120       8.207 -13.385   9.155  1.00 12.33           O
ATOM   1938  CB  GLU A 120       9.095 -16.024   8.088  1.00 16.94           C
ATOM   1939  CG  GLU A 120       9.159 -17.511   7.709  1.00 23.44           C
ATOM   1940  CD  GLU A 120       9.636 -17.691   6.255  1.00 34.90           C
ATOM   1941  OE1 GLU A 120       9.162 -16.937   5.371  1.00 44.24           O
ATOM   1942  OE2 GLU A 120      10.460 -18.604   6.037  1.00 49.31           O1-
ATOM   1943  H   GLU A 120       6.563 -15.915   8.342  1.00 17.17           H
ATOM   1944  HA  GLU A 120       8.792 -16.432  10.163  1.00 18.55           H
ATOM   1945  HB2 GLU A 120       8.579 -15.462   7.309  1.00 20.33           H
ATOM   1946  HB3 GLU A 120      10.113 -15.636   8.147  1.00 20.33           H
ATOM   1947  HG2 GLU A 120       9.792 -18.068   8.402  1.00 28.13           H
ATOM   1948  HG3 GLU A 120       8.148 -17.913   7.777  1.00 28.13           H
ATOM   1949  N   PHE A 121       9.396 -14.098  10.916  1.00  9.23           N
ATOM   1950  CA  PHE A 121       9.812 -12.753  11.326  1.00 13.06           C
ATOM   1951  C   PHE A 121      10.708 -12.024  10.314  1.00 10.54           C
ATOM   1952  O   PHE A 121      10.640 -10.804  10.217  1.00  8.66           O
ATOM   1953  CB  PHE A 121      10.509 -12.847  12.686  1.00 13.53           C
ATOM   1954  CG  PHE A 121       9.624 -13.302  13.829  1.00 13.56           C
ATOM   1955  CD1 PHE A 121       8.240 -13.037  13.853  1.00 15.32           C
ATOM   1956  CD2 PHE A 121      10.227 -13.932  14.934  1.00 14.16           C
ATOM   1957  CE1 PHE A 121       7.469 -13.354  14.982  1.00 18.95           C
ATOM   1958  CE2 PHE A 121       9.461 -14.221  16.078  1.00 18.94           C
ATOM   1959  CZ  PHE A 121       8.088 -13.925  16.106  1.00 18.36           C
ATOM   1960  H   PHE A 121       9.737 -14.881  11.452  1.00 11.07           H
ATOM   1961  HA  PHE A 121       8.920 -12.135  11.424  1.00 15.67           H
ATOM   1962  HB2 PHE A 121      11.363 -13.522  12.601  1.00 16.23           H
ATOM   1963  HB3 PHE A 121      10.899 -11.862  12.945  1.00 16.23           H
ATOM   1964  HD1 PHE A 121       7.741 -12.558  13.027  1.00 18.38           H
ATOM   1965  HD2 PHE A 121      11.287 -14.139  14.934  1.00 16.99           H
ATOM   1966  HE1 PHE A 121       6.412 -13.128  14.997  1.00 22.74           H
ATOM   1967  HE2 PHE A 121       9.935 -14.658  16.941  1.00 22.72           H
ATOM   1968  HZ  PHE A 121       7.504 -14.131  16.992  1.00 22.03           H
ATOM   1969  N   PHE A 122      11.537 -12.761   9.580  1.00 10.65           N
ATOM   1970  CA  PHE A 122      12.507 -12.227   8.623  1.00 10.32           C
ATOM   1971  C   PHE A 122      12.274 -13.064   7.332  1.00 14.04           C
ATOM   1972  O   PHE A 122      12.973 -14.027   7.071  1.00 14.39           O
ATOM   1973  CB  PHE A 122      13.979 -12.346   9.088  1.00 13.78           C
ATOM   1974  CG  PHE A 122      14.317 -11.406  10.223  1.00 11.07           C
ATOM   1975  CD1 PHE A 122      14.138 -11.835  11.541  1.00 14.63           C
ATOM   1976  CD2 PHE A 122      14.845 -10.131   9.969  1.00 12.58           C
ATOM   1977  CE1 PHE A 122      14.471 -10.995  12.613  1.00 12.97           C
ATOM   1978  CE2 PHE A 122      15.181  -9.297  11.036  1.00 16.72           C
ATOM   1979  CZ  PHE A 122      15.007  -9.735  12.353  1.00 14.59           C
ATOM   1980  H   PHE A 122      11.655 -13.697   9.881  1.00 12.78           H
ATOM   1981  HA  PHE A 122      12.306 -11.143   8.421  1.00 12.38           H
ATOM   1982  HB2 PHE A 122      14.191 -13.389   9.390  1.00 16.53           H
ATOM   1983  HB3 PHE A 122      14.645 -12.162   8.221  1.00 16.53           H
ATOM   1984  HD1 PHE A 122      13.704 -12.807  11.746  1.00 17.56           H
ATOM   1985  HD2 PHE A 122      15.028  -9.794   8.953  1.00 15.09           H
ATOM   1986  HE1 PHE A 122      14.297 -11.329  13.635  1.00 15.56           H
ATOM   1987  HE2 PHE A 122      15.613  -8.307  10.854  1.00 20.06           H
ATOM   1988  HZ  PHE A 122      15.307  -9.072  13.173  1.00 17.50           H
ATOM   1989  N   PRO A 123      11.239 -12.725   6.536  1.00 13.70           N
ATOM   1990  CA  PRO A 123      10.989 -13.391   5.269  1.00 10.95           C
ATOM   1991  C   PRO A 123      12.126 -12.999   4.319  1.00 13.75           C
ATOM   1992  O   PRO A 123      12.349 -11.818   4.078  1.00 12.86           O
ATOM   1993  CB  PRO A 123       9.633 -12.855   4.800  1.00 13.03           C
ATOM   1994  CG  PRO A 123       9.577 -11.450   5.400  1.00 12.28           C
ATOM   1995  CD  PRO A 123      10.332 -11.590   6.717  1.00 13.87           C
ATOM   1996  HA  PRO A 123      10.874 -14.470   5.396  1.00 13.14           H
ATOM   1997  HB2 PRO A 123       9.482 -12.864   3.722  1.00 15.64           H
ATOM   1998  HB3 PRO A 123       8.874 -13.472   5.281  1.00 15.64           H
ATOM   1999  HG2 PRO A 123      10.048 -10.726   4.734  1.00 14.73           H
ATOM   2000  HG3 PRO A 123       8.553 -11.149   5.603  1.00 14.73           H
ATOM   2001  HD2 PRO A 123      10.883 -10.663   6.876  1.00 16.64           H
ATOM   2002  HD3 PRO A 123       9.628 -11.805   7.519  1.00 16.64           H
ATOM   2003  N   LEU A 124      12.844 -13.984   3.764  1.00 14.89           N
ATOM   2004  CA  LEU A 124      13.967 -13.729   2.860  1.00 17.34           C
ATOM   2005  C   LEU A 124      13.648 -14.257   1.459  1.00 17.24           C
ATOM   2006  O   LEU A 124      12.916 -15.236   1.300  1.00 17.70           O
ATOM   2007  CB  LEU A 124      15.260 -14.395   3.364  1.00 18.05           C
ATOM   2008  CG  LEU A 124      15.721 -13.998   4.771  1.00 17.39           C
ATOM   2009  CD1 LEU A 124      17.068 -14.678   5.059  1.00 31.31           C
ATOM   2010  CD2 LEU A 124      15.906 -12.494   4.986  1.00 15.04           C
ATOM   2011  H   LEU A 124      12.629 -14.945   3.985  1.00 17.86           H
ATOM   2012  HA  LEU A 124      14.156 -12.662   2.791  1.00 20.81           H
ATOM   2013  HB2 LEU A 124      15.127 -15.477   3.327  1.00 21.65           H
ATOM   2014  HB3 LEU A 124      16.052 -14.138   2.660  1.00 21.65           H
ATOM   2015  HG  LEU A 124      14.994 -14.372   5.489  1.00 20.86           H
ATOM   2016 HD11 LEU A 124      17.363 -14.477   6.088  1.00 37.57           H
ATOM   2017 HD12 LEU A 124      16.977 -15.755   4.918  1.00 37.57           H
ATOM   2018 HD13 LEU A 124      17.840 -14.295   4.391  1.00 37.57           H
ATOM   2019 HD21 LEU A 124      16.262 -12.308   5.999  1.00 18.04           H
ATOM   2020 HD22 LEU A 124      16.627 -12.091   4.275  1.00 18.04           H
ATOM   2021 HD23 LEU A 124      14.951 -11.989   4.868  1.00 18.04           H
ATOM   2022  N   ASP A 125      14.214 -13.605   0.443  1.00 16.02           N
ATOM   2023  CA  ASP A 125      14.155 -14.120  -0.911  1.00 17.29           C
ATOM   2024  C   ASP A 125      15.314 -15.096  -1.126  1.00 23.09           C
ATOM   2025  O   ASP A 125      16.143 -15.322  -0.240  1.00 19.02           O
ATOM   2026  CB  ASP A 125      14.062 -12.975  -1.947  1.00 14.58           C
ATOM   2027  CG  ASP A 125      15.247 -12.022  -2.093  1.00 18.33           C
ATOM   2028  OD1 ASP A 125      16.369 -12.406  -1.691  1.00 15.84           O
ATOM   2029  OD2 ASP A 125      15.017 -10.911  -2.637  1.00 16.56           O1-
ATOM   2030  H   ASP A 125      14.817 -12.816   0.621  1.00 19.22           H
ATOM   2031  HA  ASP A 125      13.236 -14.694  -1.036  1.00 20.74           H
ATOM   2032  HB2 ASP A 125      13.897 -13.414  -2.927  1.00 17.49           H
ATOM   2033  HB3 ASP A 125      13.163 -12.388  -1.772  1.00 17.49           H
ATOM   2034  N   GLU A 126      15.354 -15.672  -2.328  1.00 23.99           N
ATOM   2035  CA  GLU A 126      16.311 -16.681  -2.757  1.00 34.15           C
ATOM   2036  C   GLU A 126      17.796 -16.260  -2.591  1.00 30.14           C
ATOM   2037  O   GLU A 126      18.668 -17.121  -2.492  1.00 37.98           O
ATOM   2038  CB  GLU A 126      15.934 -17.150  -4.190  1.00 36.82           C
ATOM   2039  CG  GLU A 126      15.543 -16.050  -5.213  1.00 41.23           C
ATOM   2040  CD  GLU A 126      14.015 -15.890  -5.407  1.00 53.67           C
ATOM   2041  OE1 GLU A 126      13.342 -15.339  -4.497  1.00 29.95           O
ATOM   2042  OE2 GLU A 126      13.547 -16.309  -6.495  1.00 45.87           O1-
ATOM   2043  H   GLU A 126      14.632 -15.429  -2.996  1.00 28.79           H
ATOM   2044  HA  GLU A 126      16.158 -17.542  -2.106  1.00 40.98           H
ATOM   2045  HB2 GLU A 126      16.773 -17.716  -4.599  1.00 44.18           H
ATOM   2046  HB3 GLU A 126      15.099 -17.849  -4.101  1.00 44.18           H
ATOM   2047  HG2 GLU A 126      15.952 -15.102  -4.859  1.00 49.47           H
ATOM   2048  HG3 GLU A 126      15.999 -16.305  -6.170  1.00 49.47           H
ATOM   2049  N   SER A 127      18.084 -14.959  -2.533  1.00 21.28           N
ATOM   2050  CA  SER A 127      19.417 -14.385  -2.318  1.00 26.86           C
ATOM   2051  C   SER A 127      19.655 -13.762  -0.925  1.00 25.34           C
ATOM   2052  O   SER A 127      20.640 -13.043  -0.740  1.00 25.78           O
ATOM   2053  CB  SER A 127      19.650 -13.323  -3.385  1.00 27.26           C
ATOM   2054  OG  SER A 127      19.736 -13.953  -4.649  1.00 44.70           O
ATOM   2055  H   SER A 127      17.316 -14.304  -2.602  1.00 25.53           H
ATOM   2056  HA  SER A 127      20.178 -15.156  -2.443  1.00 32.23           H
ATOM   2057  HB2 SER A 127      18.823 -12.616  -3.390  1.00 32.71           H
ATOM   2058  HB3 SER A 127      20.582 -12.791  -3.189  1.00 32.71           H
ATOM   2059  HG  SER A 127      19.863 -13.373  -5.243  1.00 53.63           H
ATOM   2060  N   GLY A 128      18.772 -14.017   0.049  1.00 25.33           N
ATOM   2061  CA  GLY A 128      18.955 -13.587   1.440  1.00 23.60           C
ATOM   2062  C   GLY A 128      18.631 -12.114   1.699  1.00 25.33           C
ATOM   2063  O   GLY A 128      18.939 -11.615   2.782  1.00 23.70           O
ATOM   2064  H   GLY A 128      17.950 -14.567  -0.169  1.00 30.39           H
ATOM   2065  HA2 GLY A 128      18.304 -14.192   2.070  1.00 28.31           H
ATOM   2066  HA3 GLY A 128      19.994 -13.751   1.727  1.00 28.31           H
ATOM   2067  N   ASN A 129      17.988 -11.415   0.758  1.00 20.17           N
ATOM   2068  CA  ASN A 129      17.452 -10.077   1.017  1.00 17.00           C
ATOM   2069  C   ASN A 129      16.127 -10.225   1.766  1.00 12.01           C
ATOM   2070  O   ASN A 129      15.337 -11.104   1.425  1.00 16.04           O
ATOM   2071  CB  ASN A 129      17.226  -9.320  -0.306  1.00 19.39           C
ATOM   2072  CG  ASN A 129      18.480  -9.346  -1.195  1.00 23.88           C
ATOM   2073  OD1 ASN A 129      19.469  -8.694  -0.876  1.00 23.72           O
ATOM   2074  ND2 ASN A 129      18.453 -10.084  -2.308  1.00 18.89           N
ATOM   2075  H   ASN A 129      17.730 -11.870  -0.109  1.00 24.20           H
ATOM   2076  HA  ASN A 129      18.163  -9.503   1.617  1.00 20.39           H
ATOM   2077  HB2 ASN A 129      16.362  -9.719  -0.834  1.00 23.27           H
ATOM   2078  HB3 ASN A 129      17.046  -8.281  -0.022  1.00 23.27           H
ATOM   2079 HD21 ASN A 129      19.270 -10.130  -2.898  1.00 22.66           H
ATOM   2080 HD22 ASN A 129      17.619 -10.612  -2.535  1.00 22.66           H
ATOM   2081  N   VAL A 130      15.830  -9.346   2.734  1.00 13.04           N
ATOM   2082  CA  VAL A 130      14.498  -9.339   3.321  1.00 11.52           C
ATOM   2083  C   VAL A 130      13.487  -8.912   2.268  1.00 14.16           C
ATOM   2084  O   VAL A 130      13.785  -8.059   1.434  1.00 16.53           O
ATOM   2085  CB  VAL A 130      14.390  -8.470   4.598  1.00 13.89           C
ATOM   2086  CG1 VAL A 130      13.000  -8.640   5.229  1.00 24.62           C
ATOM   2087  CG2 VAL A 130      15.358  -8.959   5.667  1.00 19.47           C
ATOM   2088  H   VAL A 130      16.492  -8.634   3.010  1.00 15.64           H
ATOM   2089  HA  VAL A 130      14.270 -10.363   3.609  1.00 13.82           H
ATOM   2090  HB  VAL A 130      14.567  -7.414   4.354  1.00 16.67           H
ATOM   2091 HG11 VAL A 130      12.975  -8.122   6.179  1.00 29.54           H
ATOM   2092 HG12 VAL A 130      12.223  -8.221   4.588  1.00 29.54           H
ATOM   2093 HG13 VAL A 130      12.794  -9.691   5.428  1.00 29.54           H
ATOM   2094 HG21 VAL A 130      15.222  -8.389   6.582  1.00 23.36           H
ATOM   2095 HG22 VAL A 130      15.170 -10.003   5.902  1.00 23.36           H
ATOM   2096 HG23 VAL A 130      16.380  -8.849   5.326  1.00 23.36           H
ATOM   2097  N   VAL A 131      12.315  -9.542   2.275  1.00 12.96           N
ATOM   2098  CA  VAL A 131      11.226  -9.223   1.371  1.00 13.64           C
ATOM   2099  C   VAL A 131      10.449  -8.060   2.005  1.00 12.67           C
ATOM   2100  O   VAL A 131       9.846  -8.254   3.062  1.00 15.30           O
ATOM   2101  CB  VAL A 131      10.333 -10.450   1.137  1.00 11.78           C
ATOM   2102  CG1 VAL A 131       9.226 -10.074   0.142  1.00 11.29           C
ATOM   2103  CG2 VAL A 131      11.128 -11.648   0.571  1.00 14.41           C
ATOM   2104  H   VAL A 131      12.158 -10.272   2.954  1.00 15.54           H
ATOM   2105  HA  VAL A 131      11.644  -8.938   0.406  1.00 16.36           H
ATOM   2106  HB  VAL A 131       9.883 -10.749   2.083  1.00 14.13           H
ATOM   2107 HG11 VAL A 131       8.603 -10.944  -0.050  1.00 13.54           H
ATOM   2108 HG12 VAL A 131       8.603  -9.272   0.529  1.00 13.54           H
ATOM   2109 HG13 VAL A 131       9.673  -9.750  -0.797  1.00 13.54           H
ATOM   2110 HG21 VAL A 131      10.452 -12.481   0.376  1.00 17.29           H
ATOM   2111 HG22 VAL A 131      11.627 -11.368  -0.356  1.00 17.29           H
ATOM   2112 HG23 VAL A 131      11.883 -11.974   1.287  1.00 17.29           H
ATOM   2113  N   PRO A 132      10.400  -6.882   1.367  1.00 13.27           N
ATOM   2114  CA  PRO A 132       9.698  -5.739   1.958  1.00  9.65           C
ATOM   2115  C   PRO A 132       8.193  -5.836   1.728  1.00 12.41           C
ATOM   2116  O   PRO A 132       7.730  -6.526   0.822  1.00 16.00           O
ATOM   2117  CB  PRO A 132      10.289  -4.511   1.228  1.00 12.25           C
ATOM   2118  CG  PRO A 132      10.890  -5.033  -0.063  1.00 18.02           C
ATOM   2119  CD  PRO A 132      11.203  -6.500   0.219  1.00 13.14           C
ATOM   2120  HA  PRO A 132       9.948  -5.612   3.009  1.00 11.58           H
ATOM   2121  HB2 PRO A 132       9.596  -3.683   1.076  1.00 14.70           H
ATOM   2122  HB3 PRO A 132      11.124  -4.167   1.834  1.00 14.70           H
ATOM   2123  HG2 PRO A 132      10.159  -4.939  -0.868  1.00 21.62           H
ATOM   2124  HG3 PRO A 132      11.807  -4.497  -0.309  1.00 21.62           H
ATOM   2125  HD2 PRO A 132      10.943  -7.095  -0.658  1.00 15.77           H
ATOM   2126  HD3 PRO A 132      12.259  -6.556   0.462  1.00 15.77           H
ATOM   2127  N   SER A 133       7.414  -5.110   2.545  1.00 13.93           N
ATOM   2128  CA  SER A 133       6.022  -4.798   2.192  1.00 14.90           C
ATOM   2129  C   SER A 133       5.949  -3.403   1.587  1.00 10.72           C
ATOM   2130  O   SER A 133       6.838  -2.586   1.806  1.00 13.90           O
ATOM   2131  CB  SER A 133       5.078  -4.942   3.390  1.00 16.72           C
ATOM   2132  OG  SER A 133       5.450  -4.077   4.429  1.00 18.63           O
ATOM   2133  H   SER A 133       7.839  -4.575   3.290  1.00 16.71           H
ATOM   2134  HA  SER A 133       5.654  -5.485   1.433  1.00 17.88           H
ATOM   2135  HB2 SER A 133       4.075  -4.672   3.063  1.00 20.06           H
ATOM   2136  HB3 SER A 133       5.074  -5.971   3.744  1.00 20.06           H
ATOM   2137  HG  SER A 133       6.024  -3.401   4.065  1.00 22.35           H
ATOM   2138  N   ASP A 134       4.887  -3.124   0.830  1.00 13.87           N
ATOM   2139  CA  ASP A 134       4.704  -1.850   0.128  1.00 16.59           C
ATOM   2140  C   ASP A 134       4.177  -0.732   1.046  1.00 21.96           C
ATOM   2141  O   ASP A 134       3.793   0.339   0.580  1.00 30.71           O
ATOM   2142  CB  ASP A 134       3.787  -2.030  -1.092  1.00 16.95           C
ATOM   2143  CG  ASP A 134       2.386  -2.581  -0.808  1.00 38.50           C
ATOM   2144  OD1 ASP A 134       2.046  -2.795   0.382  1.00 43.33           O
ATOM   2145  OD2 ASP A 134       1.661  -2.775  -1.813  1.00 48.13           O1-
ATOM   2146  H   ASP A 134       4.133  -3.792   0.755  1.00 16.64           H
ATOM   2147  HA  ASP A 134       5.675  -1.525  -0.251  1.00 19.90           H
ATOM   2148  HB2 ASP A 134       3.689  -1.088  -1.642  1.00 20.33           H
ATOM   2149  HB3 ASP A 134       4.264  -2.689  -1.817  1.00 20.33           H
ATOM   2150  N   THR A 135       4.172  -0.973   2.355  1.00 13.21           N
ATOM   2151  CA  THR A 135       3.601  -0.078   3.344  1.00 15.71           C
ATOM   2152  C   THR A 135       4.573   1.054   3.607  1.00 21.17           C
ATOM   2153  O   THR A 135       5.787   0.936   3.394  1.00 24.01           O
ATOM   2154  CB  THR A 135       3.310  -0.852   4.628  1.00 18.40           C
ATOM   2155  OG1 THR A 135       4.497  -1.376   5.190  1.00 24.49           O
ATOM   2156  CG2 THR A 135       2.321  -1.993   4.358  1.00 23.72           C
ATOM   2157  H   THR A 135       4.501  -1.867   2.684  1.00 15.85           H
ATOM   2158  HA  THR A 135       2.658   0.328   2.975  1.00 18.85           H
ATOM   2159  HB  THR A 135       2.857  -0.170   5.353  1.00 22.08           H
ATOM   2160  HG1 THR A 135       4.621  -2.269   4.856  1.00 29.39           H
ATOM   2161 HG21 THR A 135       2.132  -2.514   5.296  1.00 28.46           H
ATOM   2162 HG22 THR A 135       1.387  -1.599   3.956  1.00 28.46           H
ATOM   2163 HG23 THR A 135       2.742  -2.717   3.659  1.00 28.46           H
ATOM   2164  N   ASN A 136       4.007   2.190   4.013  1.00 22.32           N
ATOM   2165  CA  ASN A 136       4.845   3.315   4.404  1.00 18.36           C
ATOM   2166  C   ASN A 136       4.565   3.678   5.865  1.00 13.16           C
ATOM   2167  O   ASN A 136       3.513   3.372   6.428  1.00 21.71           O
ATOM   2168  CB  ASN A 136       4.681   4.474   3.413  1.00 24.75           C
ATOM   2169  CG  ASN A 136       3.297   5.040   3.547  1.00 28.86           C
ATOM   2170  OD1 ASN A 136       3.065   5.814   4.464  1.00 29.43           O
ATOM   2171  ND2 ASN A 136       2.369   4.602   2.704  1.00 35.23           N
ATOM   2172  H   ASN A 136       3.007   2.253   4.141  1.00 26.78           H
ATOM   2173  HA  ASN A 136       5.896   3.035   4.362  1.00 22.03           H
ATOM   2174  HB2 ASN A 136       5.393   5.247   3.695  1.00 29.70           H
ATOM   2175  HB3 ASN A 136       4.874   4.135   2.396  1.00 29.70           H
ATOM   2176 HD21 ASN A 136       1.408   4.894   2.827  1.00 42.27           H
ATOM   2177 HD22 ASN A 136       2.603   3.916   2.004  1.00 42.27           H
ATOM   2178  N   ILE A 137       5.572   4.301   6.440  1.00 15.59           N
ATOM   2179  CA  ILE A 137       5.657   4.702   7.827  1.00 22.54           C
ATOM   2180  C   ILE A 137       4.409   5.499   8.236  1.00 19.03           C
ATOM   2181  O   ILE A 137       3.933   5.314   9.352  1.00 17.49           O
ATOM   2182  CB  ILE A 137       6.972   5.495   8.003  1.00 30.34           C
ATOM   2183  CG1 ILE A 137       8.175   4.515   7.985  1.00 31.97           C
ATOM   2184  CG2 ILE A 137       6.990   6.357   9.273  1.00 38.73           C
ATOM   2185  CD1 ILE A 137       9.521   5.244   7.792  1.00 32.69           C
ATOM   2186  H   ILE A 137       6.399   4.453   5.880  1.00 18.70           H
ATOM   2187  HA  ILE A 137       5.702   3.795   8.434  1.00 27.05           H
ATOM   2188  HB  ILE A 137       7.070   6.178   7.157  1.00 36.40           H
ATOM   2189 HG12 ILE A 137       8.199   3.946   8.916  1.00 38.36           H
ATOM   2190 HG13 ILE A 137       8.064   3.803   7.166  1.00 38.36           H
ATOM   2191 HG21 ILE A 137       7.935   6.892   9.355  1.00 46.47           H
ATOM   2192 HG22 ILE A 137       6.202   7.107   9.242  1.00 46.47           H
ATOM   2193 HG23 ILE A 137       6.843   5.718  10.145  1.00 46.47           H
ATOM   2194 HD11 ILE A 137      10.307   4.510   7.620  1.00 39.22           H
ATOM   2195 HD12 ILE A 137       9.472   5.905   6.926  1.00 39.22           H
ATOM   2196 HD13 ILE A 137       9.778   5.823   8.677  1.00 39.22           H
ATOM   2197  N   LEU A 138       3.924   6.415   7.386  1.00 15.53           N
ATOM   2198  CA  LEU A 138       2.790   7.292   7.724  1.00 13.24           C
ATOM   2199  C   LEU A 138       1.476   6.514   7.907  1.00 13.30           C
ATOM   2200  O   LEU A 138       0.722   6.822   8.827  1.00 15.61           O
ATOM   2201  CB  LEU A 138       2.641   8.380   6.660  1.00 11.77           C
ATOM   2202  CG  LEU A 138       3.459   9.669   6.845  1.00 28.76           C
ATOM   2203  CD1 LEU A 138       4.781   9.559   7.606  1.00 29.08           C
ATOM   2204  CD2 LEU A 138       3.704  10.255   5.450  1.00 29.79           C
ATOM   2205  H   LEU A 138       4.363   6.526   6.485  1.00 18.63           H
ATOM   2206  HA  LEU A 138       3.011   7.771   8.675  1.00 15.89           H
ATOM   2207  HB2 LEU A 138       2.906   7.941   5.703  1.00 14.12           H
ATOM   2208  HB3 LEU A 138       1.592   8.663   6.576  1.00 14.12           H
ATOM   2209  HG  LEU A 138       2.838  10.380   7.389  1.00 34.50           H
ATOM   2210 HD11 LEU A 138       5.258  10.533   7.629  1.00 34.90           H
ATOM   2211 HD12 LEU A 138       4.608   9.250   8.635  1.00 34.90           H
ATOM   2212 HD13 LEU A 138       5.444   8.849   7.110  1.00 34.90           H
ATOM   2213 HD21 LEU A 138       4.135  11.251   5.540  1.00 35.75           H
ATOM   2214 HD22 LEU A 138       4.391   9.616   4.895  1.00 35.75           H
ATOM   2215 HD23 LEU A 138       2.762  10.328   4.904  1.00 35.75           H
ATOM   2216  N   ASP A 139       1.206   5.522   7.056  1.00 15.73           N
ATOM   2217  CA  ASP A 139       0.036   4.668   7.184  1.00 15.56           C
ATOM   2218  C   ASP A 139       0.114   3.790   8.429  1.00 15.25           C
ATOM   2219  O   ASP A 139      -0.894   3.611   9.105  1.00 15.77           O
ATOM   2220  CB  ASP A 139      -0.155   3.819   5.928  1.00 21.67           C
ATOM   2221  CG  ASP A 139      -0.631   4.595   4.695  1.00 32.41           C
ATOM   2222  OD1 ASP A 139      -1.205   5.699   4.844  1.00 23.69           O
ATOM   2223  OD2 ASP A 139      -0.430   4.033   3.600  1.00 31.32           O1-
ATOM   2224  H   ASP A 139       1.886   5.286   6.347  1.00 18.87           H
ATOM   2225  HA  ASP A 139      -0.837   5.312   7.289  1.00 18.67           H
ATOM   2226  HB2 ASP A 139       0.761   3.277   5.685  1.00 26.00           H
ATOM   2227  HB3 ASP A 139      -0.886   3.041   6.137  1.00 26.00           H
ATOM   2228  N   THR A 140       1.298   3.241   8.743  1.00 15.55           N
ATOM   2229  CA  THR A 140       1.486   2.498   9.980  1.00 10.53           C
ATOM   2230  C   THR A 140       1.235   3.427  11.175  1.00 11.50           C
ATOM   2231  O   THR A 140       0.593   3.020  12.129  1.00 13.16           O
ATOM   2232  CB  THR A 140       2.877   1.853  10.027  1.00 12.83           C
ATOM   2233  OG1 THR A 140       3.100   1.158   8.813  1.00 14.45           O
ATOM   2234  CG2 THR A 140       2.976   0.874  11.209  1.00 13.25           C
ATOM   2235  H   THR A 140       2.112   3.434   8.176  1.00 18.66           H
ATOM   2236  HA  THR A 140       0.744   1.702   9.979  1.00 12.63           H
ATOM   2237  HB  THR A 140       3.634   2.629  10.140  1.00 15.39           H
ATOM   2238  HG1 THR A 140       2.405   0.503   8.699  1.00 17.33           H
ATOM   2239 HG21 THR A 140       3.968   0.418  11.209  1.00 15.90           H
ATOM   2240 HG22 THR A 140       2.818   1.389  12.155  1.00 15.90           H
ATOM   2241 HG23 THR A 140       2.243   0.073  11.102  1.00 15.90           H
ATOM   2242  N   TRP A 141       1.745   4.665  11.131  1.00 14.23           N
ATOM   2243  CA  TRP A 141       1.539   5.640  12.193  1.00 10.60           C
ATOM   2244  C   TRP A 141       0.047   5.897  12.414  1.00 15.05           C
ATOM   2245  O   TRP A 141      -0.404   5.916  13.554  1.00 11.85           O
ATOM   2246  CB  TRP A 141       2.324   6.945  11.926  1.00 11.25           C
ATOM   2247  CG  TRP A 141       2.293   7.797  13.151  1.00  9.52           C
ATOM   2248  CD1 TRP A 141       1.479   8.849  13.423  1.00 12.98           C
ATOM   2249  CD2 TRP A 141       3.012   7.526  14.374  1.00  8.89           C
ATOM   2250  NE1 TRP A 141       1.672   9.262  14.726  1.00  9.58           N
ATOM   2251  CE2 TRP A 141       2.622   8.476  15.361  1.00 11.32           C
ATOM   2252  CE3 TRP A 141       3.881   6.489  14.757  1.00 11.38           C
ATOM   2253  CZ2 TRP A 141       3.131   8.422  16.662  1.00 11.27           C
ATOM   2254  CZ3 TRP A 141       4.356   6.399  16.066  1.00 12.22           C
ATOM   2255  CH2 TRP A 141       3.988   7.372  17.019  1.00 13.28           C
ATOM   2256  H   TRP A 141       2.295   4.939  10.330  1.00 17.07           H
ATOM   2257  HA  TRP A 141       1.927   5.201  13.112  1.00 12.72           H
ATOM   2258  HB2 TRP A 141       3.360   6.682  11.708  1.00 13.49           H
ATOM   2259  HB3 TRP A 141       1.905   7.485  11.078  1.00 13.49           H
ATOM   2260  HD1 TRP A 141       0.748   9.263  12.743  1.00 15.57           H
ATOM   2261  HE1 TRP A 141       1.124   9.991  15.163  1.00 11.49           H
ATOM   2262  HE3 TRP A 141       4.153   5.738  14.036  1.00 13.65           H
ATOM   2263  HZ2 TRP A 141       2.824   9.142  17.403  1.00 13.52           H
ATOM   2264  HZ3 TRP A 141       4.978   5.564  16.344  1.00 14.66           H
ATOM   2265  HH2 TRP A 141       4.340   7.292  18.035  1.00 15.93           H
ATOM   2266  N   ALA A 142      -0.740   6.044  11.351  1.00 12.99           N
ATOM   2267  CA  ALA A 142      -2.177   6.237  11.464  1.00 11.27           C
ATOM   2268  C   ALA A 142      -2.855   5.071  12.196  1.00 10.61           C
ATOM   2269  O   ALA A 142      -3.731   5.283  13.035  1.00 12.08           O
ATOM   2270  CB  ALA A 142      -2.773   6.467  10.075  1.00 17.54           C
ATOM   2271  H   ALA A 142      -0.336   5.973  10.430  1.00 15.59           H
ATOM   2272  HA  ALA A 142      -2.345   7.140  12.052  1.00 13.52           H
ATOM   2273  HB1 ALA A 142      -3.841   6.660  10.167  1.00 21.04           H
ATOM   2274  HB2 ALA A 142      -2.292   7.326   9.610  1.00 21.04           H
ATOM   2275  HB3 ALA A 142      -2.621   5.584   9.455  1.00 21.04           H
ATOM   2276  N   ALA A 143      -2.435   3.830  11.928  1.00 12.66           N
ATOM   2277  CA  ALA A 143      -2.982   2.668  12.609  1.00 11.34           C
ATOM   2278  C   ALA A 143      -2.594   2.648  14.096  1.00 12.82           C
ATOM   2279  O   ALA A 143      -3.366   2.216  14.949  1.00 13.17           O
ATOM   2280  CB  ALA A 143      -2.550   1.408  11.864  1.00 14.36           C
ATOM   2281  H   ALA A 143      -1.682   3.693  11.270  1.00 15.19           H
ATOM   2282  HA  ALA A 143      -4.070   2.718  12.546  1.00 13.60           H
ATOM   2283  HB1 ALA A 143      -2.969   0.534  12.357  1.00 17.23           H
ATOM   2284  HB2 ALA A 143      -2.920   1.435  10.846  1.00 17.23           H
ATOM   2285  HB3 ALA A 143      -1.465   1.339  11.852  1.00 17.23           H
ATOM   2286  N   MET A 144      -1.385   3.106  14.437  1.00 11.09           N
ATOM   2287  CA  MET A 144      -0.936   3.217  15.815  1.00 11.80           C
ATOM   2288  C   MET A 144      -1.768   4.245  16.564  1.00 10.85           C
ATOM   2289  O   MET A 144      -2.111   4.022  17.715  1.00 12.13           O
ATOM   2290  CB  MET A 144       0.550   3.592  15.864  1.00  7.35           C
ATOM   2291  CG  MET A 144       1.442   2.517  15.252  1.00 10.67           C
ATOM   2292  SD  MET A 144       1.765   1.107  16.329  1.00 12.54           S
ATOM   2293  CE  MET A 144       2.961   1.822  17.475  1.00 13.65           C
ATOM   2294  H   MET A 144      -0.765   3.441  13.712  1.00 13.30           H
ATOM   2295  HA  MET A 144      -1.052   2.252  16.305  1.00 14.15           H
ATOM   2296  HB2 MET A 144       0.706   4.524  15.327  1.00  8.82           H
ATOM   2297  HB3 MET A 144       0.847   3.749  16.900  1.00  8.82           H
ATOM   2298  HG2 MET A 144       1.012   2.142  14.329  1.00 12.80           H
ATOM   2299  HG3 MET A 144       2.401   2.979  15.019  1.00 12.80           H
ATOM   2300  HE1 MET A 144       3.378   1.037  18.105  1.00 16.38           H
ATOM   2301  HE2 MET A 144       3.764   2.299  16.916  1.00 16.38           H
ATOM   2302  HE3 MET A 144       2.472   2.564  18.104  1.00 16.38           H
ATOM   2303  N   GLU A 145      -2.091   5.377  15.926  1.00 10.15           N
ATOM   2304  CA  GLU A 145      -2.910   6.407  16.533  1.00 12.06           C
ATOM   2305  C   GLU A 145      -4.293   5.844  16.882  1.00 12.52           C
ATOM   2306  O   GLU A 145      -4.816   6.163  17.946  1.00 11.54           O
ATOM   2307  CB  GLU A 145      -3.065   7.610  15.599  1.00 14.06           C
ATOM   2308  CG  GLU A 145      -1.770   8.415  15.458  1.00  9.74           C
ATOM   2309  CD  GLU A 145      -1.906   9.550  14.453  1.00 13.80           C
ATOM   2310  OE1 GLU A 145      -2.649   9.374  13.466  1.00 13.97           O
ATOM   2311  OE2 GLU A 145      -1.256  10.587  14.679  1.00 11.98           O1-
ATOM   2312  H   GLU A 145      -1.778   5.520  14.978  1.00 12.17           H
ATOM   2313  HA  GLU A 145      -2.422   6.743  17.447  1.00 14.47           H
ATOM   2314  HB2 GLU A 145      -3.398   7.263  14.625  1.00 16.87           H
ATOM   2315  HB3 GLU A 145      -3.837   8.269  16.004  1.00 16.87           H
ATOM   2316  HG2 GLU A 145      -1.448   8.811  16.419  1.00 11.68           H
ATOM   2317  HG3 GLU A 145      -0.977   7.759  15.118  1.00 11.68           H
ATOM   2318  N   GLU A 146      -4.866   4.976  16.041  1.00 12.51           N
ATOM   2319  CA  GLU A 146      -6.156   4.357  16.360  1.00 15.58           C
ATOM   2320  C   GLU A 146      -6.109   3.549  17.656  1.00 15.09           C
ATOM   2321  O   GLU A 146      -7.120   3.463  18.350  1.00 13.35           O
ATOM   2322  CB  GLU A 146      -6.664   3.430  15.246  1.00 16.23           C
ATOM   2323  CG  GLU A 146      -7.426   4.138  14.136  1.00 37.68           C
ATOM   2324  CD  GLU A 146      -8.106   3.170  13.155  1.00 50.61           C
ATOM   2325  OE1 GLU A 146      -8.481   2.051  13.575  1.00 49.73           O
ATOM   2326  OE2 GLU A 146      -8.226   3.570  11.974  1.00 58.89           O1-
ATOM   2327  H   GLU A 146      -4.393   4.707  15.191  1.00 15.01           H
ATOM   2328  HA  GLU A 146      -6.881   5.161  16.491  1.00 18.70           H
ATOM   2329  HB2 GLU A 146      -5.827   2.895  14.806  1.00 19.47           H
ATOM   2330  HB3 GLU A 146      -7.333   2.692  15.697  1.00 19.47           H
ATOM   2331  HG2 GLU A 146      -8.218   4.727  14.603  1.00 45.21           H
ATOM   2332  HG3 GLU A 146      -6.775   4.824  13.607  1.00 45.21           H
ATOM   2333  N   LEU A 147      -4.961   2.942  17.992  1.00 11.92           N
ATOM   2334  CA  LEU A 147      -4.858   2.173  19.236  1.00 10.90           C
ATOM   2335  C   LEU A 147      -4.974   3.072  20.464  1.00 10.22           C
ATOM   2336  O   LEU A 147      -5.428   2.614  21.511  1.00 12.89           O
ATOM   2337  CB  LEU A 147      -3.525   1.423  19.323  1.00 10.14           C
ATOM   2338  CG  LEU A 147      -3.183   0.557  18.106  1.00 10.08           C
ATOM   2339  CD1 LEU A 147      -1.761   0.035  18.302  1.00 12.76           C
ATOM   2340  CD2 LEU A 147      -4.182  -0.581  17.898  1.00 15.36           C
ATOM   2341  H   LEU A 147      -4.139   3.049  17.414  1.00 14.30           H
ATOM   2342  HA  LEU A 147      -5.672   1.451  19.262  1.00 13.08           H
ATOM   2343  HB2 LEU A 147      -2.727   2.150  19.474  1.00 12.16           H
ATOM   2344  HB3 LEU A 147      -3.556   0.781  20.206  1.00 12.16           H
ATOM   2345  HG  LEU A 147      -3.175   1.176  17.211  1.00 12.10           H
ATOM   2346 HD11 LEU A 147      -1.484  -0.622  17.478  1.00 15.30           H
ATOM   2347 HD12 LEU A 147      -1.064   0.873  18.327  1.00 15.30           H
ATOM   2348 HD13 LEU A 147      -1.692  -0.519  19.239  1.00 15.30           H
ATOM   2349 HD21 LEU A 147      -3.914  -1.104  16.980  1.00 18.42           H
ATOM   2350 HD22 LEU A 147      -4.146  -1.274  18.737  1.00 18.42           H
ATOM   2351 HD23 LEU A 147      -5.194  -0.193  17.780  1.00 18.42           H
ATOM   2352  N   VAL A 148      -4.483   4.315  20.365  1.00  9.48           N
ATOM   2353  CA  VAL A 148      -4.636   5.301  21.420  1.00 10.73           C
ATOM   2354  C   VAL A 148      -6.122   5.625  21.592  1.00 14.33           C
ATOM   2355  O   VAL A 148      -6.627   5.637  22.713  1.00 14.77           O
ATOM   2356  CB  VAL A 148      -3.818   6.561  21.115  1.00  9.31           C
ATOM   2357  CG1 VAL A 148      -4.007   7.627  22.203  1.00 14.13           C
ATOM   2358  CG2 VAL A 148      -2.320   6.229  20.990  1.00 11.70           C
ATOM   2359  H   VAL A 148      -4.123   4.629  19.475  1.00 11.37           H
ATOM   2360  HA  VAL A 148      -4.275   4.869  22.350  1.00 12.87           H
ATOM   2361  HB  VAL A 148      -4.156   6.982  20.172  1.00 11.16           H
ATOM   2362 HG11 VAL A 148      -3.410   8.505  21.954  1.00 16.95           H
ATOM   2363 HG12 VAL A 148      -5.049   7.945  22.253  1.00 16.95           H
ATOM   2364 HG13 VAL A 148      -3.705   7.235  23.175  1.00 16.95           H
ATOM   2365 HG21 VAL A 148      -1.763   7.133  20.751  1.00 14.04           H
ATOM   2366 HG22 VAL A 148      -1.963   5.815  21.933  1.00 14.04           H
ATOM   2367 HG23 VAL A 148      -2.156   5.509  20.186  1.00 14.04           H
ATOM   2368  N   ASP A 149      -6.816   5.883  20.482  1.00 16.34           N
ATOM   2369  CA  ASP A 149      -8.236   6.227  20.509  1.00 14.94           C
ATOM   2370  C   ASP A 149      -9.122   5.091  20.994  1.00 17.60           C
ATOM   2371  O   ASP A 149     -10.204   5.343  21.534  1.00 20.52           O
ATOM   2372  CB  ASP A 149      -8.664   6.736  19.136  1.00 12.87           C
ATOM   2373  CG  ASP A 149      -8.037   8.080  18.796  1.00 13.38           C
ATOM   2374  OD1 ASP A 149      -7.825   8.879  19.723  1.00 20.04           O
ATOM   2375  OD2 ASP A 149      -7.821   8.314  17.595  1.00 19.60           O1-
ATOM   2376  H   ASP A 149      -6.363   5.835  19.579  1.00 19.61           H
ATOM   2377  HA  ASP A 149      -8.358   7.043  21.223  1.00 17.92           H
ATOM   2378  HB2 ASP A 149      -8.460   6.011  18.348  1.00 15.44           H
ATOM   2379  HB3 ASP A 149      -9.744   6.881  19.161  1.00 15.44           H
ATOM   2380  N   GLU A 150      -8.682   3.849  20.812  1.00 14.14           N
ATOM   2381  CA  GLU A 150      -9.415   2.679  21.264  1.00 13.76           C
ATOM   2382  C   GLU A 150      -9.052   2.257  22.688  1.00 19.86           C
ATOM   2383  O   GLU A 150      -9.647   1.308  23.206  1.00 20.16           O
ATOM   2384  CB  GLU A 150      -9.241   1.540  20.263  1.00 16.74           C
ATOM   2385  CG  GLU A 150      -9.962   1.862  18.944  1.00 19.90           C
ATOM   2386  CD  GLU A 150      -9.865   0.726  17.927  1.00 29.82           C
ATOM   2387  OE1 GLU A 150      -9.800  -0.440  18.373  1.00 33.81           O
ATOM   2388  OE2 GLU A 150      -9.883   1.031  16.717  1.00 41.03           O1-
ATOM   2389  H   GLU A 150      -7.814   3.696  20.314  1.00 16.96           H
ATOM   2390  HA  GLU A 150     -10.479   2.925  21.276  1.00 16.51           H
ATOM   2391  HB2 GLU A 150      -8.179   1.377  20.072  1.00 20.09           H
ATOM   2392  HB3 GLU A 150      -9.658   0.630  20.693  1.00 20.09           H
ATOM   2393  HG2 GLU A 150     -11.018   1.997  19.174  1.00 23.87           H
ATOM   2394  HG3 GLU A 150      -9.620   2.797  18.499  1.00 23.87           H
ATOM   2395  N   GLY A 151      -8.059   2.921  23.295  1.00 15.87           N
ATOM   2396  CA  GLY A 151      -7.662   2.709  24.680  1.00 16.43           C
ATOM   2397  C   GLY A 151      -6.784   1.482  24.905  1.00 16.45           C
ATOM   2398  O   GLY A 151      -6.534   1.138  26.057  1.00 14.39           O
ATOM   2399  H   GLY A 151      -7.591   3.663  22.788  1.00 19.04           H
ATOM   2400  HA2 GLY A 151      -7.112   3.585  25.018  1.00 19.72           H
ATOM   2401  HA3 GLY A 151      -8.564   2.599  25.284  1.00 19.72           H
ATOM   2402  N   LEU A 152      -6.283   0.836  23.842  1.00 14.27           N
ATOM   2403  CA  LEU A 152      -5.350  -0.283  23.981  1.00 11.24           C
ATOM   2404  C   LEU A 152      -3.972   0.166  24.465  1.00  9.27           C
ATOM   2405  O   LEU A 152      -3.262  -0.644  25.051  1.00 11.90           O
ATOM   2406  CB  LEU A 152      -5.228  -1.034  22.642  1.00 11.84           C
ATOM   2407  CG  LEU A 152      -6.529  -1.757  22.197  1.00 17.41           C
ATOM   2408  CD1 LEU A 152      -6.195  -2.703  21.035  1.00 24.87           C
ATOM   2409  CD2 LEU A 152      -7.193  -2.570  23.310  1.00 29.51           C
ATOM   2410  H   LEU A 152      -6.503   1.167  22.912  1.00 17.12           H
ATOM   2411  HA  LEU A 152      -5.731  -0.967  24.737  1.00 13.48           H
ATOM   2412  HB2 LEU A 152      -4.923  -0.337  21.863  1.00 14.20           H
ATOM   2413  HB3 LEU A 152      -4.437  -1.775  22.749  1.00 14.20           H
ATOM   2414  HG  LEU A 152      -7.244  -1.011  21.844  1.00 20.89           H
ATOM   2415 HD11 LEU A 152      -7.111  -3.153  20.653  1.00 29.84           H
ATOM   2416 HD12 LEU A 152      -5.723  -2.145  20.228  1.00 29.84           H
ATOM   2417 HD13 LEU A 152      -5.524  -3.496  21.371  1.00 29.84           H
ATOM   2418 HD21 LEU A 152      -8.027  -3.134  22.892  1.00 35.41           H
ATOM   2419 HD22 LEU A 152      -6.475  -3.256  23.758  1.00 35.41           H
ATOM   2420 HD23 LEU A 152      -7.597  -1.908  24.075  1.00 35.41           H
ATOM   2421  N   VAL A 153      -3.554   1.396  24.169  1.00  7.95           N
ATOM   2422  CA  VAL A 153      -2.205   1.870  24.519  1.00  9.53           C
ATOM   2423  C   VAL A 153      -2.311   3.324  24.974  1.00 11.37           C
ATOM   2424  O   VAL A 153      -3.095   4.083  24.406  1.00 12.23           O
ATOM   2425  CB  VAL A 153      -1.210   1.729  23.329  1.00  9.59           C
ATOM   2426  CG1 VAL A 153      -1.213   0.326  22.707  1.00 10.84           C
ATOM   2427  CG2 VAL A 153      -1.439   2.753  22.225  1.00 15.17           C
ATOM   2428  H   VAL A 153      -4.173   2.033  23.692  1.00  9.54           H
ATOM   2429  HA  VAL A 153      -1.819   1.281  25.345  1.00 11.43           H
ATOM   2430  HB  VAL A 153      -0.209   1.921  23.720  1.00 11.51           H
ATOM   2431 HG11 VAL A 153      -0.464   0.265  21.920  1.00 13.00           H
ATOM   2432 HG12 VAL A 153      -0.981  -0.412  23.467  1.00 13.00           H
ATOM   2433 HG13 VAL A 153      -2.185   0.096  22.268  1.00 13.00           H
ATOM   2434 HG21 VAL A 153      -0.782   2.533  21.382  1.00 18.19           H
ATOM   2435 HG22 VAL A 153      -2.476   2.712  21.885  1.00 18.19           H
ATOM   2436 HG23 VAL A 153      -1.205   3.752  22.588  1.00 18.19           H
ATOM   2437  N   LYS A 154      -1.518   3.729  25.970  1.00 11.72           N
ATOM   2438  CA  LYS A 154      -1.577   5.102  26.479  1.00 11.34           C
ATOM   2439  C   LYS A 154      -0.749   6.074  25.637  1.00 14.65           C
ATOM   2440  O   LYS A 154      -1.043   7.271  25.588  1.00 11.89           O
ATOM   2441  CB  LYS A 154      -1.171   5.162  27.953  1.00 10.54           C
ATOM   2442  CG  LYS A 154      -2.074   4.328  28.888  1.00 13.05           C
ATOM   2443  CD  LYS A 154      -3.069   5.086  29.780  1.00 35.22           C
ATOM   2444  CE  LYS A 154      -2.588   5.317  31.224  1.00 48.57           C
ATOM   2445  NZ  LYS A 154      -1.489   6.308  31.327  1.00 33.96           N1+
ATOM   2446  H   LYS A 154      -0.889   3.072  26.409  1.00 14.05           H
ATOM   2447  HA  LYS A 154      -2.613   5.442  26.414  1.00 13.61           H
ATOM   2448  HB2 LYS A 154      -0.145   4.811  28.052  1.00 12.64           H
ATOM   2449  HB3 LYS A 154      -1.186   6.207  28.268  1.00 12.64           H
ATOM   2450  HG2 LYS A 154      -2.615   3.570  28.323  1.00 15.66           H
ATOM   2451  HG3 LYS A 154      -1.405   3.793  29.564  1.00 15.66           H
ATOM   2452  HD2 LYS A 154      -3.299   6.052  29.330  1.00 42.26           H
ATOM   2453  HD3 LYS A 154      -3.998   4.514  29.821  1.00 42.26           H
ATOM   2454  HE2 LYS A 154      -3.425   5.613  31.861  1.00 58.28           H
ATOM   2455  HE3 LYS A 154      -2.218   4.358  31.592  1.00 58.28           H
ATOM   2456  HZ1 LYS A 154      -1.397   6.634  32.280  1.00 40.75           H
ATOM   2457  HZ2 LYS A 154      -0.617   5.877  31.047  1.00 40.75           H
ATOM   2458  HZ3 LYS A 154      -1.685   7.096  30.726  1.00 40.75           H
ATOM   2459  N   ALA A 155       0.351   5.598  25.066  1.00 13.36           N
ATOM   2460  CA  ALA A 155       1.276   6.397  24.254  1.00 12.08           C
ATOM   2461  C   ALA A 155       1.859   5.528  23.154  1.00  9.94           C
ATOM   2462  O   ALA A 155       1.981   4.308  23.297  1.00 10.22           O
ATOM   2463  CB  ALA A 155       2.412   6.955  25.126  1.00 10.19           C
ATOM   2464  H   ALA A 155       0.580   4.622  25.200  1.00 16.03           H
ATOM   2465  HA  ALA A 155       0.751   7.230  23.784  1.00 14.49           H
ATOM   2466  HB1 ALA A 155       3.162   7.432  24.492  1.00 12.22           H
ATOM   2467  HB2 ALA A 155       2.018   7.718  25.780  1.00 12.22           H
ATOM   2468  HB3 ALA A 155       2.882   6.168  25.716  1.00 12.22           H
ATOM   2469  N   ILE A 156       2.257   6.175  22.059  1.00  8.38           N
ATOM   2470  CA  ILE A 156       2.884   5.507  20.931  1.00  8.58           C
ATOM   2471  C   ILE A 156       4.205   6.172  20.639  1.00 10.77           C
ATOM   2472  O   ILE A 156       4.389   7.350  20.926  1.00  9.09           O
ATOM   2473  CB  ILE A 156       1.934   5.478  19.710  1.00 11.01           C
ATOM   2474  CG1 ILE A 156       1.333   6.866  19.380  1.00 12.16           C
ATOM   2475  CG2 ILE A 156       0.851   4.412  19.970  1.00 11.01           C
ATOM   2476  CD1 ILE A 156       0.561   6.901  18.059  1.00 11.95           C
ATOM   2477  H   ILE A 156       2.169   7.179  22.011  1.00 10.05           H
ATOM   2478  HA  ILE A 156       3.099   4.485  21.211  1.00 10.30           H
ATOM   2479  HB  ILE A 156       2.508   5.155  18.838  1.00 13.21           H
ATOM   2480 HG12 ILE A 156       0.639   7.152  20.172  1.00 14.59           H
ATOM   2481 HG13 ILE A 156       2.129   7.608  19.341  1.00 14.59           H
ATOM   2482 HG21 ILE A 156       0.193   4.315  19.110  1.00 13.21           H
ATOM   2483 HG22 ILE A 156       1.324   3.448  20.155  1.00 13.21           H
ATOM   2484 HG23 ILE A 156       0.257   4.689  20.838  1.00 13.21           H
ATOM   2485 HD11 ILE A 156       0.330   7.933  17.809  1.00 14.34           H
ATOM   2486 HD12 ILE A 156       1.158   6.469  17.260  1.00 14.34           H
ATOM   2487 HD13 ILE A 156      -0.364   6.340  18.161  1.00 14.34           H
ATOM   2488  N   GLY A 157       5.136   5.405  20.076  1.00  7.43           N
ATOM   2489  CA  GLY A 157       6.444   5.902  19.726  1.00  7.73           C
ATOM   2490  C   GLY A 157       7.064   5.068  18.622  1.00  6.78           C
ATOM   2491  O   GLY A 157       6.401   4.263  17.970  1.00 10.97           O
ATOM   2492  H   GLY A 157       4.914   4.443  19.856  1.00  8.91           H
ATOM   2493  HA2 GLY A 157       6.375   6.931  19.379  1.00  9.27           H
ATOM   2494  HA3 GLY A 157       7.085   5.858  20.608  1.00  9.27           H
ATOM   2495  N   ILE A 158       8.361   5.281  18.443  1.00  7.67           N
ATOM   2496  CA  ILE A 158       9.155   4.726  17.355  1.00  7.23           C
ATOM   2497  C   ILE A 158      10.477   4.217  17.913  1.00  7.41           C
ATOM   2498  O   ILE A 158      10.841   4.478  19.063  1.00  8.97           O
ATOM   2499  CB  ILE A 158       9.339   5.780  16.256  1.00  8.80           C
ATOM   2500  CG1 ILE A 158      10.072   7.022  16.817  1.00  9.81           C
ATOM   2501  CG2 ILE A 158       7.986   6.100  15.587  1.00 11.22           C
ATOM   2502  CD1 ILE A 158      10.173   8.206  15.870  1.00 13.97           C
ATOM   2503  H   ILE A 158       8.845   5.904  19.076  1.00  9.20           H
ATOM   2504  HA  ILE A 158       8.638   3.869  16.920  1.00  8.67           H
ATOM   2505  HB  ILE A 158       9.972   5.363  15.481  1.00 10.55           H
ATOM   2506 HG12 ILE A 158       9.569   7.392  17.707  1.00 11.76           H
ATOM   2507 HG13 ILE A 158      11.078   6.730  17.092  1.00 11.76           H
ATOM   2508 HG21 ILE A 158       8.161   6.636  14.657  1.00 13.46           H
ATOM   2509 HG22 ILE A 158       7.449   5.179  15.354  1.00 13.46           H
ATOM   2510 HG23 ILE A 158       7.371   6.716  16.242  1.00 13.46           H
ATOM   2511 HD11 ILE A 158      10.782   8.968  16.354  1.00 16.76           H
ATOM   2512 HD12 ILE A 158      10.629   7.891  14.935  1.00 16.76           H
ATOM   2513 HD13 ILE A 158       9.187   8.624  15.675  1.00 16.76           H
ATOM   2514  N   SER A 159      11.158   3.426  17.105  1.00  7.67           N
ATOM   2515  CA  SER A 159      12.437   2.828  17.494  1.00  8.17           C
ATOM   2516  C   SER A 159      13.278   2.621  16.234  1.00  7.97           C
ATOM   2517  O   SER A 159      12.750   2.174  15.224  1.00  8.02           O
ATOM   2518  CB  SER A 159      12.166   1.513  18.245  1.00  9.33           C
ATOM   2519  OG  SER A 159      13.408   0.910  18.599  1.00 10.86           O
ATOM   2520  H   SER A 159      10.772   3.163  16.208  1.00  9.20           H
ATOM   2521  HA  SER A 159      12.960   3.519  18.157  1.00  9.79           H
ATOM   2522  HB2 SER A 159      11.597   1.724  19.150  1.00 11.19           H
ATOM   2523  HB3 SER A 159      11.589   0.834  17.624  1.00 11.19           H
ATOM   2524  HG  SER A 159      13.947   1.556  19.066  1.00 13.02           H
ATOM   2525  N   ASN A 160      14.572   2.985  16.287  1.00 10.68           N
ATOM   2526  CA  ASN A 160      15.482   2.851  15.137  1.00  8.65           C
ATOM   2527  C   ASN A 160      15.095   3.748  13.960  1.00  9.17           C
ATOM   2528  O   ASN A 160      15.390   3.422  12.808  1.00 10.51           O
ATOM   2529  CB  ASN A 160      15.582   1.391  14.704  1.00  6.40           C
ATOM   2530  CG  ASN A 160      15.998   0.494  15.845  1.00  8.65           C
ATOM   2531  OD1 ASN A 160      17.107   0.637  16.348  1.00 10.70           O
ATOM   2532  ND2 ASN A 160      15.150  -0.459  16.216  1.00  8.73           N
ATOM   2533  H   ASN A 160      14.957   3.306  17.165  1.00 12.81           H
ATOM   2534  HA  ASN A 160      16.475   3.166  15.456  1.00 10.37           H
ATOM   2535  HB2 ASN A 160      14.657   1.047  14.244  1.00  7.68           H
ATOM   2536  HB3 ASN A 160      16.379   1.354  13.961  1.00  7.68           H
ATOM   2537 HD21 ASN A 160      15.426  -1.113  16.937  1.00 10.47           H
ATOM   2538 HD22 ASN A 160      14.241  -0.545  15.781  1.00 10.47           H
ATOM   2539  N   PHE A 161      14.453   4.892  14.248  1.00  9.88           N
ATOM   2540  CA  PHE A 161      14.131   5.896  13.247  1.00  6.97           C
ATOM   2541  C   PHE A 161      15.244   6.940  13.227  1.00 12.02           C
ATOM   2542  O   PHE A 161      15.610   7.470  14.288  1.00 11.49           O
ATOM   2543  CB  PHE A 161      12.794   6.598  13.543  1.00  8.94           C
ATOM   2544  CG  PHE A 161      11.543   5.843  13.147  1.00 10.18           C
ATOM   2545  CD1 PHE A 161      11.371   4.490  13.475  1.00  9.43           C
ATOM   2546  CD2 PHE A 161      10.527   6.505  12.434  1.00 13.49           C
ATOM   2547  CE1 PHE A 161      10.202   3.792  13.148  1.00 10.59           C
ATOM   2548  CE2 PHE A 161       9.393   5.795  12.025  1.00 13.73           C
ATOM   2549  CZ  PHE A 161       9.209   4.453  12.404  1.00  8.46           C
ATOM   2550  H   PHE A 161      14.266   5.115  15.217  1.00 11.86           H
ATOM   2551  HA  PHE A 161      14.054   5.436  12.263  1.00  8.36           H
ATOM   2552  HB2 PHE A 161      12.753   6.843  14.606  1.00 10.72           H
ATOM   2553  HB3 PHE A 161      12.785   7.539  12.987  1.00 10.72           H
ATOM   2554  HD1 PHE A 161      12.145   3.984  14.000  1.00 11.31           H
ATOM   2555  HD2 PHE A 161      10.640   7.544  12.164  1.00 16.19           H
ATOM   2556  HE1 PHE A 161      10.078   2.758  13.440  1.00 12.71           H
ATOM   2557  HE2 PHE A 161       8.655   6.291  11.423  1.00 16.47           H
ATOM   2558  HZ  PHE A 161       8.311   3.924  12.113  1.00 10.15           H
ATOM   2559  N   ASN A 162      15.738   7.231  12.014  1.00  9.85           N
ATOM   2560  CA  ASN A 162      16.695   8.311  11.773  1.00 10.65           C
ATOM   2561  C   ASN A 162      15.970   9.669  11.783  1.00 10.64           C
ATOM   2562  O   ASN A 162      14.736   9.717  11.802  1.00 12.66           O
ATOM   2563  CB  ASN A 162      17.545   8.033  10.511  1.00 11.56           C
ATOM   2564  CG  ASN A 162      16.793   8.155   9.196  1.00 15.39           C
ATOM   2565  OD1 ASN A 162      16.010   9.080   9.031  1.00 13.74           O
ATOM   2566  ND2 ASN A 162      17.092   7.302   8.223  1.00 14.28           N
ATOM   2567  H   ASN A 162      15.365   6.752  11.204  1.00 11.81           H
ATOM   2568  HA  ASN A 162      17.402   8.328  12.604  1.00 12.77           H
ATOM   2569  HB2 ASN A 162      18.335   8.779  10.483  1.00 13.86           H
ATOM   2570  HB3 ASN A 162      17.998   7.050  10.601  1.00 13.86           H
ATOM   2571 HD21 ASN A 162      16.648   7.401   7.322  1.00 17.13           H
ATOM   2572 HD22 ASN A 162      17.794   6.590   8.376  1.00 17.13           H
ATOM   2573  N   HIS A 163      16.692  10.795  11.807  1.00 11.73           N
ATOM   2574  CA  HIS A 163      16.010  12.083  11.995  1.00 15.32           C
ATOM   2575  C   HIS A 163      15.066  12.426  10.834  1.00 12.69           C
ATOM   2576  O   HIS A 163      14.056  13.083  11.067  1.00 14.17           O
ATOM   2577  CB  HIS A 163      17.002  13.208  12.295  1.00 16.53           C
ATOM   2578  CG  HIS A 163      17.615  13.857  11.092  1.00 15.87           C
ATOM   2579  ND1 HIS A 163      18.579  13.319  10.275  1.00 20.20           N1+
ATOM   2580  CD2 HIS A 163      17.278  15.084  10.585  1.00 23.86           C
ATOM   2581  CE1 HIS A 163      18.837  14.188   9.282  1.00 22.54           C
ATOM   2582  NE2 HIS A 163      18.059  15.274   9.462  1.00 23.71           N
ATOM   2583  H   HIS A 163      17.702  10.756  11.773  1.00 14.08           H
ATOM   2584  HA  HIS A 163      15.391  11.973  12.886  1.00 18.38           H
ATOM   2585  HB2 HIS A 163      17.787  12.830  12.950  1.00 19.83           H
ATOM   2586  HB3 HIS A 163      16.467  13.986  12.837  1.00 19.83           H
ATOM   2587  HD1 HIS A 163      19.023  12.420  10.401  1.00 24.24           H
ATOM   2588  HD2 HIS A 163      16.542  15.767  10.986  1.00 28.62           H
ATOM   2589  HE1 HIS A 163      19.554  14.040   8.486  1.00 27.05           H
ATOM   2590  HE2 HIS A 163      18.056  16.097   8.874  1.00 28.45           H
ATOM   2591  N   LEU A 164      15.358  12.003   9.602  1.00 12.77           N
ATOM   2592  CA  LEU A 164      14.468  12.214   8.454  1.00 15.63           C
ATOM   2593  C   LEU A 164      13.158  11.415   8.569  1.00 13.23           C
ATOM   2594  O   LEU A 164      12.100  11.892   8.175  1.00 14.85           O
ATOM   2595  CB  LEU A 164      15.188  11.871   7.141  1.00 15.09           C
ATOM   2596  CG  LEU A 164      16.402  12.758   6.794  1.00 19.90           C
ATOM   2597  CD1 LEU A 164      16.859  12.378   5.379  1.00 31.25           C
ATOM   2598  CD2 LEU A 164      16.093  14.267   6.837  1.00 22.10           C
ATOM   2599  H   LEU A 164      16.172  11.425   9.458  1.00 15.31           H
ATOM   2600  HA  LEU A 164      14.193  13.267   8.434  1.00 18.75           H
ATOM   2601  HB2 LEU A 164      15.516  10.831   7.172  1.00 18.11           H
ATOM   2602  HB3 LEU A 164      14.459  11.962   6.334  1.00 18.11           H
ATOM   2603  HG  LEU A 164      17.217  12.541   7.485  1.00 23.87           H
ATOM   2604 HD11 LEU A 164      17.769  12.923   5.125  1.00 37.50           H
ATOM   2605 HD12 LEU A 164      17.067  11.309   5.329  1.00 37.50           H
ATOM   2606 HD13 LEU A 164      16.084  12.622   4.653  1.00 37.50           H
ATOM   2607 HD21 LEU A 164      16.975  14.832   6.537  1.00 26.52           H
ATOM   2608 HD22 LEU A 164      15.266  14.497   6.165  1.00 26.52           H
ATOM   2609 HD23 LEU A 164      15.827  14.573   7.847  1.00 26.52           H
ATOM   2610  N   GLN A 165      13.208  10.218   9.152  1.00 10.41           N
ATOM   2611  CA  GLN A 165      12.023   9.399   9.418  1.00 12.44           C
ATOM   2612  C   GLN A 165      11.160   9.960  10.541  1.00 10.80           C
ATOM   2613  O   GLN A 165       9.931   9.932  10.442  1.00 14.97           O
ATOM   2614  CB  GLN A 165      12.464   7.965   9.729  1.00 12.50           C
ATOM   2615  CG  GLN A 165      13.009   7.300   8.460  1.00 14.31           C
ATOM   2616  CD  GLN A 165      13.743   5.997   8.746  1.00 15.17           C
ATOM   2617  OE1 GLN A 165      14.339   5.796   9.803  1.00 11.60           O
ATOM   2618  NE2 GLN A 165      13.766   5.119   7.759  1.00 11.80           N
ATOM   2619  H   GLN A 165      14.105   9.862   9.449  1.00 12.49           H
ATOM   2620  HA  GLN A 165      11.417   9.375   8.517  1.00 14.92           H
ATOM   2621  HB2 GLN A 165      13.219   7.982  10.513  1.00 14.99           H
ATOM   2622  HB3 GLN A 165      11.609   7.386  10.070  1.00 14.99           H
ATOM   2623  HG2 GLN A 165      12.199   7.126   7.755  1.00 17.17           H
ATOM   2624  HG3 GLN A 165      13.733   7.971   8.001  1.00 17.17           H
ATOM   2625 HE21 GLN A 165      13.292   5.332   6.895  1.00 14.15           H
ATOM   2626 HE22 GLN A 165      14.276   4.252   7.867  1.00 14.15           H
ATOM   2627  N   VAL A 166      11.797  10.492  11.586  1.00 11.78           N
ATOM   2628  CA  VAL A 166      11.085  11.241  12.613  1.00 12.22           C
ATOM   2629  C   VAL A 166      10.391  12.430  11.972  1.00 13.25           C
ATOM   2630  O   VAL A 166       9.212  12.657  12.217  1.00 11.98           O
ATOM   2631  CB  VAL A 166      12.015  11.679  13.748  1.00 15.35           C
ATOM   2632  CG1 VAL A 166      11.179  12.411  14.817  1.00 12.53           C
ATOM   2633  CG2 VAL A 166      12.704  10.493  14.428  1.00 14.77           C
ATOM   2634  H   VAL A 166      12.810  10.475  11.613  1.00 14.13           H
ATOM   2635  HA  VAL A 166      10.316  10.589  13.034  1.00 14.66           H
ATOM   2636  HB  VAL A 166      12.781  12.343  13.348  1.00 18.41           H
ATOM   2637 HG11 VAL A 166      11.816  12.676  15.659  1.00 15.03           H
ATOM   2638 HG12 VAL A 166      10.749  13.321  14.410  1.00 15.03           H
ATOM   2639 HG13 VAL A 166      10.374  11.771  15.177  1.00 15.03           H
ATOM   2640 HG21 VAL A 166      13.292  10.837  15.279  1.00 17.72           H
ATOM   2641 HG22 VAL A 166      11.958   9.783  14.754  1.00 17.72           H
ATOM   2642 HG23 VAL A 166      13.366   9.982  13.743  1.00 17.72           H
ATOM   2643  N   GLU A 167      11.124  13.186  11.153  1.00 14.57           N
ATOM   2644  CA  GLU A 167      10.593  14.386  10.536  1.00 15.72           C
ATOM   2645  C   GLU A 167       9.375  14.064   9.664  1.00 15.70           C
ATOM   2646  O   GLU A 167       8.430  14.843   9.631  1.00 16.87           O
ATOM   2647  CB  GLU A 167      11.719  15.105   9.788  1.00 17.87           C
ATOM   2648  CG  GLU A 167      11.308  16.534   9.474  1.00 39.80           C
ATOM   2649  CD  GLU A 167      12.551  17.356   9.169  1.00 47.21           C
ATOM   2650  OE1 GLU A 167      13.118  17.124   8.077  1.00 41.57           O
ATOM   2651  OE2 GLU A 167      12.914  18.176  10.050  1.00 61.52           O1-
ATOM   2652  H   GLU A 167      12.083  12.933  10.956  1.00 17.48           H
ATOM   2653  HA  GLU A 167      10.269  15.042  11.347  1.00 18.86           H
ATOM   2654  HB2 GLU A 167      12.622  15.126  10.399  1.00 21.44           H
ATOM   2655  HB3 GLU A 167      11.942  14.580   8.859  1.00 21.44           H
ATOM   2656  HG2 GLU A 167      10.677  16.483   8.589  1.00 47.75           H
ATOM   2657  HG3 GLU A 167      10.782  16.962  10.330  1.00 47.75           H
ATOM   2658  N   MET A 168       9.387  12.929   8.950  1.00 15.27           N
ATOM   2659  CA  MET A 168       8.280  12.467   8.122  1.00 18.16           C
ATOM   2660  C   MET A 168       6.999  12.314   8.951  1.00 16.02           C
ATOM   2661  O   MET A 168       5.930  12.774   8.546  1.00 15.42           O
ATOM   2662  CB  MET A 168       8.691  11.123   7.503  1.00 21.00           C
ATOM   2663  CG  MET A 168       8.064  10.872   6.133  1.00 44.69           C
ATOM   2664  SD  MET A 168       8.428   9.208   5.502  1.00 56.42           S
ATOM   2665  CE  MET A 168      10.248   9.216   5.557  1.00 32.24           C
ATOM   2666  H   MET A 168      10.211  12.346   8.984  1.00 18.32           H
ATOM   2667  HA  MET A 168       8.110  13.190   7.323  1.00 21.79           H
ATOM   2668  HB2 MET A 168       9.773  11.104   7.389  1.00 25.20           H
ATOM   2669  HB3 MET A 168       8.404  10.308   8.172  1.00 25.20           H
ATOM   2670  HG2 MET A 168       6.983  10.986   6.211  1.00 53.63           H
ATOM   2671  HG3 MET A 168       8.435  11.613   5.422  1.00 53.63           H
ATOM   2672  HE1 MET A 168      10.629   8.349   5.015  1.00 38.69           H
ATOM   2673  HE2 MET A 168      10.627  10.129   5.097  1.00 38.69           H
ATOM   2674  HE3 MET A 168      10.590   9.157   6.587  1.00 38.69           H
ATOM   2675  N   ILE A 169       7.113  11.701  10.137  1.00 13.85           N
ATOM   2676  CA  ILE A 169       5.989  11.595  11.055  1.00 13.81           C
ATOM   2677  C   ILE A 169       5.553  12.959  11.547  1.00 15.29           C
ATOM   2678  O   ILE A 169       4.352  13.237  11.532  1.00 14.68           O
ATOM   2679  CB  ILE A 169       6.278  10.612  12.207  1.00 16.21           C
ATOM   2680  CG1 ILE A 169       6.462   9.203  11.596  1.00 17.55           C
ATOM   2681  CG2 ILE A 169       5.122  10.676  13.231  1.00 16.83           C
ATOM   2682  CD1 ILE A 169       6.867   8.147  12.615  1.00 24.90           C
ATOM   2683  H   ILE A 169       8.022  11.388  10.451  1.00 16.62           H
ATOM   2684  HA  ILE A 169       5.155  11.184  10.481  1.00 16.56           H
ATOM   2685  HB  ILE A 169       7.200  10.914  12.707  1.00 19.45           H
ATOM   2686 HG12 ILE A 169       5.536   8.882  11.118  1.00 21.05           H
ATOM   2687 HG13 ILE A 169       7.244   9.228  10.838  1.00 21.05           H
ATOM   2688 HG21 ILE A 169       5.212   9.901  13.985  1.00 20.19           H
ATOM   2689 HG22 ILE A 169       5.132  11.634  13.752  1.00 20.19           H
ATOM   2690 HG23 ILE A 169       4.164  10.553  12.724  1.00 20.19           H
ATOM   2691 HD11 ILE A 169       6.834   7.171  12.138  1.00 29.87           H
ATOM   2692 HD12 ILE A 169       7.879   8.355  12.966  1.00 29.87           H
ATOM   2693 HD13 ILE A 169       6.182   8.109  13.458  1.00 29.87           H
ATOM   2694  N   LEU A 170       6.488  13.809  11.995  1.00 14.72           N
ATOM   2695  CA  LEU A 170       6.120  15.121  12.549  1.00 16.21           C
ATOM   2696  C   LEU A 170       5.451  16.025  11.509  1.00 19.12           C
ATOM   2697  O   LEU A 170       4.702  16.924  11.887  1.00 19.86           O
ATOM   2698  CB  LEU A 170       7.357  15.816  13.157  1.00 14.06           C
ATOM   2699  CG  LEU A 170       7.961  15.062  14.345  1.00 13.36           C
ATOM   2700  CD1 LEU A 170       9.250  15.786  14.762  1.00 16.51           C
ATOM   2701  CD2 LEU A 170       6.996  14.957  15.535  1.00 17.13           C
ATOM   2702  H   LEU A 170       7.464  13.549  11.950  1.00 17.66           H
ATOM   2703  HA  LEU A 170       5.386  14.946  13.334  1.00 19.44           H
ATOM   2704  HB2 LEU A 170       8.110  15.935  12.375  1.00 16.86           H
ATOM   2705  HB3 LEU A 170       7.068  16.813  13.493  1.00 16.86           H
ATOM   2706  HG  LEU A 170       8.213  14.051  14.038  1.00 16.03           H
ATOM   2707 HD11 LEU A 170       9.731  15.241  15.572  1.00 19.81           H
ATOM   2708 HD12 LEU A 170       9.932  15.839  13.914  1.00 19.81           H
ATOM   2709 HD13 LEU A 170       9.026  16.795  15.100  1.00 19.81           H
ATOM   2710 HD21 LEU A 170       7.512  14.511  16.385  1.00 20.55           H
ATOM   2711 HD22 LEU A 170       6.632  15.944  15.820  1.00 20.55           H
ATOM   2712 HD23 LEU A 170       6.150  14.317  15.281  1.00 20.55           H
ATOM   2713  N   ASN A 171       5.713  15.796  10.219  1.00 13.44           N
ATOM   2714  CA  ASN A 171       5.126  16.545   9.111  1.00 20.63           C
ATOM   2715  C   ASN A 171       3.944  15.816   8.468  1.00 19.91           C
ATOM   2716  O   ASN A 171       3.468  16.254   7.420  1.00 25.41           O
ATOM   2717  CB  ASN A 171       6.216  16.894   8.082  1.00 20.60           C
ATOM   2718  CG  ASN A 171       7.319  17.819   8.613  1.00 26.18           C
ATOM   2719  OD1 ASN A 171       8.466  17.717   8.208  1.00 41.27           O
ATOM   2720  ND2 ASN A 171       7.008  18.746   9.505  1.00 31.94           N
ATOM   2721  H   ASN A 171       6.331  15.035   9.979  1.00 16.12           H
ATOM   2722  HA  ASN A 171       4.727  17.487   9.486  1.00 24.75           H
ATOM   2723  HB2 ASN A 171       6.666  15.985   7.681  1.00 24.72           H
ATOM   2724  HB3 ASN A 171       5.769  17.393   7.222  1.00 24.72           H
ATOM   2725 HD21 ASN A 171       7.726  19.375   9.826  1.00 38.32           H
ATOM   2726 HD22 ASN A 171       6.058  18.828   9.832  1.00 38.32           H
ATOM   2727  N   LYS A 172       3.464  14.721   9.061  1.00 17.71           N
ATOM   2728  CA  LYS A 172       2.346  13.961   8.502  1.00 22.02           C
ATOM   2729  C   LYS A 172       1.114  14.864   8.447  1.00 27.60           C
ATOM   2730  O   LYS A 172       0.786  15.488   9.460  1.00 21.48           O
ATOM   2731  CB  LYS A 172       2.056  12.720   9.346  1.00 18.69           C
ATOM   2732  CG  LYS A 172       0.765  12.008   8.925  1.00 19.26           C
ATOM   2733  CD  LYS A 172       0.506  10.704   9.687  1.00 14.87           C
ATOM   2734  CE  LYS A 172      -0.600   9.886   9.004  1.00 19.21           C
ATOM   2735  NZ  LYS A 172      -1.833  10.671   8.840  1.00 20.17           N1+
ATOM   2736  H   LYS A 172       3.897  14.385   9.910  1.00 21.25           H
ATOM   2737  HA  LYS A 172       2.626  13.623   7.507  1.00 26.42           H
ATOM   2738  HB2 LYS A 172       2.902  12.033   9.284  1.00 22.43           H
ATOM   2739  HB3 LYS A 172       1.934  13.029  10.385  1.00 22.43           H
ATOM   2740  HG2 LYS A 172      -0.070  12.672   9.132  1.00 23.10           H
ATOM   2741  HG3 LYS A 172       0.804  11.791   7.856  1.00 23.10           H
ATOM   2742  HD2 LYS A 172       1.419  10.105   9.714  1.00 17.83           H
ATOM   2743  HD3 LYS A 172       0.203  10.934  10.711  1.00 17.83           H
ATOM   2744  HE2 LYS A 172      -0.256   9.551   8.026  1.00 23.05           H
ATOM   2745  HE3 LYS A 172      -0.814   9.005   9.612  1.00 23.05           H
ATOM   2746  HZ1 LYS A 172      -2.536  10.109   8.377  1.00 24.19           H
ATOM   2747  HZ2 LYS A 172      -2.181  10.936   9.750  1.00 24.19           H
ATOM   2748  HZ3 LYS A 172      -1.654  11.505   8.298  1.00 24.19           H
ATOM   2749  N   PRO A 173       0.377  14.878   7.327  1.00 23.96           N
ATOM   2750  CA  PRO A 173      -0.879  15.595   7.290  1.00 33.47           C
ATOM   2751  C   PRO A 173      -1.896  14.843   8.142  1.00 27.89           C
ATOM   2752  O   PRO A 173      -2.092  13.629   8.018  1.00 19.98           O
ATOM   2753  CB  PRO A 173      -1.285  15.624   5.811  1.00 38.45           C
ATOM   2754  CG  PRO A 173      -0.569  14.423   5.193  1.00 37.54           C
ATOM   2755  CD  PRO A 173       0.712  14.313   6.020  1.00 31.75           C
ATOM   2756  HA  PRO A 173      -0.746  16.634   7.596  1.00 40.16           H
ATOM   2757  HB2 PRO A 173      -2.361  15.625   5.628  1.00 46.13           H
ATOM   2758  HB3 PRO A 173      -0.839  16.529   5.395  1.00 46.13           H
ATOM   2759  HG2 PRO A 173      -1.192  13.533   5.290  1.00 45.04           H
ATOM   2760  HG3 PRO A 173      -0.315  14.604   4.148  1.00 45.04           H
ATOM   2761  HD2 PRO A 173       0.983  13.259   6.078  1.00 38.10           H
ATOM   2762  HD3 PRO A 173       1.493  14.916   5.552  1.00 38.10           H
ATOM   2763  N   GLY A 174      -2.534  15.607   9.026  1.00 16.61           N
ATOM   2764  CA  GLY A 174      -3.524  15.087   9.943  1.00 14.42           C
ATOM   2765  C   GLY A 174      -2.914  14.416  11.169  1.00 13.61           C
ATOM   2766  O   GLY A 174      -3.660  13.719  11.854  1.00 13.21           O
ATOM   2767  H   GLY A 174      -2.267  16.576   9.118  1.00 19.93           H
ATOM   2768  HA2 GLY A 174      -4.166  15.903  10.275  1.00 17.30           H
ATOM   2769  HA3 GLY A 174      -4.129  14.347   9.419  1.00 17.30           H
ATOM   2770  N   LEU A 175      -1.619  14.617  11.460  1.00 13.51           N
ATOM   2771  CA  LEU A 175      -0.943  14.061  12.650  1.00 15.02           C
ATOM   2772  C   LEU A 175      -1.828  14.331  13.883  1.00 15.20           C
ATOM   2773  O   LEU A 175      -2.199  15.476  14.143  1.00 14.15           O
ATOM   2774  CB  LEU A 175       0.409  14.784  12.861  1.00 15.94           C
ATOM   2775  CG  LEU A 175       1.641  14.026  13.396  1.00 28.80           C
ATOM   2776  CD1 LEU A 175       2.365  14.801  14.499  1.00 21.89           C
ATOM   2777  CD2 LEU A 175       1.498  12.551  13.767  1.00 14.41           C
ATOM   2778  H   LEU A 175      -1.068  15.193  10.844  1.00 16.21           H
ATOM   2779  HA  LEU A 175      -0.783  12.993  12.511  1.00 18.02           H
ATOM   2780  HB2 LEU A 175       0.712  15.234  11.919  1.00 19.12           H
ATOM   2781  HB3 LEU A 175       0.236  15.640  13.514  1.00 19.12           H
ATOM   2782  HG  LEU A 175       2.330  14.032  12.559  1.00 34.56           H
ATOM   2783 HD11 LEU A 175       3.350  14.364  14.666  1.00 26.26           H
ATOM   2784 HD12 LEU A 175       2.496  15.842  14.204  1.00 26.26           H
ATOM   2785 HD13 LEU A 175       1.785  14.752  15.420  1.00 26.26           H
ATOM   2786 HD21 LEU A 175       2.468  12.152  14.057  1.00 17.28           H
ATOM   2787 HD22 LEU A 175       0.798  12.443  14.593  1.00 17.28           H
ATOM   2788 HD23 LEU A 175       1.145  11.980  12.910  1.00 17.28           H
ATOM   2789  N   LYS A 176      -2.155  13.283  14.632  1.00 12.19           N
ATOM   2790  CA  LYS A 176      -3.015  13.348  15.813  1.00 10.11           C
ATOM   2791  C   LYS A 176      -2.199  13.225  17.098  1.00 16.32           C
ATOM   2792  O   LYS A 176      -2.316  14.070  17.983  1.00 14.66           O
ATOM   2793  CB  LYS A 176      -4.124  12.304  15.689  1.00 14.46           C
ATOM   2794  CG  LYS A 176      -5.253  12.592  16.686  1.00 19.11           C
ATOM   2795  CD  LYS A 176      -6.438  11.648  16.407  1.00 19.62           C
ATOM   2796  CE  LYS A 176      -7.533  11.870  17.447  1.00 25.75           C
ATOM   2797  NZ  LYS A 176      -8.688  10.993  17.188  1.00 22.51           N1+
ATOM   2798  H   LYS A 176      -1.834  12.367  14.344  1.00 14.63           H
ATOM   2799  HA  LYS A 176      -3.495  14.330  15.826  1.00 12.13           H
ATOM   2800  HB2 LYS A 176      -4.539  12.349  14.680  1.00 17.35           H
ATOM   2801  HB3 LYS A 176      -3.730  11.299  15.851  1.00 17.35           H
ATOM   2802  HG2 LYS A 176      -4.899  12.455  17.707  1.00 22.93           H
ATOM   2803  HG3 LYS A 176      -5.588  13.622  16.563  1.00 22.93           H
ATOM   2804  HD2 LYS A 176      -6.833  11.849  15.412  1.00 23.54           H
ATOM   2805  HD3 LYS A 176      -6.100  10.610  16.447  1.00 23.54           H
ATOM   2806  HE2 LYS A 176      -7.122  11.632  18.430  1.00 30.89           H
ATOM   2807  HE3 LYS A 176      -7.852  12.913  17.438  1.00 30.89           H
ATOM   2808  HZ1 LYS A 176      -9.430  11.170  17.846  1.00 27.01           H
ATOM   2809  HZ2 LYS A 176      -9.007  11.108  16.234  1.00 27.01           H
ATOM   2810  HZ3 LYS A 176      -8.395  10.027  17.295  1.00 27.01           H
ATOM   2811  N   TYR A 177      -1.302  12.236  17.168  1.00 10.53           N
ATOM   2812  CA  TYR A 177      -0.430  12.011  18.321  1.00 13.17           C
ATOM   2813  C   TYR A 177       1.013  12.012  17.844  1.00 16.58           C
ATOM   2814  O   TYR A 177       1.395  11.238  16.963  1.00 14.15           O
ATOM   2815  CB  TYR A 177      -0.821  10.686  18.998  1.00 12.91           C
ATOM   2816  CG  TYR A 177      -2.261  10.673  19.465  1.00 14.91           C
ATOM   2817  CD1 TYR A 177      -2.677  11.576  20.463  1.00 20.76           C
ATOM   2818  CD2 TYR A 177      -3.194   9.795  18.886  1.00 11.98           C
ATOM   2819  CE1 TYR A 177      -4.024  11.606  20.862  1.00 17.67           C
ATOM   2820  CE2 TYR A 177      -4.544   9.829  19.262  1.00 17.33           C
ATOM   2821  CZ  TYR A 177      -4.964  10.760  20.240  1.00 14.64           C
ATOM   2822  OH  TYR A 177      -6.263  10.806  20.633  1.00 21.04           O
ATOM   2823  H   TYR A 177      -1.194  11.623  16.370  1.00 12.64           H
ATOM   2824  HA  TYR A 177      -0.546  12.812  19.049  1.00 15.80           H
ATOM   2825  HB2 TYR A 177      -0.658   9.872  18.299  1.00 15.49           H
ATOM   2826  HB3 TYR A 177      -0.171  10.531  19.861  1.00 15.49           H
ATOM   2827  HD1 TYR A 177      -1.965  12.248  20.920  1.00 24.91           H
ATOM   2828  HD2 TYR A 177      -2.879   9.092  18.133  1.00 14.37           H
ATOM   2829  HE1 TYR A 177      -4.343  12.289  21.635  1.00 21.20           H
ATOM   2830  HE2 TYR A 177      -5.251   9.146  18.812  1.00 20.79           H
ATOM   2831  HH  TYR A 177      -6.788  10.078  20.275  1.00 25.24           H
ATOM   2832  N   LYS A 178       1.824  12.908  18.416  1.00 14.82           N
ATOM   2833  CA  LYS A 178       3.258  12.915  18.159  1.00 12.84           C
ATOM   2834  C   LYS A 178       3.879  11.659  18.777  1.00 12.04           C
ATOM   2835  O   LYS A 178       3.409  11.212  19.827  1.00 12.60           O
ATOM   2836  CB  LYS A 178       3.938  14.151  18.767  1.00 19.54           C
ATOM   2837  CG  LYS A 178       3.558  15.453  18.054  1.00 30.66           C
ATOM   2838  CD  LYS A 178       4.164  16.695  18.740  1.00 25.98           C
ATOM   2839  CE  LYS A 178       5.688  16.573  18.932  1.00 29.84           C
ATOM   2840  NZ  LYS A 178       6.339  17.880  19.205  1.00 44.10           N1+
ATOM   2841  H   LYS A 178       1.458  13.527  19.126  1.00 17.78           H
ATOM   2842  HA  LYS A 178       3.433  12.920  17.085  1.00 15.40           H
ATOM   2843  HB2 LYS A 178       3.695  14.220  19.830  1.00 23.45           H
ATOM   2844  HB3 LYS A 178       5.017  14.019  18.669  1.00 23.45           H
ATOM   2845  HG2 LYS A 178       3.903  15.405  17.020  1.00 36.79           H
ATOM   2846  HG3 LYS A 178       2.472  15.557  18.054  1.00 36.79           H
ATOM   2847  HD2 LYS A 178       3.942  17.569  18.125  1.00 31.17           H
ATOM   2848  HD3 LYS A 178       3.687  16.833  19.712  1.00 31.17           H
ATOM   2849  HE2 LYS A 178       5.895  15.882  19.752  1.00 35.80           H
ATOM   2850  HE3 LYS A 178       6.110  16.154  18.017  1.00 35.80           H
ATOM   2851  HZ1 LYS A 178       7.312  17.725  19.445  1.00 52.92           H
ATOM   2852  HZ2 LYS A 178       6.289  18.470  18.385  1.00 52.92           H
ATOM   2853  HZ3 LYS A 178       5.879  18.340  19.979  1.00 52.92           H
ATOM   2854  N   PRO A 179       4.989  11.145  18.228  1.00 15.52           N
ATOM   2855  CA  PRO A 179       5.722  10.088  18.914  1.00  7.99           C
ATOM   2856  C   PRO A 179       6.219  10.580  20.277  1.00 10.70           C
ATOM   2857  O   PRO A 179       6.784  11.677  20.383  1.00 12.65           O
ATOM   2858  CB  PRO A 179       6.917   9.759  18.009  1.00 12.35           C
ATOM   2859  CG  PRO A 179       6.553  10.347  16.646  1.00 18.46           C
ATOM   2860  CD  PRO A 179       5.622  11.513  16.968  1.00 15.33           C
ATOM   2861  HA  PRO A 179       5.105   9.193  18.977  1.00  9.58           H
ATOM   2862  HB2 PRO A 179       7.783  10.312  18.381  1.00 14.82           H
ATOM   2863  HB3 PRO A 179       7.156   8.696  17.953  1.00 14.82           H
ATOM   2864  HG2 PRO A 179       7.435  10.706  16.116  1.00 22.14           H
ATOM   2865  HG3 PRO A 179       6.031   9.583  16.066  1.00 22.14           H
ATOM   2866  HD2 PRO A 179       6.202  12.425  17.106  1.00 18.39           H
ATOM   2867  HD3 PRO A 179       4.893  11.592  16.164  1.00 18.39           H
ATOM   2868  N   ALA A 180       6.003   9.774  21.318  1.00 10.18           N
ATOM   2869  CA  ALA A 180       6.434  10.131  22.667  1.00 10.51           C
ATOM   2870  C   ALA A 180       7.897   9.809  22.882  1.00  8.23           C
ATOM   2871  O   ALA A 180       8.560  10.486  23.658  1.00 10.04           O
ATOM   2872  CB  ALA A 180       5.586   9.414  23.711  1.00  7.13           C
ATOM   2873  H   ALA A 180       5.507   8.903  21.188  1.00 12.21           H
ATOM   2874  HA  ALA A 180       6.300  11.203  22.810  1.00 12.61           H
ATOM   2875  HB1 ALA A 180       5.958   9.661  24.700  1.00  8.56           H
ATOM   2876  HB2 ALA A 180       4.551   9.743  23.637  1.00  8.56           H
ATOM   2877  HB3 ALA A 180       5.638   8.334  23.566  1.00  8.56           H
ATOM   2878  N   VAL A 181       8.356   8.731  22.238  1.00 11.49           N
ATOM   2879  CA  VAL A 181       9.642   8.111  22.465  1.00 10.00           C
ATOM   2880  C   VAL A 181      10.263   7.694  21.147  1.00 13.37           C
ATOM   2881  O   VAL A 181       9.547   7.217  20.281  1.00  8.86           O
ATOM   2882  CB  VAL A 181       9.490   6.910  23.418  1.00 10.78           C
ATOM   2883  CG1 VAL A 181      10.763   6.048  23.541  1.00 10.37           C
ATOM   2884  CG2 VAL A 181       9.118   7.405  24.820  1.00 10.00           C
ATOM   2885  H   VAL A 181       7.739   8.271  21.583  1.00 13.79           H
ATOM   2886  HA  VAL A 181      10.276   8.847  22.933  1.00 12.00           H
ATOM   2887  HB  VAL A 181       8.689   6.277  23.036  1.00 12.94           H
ATOM   2888 HG11 VAL A 181      10.575   5.243  24.246  1.00 12.43           H
ATOM   2889 HG12 VAL A 181      11.019   5.590  22.584  1.00 12.43           H
ATOM   2890 HG13 VAL A 181      11.597   6.654  23.895  1.00 12.43           H
ATOM   2891 HG21 VAL A 181       9.046   6.567  25.510  1.00 11.99           H
ATOM   2892 HG22 VAL A 181       9.887   8.088  25.176  1.00 11.99           H
ATOM   2893 HG23 VAL A 181       8.158   7.914  24.813  1.00 11.99           H
ATOM   2894  N   ASN A 182      11.592   7.837  21.022  1.00  8.50           N
ATOM   2895  CA  ASN A 182      12.388   7.142  20.031  1.00  7.20           C
ATOM   2896  C   ASN A 182      13.427   6.290  20.777  1.00  9.22           C
ATOM   2897  O   ASN A 182      14.278   6.820  21.488  1.00  9.63           O
ATOM   2898  CB  ASN A 182      13.027   8.122  19.038  1.00  8.42           C
ATOM   2899  CG  ASN A 182      13.705   7.422  17.862  1.00  9.46           C
ATOM   2900  OD1 ASN A 182      13.497   6.230  17.601  1.00  9.54           O
ATOM   2901  ND2 ASN A 182      14.463   8.188  17.083  1.00 11.58           N
ATOM   2902  H   ASN A 182      12.094   8.293  21.773  1.00 10.20           H
ATOM   2903  HA  ASN A 182      11.736   6.496  19.460  1.00  8.63           H
ATOM   2904  HB2 ASN A 182      12.219   8.729  18.630  1.00 10.10           H
ATOM   2905  HB3 ASN A 182      13.736   8.775  19.552  1.00 10.10           H
ATOM   2906 HD21 ASN A 182      14.902   7.788  16.264  1.00 13.89           H
ATOM   2907 HD22 ASN A 182      14.598   9.159  17.301  1.00 13.89           H
ATOM   2908  N   GLN A 183      13.323   4.968  20.661  1.00  8.19           N
ATOM   2909  CA  GLN A 183      14.215   4.041  21.334  1.00  6.81           C
ATOM   2910  C   GLN A 183      15.331   3.678  20.341  1.00  8.13           C
ATOM   2911  O   GLN A 183      15.047   3.092  19.297  1.00  7.88           O
ATOM   2912  CB  GLN A 183      13.380   2.864  21.872  1.00  7.95           C
ATOM   2913  CG  GLN A 183      14.326   1.861  22.518  1.00  8.04           C
ATOM   2914  CD  GLN A 183      13.705   0.575  23.047  1.00 10.30           C
ATOM   2915  OE1 GLN A 183      14.143  -0.514  22.692  1.00  9.65           O
ATOM   2916  NE2 GLN A 183      12.677   0.664  23.876  1.00 10.40           N
ATOM   2917  H   GLN A 183      12.615   4.580  20.055  1.00  9.82           H
ATOM   2918  HA  GLN A 183      14.660   4.530  22.195  1.00  8.17           H
ATOM   2919  HB2 GLN A 183      12.651   3.223  22.599  1.00  9.54           H
ATOM   2920  HB3 GLN A 183      12.855   2.377  21.047  1.00  9.54           H
ATOM   2921  HG2 GLN A 183      14.987   1.574  21.732  1.00  9.64           H
ATOM   2922  HG3 GLN A 183      14.917   2.325  23.305  1.00  9.64           H
ATOM   2923 HE21 GLN A 183      12.300   1.565  24.128  1.00 12.47           H
ATOM   2924 HE22 GLN A 183      12.260  -0.188  24.231  1.00 12.47           H
ATOM   2925  N   ILE A 184      16.591   4.026  20.668  1.00  8.35           N
ATOM   2926  CA  ILE A 184      17.768   3.832  19.817  1.00  6.40           C
ATOM   2927  C   ILE A 184      18.938   3.225  20.577  1.00  7.56           C
ATOM   2928  O   ILE A 184      19.062   3.391  21.788  1.00  7.30           O
ATOM   2929  CB  ILE A 184      18.209   5.171  19.183  1.00  9.57           C
ATOM   2930  CG1 ILE A 184      18.657   6.214  20.237  1.00 13.18           C
ATOM   2931  CG2 ILE A 184      17.081   5.665  18.267  1.00 10.13           C
ATOM   2932  CD1 ILE A 184      19.146   7.544  19.661  1.00 15.03           C
ATOM   2933  H   ILE A 184      16.756   4.445  21.574  1.00 10.02           H
ATOM   2934  HA  ILE A 184      17.529   3.146  19.002  1.00  7.67           H
ATOM   2935  HB  ILE A 184      19.072   4.973  18.547  1.00 11.48           H
ATOM   2936 HG12 ILE A 184      17.826   6.414  20.909  1.00 15.81           H
ATOM   2937 HG13 ILE A 184      19.476   5.807  20.827  1.00 15.81           H
ATOM   2938 HG21 ILE A 184      17.437   6.473  17.635  1.00 12.16           H
ATOM   2939 HG22 ILE A 184      16.745   4.855  17.619  1.00 12.16           H
ATOM   2940 HG23 ILE A 184      16.245   6.026  18.867  1.00 12.16           H
ATOM   2941 HD11 ILE A 184      19.512   8.176  20.470  1.00 18.03           H
ATOM   2942 HD12 ILE A 184      19.966   7.364  18.967  1.00 18.03           H
ATOM   2943 HD13 ILE A 184      18.334   8.053  19.144  1.00 18.03           H
ATOM   2944  N   GLU A 185      19.847   2.605  19.834  1.00  7.27           N
ATOM   2945  CA  GLU A 185      21.106   2.125  20.369  1.00  8.81           C
ATOM   2946  C   GLU A 185      21.946   3.321  20.840  1.00  9.56           C
ATOM   2947  O   GLU A 185      22.124   4.272  20.087  1.00 10.53           O
ATOM   2948  CB  GLU A 185      21.866   1.377  19.278  1.00  6.50           C
ATOM   2949  CG  GLU A 185      23.096   0.695  19.881  1.00  8.58           C
ATOM   2950  CD  GLU A 185      23.853  -0.133  18.863  1.00 11.71           C
ATOM   2951  OE1 GLU A 185      23.235  -0.573  17.873  1.00 10.27           O
ATOM   2952  OE2 GLU A 185      25.075  -0.286  19.065  1.00 12.81           O1-
ATOM   2953  H   GLU A 185      19.677   2.474  18.846  1.00  8.72           H
ATOM   2954  HA  GLU A 185      20.909   1.439  21.191  1.00 10.56           H
ATOM   2955  HB2 GLU A 185      21.220   0.645  18.802  1.00  7.79           H
ATOM   2956  HB3 GLU A 185      22.195   2.083  18.510  1.00  7.79           H
ATOM   2957  HG2 GLU A 185      23.772   1.407  20.349  1.00 10.29           H
ATOM   2958  HG3 GLU A 185      22.777   0.016  20.670  1.00 10.29           H
ATOM   2959  N   CYS A 186      22.487   3.259  22.059  1.00  9.76           N
ATOM   2960  CA  CYS A 186      23.282   4.365  22.605  1.00  9.40           C
ATOM   2961  C   CYS A 186      24.152   3.855  23.751  1.00  8.98           C
ATOM   2962  O   CYS A 186      23.667   3.257  24.718  1.00  8.97           O
ATOM   2963  CB  CYS A 186      22.329   5.486  23.041  1.00  9.91           C
ATOM   2964  SG  CYS A 186      23.270   6.969  23.551  1.00 13.76           S
ATOM   2965  H   CYS A 186      22.304   2.462  22.655  1.00 11.70           H
ATOM   2966  HA  CYS A 186      23.927   4.742  21.817  1.00 11.27           H
ATOM   2967  HB2 CYS A 186      21.658   5.758  22.226  1.00 11.89           H
ATOM   2968  HB3 CYS A 186      21.731   5.132  23.874  1.00 11.89           H
ATOM   2969  HG  CYS A 186      23.512   7.402  22.310  1.00 16.51           H
ATOM   2970  N   HIS A 187      25.447   4.105  23.632  1.00 11.31           N
ATOM   2971  CA  HIS A 187      26.485   3.719  24.590  1.00  7.68           C
ATOM   2972  C   HIS A 187      27.762   4.502  24.243  1.00  8.96           C
ATOM   2973  O   HIS A 187      27.762   5.209  23.239  1.00  8.92           O
ATOM   2974  CB  HIS A 187      26.671   2.190  24.521  1.00  8.22           C
ATOM   2975  CG  HIS A 187      26.923   1.681  23.131  1.00  9.81           C
ATOM   2976  ND1 HIS A 187      28.081   1.901  22.386  1.00 11.18           N
ATOM   2977  CD2 HIS A 187      26.040   0.961  22.387  1.00 11.37           C
ATOM   2978  CE1 HIS A 187      27.872   1.298  21.211  1.00 12.44           C
ATOM   2979  NE2 HIS A 187      26.660   0.730  21.182  1.00 10.37           N
ATOM   2980  H   HIS A 187      25.761   4.586  22.800  1.00 13.57           H
ATOM   2981  HA  HIS A 187      26.181   4.003  25.597  1.00  9.21           H
ATOM   2982  HB2 HIS A 187      25.770   1.698  24.892  1.00  9.86           H
ATOM   2983  HB3 HIS A 187      27.482   1.885  25.173  1.00  9.86           H
ATOM   2984  HD2 HIS A 187      25.048   0.640  22.673  1.00 13.64           H
ATOM   2985  HE1 HIS A 187      28.568   1.303  20.386  1.00 14.92           H
ATOM   2986  HE2 HIS A 187      26.256   0.254  20.385  1.00 12.44           H
ATOM   2987  N   PRO A 188      28.844   4.451  25.034  1.00 11.31           N
ATOM   2988  CA  PRO A 188      30.010   5.295  24.758  1.00  9.27           C
ATOM   2989  C   PRO A 188      30.695   5.050  23.414  1.00 11.97           C
ATOM   2990  O   PRO A 188      31.428   5.931  22.983  1.00 12.05           O
ATOM   2991  CB  PRO A 188      30.989   5.025  25.899  1.00 10.13           C
ATOM   2992  CG  PRO A 188      30.087   4.598  27.061  1.00 10.58           C
ATOM   2993  CD  PRO A 188      28.957   3.837  26.354  1.00 11.28           C
ATOM   2994  HA  PRO A 188      29.708   6.339  24.845  1.00 11.13           H
ATOM   2995  HB2 PRO A 188      31.589   4.157  25.619  1.00 12.16           H
ATOM   2996  HB3 PRO A 188      31.633   5.868  26.149  1.00 12.16           H
ATOM   2997  HG2 PRO A 188      30.620   3.927  27.732  1.00 12.69           H
ATOM   2998  HG3 PRO A 188      29.729   5.480  27.592  1.00 12.69           H
ATOM   2999  HD2 PRO A 188      29.228   2.788  26.247  1.00 13.53           H
ATOM   3000  HD3 PRO A 188      28.051   3.971  26.937  1.00 13.53           H
ATOM   3001  N   TYR A 189      30.487   3.907  22.737  1.00  9.97           N
ATOM   3002  CA  TYR A 189      31.016   3.706  21.386  1.00  9.95           C
ATOM   3003  C   TYR A 189      30.079   4.169  20.254  1.00 11.06           C
ATOM   3004  O   TYR A 189      30.517   4.169  19.107  1.00 10.61           O
ATOM   3005  CB  TYR A 189      31.440   2.250  21.201  1.00 11.16           C
ATOM   3006  CG  TYR A 189      32.564   1.733  22.096  1.00 12.25           C
ATOM   3007  CD1 TYR A 189      33.430   2.585  22.825  1.00 11.59           C
ATOM   3008  CD2 TYR A 189      32.703   0.347  22.197  1.00 14.38           C
ATOM   3009  CE1 TYR A 189      34.405   2.027  23.670  1.00 13.78           C
ATOM   3010  CE2 TYR A 189      33.645  -0.215  23.050  1.00 17.88           C
ATOM   3011  CZ  TYR A 189      34.489   0.627  23.794  1.00 17.35           C
ATOM   3012  OH  TYR A 189      35.419   0.047  24.576  1.00 18.77           O
ATOM   3013  H   TYR A 189      29.904   3.184  23.135  1.00 11.96           H
ATOM   3014  HA  TYR A 189      31.916   4.308  21.268  1.00 11.94           H
ATOM   3015  HB2 TYR A 189      30.575   1.610  21.343  1.00 13.39           H
ATOM   3016  HB3 TYR A 189      31.764   2.115  20.173  1.00 13.39           H
ATOM   3017  HD1 TYR A 189      33.346   3.658  22.760  1.00 13.90           H
ATOM   3018  HD2 TYR A 189      32.035  -0.302  21.658  1.00 17.25           H
ATOM   3019  HE1 TYR A 189      35.068   2.662  24.236  1.00 16.53           H
ATOM   3020  HE2 TYR A 189      33.710  -1.286  23.161  1.00 21.45           H
ATOM   3021  HH  TYR A 189      35.865   0.677  25.154  1.00 22.52           H
ATOM   3022  N   LEU A 190      28.831   4.552  20.567  1.00 12.19           N
ATOM   3023  CA  LEU A 190      27.827   5.095  19.647  1.00 11.24           C
ATOM   3024  C   LEU A 190      26.982   6.119  20.418  1.00  8.32           C
ATOM   3025  O   LEU A 190      25.909   5.817  20.949  1.00  7.67           O
ATOM   3026  CB  LEU A 190      26.963   3.955  19.116  1.00  8.20           C
ATOM   3027  CG  LEU A 190      25.990   4.352  17.986  1.00 13.70           C
ATOM   3028  CD1 LEU A 190      26.711   4.527  16.643  1.00 13.56           C
ATOM   3029  CD2 LEU A 190      24.906   3.265  17.860  1.00 10.46           C
ATOM   3030  H   LEU A 190      28.552   4.488  21.539  1.00 14.63           H
ATOM   3031  HA  LEU A 190      28.327   5.596  18.821  1.00 13.48           H
ATOM   3032  HB2 LEU A 190      27.612   3.165  18.763  1.00  9.84           H
ATOM   3033  HB3 LEU A 190      26.402   3.538  19.955  1.00  9.84           H
ATOM   3034  HG  LEU A 190      25.521   5.302  18.225  1.00 16.43           H
ATOM   3035 HD11 LEU A 190      25.980   4.694  15.852  1.00 16.27           H
ATOM   3036 HD12 LEU A 190      27.353   5.404  16.690  1.00 16.27           H
ATOM   3037 HD13 LEU A 190      27.306   3.645  16.409  1.00 16.27           H
ATOM   3038 HD21 LEU A 190      24.157   3.559  17.124  1.00 12.55           H
ATOM   3039 HD22 LEU A 190      25.355   2.324  17.549  1.00 12.55           H
ATOM   3040 HD23 LEU A 190      24.415   3.136  18.821  1.00 12.55           H
ATOM   3041  N   THR A 191      27.523   7.330  20.549  1.00  7.78           N
ATOM   3042  CA  THR A 191      27.021   8.314  21.495  1.00  8.49           C
ATOM   3043  C   THR A 191      25.809   9.084  20.963  1.00 11.97           C
ATOM   3044  O   THR A 191      25.057   9.635  21.770  1.00 10.56           O
ATOM   3045  CB  THR A 191      28.162   9.272  21.865  1.00 13.63           C
ATOM   3046  OG1 THR A 191      28.778   9.724  20.683  1.00 12.29           O
ATOM   3047  CG2 THR A 191      29.165   8.566  22.767  1.00 13.05           C
ATOM   3048  H   THR A 191      28.401   7.530  20.091  1.00  9.33           H
ATOM   3049  HA  THR A 191      26.712   7.789  22.399  1.00 10.18           H
ATOM   3050  HB  THR A 191      27.751  10.134  22.393  1.00 16.36           H
ATOM   3051  HG1 THR A 191      28.253  10.442  20.313  1.00 14.75           H
ATOM   3052 HG21 THR A 191      29.990   9.244  22.983  1.00 15.65           H
ATOM   3053 HG22 THR A 191      28.681   8.264  23.696  1.00 15.65           H
ATOM   3054 HG23 THR A 191      29.573   7.686  22.270  1.00 15.65           H
ATOM   3055  N   GLN A 192      25.613   9.148  19.641  1.00 11.33           N
ATOM   3056  CA  GLN A 192      24.340   9.584  19.046  1.00 13.36           C
ATOM   3057  C   GLN A 192      24.025  11.056  19.356  1.00 14.27           C
ATOM   3058  O   GLN A 192      22.853  11.409  19.484  1.00 11.02           O
ATOM   3059  CB  GLN A 192      23.170   8.693  19.531  1.00 15.74           C
ATOM   3060  CG  GLN A 192      23.309   7.235  19.100  1.00 14.83           C
ATOM   3061  CD  GLN A 192      22.580   6.972  17.792  1.00 17.92           C
ATOM   3062  OE1 GLN A 192      22.544   7.827  16.912  1.00 21.46           O
ATOM   3063  NE2 GLN A 192      22.003   5.788  17.651  1.00 11.42           N
ATOM   3064  H   GLN A 192      26.304   8.747  19.022  1.00 13.59           H
ATOM   3065  HA  GLN A 192      24.428   9.475  17.968  1.00 16.03           H
ATOM   3066  HB2 GLN A 192      23.069   8.733  20.613  1.00 18.88           H
ATOM   3067  HB3 GLN A 192      22.229   9.077  19.129  1.00 18.88           H
ATOM   3068  HG2 GLN A 192      24.362   7.018  18.944  1.00 17.79           H
ATOM   3069  HG3 GLN A 192      22.922   6.597  19.891  1.00 17.79           H
ATOM   3070 HE21 GLN A 192      22.052   5.107  18.395  1.00 13.70           H
ATOM   3071 HE22 GLN A 192      21.494   5.574  16.807  1.00 13.70           H
ATOM   3072  N   GLU A 193      25.040  11.933  19.468  1.00 12.18           N
ATOM   3073  CA  GLU A 193      24.777  13.317  19.855  1.00 13.11           C
ATOM   3074  C   GLU A 193      23.756  14.022  18.953  1.00 10.08           C
ATOM   3075  O   GLU A 193      22.903  14.744  19.476  1.00 13.47           O
ATOM   3076  CB  GLU A 193      26.031  14.219  19.953  1.00 14.13           C
ATOM   3077  CG  GLU A 193      26.869  14.057  21.223  1.00 21.93           C
ATOM   3078  CD  GLU A 193      28.111  13.242  20.973  1.00 36.56           C
ATOM   3079  OE1 GLU A 193      27.970  12.236  20.245  1.00 31.49           O
ATOM   3080  OE2 GLU A 193      29.174  13.644  21.497  1.00 25.33           O1-
ATOM   3081  H   GLU A 193      25.995  11.629  19.344  1.00 14.61           H
ATOM   3082  HA  GLU A 193      24.343  13.264  20.852  1.00 15.73           H
ATOM   3083  HB2 GLU A 193      26.653  14.050  19.071  1.00 16.95           H
ATOM   3084  HB3 GLU A 193      25.717  15.263  19.914  1.00 16.95           H
ATOM   3085  HG2 GLU A 193      27.146  15.032  21.637  1.00 26.31           H
ATOM   3086  HG3 GLU A 193      26.274  13.533  21.969  1.00 26.31           H
ATOM   3087  N   LYS A 194      23.900  13.870  17.626  1.00 15.78           N
ATOM   3088  CA  LYS A 194      23.078  14.581  16.643  1.00 15.55           C
ATOM   3089  C   LYS A 194      21.624  14.133  16.735  1.00 14.50           C
ATOM   3090  O   LYS A 194      20.729  14.972  16.862  1.00 12.58           O
ATOM   3091  CB  LYS A 194      23.629  14.421  15.209  1.00 22.28           C
ATOM   3092  CG  LYS A 194      24.961  15.170  15.012  1.00 26.54           C
ATOM   3093  CD  LYS A 194      25.545  14.989  13.592  1.00 27.59           C
ATOM   3094  CE  LYS A 194      25.615  16.322  12.825  1.00 50.36           C
ATOM   3095  NZ  LYS A 194      26.739  16.331  11.867  1.00 47.83           N1+
ATOM   3096  H   LYS A 194      24.605  13.232  17.278  1.00 18.93           H
ATOM   3097  HA  LYS A 194      23.102  15.640  16.889  1.00 18.65           H
ATOM   3098  HB2 LYS A 194      23.746  13.364  14.961  1.00 26.73           H
ATOM   3099  HB3 LYS A 194      22.906  14.853  14.514  1.00 26.73           H
ATOM   3100  HG2 LYS A 194      24.790  16.230  15.215  1.00 31.84           H
ATOM   3101  HG3 LYS A 194      25.694  14.814  15.734  1.00 31.84           H
ATOM   3102  HD2 LYS A 194      26.544  14.557  13.669  1.00 33.10           H
ATOM   3103  HD3 LYS A 194      24.928  14.298  13.015  1.00 33.10           H
ATOM   3104  HE2 LYS A 194      24.681  16.459  12.275  1.00 60.43           H
ATOM   3105  HE3 LYS A 194      25.727  17.150  13.528  1.00 60.43           H
ATOM   3106  HZ1 LYS A 194      26.775  17.206  11.367  1.00 57.39           H
ATOM   3107  HZ2 LYS A 194      27.606  16.174  12.360  1.00 57.39           H
ATOM   3108  HZ3 LYS A 194      26.622  15.570  11.203  1.00 57.39           H
ATOM   3109  N   LEU A 195      21.383  12.819  16.739  1.00 13.68           N
ATOM   3110  CA  LEU A 195      20.022  12.307  16.802  1.00 11.89           C
ATOM   3111  C   LEU A 195      19.357  12.629  18.141  1.00 12.22           C
ATOM   3112  O   LEU A 195      18.178  12.971  18.162  1.00 12.20           O
ATOM   3113  CB  LEU A 195      20.012  10.808  16.457  1.00 11.68           C
ATOM   3114  CG  LEU A 195      18.598  10.174  16.482  1.00  9.10           C
ATOM   3115  CD1 LEU A 195      17.612  10.861  15.522  1.00 11.72           C
ATOM   3116  CD2 LEU A 195      18.678   8.683  16.096  1.00 10.97           C
ATOM   3117  H   LEU A 195      22.146  12.165  16.635  1.00 16.41           H
ATOM   3118  HA  LEU A 195      19.451  12.824  16.031  1.00 14.26           H
ATOM   3119  HB2 LEU A 195      20.419  10.681  15.455  1.00 14.01           H
ATOM   3120  HB3 LEU A 195      20.661  10.282  17.158  1.00 14.01           H
ATOM   3121  HG  LEU A 195      18.193  10.239  17.491  1.00 10.91           H
ATOM   3122 HD11 LEU A 195      16.650  10.350  15.548  1.00 14.06           H
ATOM   3123 HD12 LEU A 195      17.451  11.899  15.811  1.00 14.06           H
ATOM   3124 HD13 LEU A 195      18.001  10.835  14.506  1.00 14.06           H
ATOM   3125 HD21 LEU A 195      17.693   8.230  16.180  1.00 13.16           H
ATOM   3126 HD22 LEU A 195      19.012   8.599  15.064  1.00 13.16           H
ATOM   3127 HD23 LEU A 195      19.384   8.159  16.737  1.00 13.16           H
ATOM   3128  N   ILE A 196      20.083  12.528  19.251  1.00  9.47           N
ATOM   3129  CA  ILE A 196      19.530  12.830  20.579  1.00  9.12           C
ATOM   3130  C   ILE A 196      19.131  14.299  20.682  1.00 13.16           C
ATOM   3131  O   ILE A 196      18.028  14.608  21.139  1.00 12.74           O
ATOM   3132  CB  ILE A 196      20.490  12.401  21.703  1.00 14.59           C
ATOM   3133  CG1 ILE A 196      20.552  10.866  21.763  1.00 13.21           C
ATOM   3134  CG2 ILE A 196      20.079  12.969  23.085  1.00 14.26           C
ATOM   3135  CD1 ILE A 196      21.676  10.344  22.645  1.00 14.42           C
ATOM   3136  H   ILE A 196      21.039  12.203  19.187  1.00 11.36           H
ATOM   3137  HA  ILE A 196      18.612  12.250  20.691  1.00 10.94           H
ATOM   3138  HB  ILE A 196      21.484  12.780  21.463  1.00 17.51           H
ATOM   3139 HG12 ILE A 196      19.608  10.501  22.152  1.00 15.85           H
ATOM   3140 HG13 ILE A 196      20.695  10.455  20.765  1.00 15.85           H
ATOM   3141 HG21 ILE A 196      20.752  12.628  23.867  1.00 17.11           H
ATOM   3142 HG22 ILE A 196      20.146  14.055  23.082  1.00 17.11           H
ATOM   3143 HG23 ILE A 196      19.057  12.674  23.319  1.00 17.11           H
ATOM   3144 HD11 ILE A 196      21.696   9.258  22.578  1.00 17.30           H
ATOM   3145 HD12 ILE A 196      22.627  10.742  22.296  1.00 17.30           H
ATOM   3146 HD13 ILE A 196      21.520  10.629  23.681  1.00 17.30           H
ATOM   3147  N   GLN A 197      20.036  15.205  20.292  1.00 14.83           N
ATOM   3148  CA  GLN A 197      19.728  16.634  20.259  1.00 13.84           C
ATOM   3149  C   GLN A 197      18.495  16.899  19.389  1.00 11.64           C
ATOM   3150  O   GLN A 197      17.605  17.622  19.839  1.00 14.67           O
ATOM   3151  CB  GLN A 197      20.971  17.424  19.800  1.00 16.88           C
ATOM   3152  CG  GLN A 197      20.684  18.929  19.623  1.00 24.70           C
ATOM   3153  CD  GLN A 197      20.260  19.619  20.921  1.00 35.61           C
ATOM   3154  OE1 GLN A 197      20.555  19.151  22.017  1.00 35.66           O
ATOM   3155  NE2 GLN A 197      19.611  20.779  20.810  1.00 38.89           N
ATOM   3156  H   GLN A 197      20.924  14.894  19.922  1.00 17.79           H
ATOM   3157  HA  GLN A 197      19.487  16.939  21.278  1.00 16.60           H
ATOM   3158  HB2 GLN A 197      21.771  17.292  20.531  1.00 20.26           H
ATOM   3159  HB3 GLN A 197      21.313  17.024  18.845  1.00 20.26           H
ATOM   3160  HG2 GLN A 197      21.617  19.392  19.296  1.00 29.63           H
ATOM   3161  HG3 GLN A 197      19.940  19.098  18.843  1.00 29.63           H
ATOM   3162 HE21 GLN A 197      19.403  21.163  19.901  1.00 46.66           H
ATOM   3163 HE22 GLN A 197      19.347  21.270  21.650  1.00 46.66           H
ATOM   3164  N   TYR A 198      18.414  16.304  18.185  1.00 12.21           N
ATOM   3165  CA  TYR A 198      17.249  16.432  17.314  1.00 11.69           C
ATOM   3166  C   TYR A 198      15.957  16.025  18.037  1.00 14.42           C
ATOM   3167  O   TYR A 198      15.008  16.810  18.100  1.00 12.97           O
ATOM   3168  CB  TYR A 198      17.470  15.703  15.986  1.00 14.24           C
ATOM   3169  CG  TYR A 198      16.249  15.723  15.089  1.00 15.32           C
ATOM   3170  CD1 TYR A 198      16.046  16.796  14.204  1.00 21.34           C
ATOM   3171  CD2 TYR A 198      15.266  14.722  15.219  1.00 18.24           C
ATOM   3172  CE1 TYR A 198      14.853  16.886  13.462  1.00 26.80           C
ATOM   3173  CE2 TYR A 198      14.063  14.817  14.494  1.00 16.63           C
ATOM   3174  CZ  TYR A 198      13.852  15.905  13.620  1.00 21.19           C
ATOM   3175  OH  TYR A 198      12.681  16.023  12.943  1.00 31.04           O
ATOM   3176  H   TYR A 198      19.173  15.711  17.873  1.00 14.64           H
ATOM   3177  HA  TYR A 198      17.149  17.491  17.067  1.00 14.02           H
ATOM   3178  HB2 TYR A 198      18.306  16.175  15.466  1.00 17.08           H
ATOM   3179  HB3 TYR A 198      17.735  14.665  16.189  1.00 17.08           H
ATOM   3180  HD1 TYR A 198      16.796  17.569  14.112  1.00 25.61           H
ATOM   3181  HD2 TYR A 198      15.420  13.900  15.903  1.00 21.88           H
ATOM   3182  HE1 TYR A 198      14.696  17.710  12.780  1.00 32.16           H
ATOM   3183  HE2 TYR A 198      13.304  14.071  14.627  1.00 19.95           H
ATOM   3184  HH  TYR A 198      12.231  15.179  12.849  1.00 37.24           H
ATOM   3185  N   CYS A 199      15.929  14.812  18.610  1.00 14.46           N
ATOM   3186  CA  CYS A 199      14.743  14.280  19.265  1.00 13.38           C
ATOM   3187  C   CYS A 199      14.333  15.161  20.450  1.00 11.85           C
ATOM   3188  O   CYS A 199      13.187  15.593  20.518  1.00 12.19           O
ATOM   3189  CB  CYS A 199      14.982  12.831  19.698  1.00 11.34           C
ATOM   3190  SG  CYS A 199      14.988  11.743  18.257  1.00 14.43           S
ATOM   3191  H   CYS A 199      16.743  14.214  18.552  1.00 17.35           H
ATOM   3192  HA  CYS A 199      13.925  14.282  18.545  1.00 16.05           H
ATOM   3193  HB2 CYS A 199      15.945  12.765  20.205  1.00 13.61           H
ATOM   3194  HB3 CYS A 199      14.194  12.519  20.384  1.00 13.61           H
ATOM   3195  HG  CYS A 199      15.340  10.659  18.955  1.00 17.31           H
ATOM   3196  N   GLN A 200      15.284  15.500  21.329  1.00 13.66           N
ATOM   3197  CA  GLN A 200      15.005  16.306  22.521  1.00 17.80           C
ATOM   3198  C   GLN A 200      14.493  17.700  22.150  1.00 14.89           C
ATOM   3199  O   GLN A 200      13.629  18.214  22.851  1.00 20.01           O
ATOM   3200  CB  GLN A 200      16.234  16.380  23.437  1.00 12.97           C
ATOM   3201  CG  GLN A 200      16.469  15.004  24.098  1.00 13.86           C
ATOM   3202  CD  GLN A 200      17.716  14.973  24.971  1.00 18.44           C
ATOM   3203  OE1 GLN A 200      18.596  15.828  24.868  1.00 17.11           O
ATOM   3204  NE2 GLN A 200      17.803  13.981  25.848  1.00 15.98           N
ATOM   3205  H   GLN A 200      16.230  15.172  21.191  1.00 16.39           H
ATOM   3206  HA  GLN A 200      14.208  15.802  23.073  1.00 21.36           H
ATOM   3207  HB2 GLN A 200      17.106  16.678  22.851  1.00 15.56           H
ATOM   3208  HB3 GLN A 200      16.058  17.127  24.211  1.00 15.56           H
ATOM   3209  HG2 GLN A 200      15.601  14.728  24.695  1.00 16.63           H
ATOM   3210  HG3 GLN A 200      16.589  14.249  23.321  1.00 16.63           H
ATOM   3211 HE21 GLN A 200      17.076  13.283  25.911  1.00 19.18           H
ATOM   3212 HE22 GLN A 200      18.621  13.922  26.437  1.00 19.18           H
ATOM   3213  N   SER A 201      14.998  18.298  21.064  1.00 15.40           N
ATOM   3214  CA  SER A 201      14.532  19.599  20.569  1.00 18.06           C
ATOM   3215  C   SER A 201      13.055  19.569  20.129  1.00 24.77           C
ATOM   3216  O   SER A 201      12.363  20.583  20.195  1.00 17.25           O
ATOM   3217  CB  SER A 201      15.468  20.111  19.462  1.00 15.11           C
ATOM   3218  OG  SER A 201      15.173  19.557  18.199  1.00 20.82           O
ATOM   3219  H   SER A 201      15.734  17.836  20.547  1.00 18.47           H
ATOM   3220  HA  SER A 201      14.619  20.290  21.408  1.00 21.67           H
ATOM   3221  HB2 SER A 201      15.369  21.195  19.403  1.00 18.12           H
ATOM   3222  HB3 SER A 201      16.502  19.889  19.717  1.00 18.12           H
ATOM   3223  HG  SER A 201      15.336  18.608  18.231  1.00 24.98           H
ATOM   3224  N   LYS A 202      12.565  18.403  19.685  1.00 15.93           N
ATOM   3225  CA  LYS A 202      11.183  18.149  19.281  1.00 16.18           C
ATOM   3226  C   LYS A 202      10.302  17.616  20.413  1.00 19.43           C
ATOM   3227  O   LYS A 202       9.126  17.326  20.177  1.00 18.36           O
ATOM   3228  CB  LYS A 202      11.169  17.217  18.048  1.00 19.37           C
ATOM   3229  CG  LYS A 202      11.879  17.786  16.801  1.00 24.76           C
ATOM   3230  CD  LYS A 202      11.334  19.149  16.347  1.00 25.62           C
ATOM   3231  CE  LYS A 202      12.013  19.728  15.097  1.00 38.64           C
ATOM   3232  NZ  LYS A 202      11.963  18.824  13.932  1.00 50.18           N1+
ATOM   3233  H   LYS A 202      13.206  17.624  19.615  1.00 19.11           H
ATOM   3234  HA  LYS A 202      10.728  19.095  18.993  1.00 19.41           H
ATOM   3235  HB2 LYS A 202      11.644  16.272  18.317  1.00 23.24           H
ATOM   3236  HB3 LYS A 202      10.138  16.990  17.775  1.00 23.24           H
ATOM   3237  HG2 LYS A 202      12.942  17.894  17.011  1.00 29.71           H
ATOM   3238  HG3 LYS A 202      11.765  17.065  15.992  1.00 29.71           H
ATOM   3239  HD2 LYS A 202      10.262  19.068  16.168  1.00 30.74           H
ATOM   3240  HD3 LYS A 202      11.492  19.874  17.145  1.00 30.74           H
ATOM   3241  HE2 LYS A 202      11.541  20.676  14.833  1.00 46.37           H
ATOM   3242  HE3 LYS A 202      13.057  19.926  15.343  1.00 46.37           H
ATOM   3243  HZ1 LYS A 202      12.299  19.302  13.105  1.00 60.22           H
ATOM   3244  HZ2 LYS A 202      12.548  18.014  14.089  1.00 60.22           H
ATOM   3245  HZ3 LYS A 202      11.015  18.521  13.757  1.00 60.22           H
ATOM   3246  N   GLY A 203      10.846  17.498  21.630  1.00 14.27           N
ATOM   3247  CA  GLY A 203      10.122  17.031  22.793  1.00 14.34           C
ATOM   3248  C   GLY A 203       9.831  15.532  22.729  1.00 14.68           C
ATOM   3249  O   GLY A 203       8.838  15.079  23.296  1.00 16.00           O
ATOM   3250  H   GLY A 203      11.815  17.749  21.760  1.00 17.12           H
ATOM   3251  HA2 GLY A 203      10.718  17.228  23.683  1.00 17.20           H
ATOM   3252  HA3 GLY A 203       9.179  17.569  22.862  1.00 17.20           H
ATOM   3253  N   ILE A 204      10.706  14.777  22.057  1.00 12.65           N
ATOM   3254  CA  ILE A 204      10.674  13.332  22.012  1.00 10.14           C
ATOM   3255  C   ILE A 204      11.724  12.820  23.003  1.00 12.82           C
ATOM   3256  O   ILE A 204      12.897  13.208  22.944  1.00 14.78           O
ATOM   3257  CB  ILE A 204      10.909  12.825  20.577  1.00 10.61           C
ATOM   3258  CG1 ILE A 204       9.842  13.390  19.602  1.00 12.17           C
ATOM   3259  CG2 ILE A 204      10.896  11.287  20.563  1.00 14.34           C
ATOM   3260  CD1 ILE A 204      10.222  13.183  18.145  1.00 12.82           C
ATOM   3261  H   ILE A 204      11.475  15.229  21.581  1.00 15.17           H
ATOM   3262  HA  ILE A 204       9.687  12.983  22.321  1.00 12.16           H
ATOM   3263  HB  ILE A 204      11.893  13.159  20.245  1.00 12.72           H
ATOM   3264 HG12 ILE A 204       8.881  12.922  19.793  1.00 14.59           H
ATOM   3265 HG13 ILE A 204       9.727  14.465  19.735  1.00 14.59           H
ATOM   3266 HG21 ILE A 204      11.089  10.912  19.558  1.00 17.21           H
ATOM   3267 HG22 ILE A 204      11.681  10.894  21.207  1.00 17.21           H
ATOM   3268 HG23 ILE A 204       9.928  10.916  20.904  1.00 17.21           H
ATOM   3269 HD11 ILE A 204       9.521  13.717  17.504  1.00 15.37           H
ATOM   3270 HD12 ILE A 204      11.226  13.567  17.965  1.00 15.37           H
ATOM   3271 HD13 ILE A 204      10.181  12.125  17.890  1.00 15.37           H
ATOM   3272  N   VAL A 205      11.288  11.923  23.894  1.00 10.62           N
ATOM   3273  CA  VAL A 205      12.148  11.290  24.875  1.00  9.17           C
ATOM   3274  C   VAL A 205      12.930  10.189  24.179  1.00 10.49           C
ATOM   3275  O   VAL A 205      12.401   9.419  23.383  1.00 10.43           O
ATOM   3276  CB  VAL A 205      11.340  10.789  26.101  1.00  9.67           C
ATOM   3277  CG1 VAL A 205      12.203   9.935  27.027  1.00 12.11           C
ATOM   3278  CG2 VAL A 205      10.781  11.997  26.886  1.00 12.96           C
ATOM   3279  H   VAL A 205      10.339  11.583  23.829  1.00 12.74           H
ATOM   3280  HA  VAL A 205      12.853  12.038  25.239  1.00 11.00           H
ATOM   3281  HB  VAL A 205      10.496  10.193  25.752  1.00 11.60           H
ATOM   3282 HG11 VAL A 205      11.608   9.617  27.886  1.00 14.52           H
ATOM   3283 HG12 VAL A 205      12.542   9.034  26.515  1.00 14.52           H
ATOM   3284 HG13 VAL A 205      13.061  10.513  27.370  1.00 14.52           H
ATOM   3285 HG21 VAL A 205      10.316  11.665  27.812  1.00 15.55           H
ATOM   3286 HG22 VAL A 205      11.587  12.689  27.138  1.00 15.55           H
ATOM   3287 HG23 VAL A 205      10.035  12.520  26.292  1.00 15.55           H
ATOM   3288  N   VAL A 206      14.217  10.102  24.479  1.00 10.02           N
ATOM   3289  CA  VAL A 206      15.064   9.059  23.894  1.00 10.11           C
ATOM   3290  C   VAL A 206      15.289   7.980  24.952  1.00  9.92           C
ATOM   3291  O   VAL A 206      15.685   8.279  26.090  1.00  9.44           O
ATOM   3292  CB  VAL A 206      16.364   9.673  23.355  1.00 10.85           C
ATOM   3293  CG1 VAL A 206      17.290   8.545  22.824  1.00 12.92           C
ATOM   3294  CG2 VAL A 206      16.067  10.689  22.242  1.00 14.64           C
ATOM   3295  H   VAL A 206      14.623  10.728  25.160  1.00 12.02           H
ATOM   3296  HA  VAL A 206      14.564   8.607  23.045  1.00 12.13           H
ATOM   3297  HB  VAL A 206      16.841  10.204  24.172  1.00 13.02           H
ATOM   3298 HG11 VAL A 206      18.176   8.967  22.362  1.00 15.50           H
ATOM   3299 HG12 VAL A 206      17.611   7.897  23.640  1.00 15.50           H
ATOM   3300 HG13 VAL A 206      16.760   7.962  22.073  1.00 15.50           H
ATOM   3301 HG21 VAL A 206      17.007  11.070  21.843  1.00 17.57           H
ATOM   3302 HG22 VAL A 206      15.501  10.210  21.442  1.00 17.57           H
ATOM   3303 HG23 VAL A 206      15.491  11.527  22.636  1.00 17.57           H
ATOM   3304  N   THR A 207      15.087   6.720  24.534  1.00  8.88           N
ATOM   3305  CA  THR A 207      15.474   5.547  25.319  1.00  8.65           C
ATOM   3306  C   THR A 207      16.727   4.955  24.683  1.00  9.11           C
ATOM   3307  O   THR A 207      16.736   4.680  23.490  1.00  9.44           O
ATOM   3308  CB  THR A 207      14.342   4.501  25.404  1.00 10.69           C
ATOM   3309  OG1 THR A 207      13.204   5.052  26.000  1.00 11.65           O
ATOM   3310  CG2 THR A 207      14.779   3.272  26.218  1.00  9.91           C
ATOM   3311  H   THR A 207      14.784   6.561  23.581  1.00 10.65           H
ATOM   3312  HA  THR A 207      15.686   5.870  26.334  1.00 10.38           H
ATOM   3313  HB  THR A 207      14.079   4.184  24.396  1.00 12.82           H
ATOM   3314  HG1 THR A 207      12.542   4.556  25.853  1.00 13.97           H
ATOM   3315 HG21 THR A 207      13.952   2.568  26.302  1.00 11.88           H
ATOM   3316 HG22 THR A 207      15.614   2.772  25.730  1.00 11.88           H
ATOM   3317 HG23 THR A 207      15.071   3.582  27.219  1.00 11.88           H
ATOM   3318  N   ALA A 208      17.760   4.727  25.489  1.00  8.35           N
ATOM   3319  CA  ALA A 208      19.005   4.118  25.100  1.00 10.33           C
ATOM   3320  C   ALA A 208      18.906   2.618  25.302  1.00  8.01           C
ATOM   3321  O   ALA A 208      18.756   2.155  26.434  1.00  9.21           O
ATOM   3322  CB  ALA A 208      20.116   4.714  25.982  1.00  8.94           C
ATOM   3323  H   ALA A 208      17.660   4.943  26.466  1.00 10.02           H
ATOM   3324  HA  ALA A 208      19.221   4.339  24.055  1.00 12.39           H
ATOM   3325  HB1 ALA A 208      21.055   4.196  25.788  1.00 10.72           H
ATOM   3326  HB2 ALA A 208      20.226   5.775  25.752  1.00 10.72           H
ATOM   3327  HB3 ALA A 208      19.858   4.595  27.037  1.00 10.72           H
ATOM   3328  N   TYR A 209      18.973   1.856  24.202  1.00  8.78           N
ATOM   3329  CA  TYR A 209      19.072   0.407  24.268  1.00  8.13           C
ATOM   3330  C   TYR A 209      20.527  -0.051  24.084  1.00  7.25           C
ATOM   3331  O   TYR A 209      21.389   0.710  23.639  1.00  8.75           O
ATOM   3332  CB  TYR A 209      18.087  -0.284  23.319  1.00  8.35           C
ATOM   3333  CG  TYR A 209      18.386  -0.299  21.827  1.00  6.57           C
ATOM   3334  CD1 TYR A 209      19.495  -0.987  21.320  1.00  8.86           C
ATOM   3335  CD2 TYR A 209      17.470   0.228  20.922  1.00  9.35           C
ATOM   3336  CE1 TYR A 209      19.699  -1.137  19.950  1.00  7.79           C
ATOM   3337  CE2 TYR A 209      17.633   0.066  19.542  1.00  8.30           C
ATOM   3338  CZ  TYR A 209      18.740  -0.657  19.043  1.00 10.07           C
ATOM   3339  OH  TYR A 209      18.863  -0.958  17.712  1.00  8.99           O
ATOM   3340  H   TYR A 209      19.066   2.287  23.296  1.00 10.53           H
ATOM   3341  HA  TYR A 209      18.763   0.087  25.263  1.00  9.75           H
ATOM   3342  HB2 TYR A 209      18.075  -1.322  23.618  1.00 10.02           H
ATOM   3343  HB3 TYR A 209      17.089   0.120  23.491  1.00 10.02           H
ATOM   3344  HD1 TYR A 209      20.180  -1.448  21.985  1.00 10.62           H
ATOM   3345  HD2 TYR A 209      16.589   0.667  21.294  1.00 11.22           H
ATOM   3346  HE1 TYR A 209      20.552  -1.691  19.597  1.00  9.34           H
ATOM   3347  HE2 TYR A 209      16.854   0.406  18.876  1.00  9.95           H
ATOM   3348  HH  TYR A 209      18.067  -0.735  17.221  1.00 10.78           H
ATOM   3349  N   SER A 210      20.786  -1.319  24.447  1.00  8.82           N
ATOM   3350  CA  SER A 210      22.113  -1.935  24.462  1.00  8.10           C
ATOM   3351  C   SER A 210      23.133  -1.043  25.194  1.00  9.46           C
ATOM   3352  O   SER A 210      24.229  -0.838  24.681  1.00 10.77           O
ATOM   3353  CB  SER A 210      22.595  -2.322  23.055  1.00 11.32           C
ATOM   3354  OG  SER A 210      21.664  -3.172  22.432  1.00  9.98           O
ATOM   3355  H   SER A 210      20.014  -1.910  24.722  1.00 10.58           H
ATOM   3356  HA  SER A 210      22.035  -2.851  25.040  1.00  9.71           H
ATOM   3357  HB2 SER A 210      22.723  -1.425  22.447  1.00 13.59           H
ATOM   3358  HB3 SER A 210      23.554  -2.833  23.132  1.00 13.59           H
ATOM   3359  HG  SER A 210      21.551  -3.971  22.958  1.00 11.97           H
ATOM   3360  N   PRO A 211      22.828  -0.498  26.391  1.00 10.26           N
ATOM   3361  CA  PRO A 211      23.736   0.439  27.064  1.00 10.44           C
ATOM   3362  C   PRO A 211      25.076  -0.194  27.491  1.00  9.46           C
ATOM   3363  O   PRO A 211      26.050   0.523  27.708  1.00 11.09           O
ATOM   3364  CB  PRO A 211      22.940   0.888  28.303  1.00  8.56           C
ATOM   3365  CG  PRO A 211      22.056  -0.324  28.624  1.00 11.28           C
ATOM   3366  CD  PRO A 211      21.671  -0.800  27.219  1.00  8.61           C
ATOM   3367  HA  PRO A 211      23.897   1.326  26.451  1.00 12.52           H
ATOM   3368  HB2 PRO A 211      23.548   1.214  29.149  1.00 10.27           H
ATOM   3369  HB3 PRO A 211      22.310   1.709  27.969  1.00 10.27           H
ATOM   3370  HG2 PRO A 211      22.608  -1.073  29.188  1.00 13.53           H
ATOM   3371  HG3 PRO A 211      21.151  -0.035  29.152  1.00 13.53           H
ATOM   3372  HD2 PRO A 211      21.462  -1.867  27.252  1.00 10.33           H
ATOM   3373  HD3 PRO A 211      20.812  -0.226  26.870  1.00 10.33           H
ATOM   3374  N   LEU A 212      25.125  -1.525  27.614  1.00 10.41           N
ATOM   3375  CA  LEU A 212      26.318  -2.284  27.978  1.00  9.97           C
ATOM   3376  C   LEU A 212      27.002  -2.872  26.743  1.00 12.76           C
ATOM   3377  O   LEU A 212      27.971  -3.614  26.893  1.00 12.30           O
ATOM   3378  CB  LEU A 212      25.954  -3.388  28.983  1.00  9.56           C
ATOM   3379  CG  LEU A 212      25.100  -2.951  30.189  1.00 14.57           C
ATOM   3380  CD1 LEU A 212      24.881  -4.152  31.093  1.00 14.83           C
ATOM   3381  CD2 LEU A 212      25.739  -1.813  30.997  1.00 12.51           C
ATOM   3382  H   LEU A 212      24.298  -2.065  27.382  1.00 12.49           H
ATOM   3383  HA  LEU A 212      27.045  -1.626  28.454  1.00 11.96           H
ATOM   3384  HB2 LEU A 212      25.427  -4.187  28.458  1.00 11.47           H
ATOM   3385  HB3 LEU A 212      26.887  -3.813  29.362  1.00 11.47           H
ATOM   3386  HG  LEU A 212      24.127  -2.620  29.829  1.00 17.49           H
ATOM   3387 HD11 LEU A 212      24.271  -3.861  31.950  1.00 17.79           H
ATOM   3388 HD12 LEU A 212      24.354  -4.934  30.546  1.00 17.79           H
ATOM   3389 HD13 LEU A 212      25.840  -4.537  31.449  1.00 17.79           H
ATOM   3390 HD21 LEU A 212      25.136  -1.618  31.886  1.00 15.01           H
ATOM   3391 HD22 LEU A 212      26.749  -2.086  31.299  1.00 15.01           H
ATOM   3392 HD23 LEU A 212      25.778  -0.904  30.400  1.00 15.01           H
ATOM   3393  N   GLY A 213      26.523  -2.548  25.532  1.00 11.07           N
ATOM   3394  CA  GLY A 213      27.115  -2.994  24.272  1.00 13.14           C
ATOM   3395  C   GLY A 213      26.619  -4.382  23.866  1.00 17.09           C
ATOM   3396  O   GLY A 213      27.208  -4.980  22.958  1.00 17.78           O
ATOM   3397  H   GLY A 213      25.703  -1.961  25.480  1.00 13.28           H
ATOM   3398  HA2 GLY A 213      26.846  -2.286  23.486  1.00 15.76           H
ATOM   3399  HA3 GLY A 213      28.198  -3.036  24.376  1.00 15.76           H
ATOM   3400  N   SER A 214      25.525  -4.865  24.486  1.00 13.60           N
ATOM   3401  CA  SER A 214      24.870  -6.125  24.128  1.00  9.82           C
ATOM   3402  C   SER A 214      25.877  -7.287  23.979  1.00 11.49           C
ATOM   3403  O   SER A 214      25.941  -7.909  22.914  1.00 13.25           O
ATOM   3404  CB  SER A 214      24.019  -5.872  22.887  1.00 14.44           C
ATOM   3405  OG  SER A 214      23.193  -6.974  22.574  1.00 13.90           O
ATOM   3406  H   SER A 214      25.084  -4.309  25.207  1.00 16.32           H
ATOM   3407  HA  SER A 214      24.206  -6.378  24.953  1.00 11.78           H
ATOM   3408  HB2 SER A 214      23.390  -5.001  23.057  1.00 17.32           H
ATOM   3409  HB3 SER A 214      24.678  -5.676  22.042  1.00 17.32           H
ATOM   3410  HG  SER A 214      22.334  -6.815  22.980  1.00 16.68           H
ATOM   3411  N   PRO A 215      26.720  -7.574  24.981  1.00 14.89           N
ATOM   3412  CA  PRO A 215      27.754  -8.591  24.817  1.00 17.53           C
ATOM   3413  C   PRO A 215      27.185 -10.003  24.569  1.00 19.30           C
ATOM   3414  O   PRO A 215      27.916 -10.842  24.067  1.00 18.39           O
ATOM   3415  CB  PRO A 215      28.552  -8.545  26.124  1.00 24.83           C
ATOM   3416  CG  PRO A 215      27.551  -8.004  27.138  1.00 15.22           C
ATOM   3417  CD  PRO A 215      26.804  -6.973  26.298  1.00 10.54           C
ATOM   3418  HA  PRO A 215      28.441  -8.299  24.024  1.00 21.03           H
ATOM   3419  HB2 PRO A 215      29.001  -9.492  26.424  1.00 29.80           H
ATOM   3420  HB3 PRO A 215      29.333  -7.796  25.984  1.00 29.80           H
ATOM   3421  HG2 PRO A 215      26.925  -8.819  27.496  1.00 18.26           H
ATOM   3422  HG3 PRO A 215      28.042  -7.498  27.968  1.00 18.26           H
ATOM   3423  HD2 PRO A 215      25.826  -6.787  26.725  1.00 12.65           H
ATOM   3424  HD3 PRO A 215      27.383  -6.052  26.248  1.00 12.65           H
ATOM   3425  N   ASP A 216      25.910 -10.282  24.850  1.00 11.77           N
ATOM   3426  CA  ASP A 216      25.241 -11.555  24.559  1.00 12.76           C
ATOM   3427  C   ASP A 216      24.527 -11.598  23.192  1.00 16.09           C
ATOM   3428  O   ASP A 216      23.900 -12.610  22.873  1.00 15.07           O
ATOM   3429  CB  ASP A 216      24.284 -11.974  25.689  1.00 10.45           C
ATOM   3430  CG  ASP A 216      23.156 -10.958  25.972  1.00 18.82           C
ATOM   3431  OD1 ASP A 216      23.311  -9.763  25.648  1.00 14.88           O
ATOM   3432  OD2 ASP A 216      22.111 -11.399  26.492  1.00 13.41           O1-
ATOM   3433  H   ASP A 216      25.341  -9.566  25.281  1.00 14.12           H
ATOM   3434  HA  ASP A 216      26.005 -12.330  24.530  1.00 15.31           H
ATOM   3435  HB2 ASP A 216      23.864 -12.968  25.521  1.00 12.54           H
ATOM   3436  HB3 ASP A 216      24.877 -12.082  26.591  1.00 12.54           H
ATOM   3437  N   ARG A 217      24.608 -10.545  22.348  1.00 13.34           N
ATOM   3438  CA  ARG A 217      24.046 -10.606  21.002  1.00 15.77           C
ATOM   3439  C   ARG A 217      24.604 -11.829  20.254  1.00 11.83           C
ATOM   3440  O   ARG A 217      25.788 -12.145  20.396  1.00 12.09           O
ATOM   3441  CB  ARG A 217      24.302  -9.331  20.189  1.00 12.44           C
ATOM   3442  CG  ARG A 217      25.774  -9.094  19.882  1.00 13.51           C
ATOM   3443  CD  ARG A 217      26.047  -7.615  19.588  1.00 17.30           C
ATOM   3444  NE  ARG A 217      27.430  -7.431  19.152  1.00 21.42           N
ATOM   3445  CZ  ARG A 217      28.510  -7.399  19.933  1.00 22.24           C
ATOM   3446  NH1 ARG A 217      28.427  -7.348  21.257  1.00 23.52           N
ATOM   3447  NH2 ARG A 217      29.718  -7.419  19.384  1.00 32.07           N1+
ATOM   3448  H   ARG A 217      25.109  -9.711  22.629  1.00 16.00           H
ATOM   3449  HA  ARG A 217      22.970 -10.686  21.115  1.00 18.92           H
ATOM   3450  HB2 ARG A 217      23.777  -9.423  19.238  1.00 14.92           H
ATOM   3451  HB3 ARG A 217      23.880  -8.475  20.710  1.00 14.92           H
ATOM   3452  HG2 ARG A 217      26.362  -9.357  20.758  1.00 16.21           H
ATOM   3453  HG3 ARG A 217      26.078  -9.717  19.042  1.00 16.21           H
ATOM   3454  HD2 ARG A 217      25.380  -7.292  18.790  1.00 20.75           H
ATOM   3455  HD3 ARG A 217      25.849  -6.997  20.466  1.00 20.75           H
ATOM   3456  HE  ARG A 217      27.593  -7.471  18.156  1.00 25.70           H
ATOM   3457 HH11 ARG A 217      27.518  -7.330  21.701  1.00 28.22           H
ATOM   3458 HH12 ARG A 217      29.271  -7.331  21.812  1.00 28.22           H
ATOM   3459 HH21 ARG A 217      29.826  -7.460  18.379  1.00 38.49           H
ATOM   3460 HH22 ARG A 217      30.534  -7.403  19.981  1.00 38.49           H
ATOM   3461  N   PRO A 218      23.766 -12.516  19.470  1.00 14.54           N
ATOM   3462  CA  PRO A 218      24.165 -13.810  18.913  1.00 18.48           C
ATOM   3463  C   PRO A 218      25.194 -13.722  17.785  1.00 23.85           C
ATOM   3464  O   PRO A 218      25.876 -14.709  17.507  1.00 20.30           O
ATOM   3465  CB  PRO A 218      22.856 -14.445  18.423  1.00 24.19           C
ATOM   3466  CG  PRO A 218      21.838 -13.311  18.334  1.00 24.29           C
ATOM   3467  CD  PRO A 218      22.329 -12.286  19.350  1.00 20.29           C
ATOM   3468  HA  PRO A 218      24.529 -14.453  19.714  1.00 22.17           H
ATOM   3469  HB2 PRO A 218      22.943 -15.015  17.500  1.00 29.02           H
ATOM   3470  HB3 PRO A 218      22.530 -15.114  19.220  1.00 29.02           H
ATOM   3471  HG2 PRO A 218      21.841 -12.898  17.327  1.00 29.15           H
ATOM   3472  HG3 PRO A 218      20.838 -13.655  18.599  1.00 29.15           H
ATOM   3473  HD2 PRO A 218      22.105 -11.283  18.982  1.00 24.34           H
ATOM   3474  HD3 PRO A 218      21.851 -12.491  20.305  1.00 24.34           H
ATOM   3475  N   TRP A 219      25.345 -12.546  17.165  1.00 19.24           N
ATOM   3476  CA  TRP A 219      26.293 -12.309  16.091  1.00 18.38           C
ATOM   3477  C   TRP A 219      27.634 -11.676  16.553  1.00 20.11           C
ATOM   3478  O   TRP A 219      28.487 -11.384  15.745  1.00 18.39           O
ATOM   3479  CB  TRP A 219      25.648 -11.415  14.999  1.00 17.98           C
ATOM   3480  CG  TRP A 219      25.137 -10.131  15.536  1.00 17.64           C
ATOM   3481  CD1 TRP A 219      25.878  -8.971  15.724  1.00 25.95           C
ATOM   3482  CD2 TRP A 219      23.775  -9.852  15.902  1.00 13.78           C
ATOM   3483  NE1 TRP A 219      25.026  -7.964  16.215  1.00 19.45           N
ATOM   3484  CE2 TRP A 219      23.720  -8.471  16.279  1.00 14.46           C
ATOM   3485  CE3 TRP A 219      22.585 -10.607  15.893  1.00 13.70           C
ATOM   3486  CZ2 TRP A 219      22.512  -7.847  16.643  1.00 14.80           C
ATOM   3487  CZ3 TRP A 219      21.411 -10.000  16.283  1.00 20.63           C
ATOM   3488  CH2 TRP A 219      21.373  -8.627  16.656  1.00 13.85           C
ATOM   3489  H   TRP A 219      24.753 -11.795  17.444  1.00 23.08           H
ATOM   3490  HA  TRP A 219      26.576 -13.273  15.585  1.00 22.05           H
ATOM   3491  HB2 TRP A 219      26.395 -11.224  14.199  1.00 21.57           H
ATOM   3492  HB3 TRP A 219      24.813 -11.984  14.530  1.00 21.57           H
ATOM   3493  HD1 TRP A 219      26.923  -8.800  15.542  1.00 31.14           H
ATOM   3494  HE1 TRP A 219      25.282  -7.004  16.344  1.00 23.34           H
ATOM   3495  HE3 TRP A 219      22.604 -11.643  15.571  1.00 16.44           H
ATOM   3496  HZ2 TRP A 219      22.479  -6.792  16.902  1.00 17.75           H
ATOM   3497  HZ3 TRP A 219      20.479 -10.564  16.293  1.00 24.75           H
ATOM   3498  HH2 TRP A 219      20.408  -8.184  16.920  1.00 16.62           H
ATOM   3499  N   ALA A 220      27.802 -11.497  17.882  1.00 17.22           N
ATOM   3500  CA  ALA A 220      29.048 -11.054  18.502  1.00 21.81           C
ATOM   3501  C   ALA A 220      30.203 -11.956  18.078  1.00 30.89           C
ATOM   3502  O   ALA A 220      30.061 -13.176  18.026  1.00 27.39           O
ATOM   3503  CB  ALA A 220      28.964 -11.082  20.032  1.00 18.90           C
ATOM   3504  H   ALA A 220      27.056 -11.781  18.500  1.00 20.66           H
ATOM   3505  HA  ALA A 220      29.251 -10.028  18.192  1.00 26.17           H
ATOM   3506  HB1 ALA A 220      29.896 -10.691  20.445  1.00 22.68           H
ATOM   3507  HB2 ALA A 220      28.150 -10.468  20.393  1.00 22.68           H
ATOM   3508  HB3 ALA A 220      28.823 -12.109  20.370  1.00 22.68           H
ATOM   3509  N   LYS A 221      31.335 -11.335  17.761  1.00 24.26           N
ATOM   3510  CA  LYS A 221      32.501 -12.027  17.236  1.00 31.37           C
ATOM   3511  C   LYS A 221      33.602 -11.976  18.306  1.00 43.10           C
ATOM   3512  O   LYS A 221      33.686 -10.972  19.018  1.00 30.42           O
ATOM   3513  CB  LYS A 221      32.816 -11.410  15.856  1.00 33.72           C
ATOM   3514  CG  LYS A 221      34.259 -11.508  15.348  1.00 56.35           C
ATOM   3515  CD  LYS A 221      34.398 -10.708  14.030  1.00 56.92           C
ATOM   3516  CE  LYS A 221      35.713  -9.924  13.885  1.00 59.03           C
ATOM   3517  NZ  LYS A 221      35.923  -8.940  14.972  1.00 66.67           N1+
ATOM   3518  H   LYS A 221      31.384 -10.327  17.840  1.00 29.10           H
ATOM   3519  HA  LYS A 221      32.247 -13.064  17.042  1.00 37.64           H
ATOM   3520  HB2 LYS A 221      32.138 -11.838  15.114  1.00 40.46           H
ATOM   3521  HB3 LYS A 221      32.588 -10.346  15.916  1.00 40.46           H
ATOM   3522  HG2 LYS A 221      34.946 -11.125  16.103  1.00 67.62           H
ATOM   3523  HG3 LYS A 221      34.494 -12.556  15.163  1.00 67.62           H
ATOM   3524  HD2 LYS A 221      34.336 -11.413  13.200  1.00 68.30           H
ATOM   3525  HD3 LYS A 221      33.565 -10.010  13.915  1.00 68.30           H
ATOM   3526  HE2 LYS A 221      36.531 -10.646  13.898  1.00 70.83           H
ATOM   3527  HE3 LYS A 221      35.721  -9.408  12.923  1.00 70.83           H
ATOM   3528  HZ1 LYS A 221      36.637  -8.276  14.710  1.00 80.00           H
ATOM   3529  HZ2 LYS A 221      35.063  -8.435  15.164  1.00 80.00           H
ATOM   3530  HZ3 LYS A 221      36.213  -9.405  15.821  1.00 80.00           H
ATOM   3531  N   PRO A 222      34.418 -13.047  18.435  1.00 47.05           N
ATOM   3532  CA  PRO A 222      35.408 -13.212  19.499  1.00 52.91           C
ATOM   3533  C   PRO A 222      36.355 -12.048  19.798  1.00 52.63           C
ATOM   3534  O   PRO A 222      36.808 -11.980  20.938  1.00 61.52           O
ATOM   3535  CB  PRO A 222      36.219 -14.440  19.071  1.00 45.82           C
ATOM   3536  CG  PRO A 222      35.123 -15.343  18.513  1.00 47.73           C
ATOM   3537  CD  PRO A 222      34.213 -14.350  17.784  1.00 52.86           C
ATOM   3538  HA  PRO A 222      34.870 -13.471  20.413  1.00 63.48           H
ATOM   3539  HB2 PRO A 222      36.886 -14.145  18.257  1.00 54.98           H
ATOM   3540  HB3 PRO A 222      36.782 -14.911  19.877  1.00 54.98           H
ATOM   3541  HG2 PRO A 222      35.522 -16.068  17.804  1.00 57.27           H
ATOM   3542  HG3 PRO A 222      34.608 -15.856  19.327  1.00 57.27           H
ATOM   3543  HD2 PRO A 222      34.498 -14.302  16.733  1.00 63.43           H
ATOM   3544  HD3 PRO A 222      33.188 -14.710  17.908  1.00 63.43           H
ATOM   3545  N   GLU A 223      36.642 -11.149  18.842  1.00 35.26           N
ATOM   3546  CA  GLU A 223      37.366  -9.916  19.138  1.00 45.86           C
ATOM   3547  C   GLU A 223      36.678  -8.693  18.511  1.00 51.29           C
ATOM   3548  O   GLU A 223      37.282  -7.890  17.799  1.00 51.36           O
ATOM   3549  CB  GLU A 223      38.878 -10.050  18.846  1.00 55.46           C
ATOM   3550  CG  GLU A 223      39.651 -10.647  20.043  1.00 63.90           C
ATOM   3551  CD  GLU A 223      39.645  -9.694  21.257  1.00 68.47           C
ATOM   3552  OE1 GLU A 223      39.153 -10.121  22.326  1.00 62.53           O
ATOM   3553  OE2 GLU A 223      40.132  -8.548  21.098  1.00 67.94           O1-
ATOM   3554  H   GLU A 223      36.239 -11.246  17.927  1.00 42.31           H
ATOM   3555  HA  GLU A 223      37.257  -9.746  20.208  1.00 55.03           H
ATOM   3556  HB2 GLU A 223      39.023 -10.689  17.973  1.00 66.54           H
ATOM   3557  HB3 GLU A 223      39.309  -9.076  18.624  1.00 66.54           H
ATOM   3558  HG2 GLU A 223      39.261 -11.631  20.308  1.00 76.67           H
ATOM   3559  HG3 GLU A 223      40.687 -10.749  19.713  1.00 76.67           H
ATOM   3560  N   ASP A 224      35.393  -8.529  18.842  1.00 41.46           N
ATOM   3561  CA  ASP A 224      34.750  -7.223  18.909  1.00 39.66           C
ATOM   3562  C   ASP A 224      35.144  -6.446  20.189  1.00 31.78           C
ATOM   3563  O   ASP A 224      35.526  -7.053  21.191  1.00 29.88           O
ATOM   3564  CB  ASP A 224      33.227  -7.430  18.834  1.00 33.88           C
ATOM   3565  CG  ASP A 224      32.701  -7.823  17.456  1.00 31.68           C
ATOM   3566  OD1 ASP A 224      33.357  -7.512  16.438  1.00 33.57           O
ATOM   3567  OD2 ASP A 224      31.598  -8.404  17.432  1.00 29.36           O1-
ATOM   3568  H   ASP A 224      34.937  -9.265  19.366  1.00 49.75           H
ATOM   3569  HA  ASP A 224      35.056  -6.652  18.034  1.00 47.59           H
ATOM   3570  HB2 ASP A 224      32.890  -8.153  19.579  1.00 40.65           H
ATOM   3571  HB3 ASP A 224      32.736  -6.499  19.113  1.00 40.65           H
ATOM   3572  N   PRO A 225      35.012  -5.104  20.195  1.00 30.31           N
ATOM   3573  CA  PRO A 225      35.142  -4.299  21.411  1.00 33.27           C
ATOM   3574  C   PRO A 225      34.208  -4.771  22.542  1.00 27.10           C
ATOM   3575  O   PRO A 225      33.090  -5.201  22.279  1.00 28.33           O
ATOM   3576  CB  PRO A 225      34.719  -2.890  20.968  1.00 31.36           C
ATOM   3577  CG  PRO A 225      34.947  -2.859  19.460  1.00 35.76           C
ATOM   3578  CD  PRO A 225      34.647  -4.292  19.047  1.00 33.87           C
ATOM   3579  HA  PRO A 225      36.184  -4.249  21.721  1.00 39.92           H
ATOM   3580  HB2 PRO A 225      33.642  -2.800  21.129  1.00 37.63           H
ATOM   3581  HB3 PRO A 225      35.237  -2.088  21.491  1.00 37.63           H
ATOM   3582  HG2 PRO A 225      34.253  -2.179  18.964  1.00 42.90           H
ATOM   3583  HG3 PRO A 225      35.980  -2.596  19.237  1.00 42.90           H
ATOM   3584  HD2 PRO A 225      33.584  -4.400  18.845  1.00 40.64           H
ATOM   3585  HD3 PRO A 225      35.258  -4.523  18.174  1.00 40.64           H
ATOM   3586  N   SER A 226      34.651  -4.610  23.790  1.00 29.75           N
ATOM   3587  CA  SER A 226      33.875  -4.852  24.997  1.00 29.34           C
ATOM   3588  C   SER A 226      33.914  -3.583  25.852  1.00 24.19           C
ATOM   3589  O   SER A 226      34.969  -3.249  26.401  1.00 19.57           O
ATOM   3590  CB  SER A 226      34.480  -6.047  25.740  1.00 23.82           C
ATOM   3591  OG  SER A 226      33.869  -6.177  27.012  1.00 32.28           O
ATOM   3592  H   SER A 226      35.586  -4.257  23.922  1.00 35.69           H
ATOM   3593  HA  SER A 226      32.841  -5.089  24.739  1.00 35.20           H
ATOM   3594  HB2 SER A 226      34.317  -6.959  25.164  1.00 28.58           H
ATOM   3595  HB3 SER A 226      35.551  -5.894  25.875  1.00 28.58           H
ATOM   3596  HG  SER A 226      34.297  -6.908  27.472  1.00 38.74           H
ATOM   3597  N   LEU A 227      32.764  -2.893  25.980  1.00 18.18           N
ATOM   3598  CA  LEU A 227      32.615  -1.738  26.862  1.00 17.90           C
ATOM   3599  C   LEU A 227      32.885  -2.095  28.311  1.00 17.87           C
ATOM   3600  O   LEU A 227      33.436  -1.280  29.051  1.00 17.90           O
ATOM   3601  CB  LEU A 227      31.172  -1.187  26.818  1.00 17.32           C
ATOM   3602  CG  LEU A 227      30.816  -0.379  25.577  1.00 17.37           C
ATOM   3603  CD1 LEU A 227      29.297  -0.217  25.516  1.00 14.85           C
ATOM   3604  CD2 LEU A 227      31.472   1.006  25.623  1.00 15.10           C
ATOM   3605  H   LEU A 227      31.930  -3.251  25.537  1.00 21.81           H
ATOM   3606  HA  LEU A 227      33.323  -0.970  26.553  1.00 21.48           H
ATOM   3607  HB2 LEU A 227      30.497  -2.042  26.882  1.00 20.78           H
ATOM   3608  HB3 LEU A 227      30.989  -0.569  27.700  1.00 20.78           H
ATOM   3609  HG  LEU A 227      31.159  -0.906  24.685  1.00 20.84           H
ATOM   3610 HD11 LEU A 227      29.035   0.313  24.603  1.00 17.82           H
ATOM   3611 HD12 LEU A 227      28.830  -1.193  25.498  1.00 17.82           H
ATOM   3612 HD13 LEU A 227      28.933   0.324  26.389  1.00 17.82           H
ATOM   3613 HD21 LEU A 227      31.207   1.571  24.731  1.00 18.12           H
ATOM   3614 HD22 LEU A 227      31.138   1.548  26.508  1.00 18.12           H
ATOM   3615 HD23 LEU A 227      32.553   0.905  25.667  1.00 18.12           H
ATOM   3616  N   LEU A 228      32.418  -3.275  28.738  1.00 14.22           N
ATOM   3617  CA  LEU A 228      32.517  -3.712  30.124  1.00 16.81           C
ATOM   3618  C   LEU A 228      33.978  -3.872  30.557  1.00 20.23           C
ATOM   3619  O   LEU A 228      34.262  -3.793  31.753  1.00 23.51           O
ATOM   3620  CB  LEU A 228      31.732  -5.028  30.297  1.00 17.34           C
ATOM   3621  CG  LEU A 228      30.340  -4.966  30.970  1.00 27.36           C
ATOM   3622  CD1 LEU A 228      29.617  -3.627  31.019  1.00 29.08           C
ATOM   3623  CD2 LEU A 228      29.425  -5.992  30.289  1.00 23.07           C
ATOM   3624  H   LEU A 228      32.003  -3.909  28.068  1.00 17.06           H
ATOM   3625  HA  LEU A 228      32.092  -2.932  30.751  1.00 20.16           H
ATOM   3626  HB2 LEU A 228      31.624  -5.478  29.306  1.00 20.81           H
ATOM   3627  HB3 LEU A 228      32.338  -5.737  30.862  1.00 20.81           H
ATOM   3628  HG  LEU A 228      30.470  -5.281  32.006  1.00 32.83           H
ATOM   3629 HD11 LEU A 228      28.622  -3.765  31.444  1.00 34.89           H
ATOM   3630 HD12 LEU A 228      30.157  -2.939  31.668  1.00 34.89           H
ATOM   3631 HD13 LEU A 228      29.525  -3.215  30.012  1.00 34.89           H
ATOM   3632 HD21 LEU A 228      28.493  -6.086  30.848  1.00 27.68           H
ATOM   3633 HD22 LEU A 228      29.197  -5.667  29.273  1.00 27.68           H
ATOM   3634 HD23 LEU A 228      29.915  -6.966  30.258  1.00 27.68           H
ATOM   3635  N   GLU A 229      34.865  -4.120  29.594  1.00 19.00           N
ATOM   3636  CA  GLU A 229      36.280  -4.381  29.819  1.00 22.23           C
ATOM   3637  C   GLU A 229      37.190  -3.242  29.340  1.00 20.27           C
ATOM   3638  O   GLU A 229      38.414  -3.381  29.383  1.00 22.31           O
ATOM   3639  CB  GLU A 229      36.650  -5.757  29.250  1.00 26.50           C
ATOM   3640  CG  GLU A 229      36.212  -6.844  30.251  1.00 29.29           C
ATOM   3641  CD  GLU A 229      35.782  -8.184  29.669  1.00 53.97           C
ATOM   3642  OE1 GLU A 229      35.829  -8.344  28.429  1.00 58.24           O
ATOM   3643  OE2 GLU A 229      35.400  -9.032  30.504  1.00 59.58           O1-
ATOM   3644  H   GLU A 229      34.540  -4.169  28.638  1.00 22.80           H
ATOM   3645  HA  GLU A 229      36.441  -4.444  30.890  1.00 26.67           H
ATOM   3646  HB2 GLU A 229      36.176  -5.887  28.279  1.00 31.80           H
ATOM   3647  HB3 GLU A 229      37.728  -5.829  29.109  1.00 31.80           H
ATOM   3648  HG2 GLU A 229      37.023  -7.028  30.958  1.00 35.14           H
ATOM   3649  HG3 GLU A 229      35.401  -6.501  30.892  1.00 35.14           H
ATOM   3650  N   ASP A 230      36.623  -2.105  28.918  1.00 16.52           N
ATOM   3651  CA  ASP A 230      37.411  -0.975  28.464  1.00 15.79           C
ATOM   3652  C   ASP A 230      38.128  -0.415  29.699  1.00 18.08           C
ATOM   3653  O   ASP A 230      37.472  -0.023  30.672  1.00 12.88           O
ATOM   3654  CB  ASP A 230      36.483   0.048  27.809  1.00 14.99           C
ATOM   3655  CG  ASP A 230      37.226   1.243  27.229  1.00 16.36           C
ATOM   3656  OD1 ASP A 230      38.172   1.757  27.867  1.00 15.40           O
ATOM   3657  OD2 ASP A 230      36.819   1.671  26.135  1.00 18.78           O1-
ATOM   3658  H   ASP A 230      35.617  -2.028  28.881  1.00 19.82           H
ATOM   3659  HA  ASP A 230      38.106  -1.326  27.701  1.00 18.94           H
ATOM   3660  HB2 ASP A 230      35.860  -0.430  27.055  1.00 17.99           H
ATOM   3661  HB3 ASP A 230      35.825   0.427  28.589  1.00 17.99           H
ATOM   3662  N   PRO A 231      39.478  -0.373  29.704  1.00 15.94           N
ATOM   3663  CA  PRO A 231      40.196   0.032  30.899  1.00 14.01           C
ATOM   3664  C   PRO A 231      39.939   1.487  31.290  1.00 15.89           C
ATOM   3665  O   PRO A 231      40.005   1.836  32.468  1.00 16.95           O
ATOM   3666  CB  PRO A 231      41.673  -0.197  30.556  1.00 19.19           C
ATOM   3667  CG  PRO A 231      41.722  -0.144  29.028  1.00 19.26           C
ATOM   3668  CD  PRO A 231      40.378  -0.755  28.631  1.00 17.55           C
ATOM   3669  HA  PRO A 231      39.971  -0.638  31.725  1.00 16.81           H
ATOM   3670  HB2 PRO A 231      42.368   0.497  31.034  1.00 23.02           H
ATOM   3671  HB3 PRO A 231      41.908  -1.216  30.866  1.00 23.02           H
ATOM   3672  HG2 PRO A 231      41.823   0.890  28.697  1.00 23.11           H
ATOM   3673  HG3 PRO A 231      42.532  -0.759  28.631  1.00 23.11           H
ATOM   3674  HD2 PRO A 231      40.082  -0.332  27.673  1.00 21.05           H
ATOM   3675  HD3 PRO A 231      40.464  -1.841  28.587  1.00 21.05           H
ATOM   3676  N   ARG A 232      39.587   2.337  30.334  1.00 11.48           N
ATOM   3677  CA  ARG A 232      39.269   3.729  30.586  1.00 14.57           C
ATOM   3678  C   ARG A 232      37.973   3.862  31.365  1.00 16.37           C
ATOM   3679  O   ARG A 232      37.869   4.699  32.254  1.00 14.79           O
ATOM   3680  CB  ARG A 232      39.219   4.511  29.287  1.00 11.72           C
ATOM   3681  CG  ARG A 232      40.518   4.484  28.469  1.00 13.45           C
ATOM   3682  CD  ARG A 232      40.280   5.040  27.070  1.00 16.62           C
ATOM   3683  NE  ARG A 232      39.372   4.175  26.298  1.00 15.38           N
ATOM   3684  CZ  ARG A 232      38.941   4.437  25.064  1.00 14.56           C
ATOM   3685  NH1 ARG A 232      39.470   5.425  24.340  1.00 17.90           N
ATOM   3686  NH2 ARG A 232      37.960   3.703  24.546  1.00 14.16           N1+
ATOM   3687  H   ARG A 232      39.497   1.992  29.388  1.00 13.77           H
ATOM   3688  HA  ARG A 232      40.063   4.157  31.198  1.00 17.48           H
ATOM   3689  HB2 ARG A 232      38.369   4.180  28.691  1.00 14.06           H
ATOM   3690  HB3 ARG A 232      39.053   5.540  29.566  1.00 14.06           H
ATOM   3691  HG2 ARG A 232      41.276   5.077  28.980  1.00 16.13           H
ATOM   3692  HG3 ARG A 232      40.874   3.459  28.364  1.00 16.13           H
ATOM   3693  HD2 ARG A 232      39.908   6.065  27.103  1.00 19.94           H
ATOM   3694  HD3 ARG A 232      41.253   5.040  26.576  1.00 19.94           H
ATOM   3695  HE  ARG A 232      38.914   3.426  26.802  1.00 18.45           H
ATOM   3696 HH11 ARG A 232      40.203   5.993  24.734  1.00 21.47           H
ATOM   3697 HH12 ARG A 232      39.129   5.613  23.410  1.00 21.47           H
ATOM   3698 HH21 ARG A 232      37.552   2.961  25.101  1.00 16.99           H
ATOM   3699 HH22 ARG A 232      37.615   3.899  23.621  1.00 16.99           H
ATOM   3700  N   ILE A 233      36.987   3.026  31.050  1.00 12.48           N
ATOM   3701  CA  ILE A 233      35.701   3.035  31.726  1.00 14.67           C
ATOM   3702  C   ILE A 233      35.857   2.389  33.102  1.00 14.55           C
ATOM   3703  O   ILE A 233      35.278   2.897  34.062  1.00 14.93           O
ATOM   3704  CB  ILE A 233      34.640   2.372  30.811  1.00 15.97           C
ATOM   3705  CG1 ILE A 233      34.611   3.104  29.429  1.00 13.39           C
ATOM   3706  CG2 ILE A 233      33.279   2.453  31.519  1.00 21.16           C
ATOM   3707  CD1 ILE A 233      33.575   2.565  28.437  1.00 15.76           C
ATOM   3708  H   ILE A 233      37.137   2.341  30.324  1.00 14.97           H
ATOM   3709  HA  ILE A 233      35.402   4.073  31.877  1.00 17.60           H
ATOM   3710  HB  ILE A 233      34.896   1.324  30.660  1.00 19.16           H
ATOM   3711 HG12 ILE A 233      34.401   4.160  29.592  1.00 16.06           H
ATOM   3712 HG13 ILE A 233      35.584   3.038  28.944  1.00 16.06           H
ATOM   3713 HG21 ILE A 233      32.516   1.944  30.928  1.00 25.39           H
ATOM   3714 HG22 ILE A 233      33.322   1.952  32.485  1.00 25.39           H
ATOM   3715 HG23 ILE A 233      32.992   3.496  31.659  1.00 25.39           H
ATOM   3716 HD11 ILE A 233      33.760   2.988  27.450  1.00 18.90           H
ATOM   3717 HD12 ILE A 233      33.641   1.479  28.377  1.00 18.90           H
ATOM   3718 HD13 ILE A 233      32.578   2.859  28.757  1.00 18.90           H
ATOM   3719  N   LYS A 234      36.656   1.309  33.214  1.00 16.25           N
ATOM   3720  CA  LYS A 234      37.055   0.715  34.496  1.00 19.57           C
ATOM   3721  C   LYS A 234      37.630   1.745  35.465  1.00 18.97           C
ATOM   3722  O   LYS A 234      37.281   1.721  36.641  1.00 18.96           O
ATOM   3723  CB  LYS A 234      38.079  -0.415  34.310  1.00 19.73           C
ATOM   3724  CG  LYS A 234      37.655  -1.624  33.450  1.00 33.10           C
ATOM   3725  CD  LYS A 234      37.887  -2.962  34.179  1.00 42.93           C
ATOM   3726  CE  LYS A 234      37.856  -4.188  33.250  1.00 49.68           C
ATOM   3727  NZ  LYS A 234      38.986  -4.228  32.290  1.00 51.38           N1+
ATOM   3728  H   LYS A 234      37.059   0.919  32.373  1.00 19.50           H
ATOM   3729  HA  LYS A 234      36.183   0.299  34.977  1.00 23.47           H
ATOM   3730  HB2 LYS A 234      38.983   0.006  33.878  1.00 23.68           H
ATOM   3731  HB3 LYS A 234      38.350  -0.766  35.307  1.00 23.68           H
ATOM   3732  HG2 LYS A 234      36.607  -1.538  33.183  1.00 39.72           H
ATOM   3733  HG3 LYS A 234      38.220  -1.620  32.523  1.00 39.72           H
ATOM   3734  HD2 LYS A 234      38.848  -2.942  34.696  1.00 51.51           H
ATOM   3735  HD3 LYS A 234      37.106  -3.087  34.930  1.00 51.51           H
ATOM   3736  HE2 LYS A 234      37.871  -5.096  33.856  1.00 59.61           H
ATOM   3737  HE3 LYS A 234      36.916  -4.173  32.699  1.00 59.61           H
ATOM   3738  HZ1 LYS A 234      39.308  -5.056  32.245  1.00 61.65           H
ATOM   3739  HZ2 LYS A 234      38.701  -3.976  31.485  1.00 61.65           H
ATOM   3740  HZ3 LYS A 234      39.628  -3.675  32.563  1.00 61.65           H
ATOM   3741  N   ALA A 235      38.496   2.638  34.979  1.00 18.82           N
ATOM   3742  CA  ALA A 235      39.135   3.684  35.786  1.00 20.69           C
ATOM   3743  C   ALA A 235      38.108   4.681  36.344  1.00 20.57           C
ATOM   3744  O   ALA A 235      38.165   5.027  37.527  1.00 17.00           O
ATOM   3745  CB  ALA A 235      40.201   4.402  34.948  1.00 17.72           C
ATOM   3746  H   ALA A 235      38.756   2.569  34.005  1.00 22.58           H
ATOM   3747  HA  ALA A 235      39.642   3.210  36.627  1.00 24.82           H
ATOM   3748  HB1 ALA A 235      40.748   5.099  35.586  1.00 21.26           H
ATOM   3749  HB2 ALA A 235      40.901   3.675  34.537  1.00 21.26           H
ATOM   3750  HB3 ALA A 235      39.739   4.962  34.135  1.00 21.26           H
ATOM   3751  N   ILE A 236      37.155   5.119  35.503  1.00 16.61           N
ATOM   3752  CA  ILE A 236      36.046   5.971  35.932  1.00 13.81           C
ATOM   3753  C   ILE A 236      35.210   5.275  37.004  1.00 15.66           C
ATOM   3754  O   ILE A 236      34.913   5.883  38.033  1.00 18.19           O
ATOM   3755  CB  ILE A 236      35.211   6.459  34.730  1.00 15.78           C
ATOM   3756  CG1 ILE A 236      36.078   7.381  33.844  1.00 19.26           C
ATOM   3757  CG2 ILE A 236      33.944   7.207  35.216  1.00 16.41           C
ATOM   3758  CD1 ILE A 236      35.445   7.692  32.485  1.00 21.14           C
ATOM   3759  H   ILE A 236      37.164   4.800  34.545  1.00 19.93           H
ATOM   3760  HA  ILE A 236      36.478   6.861  36.396  1.00 16.57           H
ATOM   3761  HB  ILE A 236      34.898   5.591  34.147  1.00 18.93           H
ATOM   3762 HG12 ILE A 236      36.267   8.315  34.375  1.00 23.11           H
ATOM   3763 HG13 ILE A 236      37.040   6.915  33.648  1.00 23.11           H
ATOM   3764 HG21 ILE A 236      33.360   7.558  34.369  1.00 19.69           H
ATOM   3765 HG22 ILE A 236      33.302   6.545  35.797  1.00 19.69           H
ATOM   3766 HG23 ILE A 236      34.230   8.059  35.832  1.00 19.69           H
ATOM   3767 HD11 ILE A 236      36.147   8.271  31.885  1.00 25.36           H
ATOM   3768 HD12 ILE A 236      35.222   6.759  31.969  1.00 25.36           H
ATOM   3769 HD13 ILE A 236      34.534   8.276  32.607  1.00 25.36           H
ATOM   3770  N   ALA A 237      34.848   4.007  36.812  1.00 11.79           N
ATOM   3771  CA  ALA A 237      34.119   3.251  37.815  1.00 16.59           C
ATOM   3772  C   ALA A 237      34.882   3.153  39.158  1.00 19.03           C
ATOM   3773  O   ALA A 237      34.302   3.394  40.213  1.00 17.60           O
ATOM   3774  CB  ALA A 237      33.813   1.878  37.227  1.00 16.97           C
ATOM   3775  H   ALA A 237      35.134   3.528  35.970  1.00 14.14           H
ATOM   3776  HA  ALA A 237      33.177   3.762  38.003  1.00 19.90           H
ATOM   3777  HB1 ALA A 237      33.057   1.381  37.820  1.00 20.36           H
ATOM   3778  HB2 ALA A 237      33.413   1.996  36.219  1.00 20.36           H
ATOM   3779  HB3 ALA A 237      34.713   1.264  37.188  1.00 20.36           H
ATOM   3780  N   ALA A 238      36.181   2.841  39.116  1.00 20.34           N
ATOM   3781  CA  ALA A 238      37.029   2.695  40.300  1.00 23.45           C
ATOM   3782  C   ALA A 238      37.062   3.982  41.128  1.00 20.93           C
ATOM   3783  O   ALA A 238      36.879   3.932  42.342  1.00 22.24           O
ATOM   3784  CB  ALA A 238      38.434   2.247  39.871  1.00 20.63           C
ATOM   3785  H   ALA A 238      36.606   2.671  38.216  1.00 24.41           H
ATOM   3786  HA  ALA A 238      36.599   1.906  40.917  1.00 28.14           H
ATOM   3787  HB1 ALA A 238      39.063   2.128  40.752  1.00 24.75           H
ATOM   3788  HB2 ALA A 238      38.364   1.292  39.352  1.00 24.75           H
ATOM   3789  HB3 ALA A 238      38.886   2.985  39.210  1.00 24.75           H
ATOM   3790  N   LYS A 239      37.209   5.139  40.467  1.00 21.82           N
ATOM   3791  CA  LYS A 239      37.161   6.464  41.090  1.00 23.42           C
ATOM   3792  C   LYS A 239      35.860   6.694  41.870  1.00 27.00           C
ATOM   3793  O   LYS A 239      35.865   7.397  42.874  1.00 23.88           O
ATOM   3794  CB  LYS A 239      37.376   7.522  39.992  1.00 24.83           C
ATOM   3795  CG  LYS A 239      37.624   8.951  40.515  1.00 40.58           C
ATOM   3796  CD  LYS A 239      36.878  10.040  39.726  1.00 41.70           C
ATOM   3797  CE  LYS A 239      37.090   9.918  38.212  1.00 35.89           C
ATOM   3798  NZ  LYS A 239      37.047  11.239  37.566  1.00 39.30           N1+
ATOM   3799  H   LYS A 239      37.330   5.098  39.464  1.00 26.18           H
ATOM   3800  HA  LYS A 239      37.987   6.527  41.797  1.00 28.11           H
ATOM   3801  HB2 LYS A 239      38.259   7.233  39.417  1.00 29.79           H
ATOM   3802  HB3 LYS A 239      36.521   7.509  39.318  1.00 29.79           H
ATOM   3803  HG2 LYS A 239      37.290   9.028  41.548  1.00 48.70           H
ATOM   3804  HG3 LYS A 239      38.696   9.159  40.509  1.00 48.70           H
ATOM   3805  HD2 LYS A 239      35.810   9.966  39.941  1.00 50.04           H
ATOM   3806  HD3 LYS A 239      37.227  11.016  40.071  1.00 50.04           H
ATOM   3807  HE2 LYS A 239      38.059   9.454  38.023  1.00 43.07           H
ATOM   3808  HE3 LYS A 239      36.309   9.284  37.790  1.00 43.07           H
ATOM   3809  HZ1 LYS A 239      36.321  11.248  36.860  1.00 47.15           H
ATOM   3810  HZ2 LYS A 239      36.835  11.955  38.246  1.00 47.15           H
ATOM   3811  HZ3 LYS A 239      37.932  11.448  37.125  1.00 47.15           H
ATOM   3812  N   HIS A 240      34.742   6.103  41.430  1.00 19.35           N
ATOM   3813  CA  HIS A 240      33.433   6.237  42.074  1.00 21.90           C
ATOM   3814  C   HIS A 240      33.060   5.108  43.044  1.00 17.66           C
ATOM   3815  O   HIS A 240      31.969   5.164  43.609  1.00 22.95           O
ATOM   3816  CB  HIS A 240      32.370   6.441  40.981  1.00 20.63           C
ATOM   3817  CG  HIS A 240      32.439   7.810  40.371  1.00 16.05           C
ATOM   3818  ND1 HIS A 240      32.063   8.984  40.992  1.00 21.42           N1+
ATOM   3819  CD2 HIS A 240      32.860   8.124  39.110  1.00 17.87           C
ATOM   3820  CE1 HIS A 240      32.246   9.990  40.131  1.00 22.56           C
ATOM   3821  NE2 HIS A 240      32.757   9.490  38.994  1.00 22.05           N
ATOM   3822  H   HIS A 240      34.801   5.517  40.612  1.00 23.21           H
ATOM   3823  HA  HIS A 240      33.429   7.143  42.679  1.00 26.27           H
ATOM   3824  HB2 HIS A 240      31.373   6.331  41.412  1.00 24.75           H
ATOM   3825  HB3 HIS A 240      32.484   5.680  40.208  1.00 24.75           H
ATOM   3826  HD1 HIS A 240      31.692   9.066  41.932  1.00 25.70           H
ATOM   3827  HD2 HIS A 240      33.168   7.440  38.339  1.00 21.44           H
ATOM   3828  HE1 HIS A 240      32.016  11.030  40.318  1.00 27.07           H
ATOM   3829  HE2 HIS A 240      32.973  10.030  38.163  1.00 26.46           H
ATOM   3830  N   ASN A 241      33.894   4.073  43.203  1.00 19.57           N
ATOM   3831  CA  ASN A 241      33.547   2.812  43.875  1.00 18.33           C
ATOM   3832  C   ASN A 241      32.234   2.206  43.362  1.00 27.53           C
ATOM   3833  O   ASN A 241      31.421   1.688  44.127  1.00 20.43           O
ATOM   3834  CB  ASN A 241      33.619   2.947  45.414  1.00 30.02           C
ATOM   3835  CG  ASN A 241      35.070   2.865  45.877  1.00 42.02           C
ATOM   3836  OD1 ASN A 241      35.606   1.777  46.058  1.00 49.27           O
ATOM   3837  ND2 ASN A 241      35.735   4.003  46.027  1.00 40.43           N
ATOM   3838  H   ASN A 241      34.781   4.100  42.722  1.00 23.48           H
ATOM   3839  HA  ASN A 241      34.317   2.097  43.581  1.00 21.99           H
ATOM   3840  HB2 ASN A 241      33.160   3.882  45.735  1.00 36.02           H
ATOM   3841  HB3 ASN A 241      33.097   2.099  45.859  1.00 36.02           H
ATOM   3842 HD21 ASN A 241      36.708   3.966  46.290  1.00 48.52           H
ATOM   3843 HD22 ASN A 241      35.270   4.882  45.870  1.00 48.52           H
ATOM   3844  N   LYS A 242      32.071   2.222  42.034  1.00 17.10           N
ATOM   3845  CA  LYS A 242      30.966   1.590  41.314  1.00 18.53           C
ATOM   3846  C   LYS A 242      31.540   0.583  40.322  1.00 20.56           C
ATOM   3847  O   LYS A 242      32.744   0.578  40.060  1.00 17.21           O
ATOM   3848  CB  LYS A 242      30.138   2.704  40.644  1.00 15.68           C
ATOM   3849  CG  LYS A 242      29.362   3.577  41.653  1.00 15.25           C
ATOM   3850  CD  LYS A 242      28.220   2.781  42.300  1.00 18.10           C
ATOM   3851  CE  LYS A 242      27.339   3.578  43.241  1.00 33.62           C
ATOM   3852  NZ  LYS A 242      26.218   2.725  43.684  1.00 24.74           N1+
ATOM   3853  H   LYS A 242      32.812   2.619  41.474  1.00 20.51           H
ATOM   3854  HA  LYS A 242      30.327   1.022  41.982  1.00 22.23           H
ATOM   3855  HB2 LYS A 242      30.784   3.331  40.027  1.00 18.82           H
ATOM   3856  HB3 LYS A 242      29.413   2.242  39.976  1.00 18.82           H
ATOM   3857  HG2 LYS A 242      30.032   3.963  42.417  1.00 18.29           H
ATOM   3858  HG3 LYS A 242      28.937   4.426  41.121  1.00 18.29           H
ATOM   3859  HD2 LYS A 242      27.586   2.366  41.516  1.00 21.72           H
ATOM   3860  HD3 LYS A 242      28.644   1.963  42.881  1.00 21.72           H
ATOM   3861  HE2 LYS A 242      27.933   3.885  44.103  1.00 40.34           H
ATOM   3862  HE3 LYS A 242      26.954   4.464  42.738  1.00 40.34           H
ATOM   3863  HZ1 LYS A 242      25.544   3.293  44.186  1.00 29.68           H
ATOM   3864  HZ2 LYS A 242      25.752   2.321  42.881  1.00 29.68           H
ATOM   3865  HZ3 LYS A 242      26.550   1.991  44.291  1.00 29.68           H
ATOM   3866  N   THR A 243      30.698  -0.324  39.814  1.00 14.38           N
ATOM   3867  CA  THR A 243      31.085  -1.220  38.733  1.00 14.71           C
ATOM   3868  C   THR A 243      31.035  -0.472  37.397  1.00 19.88           C
ATOM   3869  O   THR A 243      30.399   0.585  37.266  1.00 16.03           O
ATOM   3870  CB  THR A 243      30.164  -2.455  38.677  1.00 17.04           C
ATOM   3871  OG1 THR A 243      28.861  -2.080  38.268  1.00 15.04           O
ATOM   3872  CG2 THR A 243      30.124  -3.204  40.010  1.00 19.12           C
ATOM   3873  H   THR A 243      29.733  -0.332  40.110  1.00 17.25           H
ATOM   3874  HA  THR A 243      32.106  -1.576  38.888  1.00 17.65           H
ATOM   3875  HB  THR A 243      30.561  -3.141  37.931  1.00 20.45           H
ATOM   3876  HG1 THR A 243      28.336  -2.887  38.173  1.00 18.04           H
ATOM   3877 HG21 THR A 243      29.542  -4.116  39.904  1.00 22.94           H
ATOM   3878 HG22 THR A 243      31.136  -3.468  40.307  1.00 22.94           H
ATOM   3879 HG23 THR A 243      29.657  -2.593  40.780  1.00 22.94           H
ATOM   3880  N   THR A 244      31.681  -1.049  36.386  1.00 11.83           N
ATOM   3881  CA  THR A 244      31.641  -0.486  35.027  1.00 11.52           C
ATOM   3882  C   THR A 244      30.207  -0.492  34.496  1.00 11.30           C
ATOM   3883  O   THR A 244      29.828   0.465  33.824  1.00 14.63           O
ATOM   3884  CB  THR A 244      32.614  -1.200  34.068  1.00 17.74           C
ATOM   3885  OG1 THR A 244      32.210  -2.504  33.746  1.00 30.55           O
ATOM   3886  CG2 THR A 244      33.989  -1.296  34.711  1.00 17.31           C
ATOM   3887  H   THR A 244      32.101  -1.957  36.505  1.00 14.19           H
ATOM   3888  HA  THR A 244      31.965   0.554  35.087  1.00 13.82           H
ATOM   3889  HB  THR A 244      32.692  -0.617  33.148  1.00 21.29           H
ATOM   3890  HG1 THR A 244      32.776  -2.865  33.053  1.00 36.66           H
ATOM   3891 HG21 THR A 244      34.678  -1.741  34.008  1.00 20.76           H
ATOM   3892 HG22 THR A 244      34.289  -0.296  34.989  1.00 20.76           H
ATOM   3893 HG23 THR A 244      33.970  -1.934  35.590  1.00 20.76           H
ATOM   3894  N   ALA A 245      29.389  -1.523  34.807  1.00 12.32           N
ATOM   3895  CA  ALA A 245      27.992  -1.537  34.388  1.00 12.31           C
ATOM   3896  C   ALA A 245      27.235  -0.365  34.978  1.00  9.30           C
ATOM   3897  O   ALA A 245      26.457   0.274  34.280  1.00 11.43           O
ATOM   3898  CB  ALA A 245      27.329  -2.866  34.744  1.00 10.04           C
ATOM   3899  H   ALA A 245      29.729  -2.297  35.364  1.00 14.78           H
ATOM   3900  HA  ALA A 245      27.969  -1.446  33.303  1.00 14.77           H
ATOM   3901  HB1 ALA A 245      26.331  -2.897  34.311  1.00 12.04           H
ATOM   3902  HB2 ALA A 245      27.918  -3.687  34.336  1.00 12.04           H
ATOM   3903  HB3 ALA A 245      27.259  -2.974  35.822  1.00 12.04           H
ATOM   3904  N   GLN A 246      27.451  -0.074  36.271  1.00 10.84           N
ATOM   3905  CA  GLN A 246      26.781   1.030  36.945  1.00 12.87           C
ATOM   3906  C   GLN A 246      27.151   2.358  36.288  1.00 12.81           C
ATOM   3907  O   GLN A 246      26.268   3.171  36.064  1.00 11.62           O
ATOM   3908  CB  GLN A 246      27.091   1.006  38.444  1.00 13.24           C
ATOM   3909  CG  GLN A 246      26.333  -0.132  39.154  1.00 12.10           C
ATOM   3910  CD  GLN A 246      26.810  -0.350  40.587  1.00 16.90           C
ATOM   3911  OE1 GLN A 246      27.979  -0.173  40.900  1.00 17.34           O
ATOM   3912  NE2 GLN A 246      25.920  -0.773  41.474  1.00 16.80           N
ATOM   3913  H   GLN A 246      28.083  -0.649  36.810  1.00 13.00           H
ATOM   3914  HA  GLN A 246      25.705   0.889  36.824  1.00 15.44           H
ATOM   3915  HB2 GLN A 246      28.164   0.875  38.574  1.00 15.88           H
ATOM   3916  HB3 GLN A 246      26.800   1.957  38.890  1.00 15.88           H
ATOM   3917  HG2 GLN A 246      25.260   0.067  39.139  1.00 14.51           H
ATOM   3918  HG3 GLN A 246      26.524  -1.053  38.611  1.00 14.51           H
ATOM   3919 HE21 GLN A 246      24.966  -0.943  41.186  1.00 20.15           H
ATOM   3920 HE22 GLN A 246      26.214  -1.004  42.409  1.00 20.15           H
ATOM   3921  N   VAL A 247      28.429   2.584  35.936  1.00 10.68           N
ATOM   3922  CA  VAL A 247      28.814   3.770  35.174  1.00 12.21           C
ATOM   3923  C   VAL A 247      28.080   3.824  33.835  1.00  9.77           C
ATOM   3924  O   VAL A 247      27.555   4.876  33.475  1.00 11.71           O
ATOM   3925  CB  VAL A 247      30.345   3.827  35.004  1.00 10.67           C
ATOM   3926  CG1 VAL A 247      30.795   4.870  33.967  1.00 15.12           C
ATOM   3927  CG2 VAL A 247      30.957   4.136  36.375  1.00 15.92           C
ATOM   3928  H   VAL A 247      29.122   1.866  36.096  1.00 12.81           H
ATOM   3929  HA  VAL A 247      28.505   4.648  35.744  1.00 14.65           H
ATOM   3930  HB  VAL A 247      30.706   2.851  34.673  1.00 12.81           H
ATOM   3931 HG11 VAL A 247      31.885   4.911  33.940  1.00 18.14           H
ATOM   3932 HG12 VAL A 247      30.451   4.592  32.971  1.00 18.14           H
ATOM   3933 HG13 VAL A 247      30.411   5.857  34.230  1.00 18.14           H
ATOM   3934 HG21 VAL A 247      32.033   4.242  36.251  1.00 19.10           H
ATOM   3935 HG22 VAL A 247      30.549   5.069  36.769  1.00 19.10           H
ATOM   3936 HG23 VAL A 247      30.753   3.333  37.082  1.00 19.10           H
ATOM   3937  N   LEU A 248      28.043   2.713  33.091  1.00 12.00           N
ATOM   3938  CA  LEU A 248      27.423   2.685  31.765  1.00 10.66           C
ATOM   3939  C   LEU A 248      25.915   2.954  31.798  1.00 11.94           C
ATOM   3940  O   LEU A 248      25.366   3.415  30.804  1.00 10.89           O
ATOM   3941  CB  LEU A 248      27.697   1.350  31.065  1.00 11.17           C
ATOM   3942  CG  LEU A 248      29.182   1.183  30.653  1.00 12.43           C
ATOM   3943  CD1 LEU A 248      29.471  -0.306  30.418  1.00 12.67           C
ATOM   3944  CD2 LEU A 248      29.545   1.987  29.407  1.00 18.62           C
ATOM   3945  H   LEU A 248      28.463   1.863  33.443  1.00 14.40           H
ATOM   3946  HA  LEU A 248      27.878   3.477  31.171  1.00 12.79           H
ATOM   3947  HB2 LEU A 248      27.429   0.557  31.763  1.00 13.40           H
ATOM   3948  HB3 LEU A 248      27.062   1.240  30.187  1.00 13.40           H
ATOM   3949  HG  LEU A 248      29.828   1.538  31.454  1.00 14.91           H
ATOM   3950 HD11 LEU A 248      30.544  -0.463  30.292  1.00 15.20           H
ATOM   3951 HD12 LEU A 248      29.130  -0.882  31.277  1.00 15.20           H
ATOM   3952 HD13 LEU A 248      28.941  -0.657  29.531  1.00 15.20           H
ATOM   3953 HD21 LEU A 248      30.588   1.808  29.150  1.00 22.34           H
ATOM   3954 HD22 LEU A 248      28.920   1.681  28.567  1.00 22.34           H
ATOM   3955 HD23 LEU A 248      29.408   3.050  29.595  1.00 22.34           H
ATOM   3956  N   ILE A 249      25.236   2.615  32.904  1.00  9.65           N
ATOM   3957  CA  ILE A 249      23.822   2.895  33.115  1.00  7.78           C
ATOM   3958  C   ILE A 249      23.617   4.339  33.564  1.00  8.07           C
ATOM   3959  O   ILE A 249      22.673   5.010  33.127  1.00  9.96           O
ATOM   3960  CB  ILE A 249      23.228   1.870  34.116  1.00 11.21           C
ATOM   3961  CG1 ILE A 249      23.188   0.486  33.462  1.00 11.69           C
ATOM   3962  CG2 ILE A 249      21.814   2.269  34.587  1.00 12.95           C
ATOM   3963  CD1 ILE A 249      23.186  -0.647  34.474  1.00 12.57           C
ATOM   3964  H   ILE A 249      25.732   2.142  33.650  1.00 11.58           H
ATOM   3965  HA  ILE A 249      23.302   2.761  32.165  1.00  9.33           H
ATOM   3966  HB  ILE A 249      23.885   1.838  34.986  1.00 13.45           H
ATOM   3967 HG12 ILE A 249      22.312   0.406  32.819  1.00 14.03           H
ATOM   3968 HG13 ILE A 249      24.060   0.335  32.825  1.00 14.03           H
ATOM   3969 HG21 ILE A 249      21.391   1.493  35.228  1.00 15.53           H
ATOM   3970 HG22 ILE A 249      21.850   3.193  35.159  1.00 15.53           H
ATOM   3971 HG23 ILE A 249      21.167   2.400  33.722  1.00 15.53           H
ATOM   3972 HD11 ILE A 249      23.138  -1.598  33.947  1.00 15.08           H
ATOM   3973 HD12 ILE A 249      24.097  -0.612  35.070  1.00 15.08           H
ATOM   3974 HD13 ILE A 249      22.323  -0.559  35.131  1.00 15.08           H
ATOM   3975  N   ARG A 250      24.480   4.842  34.447  1.00  9.66           N
ATOM   3976  CA  ARG A 250      24.380   6.216  34.929  1.00 12.32           C
ATOM   3977  C   ARG A 250      24.638   7.237  33.819  1.00  9.41           C
ATOM   3978  O   ARG A 250      23.994   8.287  33.802  1.00 11.84           O
ATOM   3979  CB  ARG A 250      25.310   6.406  36.133  1.00 14.29           C
ATOM   3980  CG  ARG A 250      25.231   7.812  36.726  1.00 10.38           C
ATOM   3981  CD  ARG A 250      23.918   8.029  37.455  1.00 15.65           C
ATOM   3982  NE  ARG A 250      23.767   9.442  37.790  1.00 13.33           N
ATOM   3983  CZ  ARG A 250      22.959   9.944  38.723  1.00 18.74           C
ATOM   3984  NH1 ARG A 250      22.168   9.167  39.449  1.00 17.53           N
ATOM   3985  NH2 ARG A 250      22.959  11.255  38.937  1.00 18.30           N1+
ATOM   3986  H   ARG A 250      25.212   4.255  34.820  1.00 11.59           H
ATOM   3987  HA  ARG A 250      23.353   6.359  35.261  1.00 14.78           H
ATOM   3988  HB2 ARG A 250      25.042   5.676  36.898  1.00 17.15           H
ATOM   3989  HB3 ARG A 250      26.343   6.220  35.827  1.00 17.15           H
ATOM   3990  HG2 ARG A 250      26.033   7.914  37.459  1.00 12.45           H
ATOM   3991  HG3 ARG A 250      25.381   8.571  35.960  1.00 12.45           H
ATOM   3992  HD2 ARG A 250      23.075   7.708  36.845  1.00 18.77           H
ATOM   3993  HD3 ARG A 250      23.948   7.445  38.372  1.00 18.77           H
ATOM   3994  HE  ARG A 250      24.338  10.085  37.266  1.00 15.99           H
ATOM   3995 HH11 ARG A 250      22.193   8.166  39.312  1.00 21.04           H
ATOM   3996 HH12 ARG A 250      21.583   9.562  40.165  1.00 21.04           H
ATOM   3997 HH21 ARG A 250      23.580  11.845  38.404  1.00 21.96           H
ATOM   3998 HH22 ARG A 250      22.375  11.647  39.657  1.00 21.96           H
ATOM   3999  N   PHE A 251      25.544   6.924  32.889  1.00  9.95           N
ATOM   4000  CA  PHE A 251      25.919   7.769  31.759  1.00  8.72           C
ATOM   4001  C   PHE A 251      24.699   8.307  30.963  1.00 10.80           C
ATOM   4002  O   PHE A 251      24.501   9.526  30.907  1.00  9.65           O
ATOM   4003  CB  PHE A 251      26.971   7.016  30.900  1.00 10.21           C
ATOM   4004  CG  PHE A 251      27.403   7.726  29.622  1.00  9.02           C
ATOM   4005  CD1 PHE A 251      27.812   9.069  29.675  1.00  9.15           C
ATOM   4006  CD2 PHE A 251      27.419   7.046  28.397  1.00 11.14           C
ATOM   4007  CE1 PHE A 251      28.235   9.741  28.518  1.00 14.50           C
ATOM   4008  CE2 PHE A 251      27.875   7.706  27.241  1.00 12.05           C
ATOM   4009  CZ  PHE A 251      28.287   9.046  27.301  1.00 10.60           C
ATOM   4010  H   PHE A 251      26.002   6.025  32.960  1.00 11.94           H
ATOM   4011  HA  PHE A 251      26.423   8.638  32.177  1.00 10.45           H
ATOM   4012  HB2 PHE A 251      27.864   6.882  31.512  1.00 12.25           H
ATOM   4013  HB3 PHE A 251      26.617   6.018  30.658  1.00 12.25           H
ATOM   4014  HD1 PHE A 251      27.809   9.590  30.616  1.00 10.97           H
ATOM   4015  HD2 PHE A 251      27.119   6.008  28.346  1.00 13.36           H
ATOM   4016  HE1 PHE A 251      28.549  10.772  28.573  1.00 17.39           H
ATOM   4017  HE2 PHE A 251      27.920   7.174  26.303  1.00 14.46           H
ATOM   4018  HZ  PHE A 251      28.659   9.529  26.416  1.00 12.72           H
ATOM   4019  N   PRO A 252      23.841   7.459  30.374  1.00  8.52           N
ATOM   4020  CA  PRO A 252      22.661   7.923  29.662  1.00  9.63           C
ATOM   4021  C   PRO A 252      21.663   8.648  30.557  1.00  8.91           C
ATOM   4022  O   PRO A 252      21.028   9.593  30.095  1.00 10.28           O
ATOM   4023  CB  PRO A 252      22.008   6.662  29.080  1.00  9.10           C
ATOM   4024  CG  PRO A 252      22.617   5.490  29.852  1.00  8.17           C
ATOM   4025  CD  PRO A 252      23.997   6.016  30.227  1.00  9.34           C
ATOM   4026  HA  PRO A 252      22.961   8.543  28.817  1.00 11.55           H
ATOM   4027  HB2 PRO A 252      20.918   6.653  29.112  1.00 10.92           H
ATOM   4028  HB3 PRO A 252      22.340   6.591  28.045  1.00 10.92           H
ATOM   4029  HG2 PRO A 252      22.010   5.296  30.733  1.00  9.79           H
ATOM   4030  HG3 PRO A 252      22.712   4.591  29.241  1.00  9.79           H
ATOM   4031  HD2 PRO A 252      24.276   5.552  31.168  1.00 11.21           H
ATOM   4032  HD3 PRO A 252      24.705   5.794  29.431  1.00 11.21           H
ATOM   4033  N   MET A 253      21.530   8.255  31.835  1.00  6.31           N
ATOM   4034  CA  MET A 253      20.644   8.948  32.764  1.00 10.77           C
ATOM   4035  C   MET A 253      20.959  10.429  32.870  1.00 12.20           C
ATOM   4036  O   MET A 253      20.032  11.255  32.899  1.00 10.82           O
ATOM   4037  CB  MET A 253      20.661   8.291  34.145  1.00 14.16           C
ATOM   4038  CG  MET A 253      20.044   6.903  34.169  1.00 14.75           C
ATOM   4039  SD  MET A 253      20.380   6.039  35.722  1.00 18.13           S
ATOM   4040  CE  MET A 253      19.708   7.107  37.003  1.00 19.88           C
ATOM   4041  H   MET A 253      22.041   7.451  32.167  1.00  7.57           H
ATOM   4042  HA  MET A 253      19.630   8.859  32.371  1.00 12.92           H
ATOM   4043  HB2 MET A 253      21.678   8.227  34.519  1.00 16.99           H
ATOM   4044  HB3 MET A 253      20.095   8.923  34.830  1.00 16.99           H
ATOM   4045  HG2 MET A 253      18.967   6.976  34.019  1.00 17.70           H
ATOM   4046  HG3 MET A 253      20.456   6.302  33.359  1.00 17.70           H
ATOM   4047  HE1 MET A 253      19.911   6.669  37.981  1.00 23.85           H
ATOM   4048  HE2 MET A 253      20.163   8.098  36.950  1.00 23.85           H
ATOM   4049  HE3 MET A 253      18.630   7.179  36.872  1.00 23.85           H
ATOM   4050  N   GLN A 254      22.252  10.772  32.928  1.00 10.07           N
ATOM   4051  CA  GLN A 254      22.686  12.171  33.036  1.00 13.40           C
ATOM   4052  C   GLN A 254      22.585  12.950  31.722  1.00 17.09           C
ATOM   4053  O   GLN A 254      22.714  14.174  31.750  1.00 12.36           O
ATOM   4054  CB  GLN A 254      24.076  12.239  33.661  1.00 11.69           C
ATOM   4055  CG  GLN A 254      24.034  11.850  35.144  1.00 15.16           C
ATOM   4056  CD  GLN A 254      25.357  12.043  35.866  1.00 15.19           C
ATOM   4057  OE1 GLN A 254      25.664  11.275  36.761  1.00 15.25           O
ATOM   4058  NE2 GLN A 254      26.132  13.067  35.525  1.00 14.75           N
ATOM   4059  H   GLN A 254      22.961  10.053  32.870  1.00 12.08           H
ATOM   4060  HA  GLN A 254      22.021  12.682  33.731  1.00 16.07           H
ATOM   4061  HB2 GLN A 254      24.751  11.571  33.125  1.00 14.03           H
ATOM   4062  HB3 GLN A 254      24.440  13.257  33.566  1.00 14.03           H
ATOM   4063  HG2 GLN A 254      23.285  12.446  35.664  1.00 18.18           H
ATOM   4064  HG3 GLN A 254      23.729  10.808  35.254  1.00 18.18           H
ATOM   4065 HE21 GLN A 254      25.865  13.678  34.766  1.00 17.70           H
ATOM   4066 HE22 GLN A 254      27.000  13.223  36.013  1.00 17.70           H
ATOM   4067  N   ARG A 255      22.293  12.280  30.593  1.00 11.68           N
ATOM   4068  CA  ARG A 255      21.949  12.915  29.326  1.00 13.92           C
ATOM   4069  C   ARG A 255      20.430  13.089  29.151  1.00 12.90           C
ATOM   4070  O   ARG A 255      19.980  13.371  28.045  1.00 12.56           O
ATOM   4071  CB  ARG A 255      22.588  12.140  28.166  1.00 12.50           C
ATOM   4072  CG  ARG A 255      24.109  12.001  28.296  1.00 11.26           C
ATOM   4073  CD  ARG A 255      24.628  11.090  27.197  1.00 11.69           C
ATOM   4074  NE  ARG A 255      24.531  11.757  25.901  1.00 11.06           N
ATOM   4075  CZ  ARG A 255      24.745  11.174  24.722  1.00 14.95           C
ATOM   4076  NH1 ARG A 255      24.938   9.856  24.619  1.00 12.79           N
ATOM   4077  NH2 ARG A 255      24.762  11.934  23.632  1.00 13.00           N1+
ATOM   4078  H   ARG A 255      22.183  11.277  30.649  1.00 14.01           H
ATOM   4079  HA  ARG A 255      22.380  13.917  29.303  1.00 16.69           H
ATOM   4080  HB2 ARG A 255      22.165  11.140  28.141  1.00 14.99           H
ATOM   4081  HB3 ARG A 255      22.351  12.641  27.228  1.00 14.99           H
ATOM   4082  HG2 ARG A 255      24.587  12.979  28.247  1.00 13.51           H
ATOM   4083  HG3 ARG A 255      24.344  11.524  29.239  1.00 13.51           H
ATOM   4084  HD2 ARG A 255      25.656  10.778  27.391  1.00 14.03           H
ATOM   4085  HD3 ARG A 255      23.993  10.205  27.195  1.00 14.03           H
ATOM   4086  HE  ARG A 255      24.407  12.755  25.914  1.00 13.27           H
ATOM   4087 HH11 ARG A 255      24.916   9.267  25.440  1.00 15.34           H
ATOM   4088 HH12 ARG A 255      25.087   9.441  23.710  1.00 15.34           H
ATOM   4089 HH21 ARG A 255      24.600  12.927  23.694  1.00 15.59           H
ATOM   4090 HH22 ARG A 255      24.919  11.507  22.729  1.00 15.59           H
ATOM   4091  N   ASN A 256      19.632  12.915  30.214  1.00 12.66           N
ATOM   4092  CA  ASN A 256      18.160  12.933  30.175  1.00 12.80           C
ATOM   4093  C   ASN A 256      17.586  11.830  29.276  1.00 12.25           C
ATOM   4094  O   ASN A 256      16.520  11.994  28.705  1.00 12.89           O
ATOM   4095  CB  ASN A 256      17.618  14.334  29.859  1.00 18.94           C
ATOM   4096  CG  ASN A 256      18.187  15.323  30.867  1.00 28.42           C
ATOM   4097  OD1 ASN A 256      17.885  15.234  32.054  1.00 33.87           O
ATOM   4098  ND2 ASN A 256      19.029  16.250  30.413  1.00 39.21           N
ATOM   4099  H   ASN A 256      20.064  12.689  31.099  1.00 15.18           H
ATOM   4100  HA  ASN A 256      17.822  12.697  31.182  1.00 15.36           H
ATOM   4101  HB2 ASN A 256      17.836  14.628  28.832  1.00 22.72           H
ATOM   4102  HB3 ASN A 256      16.539  14.290  30.022  1.00 22.72           H
ATOM   4103 HD21 ASN A 256      19.438  16.903  31.063  1.00 47.04           H
ATOM   4104 HD22 ASN A 256      19.278  16.272  29.435  1.00 47.04           H
ATOM   4105  N   LEU A 257      18.245  10.669  29.222  1.00  8.88           N
ATOM   4106  CA  LEU A 257      17.740   9.496  28.511  1.00  8.34           C
ATOM   4107  C   LEU A 257      17.155   8.500  29.505  1.00 12.17           C
ATOM   4108  O   LEU A 257      17.611   8.400  30.646  1.00 17.43           O
ATOM   4109  CB  LEU A 257      18.854   8.794  27.712  1.00 13.79           C
ATOM   4110  CG  LEU A 257      19.738   9.729  26.871  1.00 15.14           C
ATOM   4111  CD1 LEU A 257      20.801   8.934  26.115  1.00  9.76           C
ATOM   4112  CD2 LEU A 257      18.972  10.606  25.883  1.00 12.21           C
ATOM   4113  H   LEU A 257      19.114  10.571  29.729  1.00 10.65           H
ATOM   4114  HA  LEU A 257      16.953   9.784  27.814  1.00 10.01           H
ATOM   4115  HB2 LEU A 257      19.486   8.234  28.397  1.00 16.55           H
ATOM   4116  HB3 LEU A 257      18.385   8.071  27.043  1.00 16.55           H
ATOM   4117  HG  LEU A 257      20.272  10.396  27.536  1.00 18.16           H
ATOM   4118 HD11 LEU A 257      21.545   9.607  25.702  1.00 11.71           H
ATOM   4119 HD12 LEU A 257      21.301   8.256  26.802  1.00 11.71           H
ATOM   4120 HD13 LEU A 257      20.340   8.357  25.314  1.00 11.71           H
ATOM   4121 HD21 LEU A 257      19.597  11.452  25.605  1.00 14.64           H
ATOM   4122 HD22 LEU A 257      18.755  10.023  24.993  1.00 14.64           H
ATOM   4123 HD23 LEU A 257      18.051  10.996  26.309  1.00 14.64           H
ATOM   4124  N   VAL A 258      16.201   7.713  29.015  1.00  9.58           N
ATOM   4125  CA  VAL A 258      15.755   6.488  29.641  1.00  7.50           C
ATOM   4126  C   VAL A 258      16.724   5.366  29.236  1.00 11.70           C
ATOM   4127  O   VAL A 258      17.241   5.375  28.122  1.00  9.22           O
ATOM   4128  CB  VAL A 258      14.330   6.177  29.170  1.00 11.95           C
ATOM   4129  CG1 VAL A 258      13.841   4.860  29.759  1.00  9.23           C
ATOM   4130  CG2 VAL A 258      13.354   7.301  29.550  1.00 10.78           C
ATOM   4131  H   VAL A 258      15.890   7.871  28.064  1.00 11.49           H
ATOM   4132  HA  VAL A 258      15.746   6.614  30.725  1.00  9.00           H
ATOM   4133  HB  VAL A 258      14.334   6.087  28.087  1.00 14.34           H
ATOM   4134 HG11 VAL A 258      12.826   4.682  29.413  1.00 11.07           H
ATOM   4135 HG12 VAL A 258      14.458   4.023  29.440  1.00 11.07           H
ATOM   4136 HG13 VAL A 258      13.836   4.907  30.845  1.00 11.07           H
ATOM   4137 HG21 VAL A 258      12.360   7.057  29.179  1.00 12.94           H
ATOM   4138 HG22 VAL A 258      13.301   7.416  30.631  1.00 12.94           H
ATOM   4139 HG23 VAL A 258      13.662   8.243  29.100  1.00 12.94           H
ATOM   4140  N   VAL A 259      16.985   4.395  30.104  1.00  7.00           N
ATOM   4141  CA  VAL A 259      17.955   3.324  29.832  1.00  6.41           C
ATOM   4142  C   VAL A 259      17.381   1.990  30.291  1.00  8.62           C
ATOM   4143  O   VAL A 259      16.784   1.899  31.367  1.00  7.22           O
ATOM   4144  CB  VAL A 259      19.318   3.659  30.457  1.00  9.38           C
ATOM   4145  CG1 VAL A 259      19.295   3.711  31.991  1.00 10.05           C
ATOM   4146  CG2 VAL A 259      20.387   2.688  29.967  1.00 11.74           C
ATOM   4147  H   VAL A 259      16.531   4.399  31.003  1.00  8.40           H
ATOM   4148  HA  VAL A 259      18.120   3.243  28.758  1.00  7.69           H
ATOM   4149  HB  VAL A 259      19.598   4.652  30.100  1.00 11.25           H
ATOM   4150 HG11 VAL A 259      20.268   4.036  32.351  1.00 12.06           H
ATOM   4151 HG12 VAL A 259      18.554   4.435  32.335  1.00 12.06           H
ATOM   4152 HG13 VAL A 259      19.074   2.734  32.402  1.00 12.06           H
ATOM   4153 HG21 VAL A 259      21.347   2.942  30.416  1.00 14.08           H
ATOM   4154 HG22 VAL A 259      20.141   1.676  30.256  1.00 14.08           H
ATOM   4155 HG23 VAL A 259      20.463   2.750  28.882  1.00 14.08           H
ATOM   4156  N   ILE A 260      17.575   0.953  29.472  1.00  7.05           N
ATOM   4157  CA  ILE A 260      16.922  -0.352  29.660  1.00  6.47           C
ATOM   4158  C   ILE A 260      17.944  -1.511  29.596  1.00 10.88           C
ATOM   4159  O   ILE A 260      17.893  -2.316  28.675  1.00 11.56           O
ATOM   4160  CB  ILE A 260      15.732  -0.510  28.696  1.00  8.22           C
ATOM   4161  CG1 ILE A 260      16.175  -0.232  27.232  1.00  8.47           C
ATOM   4162  CG2 ILE A 260      14.586   0.442  29.080  1.00  9.75           C
ATOM   4163  CD1 ILE A 260      15.127  -0.677  26.217  1.00 10.97           C
ATOM   4164  H   ILE A 260      18.084   1.100  28.613  1.00  8.45           H
ATOM   4165  HA  ILE A 260      16.502  -0.385  30.655  1.00  7.76           H
ATOM   4166  HB  ILE A 260      15.359  -1.533  28.762  1.00  9.86           H
ATOM   4167 HG12 ILE A 260      16.350   0.837  27.100  1.00 10.16           H
ATOM   4168 HG13 ILE A 260      17.102  -0.747  26.993  1.00 10.16           H
ATOM   4169 HG21 ILE A 260      13.697   0.212  28.496  1.00 11.69           H
ATOM   4170 HG22 ILE A 260      14.342   0.312  30.133  1.00 11.69           H
ATOM   4171 HG23 ILE A 260      14.867   1.481  28.912  1.00 11.69           H
ATOM   4172 HD11 ILE A 260      15.529  -0.564  25.211  1.00 13.16           H
ATOM   4173 HD12 ILE A 260      14.874  -1.724  26.387  1.00 13.16           H
ATOM   4174 HD13 ILE A 260      14.231  -0.064  26.296  1.00 13.16           H
ATOM   4175  N   PRO A 261      18.891  -1.616  30.541  1.00  6.57           N
ATOM   4176  CA  PRO A 261      19.799  -2.747  30.565  1.00  7.80           C
ATOM   4177  C   PRO A 261      19.035  -4.065  30.787  1.00  5.82           C
ATOM   4178  O   PRO A 261      18.094  -4.171  31.576  1.00  6.38           O
ATOM   4179  CB  PRO A 261      20.739  -2.462  31.743  1.00  7.76           C
ATOM   4180  CG  PRO A 261      19.879  -1.640  32.710  1.00  9.09           C
ATOM   4181  CD  PRO A 261      19.065  -0.780  31.734  1.00  8.70           C
ATOM   4182  HA  PRO A 261      20.424  -2.770  29.670  1.00  9.35           H
ATOM   4183  HB2 PRO A 261      21.171  -3.347  32.208  1.00  9.30           H
ATOM   4184  HB3 PRO A 261      21.545  -1.832  31.359  1.00  9.30           H
ATOM   4185  HG2 PRO A 261      19.256  -2.300  33.310  1.00 10.90           H
ATOM   4186  HG3 PRO A 261      20.490  -0.999  33.341  1.00 10.90           H
ATOM   4187  HD2 PRO A 261      18.118  -0.540  32.208  1.00 10.43           H
ATOM   4188  HD3 PRO A 261      19.636   0.108  31.489  1.00 10.43           H
ATOM   4189  N   LYS A 262      19.513  -5.111  30.119  1.00  8.66           N
ATOM   4190  CA  LYS A 262      18.988  -6.465  30.252  1.00  9.00           C
ATOM   4191  C   LYS A 262      19.880  -7.273  31.157  1.00  9.20           C
ATOM   4192  O   LYS A 262      21.091  -7.268  30.990  1.00  7.11           O
ATOM   4193  CB  LYS A 262      18.884  -7.105  28.871  1.00 10.23           C
ATOM   4194  CG  LYS A 262      18.536  -8.602  28.894  1.00  8.77           C
ATOM   4195  CD  LYS A 262      19.792  -9.494  28.862  1.00  7.75           C
ATOM   4196  CE  LYS A 262      19.414 -10.970  28.819  1.00  9.91           C
ATOM   4197  NZ  LYS A 262      20.622 -11.825  28.849  1.00  9.63           N1+
ATOM   4198  H   LYS A 262      20.304  -4.976  29.500  1.00 10.39           H
ATOM   4199  HA  LYS A 262      17.980  -6.440  30.673  1.00 10.79           H
ATOM   4200  HB2 LYS A 262      18.121  -6.566  28.324  1.00 12.28           H
ATOM   4201  HB3 LYS A 262      19.834  -6.974  28.349  1.00 12.28           H
ATOM   4202  HG2 LYS A 262      17.910  -8.833  29.755  1.00 10.52           H
ATOM   4203  HG3 LYS A 262      17.958  -8.818  27.997  1.00 10.52           H
ATOM   4204  HD2 LYS A 262      20.387  -9.243  27.980  1.00  9.30           H
ATOM   4205  HD3 LYS A 262      20.406  -9.334  29.740  1.00  9.30           H
ATOM   4206  HE2 LYS A 262      18.782 -11.204  29.678  1.00 11.89           H
ATOM   4207  HE3 LYS A 262      18.851 -11.167  27.903  1.00 11.89           H
ATOM   4208  HZ1 LYS A 262      20.367 -12.798  28.874  1.00 11.56           H
ATOM   4209  HZ2 LYS A 262      21.203 -11.651  28.040  1.00 11.56           H
ATOM   4210  HZ3 LYS A 262      21.166 -11.630  29.681  1.00 11.56           H
ATOM   4211  N   SER A 263      19.257  -8.036  32.048  1.00  9.48           N
ATOM   4212  CA  SER A 263      19.918  -9.096  32.778  1.00 10.09           C
ATOM   4213  C   SER A 263      18.871 -10.135  33.176  1.00 11.68           C
ATOM   4214  O   SER A 263      17.721  -9.783  33.448  1.00  9.19           O
ATOM   4215  CB  SER A 263      20.638  -8.543  34.013  1.00  9.51           C
ATOM   4216  OG  SER A 263      21.280  -9.629  34.655  1.00 12.55           O
ATOM   4217  H   SER A 263      18.251  -7.991  32.101  1.00 11.38           H
ATOM   4218  HA  SER A 263      20.659  -9.528  32.128  1.00 12.11           H
ATOM   4219  HB2 SER A 263      21.384  -7.809  33.718  1.00 11.41           H
ATOM   4220  HB3 SER A 263      19.924  -8.079  34.689  1.00 11.41           H
ATOM   4221  HG  SER A 263      21.975  -9.976  34.082  1.00 15.06           H
ATOM   4222  N   VAL A 264      19.277 -11.402  33.202  1.00  9.54           N
ATOM   4223  CA  VAL A 264      18.537 -12.475  33.868  1.00  9.77           C
ATOM   4224  C   VAL A 264      19.184 -12.899  35.185  1.00 14.09           C
ATOM   4225  O   VAL A 264      18.709 -13.838  35.809  1.00 14.68           O
ATOM   4226  CB  VAL A 264      18.332 -13.693  32.938  1.00 13.61           C
ATOM   4227  CG1 VAL A 264      17.432 -13.308  31.773  1.00 22.08           C
ATOM   4228  CG2 VAL A 264      19.663 -14.278  32.445  1.00 13.86           C
ATOM   4229  H   VAL A 264      20.213 -11.612  32.879  1.00 11.44           H
ATOM   4230  HA  VAL A 264      17.547 -12.104  34.126  1.00 11.72           H
ATOM   4231  HB  VAL A 264      17.806 -14.472  33.495  1.00 16.33           H
ATOM   4232 HG11 VAL A 264      17.205 -14.193  31.183  1.00 26.50           H
ATOM   4233 HG12 VAL A 264      16.498 -12.894  32.155  1.00 26.50           H
ATOM   4234 HG13 VAL A 264      17.923 -12.569  31.140  1.00 26.50           H
ATOM   4235 HG21 VAL A 264      19.467 -15.144  31.813  1.00 16.63           H
ATOM   4236 HG22 VAL A 264      20.215 -13.544  31.860  1.00 16.63           H
ATOM   4237 HG23 VAL A 264      20.275 -14.593  33.289  1.00 16.63           H
ATOM   4238  N   THR A 265      20.272 -12.252  35.599  1.00 10.16           N
ATOM   4239  CA  THR A 265      21.039 -12.648  36.773  1.00 12.85           C
ATOM   4240  C   THR A 265      20.565 -11.823  37.966  1.00 14.18           C
ATOM   4241  O   THR A 265      20.774 -10.613  37.959  1.00 12.19           O
ATOM   4242  CB  THR A 265      22.524 -12.417  36.520  1.00 14.53           C
ATOM   4243  OG1 THR A 265      22.949 -13.123  35.371  1.00 15.27           O
ATOM   4244  CG2 THR A 265      23.355 -12.878  37.724  1.00 14.72           C
ATOM   4245  H   THR A 265      20.588 -11.443  35.086  1.00 12.19           H
ATOM   4246  HA  THR A 265      20.898 -13.714  36.929  1.00 15.41           H
ATOM   4247  HB  THR A 265      22.680 -11.356  36.353  1.00 17.43           H
ATOM   4248  HG1 THR A 265      22.667 -12.635  34.589  1.00 18.32           H
ATOM   4249 HG21 THR A 265      24.410 -12.712  37.515  1.00 17.66           H
ATOM   4250 HG22 THR A 265      23.087 -12.324  38.623  1.00 17.66           H
ATOM   4251 HG23 THR A 265      23.207 -13.946  37.889  1.00 17.66           H
ATOM   4252  N   PRO A 266      19.974 -12.432  39.000  1.00 14.02           N
ATOM   4253  CA  PRO A 266      19.452 -11.677  40.141  1.00 13.07           C
ATOM   4254  C   PRO A 266      20.434 -10.660  40.757  1.00 14.70           C
ATOM   4255  O   PRO A 266      20.034  -9.521  40.991  1.00 11.84           O
ATOM   4256  CB  PRO A 266      19.008 -12.765  41.129  1.00 16.79           C
ATOM   4257  CG  PRO A 266      18.578 -13.903  40.205  1.00 21.91           C
ATOM   4258  CD  PRO A 266      19.648 -13.849  39.115  1.00 14.92           C
ATOM   4259  HA  PRO A 266      18.546 -11.164  39.817  1.00 15.68           H
ATOM   4260  HB2 PRO A 266      19.889 -13.092  41.684  1.00 20.14           H
ATOM   4261  HB3 PRO A 266      18.223 -12.454  41.817  1.00 20.14           H
ATOM   4262  HG2 PRO A 266      18.629 -14.867  40.710  1.00 26.28           H
ATOM   4263  HG3 PRO A 266      17.576 -13.722  39.813  1.00 26.28           H
ATOM   4264  HD2 PRO A 266      20.532 -14.405  39.424  1.00 17.90           H
ATOM   4265  HD3 PRO A 266      19.206 -14.257  38.208  1.00 17.90           H
ATOM   4266  N   GLU A 267      21.722 -10.996  40.930  1.00 14.75           N
ATOM   4267  CA  GLU A 267      22.709 -10.085  41.511  1.00 15.22           C
ATOM   4268  C   GLU A 267      22.929  -8.869  40.616  1.00 15.40           C
ATOM   4269  O   GLU A 267      23.135  -7.760  41.109  1.00 13.13           O
ATOM   4270  CB  GLU A 267      24.085 -10.756  41.745  1.00 19.18           C
ATOM   4271  CG  GLU A 267      24.034 -12.120  42.459  1.00 40.77           C
ATOM   4272  CD  GLU A 267      23.843 -13.266  41.445  1.00 41.80           C
ATOM   4273  OE1 GLU A 267      24.861 -13.658  40.820  1.00 49.59           O
ATOM   4274  OE2 GLU A 267      22.678 -13.705  41.287  1.00 25.05           O1-
ATOM   4275  H   GLU A 267      22.016 -11.937  40.708  1.00 17.70           H
ATOM   4276  HA  GLU A 267      22.326  -9.741  42.470  1.00 18.26           H
ATOM   4277  HB2 GLU A 267      24.593 -10.879  40.787  1.00 23.01           H
ATOM   4278  HB3 GLU A 267      24.696 -10.085  42.350  1.00 23.01           H
ATOM   4279  HG2 GLU A 267      25.001 -12.248  42.951  1.00 48.91           H
ATOM   4280  HG3 GLU A 267      23.222 -12.110  43.188  1.00 48.91           H
ATOM   4281  N   ARG A 268      22.950  -9.071  39.291  1.00 12.95           N
ATOM   4282  CA  ARG A 268      23.167  -7.981  38.355  1.00 10.56           C
ATOM   4283  C   ARG A 268      21.916  -7.117  38.227  1.00 12.01           C
ATOM   4284  O   ARG A 268      22.039  -5.908  38.100  1.00  9.89           O
ATOM   4285  CB  ARG A 268      23.564  -8.516  36.989  1.00 11.46           C
ATOM   4286  CG  ARG A 268      24.914  -9.216  37.054  1.00 13.25           C
ATOM   4287  CD  ARG A 268      25.164  -9.856  35.701  1.00 13.01           C
ATOM   4288  NE  ARG A 268      26.502 -10.432  35.646  1.00 17.76           N
ATOM   4289  CZ  ARG A 268      26.980 -11.095  34.598  1.00 24.12           C
ATOM   4290  NH1 ARG A 268      26.195 -11.457  33.597  1.00 16.77           N
ATOM   4291  NH2 ARG A 268      28.267 -11.397  34.558  1.00 24.10           N1+
ATOM   4292  H   ARG A 268      22.761  -9.991  38.920  1.00 15.53           H
ATOM   4293  HA  ARG A 268      23.977  -7.352  38.714  1.00 12.66           H
ATOM   4294  HB2 ARG A 268      22.805  -9.213  36.643  1.00 13.74           H
ATOM   4295  HB3 ARG A 268      23.620  -7.685  36.284  1.00 13.74           H
ATOM   4296  HG2 ARG A 268      25.690  -8.485  37.281  1.00 15.89           H
ATOM   4297  HG3 ARG A 268      24.907  -9.995  37.819  1.00 15.89           H
ATOM   4298  HD2 ARG A 268      24.458 -10.675  35.600  1.00 15.61           H
ATOM   4299  HD3 ARG A 268      25.000  -9.155  34.882  1.00 15.61           H
ATOM   4300  HE  ARG A 268      27.152 -10.152  36.365  1.00 21.31           H
ATOM   4301 HH11 ARG A 268      25.206 -11.244  33.626  1.00 20.12           H
ATOM   4302 HH12 ARG A 268      26.574 -11.948  32.802  1.00 20.12           H
ATOM   4303 HH21 ARG A 268      28.871 -11.118  35.314  1.00 28.92           H
ATOM   4304 HH22 ARG A 268      28.629 -11.904  33.763  1.00 28.92           H
ATOM   4305  N   ILE A 269      20.724  -7.722  38.304  1.00 10.50           N
ATOM   4306  CA  ILE A 269      19.466  -6.964  38.294  1.00 11.00           C
ATOM   4307  C   ILE A 269      19.486  -5.942  39.438  1.00 10.32           C
ATOM   4308  O   ILE A 269      19.224  -4.752  39.252  1.00  9.77           O
ATOM   4309  CB  ILE A 269      18.268  -7.952  38.316  1.00  9.10           C
ATOM   4310  CG1 ILE A 269      18.210  -8.699  36.952  1.00 10.10           C
ATOM   4311  CG2 ILE A 269      16.942  -7.218  38.578  1.00 10.24           C
ATOM   4312  CD1 ILE A 269      17.241  -9.874  36.912  1.00 10.07           C
ATOM   4313  H   ILE A 269      20.684  -8.723  38.440  1.00 12.59           H
ATOM   4314  HA  ILE A 269      19.414  -6.409  37.358  1.00 13.19           H
ATOM   4315  HB  ILE A 269      18.420  -8.685  39.106  1.00 10.92           H
ATOM   4316 HG12 ILE A 269      17.934  -7.996  36.165  1.00 12.12           H
ATOM   4317 HG13 ILE A 269      19.190  -9.090  36.698  1.00 12.12           H
ATOM   4318 HG21 ILE A 269      16.127  -7.938  38.606  1.00 12.29           H
ATOM   4319 HG22 ILE A 269      16.964  -6.716  39.545  1.00 12.29           H
ATOM   4320 HG23 ILE A 269      16.761  -6.491  37.787  1.00 12.29           H
ATOM   4321 HD11 ILE A 269      17.347 -10.398  35.965  1.00 12.07           H
ATOM   4322 HD12 ILE A 269      17.478 -10.565  37.722  1.00 12.07           H
ATOM   4323 HD13 ILE A 269      16.213  -9.530  37.013  1.00 12.07           H
ATOM   4324  N   ALA A 270      19.846  -6.399  40.638  1.00 12.01           N
ATOM   4325  CA  ALA A 270      19.977  -5.530  41.796  1.00 12.85           C
ATOM   4326  C   ALA A 270      21.125  -4.512  41.641  1.00 13.20           C
ATOM   4327  O   ALA A 270      20.916  -3.331  41.908  1.00 14.21           O
ATOM   4328  CB  ALA A 270      20.091  -6.414  43.041  1.00 10.79           C
ATOM   4329  H   ALA A 270      20.079  -7.378  40.744  1.00 14.40           H
ATOM   4330  HA  ALA A 270      19.056  -4.959  41.894  1.00 15.42           H
ATOM   4331  HB1 ALA A 270      20.112  -5.786  43.932  1.00 12.94           H
ATOM   4332  HB2 ALA A 270      19.226  -7.073  43.099  1.00 12.94           H
ATOM   4333  HB3 ALA A 270      20.998  -7.017  42.995  1.00 12.94           H
ATOM   4334  N   GLU A 271      22.314  -4.926  41.198  1.00 12.88           N
ATOM   4335  CA  GLU A 271      23.459  -4.026  40.953  1.00 14.73           C
ATOM   4336  C   GLU A 271      23.093  -2.878  40.010  1.00 14.66           C
ATOM   4337  O   GLU A 271      23.418  -1.721  40.286  1.00 15.29           O
ATOM   4338  CB  GLU A 271      24.651  -4.824  40.399  1.00 16.21           C
ATOM   4339  CG  GLU A 271      25.847  -3.967  39.942  1.00 14.77           C
ATOM   4340  CD  GLU A 271      26.963  -4.840  39.347  1.00 18.80           C
ATOM   4341  OE1 GLU A 271      27.258  -5.898  39.944  1.00 21.23           O
ATOM   4342  OE2 GLU A 271      27.520  -4.435  38.302  1.00 18.63           O1-
ATOM   4343  H   GLU A 271      22.436  -5.907  40.987  1.00 15.46           H
ATOM   4344  HA  GLU A 271      23.772  -3.600  41.904  1.00 17.67           H
ATOM   4345  HB2 GLU A 271      24.984  -5.514  41.177  1.00 19.45           H
ATOM   4346  HB3 GLU A 271      24.311  -5.403  39.543  1.00 19.45           H
ATOM   4347  HG2 GLU A 271      25.564  -3.197  39.224  1.00 17.72           H
ATOM   4348  HG3 GLU A 271      26.235  -3.481  40.836  1.00 17.72           H
ATOM   4349  N   ASN A 272      22.419  -3.202  38.908  1.00 13.32           N
ATOM   4350  CA  ASN A 272      22.050  -2.250  37.861  1.00 10.60           C
ATOM   4351  C   ASN A 272      21.047  -1.212  38.353  1.00 10.12           C
ATOM   4352  O   ASN A 272      20.949  -0.138  37.758  1.00 12.33           O
ATOM   4353  CB  ASN A 272      21.498  -3.012  36.654  1.00  8.01           C
ATOM   4354  CG  ASN A 272      22.536  -3.841  35.922  1.00 14.97           C
ATOM   4355  OD1 ASN A 272      23.730  -3.779  36.215  1.00 12.52           O
ATOM   4356  ND2 ASN A 272      22.071  -4.586  34.931  1.00 11.66           N
ATOM   4357  H   ASN A 272      22.168  -4.168  38.759  1.00 15.97           H
ATOM   4358  HA  ASN A 272      22.951  -1.719  37.555  1.00 12.71           H
ATOM   4359  HB2 ASN A 272      20.708  -3.682  36.990  1.00  9.60           H
ATOM   4360  HB3 ASN A 272      21.072  -2.305  35.941  1.00  9.60           H
ATOM   4361 HD21 ASN A 272      22.717  -5.132  34.384  1.00 13.99           H
ATOM   4362 HD22 ASN A 272      21.080  -4.615  34.736  1.00 13.99           H
ATOM   4363  N   PHE A 273      20.289  -1.516  39.426  1.00 11.90           N
ATOM   4364  CA  PHE A 273      19.341  -0.558  39.980  1.00 12.75           C
ATOM   4365  C   PHE A 273      20.015   0.448  40.926  1.00 11.83           C
ATOM   4366  O   PHE A 273      19.405   1.473  41.230  1.00 13.32           O
ATOM   4367  CB  PHE A 273      18.181  -1.312  40.639  1.00 13.06           C
ATOM   4368  CG  PHE A 273      16.927  -0.460  40.795  1.00 14.95           C
ATOM   4369  CD1 PHE A 273      16.115  -0.206  39.670  1.00 18.85           C
ATOM   4370  CD2 PHE A 273      16.574   0.086  42.047  1.00 20.26           C
ATOM   4371  CE1 PHE A 273      14.963   0.591  39.790  1.00 18.46           C
ATOM   4372  CE2 PHE A 273      15.438   0.915  42.151  1.00 17.27           C
ATOM   4373  CZ  PHE A 273      14.630   1.147  41.032  1.00 17.69           C
ATOM   4374  H   PHE A 273      20.392  -2.414  39.878  1.00 14.28           H
ATOM   4375  HA  PHE A 273      18.920   0.011  39.164  1.00 15.30           H
ATOM   4376  HB2 PHE A 273      17.927  -2.169  40.015  1.00 15.67           H
ATOM   4377  HB3 PHE A 273      18.507  -1.697  41.609  1.00 15.67           H
ATOM   4378  HD1 PHE A 273      16.363  -0.642  38.711  1.00 22.61           H
ATOM   4379  HD2 PHE A 273      17.175  -0.120  42.921  1.00 24.30           H
ATOM   4380  HE1 PHE A 273      14.331   0.766  38.931  1.00 22.15           H
ATOM   4381  HE2 PHE A 273      15.176   1.357  43.100  1.00 20.72           H
ATOM   4382  HZ  PHE A 273      13.748   1.765  41.125  1.00 21.23           H
ATOM   4383  N   LYS A 274      21.223   0.160  41.434  1.00 14.07           N
ATOM   4384  CA  LYS A 274      21.922   0.947  42.465  1.00 14.57           C
ATOM   4385  C   LYS A 274      22.774   2.041  41.816  1.00 15.94           C
ATOM   4386  O   LYS A 274      23.999   2.065  41.942  1.00 15.69           O
ATOM   4387  CB  LYS A 274      22.733   0.018  43.384  1.00 19.04           C
ATOM   4388  CG  LYS A 274      21.842  -0.893  44.238  1.00 24.39           C
ATOM   4389  CD  LYS A 274      22.669  -1.885  45.092  1.00 34.75           C
ATOM   4390  CE  LYS A 274      22.662  -3.289  44.465  1.00 45.01           C
ATOM   4391  NZ  LYS A 274      23.774  -4.165  44.912  1.00 49.33           N1+
ATOM   4392  H   LYS A 274      21.666  -0.701  41.139  1.00 16.88           H
ATOM   4393  HA  LYS A 274      21.179   1.444  43.089  1.00 17.48           H
ATOM   4394  HB2 LYS A 274      23.407  -0.593  42.785  1.00 22.84           H
ATOM   4395  HB3 LYS A 274      23.325   0.634  44.061  1.00 22.84           H
ATOM   4396  HG2 LYS A 274      21.212  -0.289  44.892  1.00 29.26           H
ATOM   4397  HG3 LYS A 274      21.186  -1.445  43.573  1.00 29.26           H
ATOM   4398  HD2 LYS A 274      23.698  -1.534  45.184  1.00 41.70           H
ATOM   4399  HD3 LYS A 274      22.233  -1.941  46.091  1.00 41.70           H
ATOM   4400  HE2 LYS A 274      21.712  -3.772  44.702  1.00 54.00           H
ATOM   4401  HE3 LYS A 274      22.722  -3.172  43.386  1.00 54.00           H
ATOM   4402  HZ1 LYS A 274      23.683  -5.082  44.488  1.00 59.19           H
ATOM   4403  HZ2 LYS A 274      24.661  -3.772  44.620  1.00 59.19           H
ATOM   4404  HZ3 LYS A 274      23.761  -4.264  45.917  1.00 59.19           H
ATOM   4405  N   VAL A 275      22.080   2.940  41.112  1.00 12.61           N
ATOM   4406  CA  VAL A 275      22.671   3.969  40.239  1.00 13.90           C
ATOM   4407  C   VAL A 275      22.123   5.357  40.569  1.00 18.20           C
ATOM   4408  O   VAL A 275      22.427   6.300  39.849  1.00 21.15           O
ATOM   4409  CB  VAL A 275      22.472   3.631  38.742  1.00 12.88           C
ATOM   4410  CG1 VAL A 275      23.288   2.372  38.402  1.00 12.44           C
ATOM   4411  CG2 VAL A 275      20.993   3.431  38.382  1.00 13.42           C
ATOM   4412  H   VAL A 275      21.074   2.842  41.080  1.00 15.12           H
ATOM   4413  HA  VAL A 275      23.742   4.012  40.429  1.00 16.68           H
ATOM   4414  HB  VAL A 275      22.855   4.441  38.121  1.00 15.45           H
ATOM   4415 HG11 VAL A 275      23.263   2.193  37.330  1.00 14.92           H
ATOM   4416 HG12 VAL A 275      24.323   2.506  38.707  1.00 14.92           H
ATOM   4417 HG13 VAL A 275      22.887   1.502  38.922  1.00 14.92           H
ATOM   4418 HG21 VAL A 275      20.902   3.262  37.310  1.00 16.10           H
ATOM   4419 HG22 VAL A 275      20.583   2.563  38.902  1.00 16.10           H
ATOM   4420 HG23 VAL A 275      20.406   4.313  38.635  1.00 16.10           H
ATOM   4421  N   PHE A 276      21.304   5.494  41.620  1.00 13.91           N
ATOM   4422  CA  PHE A 276      20.698   6.760  42.011  1.00 15.03           C
ATOM   4423  C   PHE A 276      21.505   7.496  43.099  1.00 19.02           C
ATOM   4424  O   PHE A 276      21.157   8.620  43.453  1.00 31.48           O
ATOM   4425  CB  PHE A 276      19.233   6.519  42.397  1.00 17.56           C
ATOM   4426  CG  PHE A 276      18.372   6.048  41.244  1.00 17.67           C
ATOM   4427  CD1 PHE A 276      17.753   6.977  40.388  1.00 22.18           C
ATOM   4428  CD2 PHE A 276      18.170   4.671  41.034  1.00 21.17           C
ATOM   4429  CE1 PHE A 276      16.946   6.533  39.327  1.00 24.30           C
ATOM   4430  CE2 PHE A 276      17.375   4.226  39.957  1.00 20.96           C
ATOM   4431  CZ  PHE A 276      16.782   5.161  39.088  1.00 23.47           C
ATOM   4432  H   PHE A 276      21.098   4.686  42.190  1.00 16.69           H
ATOM   4433  HA  PHE A 276      20.671   7.422  41.145  1.00 18.03           H
ATOM   4434  HB2 PHE A 276      19.192   5.789  43.204  1.00 21.07           H
ATOM   4435  HB3 PHE A 276      18.809   7.452  42.769  1.00 21.07           H
ATOM   4436  HD1 PHE A 276      17.886   8.037  40.548  1.00 26.61           H
ATOM   4437  HD2 PHE A 276      18.624   3.953  41.697  1.00 25.40           H
ATOM   4438  HE1 PHE A 276      16.470   7.251  38.675  1.00 29.15           H
ATOM   4439  HE2 PHE A 276      17.219   3.167  39.804  1.00 25.15           H
ATOM   4440  HZ  PHE A 276      16.175   4.827  38.259  1.00 28.16           H
ATOM   4441  N   ASP A 277      22.553   6.867  43.629  1.00 22.28           N
ATOM   4442  CA  ASP A 277      23.305   7.308  44.804  1.00 25.25           C
ATOM   4443  C   ASP A 277      24.682   7.900  44.461  1.00 22.59           C
ATOM   4444  O   ASP A 277      25.499   8.116  45.356  1.00 23.89           O
ATOM   4445  CB  ASP A 277      23.465   6.139  45.786  1.00 21.87           C
ATOM   4446  CG  ASP A 277      24.201   4.916  45.221  1.00 28.85           C
ATOM   4447  OD1 ASP A 277      24.484   4.890  44.003  1.00 26.74           O
ATOM   4448  OD2 ASP A 277      24.507   4.008  46.021  1.00 43.50           O1-
ATOM   4449  H   ASP A 277      22.790   5.948  43.280  1.00 26.74           H
ATOM   4450  HA  ASP A 277      22.733   8.081  45.318  1.00 30.30           H
ATOM   4451  HB2 ASP A 277      23.953   6.460  46.706  1.00 26.24           H
ATOM   4452  HB3 ASP A 277      22.481   5.812  46.125  1.00 26.24           H
ATOM   4453  N   PHE A 278      24.977   8.136  43.176  1.00 18.37           N
ATOM   4454  CA  PHE A 278      26.227   8.744  42.753  1.00 21.50           C
ATOM   4455  C   PHE A 278      26.006   9.550  41.488  1.00 17.22           C
ATOM   4456  O   PHE A 278      24.964   9.472  40.846  1.00 18.19           O
ATOM   4457  CB  PHE A 278      27.322   7.677  42.556  1.00 17.93           C
ATOM   4458  CG  PHE A 278      27.321   6.967  41.203  1.00 13.44           C
ATOM   4459  CD1 PHE A 278      26.355   5.977  40.943  1.00 19.22           C
ATOM   4460  CD2 PHE A 278      28.308   7.252  40.243  1.00 17.34           C
ATOM   4461  CE1 PHE A 278      26.381   5.271  39.727  1.00 22.00           C
ATOM   4462  CE2 PHE A 278      28.364   6.513  39.046  1.00 21.18           C
ATOM   4463  CZ  PHE A 278      27.396   5.526  38.792  1.00 17.75           C
ATOM   4464  H   PHE A 278      24.296   7.920  42.463  1.00 22.04           H
ATOM   4465  HA  PHE A 278      26.555   9.433  43.529  1.00 25.80           H
ATOM   4466  HB2 PHE A 278      28.287   8.173  42.674  1.00 21.51           H
ATOM   4467  HB3 PHE A 278      27.249   6.932  43.350  1.00 21.51           H
ATOM   4468  HD1 PHE A 278      25.589   5.756  41.672  1.00 23.06           H
ATOM   4469  HD2 PHE A 278      29.056   8.007  40.435  1.00 20.80           H
ATOM   4470  HE1 PHE A 278      25.645   4.510  39.523  1.00 26.40           H
ATOM   4471  HE2 PHE A 278      29.152   6.694  38.331  1.00 25.41           H
ATOM   4472  HZ  PHE A 278      27.442   4.946  37.882  1.00 21.29           H
ATOM   4473  N   GLU A 279      27.014  10.342  41.154  1.00 18.00           N
ATOM   4474  CA  GLU A 279      26.976  11.309  40.090  1.00 17.92           C
ATOM   4475  C   GLU A 279      28.317  11.304  39.346  1.00 21.82           C
ATOM   4476  O   GLU A 279      29.387  11.404  39.946  1.00 20.91           O
ATOM   4477  CB  GLU A 279      26.625  12.648  40.752  1.00 25.36           C
ATOM   4478  CG  GLU A 279      26.372  13.753  39.743  1.00 41.36           C
ATOM   4479  CD  GLU A 279      25.733  15.013  40.357  1.00 47.79           C
ATOM   4480  OE1 GLU A 279      25.792  15.177  41.598  1.00 42.56           O
ATOM   4481  OE2 GLU A 279      25.191  15.802  39.551  1.00 52.88           O1-
ATOM   4482  H   GLU A 279      27.841  10.339  41.731  1.00 21.60           H
ATOM   4483  HA  GLU A 279      26.186  11.053  39.386  1.00 21.49           H
ATOM   4484  HB2 GLU A 279      25.721  12.518  41.352  1.00 30.43           H
ATOM   4485  HB3 GLU A 279      27.441  12.948  41.410  1.00 30.43           H
ATOM   4486  HG2 GLU A 279      27.335  14.030  39.316  1.00 49.63           H
ATOM   4487  HG3 GLU A 279      25.762  13.404  38.908  1.00 49.63           H
ATOM   4488  N   LEU A 280      28.253  11.175  38.017  1.00 14.97           N
ATOM   4489  CA  LEU A 280      29.365  11.439  37.118  1.00 15.85           C
ATOM   4490  C   LEU A 280      29.565  12.951  37.010  1.00 17.07           C
ATOM   4491  O   LEU A 280      28.590  13.691  36.883  1.00 15.03           O
ATOM   4492  CB  LEU A 280      29.064  10.791  35.751  1.00 13.65           C
ATOM   4493  CG  LEU A 280      28.945   9.243  35.798  1.00 12.50           C
ATOM   4494  CD1 LEU A 280      28.485   8.725  34.427  1.00 13.56           C
ATOM   4495  CD2 LEU A 280      30.263   8.547  36.206  1.00 15.29           C
ATOM   4496  H   LEU A 280      27.349  11.032  37.592  1.00 17.95           H
ATOM   4497  HA  LEU A 280      30.277  10.998  37.516  1.00 19.02           H
ATOM   4498  HB2 LEU A 280      28.130  11.200  35.371  1.00 16.37           H
ATOM   4499  HB3 LEU A 280      29.850  11.062  35.048  1.00 16.37           H
ATOM   4500  HG  LEU A 280      28.182   8.965  36.527  1.00 14.99           H
ATOM   4501 HD11 LEU A 280      28.370   7.640  34.455  1.00 16.27           H
ATOM   4502 HD12 LEU A 280      27.526   9.174  34.168  1.00 16.27           H
ATOM   4503 HD13 LEU A 280      29.220   8.986  33.664  1.00 16.27           H
ATOM   4504 HD21 LEU A 280      30.122   7.466  36.196  1.00 18.34           H
ATOM   4505 HD22 LEU A 280      31.063   8.802  35.508  1.00 18.34           H
ATOM   4506 HD23 LEU A 280      30.544   8.830  37.219  1.00 18.34           H
ATOM   4507  N   SER A 281      30.815  13.427  37.048  1.00 16.41           N
ATOM   4508  CA  SER A 281      31.093  14.850  36.865  1.00 14.83           C
ATOM   4509  C   SER A 281      30.882  15.255  35.406  1.00 18.72           C
ATOM   4510  O   SER A 281      30.890  14.398  34.528  1.00 14.40           O
ATOM   4511  CB  SER A 281      32.531  15.147  37.326  1.00 17.57           C
ATOM   4512  OG  SER A 281      33.466  14.513  36.478  1.00 12.83           O
ATOM   4513  H   SER A 281      31.597  12.793  37.118  1.00 19.69           H
ATOM   4514  HA  SER A 281      30.421  15.427  37.500  1.00 17.79           H
ATOM   4515  HB2 SER A 281      32.714  16.224  37.332  1.00 21.08           H
ATOM   4516  HB3 SER A 281      32.654  14.760  38.338  1.00 21.08           H
ATOM   4517  HG  SER A 281      34.260  14.314  36.988  1.00 15.39           H
ATOM   4518  N   SER A 282      30.758  16.551  35.120  1.00 15.12           N
ATOM   4519  CA  SER A 282      30.752  17.059  33.746  1.00 16.78           C
ATOM   4520  C   SER A 282      31.974  16.564  32.996  1.00 13.50           C
ATOM   4521  O   SER A 282      31.888  16.232  31.820  1.00 14.99           O
ATOM   4522  CB  SER A 282      30.783  18.599  33.697  1.00 26.13           C
ATOM   4523  OG  SER A 282      29.630  19.103  34.322  1.00 51.36           O
ATOM   4524  H   SER A 282      30.696  17.215  35.876  1.00 18.14           H
ATOM   4525  HA  SER A 282      29.851  16.721  33.234  1.00 20.13           H
ATOM   4526  HB2 SER A 282      31.663  18.964  34.223  1.00 31.36           H
ATOM   4527  HB3 SER A 282      30.828  18.944  32.662  1.00 31.36           H
ATOM   4528  HG  SER A 282      29.868  19.846  34.885  1.00 61.63           H
ATOM   4529  N   GLN A 283      33.120  16.524  33.685  1.00 13.12           N
ATOM   4530  CA  GLN A 283      34.354  16.055  33.083  1.00 13.38           C
ATOM   4531  C   GLN A 283      34.305  14.570  32.722  1.00 13.14           C
ATOM   4532  O   GLN A 283      34.687  14.209  31.607  1.00 13.19           O
ATOM   4533  CB  GLN A 283      35.482  16.380  34.052  1.00 14.72           C
ATOM   4534  CG  GLN A 283      36.856  16.106  33.470  1.00 15.06           C
ATOM   4535  CD  GLN A 283      37.944  16.594  34.415  1.00 20.99           C
ATOM   4536  OE1 GLN A 283      37.659  17.075  35.509  1.00 14.80           O
ATOM   4537  NE2 GLN A 283      39.203  16.478  34.002  1.00 20.22           N
ATOM   4538  H   GLN A 283      33.116  16.749  34.667  1.00 15.74           H
ATOM   4539  HA  GLN A 283      34.511  16.630  32.170  1.00 16.05           H
ATOM   4540  HB2 GLN A 283      35.414  17.441  34.308  1.00 17.66           H
ATOM   4541  HB3 GLN A 283      35.359  15.789  34.961  1.00 17.66           H
ATOM   4542  HG2 GLN A 283      36.979  15.034  33.310  1.00 18.07           H
ATOM   4543  HG3 GLN A 283      36.958  16.627  32.516  1.00 18.07           H
ATOM   4544 HE21 GLN A 283      39.409  16.107  33.087  1.00 24.26           H
ATOM   4545 HE22 GLN A 283      39.943  16.811  34.603  1.00 24.26           H
ATOM   4546  N   ASP A 284      33.839  13.730  33.647  1.00 13.02           N
ATOM   4547  CA  ASP A 284      33.539  12.319  33.361  1.00 14.83           C
ATOM   4548  C   ASP A 284      32.631  12.171  32.132  1.00 14.21           C
ATOM   4549  O   ASP A 284      32.922  11.334  31.278  1.00 13.58           O
ATOM   4550  CB  ASP A 284      32.852  11.618  34.537  1.00 12.75           C
ATOM   4551  CG  ASP A 284      33.660  11.402  35.809  1.00 20.92           C
ATOM   4552  OD1 ASP A 284      34.890  11.263  35.712  1.00 18.90           O
ATOM   4553  OD2 ASP A 284      33.027  11.305  36.882  1.00 22.68           O1-
ATOM   4554  H   ASP A 284      33.557  14.097  34.545  1.00 15.63           H
ATOM   4555  HA  ASP A 284      34.483  11.814  33.156  1.00 17.79           H
ATOM   4556  HB2 ASP A 284      31.919  12.114  34.790  1.00 15.29           H
ATOM   4557  HB3 ASP A 284      32.567  10.622  34.200  1.00 15.29           H
ATOM   4558  N   MET A 285      31.542  12.962  32.055  1.00 13.68           N
ATOM   4559  CA  MET A 285      30.550  12.883  30.975  1.00 11.90           C
ATOM   4560  C   MET A 285      31.174  13.192  29.627  1.00 14.52           C
ATOM   4561  O   MET A 285      30.984  12.453  28.668  1.00 12.17           O
ATOM   4562  CB  MET A 285      29.389  13.839  31.272  1.00 10.48           C
ATOM   4563  CG  MET A 285      28.551  13.381  32.450  1.00 10.81           C
ATOM   4564  SD  MET A 285      27.647  11.839  32.195  1.00 12.74           S
ATOM   4565  CE  MET A 285      26.540  12.351  30.859  1.00 14.76           C
ATOM   4566  H   MET A 285      31.371  13.630  32.795  1.00 16.42           H
ATOM   4567  HA  MET A 285      30.164  11.862  30.939  1.00 14.28           H
ATOM   4568  HB2 MET A 285      29.785  14.827  31.506  1.00 12.58           H
ATOM   4569  HB3 MET A 285      28.773  13.952  30.384  1.00 12.58           H
ATOM   4570  HG2 MET A 285      29.191  13.235  33.316  1.00 12.96           H
ATOM   4571  HG3 MET A 285      27.840  14.170  32.694  1.00 12.96           H
ATOM   4572  HE1 MET A 285      25.862  11.532  30.659  1.00 17.70           H
ATOM   4573  HE2 MET A 285      25.973  13.228  31.168  1.00 17.70           H
ATOM   4574  HE3 MET A 285      27.112  12.570  29.960  1.00 17.70           H
ATOM   4575  N   THR A 286      31.952  14.281  29.543  1.00 12.79           N
ATOM   4576  CA  THR A 286      32.640  14.652  28.324  1.00 11.86           C
ATOM   4577  C   THR A 286      33.690  13.616  27.927  1.00 10.26           C
ATOM   4578  O   THR A 286      33.814  13.317  26.748  1.00 10.59           O
ATOM   4579  CB  THR A 286      33.213  16.068  28.494  1.00 13.26           C
ATOM   4580  OG1 THR A 286      32.102  16.953  28.597  1.00 16.77           O
ATOM   4581  CG2 THR A 286      34.083  16.479  27.303  1.00 15.31           C
ATOM   4582  H   THR A 286      32.100  14.850  30.365  1.00 15.34           H
ATOM   4583  HA  THR A 286      31.891  14.693  27.533  1.00 14.22           H
ATOM   4584  HB  THR A 286      33.805  16.125  29.412  1.00 15.90           H
ATOM   4585  HG1 THR A 286      32.410  17.794  28.940  1.00 20.12           H
ATOM   4586 HG21 THR A 286      34.392  17.518  27.419  1.00 18.37           H
ATOM   4587 HG22 THR A 286      34.975  15.852  27.248  1.00 18.37           H
ATOM   4588 HG23 THR A 286      33.515  16.397  26.374  1.00 18.37           H
ATOM   4589  N   THR A 287      34.424  13.050  28.891  1.00 14.06           N
ATOM   4590  CA  THR A 287      35.372  11.969  28.614  1.00 12.70           C
ATOM   4591  C   THR A 287      34.676  10.727  28.033  1.00 12.13           C
ATOM   4592  O   THR A 287      35.114  10.205  27.017  1.00 15.58           O
ATOM   4593  CB  THR A 287      36.152  11.641  29.893  1.00 13.87           C
ATOM   4594  OG1 THR A 287      36.879  12.785  30.324  1.00 15.34           O
ATOM   4595  CG2 THR A 287      37.155  10.521  29.655  1.00 13.35           C
ATOM   4596  H   THR A 287      34.260  13.309  29.853  1.00 16.87           H
ATOM   4597  HA  THR A 287      36.073  12.346  27.870  1.00 15.23           H
ATOM   4598  HB  THR A 287      35.460  11.335  30.677  1.00 16.64           H
ATOM   4599  HG1 THR A 287      36.247  13.489  30.491  1.00 18.40           H
ATOM   4600 HG21 THR A 287      37.717  10.334  30.568  1.00 16.01           H
ATOM   4601 HG22 THR A 287      36.618   9.620  29.381  1.00 16.01           H
ATOM   4602 HG23 THR A 287      37.862  10.798  28.871  1.00 16.01           H
ATOM   4603  N   LEU A 288      33.616  10.240  28.677  1.00 11.52           N
ATOM   4604  CA  LEU A 288      32.807   9.128  28.148  1.00  9.70           C
ATOM   4605  C   LEU A 288      32.328   9.429  26.725  1.00 11.96           C
ATOM   4606  O   LEU A 288      32.378   8.558  25.855  1.00 12.00           O
ATOM   4607  CB  LEU A 288      31.606   8.852  29.070  1.00 10.70           C
ATOM   4608  CG  LEU A 288      31.628   7.728  30.132  1.00 22.71           C
ATOM   4609  CD1 LEU A 288      32.773   6.711  30.098  1.00 19.97           C
ATOM   4610  CD2 LEU A 288      31.377   8.262  31.529  1.00 18.47           C
ATOM   4611  H   LEU A 288      33.306  10.692  29.525  1.00 13.82           H
ATOM   4612  HA  LEU A 288      33.441   8.246  28.101  1.00 11.64           H
ATOM   4613  HB2 LEU A 288      31.304   9.790  29.537  1.00 12.84           H
ATOM   4614  HB3 LEU A 288      30.771   8.597  28.418  1.00 12.84           H
ATOM   4615  HG  LEU A 288      30.745   7.121  29.918  1.00 27.25           H
ATOM   4616 HD11 LEU A 288      32.605   5.939  30.849  1.00 23.96           H
ATOM   4617 HD12 LEU A 288      32.824   6.240  29.117  1.00 23.96           H
ATOM   4618 HD13 LEU A 288      33.710   7.221  30.304  1.00 23.96           H
ATOM   4619 HD21 LEU A 288      31.121   7.440  32.197  1.00 22.16           H
ATOM   4620 HD22 LEU A 288      32.274   8.760  31.895  1.00 22.16           H
ATOM   4621 HD23 LEU A 288      30.545   8.967  31.511  1.00 22.16           H
ATOM   4622  N   LEU A 289      31.866  10.661  26.458  1.00  9.27           N
ATOM   4623  CA  LEU A 289      31.441  11.039  25.121  1.00 13.28           C
ATOM   4624  C   LEU A 289      32.580  10.928  24.112  1.00 11.89           C
ATOM   4625  O   LEU A 289      32.318  10.626  22.952  1.00 12.25           O
ATOM   4626  CB  LEU A 289      30.828  12.455  25.105  1.00 14.73           C
ATOM   4627  CG  LEU A 289      29.434  12.562  25.722  1.00  8.82           C
ATOM   4628  CD1 LEU A 289      29.084  14.038  25.929  1.00 18.21           C
ATOM   4629  CD2 LEU A 289      28.340  11.894  24.873  1.00 11.92           C
ATOM   4630  H   LEU A 289      31.808  11.350  27.194  1.00 11.12           H
ATOM   4631  HA  LEU A 289      30.671  10.331  24.823  1.00 15.93           H
ATOM   4632  HB2 LEU A 289      31.498  13.108  25.663  1.00 17.67           H
ATOM   4633  HB3 LEU A 289      30.785  12.818  24.075  1.00 17.67           H
ATOM   4634  HG  LEU A 289      29.429  12.072  26.693  1.00 10.58           H
ATOM   4635 HD11 LEU A 289      28.122  14.116  26.436  1.00 21.85           H
ATOM   4636 HD12 LEU A 289      29.839  14.523  26.547  1.00 21.85           H
ATOM   4637 HD13 LEU A 289      29.034  14.546  24.964  1.00 21.85           H
ATOM   4638 HD21 LEU A 289      27.393  11.943  25.405  1.00 14.30           H
ATOM   4639 HD22 LEU A 289      28.246  12.408  23.916  1.00 14.30           H
ATOM   4640 HD23 LEU A 289      28.572  10.850  24.686  1.00 14.30           H
ATOM   4641  N   SER A 290      33.839  11.179  24.524  1.00 12.04           N
ATOM   4642  CA  SER A 290      34.983  11.173  23.620  1.00 11.20           C
ATOM   4643  C   SER A 290      35.309   9.769  23.099  1.00 13.12           C
ATOM   4644  O   SER A 290      36.095   9.637  22.167  1.00 14.07           O
ATOM   4645  CB  SER A 290      36.225  11.814  24.266  1.00 12.87           C
ATOM   4646  OG  SER A 290      36.895  10.915  25.143  1.00 11.12           O
ATOM   4647  H   SER A 290      34.001  11.407  25.494  1.00 14.44           H
ATOM   4648  HA  SER A 290      34.710  11.797  22.768  1.00 13.44           H
ATOM   4649  HB2 SER A 290      36.918  12.113  23.480  1.00 15.44           H
ATOM   4650  HB3 SER A 290      35.927  12.702  24.822  1.00 15.44           H
ATOM   4651  HG  SER A 290      36.287  10.674  25.852  1.00 13.34           H
ATOM   4652  N   TYR A 291      34.726   8.714  23.682  1.00 10.59           N
ATOM   4653  CA  TYR A 291      35.015   7.351  23.288  1.00 13.50           C
ATOM   4654  C   TYR A 291      34.207   6.897  22.079  1.00 12.92           C
ATOM   4655  O   TYR A 291      34.416   5.779  21.629  1.00 10.83           O
ATOM   4656  CB  TYR A 291      34.806   6.439  24.482  1.00 13.19           C
ATOM   4657  CG  TYR A 291      35.659   6.774  25.693  1.00 11.81           C
ATOM   4658  CD1 TYR A 291      36.890   7.464  25.573  1.00 11.59           C
ATOM   4659  CD2 TYR A 291      35.227   6.334  26.950  1.00 12.34           C
ATOM   4660  CE1 TYR A 291      37.677   7.702  26.703  1.00 16.02           C
ATOM   4661  CE2 TYR A 291      36.003   6.583  28.084  1.00 14.04           C
ATOM   4662  CZ  TYR A 291      37.228   7.264  27.957  1.00 16.29           C
ATOM   4663  OH  TYR A 291      37.933   7.576  29.071  1.00 18.43           O
ATOM   4664  H   TYR A 291      34.083   8.858  24.447  1.00 12.70           H
ATOM   4665  HA  TYR A 291      36.059   7.274  23.001  1.00 16.19           H
ATOM   4666  HB2 TYR A 291      33.751   6.444  24.757  1.00 15.82           H
ATOM   4667  HB3 TYR A 291      35.057   5.419  24.182  1.00 15.82           H
ATOM   4668  HD1 TYR A 291      37.254   7.815  24.623  1.00 13.90           H
ATOM   4669  HD2 TYR A 291      34.289   5.802  27.047  1.00 14.80           H
ATOM   4670  HE1 TYR A 291      38.613   8.231  26.611  1.00 19.22           H
ATOM   4671  HE2 TYR A 291      35.660   6.263  29.057  1.00 16.85           H
ATOM   4672  HH  TYR A 291      37.453   7.361  29.872  1.00 22.12           H
ATOM   4673  N   ASN A 292      33.307   7.736  21.556  1.00 12.71           N
ATOM   4674  CA  ASN A 292      32.538   7.421  20.370  1.00 12.63           C
ATOM   4675  C   ASN A 292      33.429   6.912  19.232  1.00 20.98           C
ATOM   4676  O   ASN A 292      34.502   7.466  18.962  1.00 17.83           O
ATOM   4677  CB  ASN A 292      31.754   8.651  19.905  1.00 11.36           C
ATOM   4678  CG  ASN A 292      30.878   8.274  18.715  1.00 17.32           C
ATOM   4679  OD1 ASN A 292      30.091   7.342  18.777  1.00 14.93           O
ATOM   4680  ND2 ASN A 292      31.009   8.980  17.605  1.00 17.93           N
ATOM   4681  H   ASN A 292      33.171   8.635  21.988  1.00 15.25           H
ATOM   4682  HA  ASN A 292      31.826   6.639  20.625  1.00 15.15           H
ATOM   4683  HB2 ASN A 292      31.122   8.919  20.745  1.00 13.63           H
ATOM   4684  HB3 ASN A 292      32.422   9.476  19.655  1.00 13.63           H
ATOM   4685 HD21 ASN A 292      30.443   8.749  16.800  1.00 21.52           H
ATOM   4686 HD22 ASN A 292      31.648   9.760  17.571  1.00 21.52           H
ATOM   4687  N   ARG A 293      32.966   5.829  18.598  1.00 13.02           N
ATOM   4688  CA  ARG A 293      33.615   5.201  17.448  1.00 14.45           C
ATOM   4689  C   ARG A 293      32.623   4.955  16.306  1.00 17.51           C
ATOM   4690  O   ARG A 293      32.974   4.278  15.341  1.00 15.88           O
ATOM   4691  CB  ARG A 293      34.285   3.855  17.778  1.00 19.70           C
ATOM   4692  CG  ARG A 293      34.711   3.584  19.209  1.00 34.34           C
ATOM   4693  CD  ARG A 293      35.306   2.176  19.252  1.00 30.73           C
ATOM   4694  NE  ARG A 293      36.126   2.008  20.454  1.00 29.55           N
ATOM   4695  CZ  ARG A 293      36.823   0.914  20.747  1.00 27.93           C
ATOM   4696  NH1 ARG A 293      36.803  -0.151  19.936  1.00 31.90           N
ATOM   4697  NH2 ARG A 293      37.541   0.897  21.866  1.00 22.28           N1+
ATOM   4698  H   ARG A 293      32.097   5.423  18.914  1.00 15.63           H
ATOM   4699  HA  ARG A 293      34.385   5.878  17.077  1.00 17.34           H
ATOM   4700  HB2 ARG A 293      33.590   3.052  17.520  1.00 23.64           H
ATOM   4701  HB3 ARG A 293      35.153   3.757  17.121  1.00 23.64           H
ATOM   4702  HG2 ARG A 293      35.444   4.326  19.531  1.00 41.21           H
ATOM   4703  HG3 ARG A 293      33.835   3.611  19.861  1.00 41.21           H
ATOM   4704  HD2 ARG A 293      34.488   1.451  19.269  1.00 36.87           H
ATOM   4705  HD3 ARG A 293      35.921   2.000  18.368  1.00 36.87           H
ATOM   4706  HE  ARG A 293      36.159   2.789  21.091  1.00 35.46           H
ATOM   4707 HH11 ARG A 293      36.249  -0.123  19.093  1.00 38.27           H
ATOM   4708 HH12 ARG A 293      37.332  -0.979  20.165  1.00 38.27           H
ATOM   4709 HH21 ARG A 293      37.543   1.697  22.479  1.00 26.73           H
ATOM   4710 HH22 ARG A 293      38.064   0.071  22.118  1.00 26.73           H
ATOM   4711  N   ASN A 294      31.378   5.414  16.443  1.00 13.58           N
ATOM   4712  CA  ASN A 294      30.296   5.078  15.522  1.00 16.85           C
ATOM   4713  C   ASN A 294      30.173   3.572  15.311  1.00 17.29           C
ATOM   4714  O   ASN A 294      29.966   3.116  14.189  1.00 19.31           O
ATOM   4715  CB  ASN A 294      30.445   5.883  14.217  1.00 25.25           C
ATOM   4716  CG  ASN A 294      30.437   7.377  14.539  1.00 28.75           C
ATOM   4717  OD1 ASN A 294      29.537   7.861  15.223  1.00 23.65           O
ATOM   4718  ND2 ASN A 294      31.417   8.121  14.033  1.00 30.36           N
ATOM   4719  H   ASN A 294      31.145   5.955  17.262  1.00 16.29           H
ATOM   4720  HA  ASN A 294      29.371   5.397  15.997  1.00 20.22           H
ATOM   4721  HB2 ASN A 294      31.342   5.590  13.674  1.00 30.30           H
ATOM   4722  HB3 ASN A 294      29.560   5.668  13.620  1.00 30.30           H
ATOM   4723 HD21 ASN A 294      31.427   9.114  14.212  1.00 36.43           H
ATOM   4724 HD22 ASN A 294      32.138   7.692  13.468  1.00 36.43           H
ATOM   4725  N   TRP A 295      30.293   2.805  16.397  1.00 16.32           N
ATOM   4726  CA  TRP A 295      30.224   1.358  16.374  1.00 16.92           C
ATOM   4727  C   TRP A 295      28.845   0.919  16.813  1.00 13.86           C
ATOM   4728  O   TRP A 295      28.446   1.077  17.959  1.00 13.78           O
ATOM   4729  CB  TRP A 295      31.330   0.753  17.224  1.00 16.17           C
ATOM   4730  CG  TRP A 295      31.312  -0.739  17.257  1.00 23.84           C
ATOM   4731  CD1 TRP A 295      31.644  -1.549  16.227  1.00 29.82           C
ATOM   4732  CD2 TRP A 295      31.003  -1.624  18.376  1.00 27.69           C
ATOM   4733  NE1 TRP A 295      31.531  -2.866  16.620  1.00 24.78           N
ATOM   4734  CE2 TRP A 295      31.175  -2.972  17.944  1.00 31.36           C
ATOM   4735  CE3 TRP A 295      30.597  -1.429  19.713  1.00 23.36           C
ATOM   4736  CZ2 TRP A 295      30.974  -4.063  18.797  1.00 34.60           C
ATOM   4737  CZ3 TRP A 295      30.420  -2.518  20.593  1.00 40.48           C
ATOM   4738  CH2 TRP A 295      30.631  -3.836  20.140  1.00 39.96           C
ATOM   4739  H   TRP A 295      30.392   3.244  17.300  1.00 19.57           H
ATOM   4740  HA  TRP A 295      30.392   1.010  15.354  1.00 20.30           H
ATOM   4741  HB2 TRP A 295      32.287   1.078  16.818  1.00 19.40           H
ATOM   4742  HB3 TRP A 295      31.228   1.124  18.243  1.00 19.40           H
ATOM   4743  HD1 TRP A 295      31.938  -1.216  15.242  1.00 35.78           H
ATOM   4744  HE1 TRP A 295      31.713  -3.643  16.001  1.00 29.74           H
ATOM   4745  HE3 TRP A 295      30.408  -0.426  20.062  1.00 28.03           H
ATOM   4746  HZ2 TRP A 295      31.079  -5.068  18.419  1.00 41.52           H
ATOM   4747  HZ3 TRP A 295      30.104  -2.343  21.612  1.00 48.57           H
ATOM   4748  HH2 TRP A 295      30.477  -4.672  20.808  1.00 47.95           H
ATOM   4749  N   ARG A 296      28.115   0.393  15.848  1.00 16.16           N
ATOM   4750  CA  ARG A 296      26.729   0.012  15.964  1.00 16.88           C
ATOM   4751  C   ARG A 296      26.664  -1.513  15.994  1.00 15.48           C
ATOM   4752  O   ARG A 296      27.148  -2.174  15.075  1.00 18.23           O
ATOM   4753  CB  ARG A 296      26.039   0.684  14.774  1.00 16.59           C
ATOM   4754  CG  ARG A 296      24.545   0.474  14.791  1.00 15.16           C
ATOM   4755  CD  ARG A 296      23.945   0.912  13.453  1.00 16.28           C
ATOM   4756  NE  ARG A 296      24.050   2.352  13.201  1.00 14.23           N
ATOM   4757  CZ  ARG A 296      23.360   3.306  13.819  1.00 15.98           C
ATOM   4758  NH1 ARG A 296      22.536   3.033  14.825  1.00 12.76           N
ATOM   4759  NH2 ARG A 296      23.514   4.559  13.416  1.00 15.83           N1+
ATOM   4760  H   ARG A 296      28.536   0.306  14.936  1.00 19.39           H
ATOM   4761  HA  ARG A 296      26.304   0.409  16.886  1.00 20.26           H
ATOM   4762  HB2 ARG A 296      26.229   1.757  14.824  1.00 19.90           H
ATOM   4763  HB3 ARG A 296      26.453   0.303  13.836  1.00 19.90           H
ATOM   4764  HG2 ARG A 296      24.323  -0.585  14.933  1.00 18.19           H
ATOM   4765  HG3 ARG A 296      24.118   1.038  15.620  1.00 18.19           H
ATOM   4766  HD2 ARG A 296      24.443   0.383  12.643  1.00 19.53           H
ATOM   4767  HD3 ARG A 296      22.894   0.620  13.443  1.00 19.53           H
ATOM   4768  HE  ARG A 296      24.675   2.638  12.463  1.00 17.07           H
ATOM   4769 HH11 ARG A 296      22.420   2.077  15.134  1.00 15.31           H
ATOM   4770 HH12 ARG A 296      22.011   3.771  15.274  1.00 15.31           H
ATOM   4771 HH21 ARG A 296      24.136   4.772  12.651  1.00 18.99           H
ATOM   4772 HH22 ARG A 296      22.995   5.299  13.862  1.00 18.99           H
ATOM   4773  N   VAL A 297      26.074  -2.071  17.050  1.00 13.40           N
ATOM   4774  CA  VAL A 297      25.951  -3.501  17.230  1.00 16.17           C
ATOM   4775  C   VAL A 297      24.645  -4.038  16.646  1.00 16.45           C
ATOM   4776  O   VAL A 297      24.584  -5.212  16.300  1.00 16.14           O
ATOM   4777  CB  VAL A 297      26.144  -3.943  18.684  1.00 20.90           C
ATOM   4778  CG1 VAL A 297      27.429  -3.351  19.284  1.00 27.74           C
ATOM   4779  CG2 VAL A 297      24.976  -3.667  19.627  1.00 18.56           C
ATOM   4780  H   VAL A 297      25.684  -1.476  17.767  1.00 16.07           H
ATOM   4781  HA  VAL A 297      26.763  -3.969  16.671  1.00 19.40           H
ATOM   4782  HB  VAL A 297      26.273  -5.021  18.659  1.00 25.08           H
ATOM   4783 HG11 VAL A 297      27.626  -3.816  20.251  1.00 33.28           H
ATOM   4784 HG12 VAL A 297      28.262  -3.551  18.613  1.00 33.28           H
ATOM   4785 HG13 VAL A 297      27.331  -2.273  19.425  1.00 33.28           H
ATOM   4786 HG21 VAL A 297      25.221  -4.058  20.614  1.00 22.27           H
ATOM   4787 HG22 VAL A 297      24.799  -2.603  19.720  1.00 22.27           H
ATOM   4788 HG23 VAL A 297      24.067  -4.156  19.274  1.00 22.27           H
ATOM   4789  N   CYS A 298      23.599  -3.220  16.602  1.00 10.52           N
ATOM   4790  CA  CYS A 298      22.254  -3.672  16.254  1.00  9.26           C
ATOM   4791  C   CYS A 298      21.876  -3.131  14.856  1.00 12.78           C
ATOM   4792  O   CYS A 298      21.343  -2.060  14.617  1.00 12.88           O
ATOM   4793  CB  CYS A 298      21.252  -3.141  17.292  1.00 13.98           C
ATOM   4794  SG  CYS A 298      19.886  -4.319  17.367  1.00 15.87           S
ATOM   4795  H   CYS A 298      23.730  -2.283  16.913  1.00 12.62           H
ATOM   4796  HA  CYS A 298      22.201  -4.796  16.227  1.00 11.11           H
ATOM   4797  HB2 CYS A 298      21.724  -3.003  18.283  1.00 16.77           H
ATOM   4798  HB3 CYS A 298      20.906  -2.138  16.962  1.00 16.77           H
ATOM   4799  HG  CYS A 298      18.855  -3.727  17.526  1.00 19.04           H
ATOM   4800  N   ALA A 299      22.251  -4.019  13.860  1.00 12.33           N
ATOM   4801  CA  ALA A 299      21.850  -3.811  12.464  1.00 13.67           C
ATOM   4802  C   ALA A 299      21.991  -5.199  11.811  1.00 20.41           C
ATOM   4803  O   ALA A 299      22.633  -6.116  12.311  1.00 25.23           O
ATOM   4804  CB  ALA A 299      22.731  -2.793  11.747  1.00 14.46           C
ATOM   4805  H   ALA A 299      22.717  -4.912  14.065  1.00 14.79           H
ATOM   4806  HA  ALA A 299      20.755  -3.485  12.451  1.00 16.40           H
ATOM   4807  HB1 ALA A 299      22.327  -2.539  10.760  1.00 17.35           H
ATOM   4808  HB2 ALA A 299      22.776  -1.865  12.343  1.00 17.35           H
ATOM   4809  HB3 ALA A 299      23.758  -3.153  11.621  1.00 17.35           H
ATOM   4810  N   LEU A 300      21.395  -5.265  10.550  1.00 13.11           N
ATOM   4811  CA  LEU A 300      21.316  -6.606   9.915  1.00 14.91           C
ATOM   4812  C   LEU A 300      21.514  -6.281   8.435  1.00 16.45           C
ATOM   4813  O   LEU A 300      20.836  -5.468   7.839  1.00 19.28           O
ATOM   4814  CB  LEU A 300      19.955  -7.218  10.220  1.00 20.45           C
ATOM   4815  CG  LEU A 300      19.841  -8.734  10.146  1.00 27.63           C
ATOM   4816  CD1 LEU A 300      20.828  -9.468  11.064  1.00 23.91           C
ATOM   4817  CD2 LEU A 300      18.391  -9.091  10.546  1.00 24.21           C
ATOM   4818  H   LEU A 300      20.517  -4.720  10.425  1.00 15.72           H
ATOM   4819  HA  LEU A 300      22.136  -7.271  10.309  1.00 17.88           H
ATOM   4820  HB2 LEU A 300      19.643  -6.905  11.258  1.00 24.53           H
ATOM   4821  HB3 LEU A 300      19.167  -6.748   9.586  1.00 24.53           H
ATOM   4822  HG  LEU A 300      20.032  -9.057   9.098  1.00 33.15           H
ATOM   4823 HD11 LEU A 300      20.753 -10.548  10.935  1.00 28.68           H
ATOM   4824 HD12 LEU A 300      21.861  -9.167  10.879  1.00 28.68           H
ATOM   4825 HD13 LEU A 300      20.617  -9.247  12.124  1.00 28.68           H
ATOM   4826 HD21 LEU A 300      18.220 -10.169  10.536  1.00 29.05           H
ATOM   4827 HD22 LEU A 300      18.163  -8.732  11.566  1.00 29.05           H
ATOM   4828 HD23 LEU A 300      17.664  -8.620   9.877  1.00 29.05           H
ATOM   4829  N   LEU A 301      22.523  -6.957   7.863  1.00 15.86           N
ATOM   4830  CA  LEU A 301      22.938  -6.800   6.468  1.00 23.44           C
ATOM   4831  C   LEU A 301      21.810  -7.152   5.473  1.00 17.57           C
ATOM   4832  O   LEU A 301      21.696  -6.542   4.404  1.00 17.59           O
ATOM   4833  CB  LEU A 301      24.192  -7.670   6.247  1.00 21.70           C
ATOM   4834  CG  LEU A 301      24.948  -7.420   4.923  1.00 35.38           C
ATOM   4835  CD1 LEU A 301      25.460  -5.972   4.839  1.00 31.24           C
ATOM   4836  CD2 LEU A 301      26.128  -8.403   4.860  1.00 40.73           C
ATOM   4837  H   LEU A 301      23.052  -7.609   8.423  1.00 19.03           H
ATOM   4838  HA  LEU A 301      23.214  -5.758   6.338  1.00 28.12           H
ATOM   4839  HB2 LEU A 301      24.884  -7.503   7.076  1.00 26.04           H
ATOM   4840  HB3 LEU A 301      23.889  -8.717   6.278  1.00 26.04           H
ATOM   4841  HG  LEU A 301      24.275  -7.611   4.086  1.00 42.45           H
ATOM   4842 HD11 LEU A 301      26.156  -5.878   4.006  1.00 37.48           H
ATOM   4843 HD12 LEU A 301      24.627  -5.296   4.657  1.00 37.48           H
ATOM   4844 HD13 LEU A 301      25.965  -5.690   5.765  1.00 37.48           H
ATOM   4845 HD21 LEU A 301      26.687  -8.248   3.935  1.00 48.87           H
ATOM   4846 HD22 LEU A 301      26.793  -8.253   5.713  1.00 48.87           H
ATOM   4847 HD23 LEU A 301      25.756  -9.428   4.869  1.00 48.87           H
ATOM   4848  N   SER A 302      20.970  -8.134   5.814  1.00 16.78           N
ATOM   4849  CA  SER A 302      19.843  -8.550   4.967  1.00 17.09           C
ATOM   4850  C   SER A 302      18.797  -7.458   4.709  1.00 15.29           C
ATOM   4851  O   SER A 302      17.937  -7.623   3.844  1.00 14.34           O
ATOM   4852  CB  SER A 302      19.162  -9.757   5.607  1.00 17.46           C
ATOM   4853  OG  SER A 302      18.665  -9.419   6.888  1.00 21.78           O
ATOM   4854  H   SER A 302      21.118  -8.643   6.676  1.00 20.14           H
ATOM   4855  HA  SER A 302      20.229  -8.870   3.998  1.00 20.51           H
ATOM   4856  HB2 SER A 302      18.360 -10.129   4.976  1.00 20.95           H
ATOM   4857  HB3 SER A 302      19.869 -10.576   5.680  1.00 20.95           H
ATOM   4858  HG  SER A 302      17.846  -8.927   6.784  1.00 26.13           H
ATOM   4859  N   CYS A 303      18.832  -6.369   5.494  1.00 18.73           N
ATOM   4860  CA  CYS A 303      17.821  -5.322   5.539  1.00 16.29           C
ATOM   4861  C   CYS A 303      18.285  -4.002   4.850  1.00 14.38           C
ATOM   4862  O   CYS A 303      17.532  -3.056   4.754  1.00 15.78           O
ATOM   4863  CB  CYS A 303      17.541  -4.974   7.015  1.00 13.61           C
ATOM   4864  SG  CYS A 303      16.598  -6.343   7.729  1.00 18.36           S
ATOM   4865  H   CYS A 303      19.562  -6.328   6.176  1.00 22.48           H
ATOM   4866  HA  CYS A 303      16.866  -5.634   5.040  1.00 19.54           H
ATOM   4867  HB2 CYS A 303      18.490  -4.848   7.589  1.00 16.32           H
ATOM   4868  HB3 CYS A 303      16.982  -4.024   7.115  1.00 16.32           H
ATOM   4869  HG  CYS A 303      15.731  -5.638   8.530  1.00 22.03           H
ATOM   4870  N   THR A 304      19.569  -3.952   4.430  1.00 15.23           N
ATOM   4871  CA  THR A 304      20.257  -2.765   3.905  1.00 12.60           C
ATOM   4872  C   THR A 304      19.747  -2.300   2.539  1.00 15.96           C
ATOM   4873  O   THR A 304      19.992  -1.152   2.180  1.00 16.87           O
ATOM   4874  CB  THR A 304      21.786  -2.958   3.821  1.00 21.32           C
ATOM   4875  OG1 THR A 304      22.162  -3.994   2.940  1.00 17.82           O
ATOM   4876  CG2 THR A 304      22.410  -3.198   5.194  1.00 22.40           C
ATOM   4877  H   THR A 304      20.136  -4.774   4.566  1.00 18.28           H
ATOM   4878  HA  THR A 304      20.079  -1.944   4.603  1.00 15.11           H
ATOM   4879  HB  THR A 304      22.219  -2.035   3.429  1.00 25.58           H
ATOM   4880  HG1 THR A 304      21.877  -4.843   3.292  1.00 21.38           H
ATOM   4881 HG21 THR A 304      23.483  -3.325   5.077  1.00 26.88           H
ATOM   4882 HG22 THR A 304      22.231  -2.348   5.843  1.00 26.88           H
ATOM   4883 HG23 THR A 304      21.993  -4.092   5.649  1.00 26.88           H
ATOM   4884  N   SER A 305      19.057  -3.152   1.781  1.00 14.42           N
ATOM   4885  CA  SER A 305      18.401  -2.736   0.539  1.00 20.87           C
ATOM   4886  C   SER A 305      16.955  -2.292   0.731  1.00 19.80           C
ATOM   4887  O   SER A 305      16.350  -1.810  -0.221  1.00 21.84           O
ATOM   4888  CB  SER A 305      18.526  -3.810  -0.535  1.00 22.02           C
ATOM   4889  OG  SER A 305      19.904  -4.049  -0.753  1.00 35.48           O
ATOM   4890  H   SER A 305      18.941  -4.109   2.084  1.00 17.29           H
ATOM   4891  HA  SER A 305      18.924  -1.865   0.141  1.00 25.04           H
ATOM   4892  HB2 SER A 305      18.028  -4.727  -0.229  1.00 26.42           H
ATOM   4893  HB3 SER A 305      18.068  -3.458  -1.458  1.00 26.42           H
ATOM   4894  HG  SER A 305      19.999  -4.853  -1.270  1.00 42.57           H
ATOM   4895  N   HIS A 306      16.379  -2.414   1.933  1.00 17.11           N
ATOM   4896  CA  HIS A 306      15.027  -1.942   2.183  1.00 17.22           C
ATOM   4897  C   HIS A 306      15.014  -0.417   2.033  1.00 14.70           C
[truncated: 84,654 more chars]
