# Supplementary material for: High-throughput quantum-mechanics/molecular-mechanics (ONIOM) macromolecular crystallographic refinement with PHENIX/DivCon: the impact of mixed Hamiltonian methods on ligand and protein structure
Source: Acta Crystallogr D Struct Biol. 2018 Oct 29;74(Pt 11):1063–77. doi: 10.1107/S2059798318012913 (PMC6213575; doi:10.1107/S2059798318012913)
Supplement: Supplementary file 2 [file d-74-01063-sup2.gz › results_ONIOM/1T40-H.cif]

#
# Files merged : Wed Jan 11 12:33:52 2017
#
#	/scratch/oleg/2711274.gondor.quantumbioinc.com/ligandsCIF/NAP.cif
#	/scratch/oleg/2711274.gondor.quantumbioinc.com/ligandsCIF/ID5.cif
#
data_comp_list


#
data_comp_NAP
#
loop_
_chem_comp_atom.comp_id
_chem_comp_atom.atom_id
_chem_comp_atom.type_symbol
_chem_comp_atom.type_energy
_chem_comp_atom.partial_charge
_chem_comp_atom.x
_chem_comp_atom.y
_chem_comp_atom.z
NAP        AP      P   P     1.19156801774   22.7080   -4.9050   27.1800
NAP        AO1     O   OP    -0.810506998759   23.6000   -3.8310   26.6790
NAP        AO2     O   OP    -0.810506998759   21.7130   -4.5910   28.2180
NAP        AO5*    O   O2    -0.497512995463   23.6540   -6.1170   27.6610
NAP        AC5*    C   CH2   0.0795369975156   23.0840   -7.3400   28.1520
NAP        AH51    H   HCH2  0.0498440012224   22.5263   -7.8402   27.3602
NAP        AH52    H   HCH2  0.0498440012224   22.4192   -7.1354   28.9912
NAP        AC4*    C   CH1   0.215264008183   24.2420   -8.2030   28.6010
NAP        AH4*    H   HCH1  0.0977500013894   24.8622   -8.3067   27.7107
NAP        AO4*    O   O2    -0.511583983165   24.9380   -7.5810   29.7000
NAP        AC3*    C   CH1   0.233705998201   23.8440   -9.5810   29.0830
NAP        AH3*    H   HCH1  0.0662539981193   22.8499   -9.8999   28.7697
NAP        AO3*    O   OH1   -0.726804017287   24.7460  -10.5530   28.5230
NAP        AHO3    H   HOH1  0.469664008159   25.6369  -10.3038   28.7793
NAP        AC2*    C   CH1   -0.00692699915917   23.8910   -9.4900   30.5980
NAP        AH2*    H   HCH1  0.118175999064   22.9341   -9.2021   31.0335
NAP        AO2*    O   O2    -0.49766001032   24.1680  -10.7470   31.2360
NAP        AC1*    C   CR55  0.0538530021794   24.9980   -8.4810   30.8210
NAP        AH1*    H   HCH1  0.23407800569   25.9445   -9.0169   30.8926
NAP        AN9     N   NR5   -0.0674699984603   24.9400   -7.7360   32.1090
NAP        AC8     C   CR15  0.266176999349   23.8930   -7.0950   32.6640
NAP        AH8     H   HCR5  0.143065006275   22.8986   -7.0924   32.2426
NAP        AN7     N   NRD5  -0.688082992297   24.2220   -6.4640   33.7920
NAP        AC5     C   CR56  0.027163999889   25.5010   -6.7460   33.9210
NAP        AC6     C   CR6   0.73170000388   26.3240   -6.3340   34.9730
NAP        AN6     N   NT2   -1.0077500336   25.8560   -5.5730   35.9650
NAP        AH62    H   H     0.416862995166   26.4712   -5.2812   36.7110
NAP        AH61    H   H     0.416862995166   24.8867   -5.2891   35.9695
NAP        AN1     N   NRD6  -0.830431997043   27.6270   -6.7490   34.9140
NAP        AC2     C   CR16  0.540315986413   28.1270   -7.5160   33.9180
NAP        AH2     H   HCR6  0.0486040010936   29.1654   -7.8128   33.9229
NAP        AN3     N   NRD6  -0.695182978374   27.3110   -7.9030   32.9220
NAP        AC4     C   CR56  0.486497998971   25.9960   -7.5350   32.8940
NAP        O3      O   O2    -0.424591987592   22.0290   -5.5770   25.8840
NAP        NP      P   P     1.21883702351   20.6710   -5.6360   25.0230
NAP        NO1     O   OP    -0.81110000537   19.9180   -6.8150   25.5340
NAP        NO2     O   OP    -0.81110000537   21.0320   -5.5960   23.5830
NAP        NO5*    O   O2    -0.488050996524   19.9250   -4.2290   25.3510
NAP        NC5*    C   CH2   0.0431180007644   19.0340   -4.0670   26.4770
NAP        NH51    H   HCH2  0.0630709983296   19.2602   -3.1084   26.9440
NAP        NH52    H   HCH2  0.0630709983296   19.2404   -4.8723   27.1820
NAP        NC4*    C   CH1   0.0378829993195   17.5370   -4.0920   26.1670
NAP        NH4*    H   HCH1  0.225722999114   17.0331   -3.9315   27.1201
NAP        NO4*    O   O2    -0.36763399766   17.3080   -3.1090   25.1280
NAP        NC3*    C   CH1   0.27821901514   17.0270   -5.3910   25.5450
NAP        NH3*    H   HCH1  0.0597420006878   17.7477   -5.8623   24.8767
NAP        NO3*    O   OH1   -0.711920975905   17.0250   -6.5930   26.2970
NAP        NHO3    H   HOH1  0.440970987815   16.4190   -6.4745   27.0321
NAP        NC2*    C   CH1   0.0571650013215   15.7910   -4.9170   24.7970
NAP        NH2*    H   HCH1  0.0760850019641   15.3859   -5.5380   23.9980
NAP        NO2*    O   OH1   -0.700357972842   14.7310   -4.8310   25.7720
NAP        NHO2    H   HOH1  0.461649001378   15.0478   -4.2888   26.4981
NAP        NC1*    C   CH1   0.0438750021047   16.2930   -3.5710   24.2170
NAP        NH1*    H   HCH1  0.182518006105   15.4221   -2.9194   24.1461
NAP        NN1     N   NR6   0.218106002349   16.7570   -3.5210   22.7810
NAP        NC2     C   CR16  0.0237500004358   15.8130   -2.9800   21.8630
NAP        NH2     H   HCR6  0.230345994968   14.8589   -2.6170   22.2156
NAP        NC3     C   CR6   -0.0240729984008   16.1310   -2.9210   20.4910
NAP        NC7     C   C     0.666549981374   15.2670   -2.2250   19.4300
NAP        NO7     O   O     -0.58626502679   15.5320   -2.3680   18.2360
NAP        NN7     N   NH2   -0.912144004565   14.3150   -1.3970   19.8600
NAP        NH72    H   HNH2  0.439027995605   13.7784   -0.8565   19.1967
NAP        NH71    H   HNH2  0.439027995605   14.1303   -1.3101   20.8492
NAP        NC4     C   CR16  0.00993000044299   17.3720   -3.4650   20.0920
NAP        NH4     H   HCR6  0.176802993554   17.5990   -3.4419   19.0364
NAP        NC5     C   CR16  -0.216855003696   18.3370   -4.0320   20.9360
NAP        NH5     H   HCR6  0.186893001933   19.2550   -4.4580   20.5590
NAP        NC6     C   CR16  -0.0864659987503   18.0310   -4.0080   22.2900
NAP        NH6     H   HCR6  0.228092000622   18.7644   -4.3629   22.9989
NAP        AP2*    P   P     1.31366801335   23.0600  -11.6410   31.9870
NAP        AOP1    O   OP    -0.943310021621   21.7590  -11.3820   31.3300
NAP        AOP2    O   OP    -0.943310021621   23.5730  -13.0170   31.7630
NAP        AOP3    O   OP    -0.943310021621   23.1130  -11.1930   33.4010
#
loop_
_chem_comp_bond.comp_id
_chem_comp_bond.atom_id_1
_chem_comp_bond.atom_id_2
_chem_comp_bond.type
_chem_comp_bond.value_dist
_chem_comp_bond.value_dist_esd
NAP  AO1     AP     single        1.513 0.020
NAP  AO2     AP     single        1.513 0.020
NAP  AO5*    AP     single        1.636 0.020
NAP  AC5*    AO5*   single        1.426 0.020
NAP  AH51    AC5*   single        1.094 0.020
NAP  AH52    AC5*   single        1.094 0.020
NAP  AC4*    AC5*   single        1.526 0.020
NAP  AH4*    AC4*   single        1.096 0.020
NAP  AC3*    AC4*   single        1.524 0.020
NAP  AH3*    AC3*   single        1.093 0.020
NAP  AC2*    AC3*   single        1.516 0.020
NAP  AH2*    AC2*   single        1.097 0.020
NAP  AC1*    AC2*   single        1.522 0.020
NAP  AH1*    AC1*   single        1.097 0.020
NAP  AN9     AC1*   single        1.453 0.020
NAP  AC8     AN9    aromatic      1.369 0.020
NAP  AH8     AC8    single        1.081 0.020
NAP  AN7     AC8    aromatic      1.316 0.020
NAP  AC5     AN7    aromatic      1.374 0.020
NAP  AC6     AC5    aromatic      1.403 0.020
NAP  AN6     AC6    single        1.382 0.020
NAP  AH62    AN6    single        1.011 0.020
NAP  AH61    AN6    single        1.011 0.020
NAP  AN1     AC6    aromatic      1.365 0.020
NAP  AC2     AN1    aromatic      1.354 0.020
NAP  AH2     AC2    single        1.085 0.020
NAP  AN3     AC2    aromatic      1.347 0.020
NAP  AC4     AN3    aromatic      1.342 0.020
NAP  AO4*    AC1*   single        1.439 0.020
NAP  AO2*    AC2*   single        1.416 0.020
NAP  AP2*    AO2*   single        1.650 0.020
NAP  AOP1    AP2*   single        1.526 0.020
NAP  AOP2    AP2*   single        1.526 0.020
NAP  AOP3    AP2*   single        1.526 0.020
NAP  AO3*    AC3*   single        1.427 0.020
NAP  AHO3    AO3*   single        0.972 0.020
NAP  O3      AP     single        1.630 0.020
NAP  NP      O3     single        1.631 0.020
NAP  NO1     NP     single        1.513 0.020
NAP  NO2     NP     single        1.514 0.020
NAP  NO5*    NP     single        1.633 0.020
NAP  NC5*    NO5*   single        1.422 0.020
NAP  NH51    NC5*   single        1.094 0.020
NAP  NH52    NC5*   single        1.094 0.020
NAP  NC4*    NC5*   single        1.524 0.020
NAP  NH4*    NC4*   single        1.097 0.020
NAP  NC3*    NC4*   single        1.521 0.020
NAP  NH3*    NC3*   single        1.095 0.020
NAP  NC2*    NC3*   single        1.518 0.020
NAP  NH2*    NC2*   single        1.094 0.020
NAP  NC1*    NC2*   single        1.527 0.020
NAP  NH1*    NC1*   single        1.096 0.020
NAP  NN1     NC1*   single        1.488 0.020
NAP  NC6     NN1    aromatic      1.351 0.020
NAP  NH6     NC6    single        1.082 0.020
NAP  NC5     NC6    aromatic      1.387 0.020
NAP  NH5     NC5    single        1.085 0.020
NAP  NC4     NC5    aromatic      1.388 0.020
NAP  NH4     NC4    single        1.087 0.020
NAP  NC3     NC4    aromatic      1.394 0.020
NAP  NC2     NC3    aromatic      1.394 0.020
NAP  NH2     NC2    single        1.083 0.020
NAP  NC7     NC3    single        1.485 0.020
NAP  NN7     NC7    single        1.378 0.020
NAP  NH72    NN7    single        1.015 0.020
NAP  NH71    NN7    single        1.014 0.020
NAP  NO7     NC7    double        1.228 0.020
NAP  NO4*    NC1*   single        1.444 0.020
NAP  NO2*    NC2*   single        1.426 0.020
NAP  NHO2    NO2*   single        0.972 0.020
NAP  NO3*    NC3*   single        1.411 0.020
NAP  NHO3    NO3*   single        0.972 0.020
NAP  AC4*    AO4*   single        1.448 0.020
NAP  AN9     AC4    aromatic      1.370 0.020
NAP  AC5     AC4    aromatic      1.387 0.020
NAP  NC4*    NO4*   single        1.439 0.020
NAP  NN1     NC2    aromatic      1.355 0.020
#
loop_
_chem_comp_angle.comp_id
_chem_comp_angle.atom_id_1
_chem_comp_angle.atom_id_2
_chem_comp_angle.atom_id_3
_chem_comp_angle.value_angle
_chem_comp_angle.value_angle_esd
NAP  AO1     AP      AO2          120.79 3.000
NAP  AO1     AP      AO5*         107.75 3.000
NAP  AO1     AP      O3           108.70 3.000
NAP  AO2     AP      AO5*         109.27 3.000
NAP  AO2     AP      O3           109.05 3.000
NAP  AO5*    AP      O3            99.08 3.000
NAP  AP      AO5*    AC5*         119.34 3.000
NAP  AH51    AC5*    AH52         109.23 3.000
NAP  AH51    AC5*    AC4*         110.55 3.000
NAP  AH52    AC5*    AC4*         111.47 3.000
NAP  AO5*    AC5*    AH51         108.57 3.000
NAP  AO5*    AC5*    AH52         108.59 3.000
NAP  AO5*    AC5*    AC4*         108.38 3.000
NAP  AH4*    AC4*    AC3*         112.39 3.000
NAP  AH4*    AC4*    AO4*         106.92 3.000
NAP  AC5*    AC4*    AH4*         110.28 3.000
NAP  AC5*    AC4*    AC3*         112.90 3.000
NAP  AC5*    AC4*    AO4*         108.16 3.000
NAP  AO4*    AC4*    AC3*         105.82 3.000
NAP  AC4*    AO4*    AC1*         109.24 3.000
NAP  AH3*    AC3*    AC2*         113.18 3.000
NAP  AH3*    AC3*    AO3*         107.13 3.000
NAP  AC4*    AC3*    AH3*         114.02 3.000
NAP  AC4*    AC3*    AC2*         102.32 3.000
NAP  AC4*    AC3*    AO3*         109.24 3.000
NAP  AO3*    AC3*    AC2*         110.92 3.000
NAP  AC3*    AO3*    AHO3         108.64 3.000
NAP  AH2*    AC2*    AC1*         110.61 3.000
NAP  AH2*    AC2*    AO2*         110.56 3.000
NAP  AC3*    AC2*    AH2*         109.73 3.000
NAP  AC3*    AC2*    AC1*         102.06 3.000
NAP  AC3*    AC2*    AO2*         112.28 3.000
NAP  AO2*    AC2*    AC1*         111.33 3.000
NAP  AC2*    AO2*    AP2*         119.44 3.000
NAP  AH1*    AC1*    AN9          107.09 3.000
NAP  AC2*    AC1*    AH1*         112.53 3.000
NAP  AC2*    AC1*    AN9          113.03 3.000
NAP  AO4*    AC1*    AH1*         107.83 3.000
NAP  AO4*    AC1*    AC2*         106.57 3.000
NAP  AO4*    AC1*    AN9          109.68 3.000
NAP  AC8     AN9     AC4          107.12 3.000
NAP  AC1*    AN9     AC8          127.48 3.000
NAP  AC1*    AN9     AC4          125.40 3.000
NAP  AH8     AC8     AN7          125.02 3.000
NAP  AN9     AC8     AH8          122.91 3.000
NAP  AN9     AC8     AN7          112.07 3.000
NAP  AC8     AN7     AC5          105.12 3.000
NAP  AC6     AC5     AC4          117.90 3.000
NAP  AN7     AC5     AC6          131.59 3.000
NAP  AN7     AC5     AC4          110.51 3.000
NAP  AC5     AC6     AN6          122.05 3.000
NAP  AC5     AC6     AN1          117.09 3.000
NAP  AN6     AC6     AN1          120.87 3.000
NAP  AH62    AN6     AH61         119.64 3.000
NAP  AC6     AN6     AH62         119.65 3.000
NAP  AC6     AN6     AH61         120.70 3.000
NAP  AC6     AN1     AC2          118.71 3.000
NAP  AH2     AC2     AN3          115.77 3.000
NAP  AN1     AC2     AH2          115.53 3.000
NAP  AN1     AC2     AN3          128.70 3.000
NAP  AC2     AN3     AC4          110.63 3.000
NAP  AC5     AC4     AN3          126.97 3.000
NAP  AN9     AC4     AC5          105.17 3.000
NAP  AN9     AC4     AN3          127.85 3.000
NAP  AP      O3      NP           133.43 3.000
NAP  NO1     NP      NO2          120.26 3.000
NAP  NO1     NP      NO5*         110.22 3.000
NAP  NO2     NP      NO5*         107.71 3.000
NAP  O3      NP      NO1          108.91 3.000
NAP  O3      NP      NO2          107.59 3.000
NAP  O3      NP      NO5*         100.29 3.000
NAP  NP      NO5*    NC5*         121.40 3.000
NAP  NH51    NC5*    NH52         108.34 3.000
NAP  NH51    NC5*    NC4*         109.48 3.000
NAP  NH52    NC5*    NC4*         110.57 3.000
NAP  NO5*    NC5*    NH51         106.87 3.000
NAP  NO5*    NC5*    NH52         110.83 3.000
NAP  NO5*    NC5*    NC4*         110.64 3.000
NAP  NH4*    NC4*    NC3*         110.88 3.000
NAP  NH4*    NC4*    NO4*         107.67 3.000
NAP  NC5*    NC4*    NH4*         107.67 3.000
NAP  NC5*    NC4*    NC3*         115.53 3.000
NAP  NC5*    NC4*    NO4*         110.25 3.000
NAP  NO4*    NC4*    NC3*         104.59 3.000
NAP  NC4*    NO4*    NC1*         108.07 3.000
NAP  NH3*    NC3*    NC2*         108.74 3.000
NAP  NH3*    NC3*    NO3*         108.33 3.000
NAP  NC4*    NC3*    NH3*         110.94 3.000
NAP  NC4*    NC3*    NC2*         102.21 3.000
NAP  NC4*    NC3*    NO3*         112.96 3.000
NAP  NO3*    NC3*    NC2*         113.54 3.000
NAP  NC3*    NO3*    NHO3         107.99 3.000
NAP  NH2*    NC2*    NC1*         114.24 3.000
NAP  NH2*    NC2*    NO2*         106.86 3.000
NAP  NC3*    NC2*    NH2*         112.49 3.000
NAP  NC3*    NC2*    NC1*         102.61 3.000
NAP  NC3*    NC2*    NO2*         111.35 3.000
NAP  NO2*    NC2*    NC1*         109.35 3.000
NAP  NC2*    NO2*    NHO2         108.67 3.000
NAP  NH1*    NC1*    NN1          107.34 3.000
NAP  NC2*    NC1*    NH1*         112.64 3.000
NAP  NC2*    NC1*    NN1          110.22 3.000
NAP  NO4*    NC1*    NH1*         106.82 3.000
NAP  NO4*    NC1*    NC2*         107.80 3.000
NAP  NO4*    NC1*    NN1          112.03 3.000
NAP  NC2     NN1     NC6          120.32 3.000
NAP  NC1*    NN1     NC6          121.20 3.000
NAP  NC1*    NN1     NC2          118.47 3.000
NAP  NH2     NC2     NC3          123.51 3.000
NAP  NN1     NC2     NH2          115.49 3.000
NAP  NN1     NC2     NC3          120.98 3.000
NAP  NC2     NC3     NC4          118.75 3.000
NAP  NC2     NC3     NC7          122.48 3.000
NAP  NC7     NC3     NC4          118.75 3.000
NAP  NC3     NC7     NN7          116.71 3.000
NAP  NC3     NC7     NO7          120.20 3.000
NAP  NO7     NC7     NN7          123.08 3.000
NAP  NH72    NN7     NH71         115.82 3.000
NAP  NC7     NN7     NH72         120.28 3.000
NAP  NC7     NN7     NH71         123.90 3.000
NAP  NH4     NC4     NC5          118.90 3.000
NAP  NC3     NC4     NH4          121.45 3.000
NAP  NC3     NC4     NC5          119.65 3.000
NAP  NH5     NC5     NC6          120.32 3.000
NAP  NC4     NC5     NH5          120.44 3.000
NAP  NC4     NC5     NC6          119.24 3.000
NAP  NC5     NC6     NH6          121.40 3.000
NAP  NN1     NC6     NH6          117.56 3.000
NAP  NN1     NC6     NC5          121.04 3.000
NAP  AOP1    AP2*    AOP2         114.03 3.000
NAP  AOP1    AP2*    AOP3         114.40 3.000
NAP  AOP2    AP2*    AOP3         113.94 3.000
NAP  AO2*    AP2*    AOP1         104.63 3.000
NAP  AO2*    AP2*    AOP2         103.57 3.000
NAP  AO2*    AP2*    AOP3         104.64 3.000
#
loop_
_chem_comp_tor.comp_id
_chem_comp_tor.id
_chem_comp_tor.atom_id_1
_chem_comp_tor.atom_id_2
_chem_comp_tor.atom_id_3
_chem_comp_tor.atom_id_4
_chem_comp_tor.value_angle
_chem_comp_tor.value_angle_esd
_chem_comp_tor.period
NAP Var_1         AO1     AP      AO5*    AC5*        -177.91   0.0 0
NAP Var_2         AO1     AP      O3      NP           -83.02   0.0 0
NAP Var_3         AP      AO5*    AC5*    AH51          66.12   0.0 0
NAP Var_4         AH51    AC5*    AC4*    AH4*          69.80   0.0 0
NAP CONST_1       AH4*    AC4*    AC3*    AH3*         -89.73  20.0 3
NAP CONST_2       AH4*    AC4*    AO4*    AC1*        -132.89  20.0 3
NAP CONST_3       AC4*    AO4*    AC1*    AH1*         110.07  20.0 3
NAP CONST_4       AH3*    AC3*    AC2*    AH2*         -42.59  20.0 3
NAP Var_5         AH3*    AC3*    AO3*    AHO3         175.49   0.0 0
NAP CONST_5       AH2*    AC2*    AC1*    AH1*         155.51  20.0 3
NAP Var_6         AH2*    AC2*    AO2*    AP2*          13.24   0.0 0
NAP Var_7         AC2*    AO2*    AP2*    AOP1          58.46   0.0 0
NAP Var_8         AH1*    AC1*    AN9     AC8          142.13   0.0 0
NAP CONST_6       AC8     AN9     AC4     AC5            0.18  20.0 3
NAP CONST_7       AC1*    AN9     AC8     AH8           -0.35  20.0 3
NAP CONST_8       AH8     AC8     AN7     AC5          179.75  20.0 1
NAP CONST_9       AC8     AN7     AC5     AC6         -179.66  20.0 1
NAP CONST_10      AC6     AC5     AC4     AN3            0.12  20.0 1
NAP CONST_11      AN7     AC5     AC6     AN6           -0.15  20.0 1
NAP Var_9         AC5     AC6     AN6     AH62         179.96   0.0 0
NAP CONST_12      AC5     AC6     AN1     AC2            0.03  20.0 1
NAP CONST_13      AC6     AN1     AC2     AH2         -179.95  20.0 1
NAP CONST_14      AH2     AC2     AN3     AC4          179.96  20.0 1
NAP Var_10        AP      O3      NP      NO1          -51.51   0.0 0
NAP Var_11        NO1     NP      NO5*    NC5*          33.82   0.0 0
NAP Var_12        NP      NO5*    NC5*    NH51         123.72   0.0 0
NAP Var_13        NH51    NC5*    NC4*    NH4*         -62.49   0.0 0
NAP CONST_15      NH4*    NC4*    NC3*    NH3*        -166.97  20.0 3
NAP CONST_16      NH4*    NC4*    NO4*    NC1*         -89.62  20.0 3
NAP CONST_17      NC4*    NO4*    NC1*    NH1*         114.46  20.0 3
NAP CONST_18      NH3*    NC3*    NC2*    NH2*          39.08  20.0 3
NAP Var_14        NH3*    NC3*    NO3*    NHO3        -177.33   0.0 0
NAP CONST_19      NH2*    NC2*    NC1*    NH1*         103.06  20.0 3
NAP Var_15        NH2*    NC2*    NO2*    NHO2        -176.09   0.0 0
NAP Var_16        NH1*    NC1*    NN1     NC6          151.14   0.0 0
NAP CONST_20      NC2     NN1     NC6     NH6         -179.38  20.0 1
NAP CONST_21      NC1*    NN1     NC2     NH2           -1.15  20.0 1
NAP CONST_22      NH2     NC2     NC3     NC4         -177.79  20.0 1
NAP CONST_23      NC2     NC3     NC4     NH4          179.72  20.0 1
NAP Var_17        NC2     NC3     NC7     NN7           22.33   0.0 0
NAP Var_18        NC3     NC7     NN7     NH72        -179.20   0.0 0
NAP CONST_24      NH4     NC4     NC5     NH5           -0.25  20.0 1
NAP CONST_25      NH5     NC5     NC6     NH6           -0.30  20.0 1
#
loop_
_chem_comp_tree.comp_id
_chem_comp_tree.atom_id
_chem_comp_tree.atom_back
_chem_comp_tree.atom_forward
_chem_comp_tree.connect_type
NAP      AP     ?      AO1    START
NAP      AO1    AP     ?      ?
NAP      AO2    AP     ?      ?
NAP      AO5*   AP     AC5*   ?
NAP      AC5*   AO5*   AH51   ?
NAP      AH51   AC5*   ?      ?
NAP      AH52   AC5*   ?      ?
NAP      AC4*   AC5*   AH4*   ?
NAP      AH4*   AC4*   ?      ?
NAP      AC3*   AC4*   AH3*   ?
NAP      AH3*   AC3*   ?      ?
NAP      AC2*   AC3*   AH2*   ?
NAP      AH2*   AC2*   ?      ?
NAP      AC1*   AC2*   AH1*   ?
NAP      AH1*   AC1*   ?      ?
NAP      AN9    AC1*   AC8    ?
NAP      AC8    AN9    AH8    ?
NAP      AH8    AC8    ?      ?
NAP      AN7    AC8    AC5    ?
NAP      AC5    AN7    AC6    ?
NAP      AC6    AC5    AN6    ?
NAP      AN6    AC6    AH62   ?
NAP      AH62   AN6    ?      ?
NAP      AH61   AN6    ?      ?
NAP      AN1    AC6    AC2    ?
NAP      AC2    AN1    AH2    ?
NAP      AH2    AC2    ?      ?
NAP      AN3    AC2    AC4    ?
NAP      AC4    AN3    ?      ?
NAP      AO4*   AC1*   ?      ?
NAP      AO2*   AC2*   AP2*   ?
NAP      AP2*   AO2*   AOP1   ?
NAP      AOP1   AP2*   ?      ?
NAP      AOP2   AP2*   ?      ?
NAP      AOP3   AP2*   ?      ?
NAP      AO3*   AC3*   AHO3   ?
NAP      AHO3   AO3*   ?      ?
NAP      O3     AP     NP     ?
NAP      NP     O3     NO1    ?
NAP      NO1    NP     ?      ?
NAP      NO2    NP     ?      ?
NAP      NO5*   NP     NC5*   ?
NAP      NC5*   NO5*   NH51   ?
NAP      NH51   NC5*   ?      ?
NAP      NH52   NC5*   ?      ?
NAP      NC4*   NC5*   NH4*   ?
NAP      NH4*   NC4*   ?      ?
NAP      NC3*   NC4*   NH3*   ?
NAP      NH3*   NC3*   ?      ?
NAP      NC2*   NC3*   NH2*   ?
NAP      NH2*   NC2*   ?      ?
NAP      NC1*   NC2*   NH1*   ?
NAP      NH1*   NC1*   ?      ?
NAP      NN1    NC1*   NC6    ?
NAP      NC6    NN1    NH6    ?
NAP      NH6    NC6    ?      ?
NAP      NC5    NC6    NH5    ?
NAP      NH5    NC5    ?      ?
NAP      NC4    NC5    NH4    ?
NAP      NH4    NC4    ?      ?
NAP      NC3    NC4    NC2    ?
NAP      NC2    NC3    NH2    ?
NAP      NH2    NC2    ?      ?
NAP      NC7    NC3    NN7    ?
NAP      NN7    NC7    NH72   ?
NAP      NH72   NN7    ?      ?
NAP      NH71   NN7    ?      ?
NAP      NO7    NC7    ?      ?
NAP      NO4*   NC1*   ?      ?
NAP      NO2*   NC2*   NHO2   ?
NAP      NHO2   NO2*   ?      ?
NAP      NO3*   NC3*   NHO3   ?
NAP      NHO3   NO3*   ?      END
NAP      AC4*   AO4*   ?      ADD
NAP      AN9    AC4    ?      ADD
NAP      AC5    AC4    ?      ADD
NAP      NC4*   NO4*   ?      ADD
NAP      NN1    NC2    ?      ADD
#
loop_
_chem_comp_chir.comp_id
_chem_comp_chir.id
_chem_comp_chir.atom_id_centre
_chem_comp_chir.atom_id_1
_chem_comp_chir.atom_id_2
_chem_comp_chir.atom_id_3
_chem_comp_chir.volume_sign
NAP chir_1  AC4*    AC5*    AC3*    AO4*   positive
NAP chir_2  AC3*    AC4*    AC2*    AO3*   positive
NAP chir_3  AC2*    AC3*    AC1*    AO2*   positive
NAP chir_4  AC1*    AC2*    AN9     AO4*   positive
NAP chir_5  NC4*    NC5*    NC3*    NO4*   positive
NAP chir_6  NC3*    NC2*    NC4*    NO3*   negative
NAP chir_7  NC2*    NC3*    NC1*    NO2*   positive
NAP chir_8  NC1*    NC2*    NN1     NO4*   positive
#
loop_
_chem_comp_plane_atom.comp_id
_chem_comp_plane_atom.plane_id
_chem_comp_plane_atom.atom_id
_chem_comp_plane_atom.dist_esd
NAP plan-1  NC1*   0.020
NAP plan-1  NN1    0.020
NAP plan-1  NC2    0.020
NAP plan-1  NC3    0.020
NAP plan-1  NC7    0.020
NAP plan-2  NN1    0.020
NAP plan-2  NC2    0.020
NAP plan-2  NC3    0.020
NAP plan-2  NC7    0.020
NAP plan-2  NC4    0.020
NAP plan-2  NC5    0.020
NAP plan-2  NC6    0.020
NAP plan-3  NC1*   0.020
NAP plan-3  NN1    0.020
NAP plan-3  NC2    0.020
NAP plan-3  NC3    0.020
NAP plan-3  NC4    0.020
NAP plan-3  NC5    0.020
NAP plan-3  NC6    0.020
NAP plan-4  AC1*   0.020
NAP plan-4  AN9    0.020
NAP plan-4  AC8    0.020
NAP plan-4  AN7    0.020
NAP plan-4  AC5    0.020
NAP plan-4  AC6    0.020
NAP plan-4  AN6    0.020
NAP plan-4  AN1    0.020
NAP plan-4  AC2    0.020
NAP plan-4  AN3    0.020
NAP plan-4  AC4    0.020
#
data_comp_ID5
#
loop_
_chem_comp_atom.comp_id
_chem_comp_atom.atom_id
_chem_comp_atom.type_symbol
_chem_comp_atom.type_energy
_chem_comp_atom.partial_charge
_chem_comp_atom.x
_chem_comp_atom.y
_chem_comp_atom.z
ID5        C2      C   CR16  -0.15     15.7490   -9.4330   18.2100
ID5        H2      H   HCR6  0.15      15.5297   -9.0342   19.1894
ID5        C3      C   CR16  -0.15     16.3320  -10.4880   15.6250
ID5        H3      H   HCR6  0.15      16.5470  -10.8953   14.6481
ID5        C4      C   CR6   0.0825    16.7090   -8.7860   17.3680
ID5        C5      C   CR6   0.19      15.0900  -10.5960   17.7530
ID5        C6      C   CR16  -0.15     15.3760  -11.1360   16.4530
ID5        H6      H   HCR6  0.15      14.8696  -12.0255   16.1084
ID5        C7      C   CR6   0.0862    17.0160   -9.3080   16.0570
ID5        F8      F   F     -0.19     16.5590   -2.2600    8.9250
ID5        F9      F   F     -0.19     14.1880  -11.1810   18.5750
ID5        C11     C   C     0.5438    18.0090   -8.6890   15.1130
ID5        C13     C   CR5   0.1981    18.1820   -5.8950   13.3140
ID5        F14     F   F     -0.19     13.9470   -5.4410   11.4080
ID5        O15     O   O2    -0.3625   17.4100   -7.6270   17.7340
ID5        O16     O   O     -0.57     18.5170   -9.3520   14.1870
ID5        C18     C   CH2   0.3201    19.0650   -6.5780   14.3330
ID5        H181    H   HCH2  0.08      19.6408   -5.8134   14.8544
ID5        H182    H   HCH2  0.08      19.7441   -7.2467   13.8042
ID5        C20     C   CH2   0.181     16.9030   -6.7910   18.7820
ID5        H201    H   HCH2  0.08      17.6741   -6.0870   19.0949
ID5        H202    H   HCH2  0.08      16.6069   -7.4067   19.6313
ID5        N21     N   NRD5  -0.5653   18.6190   -4.9630   12.4760
ID5        S22     S   S2    -0.08     16.5050   -6.3070   13.1860
ID5        F23     F   F     -0.19     18.8220   -2.9220   10.3870
ID5        C24     C   CR56  0.04      16.2950   -5.1940   11.9370
ID5        C25     C   CR6   0.19      16.4890   -3.2000    9.8950
ID5        C26     C   CR56  0.2272    17.5640   -4.5340   11.6670
ID5        C27     C   CR6   0.19      15.1370   -4.8360   11.1700
ID5        C28     C   CR16  -0.15     15.2330   -3.8480   10.1570
ID5        H28     H   HCR6  0.15      14.3594   -3.5816    9.5805
ID5        C29     C   CR6   0.19      17.6630   -3.5330   10.6420
ID5        C32     C   C     0.659     15.6990   -6.0300   18.2590
ID5        O34     O   O     -0.57     15.3220   -5.7950   17.1080
ID5        O33     O   OH1   -0.65     14.9480   -5.5550   19.2740
ID5        H33     H   HOH1  0.5       14.1676   -5.0642   19.0061
ID5        N36     N   NH1   -0.7301   18.3440   -7.3480   15.3130
ID5        H36     H   HNH1  0.37      18.0704   -6.9019   16.1769
#
loop_
_chem_comp_bond.comp_id
_chem_comp_bond.atom_id_1
_chem_comp_bond.atom_id_2
_chem_comp_bond.type
_chem_comp_bond.value_dist
_chem_comp_bond.value_dist_esd
ID5  H2      C2     single        1.085 0.020
ID5  C4      C2     aromatic      1.398 0.020
ID5  C7      C4     aromatic      1.409 0.020
ID5  C3      C7     aromatic      1.401 0.020
ID5  H3      C3     single        1.087 0.020
ID5  C6      C3     aromatic      1.391 0.020
ID5  H6      C6     single        1.085 0.020
ID5  C5      C6     aromatic      1.390 0.020
ID5  F9      C5     single        1.341 0.020
ID5  C11     C7     single        1.482 0.020
ID5  N36     C11    single        1.384 0.020
ID5  H36     N36    single        1.016 0.020
ID5  C18     N36    single        1.451 0.020
ID5  H181    C18    single        1.095 0.020
ID5  H182    C18    single        1.094 0.020
ID5  C13     C18    single        1.491 0.020
ID5  N21     C13    aromatic      1.314 0.020
ID5  C26     N21    aromatic      1.385 0.020
ID5  C29     C26    aromatic      1.409 0.020
ID5  C25     C29    aromatic      1.394 0.020
ID5  C28     C25    aromatic      1.387 0.020
ID5  H28     C28    single        1.086 0.020
ID5  C27     C28    aromatic      1.395 0.020
ID5  C24     C27    aromatic      1.404 0.020
ID5  S22     C24    aromatic      1.720 0.020
ID5  F14     C27    single        1.341 0.020
ID5  F8      C25    single        1.340 0.020
ID5  F23     C29    single        1.341 0.020
ID5  O16     C11    double        1.226 0.020
ID5  O15     C4     single        1.370 0.020
ID5  C20     O15    single        1.418 0.020
ID5  H201    C20    single        1.096 0.020
ID5  H202    C20    single        1.095 0.020
ID5  C32     C20    single        1.509 0.020
ID5  O33     C32    single        1.357 0.020
ID5  H33     O33    single        0.981 0.020
ID5  O34     C32    double        1.222 0.020
ID5  C2      C5     aromatic      1.395 0.020
ID5  C13     S22    aromatic      1.717 0.020
ID5  C24     C26    aromatic      1.398 0.020
#
loop_
_chem_comp_angle.comp_id
_chem_comp_angle.atom_id_1
_chem_comp_angle.atom_id_2
_chem_comp_angle.atom_id_3
_chem_comp_angle.value_angle
_chem_comp_angle.value_angle_esd
ID5  H2      C2      C4           122.35 3.000
ID5  H2      C2      C5           117.75 3.000
ID5  C4      C2      C5           119.90 3.000
ID5  H3      C3      C6           119.21 3.000
ID5  H3      C3      C7           120.99 3.000
ID5  C6      C3      C7           119.80 3.000
ID5  C2      C4      C7           118.58 3.000
ID5  C2      C4      O15          124.88 3.000
ID5  C7      C4      O15          116.54 3.000
ID5  C6      C5      F9           119.30 3.000
ID5  C2      C5      C6           121.45 3.000
ID5  C2      C5      F9           119.25 3.000
ID5  C3      C6      H6           120.35 3.000
ID5  C3      C6      C5           119.30 3.000
ID5  C5      C6      H6           120.35 3.000
ID5  C3      C7      C4           120.95 3.000
ID5  C3      C7      C11          117.14 3.000
ID5  C4      C7      C11          121.90 3.000
ID5  C7      C11     N36          114.45 3.000
ID5  C7      C11     O16          119.35 3.000
ID5  O16     C11     N36          126.19 3.000
ID5  C18     C13     N21          123.90 3.000
ID5  C18     C13     S22          120.40 3.000
ID5  N21     C13     S22          115.69 3.000
ID5  C4      O15     C20          119.44 3.000
ID5  H181    C18     H182         108.45 3.000
ID5  H181    C18     N36          109.70 3.000
ID5  H182    C18     N36          107.98 3.000
ID5  C13     C18     H181         110.38 3.000
ID5  C13     C18     H182         112.00 3.000
ID5  C13     C18     N36          108.29 3.000
ID5  H201    C20     H202         107.44 3.000
ID5  H201    C20     C32          107.09 3.000
ID5  H202    C20     C32          111.56 3.000
ID5  O15     C20     H201         106.50 3.000
ID5  O15     C20     H202         112.26 3.000
ID5  O15     C20     C32          111.62 3.000
ID5  C13     N21     C26          110.07 3.000
ID5  C13     S22     C24           90.02 3.000
ID5  C26     C24     C27          121.47 3.000
ID5  S22     C24     C26          109.06 3.000
ID5  S22     C24     C27          129.47 3.000
ID5  C28     C25     C29          121.16 3.000
ID5  F8      C25     C28          119.47 3.000
ID5  F8      C25     C29          119.37 3.000
ID5  C24     C26     C29          118.40 3.000
ID5  N21     C26     C29          126.45 3.000
ID5  N21     C26     C24          115.16 3.000
ID5  C24     C27     C28          119.23 3.000
ID5  F14     C27     C28          119.07 3.000
ID5  F14     C27     C24          121.70 3.000
ID5  C25     C28     H28          120.20 3.000
ID5  C25     C28     C27          119.80 3.000
ID5  C27     C28     H28          120.00 3.000
ID5  C25     C29     C26          119.93 3.000
ID5  F23     C29     C26          121.01 3.000
ID5  F23     C29     C25          119.06 3.000
ID5  C20     C32     O33          110.18 3.000
ID5  C20     C32     O34          125.84 3.000
ID5  O34     C32     O33          123.98 3.000
ID5  C32     O33     H33          111.90 3.000
ID5  C18     N36     H36          117.32 3.000
ID5  C11     N36     H36          119.43 3.000
ID5  C11     N36     C18          123.25 3.000
#
loop_
_chem_comp_tor.comp_id
_chem_comp_tor.id
_chem_comp_tor.atom_id_1
_chem_comp_tor.atom_id_2
_chem_comp_tor.atom_id_3
_chem_comp_tor.atom_id_4
_chem_comp_tor.value_angle
_chem_comp_tor.value_angle_esd
_chem_comp_tor.period
ID5 CONST_1       H2      C2      C4      C7          -178.84  20.0 1
ID5 CONST_2       H2      C2      C5      C6          -179.89  20.0 1
ID5 CONST_3       H3      C3      C6      H6             0.32  20.0 1
ID5 CONST_4       H3      C3      C7      C4          -179.31  20.0 1
ID5 CONST_5       C2      C4      C7      C11          179.19  20.0 1
ID5 Var_1         C2      C4      O15     C20            3.86   0.0 0
ID5 CONST_6       C2      C5      C6      H6           179.73  20.0 1
ID5 Var_2         C3      C7      C11     N36          130.49   0.0 0
ID5 Var_3         C7      C11     N36     H36           -2.89   0.0 0
ID5 CONST_7       C18     C13     N21     C26         -178.55  20.0 1
ID5 CONST_8       C18     C13     S22     C24          178.61  20.0 3
ID5 Var_4         C4      O15     C20     H201         159.57   0.0 0
ID5 Var_5         H181    C18     N36     H36         -154.27   0.0 0
ID5 Var_6         H201    C20     C32     O33          -65.97   0.0 0
ID5 CONST_9       C13     N21     C26     C29          179.68  20.0 1
ID5 CONST_10      C13     S22     C24     C26            0.29  20.0 3
ID5 CONST_11      C26     C24     C27     C28            0.01  20.0 1
ID5 CONST_12      S22     C24     C26     C29          179.98  20.0 1
ID5 CONST_13      C28     C25     C29     C26           -0.01  20.0 1
ID5 CONST_14      F8      C25     C28     H28            0.00  20.0 1
ID5 CONST_15      C24     C27     C28     H28         -179.99  20.0 1
ID5 Var_7         C20     C32     O33     H33          179.64   0.0 0
#
loop_
_chem_comp_tree.comp_id
_chem_comp_tree.atom_id
_chem_comp_tree.atom_back
_chem_comp_tree.atom_forward
_chem_comp_tree.connect_type
ID5      C2     ?      H2     START
ID5      H2     C2     ?      ?
ID5      C4     C2     C7     ?
ID5      C7     C4     C3     ?
ID5      C3     C7     H3     ?
ID5      H3     C3     ?      ?
ID5      C6     C3     H6     ?
ID5      H6     C6     ?      ?
ID5      C5     C6     F9     ?
ID5      F9     C5     ?      ?
ID5      C11    C7     N36    ?
ID5      N36    C11    H36    ?
ID5      H36    N36    ?      ?
ID5      C18    N36    H181   ?
ID5      H181   C18    ?      ?
ID5      H182   C18    ?      ?
ID5      C13    C18    N21    ?
ID5      N21    C13    C26    ?
ID5      C26    N21    C29    ?
ID5      C29    C26    C25    ?
ID5      C25    C29    C28    ?
ID5      C28    C25    H28    ?
ID5      H28    C28    ?      ?
ID5      C27    C28    C24    ?
ID5      C24    C27    S22    ?
ID5      S22    C24    ?      ?
ID5      F14    C27    ?      ?
ID5      F8     C25    ?      ?
ID5      F23    C29    ?      ?
ID5      O16    C11    ?      ?
ID5      O15    C4     C20    ?
ID5      C20    O15    H201   ?
ID5      H201   C20    ?      ?
ID5      H202   C20    ?      ?
ID5      C32    C20    O33    ?
ID5      O33    C32    H33    ?
ID5      H33    O33    ?      ?
ID5      O34    C32    ?      END
ID5      C2     C5     ?      ADD
ID5      C13    S22    ?      ADD
ID5      C24    C26    ?      ADD
#
loop_
_chem_comp_plane_atom.comp_id
_chem_comp_plane_atom.plane_id
_chem_comp_plane_atom.atom_id
_chem_comp_plane_atom.dist_esd
ID5 plan-1  C7     0.020
ID5 plan-1  C11    0.020
ID5 plan-1  O16    0.020
ID5 plan-1  N36    0.020
ID5 plan-2  C2     0.020
ID5 plan-2  C3     0.020
ID5 plan-2  C4     0.020
ID5 plan-2  C5     0.020
ID5 plan-2  C6     0.020
ID5 plan-2  C7     0.020
ID5 plan-2  F9     0.020
ID5 plan-2  C11    0.020
ID5 plan-3  F8     0.020
ID5 plan-3  C13    0.020
ID5 plan-3  F14    0.020
ID5 plan-3  N21    0.020
ID5 plan-3  S22    0.020
ID5 plan-3  F23    0.020
ID5 plan-3  C24    0.020
ID5 plan-3  C25    0.020
ID5 plan-3  C26    0.020
ID5 plan-3  C27    0.020
ID5 plan-3  C28    0.020
ID5 plan-3  C29    0.020
