# Supplementary material for: High-throughput quantum-mechanics/molecular-mechanics (ONIOM) macromolecular crystallographic refinement with PHENIX/DivCon: the impact of mixed Hamiltonian methods on ligand and protein structure
Source: Acta Crystallogr D Struct Biol. 2018 Oct 29;74(Pt 11):1063–77. doi: 10.1107/S2059798318012913 (PMC6213575; doi:10.1107/S2059798318012913)
Supplement: Supplementary file 2 [file d-74-01063-sup2.gz › results_ONIOM/1T46-H_refine_001.pdb]

REMARK Date 2017-01-11 Time 14:02:59 EST -0500 (1484161379.91 s)
REMARK PHENIX refinement
REMARK 
REMARK ****************** INPUT FILES AND LABELS ******************************
REMARK Reflections:
REMARK   file name      : 1T46.sf
REMARK   labels         : ['r1t46sf,wavelength_id=1,_refln.intensity_meas,_refln.intensity_sigma']
REMARK R-free flags:
REMARK   file name      : 1T46.sf
REMARK   label          : r1t46sf,wavelength_id=1,_refln.status
REMARK   test_flag_value: 0
REMARK Model file name(s): 
REMARK   /scratch/oleg/2711275.gondor.quantumbioinc.com/1T46-H.pdb
REMARK 
REMARK ******************** REFINEMENT SUMMARY: QUICK FACTS *******************
REMARK Start: r_work = 0.2122 r_free = 0.2361 bonds = 0.010 angles = 1.319
REMARK Final: r_work = 0.1941 r_free = 0.2259 bonds = 0.013 angles = 1.832
REMARK ************************************************************************
REMARK 
REMARK ****************** REFINEMENT STATISTICS STEP BY STEP ******************
REMARK leading digit, like 1_, means number of macro-cycle                     
REMARK 0    : statistics at the very beginning when nothing is done yet        
REMARK 1_bss: bulk solvent correction and/or (anisotropic) scaling             
REMARK 1_xyz: refinement of coordinates                                        
REMARK 1_adp: refinement of ADPs (Atomic Displacement Parameters)              
REMARK 1_occ: refinement of occupancies                                        
REMARK ------------------------------------------------------------------------
REMARK  stage       r-work r-free bonds angles b_min b_max b_ave n_water shift
REMARK       0    : 0.3011 0.3483 0.010  1.32   9.5  81.5  23.5 804      0.000
REMARK       1_bss: 0.2122 0.2361 0.010  1.32  14.6  86.5  28.6 804      0.000
REMARK 1_settarget: 0.2122 0.2361 0.010  1.32  14.6  86.5  28.6 804      0.000
REMARK       1_nqh: 0.2122 0.2361 0.010  1.32  14.6  86.5  28.6 804      0.000
REMARK    1_weight: 0.2122 0.2361 0.010  1.32  14.6  86.5  28.6 804      0.000
REMARK    1_checkH: 0.2125 0.2370 0.010  1.32  14.6  86.5  28.6 804      0.414
REMARK    1_xyzrec: 0.2115 0.2438 0.013  1.94  14.6  86.5  28.6 804      0.526
REMARK    1_checkH: 0.2115 0.2438 0.013  1.94  14.6  86.5  28.6 804      0.526
REMARK       1_adp: 0.2017 0.2376 0.013  1.94  12.5  84.6  29.6 804      0.526
REMARK   1_regHadp: 0.2013 0.2367 0.013  1.94  12.5  84.6  29.6 804      0.526
REMARK       1_occ: 0.2008 0.2367 0.013  1.94  12.5  84.6  29.6 804      0.526
REMARK       2_bss: 0.2005 0.2366 0.013  1.94  12.4  84.5  29.4 804      0.526
REMARK 2_settarget: 0.2005 0.2366 0.013  1.94  12.4  84.5  29.4 804      0.526
REMARK 2_updatecdl: 0.2005 0.2366 0.013  1.94  12.4  84.5  29.4 804      0.526
REMARK       2_nqh: 0.2005 0.2366 0.013  1.94  12.4  84.5  29.4 804      0.526
REMARK    2_weight: 0.2005 0.2366 0.013  1.94  12.4  84.5  29.4 804      0.526
REMARK    2_checkH: 0.2005 0.2367 0.013  1.94  12.4  84.5  29.4 804      0.526
REMARK    2_xyzrec: 0.1977 0.2292 0.013  1.79  12.4  84.5  29.4 804      0.515
REMARK    2_checkH: 0.1978 0.2292 0.013  1.79  12.4  84.5  29.4 804      0.515
REMARK       2_adp: 0.1963 0.2261 0.013  1.79  11.7  81.3  29.3 804      0.515
REMARK   2_regHadp: 0.1965 0.2260 0.013  1.79  11.7  81.3  29.3 804      0.515
REMARK       2_occ: 0.1964 0.2262 0.013  1.79  11.7  81.3  29.3 804      0.515
REMARK       3_bss: 0.1963 0.2262 0.013  1.79  11.7  81.3  29.3 804      0.515
REMARK 3_settarget: 0.1963 0.2262 0.013  1.79  11.7  81.3  29.3 804      0.515
REMARK 3_updatecdl: 0.1963 0.2262 0.013  1.79  11.7  81.3  29.3 804      0.515
REMARK       3_nqh: 0.1963 0.2262 0.013  1.79  11.7  81.3  29.3 804      0.515
REMARK    3_weight: 0.1963 0.2262 0.013  1.79  11.7  81.3  29.3 804      0.515
REMARK    3_checkH: 0.1963 0.2260 0.013  1.79  11.7  81.3  29.3 804      0.515
REMARK    3_xyzrec: 0.1941 0.2262 0.013  1.83  11.7  81.3  29.3 804      0.523
REMARK    3_checkH: 0.1941 0.2262 0.013  1.83  11.7  81.3  29.3 804      0.523
REMARK       3_adp: 0.1941 0.2260 0.013  1.83  11.7  81.2  29.3 804      0.523
REMARK   3_regHadp: 0.1941 0.2260 0.013  1.83  11.7  81.2  29.3 804      0.523
REMARK       3_occ: 0.1941 0.2260 0.013  1.83  11.7  81.2  29.3 804      0.523
REMARK         end: 0.1941 0.2259 0.013  1.83  11.7  81.2  29.3 804      0.523
REMARK ------------------------------------------------------------------------
REMARK MODEL CONTENT.
REMARK  ELEMENT        ATOM RECORD COUNT   OCCUPANCY SUM
REMARK        C                     1551         1548.99
REMARK        H                     2941         2933.68
REMARK        O                      664          661.75
REMARK        N                      400          399.75
REMARK        P                        2            2.00
REMARK        S                       18           17.74
REMARK      O1-                       39           38.40
REMARK    TOTAL                     5615         5602.31
REMARK -----------------------------------------------------------------------
REMARK r_free_flags.md5.hexdigest 9daf43fd829df1bf0dd355e08586bbf2
REMARK 
REMARK IF THIS FILE IS FOR PDB DEPOSITION: REMOVE ALL FROM THIS LINE UP.
REMARK   3
REMARK   3 REFINEMENT.
REMARK   3   PROGRAM     : PHENIX (1.11.1_2575: ???)
REMARK   3   AUTHORS     : Adams,Afonine,Bunkoczi,Burnley,Chen,Dar,Davis,
REMARK   3               : Draizen,Echols,Gildea,Gros,Grosse-Kunstleve,Headd,
REMARK   3               : Hintze,Hung,Ioerger,Liebschner,McCoy,McKee,Moriarty,
REMARK   3               : Oeffner,Poon,Read,Richardson,Richardson,Sacchettini,
REMARK   3               : Sauter,Sobolev,Storoni,Terwilliger,Williams,Zwart
REMARK   3
REMARK   3  REFINEMENT TARGET : ML
REMARK   3  
REMARK   3  DATA USED IN REFINEMENT.
REMARK   3   RESOLUTION RANGE HIGH (ANGSTROMS) : 1.599   
REMARK   3   RESOLUTION RANGE LOW  (ANGSTROMS) : 44.022  
REMARK   3   MIN(FOBS/SIGMA_FOBS)              : 1.35  
REMARK   3   COMPLETENESS FOR RANGE        (%) : 98.32 
REMARK   3   NUMBER OF REFLECTIONS             : 47943     
REMARK   3   NUMBER OF REFLECTIONS (NON-ANOMALOUS) : 47943     
REMARK   3  
REMARK   3  FIT TO DATA USED IN REFINEMENT.
REMARK   3   R VALUE     (WORKING + TEST SET) : 0.1957
REMARK   3   R VALUE            (WORKING SET) : 0.1941
REMARK   3   FREE R VALUE                     : 0.2259
REMARK   3   FREE R VALUE TEST SET SIZE   (%) : 5.03  
REMARK   3   FREE R VALUE TEST SET COUNT      : 2413      
REMARK   3  
REMARK   3  FIT TO DATA USED IN REFINEMENT (IN BINS).
REMARK   3   BIN  RESOLUTION RANGE  COMPL.    NWORK NFREE   RWORK  RFREE  CCWORK CCFREE
REMARK   3     1 44.0385 -  4.1114    0.95     2788   146  0.1889 0.1898   0.909  0.904
REMARK   3     2  4.1114 -  3.2636    1.00     2809   127  0.1697 0.1952   0.926  0.891
REMARK   3     3  3.2636 -  2.8512    1.00     2731   156  0.1902 0.2362   0.911  0.869
REMARK   3     4  2.8512 -  2.5905    1.00     2730   150  0.1964 0.2284   0.910  0.880
REMARK   3     5  2.5905 -  2.4049    1.00     2741   154  0.1887 0.2219   0.920  0.907
REMARK   3     6  2.4049 -  2.2631    1.00     2714   147  0.1858 0.2280   0.918  0.872
REMARK   3     7  2.2631 -  2.1498    1.00     2751   121  0.1938 0.2496   0.914  0.873
REMARK   3     8  2.1498 -  2.0562    1.00     2683   146  0.1977 0.2336   0.912  0.889
REMARK   3     9  2.0562 -  1.9770    1.00     2707   161  0.2016 0.2466   0.907  0.875
REMARK   3    10  1.9770 -  1.9088    1.00     2681   152  0.2122 0.2522   0.900  0.867
REMARK   3    11  1.9088 -  1.8491    1.00     2705   123  0.2165 0.2970   0.904  0.785
REMARK   3    12  1.8491 -  1.7963    1.00     2701   140  0.2290 0.2603   0.884  0.870
REMARK   3    13  1.7963 -  1.7490    1.00     2686   139  0.2201 0.2530   0.901  0.847
REMARK   3    14  1.7490 -  1.7063    1.00     2670   157  0.2366 0.2637   0.892  0.823
REMARK   3    15  1.7063 -  1.6675    0.96     2604   138  0.2286 0.2802   0.904  0.800
REMARK   3    16  1.6675 -  1.6320    0.93     2478   129  0.2558 0.2978   0.871  0.790
REMARK   3    17  1.6320 -  1.5994    0.88     2351   127  0.2623 0.3293   0.869  0.740
REMARK   3  
REMARK   3  BULK SOLVENT MODELLING.
REMARK   3   METHOD USED        : FLAT BULK SOLVENT MODEL
REMARK   3   SOLVENT RADIUS     : 1.11    
REMARK   3   SHRINKAGE RADIUS   : 0.90    
REMARK   3   GRID STEP FACTOR   : 4.00    
REMARK   3  
REMARK   3  ERROR ESTIMATES.
REMARK   3   COORDINATE ERROR (MAXIMUM-LIKELIHOOD BASED)     : 0.18    
REMARK   3   PHASE ERROR (DEGREES, MAXIMUM-LIKELIHOOD BASED) : 24.02   
REMARK   3  
REMARK   3  STRUCTURE FACTORS CALCULATION ALGORITHM : FFT
REMARK   3  
REMARK   3  RESTRAINTS LIBRARY
REMARK   3    GEOSTD + MON.LIB. + CDL v1.2
REMARK   3  
REMARK   3  DEVIATIONS FROM IDEAL VALUES.
REMARK   3                 RMSD     MAX  COUNT
REMARK   3   BOND      :  0.013   0.070   2465
REMARK   3   ANGLE     :  1.832   9.596   3335
REMARK   3   CHIRALITY :  0.113   0.664    359
REMARK   3   PLANARITY :  0.015   0.085    417
REMARK   3   DIHEDRAL  : 19.808 178.629   1447
REMARK   3   MIN NONBONDED DISTANCE : 1.829 
REMARK   3  
REMARK   3  MOLPROBITY STATISTICS.
REMARK   3   ALL-ATOM CLASHSCORE : 1.67
REMARK   3   RAMACHANDRAN PLOT:
REMARK   3     OUTLIERS : 0.00  %
REMARK   3     ALLOWED  : 1.71  %
REMARK   3     FAVORED  : 98.29 %
REMARK   3   ROTAMER OUTLIERS : 2.73 %
REMARK   3   CBETA DEVIATIONS : 0
REMARK   3   PEPTIDE PLANE:
REMARK   3     CIS-PROLINE     : 0
REMARK   3     CIS-GENERAL     : 0
REMARK   3     TWISTED PROLINE : 0
REMARK   3     TWISTED GENERAL : 0
REMARK   3  
REMARK   3  ATOMIC DISPLACEMENT PARAMETERS.
REMARK   3   WILSON B : 21.19
REMARK   3   RMS(B_ISO_OR_EQUIVALENT_BONDED) : 3.83
REMARK   3   ATOMS          NUMBER OF ATOMS
REMARK   3                    ISO.  ANISO. 
REMARK   3    ALL         :   5615       0
REMARK   3    ALL (NO H)  :   2674       0
REMARK   3    SOLVENT     :    268       0
REMARK   3    NON-SOLVENT :   2406       0
REMARK   3    HYDROGENS   :   2941       0
REMARK   3
REMARK   3
REMARK   3   OTHER REFINEMENT REMARKS:
REMARK   3   XRAY REFINEMENT USING QUANTUM MECHANICAL FUNCTIONAL
REMARK   3   PROGRAM      :QuantumBio DivCon 6 build-7.1.1-b4015.17
REMARK   3   AUTHORS      :BORBULEVYCH O.Y., PLUMLEY J., 
REMARK   3                :MARTIN, R.I., WESTERHOFF L.M. 
REMARK   3
REMARK   3   REFERENCE     :BORBULEVYCH O.Y., PLUMLEY J.A.,
REMARK   3                 :MARTIN, R.I., MERZ, K.M.,  WESTERHOFF L.M.
REMARK   3                 :ACTA CRYSTLLOGRAPHICA SECTION D, 2014, 
REMARK   3                 :V. D70, pp. 1233-1247
REMARK   3   QM METHOD(HAMILTONIAN): PM6 AMBERFF14
REMARK   3   REGION QM REFINEMENT: 
REMARK   3      MAIN/BUFFER QM REGION RADII (A): 3.0 / 0.0
REMARK   3      LIGAND / STRAIN ENERGY: STI_A_3 / 16.69 KCAL/MOLE
REMARK   3
HELIX    1   1 HIS A  580  TRP A  582  5               Generated by MOE    3
HELIX    2   2 ARG A  586  ARG A  588  5               Generated by MOE    3
HELIX    3   3 LEU A  631  LEU A  647  1               Generated by MOE   17
HELIX    4   4 LEU A  678  ARG A  684  1               Generated by MOE    7
HELIX    5   5 LEU A  766  SER A  785  1               Generated by MOE   20
HELIX    6   6 ALA A  795  ASN A  797  5               Generated by MOE    3
HELIX    7   7 GLY A  812  ALA A  814  5               Generated by MOE    3
HELIX    8   8 VAL A  833  TRP A  835  5               Generated by MOE    3
HELIX    9   9 PRO A  838  ASN A  843  1               Generated by MOE    6
HELIX   10  10 PHE A  848  PHE A  863  1               Generated by MOE   16
HELIX   11  11 SER A  877  GLU A  885  1               Generated by MOE    9
HELIX   12  12 ALA A  897  CYS A  906  1               Generated by MOE   10
HELIX   13  13 PRO A  911  LYS A  913  5               Generated by MOE    3
HELIX   14  14 PHE A  917  GLU A  930  1               Generated by MOE   14
SHEET    1       LEU A 589  ALA A 597                  Generated by MOE
SHEET    2       GLY A 601  TYR A 609                  Generated by MOE
SHEET    3       ALA A 617  LEU A 625                  Generated by MOE
SHEET    4       LEU A 656  GLY A 658                  Generated by MOE
SHEET    5       ALA A 659  ALA A 659                  Generated by MOE
SHEET    6       CYS A 660  CYS A 660                  Generated by MOE
SHEET    7       LEU A 667  GLU A 671                  Generated by MOE
SHEET    8       GLY A 676  ASP A 677                  Generated by MOE
SHEET    9       ILE A 798  THR A 801                  Generated by MOE
SHEET   10       ILE A 805  LYS A 807                  Generated by MOE
SHEET   11       ILE A 808  ILE A 808                  Generated by MOE
SHEET   12       VAL A 824  VAL A 825                  Generated by MOE
SHEET   13       ARG A 830  LEU A 831                  Generated by MOE
CRYST1   70.089   70.089  127.880  90.00  90.00 120.00 P 32 2 1
SCALE1      0.014268  0.008237  0.000000        0.00000
SCALE2      0.000000  0.016475  0.000000        0.00000
SCALE3      0.000000  0.000000  0.007820        0.00000
ATOM      1  N   GLY A 565      22.711  20.442  20.711  1.00 29.67           N
ATOM      2  CA  GLY A 565      23.586  21.463  20.077  1.00 31.06           C
ATOM      3  C   GLY A 565      22.910  22.311  18.980  1.00 35.68           C
ATOM      4  O   GLY A 565      23.597  22.790  18.078  1.00 34.89           O
ATOM      5  H1  GLY A 565      21.968  20.896  21.224  1.00 35.61           H
ATOM      6  H2  GLY A 565      23.260  19.893  21.362  1.00 35.61           H
ATOM      7  HA2 GLY A 565      24.454  20.975  19.633  1.00 37.28           H
ATOM      8  HA3 GLY A 565      23.954  22.139  20.849  1.00 37.28           H
ATOM      9  N   ASN A 566      21.587  22.512  19.046  1.00 37.16           N
ATOM     10  CA  ASN A 566      20.849  23.325  18.075  1.00 28.95           C
ATOM     11  C   ASN A 566      20.973  24.794  18.477  1.00 31.32           C
ATOM     12  O   ASN A 566      20.313  25.217  19.426  1.00 28.82           O
ATOM     13  CB  ASN A 566      19.394  22.834  18.026  1.00 27.45           C
ATOM     14  CG  ASN A 566      18.609  23.499  16.894  1.00 34.79           C
ATOM     15  OD1 ASN A 566      18.901  24.621  16.511  1.00 34.97           O
ATOM     16  ND2 ASN A 566      17.571  22.843  16.394  1.00 31.78           N
ATOM     17  H   ASN A 566      21.058  22.100  19.801  1.00 44.59           H
ATOM     18  HA  ASN A 566      21.287  23.189  17.086  1.00 34.75           H
ATOM     19  HB2 ASN A 566      19.363  21.751  17.910  1.00 32.94           H
ATOM     20  HB3 ASN A 566      18.911  23.093  18.969  1.00 32.94           H
ATOM     21 HD21 ASN A 566      17.034  23.264  15.651  1.00 38.13           H
ATOM     22 HD22 ASN A 566      17.321  21.935  16.753  1.00 38.13           H
ATOM     23  N   ASN A 567      21.790  25.570  17.741  1.00 30.92           N
ATOM     24  CA  ASN A 567      21.999  26.998  17.987  1.00 36.28           C
ATOM     25  C   ASN A 567      20.791  27.873  17.626  1.00 31.65           C
ATOM     26  O   ASN A 567      20.815  29.069  17.927  1.00 46.00           O
ATOM     27  CB  ASN A 567      23.253  27.517  17.267  1.00 38.80           C
ATOM     28  CG  ASN A 567      24.550  27.216  18.013  1.00 34.80           C
ATOM     29  OD1 ASN A 567      24.708  27.484  19.216  1.00 30.24           O
ATOM     30  ND2 ASN A 567      25.511  26.727  17.245  1.00 32.35           N
ATOM     31  H   ASN A 567      22.261  25.164  16.944  1.00 37.11           H
ATOM     32  HA  ASN A 567      22.163  27.114  19.058  1.00 43.54           H
ATOM     33  HB2 ASN A 567      23.286  27.128  16.247  1.00 46.56           H
ATOM     34  HB3 ASN A 567      23.179  28.603  17.217  1.00 46.56           H
ATOM     35 HD21 ASN A 567      26.429  26.548  17.631  1.00 38.82           H
ATOM     36 HD22 ASN A 567      25.337  26.543  16.267  1.00 38.82           H
ATOM     37  N   TYR A 568      19.751  27.293  17.024  1.00 29.72           N
ATOM     38  CA  TYR A 568      18.528  28.016  16.650  1.00 29.74           C
ATOM     39  C   TYR A 568      17.466  28.039  17.737  1.00 29.78           C
ATOM     40  O   TYR A 568      16.506  28.786  17.581  1.00 26.34           O
ATOM     41  CB  TYR A 568      17.925  27.490  15.342  1.00 29.07           C
ATOM     42  CG  TYR A 568      18.860  27.654  14.163  1.00 34.29           C
ATOM     43  CD1 TYR A 568      18.907  28.890  13.490  1.00 43.01           C
ATOM     44  CD2 TYR A 568      19.729  26.609  13.788  1.00 40.10           C
ATOM     45  CE1 TYR A 568      19.813  29.076  12.431  1.00 44.71           C
ATOM     46  CE2 TYR A 568      20.641  26.793  12.732  1.00 42.94           C
ATOM     47  CZ  TYR A 568      20.682  28.028  12.048  1.00 49.26           C
ATOM     48  OH  TYR A 568      21.561  28.216  11.021  1.00 59.09           O
ATOM     49  H   TYR A 568      19.801  26.309  16.798  1.00 35.66           H
ATOM     50  HA  TYR A 568      18.798  29.056  16.467  1.00 35.69           H
ATOM     51  HB2 TYR A 568      17.632  26.447  15.448  1.00 34.88           H
ATOM     52  HB3 TYR A 568      17.017  28.055  15.126  1.00 34.88           H
ATOM     53  HD1 TYR A 568      18.250  29.696  13.787  1.00 51.61           H
ATOM     54  HD2 TYR A 568      19.709  25.667  14.315  1.00 48.12           H
ATOM     55  HE1 TYR A 568      19.850  30.023  11.912  1.00 53.66           H
ATOM     56  HE2 TYR A 568      21.311  25.993  12.454  1.00 51.53           H
ATOM     57  HH  TYR A 568      22.094  27.440  10.840  1.00 70.91           H
ATOM     58  N   VAL A 569      17.612  27.244  18.815  1.00 24.73           N
ATOM     59  CA  VAL A 569      16.659  27.242  19.919  1.00 25.52           C
ATOM     60  C   VAL A 569      17.434  27.307  21.206  1.00 24.60           C
ATOM     61  O   VAL A 569      18.634  27.043  21.249  1.00 25.80           O
ATOM     62  CB  VAL A 569      15.721  26.020  19.921  1.00 23.95           C
ATOM     63  CG1 VAL A 569      14.767  26.060  18.722  1.00 26.19           C
ATOM     64  CG2 VAL A 569      16.473  24.687  19.943  1.00 26.37           C
ATOM     65  H   VAL A 569      18.440  26.674  18.904  1.00 29.68           H
ATOM     66  HA  VAL A 569      16.039  28.138  19.871  1.00 30.62           H
ATOM     67  HB  VAL A 569      15.107  26.062  20.820  1.00 28.74           H
ATOM     68 HG11 VAL A 569      14.071  25.223  18.776  1.00 31.43           H
ATOM     69 HG12 VAL A 569      14.201  26.992  18.746  1.00 31.43           H
ATOM     70 HG13 VAL A 569      15.322  25.999  17.786  1.00 31.43           H
ATOM     71 HG21 VAL A 569      15.756  23.867  19.992  1.00 31.64           H
ATOM     72 HG22 VAL A 569      17.070  24.579  19.039  1.00 31.64           H
ATOM     73 HG23 VAL A 569      17.122  24.627  20.815  1.00 31.64           H
ATOM     74  N   TYR A 570      16.728  27.698  22.259  1.00 22.93           N
ATOM     75  CA  TYR A 570      17.280  27.724  23.592  1.00 22.13           C
ATOM     76  C   TYR A 570      16.154  27.395  24.560  1.00 33.94           C
ATOM     77  O   TYR A 570      14.977  27.451  24.206  1.00 24.73           O
ATOM     78  CB  TYR A 570      17.905  29.102  23.832  1.00 25.85           C
ATOM     79  CG  TYR A 570      16.936  30.187  24.215  1.00 27.76           C
ATOM     80  CD1 TYR A 570      16.000  30.659  23.275  1.00 27.51           C
ATOM     81  CD2 TYR A 570      16.951  30.708  25.521  1.00 29.30           C
ATOM     82  CE1 TYR A 570      15.102  31.673  23.638  1.00 25.18           C
ATOM     83  CE2 TYR A 570      16.067  31.734  25.880  1.00 27.78           C
ATOM     84  CZ  TYR A 570      15.174  32.252  24.919  1.00 30.97           C
ATOM     85  OH  TYR A 570      14.414  33.332  25.227  1.00 33.40           O
ATOM     86  H   TYR A 570      15.751  27.925  22.154  1.00 27.52           H
ATOM     87  HA  TYR A 570      18.051  26.958  23.687  1.00 26.56           H
ATOM     88  HB2 TYR A 570      18.629  29.004  24.640  1.00 31.02           H
ATOM     89  HB3 TYR A 570      18.458  29.414  22.945  1.00 31.02           H
ATOM     90  HD1 TYR A 570      15.971  30.254  22.275  1.00 33.01           H
ATOM     91  HD2 TYR A 570      17.644  30.321  26.254  1.00 35.16           H
ATOM     92  HE1 TYR A 570      14.385  32.043  22.920  1.00 30.21           H
ATOM     93  HE2 TYR A 570      16.094  32.148  26.877  1.00 33.34           H
ATOM     94  HH  TYR A 570      14.407  33.532  26.165  1.00 40.08           H
ATOM     95  N   ILE A 571      16.529  27.017  25.783  1.00 27.29           N
ATOM     96  CA  ILE A 571      15.580  26.786  26.863  1.00 31.27           C
ATOM     97  C   ILE A 571      15.415  28.111  27.587  1.00 30.91           C
ATOM     98  O   ILE A 571      16.377  28.669  28.112  1.00 29.47           O
ATOM     99  CB  ILE A 571      15.986  25.581  27.750  1.00 35.74           C
ATOM    100  CG1 ILE A 571      14.899  25.293  28.815  1.00 34.44           C
ATOM    101  CG2 ILE A 571      17.332  25.738  28.469  1.00 40.72           C
ATOM    102  CD1 ILE A 571      13.893  24.271  28.281  1.00 40.35           C
ATOM    103  H   ILE A 571      17.511  27.021  26.015  1.00 32.75           H
ATOM    104  HA  ILE A 571      14.618  26.517  26.423  1.00 37.52           H
ATOM    105  HB  ILE A 571      16.078  24.706  27.103  1.00 42.89           H
ATOM    106 HG12 ILE A 571      15.360  24.847  29.696  1.00 41.33           H
ATOM    107 HG13 ILE A 571      14.389  26.201  29.134  1.00 41.33           H
ATOM    108 HG21 ILE A 571      17.574  24.809  28.986  1.00 48.87           H
ATOM    109 HG22 ILE A 571      18.121  25.930  27.748  1.00 48.87           H
ATOM    110 HG23 ILE A 571      17.291  26.547  29.198  1.00 48.87           H
ATOM    111 HD11 ILE A 571      13.043  24.199  28.957  1.00 48.42           H
ATOM    112 HD12 ILE A 571      13.532  24.572  27.298  1.00 48.42           H
ATOM    113 HD13 ILE A 571      14.375  23.293  28.209  1.00 48.42           H
ATOM    114  N   ASP A 572      14.184  28.630  27.566  1.00 27.18           N
ATOM    115  CA  ASP A 572      13.835  29.832  28.268  1.00 25.66           C
ATOM    116  C   ASP A 572      13.380  29.382  29.649  1.00 27.30           C
ATOM    117  O   ASP A 572      12.317  28.769  29.760  1.00 25.76           O
ATOM    118  CB  ASP A 572      12.723  30.580  27.538  1.00 28.76           C
ATOM    119  CG  ASP A 572      12.232  31.824  28.283  1.00 30.76           C
ATOM    120  OD1 ASP A 572      12.680  32.091  29.425  1.00 32.73           O
ATOM    121  OD2 ASP A 572      11.392  32.521  27.677  1.00 38.71           O1-
ATOM    122  H   ASP A 572      13.444  28.139  27.087  1.00 32.62           H
ATOM    123  HA  ASP A 572      14.693  30.498  28.299  1.00 30.80           H
ATOM    124  HB2 ASP A 572      13.057  30.872  26.542  1.00 34.51           H
ATOM    125  HB3 ASP A 572      11.873  29.924  27.353  1.00 34.51           H
ATOM    126  N   PRO A 573      14.158  29.665  30.701  1.00 32.49           N
ATOM    127  CA  PRO A 573      13.865  29.050  31.974  1.00 31.28           C
ATOM    128  C   PRO A 573      12.622  29.620  32.659  1.00 33.61           C
ATOM    129  O   PRO A 573      12.062  28.957  33.526  1.00 37.39           O
ATOM    130  CB  PRO A 573      15.115  29.310  32.811  1.00 30.60           C
ATOM    131  CG  PRO A 573      16.219  29.599  31.804  1.00 43.45           C
ATOM    132  CD  PRO A 573      15.443  30.346  30.729  1.00 28.53           C
ATOM    133  HA  PRO A 573      13.801  27.975  31.830  1.00 37.53           H
ATOM    134  HB2 PRO A 573      14.925  30.237  33.345  1.00 36.72           H
ATOM    135  HB3 PRO A 573      15.343  28.527  33.527  1.00 36.72           H
ATOM    136  HG2 PRO A 573      16.976  30.262  32.223  1.00 52.14           H
ATOM    137  HG3 PRO A 573      16.661  28.672  31.438  1.00 52.14           H
ATOM    138  HD2 PRO A 573      15.295  31.390  31.006  1.00 34.23           H
ATOM    139  HD3 PRO A 573      16.011  30.267  29.810  1.00 34.23           H
ATOM    140  N   THR A 574      12.164  30.819  32.271  1.00 31.31           N
ATOM    141  CA  THR A 574      10.907  31.378  32.772  1.00 33.26           C
ATOM    142  C   THR A 574       9.696  30.562  32.276  1.00 39.86           C
ATOM    143  O   THR A 574       8.617  30.672  32.851  1.00 43.35           O
ATOM    144  CB  THR A 574      10.783  32.875  32.435  1.00 36.14           C
ATOM    145  OG1 THR A 574      10.561  33.086  31.056  1.00 36.04           O
ATOM    146  CG2 THR A 574      12.005  33.694  32.870  1.00 39.02           C
ATOM    147  H   THR A 574      12.650  31.326  31.542  1.00 37.58           H
ATOM    148  HA  THR A 574      10.921  31.303  33.859  1.00 39.92           H
ATOM    149  HB  THR A 574       9.916  33.262  32.972  1.00 43.37           H
ATOM    150  HG1 THR A 574      11.311  32.742  30.558  1.00 43.24           H
ATOM    151 HG21 THR A 574      11.831  34.746  32.640  1.00 46.82           H
ATOM    152 HG22 THR A 574      12.168  33.586  33.943  1.00 46.82           H
ATOM    153 HG23 THR A 574      12.896  33.380  32.327  1.00 46.82           H
ATOM    154  N   GLN A 575       9.870  29.739  31.227  1.00 31.70           N
ATOM    155  CA  GLN A 575       8.875  28.807  30.714  1.00 33.85           C
ATOM    156  C   GLN A 575       9.008  27.421  31.356  1.00 44.20           C
ATOM    157  O   GLN A 575       8.037  26.666  31.330  1.00 43.84           O
ATOM    158  CB  GLN A 575       9.003  28.680  29.183  1.00 32.25           C
ATOM    159  CG  GLN A 575       9.099  30.022  28.445  1.00 39.22           C
ATOM    160  CD  GLN A 575       7.899  30.918  28.710  1.00 39.91           C
ATOM    161  OE1 GLN A 575       6.759  30.480  28.632  1.00 40.66           O
ATOM    162  NE2 GLN A 575       8.148  32.183  29.015  1.00 43.44           N
ATOM    163  H   GLN A 575      10.776  29.723  30.779  1.00 38.04           H
ATOM    164  HA  GLN A 575       7.877  29.190  30.937  1.00 40.63           H
ATOM    165  HB2 GLN A 575       9.892  28.095  28.945  1.00 38.70           H
ATOM    166  HB3 GLN A 575       8.143  28.126  28.807  1.00 38.70           H
ATOM    167  HG2 GLN A 575      10.018  30.530  28.714  1.00 47.06           H
ATOM    168  HG3 GLN A 575       9.108  29.785  27.381  1.00 47.06           H
ATOM    169 HE21 GLN A 575       9.100  32.517  29.048  1.00 52.13           H
ATOM    170 HE22 GLN A 575       7.380  32.817  29.169  1.00 52.13           H
ATOM    171  N   LEU A 576      10.188  27.056  31.897  1.00 41.67           N
ATOM    172  CA  LEU A 576      10.306  25.857  32.726  1.00 47.62           C
ATOM    173  C   LEU A 576       9.416  26.009  33.978  1.00 43.78           C
ATOM    174  O   LEU A 576       9.359  27.096  34.570  1.00 46.92           O
ATOM    175  CB  LEU A 576      11.760  25.613  33.172  1.00 42.00           C
ATOM    176  CG  LEU A 576      12.752  25.141  32.096  1.00 44.47           C
ATOM    177  CD1 LEU A 576      14.195  25.245  32.628  1.00 38.41           C
ATOM    178  CD2 LEU A 576      12.450  23.677  31.720  1.00 46.87           C
ATOM    179  H   LEU A 576      10.963  27.702  31.877  1.00 50.00           H
ATOM    180  HA  LEU A 576       9.995  25.009  32.124  1.00 57.14           H
ATOM    181  HB2 LEU A 576      12.140  26.535  33.597  1.00 50.40           H
ATOM    182  HB3 LEU A 576      11.749  24.877  33.976  1.00 50.40           H
ATOM    183  HG  LEU A 576      12.648  25.765  31.208  1.00 53.36           H
ATOM    184 HD11 LEU A 576      14.902  24.915  31.871  1.00 46.09           H
ATOM    185 HD12 LEU A 576      14.433  26.267  32.915  1.00 46.09           H
ATOM    186 HD13 LEU A 576      14.302  24.605  33.498  1.00 46.09           H
ATOM    187 HD21 LEU A 576      13.225  23.291  31.059  1.00 56.25           H
ATOM    188 HD22 LEU A 576      12.422  23.056  32.615  1.00 56.25           H
ATOM    189 HD23 LEU A 576      11.486  23.607  31.216  1.00 56.25           H
ATOM    190  N   PRO A 577       8.759  24.935  34.453  1.00 55.13           N
ATOM    191  CA  PRO A 577       7.968  25.019  35.681  1.00 55.84           C
ATOM    192  C   PRO A 577       8.859  24.718  36.902  1.00 48.33           C
ATOM    193  O   PRO A 577       9.831  23.957  36.788  1.00 50.22           O
ATOM    194  CB  PRO A 577       6.866  23.949  35.512  1.00 51.43           C
ATOM    195  CG  PRO A 577       7.050  23.378  34.100  1.00 56.67           C
ATOM    196  CD  PRO A 577       8.517  23.663  33.791  1.00 53.51           C
ATOM    197  HA  PRO A 577       7.441  25.972  35.751  1.00 67.01           H
ATOM    198  HB2 PRO A 577       7.064  23.149  36.227  1.00 61.72           H
ATOM    199  HB3 PRO A 577       5.855  24.329  35.667  1.00 61.72           H
ATOM    200  HG2 PRO A 577       6.851  22.307  34.065  1.00 68.01           H
ATOM    201  HG3 PRO A 577       6.400  23.909  33.403  1.00 68.01           H
ATOM    202  HD2 PRO A 577       9.173  22.896  34.204  1.00 64.21           H
ATOM    203  HD3 PRO A 577       8.606  23.718  32.708  1.00 64.21           H
ATOM    204  N   TYR A 578       8.523  25.314  38.059  1.00 50.56           N
ATOM    205  CA  TYR A 578       9.153  24.959  39.332  1.00 40.63           C
ATOM    206  C   TYR A 578       8.394  23.795  39.955  1.00 40.82           C
ATOM    207  O   TYR A 578       7.248  23.941  40.376  1.00 49.99           O
ATOM    208  CB  TYR A 578       9.283  26.138  40.304  1.00 37.78           C
ATOM    209  CG  TYR A 578       9.779  25.698  41.682  1.00 35.05           C
ATOM    210  CD1 TYR A 578       8.997  25.909  42.832  1.00 36.76           C
ATOM    211  CD2 TYR A 578      10.996  24.998  41.783  1.00 36.23           C
ATOM    212  CE1 TYR A 578       9.434  25.431  44.083  1.00 36.48           C
ATOM    213  CE2 TYR A 578      11.422  24.488  43.021  1.00 34.16           C
ATOM    214  CZ  TYR A 578      10.644  24.702  44.177  1.00 33.94           C
ATOM    215  OH  TYR A 578      11.094  24.239  45.375  1.00 26.47           O
ATOM    216  H   TYR A 578       7.712  25.915  38.090  1.00 60.67           H
ATOM    217  HA  TYR A 578      10.170  24.629  39.122  1.00 48.76           H
ATOM    218  HB2 TYR A 578       9.992  26.853  39.888  1.00 45.33           H
ATOM    219  HB3 TYR A 578       8.314  26.627  40.408  1.00 45.33           H
ATOM    220  HD1 TYR A 578       8.054  26.429  42.760  1.00 44.11           H
ATOM    221  HD2 TYR A 578      11.600  24.825  40.905  1.00 43.48           H
ATOM    222  HE1 TYR A 578       8.835  25.602  44.965  1.00 43.77           H
ATOM    223  HE2 TYR A 578      12.346  23.934  43.086  1.00 41.00           H
ATOM    224  HH  TYR A 578      10.590  24.589  46.119  1.00 31.76           H
ATOM    225  N   ASP A 579       9.067  22.650  39.991  1.00 45.58           N
ATOM    226  CA  ASP A 579       8.564  21.423  40.550  1.00 41.82           C
ATOM    227  C   ASP A 579       8.641  21.542  42.079  1.00 39.15           C
ATOM    228  O   ASP A 579       9.721  21.618  42.674  1.00 35.47           O
ATOM    229  CB  ASP A 579       9.410  20.282  39.980  1.00 44.51           C
ATOM    230  CG  ASP A 579       8.873  18.896  40.298  1.00 44.22           C
ATOM    231  OD1 ASP A 579       7.928  18.803  41.116  1.00 49.95           O
ATOM    232  OD2 ASP A 579       9.450  17.942  39.725  1.00 51.46           O1-
ATOM    233  H   ASP A 579      10.012  22.632  39.636  1.00 54.70           H
ATOM    234  HA  ASP A 579       7.530  21.285  40.230  1.00 50.18           H
ATOM    235  HB2 ASP A 579       9.515  20.371  38.898  1.00 53.41           H
ATOM    236  HB3 ASP A 579      10.433  20.343  40.355  1.00 53.41           H
ATOM    237  N   HIS A 580       7.467  21.558  42.714  1.00 42.80           N
ATOM    238  CA  HIS A 580       7.345  21.675  44.164  1.00 37.23           C
ATOM    239  C   HIS A 580       7.980  20.514  44.930  1.00 32.49           C
ATOM    240  O   HIS A 580       8.200  20.676  46.128  1.00 31.48           O
ATOM    241  CB  HIS A 580       5.874  21.879  44.557  1.00 42.58           C
ATOM    242  CG  HIS A 580       5.359  23.269  44.272  1.00 50.29           C
ATOM    243  ND1 HIS A 580       5.624  24.039  43.158  1.00 52.94           N
ATOM    244  CD2 HIS A 580       4.596  24.034  45.117  1.00 54.17           C
ATOM    245  CE1 HIS A 580       5.030  25.232  43.335  1.00 55.23           C
ATOM    246  NE2 HIS A 580       4.405  25.285  44.524  1.00 55.80           N
ATOM    247  H   HIS A 580       6.619  21.451  42.177  1.00 51.36           H
ATOM    248  HA  HIS A 580       7.883  22.574  44.469  1.00 44.68           H
ATOM    249  HB2 HIS A 580       5.772  21.705  45.630  1.00 51.09           H
ATOM    250  HB3 HIS A 580       5.250  21.145  44.044  1.00 51.09           H
ATOM    251  HD1 HIS A 580       6.168  23.761  42.351  1.00 63.53           H
ATOM    252  HD2 HIS A 580       4.236  23.735  46.092  1.00 65.01           H
ATOM    253  HE1 HIS A 580       5.053  26.042  42.619  1.00 66.28           H
ATOM    254  N   LYS A 581       8.285  19.376  44.278  1.00 39.87           N
ATOM    255  CA  LYS A 581       8.999  18.268  44.917  1.00 37.02           C
ATOM    256  C   LYS A 581      10.348  18.692  45.497  1.00 27.56           C
ATOM    257  O   LYS A 581      10.827  18.047  46.418  1.00 31.49           O
ATOM    258  CB  LYS A 581       9.130  17.059  43.977  1.00 40.60           C
ATOM    259  CG  LYS A 581      10.251  17.121  42.915  1.00 42.65           C
ATOM    260  CD  LYS A 581      11.135  15.865  42.913  1.00 47.73           C
ATOM    261  CE  LYS A 581      12.337  16.017  41.972  1.00 44.62           C
ATOM    262  NZ  LYS A 581      11.934  15.942  40.551  1.00 47.38           N1+
ATOM    263  H   LYS A 581       8.047  19.286  43.297  1.00 47.85           H
ATOM    264  HA  LYS A 581       8.377  17.948  45.753  1.00 44.43           H
ATOM    265  HB2 LYS A 581       9.310  16.188  44.607  1.00 48.72           H
ATOM    266  HB3 LYS A 581       8.175  16.900  43.473  1.00 48.72           H
ATOM    267  HG2 LYS A 581       9.776  17.171  41.951  1.00 51.18           H
ATOM    268  HG3 LYS A 581      10.880  18.002  43.032  1.00 51.18           H
ATOM    269  HD2 LYS A 581      11.480  15.665  43.924  1.00 57.27           H
ATOM    270  HD3 LYS A 581      10.538  15.013  42.582  1.00 57.27           H
ATOM    271  HE2 LYS A 581      12.817  16.977  42.162  1.00 53.55           H
ATOM    272  HE3 LYS A 581      13.054  15.223  42.190  1.00 53.55           H
ATOM    273  HZ1 LYS A 581      12.732  16.118  39.958  1.00 56.85           H
ATOM    274  HZ2 LYS A 581      11.568  15.022  40.351  1.00 56.85           H
ATOM    275  HZ3 LYS A 581      11.210  16.626  40.359  1.00 56.85           H
ATOM    276  N   TRP A 582      10.962  19.773  44.990  1.00 27.31           N
ATOM    277  CA  TRP A 582      12.234  20.239  45.514  1.00 25.49           C
ATOM    278  C   TRP A 582      12.127  20.950  46.853  1.00 20.81           C
ATOM    279  O   TRP A 582      13.139  21.156  47.522  1.00 21.26           O
ATOM    280  CB  TRP A 582      12.911  21.171  44.510  1.00 26.90           C
ATOM    281  CG  TRP A 582      13.386  20.476  43.293  1.00 25.28           C
ATOM    282  CD1 TRP A 582      12.941  20.693  42.040  1.00 30.33           C
ATOM    283  CD2 TRP A 582      14.384  19.424  43.203  1.00 24.68           C
ATOM    284  NE1 TRP A 582      13.583  19.838  41.176  1.00 28.15           N
ATOM    285  CE2 TRP A 582      14.495  19.048  41.827  1.00 26.35           C
ATOM    286  CE3 TRP A 582      15.217  18.758  44.123  1.00 28.23           C
ATOM    287  CZ2 TRP A 582      15.370  18.048  41.404  1.00 23.02           C
ATOM    288  CZ3 TRP A 582      16.123  17.766  43.699  1.00 30.10           C
ATOM    289  CH2 TRP A 582      16.203  17.420  42.337  1.00 25.05           C
ATOM    290  H   TRP A 582      10.519  20.305  44.256  1.00 32.78           H
ATOM    291  HA  TRP A 582      12.884  19.378  45.665  1.00 30.58           H
ATOM    292  HB2 TRP A 582      12.213  21.959  44.235  1.00 32.28           H
ATOM    293  HB3 TRP A 582      13.780  21.629  44.985  1.00 32.28           H
ATOM    294  HD1 TRP A 582      12.189  21.417  41.762  1.00 36.40           H
ATOM    295  HE1 TRP A 582      13.387  19.806  40.186  1.00 33.78           H
ATOM    296  HE3 TRP A 582      15.151  18.997  45.169  1.00 33.88           H
ATOM    297  HZ2 TRP A 582      15.432  17.799  40.357  1.00 27.62           H
ATOM    298  HZ3 TRP A 582      16.752  17.264  44.420  1.00 36.12           H
ATOM    299  HH2 TRP A 582      16.900  16.661  42.013  1.00 30.06           H
ATOM    300  N   GLU A 583      10.920  21.425  47.197  1.00 24.24           N
ATOM    301  CA  GLU A 583      10.758  22.286  48.340  1.00 23.56           C
ATOM    302  C   GLU A 583      11.156  21.547  49.612  1.00 22.07           C
ATOM    303  O   GLU A 583      10.740  20.408  49.807  1.00 27.57           O
ATOM    304  CB  GLU A 583       9.319  22.800  48.422  1.00 24.81           C
ATOM    305  CG  GLU A 583       9.245  24.014  49.362  1.00 29.87           C
ATOM    306  CD  GLU A 583       9.799  25.309  48.752  1.00 23.46           C
ATOM    307  OE1 GLU A 583      10.193  26.161  49.560  1.00 23.91           O
ATOM    308  OE2 GLU A 583       9.794  25.456  47.512  1.00 27.05           O1-
ATOM    309  H   GLU A 583      10.109  21.215  46.635  1.00 29.09           H
ATOM    310  HA  GLU A 583      11.398  23.149  48.191  1.00 28.28           H
ATOM    311  HB2 GLU A 583       8.962  23.070  47.427  1.00 29.77           H
ATOM    312  HB3 GLU A 583       8.669  22.010  48.801  1.00 29.77           H
ATOM    313  HG2 GLU A 583       8.192  24.196  49.572  1.00 35.84           H
ATOM    314  HG3 GLU A 583       9.706  23.821  50.330  1.00 35.84           H
ATOM    315  N   PHE A 584      12.017  22.188  50.385  1.00 18.64           N
ATOM    316  CA  PHE A 584      12.644  21.651  51.573  1.00 21.32           C
ATOM    317  C   PHE A 584      12.302  22.562  52.745  1.00 24.47           C
ATOM    318  O   PHE A 584      12.330  23.791  52.615  1.00 22.82           O
ATOM    319  CB  PHE A 584      14.156  21.536  51.332  1.00 23.46           C
ATOM    320  CG  PHE A 584      14.893  20.895  52.497  1.00 26.69           C
ATOM    321  CD1 PHE A 584      15.783  21.645  53.281  1.00 25.93           C
ATOM    322  CD2 PHE A 584      14.679  19.529  52.795  1.00 31.53           C
ATOM    323  CE1 PHE A 584      16.478  21.035  54.335  1.00 30.87           C
ATOM    324  CE2 PHE A 584      15.353  18.930  53.878  1.00 30.03           C
ATOM    325  CZ  PHE A 584      16.275  19.676  54.613  1.00 27.61           C
ATOM    326  H   PHE A 584      12.298  23.125  50.132  1.00 22.37           H
ATOM    327  HA  PHE A 584      12.261  20.648  51.738  1.00 25.58           H
ATOM    328  HB2 PHE A 584      14.315  20.914  50.451  1.00 28.16           H
ATOM    329  HB3 PHE A 584      14.566  22.526  51.138  1.00 28.16           H
ATOM    330  HD1 PHE A 584      15.940  22.695  53.083  1.00 31.12           H
ATOM    331  HD2 PHE A 584      13.971  18.955  52.221  1.00 37.83           H
ATOM    332  HE1 PHE A 584      17.168  21.600  54.938  1.00 37.05           H
ATOM    333  HE2 PHE A 584      15.174  17.894  54.126  1.00 36.03           H
ATOM    334  HZ  PHE A 584      16.821  19.214  55.417  1.00 33.13           H
ATOM    335  N   PRO A 585      12.052  21.995  53.937  1.00 26.12           N
ATOM    336  CA  PRO A 585      11.789  22.837  55.083  1.00 24.70           C
ATOM    337  C   PRO A 585      13.028  23.647  55.459  1.00 21.96           C
ATOM    338  O   PRO A 585      14.079  23.101  55.782  1.00 23.05           O
ATOM    339  CB  PRO A 585      11.413  21.821  56.184  1.00 24.33           C
ATOM    340  CG  PRO A 585      10.938  20.579  55.452  1.00 31.52           C
ATOM    341  CD  PRO A 585      11.850  20.583  54.230  1.00 26.21           C
ATOM    342  HA  PRO A 585      10.910  23.454  54.891  1.00 29.64           H
ATOM    343  HB2 PRO A 585      12.328  21.564  56.713  1.00 29.20           H
ATOM    344  HB3 PRO A 585      10.678  22.190  56.902  1.00 29.20           H
ATOM    345  HG2 PRO A 585      11.108  19.671  56.031  1.00 37.83           H
ATOM    346  HG3 PRO A 585       9.887  20.679  55.180  1.00 37.83           H
ATOM    347  HD2 PRO A 585      12.801  20.117  54.481  1.00 31.45           H
ATOM    348  HD3 PRO A 585      11.319  20.058  53.437  1.00 31.45           H
ATOM    349  N   ARG A 586      12.957  24.989  55.459  1.00 20.07           N
ATOM    350  CA  ARG A 586      14.154  25.803  55.703  1.00 18.48           C
ATOM    351  C   ARG A 586      14.691  25.704  57.129  1.00 24.24           C
ATOM    352  O   ARG A 586      15.856  26.005  57.373  1.00 23.27           O
ATOM    353  CB  ARG A 586      13.986  27.258  55.233  1.00 27.14           C
ATOM    354  CG  ARG A 586      13.130  28.126  56.154  1.00 27.78           C
ATOM    355  CD  ARG A 586      12.925  29.549  55.617  1.00 22.28           C
ATOM    356  NE  ARG A 586      12.506  29.611  54.207  1.00 24.11           N
ATOM    357  CZ  ARG A 586      13.236  30.088  53.198  1.00 22.06           C
ATOM    358  NH1 ARG A 586      12.713  30.155  51.989  1.00 21.80           N
ATOM    359  NH2 ARG A 586      14.467  30.523  53.364  1.00 20.93           N1+
ATOM    360  H   ARG A 586      12.085  25.444  55.228  1.00 24.08           H
ATOM    361  HA  ARG A 586      14.932  25.389  55.057  1.00 22.18           H
ATOM    362  HB2 ARG A 586      14.977  27.712  55.185  1.00 32.56           H
ATOM    363  HB3 ARG A 586      13.573  27.251  54.226  1.00 32.56           H
ATOM    364  HG2 ARG A 586      12.162  27.661  56.313  1.00 33.34           H
ATOM    365  HG3 ARG A 586      13.621  28.203  57.124  1.00 33.34           H
ATOM    366  HD2 ARG A 586      12.132  30.002  56.214  1.00 26.74           H
ATOM    367  HD3 ARG A 586      13.817  30.141  55.793  1.00 26.74           H
ATOM    368  HE  ARG A 586      11.569  29.295  53.995  1.00 28.94           H
ATOM    369 HH11 ARG A 586      11.766  29.839  51.839  1.00 26.17           H
ATOM    370 HH12 ARG A 586      13.257  30.529  51.225  1.00 26.17           H
ATOM    371 HH21 ARG A 586      14.894  30.502  54.276  1.00 25.12           H
ATOM    372 HH22 ARG A 586      14.976  30.900  52.578  1.00 25.12           H
ATOM    373  N   ASN A 587      13.832  25.297  58.066  1.00 27.49           N
ATOM    374  CA  ASN A 587      14.256  25.087  59.439  1.00 25.19           C
ATOM    375  C   ASN A 587      15.064  23.805  59.616  1.00 27.87           C
ATOM    376  O   ASN A 587      15.656  23.631  60.677  1.00 28.13           O
ATOM    377  CB  ASN A 587      13.042  25.133  60.374  1.00 25.11           C
ATOM    378  CG  ASN A 587      12.341  26.490  60.327  1.00 30.93           C
ATOM    379  OD1 ASN A 587      12.888  27.488  59.853  1.00 30.98           O
ATOM    380  ND2 ASN A 587      11.140  26.549  60.888  1.00 29.55           N
ATOM    381  H   ASN A 587      12.879  25.085  57.812  1.00 32.99           H
ATOM    382  HA  ASN A 587      14.915  25.912  59.722  1.00 30.22           H
ATOM    383  HB2 ASN A 587      12.344  24.334  60.122  1.00 30.13           H
ATOM    384  HB3 ASN A 587      13.392  24.973  61.393  1.00 30.13           H
ATOM    385 HD21 ASN A 587      10.658  27.435  60.926  1.00 35.46           H
ATOM    386 HD22 ASN A 587      10.728  25.724  61.297  1.00 35.46           H
ATOM    387  N   ARG A 588      15.115  22.954  58.577  1.00 26.21           N
ATOM    388  CA  ARG A 588      16.035  21.819  58.482  1.00 26.98           C
ATOM    389  C   ARG A 588      17.363  22.193  57.822  1.00 31.75           C
ATOM    390  O   ARG A 588      18.129  21.285  57.505  1.00 27.61           O
ATOM    391  CB  ARG A 588      15.317  20.639  57.847  1.00 30.44           C
ATOM    392  CG  ARG A 588      14.413  19.927  58.857  1.00 37.42           C
ATOM    393  CD  ARG A 588      13.140  19.418  58.200  1.00 39.52           C
ATOM    394  NE  ARG A 588      12.751  18.104  58.715  1.00 50.74           N
ATOM    395  CZ  ARG A 588      12.519  17.020  57.972  1.00 51.54           C
ATOM    396  NH1 ARG A 588      12.718  17.009  56.650  1.00 51.56           N
ATOM    397  NH2 ARG A 588      12.082  15.923  58.581  1.00 54.77           N1+
ATOM    398  H   ARG A 588      14.561  23.159  57.756  1.00 31.45           H
ATOM    399  HA  ARG A 588      16.319  21.501  59.487  1.00 32.37           H
ATOM    400  HB2 ARG A 588      14.777  20.955  56.956  1.00 36.52           H
ATOM    401  HB3 ARG A 588      16.056  19.905  57.535  1.00 36.52           H
ATOM    402  HG2 ARG A 588      14.958  19.111  59.333  1.00 44.90           H
ATOM    403  HG3 ARG A 588      14.113  20.629  59.635  1.00 44.90           H
ATOM    404  HD2 ARG A 588      12.342  20.115  58.455  1.00 47.43           H
ATOM    405  HD3 ARG A 588      13.244  19.400  57.116  1.00 47.43           H
ATOM    406  HE  ARG A 588      12.576  18.037  59.706  1.00 60.89           H
ATOM    407 HH11 ARG A 588      13.063  17.836  56.188  1.00 61.87           H
ATOM    408 HH12 ARG A 588      12.539  16.174  56.113  1.00 61.87           H
ATOM    409 HH21 ARG A 588      11.939  15.919  59.580  1.00 65.72           H
ATOM    410 HH22 ARG A 588      11.903  15.085  58.048  1.00 65.72           H
ATOM    411  N   LEU A 589      17.657  23.496  57.651  1.00 26.49           N
ATOM    412  CA  LEU A 589      18.974  24.007  57.291  1.00 27.05           C
ATOM    413  C   LEU A 589      19.651  24.768  58.402  1.00 34.61           C
ATOM    414  O   LEU A 589      19.062  25.621  59.064  1.00 35.85           O
ATOM    415  CB  LEU A 589      18.938  24.923  56.034  1.00 31.88           C
ATOM    416  CG  LEU A 589      18.514  24.233  54.752  1.00 27.68           C
ATOM    417  CD1 LEU A 589      18.332  25.278  53.640  1.00 23.15           C
ATOM    418  CD2 LEU A 589      19.533  23.178  54.295  1.00 23.24           C
ATOM    419  H   LEU A 589      16.965  24.183  57.913  1.00 31.79           H
ATOM    420  HA  LEU A 589      19.599  23.162  57.046  1.00 32.46           H
ATOM    421  HB2 LEU A 589      18.249  25.746  56.225  1.00 38.26           H
ATOM    422  HB3 LEU A 589      19.926  25.358  55.877  1.00 38.26           H
ATOM    423  HG  LEU A 589      17.550  23.757  54.922  1.00 33.22           H
ATOM    424 HD11 LEU A 589      18.026  24.793  52.715  1.00 27.79           H
ATOM    425 HD12 LEU A 589      17.559  25.988  53.934  1.00 27.79           H
ATOM    426 HD13 LEU A 589      19.267  25.815  53.479  1.00 27.79           H
ATOM    427 HD21 LEU A 589      19.209  22.735  53.356  1.00 27.89           H
ATOM    428 HD22 LEU A 589      20.515  23.637  54.165  1.00 27.89           H
ATOM    429 HD23 LEU A 589      19.600  22.383  55.032  1.00 27.89           H
ATOM    430  N   SER A 590      20.946  24.512  58.529  1.00 25.13           N
ATOM    431  CA  SER A 590      21.860  25.205  59.397  1.00 28.63           C
ATOM    432  C   SER A 590      23.047  25.780  58.614  1.00 35.40           C
ATOM    433  O   SER A 590      23.869  25.016  58.119  1.00 33.29           O
ATOM    434  CB  SER A 590      22.276  24.185  60.461  1.00 42.30           C
ATOM    435  OG  SER A 590      23.108  24.813  61.397  1.00 40.92           O
ATOM    436  H   SER A 590      21.326  23.758  57.973  1.00 30.16           H
ATOM    437  HA  SER A 590      21.333  26.020  59.890  1.00 34.35           H
ATOM    438  HB2 SER A 590      21.385  23.794  60.957  1.00 50.76           H
ATOM    439  HB3 SER A 590      22.814  23.360  59.993  1.00 50.76           H
ATOM    440  HG  SER A 590      23.256  24.211  62.132  1.00 49.10           H
ATOM    441  N   PHE A 591      23.168  27.111  58.509  1.00 28.57           N
ATOM    442  CA  PHE A 591      24.147  27.777  57.643  1.00 25.74           C
ATOM    443  C   PHE A 591      25.519  27.896  58.283  1.00 29.33           C
ATOM    444  O   PHE A 591      25.660  28.167  59.472  1.00 32.25           O
ATOM    445  CB  PHE A 591      23.663  29.173  57.213  1.00 27.39           C
ATOM    446  CG  PHE A 591      22.311  29.140  56.531  1.00 28.59           C
ATOM    447  CD1 PHE A 591      21.186  29.677  57.184  1.00 34.46           C
ATOM    448  CD2 PHE A 591      22.134  28.473  55.307  1.00 28.13           C
ATOM    449  CE1 PHE A 591      19.907  29.518  56.636  1.00 35.46           C
ATOM    450  CE2 PHE A 591      20.850  28.277  54.785  1.00 28.20           C
ATOM    451  CZ  PHE A 591      19.729  28.809  55.438  1.00 40.15           C
ATOM    452  H   PHE A 591      22.497  27.700  58.979  1.00 34.28           H
ATOM    453  HA  PHE A 591      24.247  27.181  56.736  1.00 30.89           H
ATOM    454  HB2 PHE A 591      23.615  29.813  58.094  1.00 32.87           H
ATOM    455  HB3 PHE A 591      24.389  29.603  56.524  1.00 32.87           H
ATOM    456  HD1 PHE A 591      21.296  30.188  58.130  1.00 41.35           H
ATOM    457  HD2 PHE A 591      22.980  28.026  54.810  1.00 33.75           H
ATOM    458  HE1 PHE A 591      19.055  29.939  57.148  1.00 42.56           H
ATOM    459  HE2 PHE A 591      20.716  27.692  53.891  1.00 33.85           H
ATOM    460  HZ  PHE A 591      18.737  28.648  55.047  1.00 48.18           H
ATOM    461  N   GLY A 592      26.523  27.710  57.439  1.00 27.76           N
ATOM    462  CA  GLY A 592      27.939  27.684  57.726  1.00 24.04           C
ATOM    463  C   GLY A 592      28.690  28.764  56.962  1.00 27.73           C
ATOM    464  O   GLY A 592      28.156  29.852  56.731  1.00 29.64           O
ATOM    465  H   GLY A 592      26.274  27.513  56.481  1.00 33.31           H
ATOM    466  HA2 GLY A 592      28.107  27.811  58.797  1.00 28.84           H
ATOM    467  HA3 GLY A 592      28.323  26.706  57.432  1.00 28.84           H
ATOM    468  N   LYS A 593      29.949  28.476  56.602  1.00 24.79           N
ATOM    469  CA  LYS A 593      30.886  29.446  56.052  1.00 25.66           C
ATOM    470  C   LYS A 593      30.499  29.824  54.626  1.00 27.13           C
ATOM    471  O   LYS A 593      29.896  29.033  53.920  1.00 27.79           O
ATOM    472  CB  LYS A 593      32.320  28.900  56.109  1.00 35.14           C
ATOM    473  CG  LYS A 593      32.628  27.779  55.098  1.00 34.22           C
ATOM    474  CD  LYS A 593      34.063  27.262  55.264  1.00 37.88           C
ATOM    475  CE  LYS A 593      34.461  26.382  54.082  1.00 39.30           C
ATOM    476  NZ  LYS A 593      35.697  25.628  54.339  1.00 45.10           N1+
ATOM    477  H   LYS A 593      30.305  27.551  56.805  1.00 29.75           H
ATOM    478  HA  LYS A 593      30.853  30.343  56.674  1.00 30.79           H
ATOM    479  HB2 LYS A 593      32.996  29.729  55.897  1.00 42.17           H
ATOM    480  HB3 LYS A 593      32.530  28.553  57.123  1.00 42.17           H
ATOM    481  HG2 LYS A 593      31.939  26.951  55.270  1.00 41.07           H
ATOM    482  HG3 LYS A 593      32.494  28.141  54.078  1.00 41.07           H
ATOM    483  HD2 LYS A 593      34.753  28.104  55.326  1.00 45.45           H
ATOM    484  HD3 LYS A 593      34.129  26.678  56.184  1.00 45.45           H
ATOM    485  HE2 LYS A 593      33.652  25.676  53.894  1.00 47.16           H
ATOM    486  HE3 LYS A 593      34.595  27.003  53.195  1.00 47.16           H
ATOM    487  HZ1 LYS A 593      35.967  25.123  53.507  1.00 54.12           H
ATOM    488  HZ2 LYS A 593      36.437  26.258  54.613  1.00 54.12           H
ATOM    489  HZ3 LYS A 593      35.526  24.954  55.077  1.00 54.12           H
ATOM    490  N   THR A 594      30.844  31.039  54.233  1.00 28.64           N
ATOM    491  CA  THR A 594      30.713  31.534  52.873  1.00 26.51           C
ATOM    492  C   THR A 594      31.751  30.864  51.972  1.00 32.48           C
ATOM    493  O   THR A 594      32.953  30.833  52.238  1.00 31.85           O
ATOM    494  CB  THR A 594      30.786  33.069  52.876  1.00 38.26           C
ATOM    495  OG1 THR A 594      29.674  33.600  53.569  1.00 37.50           O
ATOM    496  CG2 THR A 594      30.731  33.648  51.465  1.00 29.45           C
ATOM    497  H   THR A 594      31.344  31.622  54.885  1.00 34.37           H
ATOM    498  HA  THR A 594      29.710  31.270  52.532  1.00 31.81           H
ATOM    499  HB  THR A 594      31.709  33.395  53.357  1.00 45.91           H
ATOM    500  HG1 THR A 594      29.611  33.172  54.428  1.00 45.00           H
ATOM    501 HG21 THR A 594      30.724  34.737  51.520  1.00 35.34           H
ATOM    502 HG22 THR A 594      31.602  33.337  50.890  1.00 35.34           H
ATOM    503 HG23 THR A 594      29.812  33.329  50.970  1.00 35.34           H
ATOM    504  N   LEU A 595      31.234  30.309  50.883  1.00 31.80           N
ATOM    505  CA  LEU A 595      31.986  29.614  49.856  1.00 28.66           C
ATOM    506  C   LEU A 595      32.208  30.511  48.616  1.00 33.95           C
ATOM    507  O   LEU A 595      33.096  30.291  47.814  1.00 38.43           O
ATOM    508  CB  LEU A 595      31.213  28.363  49.393  1.00 27.69           C
ATOM    509  CG  LEU A 595      31.071  27.331  50.524  1.00 24.40           C
ATOM    510  CD1 LEU A 595      30.191  26.177  50.035  1.00 26.17           C
ATOM    511  CD2 LEU A 595      32.448  26.837  50.974  1.00 26.51           C
ATOM    512  H   LEU A 595      30.244  30.373  50.782  1.00 38.16           H
ATOM    513  HA  LEU A 595      33.007  29.297  50.216  1.00 34.39           H
ATOM    514  HB2 LEU A 595      30.208  28.653  49.031  1.00 33.23           H
ATOM    515  HB3 LEU A 595      31.734  27.907  48.529  1.00 33.23           H
ATOM    516  HG  LEU A 595      30.573  27.823  51.396  1.00 29.28           H
ATOM    517 HD11 LEU A 595      30.088  25.407  50.807  1.00 31.40           H
ATOM    518 HD12 LEU A 595      29.186  26.519  49.774  1.00 31.40           H
ATOM    519 HD13 LEU A 595      30.621  25.687  49.155  1.00 31.40           H
ATOM    520 HD21 LEU A 595      32.361  26.109  51.786  1.00 31.81           H
ATOM    521 HD22 LEU A 595      33.010  26.359  50.162  1.00 31.81           H
ATOM    522 HD23 LEU A 595      33.063  27.668  51.345  1.00 31.81           H
ATOM    523  N   GLY A 596      31.357  31.546  48.474  1.00 26.11           N
ATOM    524  CA  GLY A 596      31.529  32.627  47.509  1.00 27.17           C
ATOM    525  C   GLY A 596      30.415  33.666  47.638  1.00 25.74           C
ATOM    526  O   GLY A 596      29.330  33.355  48.115  1.00 25.17           O
ATOM    527  H   GLY A 596      30.580  31.625  49.115  1.00 31.33           H
ATOM    528  HA2 GLY A 596      32.499  33.100  47.669  1.00 32.61           H
ATOM    529  HA3 GLY A 596      31.511  32.210  46.503  1.00 32.61           H
ATOM    530  N   ALA A 597      30.661  34.895  47.189  1.00 30.26           N
ATOM    531  CA  ALA A 597      29.659  35.960  47.238  1.00 34.23           C
ATOM    532  C   ALA A 597      29.879  36.994  46.142  1.00 29.52           C
ATOM    533  O   ALA A 597      31.004  37.360  45.840  1.00 34.47           O
ATOM    534  CB  ALA A 597      29.692  36.632  48.617  1.00 33.52           C
ATOM    535  H   ALA A 597      31.568  35.109  46.798  1.00 36.32           H
ATOM    536  HA  ALA A 597      28.670  35.532  47.093  1.00 41.08           H
ATOM    537  HB1 ALA A 597      28.939  37.420  48.660  1.00 40.22           H
ATOM    538  HB2 ALA A 597      29.478  35.901  49.397  1.00 40.22           H
ATOM    539  HB3 ALA A 597      30.678  37.064  48.795  1.00 40.22           H
ATOM    540  N   GLY A 598      28.774  37.446  45.553  1.00 37.32           N
ATOM    541  CA  GLY A 598      28.683  38.591  44.663  1.00 38.82           C
ATOM    542  C   GLY A 598      27.753  39.637  45.282  1.00 39.16           C
ATOM    543  O   GLY A 598      27.429  39.563  46.470  1.00 32.28           O
ATOM    544  H   GLY A 598      27.895  37.047  45.849  1.00 44.79           H
ATOM    545  HA2 GLY A 598      29.666  39.034  44.509  1.00 46.58           H
ATOM    546  HA3 GLY A 598      28.267  38.265  43.710  1.00 46.58           H
ATOM    547  N   ALA A 599      27.321  40.599  44.458  1.00 47.10           N
ATOM    548  CA  ALA A 599      26.487  41.729  44.864  1.00 39.48           C
ATOM    549  C   ALA A 599      25.188  41.297  45.535  1.00 43.07           C
ATOM    550  O   ALA A 599      24.844  41.786  46.609  1.00 44.78           O
ATOM    551  CB  ALA A 599      26.187  42.587  43.629  1.00 38.51           C
ATOM    552  H   ALA A 599      27.601  40.566  43.488  1.00 56.52           H
ATOM    553  HA  ALA A 599      27.054  42.338  45.568  1.00 47.38           H
ATOM    554  HB1 ALA A 599      25.589  43.452  43.919  1.00 46.22           H
ATOM    555  HB2 ALA A 599      27.120  42.936  43.185  1.00 46.22           H
ATOM    556  HB3 ALA A 599      25.632  42.011  42.888  1.00 46.22           H
ATOM    557  N   PHE A 600      24.471  40.379  44.891  1.00 38.84           N
ATOM    558  CA  PHE A 600      23.099  40.038  45.239  1.00 39.20           C
ATOM    559  C   PHE A 600      22.951  38.610  45.728  1.00 34.02           C
ATOM    560  O   PHE A 600      21.871  38.248  46.184  1.00 33.60           O
ATOM    561  CB  PHE A 600      22.227  40.280  44.005  1.00 40.36           C
ATOM    562  CG  PHE A 600      22.198  41.718  43.526  1.00 44.35           C
ATOM    563  CD1 PHE A 600      21.768  42.749  44.387  1.00 46.84           C
ATOM    564  CD2 PHE A 600      22.605  42.025  42.215  1.00 41.87           C
ATOM    565  CE1 PHE A 600      21.760  44.080  43.936  1.00 45.11           C
ATOM    566  CE2 PHE A 600      22.600  43.356  41.766  1.00 47.13           C
ATOM    567  CZ  PHE A 600      22.183  44.381  42.631  1.00 47.24           C
ATOM    568  H   PHE A 600      24.823  40.027  44.013  1.00 46.61           H
ATOM    569  HA  PHE A 600      22.744  40.689  46.039  1.00 47.04           H
ATOM    570  HB2 PHE A 600      22.584  39.636  43.203  1.00 48.43           H
ATOM    571  HB3 PHE A 600      21.205  39.985  44.233  1.00 48.43           H
ATOM    572  HD1 PHE A 600      21.443  42.525  45.392  1.00 56.21           H
ATOM    573  HD2 PHE A 600      22.916  41.238  41.542  1.00 50.24           H
ATOM    574  HE1 PHE A 600      21.420  44.870  44.591  1.00 54.14           H
ATOM    575  HE2 PHE A 600      22.906  43.587  40.756  1.00 56.55           H
ATOM    576  HZ  PHE A 600      22.168  45.403  42.282  1.00 56.69           H
ATOM    577  N   GLY A 601      24.005  37.789  45.621  1.00 41.42           N
ATOM    578  CA  GLY A 601      23.949  36.388  46.008  1.00 33.53           C
ATOM    579  C   GLY A 601      25.206  35.932  46.713  1.00 28.15           C
ATOM    580  O   GLY A 601      26.265  36.537  46.594  1.00 27.77           O
ATOM    581  H   GLY A 601      24.877  38.146  45.258  1.00 49.70           H
ATOM    582  HA2 GLY A 601      23.102  36.228  46.670  1.00 40.23           H
ATOM    583  HA3 GLY A 601      23.820  35.782  45.112  1.00 40.23           H
ATOM    584  N   LYS A 602      25.068  34.822  47.427  1.00 29.59           N
ATOM    585  CA  LYS A 602      26.161  34.137  48.073  1.00 25.40           C
ATOM    586  C   LYS A 602      25.868  32.645  48.125  1.00 23.00           C
ATOM    587  O   LYS A 602      24.727  32.201  48.137  1.00 25.74           O
ATOM    588  CB  LYS A 602      26.422  34.739  49.478  1.00 26.48           C
ATOM    589  CG  LYS A 602      25.272  34.540  50.464  1.00 32.52           C
ATOM    590  CD  LYS A 602      25.389  35.434  51.710  1.00 40.97           C
ATOM    591  CE  LYS A 602      26.639  35.131  52.538  1.00 45.32           C
ATOM    592  NZ  LYS A 602      26.494  35.629  53.928  1.00 49.34           N1+
ATOM    593  H   LYS A 602      24.148  34.404  47.505  1.00 35.51           H
ATOM    594  HA  LYS A 602      27.057  34.271  47.470  1.00 30.48           H
ATOM    595  HB2 LYS A 602      27.313  34.260  49.888  1.00 31.77           H
ATOM    596  HB3 LYS A 602      26.637  35.804  49.378  1.00 31.77           H
ATOM    597  HG2 LYS A 602      24.333  34.796  49.974  1.00 39.03           H
ATOM    598  HG3 LYS A 602      25.226  33.493  50.765  1.00 39.03           H
ATOM    599  HD2 LYS A 602      25.425  36.477  51.393  1.00 49.16           H
ATOM    600  HD3 LYS A 602      24.497  35.295  52.324  1.00 49.16           H
ATOM    601  HE2 LYS A 602      26.799  34.052  52.556  1.00 54.39           H
ATOM    602  HE3 LYS A 602      27.506  35.602  52.072  1.00 54.39           H
ATOM    603  HZ1 LYS A 602      27.342  35.444  54.445  1.00 59.21           H
ATOM    604  HZ2 LYS A 602      26.310  36.624  53.918  1.00 59.21           H
ATOM    605  HZ3 LYS A 602      25.727  35.150  54.385  1.00 59.21           H
ATOM    606  N   VAL A 603      26.941  31.874  48.135  1.00 21.24           N
ATOM    607  CA  VAL A 603      26.885  30.452  48.409  1.00 23.02           C
ATOM    608  C   VAL A 603      27.575  30.265  49.759  1.00 19.87           C
ATOM    609  O   VAL A 603      28.650  30.776  49.989  1.00 23.76           O
ATOM    610  CB  VAL A 603      27.559  29.589  47.297  1.00 22.49           C
ATOM    611  CG1 VAL A 603      27.542  28.110  47.682  1.00 21.22           C
ATOM    612  CG2 VAL A 603      26.772  29.793  45.993  1.00 21.74           C
ATOM    613  H   VAL A 603      27.828  32.319  48.106  1.00 25.48           H
ATOM    614  HA  VAL A 603      25.814  30.090  48.500  1.00 27.63           H
ATOM    615  HB  VAL A 603      28.609  29.941  47.163  1.00 26.98           H
ATOM    616 HG11 VAL A 603      27.939  27.491  46.870  1.00 25.46           H
ATOM    617 HG12 VAL A 603      28.155  27.909  48.568  1.00 25.46           H
ATOM    618 HG13 VAL A 603      26.520  27.769  47.897  1.00 25.46           H
ATOM    619 HG21 VAL A 603      27.272  29.300  45.155  1.00 26.09           H
ATOM    620 HG22 VAL A 603      25.756  29.386  46.070  1.00 26.09           H
ATOM    621 HG23 VAL A 603      26.677  30.853  45.759  1.00 26.09           H
ATOM    622  N   VAL A 604      26.883  29.487  50.593  1.00 22.75           N
ATOM    623  CA  VAL A 604      27.354  29.058  51.897  1.00 23.75           C
ATOM    624  C   VAL A 604      27.290  27.549  52.018  1.00 22.44           C
ATOM    625  O   VAL A 604      26.399  26.884  51.489  1.00 23.04           O
ATOM    626  CB  VAL A 604      26.563  29.730  53.051  1.00 24.62           C
ATOM    627  CG1 VAL A 604      26.466  31.253  52.917  1.00 30.19           C
ATOM    628  CG2 VAL A 604      25.155  29.156  53.225  1.00 24.88           C
ATOM    629  H   VAL A 604      25.990  29.125  50.286  1.00 27.30           H
ATOM    630  HA  VAL A 604      28.398  29.345  52.002  1.00 28.50           H
ATOM    631  HB  VAL A 604      27.103  29.522  53.975  1.00 29.54           H
ATOM    632 HG11 VAL A 604      26.025  31.669  53.822  1.00 36.22           H
ATOM    633 HG12 VAL A 604      27.460  31.680  52.787  1.00 36.22           H
ATOM    634 HG13 VAL A 604      25.837  31.518  52.067  1.00 36.22           H
ATOM    635 HG21 VAL A 604      24.647  29.684  54.031  1.00 29.85           H
ATOM    636 HG22 VAL A 604      24.592  29.276  52.301  1.00 29.85           H
ATOM    637 HG23 VAL A 604      25.193  28.102  53.498  1.00 29.85           H
ATOM    638  N   GLU A 605      28.237  27.018  52.776  1.00 22.96           N
ATOM    639  CA  GLU A 605      28.198  25.654  53.258  1.00 20.65           C
ATOM    640  C   GLU A 605      27.098  25.557  54.301  1.00 21.29           C
ATOM    641  O   GLU A 605      26.864  26.533  55.001  1.00 26.82           O
ATOM    642  CB  GLU A 605      29.561  25.334  53.869  1.00 20.38           C
ATOM    643  CG  GLU A 605      29.687  23.839  54.180  1.00 23.73           C
ATOM    644  CD  GLU A 605      31.067  23.415  54.671  1.00 22.23           C
ATOM    645  OE1 GLU A 605      32.032  24.189  54.512  1.00 34.00           O
ATOM    646  OE2 GLU A 605      31.144  22.288  55.192  1.00 28.48           O1-
ATOM    647  H   GLU A 605      28.939  27.623  53.174  1.00 27.55           H
ATOM    648  HA  GLU A 605      28.013  24.970  52.430  1.00 24.78           H
ATOM    649  HB2 GLU A 605      30.346  25.632  53.175  1.00 24.46           H
ATOM    650  HB3 GLU A 605      29.692  25.892  54.799  1.00 24.46           H
ATOM    651  HG2 GLU A 605      28.926  23.501  54.881  1.00 28.48           H
ATOM    652  HG3 GLU A 605      29.489  23.276  53.267  1.00 28.48           H
ATOM    653  N   ALA A 606      26.407  24.442  54.403  1.00 23.13           N
ATOM    654  CA  ALA A 606      25.347  24.280  55.391  1.00 22.93           C
ATOM    655  C   ALA A 606      25.135  22.815  55.700  1.00 28.43           C
ATOM    656  O   ALA A 606      25.671  21.947  55.021  1.00 21.60           O
ATOM    657  CB  ALA A 606      24.044  24.893  54.869  1.00 22.04           C
ATOM    658  H   ALA A 606      26.632  23.648  53.820  1.00 27.75           H
ATOM    659  HA  ALA A 606      25.644  24.784  56.313  1.00 27.51           H
ATOM    660  HB1 ALA A 606      23.249  24.771  55.601  1.00 26.44           H
ATOM    661  HB2 ALA A 606      24.190  25.953  54.671  1.00 26.44           H
ATOM    662  HB3 ALA A 606      23.745  24.393  53.952  1.00 26.44           H
ATOM    663  N   THR A 607      24.360  22.536  56.758  1.00 22.85           N
ATOM    664  CA  THR A 607      23.848  21.211  57.027  1.00 17.16           C
ATOM    665  C   THR A 607      22.356  21.108  56.751  1.00 20.02           C
ATOM    666  O   THR A 607      21.571  21.977  57.135  1.00 26.66           O
ATOM    667  CB  THR A 607      24.194  20.861  58.499  1.00 21.64           C
ATOM    668  OG1 THR A 607      25.578  21.042  58.700  1.00 23.46           O
ATOM    669  CG2 THR A 607      23.788  19.430  58.845  1.00 22.48           C
ATOM    670  H   THR A 607      24.004  23.298  57.312  1.00 27.42           H
ATOM    671  HA  THR A 607      24.383  20.495  56.413  1.00 20.59           H
ATOM    672  HB  THR A 607      23.653  21.541  59.154  1.00 25.97           H
ATOM    673  HG1 THR A 607      25.782  20.919  59.631  1.00 28.15           H
ATOM    674 HG21 THR A 607      24.092  19.216  59.870  1.00 26.97           H
ATOM    675 HG22 THR A 607      22.708  19.301  58.764  1.00 26.97           H
ATOM    676 HG23 THR A 607      24.293  18.721  58.190  1.00 26.97           H
ATOM    677  N   ALA A 608      21.924  19.993  56.201  1.00 20.51           N
ATOM    678  CA  ALA A 608      20.541  19.699  55.852  1.00 20.38           C
ATOM    679  C   ALA A 608      20.069  18.400  56.535  1.00 27.71           C
ATOM    680  O   ALA A 608      20.837  17.453  56.575  1.00 25.42           O
ATOM    681  CB  ALA A 608      20.421  19.607  54.332  1.00 22.27           C
ATOM    682  H   ALA A 608      22.605  19.276  56.000  1.00 24.61           H
ATOM    683  HA  ALA A 608      19.901  20.514  56.174  1.00 24.46           H
ATOM    684  HB1 ALA A 608      19.370  19.517  54.064  1.00 26.72           H
ATOM    685  HB2 ALA A 608      20.829  20.509  53.878  1.00 26.72           H
ATOM    686  HB3 ALA A 608      20.968  18.734  53.972  1.00 26.72           H
ATOM    687  N   TYR A 609      18.834  18.373  57.080  1.00 26.50           N
ATOM    688  CA  TYR A 609      18.275  17.264  57.870  1.00 23.10           C
ATOM    689  C   TYR A 609      17.122  16.593  57.178  1.00 33.74           C
ATOM    690  O   TYR A 609      16.145  17.241  56.803  1.00 33.22           O
ATOM    691  CB  TYR A 609      17.808  17.762  59.229  1.00 28.04           C
ATOM    692  CG  TYR A 609      18.977  18.181  60.054  1.00 21.75           C
ATOM    693  CD1 TYR A 609      19.718  17.196  60.738  1.00 27.26           C
ATOM    694  CD2 TYR A 609      19.341  19.524  60.118  1.00 25.59           C
ATOM    695  CE1 TYR A 609      20.863  17.575  61.456  1.00 23.91           C
ATOM    696  CE2 TYR A 609      20.478  19.911  60.827  1.00 26.79           C
ATOM    697  CZ  TYR A 609      21.248  18.930  61.493  1.00 23.07           C
ATOM    698  OH  TYR A 609      22.374  19.315  62.147  1.00 26.07           O
ATOM    699  H   TYR A 609      18.278  19.215  57.040  1.00 31.80           H
ATOM    700  HA  TYR A 609      19.046  16.513  58.047  1.00 27.72           H
ATOM    701  HB2 TYR A 609      17.128  18.603  59.105  1.00 33.65           H
ATOM    702  HB3 TYR A 609      17.273  16.961  59.746  1.00 33.65           H
ATOM    703  HD1 TYR A 609      19.426  16.154  60.689  1.00 32.72           H
ATOM    704  HD2 TYR A 609      18.744  20.269  59.619  1.00 30.70           H
ATOM    705  HE1 TYR A 609      21.435  16.829  61.987  1.00 28.69           H
ATOM    706  HE2 TYR A 609      20.758  20.953  60.870  1.00 32.15           H
ATOM    707  HH  TYR A 609      22.510  20.266  62.121  1.00 31.29           H
ATOM    708  N   GLY A 610      17.241  15.267  57.040  1.00 31.36           N
ATOM    709  CA  GLY A 610      16.239  14.476  56.347  1.00 41.07           C
ATOM    710  C   GLY A 610      16.120  14.875  54.886  1.00 34.89           C
ATOM    711  O   GLY A 610      15.050  14.692  54.308  1.00 43.86           O
ATOM    712  H   GLY A 610      18.059  14.799  57.406  1.00 37.63           H
ATOM    713  HA2 GLY A 610      16.482  13.424  56.406  1.00 49.29           H
ATOM    714  HA3 GLY A 610      15.272  14.646  56.824  1.00 49.29           H
ATOM    715  N   LEU A 611      17.208  15.407  54.300  1.00 42.10           N
ATOM    716  CA  LEU A 611      17.242  15.822  52.910  1.00 45.45           C
ATOM    717  C   LEU A 611      17.215  14.588  52.009  1.00 39.98           C
ATOM    718  O   LEU A 611      16.377  14.533  51.114  1.00 53.78           O
ATOM    719  CB  LEU A 611      18.431  16.769  52.653  1.00 37.63           C
ATOM    720  CG  LEU A 611      18.507  17.332  51.218  1.00 28.85           C
ATOM    721  CD1 LEU A 611      17.268  18.133  50.799  1.00 34.45           C
ATOM    722  CD2 LEU A 611      19.721  18.251  51.151  1.00 30.62           C
ATOM    723  H   LEU A 611      18.056  15.507  54.839  1.00 50.52           H
ATOM    724  HA  LEU A 611      16.330  16.389  52.724  1.00 54.53           H
ATOM    725  HB2 LEU A 611      18.356  17.598  53.354  1.00 45.15           H
ATOM    726  HB3 LEU A 611      19.358  16.235  52.860  1.00 45.15           H
ATOM    727  HG  LEU A 611      18.653  16.514  50.512  1.00 34.63           H
ATOM    728 HD11 LEU A 611      17.422  18.556  49.808  1.00 41.34           H
ATOM    729 HD12 LEU A 611      16.390  17.486  50.763  1.00 41.34           H
ATOM    730 HD13 LEU A 611      17.097  18.946  51.503  1.00 41.34           H
ATOM    731 HD21 LEU A 611      19.852  18.627  50.141  1.00 36.75           H
ATOM    732 HD22 LEU A 611      19.579  19.107  51.807  1.00 36.75           H
ATOM    733 HD23 LEU A 611      20.618  17.707  51.444  1.00 36.75           H
ATOM    734  N   ILE A 612      18.089  13.601  52.265  1.00 49.70           N
ATOM    735  CA  ILE A 612      18.119  12.319  51.533  1.00 54.05           C
ATOM    736  C   ILE A 612      17.717  11.138  52.422  1.00 49.09           C
ATOM    737  O   ILE A 612      17.107  10.191  51.927  1.00 56.38           O
ATOM    738  CB  ILE A 612      19.484  12.071  50.842  1.00 49.92           C
ATOM    739  CG1 ILE A 612      20.689  12.139  51.813  1.00 56.38           C
ATOM    740  CG2 ILE A 612      19.678  13.063  49.678  1.00 51.13           C
ATOM    741  CD1 ILE A 612      21.488  10.835  51.885  1.00 59.37           C
ATOM    742  H   ILE A 612      18.754  13.734  53.014  1.00 59.64           H
ATOM    743  HA  ILE A 612      17.369  12.357  50.742  1.00 64.86           H
ATOM    744  HB  ILE A 612      19.446  11.072  50.402  1.00 59.90           H
ATOM    745 HG12 ILE A 612      21.375  12.911  51.478  1.00 67.66           H
ATOM    746 HG13 ILE A 612      20.372  12.402  52.821  1.00 67.66           H
ATOM    747 HG21 ILE A 612      20.626  12.860  49.177  1.00 61.35           H
ATOM    748 HG22 ILE A 612      18.871  12.945  48.953  1.00 61.35           H
ATOM    749 HG23 ILE A 612      19.681  14.090  50.042  1.00 61.35           H
ATOM    750 HD11 ILE A 612      22.292  10.945  52.613  1.00 71.25           H
ATOM    751 HD12 ILE A 612      20.839  10.014  52.186  1.00 71.25           H
ATOM    752 HD13 ILE A 612      21.920  10.619  50.907  1.00 71.25           H
ATOM    753  N   LYS A 613      18.090  11.181  53.710  1.00 51.67           N
ATOM    754  CA  LYS A 613      17.896  10.116  54.690  1.00 58.46           C
ATOM    755  C   LYS A 613      17.447  10.756  56.010  1.00 59.69           C
ATOM    756  O   LYS A 613      18.103  11.688  56.475  1.00 58.37           O
ATOM    757  CB  LYS A 613      19.223   9.351  54.813  1.00 58.99           C
ATOM    758  CG  LYS A 613      19.080   8.098  55.683  1.00 60.02           C
ATOM    759  CD  LYS A 613      20.356   7.239  55.666  1.00 63.16           C
ATOM    760  CE  LYS A 613      21.268   7.551  56.856  1.00 61.88           C
ATOM    761  NZ  LYS A 613      22.409   6.615  56.909  1.00 62.76           N1+
ATOM    762  H   LYS A 613      18.575  12.007  54.031  1.00 62.01           H
ATOM    763  HA  LYS A 613      17.121   9.432  54.337  1.00 70.15           H
ATOM    764  HB2 LYS A 613      19.530   9.036  53.815  1.00 70.79           H
ATOM    765  HB3 LYS A 613      19.996  10.004  55.222  1.00 70.79           H
ATOM    766  HG2 LYS A 613      18.847   8.396  56.706  1.00 72.02           H
ATOM    767  HG3 LYS A 613      18.254   7.494  55.304  1.00 72.02           H
ATOM    768  HD2 LYS A 613      20.072   6.186  55.689  1.00 75.79           H
ATOM    769  HD3 LYS A 613      20.914   7.417  54.744  1.00 75.79           H
ATOM    770  HE2 LYS A 613      21.643   8.570  56.754  1.00 74.26           H
ATOM    771  HE3 LYS A 613      20.693   7.478  57.781  1.00 74.26           H
ATOM    772  HZ1 LYS A 613      22.965   6.797  57.733  1.00 75.31           H
ATOM    773  HZ2 LYS A 613      22.065   5.665  56.947  1.00 75.31           H
ATOM    774  HZ3 LYS A 613      22.981   6.726  56.084  1.00 75.31           H
ATOM    775  N   SER A 614      16.325  10.266  56.568  1.00 63.48           N
ATOM    776  CA  SER A 614      15.437  10.986  57.502  1.00 61.98           C
ATOM    777  C   SER A 614      16.109  11.552  58.773  1.00 62.76           C
ATOM    778  O   SER A 614      15.824  12.686  59.160  1.00 62.80           O
ATOM    779  CB  SER A 614      14.260  10.071  57.867  1.00 62.44           C
ATOM    780  OG  SER A 614      13.237  10.820  58.492  1.00 69.18           O
ATOM    781  H   SER A 614      15.922   9.448  56.135  1.00 76.18           H
ATOM    782  HA  SER A 614      15.020  11.823  56.942  1.00 74.38           H
ATOM    783  HB2 SER A 614      13.861   9.596  56.969  1.00 74.93           H
ATOM    784  HB3 SER A 614      14.604   9.296  58.554  1.00 74.93           H
ATOM    785  HG  SER A 614      12.569  10.215  58.824  1.00 83.01           H
ATOM    786  N   ASP A 615      16.988  10.775  59.413  1.00 59.99           N
ATOM    787  CA  ASP A 615      17.700  11.172  60.631  1.00 59.83           C
ATOM    788  C   ASP A 615      19.220  11.264  60.381  1.00 61.95           C
ATOM    789  O   ASP A 615      20.032  10.799  61.188  1.00 63.18           O
ATOM    790  CB  ASP A 615      17.303  10.229  61.780  1.00 63.02           C
ATOM    791  CG  ASP A 615      15.813  10.286  62.139  1.00 66.36           C
ATOM    792  OD1 ASP A 615      15.208  11.372  61.987  1.00 68.21           O
ATOM    793  OD2 ASP A 615      15.302   9.232  62.580  1.00 68.43           O1-
ATOM    794  H   ASP A 615      17.140   9.836  59.080  1.00 71.99           H
ATOM    795  HA  ASP A 615      17.385  12.175  60.921  1.00 71.80           H
ATOM    796  HB2 ASP A 615      17.597   9.200  61.566  1.00 75.63           H
ATOM    797  HB3 ASP A 615      17.853  10.535  62.670  1.00 75.63           H
ATOM    798  N   ALA A 616      19.606  11.911  59.265  1.00 50.44           N
ATOM    799  CA  ALA A 616      20.996  12.150  58.885  1.00 47.05           C
ATOM    800  C   ALA A 616      21.225  13.640  58.604  1.00 29.67           C
ATOM    801  O   ALA A 616      20.516  14.230  57.792  1.00 47.08           O
ATOM    802  CB  ALA A 616      21.342  11.288  57.666  1.00 46.83           C
ATOM    803  H   ALA A 616      18.890  12.269  58.646  1.00 60.52           H
ATOM    804  HA  ALA A 616      21.656  11.850  59.700  1.00 56.46           H
ATOM    805  HB1 ALA A 616      22.402  11.396  57.431  1.00 56.19           H
ATOM    806  HB2 ALA A 616      21.127  10.244  57.891  1.00 56.19           H
ATOM    807  HB3 ALA A 616      20.753  11.601  56.804  1.00 56.19           H
ATOM    808  N   ALA A 617      22.231  14.216  59.274  1.00 30.33           N
ATOM    809  CA  ALA A 617      22.831  15.481  58.908  1.00 29.97           C
ATOM    810  C   ALA A 617      23.645  15.238  57.633  1.00 34.88           C
ATOM    811  O   ALA A 617      24.382  14.250  57.556  1.00 32.90           O
ATOM    812  CB  ALA A 617      23.769  15.947  60.015  1.00 34.95           C
ATOM    813  H   ALA A 617      22.739  13.659  59.945  1.00 36.39           H
ATOM    814  HA  ALA A 617      22.059  16.239  58.751  1.00 35.97           H
ATOM    815  HB1 ALA A 617      24.227  16.893  59.742  1.00 41.93           H
ATOM    816  HB2 ALA A 617      23.228  16.064  60.951  1.00 41.93           H
ATOM    817  HB3 ALA A 617      24.560  15.209  60.157  1.00 41.93           H
ATOM    818  N   MET A 618      23.533  16.122  56.639  1.00 26.15           N
ATOM    819  CA  MET A 618      24.463  16.068  55.504  1.00 28.34           C
ATOM    820  C   MET A 618      24.899  17.478  55.173  1.00 28.85           C
ATOM    821  O   MET A 618      24.126  18.421  55.282  1.00 25.09           O
ATOM    822  CB  MET A 618      23.877  15.338  54.294  1.00 36.78           C
ATOM    823  CG  MET A 618      22.833  16.131  53.515  1.00 37.16           C
ATOM    824  SD  MET A 618      22.315  15.395  51.944  1.00 37.42           S
ATOM    825  CE  MET A 618      23.742  15.799  50.940  1.00 32.66           C
ATOM    826  H   MET A 618      22.879  16.890  56.702  1.00 31.38           H
ATOM    827  HA  MET A 618      25.358  15.524  55.802  1.00 34.01           H
ATOM    828  HB2 MET A 618      24.700  15.098  53.620  1.00 44.14           H
ATOM    829  HB3 MET A 618      23.425  14.402  54.623  1.00 44.14           H
ATOM    830  HG2 MET A 618      21.961  16.296  54.143  1.00 44.59           H
ATOM    831  HG3 MET A 618      23.255  17.102  53.273  1.00 44.59           H
ATOM    832  HE1 MET A 618      23.509  15.562  49.904  1.00 39.19           H
ATOM    833  HE2 MET A 618      23.974  16.854  51.028  1.00 39.19           H
ATOM    834  HE3 MET A 618      24.600  15.213  51.270  1.00 39.19           H
ATOM    835  N   THR A 619      26.146  17.624  54.745  1.00 23.26           N
ATOM    836  CA  THR A 619      26.670  18.890  54.315  1.00 18.59           C
ATOM    837  C   THR A 619      26.195  19.121  52.890  1.00 21.81           C
ATOM    838  O   THR A 619      26.189  18.216  52.058  1.00 21.63           O
ATOM    839  CB  THR A 619      28.185  18.926  54.389  1.00 21.51           C
ATOM    840  OG1 THR A 619      28.554  18.624  55.736  1.00 24.59           O
ATOM    841  CG2 THR A 619      28.743  20.299  54.060  1.00 19.62           C
ATOM    842  H   THR A 619      26.751  16.819  54.700  1.00 27.91           H
ATOM    843  HA  THR A 619      26.295  19.653  54.992  1.00 22.31           H
ATOM    844  HB  THR A 619      28.602  18.188  53.706  1.00 25.81           H
ATOM    845  HG1 THR A 619      27.752  18.727  56.258  1.00 29.51           H
ATOM    846 HG21 THR A 619      29.829  20.273  54.136  1.00 23.55           H
ATOM    847 HG22 THR A 619      28.455  20.623  53.063  1.00 23.55           H
ATOM    848 HG23 THR A 619      28.387  21.031  54.787  1.00 23.55           H
ATOM    849  N   VAL A 620      25.769  20.348  52.665  1.00 18.83           N
ATOM    850  CA  VAL A 620      25.258  20.847  51.393  1.00 15.81           C
ATOM    851  C   VAL A 620      25.850  22.214  51.148  1.00 19.60           C
ATOM    852  O   VAL A 620      26.482  22.837  51.993  1.00 21.13           O
ATOM    853  CB  VAL A 620      23.722  20.892  51.368  1.00 17.21           C
ATOM    854  CG1 VAL A 620      23.083  19.529  51.507  1.00 18.67           C
ATOM    855  CG2 VAL A 620      23.104  21.828  52.404  1.00 20.36           C
ATOM    856  H   VAL A 620      25.840  21.023  53.412  1.00 22.59           H
ATOM    857  HA  VAL A 620      25.590  20.182  50.596  1.00 18.98           H
ATOM    858  HB  VAL A 620      23.412  21.271  50.396  1.00 20.65           H
ATOM    859 HG11 VAL A 620      22.013  19.618  51.343  1.00 22.40           H
ATOM    860 HG12 VAL A 620      23.497  18.868  50.750  1.00 22.40           H
ATOM    861 HG13 VAL A 620      23.261  19.128  52.502  1.00 22.40           H
ATOM    862 HG21 VAL A 620      22.025  21.865  52.280  1.00 24.43           H
ATOM    863 HG22 VAL A 620      23.335  21.480  53.413  1.00 24.43           H
ATOM    864 HG23 VAL A 620      23.511  22.828  52.286  1.00 24.43           H
ATOM    865  N   ALA A 621      25.690  22.684  49.913  1.00 17.92           N
ATOM    866  CA  ALA A 621      25.968  24.047  49.559  1.00 18.77           C
ATOM    867  C   ALA A 621      24.597  24.673  49.258  1.00 17.53           C
ATOM    868  O   ALA A 621      23.666  24.092  48.732  1.00 16.76           O
ATOM    869  CB  ALA A 621      26.815  24.199  48.267  1.00 19.04           C
ATOM    870  H   ALA A 621      25.125  22.138  49.289  1.00 21.50           H
ATOM    871  HA  ALA A 621      26.513  24.598  50.367  1.00 22.52           H
ATOM    872  HB1 ALA A 621      27.030  25.256  48.083  1.00 22.85           H
ATOM    873  HB2 ALA A 621      27.765  23.669  48.395  1.00 22.85           H
ATOM    874  HB3 ALA A 621      26.280  23.775  47.411  1.00 22.85           H
ATOM    875  N   VAL A 622      24.484  26.005  49.637  1.00 16.51           N
ATOM    876  CA  VAL A 622      23.186  26.673  49.586  1.00 15.62           C
ATOM    877  C   VAL A 622      23.496  28.045  48.981  1.00 18.81           C
ATOM    878  O   VAL A 622      24.346  28.811  49.409  1.00 21.61           O
ATOM    879  CB  VAL A 622      22.573  26.925  50.989  1.00 19.20           C
ATOM    880  CG1 VAL A 622      21.333  27.788  50.803  1.00 18.74           C
ATOM    881  CG2 VAL A 622      22.234  25.578  51.619  1.00 19.41           C
ATOM    882  H   VAL A 622      25.222  26.504  50.131  1.00 19.81           H
ATOM    883  HA  VAL A 622      22.461  26.060  48.970  1.00 18.75           H
ATOM    884  HB  VAL A 622      23.319  27.461  51.621  1.00 23.04           H
ATOM    885 HG11 VAL A 622      20.740  27.852  51.718  1.00 22.49           H
ATOM    886 HG12 VAL A 622      21.579  28.821  50.531  1.00 22.49           H
ATOM    887 HG13 VAL A 622      20.662  27.379  50.036  1.00 22.49           H
ATOM    888 HG21 VAL A 622      21.876  25.680  52.654  1.00 23.29           H
ATOM    889 HG22 VAL A 622      21.457  25.047  51.063  1.00 23.29           H
ATOM    890 HG23 VAL A 622      23.118  24.932  51.647  1.00 23.29           H
ATOM    891  N   LYS A 623      22.753  28.339  47.863  1.00 18.29           N
ATOM    892  CA  LYS A 623      22.871  29.645  47.197  1.00 19.67           C
ATOM    893  C   LYS A 623      21.590  30.374  47.565  1.00 18.37           C
ATOM    894  O   LYS A 623      20.494  29.910  47.363  1.00 22.94           O
ATOM    895  CB  LYS A 623      22.980  29.480  45.666  1.00 19.22           C
ATOM    896  CG  LYS A 623      23.320  30.798  44.959  1.00 19.81           C
ATOM    897  CD  LYS A 623      23.393  30.680  43.421  1.00 23.29           C
ATOM    898  CE  LYS A 623      24.668  30.019  42.916  1.00 35.37           C
ATOM    899  NZ  LYS A 623      24.648  30.047  41.407  1.00 28.92           N1+
ATOM    900  H   LYS A 623      21.931  27.769  47.571  1.00 21.95           H
ATOM    901  HA  LYS A 623      23.790  30.155  47.578  1.00 23.60           H
ATOM    902  HB2 LYS A 623      23.753  28.713  45.442  1.00 23.07           H
ATOM    903  HB3 LYS A 623      22.025  29.072  45.270  1.00 23.07           H
ATOM    904  HG2 LYS A 623      22.541  31.552  45.194  1.00 23.77           H
ATOM    905  HG3 LYS A 623      24.271  31.207  45.348  1.00 23.77           H
ATOM    906  HD2 LYS A 623      22.501  30.146  43.025  1.00 27.95           H
ATOM    907  HD3 LYS A 623      23.320  31.711  43.004  1.00 27.95           H
ATOM    908  HE2 LYS A 623      25.568  30.569  43.282  1.00 42.44           H
ATOM    909  HE3 LYS A 623      24.750  28.965  43.263  1.00 42.44           H
ATOM    910  HZ1 LYS A 623      25.605  30.014  41.006  1.00 34.71           H
ATOM    911  HZ2 LYS A 623      24.070  29.237  40.919  1.00 34.71           H
ATOM    912  HZ3 LYS A 623      24.202  30.921  41.054  1.00 34.71           H
ATOM    913  N   MET A 624      21.818  31.587  48.056  1.00 25.66           N
ATOM    914  CA  MET A 624      20.787  32.489  48.535  1.00 28.61           C
ATOM    915  C   MET A 624      21.025  33.902  48.057  1.00 26.88           C
ATOM    916  O   MET A 624      22.148  34.369  47.848  1.00 26.97           O
ATOM    917  CB  MET A 624      20.776  32.477  50.066  1.00 26.21           C
ATOM    918  CG  MET A 624      22.034  33.114  50.619  1.00 23.94           C
ATOM    919  SD  MET A 624      22.186  32.968  52.399  1.00 34.29           S
ATOM    920  CE  MET A 624      22.188  31.186  52.652  1.00 30.67           C
ATOM    921  H   MET A 624      22.775  31.905  48.120  1.00 30.79           H
ATOM    922  HA  MET A 624      19.812  32.161  48.178  1.00 34.33           H
ATOM    923  HB2 MET A 624      19.907  33.026  50.429  1.00 31.45           H
ATOM    924  HB3 MET A 624      20.715  31.443  50.393  1.00 31.45           H
ATOM    925  HG2 MET A 624      22.917  32.664  50.166  1.00 28.73           H
ATOM    926  HG3 MET A 624      22.026  34.180  50.391  1.00 28.73           H
ATOM    927  HE1 MET A 624      22.479  30.971  53.681  1.00 36.80           H
ATOM    928  HE2 MET A 624      21.196  30.777  52.482  1.00 36.80           H
ATOM    929  HE3 MET A 624      22.900  30.724  51.970  1.00 36.80           H
ATOM    930  N   LEU A 625      19.908  34.599  47.909  1.00 30.97           N
ATOM    931  CA  LEU A 625      19.902  36.017  47.747  1.00 34.55           C
ATOM    932  C   LEU A 625      20.222  36.641  49.098  1.00 36.58           C
ATOM    933  O   LEU A 625      19.754  36.218  50.161  1.00 43.04           O
ATOM    934  CB  LEU A 625      18.534  36.476  47.213  1.00 42.01           C
ATOM    935  CG  LEU A 625      18.508  36.949  45.758  1.00 42.87           C
ATOM    936  CD1 LEU A 625      18.868  35.844  44.770  1.00 38.85           C
ATOM    937  CD2 LEU A 625      17.077  37.445  45.480  1.00 40.26           C
ATOM    938  H   LEU A 625      19.023  34.155  48.105  1.00 37.17           H
ATOM    939  HA  LEU A 625      20.666  36.300  47.027  1.00 41.46           H
ATOM    940  HB2 LEU A 625      17.819  35.660  47.240  1.00 50.41           H
ATOM    941  HB3 LEU A 625      18.163  37.279  47.849  1.00 50.41           H
ATOM    942  HG  LEU A 625      19.228  37.749  45.623  1.00 51.45           H
ATOM    943 HD11 LEU A 625      18.791  36.229  43.754  1.00 46.62           H
ATOM    944 HD12 LEU A 625      19.890  35.504  44.938  1.00 46.62           H
ATOM    945 HD13 LEU A 625      18.175  35.013  44.884  1.00 46.62           H
ATOM    946 HD21 LEU A 625      17.044  37.940  44.511  1.00 48.31           H
ATOM    947 HD22 LEU A 625      16.380  36.604  45.491  1.00 48.31           H
ATOM    948 HD23 LEU A 625      16.758  38.160  46.239  1.00 48.31           H
ATOM    949  N   LYS A 626      21.030  37.684  49.005  1.00 37.60           N
ATOM    950  CA  LYS A 626      21.161  38.642  50.072  1.00 39.51           C
ATOM    951  C   LYS A 626      19.847  39.426  50.191  1.00 46.72           C
ATOM    952  O   LYS A 626      19.113  39.553  49.206  1.00 42.08           O
ATOM    953  CB  LYS A 626      22.342  39.550  49.727  1.00 33.60           C
ATOM    954  CG  LYS A 626      23.681  38.828  49.962  1.00 43.83           C
ATOM    955  CD  LYS A 626      24.772  39.439  49.085  1.00 37.21           C
ATOM    956  CE  LYS A 626      26.164  39.206  49.670  1.00 41.41           C
ATOM    957  NZ  LYS A 626      27.102  40.247  49.220  1.00 46.01           N1+
ATOM    958  H   LYS A 626      21.364  37.955  48.090  1.00 45.12           H
ATOM    959  HA  LYS A 626      21.372  38.124  51.006  1.00 47.41           H
ATOM    960  HB2 LYS A 626      22.256  39.912  48.701  1.00 40.32           H
ATOM    961  HB3 LYS A 626      22.315  40.414  50.387  1.00 40.32           H
ATOM    962  HG2 LYS A 626      23.946  38.876  51.019  1.00 52.59           H
ATOM    963  HG3 LYS A 626      23.590  37.778  49.679  1.00 52.59           H
ATOM    964  HD2 LYS A 626      24.736  38.964  48.105  1.00 44.65           H
ATOM    965  HD3 LYS A 626      24.590  40.508  48.962  1.00 44.65           H
ATOM    966  HE2 LYS A 626      26.124  39.181  50.760  1.00 49.70           H
ATOM    967  HE3 LYS A 626      26.523  38.240  49.310  1.00 49.70           H
ATOM    968  HZ1 LYS A 626      27.975  40.176  49.722  1.00 55.21           H
ATOM    969  HZ2 LYS A 626      27.277  40.131  48.230  1.00 55.21           H
ATOM    970  HZ3 LYS A 626      26.692  41.160  49.363  1.00 55.21           H
ATOM    971  N   PRO A 627      19.562  40.017  51.364  1.00 46.81           N
ATOM    972  CA  PRO A 627      18.421  40.922  51.552  1.00 46.20           C
ATOM    973  C   PRO A 627      18.328  42.107  50.567  1.00 51.01           C
ATOM    974  O   PRO A 627      17.223  42.583  50.304  1.00 51.45           O
ATOM    975  CB  PRO A 627      18.625  41.467  52.968  1.00 43.25           C
ATOM    976  CG  PRO A 627      19.301  40.305  53.694  1.00 44.88           C
ATOM    977  CD  PRO A 627      20.233  39.737  52.626  1.00 44.12           C
ATOM    978  HA  PRO A 627      17.500  40.336  51.548  1.00 55.45           H
ATOM    979  HB2 PRO A 627      19.339  42.291  52.910  1.00 51.90           H
ATOM    980  HB3 PRO A 627      17.708  41.795  53.458  1.00 51.90           H
ATOM    981  HG2 PRO A 627      19.892  40.653  54.543  1.00 53.86           H
ATOM    982  HG3 PRO A 627      18.554  39.577  54.016  1.00 53.86           H
ATOM    983  HD2 PRO A 627      21.196  40.244  52.665  1.00 52.94           H
ATOM    984  HD3 PRO A 627      20.324  38.664  52.805  1.00 52.94           H
ATOM    985  N   SER A 628      19.469  42.565  50.021  1.00 46.29           N
ATOM    986  CA  SER A 628      19.578  43.721  49.121  1.00 44.67           C
ATOM    987  C   SER A 628      19.281  43.420  47.641  1.00 49.49           C
ATOM    988  O   SER A 628      19.514  44.256  46.764  1.00 54.22           O
ATOM    989  CB  SER A 628      20.988  44.287  49.247  1.00 49.64           C
ATOM    990  OG  SER A 628      21.943  43.374  48.737  1.00 55.12           O
ATOM    991  H   SER A 628      20.336  42.118  50.285  1.00 55.55           H
ATOM    992  HA  SER A 628      18.879  44.489  49.456  1.00 53.61           H
ATOM    993  HB2 SER A 628      21.050  45.217  48.682  1.00 59.57           H
ATOM    994  HB3 SER A 628      21.204  44.501  50.294  1.00 59.57           H
ATOM    995  HG  SER A 628      22.449  43.822  48.052  1.00 66.15           H
ATOM    996  N   ALA A 629      18.837  42.200  47.355  1.00 50.95           N
ATOM    997  CA  ALA A 629      18.566  41.764  46.005  1.00 46.43           C
ATOM    998  C   ALA A 629      17.098  41.971  45.666  1.00 43.83           C
ATOM    999  O   ALA A 629      16.212  41.890  46.520  1.00 39.73           O
ATOM   1000  CB  ALA A 629      18.949  40.304  45.913  1.00 43.09           C
ATOM   1001  H   ALA A 629      18.643  41.555  48.106  1.00 61.14           H
ATOM   1002  HA  ALA A 629      19.180  42.316  45.293  1.00 55.71           H
ATOM   1003  HB1 ALA A 629      18.808  39.956  44.894  1.00 51.71           H
ATOM   1004  HB2 ALA A 629      19.992  40.177  46.200  1.00 51.71           H
ATOM   1005  HB3 ALA A 629      18.322  39.730  46.592  1.00 51.71           H
ATOM   1006  N   HIS A 630      16.869  42.227  44.383  1.00 35.74           N
ATOM   1007  CA  HIS A 630      15.588  42.612  43.851  1.00 36.34           C
ATOM   1008  C   HIS A 630      14.903  41.396  43.220  1.00 29.02           C
ATOM   1009  O   HIS A 630      15.475  40.304  43.097  1.00 26.77           O
ATOM   1010  CB  HIS A 630      15.822  43.738  42.827  1.00 41.00           C
ATOM   1011  CG  HIS A 630      16.850  44.770  43.246  1.00 42.98           C
ATOM   1012  ND1 HIS A 630      18.147  44.853  42.786  1.00 50.46           N
ATOM   1013  CD2 HIS A 630      16.708  45.725  44.221  1.00 44.47           C
ATOM   1014  CE1 HIS A 630      18.763  45.837  43.466  1.00 47.33           C
ATOM   1015  NE2 HIS A 630      17.924  46.408  44.347  1.00 47.01           N
ATOM   1016  H   HIS A 630      17.649  42.235  43.739  1.00 42.88           H
ATOM   1017  HA  HIS A 630      14.960  43.007  44.651  1.00 43.61           H
ATOM   1018  HB2 HIS A 630      14.873  44.243  42.646  1.00 49.20           H
ATOM   1019  HB3 HIS A 630      16.156  43.293  41.889  1.00 49.20           H
ATOM   1020  HD1 HIS A 630      18.562  44.261  42.079  1.00 60.55           H
ATOM   1021  HD2 HIS A 630      15.826  45.887  44.824  1.00 53.36           H
ATOM   1022  HE1 HIS A 630      19.789  46.138  43.317  1.00 56.79           H
ATOM   1023  N   LEU A 631      13.648  41.595  42.818  1.00 29.58           N
ATOM   1024  CA  LEU A 631      12.854  40.606  42.108  1.00 25.61           C
ATOM   1025  C   LEU A 631      13.626  40.054  40.907  1.00 25.97           C
ATOM   1026  O   LEU A 631      13.535  38.862  40.644  1.00 25.94           O
ATOM   1027  CB  LEU A 631      11.504  41.222  41.703  1.00 33.21           C
ATOM   1028  CG  LEU A 631      10.530  40.278  40.971  1.00 29.79           C
ATOM   1029  CD1 LEU A 631      10.079  39.132  41.889  1.00 32.97           C
ATOM   1030  CD2 LEU A 631       9.298  41.051  40.489  1.00 34.88           C
ATOM   1031  H   LEU A 631      13.241  42.510  42.944  1.00 35.50           H
ATOM   1032  HA  LEU A 631      12.672  39.786  42.802  1.00 30.73           H
ATOM   1033  HB2 LEU A 631      11.014  41.605  42.599  1.00 39.85           H
ATOM   1034  HB3 LEU A 631      11.709  42.067  41.044  1.00 39.85           H
ATOM   1035  HG  LEU A 631      11.027  39.854  40.099  1.00 35.75           H
ATOM   1036 HD11 LEU A 631       9.362  38.506  41.356  1.00 39.56           H
ATOM   1037 HD12 LEU A 631      10.932  38.517  42.174  1.00 39.56           H
ATOM   1038 HD13 LEU A 631       9.607  39.537  42.784  1.00 39.56           H
ATOM   1039 HD21 LEU A 631       8.635  40.382  39.938  1.00 41.86           H
ATOM   1040 HD22 LEU A 631       8.764  41.469  41.343  1.00 41.86           H
ATOM   1041 HD23 LEU A 631       9.603  41.857  39.822  1.00 41.86           H
ATOM   1042  N   THR A 632      14.387  40.891  40.187  1.00 26.90           N
ATOM   1043  CA  THR A 632      15.167  40.430  39.042  1.00 27.14           C
ATOM   1044  C   THR A 632      16.109  39.301  39.429  1.00 26.97           C
ATOM   1045  O   THR A 632      16.255  38.330  38.683  1.00 26.46           O
ATOM   1046  CB  THR A 632      15.951  41.617  38.452  1.00 32.46           C
ATOM   1047  OG1 THR A 632      15.005  42.561  38.004  1.00 38.46           O
ATOM   1048  CG2 THR A 632      16.804  41.204  37.249  1.00 40.56           C
ATOM   1049  H   THR A 632      14.437  41.866  40.445  1.00 32.28           H
ATOM   1050  HA  THR A 632      14.464  40.069  38.292  1.00 32.57           H
ATOM   1051  HB  THR A 632      16.587  42.061  39.220  1.00 38.95           H
ATOM   1052  HG1 THR A 632      15.468  43.235  37.501  1.00 46.16           H
ATOM   1053 HG21 THR A 632      17.291  42.086  36.832  1.00 48.67           H
ATOM   1054 HG22 THR A 632      17.572  40.489  37.542  1.00 48.67           H
ATOM   1055 HG23 THR A 632      16.166  40.769  36.479  1.00 48.67           H
ATOM   1056  N   GLU A 633      16.761  39.431  40.587  1.00 26.42           N
ATOM   1057  CA  GLU A 633      17.713  38.433  41.025  1.00 24.83           C
ATOM   1058  C   GLU A 633      16.984  37.205  41.535  1.00 26.75           C
ATOM   1059  O   GLU A 633      17.451  36.095  41.321  1.00 23.02           O
ATOM   1060  CB  GLU A 633      18.718  39.009  42.027  1.00 28.47           C
ATOM   1061  CG  GLU A 633      19.709  39.941  41.322  1.00 33.47           C
ATOM   1062  CD  GLU A 633      19.219  41.376  41.118  1.00 38.39           C
ATOM   1063  OE1 GLU A 633      19.658  41.985  40.127  1.00 41.11           O
ATOM   1064  OE2 GLU A 633      18.415  41.844  41.945  1.00 38.00           O1-
ATOM   1065  H   GLU A 633      16.632  40.255  41.159  1.00 31.70           H
ATOM   1066  HA  GLU A 633      18.285  38.118  40.153  1.00 29.79           H
ATOM   1067  HB2 GLU A 633      18.185  39.531  42.817  1.00 34.17           H
ATOM   1068  HB3 GLU A 633      19.278  38.192  42.481  1.00 34.17           H
ATOM   1069  HG2 GLU A 633      20.591  40.000  41.947  1.00 40.16           H
ATOM   1070  HG3 GLU A 633      20.053  39.525  40.378  1.00 40.16           H
ATOM   1071  N   ARG A 634      15.831  37.366  42.187  1.00 22.75           N
ATOM   1072  CA  ARG A 634      15.049  36.206  42.614  1.00 22.02           C
ATOM   1073  C   ARG A 634      14.570  35.398  41.403  1.00 21.81           C
ATOM   1074  O   ARG A 634      14.652  34.179  41.375  1.00 23.65           O
ATOM   1075  CB  ARG A 634      13.910  36.671  43.529  1.00 25.63           C
ATOM   1076  CG  ARG A 634      13.404  35.502  44.381  1.00 32.35           C
ATOM   1077  CD  ARG A 634      11.924  35.290  44.150  1.00 32.00           C
ATOM   1078  NE  ARG A 634      11.432  34.180  44.966  1.00 23.45           N
ATOM   1079  CZ  ARG A 634      10.409  33.401  44.649  1.00 24.39           C
ATOM   1080  NH1 ARG A 634       9.660  33.608  43.571  1.00 23.95           N
ATOM   1081  NH2 ARG A 634      10.122  32.380  45.435  1.00 24.80           N1+
ATOM   1082  H   ARG A 634      15.460  38.296  42.334  1.00 27.31           H
ATOM   1083  HA  ARG A 634      15.719  35.580  43.206  1.00 26.43           H
ATOM   1084  HB2 ARG A 634      14.292  37.431  44.213  1.00 30.75           H
ATOM   1085  HB3 ARG A 634      13.108  37.120  42.942  1.00 30.75           H
ATOM   1086  HG2 ARG A 634      13.919  34.577  44.117  1.00 38.82           H
ATOM   1087  HG3 ARG A 634      13.588  35.712  45.435  1.00 38.82           H
ATOM   1088  HD2 ARG A 634      11.369  36.195  44.399  1.00 38.40           H
ATOM   1089  HD3 ARG A 634      11.798  35.044  43.103  1.00 38.40           H
ATOM   1090  HE  ARG A 634      11.932  33.980  45.818  1.00 28.14           H
ATOM   1091 HH11 ARG A 634       9.859  34.387  42.961  1.00 28.74           H
ATOM   1092 HH12 ARG A 634       8.881  32.994  43.384  1.00 28.74           H
ATOM   1093 HH21 ARG A 634      10.669  32.217  46.269  1.00 29.76           H
ATOM   1094 HH22 ARG A 634       9.337  31.781  45.222  1.00 29.76           H
ATOM   1095  N   GLU A 635      14.111  36.067  40.352  1.00 24.18           N
ATOM   1096  CA  GLU A 635      13.789  35.421  39.095  1.00 24.03           C
ATOM   1097  C   GLU A 635      14.974  34.679  38.483  1.00 22.37           C
ATOM   1098  O   GLU A 635      14.772  33.578  37.995  1.00 25.23           O
ATOM   1099  CB  GLU A 635      13.307  36.461  38.081  1.00 26.08           C
ATOM   1100  CG  GLU A 635      11.940  37.065  38.424  1.00 22.94           C
ATOM   1101  CD  GLU A 635      11.629  38.359  37.654  1.00 34.49           C
ATOM   1102  OE1 GLU A 635      12.561  38.947  37.059  1.00 37.14           O
ATOM   1103  OE2 GLU A 635      10.443  38.744  37.690  1.00 35.02           O1-
ATOM   1104  H   GLU A 635      14.077  37.075  40.384  1.00 29.01           H
ATOM   1105  HA  GLU A 635      12.982  34.711  39.273  1.00 28.83           H
ATOM   1106  HB2 GLU A 635      14.059  37.245  38.023  1.00 31.29           H
ATOM   1107  HB3 GLU A 635      13.233  35.987  37.101  1.00 31.29           H
ATOM   1108  HG2 GLU A 635      11.144  36.345  38.239  1.00 27.53           H
ATOM   1109  HG3 GLU A 635      11.867  37.289  39.487  1.00 27.53           H
ATOM   1110  N   ALA A 636      16.171  35.269  38.517  1.00 22.05           N
ATOM   1111  CA  ALA A 636      17.381  34.649  38.011  1.00 24.03           C
ATOM   1112  C   ALA A 636      17.697  33.392  38.804  1.00 22.05           C
ATOM   1113  O   ALA A 636      18.062  32.379  38.214  1.00 24.38           O
ATOM   1114  CB  ALA A 636      18.543  35.633  38.077  1.00 23.54           C
ATOM   1115  H   ALA A 636      16.253  36.195  38.914  1.00 26.46           H
ATOM   1116  HA  ALA A 636      17.227  34.377  36.967  1.00 28.84           H
ATOM   1117  HB1 ALA A 636      19.450  35.153  37.713  1.00 28.24           H
ATOM   1118  HB2 ALA A 636      18.327  36.502  37.456  1.00 28.24           H
ATOM   1119  HB3 ALA A 636      18.711  35.963  39.098  1.00 28.24           H
ATOM   1120  N   LEU A 637      17.564  33.456  40.139  1.00 23.19           N
ATOM   1121  CA  LEU A 637      17.850  32.315  41.002  1.00 18.30           C
ATOM   1122  C   LEU A 637      16.833  31.208  40.760  1.00 18.73           C
ATOM   1123  O   LEU A 637      17.197  30.035  40.669  1.00 21.49           O
ATOM   1124  CB  LEU A 637      17.935  32.794  42.456  1.00 22.47           C
ATOM   1125  CG  LEU A 637      18.326  31.655  43.409  1.00 26.99           C
ATOM   1126  CD1 LEU A 637      19.710  31.053  43.087  1.00 24.45           C
ATOM   1127  CD2 LEU A 637      18.324  32.208  44.835  1.00 22.36           C
ATOM   1128  H   LEU A 637      17.254  34.317  40.568  1.00 27.82           H
ATOM   1129  HA  LEU A 637      18.831  31.941  40.720  1.00 21.96           H
ATOM   1130  HB2 LEU A 637      18.666  33.602  42.537  1.00 26.96           H
ATOM   1131  HB3 LEU A 637      16.959  33.187  42.747  1.00 26.96           H
ATOM   1132  HG  LEU A 637      17.581  30.863  43.342  1.00 32.39           H
ATOM   1133 HD11 LEU A 637      20.007  30.368  43.883  1.00 29.34           H
ATOM   1134 HD12 LEU A 637      19.669  30.493  42.155  1.00 29.34           H
ATOM   1135 HD13 LEU A 637      20.456  31.844  43.015  1.00 29.34           H
ATOM   1136 HD21 LEU A 637      18.436  31.380  45.535  1.00 26.83           H
ATOM   1137 HD22 LEU A 637      19.151  32.902  44.985  1.00 26.83           H
ATOM   1138 HD23 LEU A 637      17.384  32.715  45.049  1.00 26.83           H
ATOM   1139  N   MET A 638      15.553  31.554  40.609  1.00 19.35           N
ATOM   1140  CA  MET A 638      14.516  30.602  40.263  1.00 22.15           C
ATOM   1141  C   MET A 638      14.782  29.978  38.903  1.00 20.31           C
ATOM   1142  O   MET A 638      14.542  28.790  38.713  1.00 20.24           O
ATOM   1143  CB  MET A 638      13.121  31.243  40.318  1.00 22.26           C
ATOM   1144  CG  MET A 638      12.650  31.588  41.743  1.00 22.67           C
ATOM   1145  SD  MET A 638      12.519  30.178  42.874  1.00 25.40           S
ATOM   1146  CE  MET A 638      11.314  29.145  42.021  1.00 33.41           C
ATOM   1147  H   MET A 638      15.299  32.531  40.664  1.00 23.22           H
ATOM   1148  HA  MET A 638      14.545  29.793  40.993  1.00 26.58           H
ATOM   1149  HB2 MET A 638      13.125  32.161  39.731  1.00 26.71           H
ATOM   1150  HB3 MET A 638      12.398  30.568  39.861  1.00 26.71           H
ATOM   1151  HG2 MET A 638      13.338  32.301  42.189  1.00 27.20           H
ATOM   1152  HG3 MET A 638      11.672  32.065  41.671  1.00 27.20           H
ATOM   1153  HE1 MET A 638      11.084  28.274  42.632  1.00 40.09           H
ATOM   1154  HE2 MET A 638      10.400  29.712  41.849  1.00 40.09           H
ATOM   1155  HE3 MET A 638      11.727  28.806  41.072  1.00 40.09           H
ATOM   1156  N   SER A 639      15.226  30.782  37.927  1.00 20.25           N
ATOM   1157  CA  SER A 639      15.545  30.254  36.607  1.00 20.96           C
ATOM   1158  C   SER A 639      16.675  29.242  36.679  1.00 18.99           C
ATOM   1159  O   SER A 639      16.544  28.181  36.086  1.00 21.30           O
ATOM   1160  CB  SER A 639      15.894  31.389  35.656  1.00 22.88           C
ATOM   1161  OG  SER A 639      14.698  32.032  35.250  1.00 25.33           O
ATOM   1162  H   SER A 639      15.432  31.752  38.121  1.00 24.30           H
ATOM   1163  HA  SER A 639      14.672  29.733  36.212  1.00 25.15           H
ATOM   1164  HB2 SER A 639      16.554  32.111  36.135  1.00 27.45           H
ATOM   1165  HB3 SER A 639      16.410  30.980  34.786  1.00 27.45           H
ATOM   1166  HG  SER A 639      14.511  32.739  35.873  1.00 30.39           H
ATOM   1167  N   GLU A 640      17.729  29.565  37.435  1.00 22.39           N
ATOM   1168  CA  GLU A 640      18.886  28.697  37.628  1.00 20.95           C
ATOM   1169  C   GLU A 640      18.465  27.353  38.301  1.00 20.80           C
ATOM   1170  O   GLU A 640      18.893  26.289  37.903  1.00 22.98           O
ATOM   1171  CB  GLU A 640      19.942  29.426  38.467  1.00 27.03           C
ATOM   1172  CG  GLU A 640      21.089  28.482  38.804  1.00 34.82           C
ATOM   1173  CD  GLU A 640      22.125  29.166  39.662  1.00 29.68           C
ATOM   1174  OE1 GLU A 640      23.315  28.653  39.596  1.00 34.40           O
ATOM   1175  OE2 GLU A 640      21.885  30.119  40.405  1.00 36.30           O1-
ATOM   1176  H   GLU A 640      17.703  30.435  37.915  1.00 26.87           H
ATOM   1177  HA  GLU A 640      19.345  28.431  36.630  1.00 25.14           H
ATOM   1178  HB2 GLU A 640      20.326  30.305  37.904  1.00 32.44           H
ATOM   1179  HB3 GLU A 640      19.519  29.852  39.401  1.00 32.44           H
ATOM   1180  HG2 GLU A 640      20.732  27.580  39.343  1.00 41.78           H
ATOM   1181  HG3 GLU A 640      21.566  28.102  37.872  1.00 41.78           H
ATOM   1182  N   LEU A 641      17.559  27.433  39.286  1.00 22.36           N
ATOM   1183  CA  LEU A 641      16.952  26.291  39.943  1.00 24.10           C
ATOM   1184  C   LEU A 641      16.234  25.421  38.920  1.00 24.48           C
ATOM   1185  O   LEU A 641      16.439  24.217  38.901  1.00 24.20           O
ATOM   1186  CB  LEU A 641      16.022  26.794  41.077  1.00 24.78           C
ATOM   1187  CG  LEU A 641      15.108  25.758  41.750  1.00 27.36           C
ATOM   1188  CD1 LEU A 641      15.913  24.653  42.427  1.00 25.39           C
ATOM   1189  CD2 LEU A 641      14.300  26.463  42.854  1.00 26.06           C
ATOM   1190  H   LEU A 641      17.238  28.349  39.570  1.00 26.83           H
ATOM   1191  HA  LEU A 641      17.748  25.699  40.395  1.00 28.92           H
ATOM   1192  HB2 LEU A 641      16.649  27.260  41.834  1.00 29.73           H
ATOM   1193  HB3 LEU A 641      15.380  27.575  40.681  1.00 29.73           H
ATOM   1194  HG  LEU A 641      14.421  25.327  41.021  1.00 32.83           H
ATOM   1195 HD11 LEU A 641      15.235  23.927  42.876  1.00 30.47           H
ATOM   1196 HD12 LEU A 641      16.536  24.142  41.698  1.00 30.47           H
ATOM   1197 HD13 LEU A 641      16.540  25.084  43.202  1.00 30.47           H
ATOM   1198 HD21 LEU A 641      13.723  25.736  43.416  1.00 31.27           H
ATOM   1199 HD22 LEU A 641      14.965  26.991  43.537  1.00 31.27           H
ATOM   1200 HD23 LEU A 641      13.615  27.178  42.400  1.00 31.27           H
ATOM   1201  N   LYS A 642      15.416  26.021  38.032  1.00 21.30           N
ATOM   1202  CA  LYS A 642      14.650  25.286  37.054  1.00 19.62           C
ATOM   1203  C   LYS A 642      15.565  24.647  36.002  1.00 20.05           C
ATOM   1204  O   LYS A 642      15.294  23.533  35.571  1.00 22.63           O
ATOM   1205  CB  LYS A 642      13.633  26.208  36.384  1.00 23.16           C
ATOM   1206  CG  LYS A 642      12.505  26.683  37.321  1.00 25.43           C
ATOM   1207  CD  LYS A 642      11.886  27.919  36.647  1.00 27.71           C
ATOM   1208  CE  LYS A 642      10.621  28.426  37.328  1.00 42.65           C
ATOM   1209  NZ  LYS A 642      10.026  29.511  36.528  1.00 37.48           N1+
ATOM   1210  H   LYS A 642      15.308  27.026  38.068  1.00 25.56           H
ATOM   1211  HA  LYS A 642      14.107  24.484  37.554  1.00 23.55           H
ATOM   1212  HB2 LYS A 642      14.147  27.059  35.937  1.00 27.80           H
ATOM   1213  HB3 LYS A 642      13.165  25.641  35.584  1.00 27.80           H
ATOM   1214  HG2 LYS A 642      11.767  25.891  37.450  1.00 30.52           H
ATOM   1215  HG3 LYS A 642      12.900  26.963  38.295  1.00 30.52           H
ATOM   1216  HD2 LYS A 642      12.616  28.728  36.632  1.00 33.26           H
ATOM   1217  HD3 LYS A 642      11.643  27.656  35.623  1.00 33.26           H
ATOM   1218  HE2 LYS A 642       9.910  27.603  37.409  1.00 51.18           H
ATOM   1219  HE3 LYS A 642      10.861  28.791  38.327  1.00 51.18           H
ATOM   1220  HZ1 LYS A 642       9.227  29.894  37.012  1.00 44.98           H
ATOM   1221  HZ2 LYS A 642      10.708  30.247  36.390  1.00 44.98           H
ATOM   1222  HZ3 LYS A 642       9.736  29.150  35.627  1.00 44.98           H
ATOM   1223  N   VAL A 643      16.636  25.341  35.611  1.00 22.10           N
ATOM   1224  CA  VAL A 643      17.632  24.829  34.668  1.00 21.84           C
ATOM   1225  C   VAL A 643      18.326  23.600  35.281  1.00 20.35           C
ATOM   1226  O   VAL A 643      18.446  22.572  34.625  1.00 22.80           O
ATOM   1227  CB  VAL A 643      18.683  25.914  34.307  1.00 23.28           C
ATOM   1228  CG1 VAL A 643      19.943  25.320  33.672  1.00 25.96           C
ATOM   1229  CG2 VAL A 643      18.011  26.887  33.354  1.00 22.86           C
ATOM   1230  H   VAL A 643      16.776  26.234  36.018  1.00 26.52           H
ATOM   1231  HA  VAL A 643      17.127  24.460  33.730  1.00 26.21           H
ATOM   1232  HB  VAL A 643      18.990  26.449  35.243  1.00 27.94           H
ATOM   1233 HG11 VAL A 643      20.663  26.115  33.445  1.00 31.15           H
ATOM   1234 HG12 VAL A 643      20.435  24.600  34.336  1.00 31.15           H
ATOM   1235 HG13 VAL A 643      19.709  24.795  32.736  1.00 31.15           H
ATOM   1236 HG21 VAL A 643      18.682  27.716  33.096  1.00 27.44           H
ATOM   1237 HG22 VAL A 643      17.725  26.404  32.411  1.00 27.44           H
ATOM   1238 HG23 VAL A 643      17.102  27.309  33.777  1.00 27.44           H
ATOM   1239  N   LEU A 644      18.769  23.679  36.589  1.00 22.40           N
ATOM   1240  CA  LEU A 644      19.447  22.519  37.193  1.00 23.33           C
ATOM   1241  C   LEU A 644      18.493  21.320  37.258  1.00 24.30           C
ATOM   1242  O   LEU A 644      18.887  20.206  37.032  1.00 24.98           O
ATOM   1243  CB  LEU A 644      19.905  22.771  38.628  1.00 26.93           C
ATOM   1244  CG  LEU A 644      21.188  23.609  38.733  1.00 31.86           C
ATOM   1245  CD1 LEU A 644      21.409  23.970  40.212  1.00 31.65           C
ATOM   1246  CD2 LEU A 644      22.379  22.797  38.210  1.00 34.33           C
ATOM   1247  H   LEU A 644      18.666  24.527  37.150  1.00 26.87           H
ATOM   1248  HA  LEU A 644      20.329  22.240  36.547  1.00 28.00           H
ATOM   1249  HB2 LEU A 644      19.098  23.243  39.222  1.00 32.31           H
ATOM   1250  HB3 LEU A 644      20.095  21.781  39.100  1.00 32.31           H
ATOM   1251  HG  LEU A 644      21.076  24.547  38.138  1.00 38.23           H
ATOM   1252 HD11 LEU A 644      22.385  24.442  40.358  1.00 37.98           H
ATOM   1253 HD12 LEU A 644      20.638  24.660  40.570  1.00 37.98           H
ATOM   1254 HD13 LEU A 644      21.390  23.079  40.848  1.00 37.98           H
ATOM   1255 HD21 LEU A 644      23.318  23.354  38.298  1.00 41.20           H
ATOM   1256 HD22 LEU A 644      22.511  21.856  38.764  1.00 41.20           H
ATOM   1257 HD23 LEU A 644      22.249  22.522  37.157  1.00 41.20           H
ATOM   1258  N   SER A 645      17.222  21.605  37.604  1.00 22.40           N
ATOM   1259  CA  SER A 645      16.163  20.614  37.633  1.00 21.43           C
ATOM   1260  C   SER A 645      15.961  19.945  36.272  1.00 23.25           C
ATOM   1261  O   SER A 645      15.903  18.718  36.199  1.00 25.12           O
ATOM   1262  CB  SER A 645      14.883  21.271  38.135  1.00 22.42           C
ATOM   1263  OG  SER A 645      13.969  20.237  38.347  1.00 30.28           O
ATOM   1264  H   SER A 645      16.976  22.565  37.800  1.00 26.88           H
ATOM   1265  HA  SER A 645      16.465  19.853  38.355  1.00 25.71           H
ATOM   1266  HB2 SER A 645      15.062  21.808  39.068  1.00 26.91           H
ATOM   1267  HB3 SER A 645      14.489  21.947  37.380  1.00 26.91           H
ATOM   1268  HG  SER A 645      13.089  20.545  38.109  1.00 36.33           H
ATOM   1269  N   TYR A 646      15.889  20.757  35.210  1.00 22.41           N
ATOM   1270  CA  TYR A 646      15.839  20.294  33.833  1.00 23.91           C
ATOM   1271  C   TYR A 646      17.044  19.408  33.498  1.00 21.25           C
ATOM   1272  O   TYR A 646      16.853  18.344  32.917  1.00 21.93           O
ATOM   1273  CB  TYR A 646      15.685  21.489  32.885  1.00 24.04           C
ATOM   1274  CG  TYR A 646      16.014  21.192  31.443  1.00 20.66           C
ATOM   1275  CD1 TYR A 646      17.222  21.662  30.892  1.00 21.49           C
ATOM   1276  CD2 TYR A 646      15.138  20.408  30.676  1.00 21.29           C
ATOM   1277  CE1 TYR A 646      17.551  21.364  29.565  1.00 20.87           C
ATOM   1278  CE2 TYR A 646      15.461  20.108  29.350  1.00 22.07           C
ATOM   1279  CZ  TYR A 646      16.662  20.589  28.790  1.00 24.85           C
ATOM   1280  OH  TYR A 646      16.937  20.255  27.506  1.00 22.67           O
ATOM   1281  H   TYR A 646      15.938  21.754  35.362  1.00 26.90           H
ATOM   1282  HA  TYR A 646      14.951  19.676  33.716  1.00 28.70           H
ATOM   1283  HB2 TYR A 646      14.655  21.845  32.942  1.00 28.85           H
ATOM   1284  HB3 TYR A 646      16.330  22.298  33.219  1.00 28.85           H
ATOM   1285  HD1 TYR A 646      17.900  22.254  31.489  1.00 25.79           H
ATOM   1286  HD2 TYR A 646      14.217  20.038  31.102  1.00 25.55           H
ATOM   1287  HE1 TYR A 646      18.467  21.732  29.131  1.00 25.05           H
ATOM   1288  HE2 TYR A 646      14.785  19.519  28.747  1.00 26.49           H
ATOM   1289  HH  TYR A 646      17.672  20.752  27.135  1.00 27.21           H
ATOM   1290  N   LEU A 647      18.249  19.823  33.889  1.00 21.95           N
ATOM   1291  CA  LEU A 647      19.457  19.091  33.525  1.00 23.54           C
ATOM   1292  C   LEU A 647      19.479  17.698  34.173  1.00 23.86           C
ATOM   1293  O   LEU A 647      19.901  16.725  33.583  1.00 25.80           O
ATOM   1294  CB  LEU A 647      20.731  19.832  33.940  1.00 20.88           C
ATOM   1295  CG  LEU A 647      20.923  21.105  33.103  1.00 24.00           C
ATOM   1296  CD1 LEU A 647      22.113  21.902  33.650  1.00 22.87           C
ATOM   1297  CD2 LEU A 647      21.118  20.769  31.622  1.00 25.75           C
ATOM   1298  H   LEU A 647      18.320  20.650  34.438  1.00 26.34           H
ATOM   1299  HA  LEU A 647      19.488  18.935  32.409  1.00 28.25           H
ATOM   1300  HB2 LEU A 647      20.693  20.088  35.020  1.00 25.06           H
ATOM   1301  HB3 LEU A 647      21.603  19.159  33.826  1.00 25.06           H
ATOM   1302  HG  LEU A 647      19.993  21.732  33.206  1.00 28.80           H
ATOM   1303 HD11 LEU A 647      22.272  22.824  33.087  1.00 27.45           H
ATOM   1304 HD12 LEU A 647      21.946  22.178  34.697  1.00 27.45           H
ATOM   1305 HD13 LEU A 647      23.036  21.314  33.610  1.00 27.45           H
ATOM   1306 HD21 LEU A 647      21.222  21.674  31.009  1.00 30.90           H
ATOM   1307 HD22 LEU A 647      21.994  20.128  31.466  1.00 30.90           H
ATOM   1308 HD23 LEU A 647      20.251  20.214  31.238  1.00 30.90           H
ATOM   1309  N   GLY A 648      18.934  17.634  35.386  1.00 23.54           N
ATOM   1310  CA  GLY A 648      18.924  16.423  36.163  1.00 23.10           C
ATOM   1311  C   GLY A 648      20.237  16.288  36.894  1.00 21.77           C
ATOM   1312  O   GLY A 648      21.089  17.176  36.856  1.00 25.72           O
ATOM   1313  H   GLY A 648      18.579  18.481  35.812  1.00 28.25           H
ATOM   1314  HA2 GLY A 648      18.124  16.484  36.893  1.00 27.72           H
ATOM   1315  HA3 GLY A 648      18.776  15.557  35.518  1.00 27.72           H
ATOM   1316  N   ASN A 649      20.379  15.164  37.584  1.00 21.00           N
ATOM   1317  CA  ASN A 649      21.525  14.923  38.427  1.00 23.80           C
ATOM   1318  C   ASN A 649      22.443  13.911  37.767  1.00 22.07           C
ATOM   1319  O   ASN A 649      22.012  12.838  37.364  1.00 27.47           O
ATOM   1320  CB  ASN A 649      21.018  14.559  39.824  1.00 23.44           C
ATOM   1321  CG  ASN A 649      20.505  15.799  40.573  1.00 34.22           C
ATOM   1322  OD1 ASN A 649      20.790  16.944  40.226  1.00 27.00           O
ATOM   1323  ND2 ASN A 649      19.801  15.591  41.677  1.00 32.47           N
ATOM   1324  H   ASN A 649      19.673  14.446  37.510  1.00 25.20           H
ATOM   1325  HA  ASN A 649      22.096  15.838  38.545  1.00 28.57           H
ATOM   1326  HB2 ASN A 649      20.229  13.806  39.760  1.00 28.13           H
ATOM   1327  HB3 ASN A 649      21.836  14.111  40.378  1.00 28.13           H
ATOM   1328 HD21 ASN A 649      19.482  16.383  42.216  1.00 38.97           H
ATOM   1329 HD22 ASN A 649      19.618  14.651  41.992  1.00 38.97           H
ATOM   1330  N   HIS A 650      23.705  14.332  37.619  1.00 21.84           N
ATOM   1331  CA  HIS A 650      24.725  13.674  36.830  1.00 22.37           C
ATOM   1332  C   HIS A 650      26.038  13.722  37.569  1.00 19.83           C
ATOM   1333  O   HIS A 650      26.302  14.598  38.383  1.00 22.22           O
ATOM   1334  CB  HIS A 650      24.850  14.354  35.450  1.00 23.45           C
ATOM   1335  CG  HIS A 650      23.594  14.219  34.660  1.00 26.21           C
ATOM   1336  ND1 HIS A 650      23.230  13.070  33.955  1.00 32.19           N
ATOM   1337  CD2 HIS A 650      22.557  15.104  34.666  1.00 23.03           C
ATOM   1338  CE1 HIS A 650      21.968  13.279  33.583  1.00 30.93           C
ATOM   1339  NE2 HIS A 650      21.530  14.472  34.019  1.00 25.54           N
ATOM   1340  H   HIS A 650      23.950  15.242  37.986  1.00 26.21           H
ATOM   1341  HA  HIS A 650      24.453  12.630  36.676  1.00 26.84           H
ATOM   1342  HB2 HIS A 650      25.657  13.881  34.891  1.00 28.15           H
ATOM   1343  HB3 HIS A 650      25.086  15.412  35.577  1.00 28.15           H
ATOM   1344  HD2 HIS A 650      22.525  16.056  35.170  1.00 27.63           H
ATOM   1345  HE1 HIS A 650      21.401  12.615  32.948  1.00 37.12           H
ATOM   1346  HE2 HIS A 650      20.629  14.878  33.802  1.00 30.65           H
ATOM   1347  N   MET A 651      26.901  12.758  37.273  1.00 21.93           N
ATOM   1348  CA  MET A 651      28.192  12.605  37.903  1.00 22.93           C
ATOM   1349  C   MET A 651      29.047  13.859  37.762  1.00 21.89           C
ATOM   1350  O   MET A 651      29.854  14.115  38.640  1.00 26.74           O
ATOM   1351  CB  MET A 651      28.901  11.390  37.288  1.00 27.42           C
ATOM   1352  CG  MET A 651      30.210  10.987  37.949  1.00 35.39           C
ATOM   1353  SD  MET A 651      29.933  10.228  39.563  1.00 36.45           S
ATOM   1354  CE  MET A 651      29.311   8.596  39.118  1.00 33.20           C
ATOM   1355  H   MET A 651      26.647  12.079  36.569  1.00 26.32           H
ATOM   1356  HA  MET A 651      28.031  12.412  38.965  1.00 27.52           H
ATOM   1357  HB2 MET A 651      28.225  10.538  37.301  1.00 32.90           H
ATOM   1358  HB3 MET A 651      29.124  11.626  36.248  1.00 32.90           H
ATOM   1359  HG2 MET A 651      30.703  10.259  37.308  1.00 42.46           H
ATOM   1360  HG3 MET A 651      30.875  11.845  38.053  1.00 42.46           H
ATOM   1361  HE1 MET A 651      29.139   8.017  40.026  1.00 39.84           H
ATOM   1362  HE2 MET A 651      28.373   8.687  38.573  1.00 39.84           H
ATOM   1363  HE3 MET A 651      30.047   8.083  38.496  1.00 39.84           H
ATOM   1364  N   ASN A 652      28.946  14.607  36.655  1.00 17.27           N
ATOM   1365  CA  ASN A 652      29.912  15.634  36.337  1.00 16.32           C
ATOM   1366  C   ASN A 652      29.315  17.033  36.289  1.00 15.45           C
ATOM   1367  O   ASN A 652      29.983  17.968  35.862  1.00 17.01           O
ATOM   1368  CB  ASN A 652      30.639  15.241  35.019  0.89 12.19           C
ATOM   1369  CG  ASN A 652      31.622  14.104  35.258  0.82 20.80           C
ATOM   1370  OD1 ASN A 652      31.655  13.145  34.502  0.72 24.57           O
ATOM   1371  ND2 ASN A 652      32.406  14.151  36.338  0.75 17.81           N
ATOM   1372  H   ASN A 652      28.260  14.360  35.959  1.00 20.73           H
ATOM   1373  HA  ASN A 652      30.651  15.690  37.120  1.00 19.58           H
ATOM   1374  HB2 ASN A 652      29.909  14.936  34.264  1.00 14.63           H
ATOM   1375  HB3 ASN A 652      31.185  16.084  34.611  1.00 14.63           H
ATOM   1376 HD21 ASN A 652      33.036  13.382  36.523  1.00 21.38           H
ATOM   1377 HD22 ASN A 652      32.390  14.944  36.962  1.00 21.38           H
ATOM   1378  N   ILE A 653      28.116  17.200  36.854  1.00 16.88           N
ATOM   1379  CA  ILE A 653      27.511  18.510  37.043  1.00 15.55           C
ATOM   1380  C   ILE A 653      27.040  18.553  38.486  1.00 15.40           C
ATOM   1381  O   ILE A 653      26.644  17.527  39.027  1.00 19.32           O
ATOM   1382  CB  ILE A 653      26.361  18.699  36.049  1.00 16.86           C
ATOM   1383  CG1 ILE A 653      26.848  18.556  34.569  1.00 17.29           C
ATOM   1384  CG2 ILE A 653      25.697  20.079  36.217  1.00 16.92           C
ATOM   1385  CD1 ILE A 653      25.729  18.207  33.589  1.00 24.92           C
ATOM   1386  H   ILE A 653      27.638  16.401  37.245  1.00 20.26           H
ATOM   1387  HA  ILE A 653      28.239  19.307  36.902  1.00 18.66           H
ATOM   1388  HB  ILE A 653      25.623  17.926  36.236  1.00 20.23           H
ATOM   1389 HG12 ILE A 653      27.332  19.479  34.249  1.00 20.75           H
ATOM   1390 HG13 ILE A 653      27.566  17.749  34.467  1.00 20.75           H
ATOM   1391 HG21 ILE A 653      24.928  20.223  35.461  1.00 20.30           H
ATOM   1392 HG22 ILE A 653      25.199  20.152  37.176  1.00 20.30           H
ATOM   1393 HG23 ILE A 653      26.443  20.870  36.141  1.00 20.30           H
ATOM   1394 HD11 ILE A 653      26.155  18.122  32.589  1.00 29.91           H
ATOM   1395 HD12 ILE A 653      25.269  17.256  33.857  1.00 29.91           H
ATOM   1396 HD13 ILE A 653      24.971  18.991  33.576  1.00 29.91           H
ATOM   1397  N   VAL A 654      27.109  19.745  39.064  1.00 15.43           N
ATOM   1398  CA  VAL A 654      26.584  19.970  40.420  1.00 15.20           C
ATOM   1399  C   VAL A 654      25.124  19.482  40.417  1.00 16.43           C
ATOM   1400  O   VAL A 654      24.342  19.714  39.519  1.00 17.78           O
ATOM   1401  CB  VAL A 654      26.696  21.475  40.777  0.97 16.72           C
ATOM   1402  CG1 VAL A 654      25.992  21.757  42.116  0.77 19.87           C
ATOM   1403  CG2 VAL A 654      28.149  21.863  40.978  0.79 19.27           C
ATOM   1404  H   VAL A 654      27.330  20.529  38.504  1.00 18.52           H
ATOM   1405  HA  VAL A 654      27.185  19.379  41.159  1.00 18.24           H
ATOM   1406  HB  VAL A 654      26.217  22.091  39.978  1.00 20.06           H
ATOM   1407 HG11 VAL A 654      26.091  22.816  42.378  0.76 23.84           H
ATOM   1408 HG12 VAL A 654      24.920  21.536  42.064  1.00 23.84           H
ATOM   1409 HG13 VAL A 654      26.435  21.164  42.921  1.00 23.84           H
ATOM   1410 HG21 VAL A 654      28.237  22.931  41.216  0.83 23.13           H
ATOM   1411 HG22 VAL A 654      28.616  21.309  41.807  0.86 23.13           H
ATOM   1412 HG23 VAL A 654      28.775  21.660  40.101  1.00 23.13           H
ATOM   1413  N   ASN A 655      24.797  18.732  41.503  1.00 17.79           N
ATOM   1414  CA  ASN A 655      23.500  18.069  41.700  1.00 18.71           C
ATOM   1415  C   ASN A 655      22.609  18.921  42.589  1.00 17.83           C
ATOM   1416  O   ASN A 655      23.010  19.230  43.702  1.00 19.64           O
ATOM   1417  CB  ASN A 655      23.626  16.699  42.391  1.00 22.66           C
ATOM   1418  CG  ASN A 655      24.063  15.530  41.519  1.00 30.42           C
ATOM   1419  OD1 ASN A 655      23.779  14.370  41.815  1.00 32.45           O
ATOM   1420  ND2 ASN A 655      24.735  15.805  40.416  1.00 26.39           N
ATOM   1421  H   ASN A 655      25.529  18.512  42.165  1.00 21.34           H
ATOM   1422  HA  ASN A 655      23.021  17.931  40.733  1.00 22.45           H
ATOM   1423  HB2 ASN A 655      24.323  16.772  43.224  1.00 27.19           H
ATOM   1424  HB3 ASN A 655      22.675  16.425  42.853  1.00 27.19           H
ATOM   1425 HD21 ASN A 655      25.028  15.051  39.813  1.00 31.67           H
ATOM   1426 HD22 ASN A 655      24.967  16.760  40.182  1.00 31.67           H
ATOM   1427  N   LEU A 656      21.415  19.214  42.084  1.00 20.07           N
ATOM   1428  CA  LEU A 656      20.376  19.883  42.862  1.00 18.18           C
ATOM   1429  C   LEU A 656      19.791  18.906  43.868  1.00 17.52           C
ATOM   1430  O   LEU A 656      19.486  17.769  43.540  1.00 21.86           O
ATOM   1431  CB  LEU A 656      19.336  20.382  41.868  1.00 20.53           C
ATOM   1432  CG  LEU A 656      18.100  21.065  42.498  1.00 21.54           C
ATOM   1433  CD1 LEU A 656      18.503  22.365  43.189  1.00 17.77           C
ATOM   1434  CD2 LEU A 656      17.063  21.306  41.380  1.00 24.59           C
ATOM   1435  H   LEU A 656      21.155  18.837  41.184  1.00 24.08           H
ATOM   1436  HA  LEU A 656      20.820  20.732  43.382  1.00 21.81           H
ATOM   1437  HB2 LEU A 656      19.822  21.094  41.206  1.00 24.63           H
ATOM   1438  HB3 LEU A 656      18.994  19.533  41.276  1.00 24.63           H
ATOM   1439  HG  LEU A 656      17.641  20.419  43.245  1.00 25.85           H
ATOM   1440 HD11 LEU A 656      17.647  22.778  43.723  1.00 21.32           H
ATOM   1441 HD12 LEU A 656      19.297  22.189  43.900  1.00 21.32           H
ATOM   1442 HD13 LEU A 656      18.853  23.094  42.458  1.00 21.32           H
ATOM   1443 HD21 LEU A 656      16.140  21.696  41.811  1.00 29.51           H
ATOM   1444 HD22 LEU A 656      17.449  22.021  40.653  1.00 29.51           H
ATOM   1445 HD23 LEU A 656      16.841  20.370  40.870  1.00 29.51           H
ATOM   1446  N   LEU A 657      19.605  19.379  45.107  1.00 19.36           N
ATOM   1447  CA  LEU A 657      19.034  18.562  46.168  1.00 21.25           C
ATOM   1448  C   LEU A 657      17.707  19.099  46.666  1.00 21.82           C
ATOM   1449  O   LEU A 657      16.884  18.327  47.159  1.00 21.89           O
ATOM   1450  CB  LEU A 657      20.001  18.464  47.347  1.00 20.28           C
ATOM   1451  CG  LEU A 657      21.344  17.814  46.967  1.00 26.49           C
ATOM   1452  CD1 LEU A 657      22.224  17.731  48.205  1.00 22.93           C
ATOM   1453  CD2 LEU A 657      21.115  16.406  46.403  1.00 29.72           C
ATOM   1454  H   LEU A 657      19.931  20.303  45.340  1.00 23.23           H
ATOM   1455  HA  LEU A 657      18.819  17.563  45.795  1.00 25.50           H
ATOM   1456  HB2 LEU A 657      20.179  19.457  47.760  1.00 24.33           H
ATOM   1457  HB3 LEU A 657      19.528  17.845  48.107  1.00 24.33           H
ATOM   1458  HG  LEU A 657      21.851  18.421  46.219  1.00 31.78           H
ATOM   1459 HD11 LEU A 657      23.192  17.300  47.951  1.00 27.52           H
ATOM   1460 HD12 LEU A 657      22.385  18.729  48.614  1.00 27.52           H
ATOM   1461 HD13 LEU A 657      21.747  17.111  48.964  1.00 27.52           H
ATOM   1462 HD21 LEU A 657      22.066  15.901  46.297  1.00 35.67           H
ATOM   1463 HD22 LEU A 657      20.487  15.823  47.077  1.00 35.67           H
ATOM   1464 HD23 LEU A 657      20.649  16.450  45.423  1.00 35.67           H
ATOM   1465  N   GLY A 658      17.498  20.395  46.552  1.00 19.86           N
ATOM   1466  CA  GLY A 658      16.259  20.987  47.049  1.00 22.79           C
ATOM   1467  C   GLY A 658      16.312  22.487  46.941  1.00 25.15           C
ATOM   1468  O   GLY A 658      17.298  23.051  46.480  1.00 20.24           O
ATOM   1469  H   GLY A 658      18.230  21.005  46.218  1.00 23.83           H
ATOM   1470  HA2 GLY A 658      15.422  20.616  46.466  1.00 27.35           H
ATOM   1471  HA3 GLY A 658      16.122  20.707  48.093  1.00 27.35           H
ATOM   1472  N   ALA A 659      15.247  23.132  47.413  1.00 20.73           N
ATOM   1473  CA  ALA A 659      15.182  24.571  47.432  1.00 16.67           C
ATOM   1474  C   ALA A 659      14.237  24.991  48.534  1.00 20.14           C
ATOM   1475  O   ALA A 659      13.360  24.217  48.905  1.00 20.82           O
ATOM   1476  CB  ALA A 659      14.668  25.079  46.087  1.00 18.24           C
ATOM   1477  H   ALA A 659      14.432  22.609  47.710  1.00 24.87           H
ATOM   1478  HA  ALA A 659      16.167  24.993  47.630  1.00 20.00           H
ATOM   1479  HB1 ALA A 659      14.575  26.162  46.105  1.00 21.88           H
ATOM   1480  HB2 ALA A 659      15.373  24.795  45.307  1.00 21.88           H
ATOM   1481  HB3 ALA A 659      13.696  24.641  45.865  1.00 21.88           H
ATOM   1482  N   CYS A 660      14.422  26.217  48.993  1.00 19.94           N
ATOM   1483  CA  CYS A 660      13.491  26.856  49.902  1.00 18.85           C
ATOM   1484  C   CYS A 660      13.110  28.161  49.227  1.00 15.46           C
ATOM   1485  O   CYS A 660      13.885  29.106  49.253  1.00 20.57           O
ATOM   1486  CB  CYS A 660      14.103  27.145  51.249  1.00 20.16           C
ATOM   1487  SG  CYS A 660      14.944  25.714  51.993  1.00 21.58           S
ATOM   1488  H   CYS A 660      15.162  26.785  48.607  1.00 23.93           H
ATOM   1489  HA  CYS A 660      12.610  26.232  50.032  1.00 22.62           H
ATOM   1490  HB2 CYS A 660      14.814  27.966  51.186  1.00 24.19           H
ATOM   1491  HB3 CYS A 660      13.298  27.448  51.917  1.00 24.19           H
ATOM   1492  HG  CYS A 660      13.888  24.901  51.929  1.00 25.89           H
ATOM   1493  N   THR A 661      11.930  28.181  48.647  1.00 17.28           N
ATOM   1494  CA  THR A 661      11.498  29.301  47.816  1.00 16.34           C
ATOM   1495  C   THR A 661      10.455  30.162  48.482  1.00 18.52           C
ATOM   1496  O   THR A 661      10.149  31.233  47.965  1.00 21.67           O
ATOM   1497  CB  THR A 661      10.958  28.800  46.485  1.00 19.20           C
ATOM   1498  OG1 THR A 661       9.756  28.048  46.618  1.00 19.52           O
ATOM   1499  CG2 THR A 661      11.989  27.930  45.762  1.00 20.00           C
ATOM   1500  H   THR A 661      11.363  27.346  48.636  1.00 20.74           H
ATOM   1501  HA  THR A 661      12.350  29.944  47.597  1.00 19.61           H
ATOM   1502  HB  THR A 661      10.756  29.665  45.852  1.00 23.04           H
ATOM   1503  HG1 THR A 661       9.944  27.216  47.065  1.00 23.43           H
ATOM   1504 HG21 THR A 661      11.591  27.635  44.792  1.00 24.01           H
ATOM   1505 HG22 THR A 661      12.918  28.484  45.626  1.00 24.01           H
ATOM   1506 HG23 THR A 661      12.183  27.014  46.322  1.00 24.01           H
ATOM   1507  N   ILE A 662       9.872  29.698  49.589  1.00 19.37           N
ATOM   1508  CA  ILE A 662       8.785  30.406  50.252  1.00 18.94           C
ATOM   1509  C   ILE A 662       9.105  30.479  51.735  1.00 20.88           C
ATOM   1510  O   ILE A 662       9.920  29.720  52.257  1.00 19.41           O
ATOM   1511  CB  ILE A 662       7.431  29.729  50.004  1.00 16.66           C
ATOM   1512  CG1 ILE A 662       7.404  28.251  50.444  1.00 18.55           C
ATOM   1513  CG2 ILE A 662       7.069  29.854  48.514  1.00 17.82           C
ATOM   1514  CD1 ILE A 662       6.010  27.639  50.420  1.00 21.70           C
ATOM   1515  H   ILE A 662      10.133  28.788  49.943  1.00 23.24           H
ATOM   1516  HA  ILE A 662       8.715  31.431  49.890  1.00 22.73           H
ATOM   1517  HB  ILE A 662       6.670  30.261  50.572  1.00 20.00           H
ATOM   1518 HG12 ILE A 662       8.052  27.655  49.803  1.00 22.26           H
ATOM   1519 HG13 ILE A 662       7.777  28.168  51.466  1.00 22.26           H
ATOM   1520 HG21 ILE A 662       6.038  29.549  48.342  1.00 21.39           H
ATOM   1521 HG22 ILE A 662       7.176  30.895  48.203  1.00 21.39           H
ATOM   1522 HG23 ILE A 662       7.719  29.222  47.912  1.00 21.39           H
ATOM   1523 HD11 ILE A 662       6.062  26.618  50.800  1.00 26.03           H
ATOM   1524 HD12 ILE A 662       5.343  28.219  51.058  1.00 26.03           H
ATOM   1525 HD13 ILE A 662       5.612  27.607  49.408  1.00 26.03           H
ATOM   1526  N   GLY A 663       8.468  31.446  52.392  1.00 18.26           N
ATOM   1527  CA  GLY A 663       8.572  31.588  53.832  1.00 18.62           C
ATOM   1528  C   GLY A 663       9.934  32.034  54.313  1.00 18.74           C
ATOM   1529  O   GLY A 663      10.332  31.740  55.444  1.00 23.34           O
ATOM   1530  H   GLY A 663       7.787  32.010  51.909  1.00 21.91           H
ATOM   1531  HA2 GLY A 663       7.822  32.308  54.165  1.00 22.34           H
ATOM   1532  HA3 GLY A 663       8.359  30.617  54.276  1.00 22.34           H
ATOM   1533  N   GLY A 664      10.674  32.759  53.490  1.00 20.72           N
ATOM   1534  CA  GLY A 664      12.000  33.250  53.791  1.00 22.37           C
ATOM   1535  C   GLY A 664      12.758  33.520  52.497  1.00 24.70           C
ATOM   1536  O   GLY A 664      12.190  33.396  51.416  1.00 23.74           O
ATOM   1537  H   GLY A 664      10.298  32.977  52.578  1.00 24.86           H
ATOM   1538  HA2 GLY A 664      11.911  34.177  54.354  1.00 26.85           H
ATOM   1539  HA3 GLY A 664      12.545  32.521  54.389  1.00 26.85           H
ATOM   1540  N   PRO A 665      14.047  33.866  52.602  1.00 24.15           N
ATOM   1541  CA  PRO A 665      14.877  34.145  51.436  1.00 23.31           C
ATOM   1542  C   PRO A 665      14.921  32.931  50.500  1.00 21.73           C
ATOM   1543  O   PRO A 665      14.973  31.785  50.908  1.00 22.91           O
ATOM   1544  CB  PRO A 665      16.249  34.485  52.039  1.00 27.14           C
ATOM   1545  CG  PRO A 665      15.950  34.924  53.464  1.00 34.52           C
ATOM   1546  CD  PRO A 665      14.804  34.010  53.835  1.00 25.54           C
ATOM   1547  HA  PRO A 665      14.527  35.046  50.933  1.00 27.97           H
ATOM   1548  HB2 PRO A 665      16.842  33.570  52.078  1.00 32.56           H
ATOM   1549  HB3 PRO A 665      16.789  35.275  51.525  1.00 32.56           H
ATOM   1550  HG2 PRO A 665      16.800  34.757  54.122  1.00 41.42           H
ATOM   1551  HG3 PRO A 665      15.653  35.973  53.472  1.00 41.42           H
ATOM   1552  HD2 PRO A 665      15.186  33.041  54.156  1.00 30.65           H
ATOM   1553  HD3 PRO A 665      14.227  34.494  54.622  1.00 30.65           H
ATOM   1554  N   THR A 666      14.885  33.150  49.188  1.00 20.48           N
ATOM   1555  CA  THR A 666      14.946  32.080  48.224  1.00 19.99           C
ATOM   1556  C   THR A 666      16.333  31.451  48.226  1.00 18.05           C
ATOM   1557  O   THR A 666      17.347  32.152  48.191  1.00 19.34           O
ATOM   1558  CB  THR A 666      14.542  32.661  46.866  1.00 20.17           C
ATOM   1559  OG1 THR A 666      13.195  33.079  46.954  1.00 25.69           O
ATOM   1560  CG2 THR A 666      14.621  31.615  45.762  1.00 22.66           C
ATOM   1561  H   THR A 666      14.864  34.101  48.846  1.00 24.57           H
ATOM   1562  HA  THR A 666      14.189  31.352  48.495  1.00 23.99           H
ATOM   1563  HB  THR A 666      15.180  33.512  46.625  1.00 24.20           H
ATOM   1564  HG1 THR A 666      13.115  33.727  47.661  1.00 30.83           H
ATOM   1565 HG21 THR A 666      14.319  32.070  44.818  1.00 27.19           H
ATOM   1566 HG22 THR A 666      15.636  31.234  45.665  1.00 27.19           H
ATOM   1567 HG23 THR A 666      13.939  30.796  45.984  1.00 27.19           H
ATOM   1568  N   LEU A 667      16.351  30.126  48.369  1.00 23.42           N
ATOM   1569  CA  LEU A 667      17.538  29.318  48.633  1.00 26.21           C
ATOM   1570  C   LEU A 667      17.517  28.149  47.660  1.00 16.97           C
ATOM   1571  O   LEU A 667      16.486  27.519  47.431  1.00 16.55           O
ATOM   1572  CB  LEU A 667      17.540  28.688  50.057  1.00 22.80           C
ATOM   1573  CG  LEU A 667      17.272  29.563  51.294  1.00 25.37           C
ATOM   1574  CD1 LEU A 667      17.449  28.726  52.545  1.00 23.87           C
ATOM   1575  CD2 LEU A 667      18.180  30.788  51.394  1.00 26.38           C
ATOM   1576  H   LEU A 667      15.466  29.639  48.383  1.00 28.11           H
ATOM   1577  HA  LEU A 667      18.436  29.913  48.507  1.00 31.45           H
ATOM   1578  HB2 LEU A 667      16.814  27.875  50.077  1.00 27.36           H
ATOM   1579  HB3 LEU A 667      18.516  28.226  50.185  1.00 27.36           H
ATOM   1580  HG  LEU A 667      16.232  29.857  51.274  1.00 30.45           H
ATOM   1581 HD11 LEU A 667      17.234  29.335  53.422  1.00 28.65           H
ATOM   1582 HD12 LEU A 667      16.763  27.882  52.532  1.00 28.65           H
ATOM   1583 HD13 LEU A 667      18.476  28.365  52.613  1.00 28.65           H
ATOM   1584 HD21 LEU A 667      17.860  31.419  52.223  1.00 31.65           H
ATOM   1585 HD22 LEU A 667      19.200  30.458  51.576  1.00 31.65           H
ATOM   1586 HD23 LEU A 667      18.138  31.370  50.478  1.00 31.65           H
ATOM   1587  N   VAL A 668      18.682  27.832  47.077  1.00 20.96           N
ATOM   1588  CA  VAL A 668      18.885  26.658  46.259  1.00 17.77           C
ATOM   1589  C   VAL A 668      20.016  25.837  46.912  1.00 13.75           C
ATOM   1590  O   VAL A 668      21.089  26.293  47.236  1.00 18.80           O
ATOM   1591  CB  VAL A 668      19.246  27.029  44.777  1.00 17.99           C
ATOM   1592  CG1 VAL A 668      19.461  25.757  43.957  1.00 20.63           C
ATOM   1593  CG2 VAL A 668      18.157  27.904  44.168  1.00 20.00           C
ATOM   1594  H   VAL A 668      19.449  28.463  47.179  1.00 25.15           H
ATOM   1595  HA  VAL A 668      17.960  26.019  46.215  1.00 21.32           H
ATOM   1596  HB  VAL A 668      20.199  27.615  44.813  1.00 21.59           H
ATOM   1597 HG11 VAL A 668      19.667  25.993  42.905  1.00 24.76           H
ATOM   1598 HG12 VAL A 668      20.298  25.155  44.323  1.00 24.76           H
ATOM   1599 HG13 VAL A 668      18.579  25.112  43.968  1.00 24.76           H
ATOM   1600 HG21 VAL A 668      18.410  28.183  43.138  1.00 24.00           H
ATOM   1601 HG22 VAL A 668      17.185  27.404  44.133  1.00 24.00           H
ATOM   1602 HG23 VAL A 668      18.036  28.837  44.734  1.00 24.00           H
ATOM   1603  N   ILE A 669      19.703  24.551  47.103  1.00 17.09           N
ATOM   1604  CA  ILE A 669      20.507  23.580  47.812  1.00 18.42           C
ATOM   1605  C   ILE A 669      21.056  22.557  46.805  1.00 14.49           C
ATOM   1606  O   ILE A 669      20.296  21.917  46.094  1.00 17.53           O
ATOM   1607  CB  ILE A 669      19.671  22.839  48.885  1.00 21.76           C
ATOM   1608  CG1 ILE A 669      18.836  23.777  49.787  1.00 23.27           C
ATOM   1609  CG2 ILE A 669      20.629  21.989  49.738  1.00 22.21           C
ATOM   1610  CD1 ILE A 669      17.680  23.004  50.439  1.00 20.05           C
ATOM   1611  H   ILE A 669      18.811  24.218  46.759  1.00 20.51           H
ATOM   1612  HA  ILE A 669      21.324  24.096  48.305  1.00 22.10           H
ATOM   1613  HB  ILE A 669      18.993  22.156  48.376  1.00 26.11           H
ATOM   1614 HG12 ILE A 669      19.460  24.221  50.557  1.00 27.92           H
ATOM   1615 HG13 ILE A 669      18.383  24.585  49.215  1.00 27.92           H
ATOM   1616 HG21 ILE A 669      20.099  21.533  50.571  1.00 26.65           H
ATOM   1617 HG22 ILE A 669      21.061  21.192  49.137  1.00 26.65           H
ATOM   1618 HG23 ILE A 669      21.428  22.620  50.124  1.00 26.65           H
ATOM   1619 HD11 ILE A 669      16.992  23.715  50.896  1.00 24.06           H
ATOM   1620 HD12 ILE A 669      17.126  22.420  49.708  1.00 24.06           H
ATOM   1621 HD13 ILE A 669      18.065  22.343  51.215  1.00 24.06           H
ATOM   1622  N   THR A 670      22.365  22.426  46.809  1.00 19.02           N
ATOM   1623  CA  THR A 670      23.033  21.396  46.059  1.00 19.57           C
ATOM   1624  C   THR A 670      23.947  20.578  46.953  1.00 21.14           C
ATOM   1625  O   THR A 670      24.200  20.894  48.088  1.00 19.51           O
ATOM   1626  CB  THR A 670      23.932  21.985  44.915  1.00 16.93           C
ATOM   1627  OG1 THR A 670      25.043  22.722  45.447  1.00 18.43           O
ATOM   1628  CG2 THR A 670      23.154  22.939  44.037  1.00 18.96           C
ATOM   1629  H   THR A 670      22.908  22.990  47.433  1.00 22.82           H
ATOM   1630  HA  THR A 670      22.302  20.692  45.574  1.00 23.48           H
ATOM   1631  HB  THR A 670      24.380  21.163  44.310  1.00 20.32           H
ATOM   1632  HG1 THR A 670      25.550  22.182  46.087  1.00 22.12           H
ATOM   1633 HG21 THR A 670      23.791  23.369  43.252  1.00 22.75           H
ATOM   1634 HG22 THR A 670      22.315  22.443  43.540  1.00 22.75           H
ATOM   1635 HG23 THR A 670      22.756  23.784  44.617  1.00 22.75           H
ATOM   1636  N   GLU A 671      24.534  19.528  46.357  1.00 19.14           N
ATOM   1637  CA  GLU A 671      25.658  18.865  46.981  1.00 19.36           C
ATOM   1638  C   GLU A 671      26.746  19.877  47.322  1.00 18.23           C
ATOM   1639  O   GLU A 671      26.924  20.932  46.704  1.00 19.62           O
ATOM   1640  CB  GLU A 671      26.226  17.768  46.071  1.00 19.87           C
ATOM   1641  CG  GLU A 671      26.901  18.359  44.829  1.00 19.95           C
ATOM   1642  CD  GLU A 671      27.312  17.251  43.884  1.00 22.72           C
ATOM   1643  OE1 GLU A 671      26.899  17.310  42.713  1.00 20.18           O
ATOM   1644  OE2 GLU A 671      28.015  16.328  44.341  1.00 21.89           O1-
ATOM   1645  H   GLU A 671      24.254  19.252  45.427  1.00 22.97           H
ATOM   1646  HA  GLU A 671      25.316  18.390  47.900  1.00 23.23           H
ATOM   1647  HB2 GLU A 671      26.950  17.181  46.635  1.00 23.84           H
ATOM   1648  HB3 GLU A 671      25.418  17.104  45.762  1.00 23.84           H
ATOM   1649  HG2 GLU A 671      26.245  19.059  44.311  1.00 23.94           H
ATOM   1650  HG3 GLU A 671      27.815  18.857  45.156  1.00 23.94           H
ATOM   1651  N   TYR A 672      27.504  19.506  48.337  1.00 18.93           N
ATOM   1652  CA  TYR A 672      28.724  20.152  48.746  1.00 17.56           C
ATOM   1653  C   TYR A 672      29.879  19.285  48.182  1.00 18.26           C
ATOM   1654  O   TYR A 672      29.812  18.071  48.162  1.00 20.43           O
ATOM   1655  CB  TYR A 672      28.824  20.150  50.297  1.00 19.58           C
ATOM   1656  CG  TYR A 672      30.144  20.661  50.782  1.00 18.87           C
ATOM   1657  CD1 TYR A 672      31.126  19.766  51.244  1.00 21.34           C
ATOM   1658  CD2 TYR A 672      30.389  22.039  50.825  1.00 19.77           C
ATOM   1659  CE1 TYR A 672      32.334  20.241  51.744  1.00 23.16           C
ATOM   1660  CE2 TYR A 672      31.616  22.534  51.253  1.00 22.79           C
ATOM   1661  CZ  TYR A 672      32.572  21.621  51.716  1.00 24.10           C
ATOM   1662  OH  TYR A 672      33.829  22.044  52.103  1.00 34.41           O
ATOM   1663  H   TYR A 672      27.302  18.611  48.726  1.00 22.72           H
ATOM   1664  HA  TYR A 672      28.785  21.208  48.379  1.00 21.07           H
ATOM   1665  HB2 TYR A 672      27.998  20.763  50.697  1.00 23.49           H
ATOM   1666  HB3 TYR A 672      28.632  19.119  50.664  1.00 23.49           H
ATOM   1667  HD1 TYR A 672      30.922  18.696  51.242  1.00 25.61           H
ATOM   1668  HD2 TYR A 672      29.614  22.728  50.488  1.00 23.73           H
ATOM   1669  HE1 TYR A 672      33.079  19.574  52.172  1.00 27.79           H
ATOM   1670  HE2 TYR A 672      31.819  23.602  51.246  1.00 27.34           H
ATOM   1671  HH  TYR A 672      33.776  22.919  52.563  1.00 41.29           H
ATOM   1672  N   CYS A 673      30.929  20.024  47.681  1.00 19.72           N
ATOM   1673  CA  CYS A 673      32.036  19.394  46.943  1.00 20.43           C
ATOM   1674  C   CYS A 673      33.265  19.597  47.830  1.00 16.22           C
ATOM   1675  O   CYS A 673      33.791  20.678  47.984  1.00 19.88           O
ATOM   1676  CB  CYS A 673      32.244  20.034  45.567  1.00 19.55           C
ATOM   1677  SG  CYS A 673      30.849  19.581  44.461  1.00 19.17           S
ATOM   1678  H   CYS A 673      30.978  21.045  47.796  1.00 23.66           H
ATOM   1679  HA  CYS A 673      31.799  18.296  46.822  1.00 24.52           H
ATOM   1680  HB2 CYS A 673      32.320  21.133  45.648  1.00 23.46           H
ATOM   1681  HB3 CYS A 673      33.200  19.692  45.140  1.00 23.46           H
ATOM   1682  HG  CYS A 673      31.543  19.589  43.300  1.00 23.00           H
ATOM   1683  N   CYS A 674      33.709  18.461  48.400  1.00 19.88           N
ATOM   1684  CA  CYS A 674      34.630  18.475  49.542  1.00 19.99           C
ATOM   1685  C   CYS A 674      35.992  19.075  49.244  1.00 20.11           C
ATOM   1686  O   CYS A 674      36.666  19.542  50.152  1.00 23.83           O
ATOM   1687  CB  CYS A 674      34.775  17.094  50.163  1.00 20.22           C
ATOM   1688  SG  CYS A 674      35.537  15.885  49.044  1.00 20.99           S
ATOM   1689  H   CYS A 674      33.226  17.596  48.204  1.00 23.86           H
ATOM   1690  HA  CYS A 674      34.180  19.113  50.300  1.00 23.99           H
ATOM   1691  HB2 CYS A 674      35.387  17.160  51.064  1.00 24.27           H
ATOM   1692  HB3 CYS A 674      33.795  16.733  50.459  1.00 24.27           H
ATOM   1693  HG  CYS A 674      36.763  16.413  49.109  1.00 25.19           H
ATOM   1694  N   TYR A 675      36.442  19.086  47.974  1.00 17.95           N
ATOM   1695  CA  TYR A 675      37.708  19.724  47.602  1.00 19.12           C
ATOM   1696  C   TYR A 675      37.576  21.147  47.086  1.00 19.59           C
ATOM   1697  O   TYR A 675      38.568  21.784  46.753  1.00 24.09           O
ATOM   1698  CB  TYR A 675      38.433  18.854  46.571  1.00 19.68           C
ATOM   1699  CG  TYR A 675      38.776  17.498  47.088  1.00 22.42           C
ATOM   1700  CD1 TYR A 675      39.665  17.400  48.171  1.00 24.79           C
ATOM   1701  CD2 TYR A 675      38.193  16.347  46.536  1.00 20.46           C
ATOM   1702  CE1 TYR A 675      39.938  16.144  48.714  1.00 25.93           C
ATOM   1703  CE2 TYR A 675      38.502  15.079  47.038  1.00 21.97           C
ATOM   1704  CZ  TYR A 675      39.355  14.986  48.164  1.00 24.86           C
ATOM   1705  OH  TYR A 675      39.597  13.791  48.748  1.00 31.35           O
ATOM   1706  H   TYR A 675      35.870  18.695  47.240  1.00 21.54           H
ATOM   1707  HA  TYR A 675      38.359  19.773  48.474  1.00 22.95           H
ATOM   1708  HB2 TYR A 675      37.814  18.749  45.690  1.00 23.61           H
ATOM   1709  HB3 TYR A 675      39.356  19.349  46.268  1.00 23.61           H
ATOM   1710  HD1 TYR A 675      40.119  18.284  48.591  1.00 29.75           H
ATOM   1711  HD2 TYR A 675      37.507  16.446  45.709  1.00 24.55           H
ATOM   1712  HE1 TYR A 675      40.587  16.061  49.574  1.00 31.12           H
ATOM   1713  HE2 TYR A 675      38.050  14.199  46.610  1.00 26.37           H
ATOM   1714  HH  TYR A 675      39.305  13.053  48.208  1.00 37.61           H
ATOM   1715  N   GLY A 676      36.358  21.662  47.043  1.00 19.54           N
ATOM   1716  CA  GLY A 676      36.101  23.028  46.695  1.00 20.18           C
ATOM   1717  C   GLY A 676      36.273  23.260  45.192  1.00 19.25           C
ATOM   1718  O   GLY A 676      36.130  22.406  44.353  1.00 22.02           O
ATOM   1719  H   GLY A 676      35.590  21.058  47.227  1.00 23.45           H
ATOM   1720  HA2 GLY A 676      35.065  23.330  46.979  1.00 24.22           H
ATOM   1721  HA3 GLY A 676      36.782  23.725  47.246  1.00 24.22           H
ATOM   1722  N   ASP A 677      36.595  24.523  44.918  1.00 20.69           N
ATOM   1723  CA  ASP A 677      36.759  25.059  43.583  1.00 20.49           C
ATOM   1724  C   ASP A 677      38.028  24.508  42.955  1.00 20.99           C
ATOM   1725  O   ASP A 677      39.083  24.496  43.569  1.00 21.24           O
ATOM   1726  CB  ASP A 677      36.872  26.561  43.802  1.00 28.89           C
ATOM   1727  CG  ASP A 677      36.714  27.223  42.482  0.92 29.25           C
ATOM   1728  OD1 ASP A 677      35.548  27.546  42.181  0.70 24.20           O
ATOM   1729  OD2 ASP A 677      37.761  27.415  41.834  0.81 30.22           O1-
ATOM   1730  H   ASP A 677      36.760  25.167  45.675  1.00 24.83           H
ATOM   1731  HA  ASP A 677      35.891  24.832  42.967  1.00 24.59           H
ATOM   1732  HB2 ASP A 677      36.071  26.881  44.473  0.00 34.67           H
ATOM   1733  HB3 ASP A 677      37.853  26.781  44.216  1.00 34.67           H
ATOM   1734  N   LEU A 678      37.953  24.072  41.688  1.00 19.41           N
ATOM   1735  CA  LEU A 678      39.066  23.415  41.032  1.00 17.26           C
ATOM   1736  C   LEU A 678      40.237  24.376  40.854  1.00 20.17           C
ATOM   1737  O   LEU A 678      41.378  23.944  40.917  1.00 21.42           O
ATOM   1738  CB  LEU A 678      38.608  22.812  39.694  1.00 19.29           C
ATOM   1739  CG  LEU A 678      39.721  22.046  38.965  1.00 19.41           C
ATOM   1740  CD1 LEU A 678      40.192  20.803  39.703  1.00 20.29           C
ATOM   1741  CD2 LEU A 678      39.263  21.618  37.563  1.00 18.98           C
ATOM   1742  H   LEU A 678      37.093  24.182  41.177  1.00 23.29           H
ATOM   1743  HA  LEU A 678      39.377  22.596  41.676  1.00 20.71           H
ATOM   1744  HB2 LEU A 678      37.763  22.145  39.872  1.00 23.15           H
ATOM   1745  HB3 LEU A 678      38.278  23.635  39.064  1.00 23.15           H
ATOM   1746  HG  LEU A 678      40.583  22.694  38.828  1.00 23.29           H
ATOM   1747 HD11 LEU A 678      40.989  20.323  39.133  1.00 24.35           H
ATOM   1748 HD12 LEU A 678      40.588  21.070  40.680  1.00 24.35           H
ATOM   1749 HD13 LEU A 678      39.366  20.100  39.824  1.00 24.35           H
ATOM   1750 HD21 LEU A 678      40.118  21.278  36.982  1.00 22.77           H
ATOM   1751 HD22 LEU A 678      38.535  20.807  37.635  1.00 22.77           H
ATOM   1752 HD23 LEU A 678      38.797  22.463  37.062  1.00 22.77           H
ATOM   1753  N   LEU A 679      39.992  25.667  40.610  1.00 22.50           N
ATOM   1754  CA  LEU A 679      41.064  26.614  40.368  1.00 21.14           C
ATOM   1755  C   LEU A 679      41.896  26.726  41.656  1.00 21.27           C
ATOM   1756  O   LEU A 679      43.107  26.569  41.575  1.00 24.33           O
ATOM   1757  CB  LEU A 679      40.506  27.960  39.930  1.00 21.72           C
ATOM   1758  CG  LEU A 679      41.576  29.024  39.661  1.00 24.11           C
ATOM   1759  CD1 LEU A 679      42.524  28.584  38.536  1.00 24.54           C
ATOM   1760  CD2 LEU A 679      40.889  30.339  39.291  1.00 26.78           C
ATOM   1761  H   LEU A 679      39.038  26.006  40.605  1.00 27.00           H
ATOM   1762  HA  LEU A 679      41.689  26.215  39.570  1.00 25.37           H
ATOM   1763  HB2 LEU A 679      39.918  27.813  39.024  1.00 26.07           H
ATOM   1764  HB3 LEU A 679      39.838  28.331  40.705  1.00 26.07           H
ATOM   1765  HG  LEU A 679      42.156  29.193  40.568  1.00 28.93           H
ATOM   1766 HD11 LEU A 679      43.236  29.380  38.325  1.00 29.45           H
ATOM   1767 HD12 LEU A 679      43.083  27.696  38.828  1.00 29.45           H
ATOM   1768 HD13 LEU A 679      41.957  28.376  37.631  1.00 29.45           H
ATOM   1769 HD21 LEU A 679      41.638  31.106  39.094  1.00 32.14           H
ATOM   1770 HD22 LEU A 679      40.284  30.195  38.400  1.00 32.14           H
ATOM   1771 HD23 LEU A 679      40.251  30.671  40.110  1.00 32.14           H
ATOM   1772  N   ASN A 680      41.239  26.943  42.802  1.00 22.70           N
ATOM   1773  CA  ASN A 680      41.974  26.971  44.071  1.00 23.52           C
ATOM   1774  C   ASN A 680      42.709  25.657  44.311  1.00 26.34           C
ATOM   1775  O   ASN A 680      43.832  25.695  44.817  1.00 27.73           O
ATOM   1776  CB  ASN A 680      41.023  27.261  45.227  1.00 25.26           C
ATOM   1777  CG  ASN A 680      40.476  28.669  45.124  1.00 33.62           C
ATOM   1778  OD1 ASN A 680      41.254  29.609  45.043  1.00 49.77           O
ATOM   1779  ND2 ASN A 680      39.163  28.844  45.206  1.00 45.82           N
ATOM   1780  H   ASN A 680      40.233  27.036  42.801  1.00 27.24           H
ATOM   1781  HA  ASN A 680      42.719  27.765  44.025  1.00 28.22           H
ATOM   1782  HB2 ASN A 680      40.213  26.536  45.261  1.00 30.31           H
ATOM   1783  HB3 ASN A 680      41.621  27.203  46.138  1.00 30.31           H
ATOM   1784 HD21 ASN A 680      38.788  29.779  45.173  1.00 54.99           H
ATOM   1785 HD22 ASN A 680      38.542  28.053  45.293  1.00 54.99           H
ATOM   1786  N   PHE A 681      42.065  24.521  44.023  1.00 21.41           N
ATOM   1787  CA  PHE A 681      42.675  23.216  44.178  1.00 22.88           C
ATOM   1788  C   PHE A 681      43.970  23.092  43.372  1.00 25.29           C
ATOM   1789  O   PHE A 681      44.993  22.687  43.920  1.00 26.64           O
ATOM   1790  CB  PHE A 681      41.679  22.117  43.842  1.00 22.72           C
ATOM   1791  CG  PHE A 681      42.243  20.734  43.981  1.00 20.99           C
ATOM   1792  CD1 PHE A 681      42.804  20.084  42.867  1.00 25.61           C
ATOM   1793  CD2 PHE A 681      42.188  20.089  45.229  1.00 24.11           C
ATOM   1794  CE1 PHE A 681      43.232  18.757  42.971  1.00 30.58           C
ATOM   1795  CE2 PHE A 681      42.622  18.759  45.330  1.00 29.13           C
ATOM   1796  CZ  PHE A 681      43.126  18.091  44.197  1.00 27.37           C
ATOM   1797  H   PHE A 681      41.123  24.566  43.657  1.00 25.69           H
ATOM   1798  HA  PHE A 681      42.931  23.107  45.234  1.00 27.46           H
ATOM   1799  HB2 PHE A 681      40.813  22.218  44.497  1.00 27.26           H
ATOM   1800  HB3 PHE A 681      41.334  22.245  42.818  1.00 27.26           H
ATOM   1801  HD1 PHE A 681      42.859  20.589  41.914  1.00 30.73           H
ATOM   1802  HD2 PHE A 681      41.772  20.596  46.085  1.00 28.93           H
ATOM   1803  HE1 PHE A 681      43.609  18.247  42.100  1.00 36.70           H
ATOM   1804  HE2 PHE A 681      42.549  18.242  46.274  1.00 34.96           H
ATOM   1805  HZ  PHE A 681      43.429  17.058  44.268  1.00 32.84           H
ATOM   1806  N   LEU A 682      43.939  23.405  42.064  1.00 21.03           N
ATOM   1807  CA  LEU A 682      45.123  23.367  41.242  1.00 22.11           C
ATOM   1808  C   LEU A 682      46.242  24.254  41.801  1.00 23.50           C
ATOM   1809  O   LEU A 682      47.386  23.816  41.808  1.00 25.66           O
ATOM   1810  CB  LEU A 682      44.761  23.803  39.813  1.00 22.08           C
ATOM   1811  CG  LEU A 682      43.842  22.792  39.102  1.00 23.82           C
ATOM   1812  CD1 LEU A 682      43.222  23.458  37.866  1.00 22.86           C
ATOM   1813  CD2 LEU A 682      44.575  21.516  38.679  1.00 28.08           C
ATOM   1814  H   LEU A 682      43.076  23.733  41.657  1.00 25.23           H
ATOM   1815  HA  LEU A 682      45.491  22.340  41.229  1.00 26.53           H
ATOM   1816  HB2 LEU A 682      44.262  24.772  39.859  1.00 26.50           H
ATOM   1817  HB3 LEU A 682      45.672  23.931  39.228  1.00 26.50           H
ATOM   1818  HG  LEU A 682      43.039  22.484  39.766  1.00 28.58           H
ATOM   1819 HD11 LEU A 682      42.541  22.765  37.374  1.00 27.44           H
ATOM   1820 HD12 LEU A 682      42.662  24.347  38.155  1.00 27.44           H
ATOM   1821 HD13 LEU A 682      44.009  23.754  37.171  1.00 27.44           H
ATOM   1822 HD21 LEU A 682      43.874  20.830  38.202  1.00 33.70           H
ATOM   1823 HD22 LEU A 682      45.378  21.750  37.980  1.00 33.70           H
ATOM   1824 HD23 LEU A 682      44.988  21.020  39.553  1.00 33.70           H
ATOM   1825  N   ARG A 683      45.916  25.495  42.190  1.00 25.08           N
ATOM   1826  CA  ARG A 683      46.881  26.445  42.731  1.00 25.52           C
ATOM   1827  C   ARG A 683      47.535  25.896  44.007  1.00 30.40           C
ATOM   1828  O   ARG A 683      48.743  26.034  44.156  1.00 31.42           O
ATOM   1829  CB  ARG A 683      46.222  27.805  42.950  1.00 24.55           C
ATOM   1830  CG  ARG A 683      46.030  28.467  41.584  1.00 25.84           C
ATOM   1831  CD  ARG A 683      45.234  29.760  41.684  1.00 26.73           C
ATOM   1832  NE  ARG A 683      45.108  30.366  40.356  1.00 31.45           N
ATOM   1833  CZ  ARG A 683      44.453  31.491  40.064  1.00 33.58           C
ATOM   1834  NH1 ARG A 683      44.524  31.996  38.833  1.00 29.47           N
ATOM   1835  NH2 ARG A 683      43.730  32.114  40.987  1.00 35.72           N1+
ATOM   1836  H   ARG A 683      44.949  25.786  42.129  1.00 30.09           H
ATOM   1837  HA  ARG A 683      47.684  26.563  42.003  1.00 30.63           H
ATOM   1838  HB2 ARG A 683      45.273  27.702  43.479  1.00 29.45           H
ATOM   1839  HB3 ARG A 683      46.894  28.434  43.535  1.00 29.45           H
ATOM   1840  HG2 ARG A 683      47.006  28.680  41.148  1.00 31.00           H
ATOM   1841  HG3 ARG A 683      45.489  27.792  40.923  1.00 31.00           H
ATOM   1842  HD2 ARG A 683      44.237  29.505  42.045  1.00 32.07           H
ATOM   1843  HD3 ARG A 683      45.704  30.464  42.372  1.00 32.07           H
ATOM   1844  HE  ARG A 683      45.655  29.950  39.617  1.00 37.74           H
ATOM   1845 HH11 ARG A 683      45.065  31.514  38.128  1.00 35.37           H
ATOM   1846 HH12 ARG A 683      44.025  32.840  38.598  1.00 35.37           H
ATOM   1847 HH21 ARG A 683      43.676  31.730  41.919  1.00 42.87           H
ATOM   1848 HH22 ARG A 683      43.225  32.959  40.757  1.00 42.87           H
ATOM   1849  N   ARG A 684      46.752  25.244  44.868  1.00 30.05           N
ATOM   1850  CA  ARG A 684      47.227  24.648  46.127  1.00 32.16           C
ATOM   1851  C   ARG A 684      48.111  23.420  45.907  1.00 34.61           C
ATOM   1852  O   ARG A 684      49.022  23.173  46.693  1.00 34.61           O
ATOM   1853  CB  ARG A 684      46.007  24.317  46.999  1.00 28.28           C
ATOM   1854  CG  ARG A 684      46.368  23.727  48.369  1.00 36.45           C
ATOM   1855  CD  ARG A 684      45.136  23.608  49.279  1.00 35.04           C
ATOM   1856  NE  ARG A 684      44.184  22.566  48.844  1.00 34.58           N
ATOM   1857  CZ  ARG A 684      44.335  21.257  49.063  1.00 32.88           C
ATOM   1858  NH1 ARG A 684      45.432  20.782  49.659  1.00 42.27           N
ATOM   1859  NH2 ARG A 684      43.382  20.404  48.709  1.00 37.79           N1+
ATOM   1860  H   ARG A 684      45.767  25.170  44.657  1.00 36.06           H
ATOM   1861  HA  ARG A 684      47.827  25.395  46.649  1.00 38.59           H
ATOM   1862  HB2 ARG A 684      45.429  25.229  47.155  1.00 33.93           H
ATOM   1863  HB3 ARG A 684      45.378  23.599  46.471  1.00 33.93           H
ATOM   1864  HG2 ARG A 684      46.832  22.750  48.244  1.00 43.74           H
ATOM   1865  HG3 ARG A 684      47.083  24.390  48.857  1.00 43.74           H
ATOM   1866  HD2 ARG A 684      45.473  23.391  50.294  1.00 42.05           H
ATOM   1867  HD3 ARG A 684      44.616  24.567  49.305  1.00 42.05           H
ATOM   1868  HE  ARG A 684      43.345  22.882  48.375  1.00 41.49           H
ATOM   1869 HH11 ARG A 684      46.159  21.423  49.938  1.00 50.73           H
ATOM   1870 HH12 ARG A 684      45.527  19.795  49.835  1.00 50.73           H
ATOM   1871 HH21 ARG A 684      42.537  20.753  48.278  1.00 45.35           H
ATOM   1872 HH22 ARG A 684      43.487  19.418  48.888  1.00 45.35           H
ATOM   1873  N   LYS A 685      47.803  22.620  44.886  1.00 31.24           N
ATOM   1874  CA  LYS A 685      48.444  21.345  44.565  1.00 35.22           C
ATOM   1875  C   LYS A 685      49.545  21.492  43.506  1.00 39.08           C
ATOM   1876  O   LYS A 685      50.091  20.474  43.082  1.00 46.26           O
ATOM   1877  CB  LYS A 685      47.358  20.343  44.129  1.00 35.11           C
ATOM   1878  CG  LYS A 685      46.408  19.926  45.270  1.00 43.26           C
ATOM   1879  CD  LYS A 685      46.703  18.521  45.831  1.00 42.32           C
ATOM   1880  CE  LYS A 685      47.088  18.530  47.307  1.00 49.26           C
ATOM   1881  NZ  LYS A 685      48.131  17.519  47.571  1.00 54.02           N1+
ATOM   1882  H   LYS A 685      47.029  22.895  44.297  1.00 37.49           H
ATOM   1883  HA  LYS A 685      48.928  20.938  45.453  1.00 42.26           H
ATOM   1884  HB2 LYS A 685      46.781  20.771  43.307  1.00 42.13           H
ATOM   1885  HB3 LYS A 685      47.847  19.459  43.730  1.00 42.13           H
ATOM   1886  HG2 LYS A 685      46.409  20.673  46.065  1.00 51.91           H
ATOM   1887  HG3 LYS A 685      45.399  19.905  44.858  1.00 51.91           H
ATOM   1888  HD2 LYS A 685      45.808  17.909  45.718  1.00 50.78           H
ATOM   1889  HD3 LYS A 685      47.493  18.036  45.256  1.00 50.78           H
ATOM   1890  HE2 LYS A 685      47.477  19.519  47.556  1.00 59.11           H
ATOM   1891  HE3 LYS A 685      46.208  18.331  47.920  1.00 59.11           H
ATOM   1892  HZ1 LYS A 685      48.264  17.399  48.564  1.00 64.83           H
ATOM   1893  HZ2 LYS A 685      47.871  16.634  47.153  1.00 64.83           H
ATOM   1894  HZ3 LYS A 685      49.003  17.819  47.153  1.00 64.83           H
ATOM   1895  N   ARG A 686      49.857  22.727  43.082  1.00 38.63           N
ATOM   1896  CA  ARG A 686      50.831  23.027  42.035  1.00 38.74           C
ATOM   1897  C   ARG A 686      52.194  22.404  42.357  1.00 47.74           C
ATOM   1898  O   ARG A 686      52.781  21.760  41.497  1.00 43.07           O
ATOM   1899  CB  ARG A 686      50.922  24.547  41.791  1.00 35.34           C
ATOM   1900  CG  ARG A 686      51.814  24.890  40.580  1.00 43.65           C
ATOM   1901  CD  ARG A 686      51.981  26.395  40.319  1.00 45.31           C
ATOM   1902  NE  ARG A 686      50.689  27.084  40.150  1.00 48.64           N
ATOM   1903  CZ  ARG A 686      50.384  28.052  39.274  1.00 51.11           C
ATOM   1904  NH1 ARG A 686      49.242  28.716  39.429  1.00 43.10           N
ATOM   1905  NH2 ARG A 686      51.183  28.378  38.258  1.00 50.95           N1+
ATOM   1906  H   ARG A 686      49.370  23.510  43.491  1.00 46.36           H
ATOM   1907  HA  ARG A 686      50.469  22.566  41.115  1.00 46.49           H
ATOM   1908  HB2 ARG A 686      49.918  24.929  41.609  1.00 42.41           H
ATOM   1909  HB3 ARG A 686      51.321  25.042  42.676  1.00 42.41           H
ATOM   1910  HG2 ARG A 686      52.811  24.479  40.744  1.00 52.38           H
ATOM   1911  HG3 ARG A 686      51.408  24.422  39.689  1.00 52.38           H
ATOM   1912  HD2 ARG A 686      52.473  26.814  41.199  1.00 54.38           H
ATOM   1913  HD3 ARG A 686      52.633  26.559  39.460  1.00 54.38           H
ATOM   1914  HE  ARG A 686      50.018  26.921  40.886  1.00 58.37           H
ATOM   1915 HH11 ARG A 686      48.633  28.479  40.195  1.00 51.72           H
ATOM   1916 HH12 ARG A 686      48.994  29.447  38.781  1.00 51.72           H
ATOM   1917 HH21 ARG A 686      52.054  27.885  38.131  1.00 61.13           H
ATOM   1918 HH22 ARG A 686      50.916  29.106  37.613  1.00 61.13           H
ATOM   1919  N   ASP A 687      52.665  22.558  43.597  1.00 43.97           N
ATOM   1920  CA  ASP A 687      53.975  22.056  44.018  1.00 44.33           C
ATOM   1921  C   ASP A 687      54.026  20.530  44.095  1.00 35.80           C
ATOM   1922  O   ASP A 687      55.078  19.945  43.849  1.00 51.58           O
ATOM   1923  CB  ASP A 687      54.319  22.614  45.395  1.00 47.52           C
ATOM   1924  CG  ASP A 687      54.285  24.132  45.497  1.00 50.10           C
ATOM   1925  OD1 ASP A 687      54.477  24.806  44.462  1.00 48.22           O
ATOM   1926  OD2 ASP A 687      54.027  24.592  46.634  1.00 58.01           O1-
ATOM   1927  H   ASP A 687      52.151  23.135  44.245  1.00 52.77           H
ATOM   1928  HA  ASP A 687      54.728  22.398  43.306  1.00 53.20           H
ATOM   1929  HB2 ASP A 687      53.680  22.178  46.163  1.00 57.03           H
ATOM   1930  HB3 ASP A 687      55.335  22.300  45.633  1.00 57.03           H
ATOM   1931  N   SER A 688      52.919  19.884  44.485  1.00 47.66           N
ATOM   1932  CA  SER A 688      52.846  18.428  44.542  1.00 45.60           C
ATOM   1933  C   SER A 688      52.912  17.780  43.151  1.00 47.17           C
ATOM   1934  O   SER A 688      52.916  16.553  43.066  1.00 44.01           O
ATOM   1935  CB  SER A 688      51.624  17.989  45.362  1.00 48.11           C
ATOM   1936  OG  SER A 688      50.395  18.082  44.660  1.00 51.23           O
ATOM   1937  H   SER A 688      52.084  20.413  44.685  1.00 57.20           H
ATOM   1938  HA  SER A 688      53.722  18.089  45.096  1.00 54.72           H
ATOM   1939  HB2 SER A 688      51.774  16.963  45.694  1.00 57.73           H
ATOM   1940  HB3 SER A 688      51.563  18.622  46.248  1.00 57.73           H
ATOM   1941  HG  SER A 688      50.416  18.871  44.105  1.00 61.48           H
ATOM   1942  N   PHE A 689      52.922  18.587  42.076  1.00 46.11           N
ATOM   1943  CA  PHE A 689      53.008  18.085  40.721  1.00 42.65           C
ATOM   1944  C   PHE A 689      54.393  17.514  40.427  1.00 39.27           C
ATOM   1945  O   PHE A 689      54.424  16.326  40.037  1.00 47.74           O
ATOM   1946  CB  PHE A 689      52.602  19.183  39.730  1.00 40.50           C
ATOM   1947  CG  PHE A 689      52.151  18.568  38.431  1.00 36.91           C
ATOM   1948  CD1 PHE A 689      53.036  18.439  37.349  1.00 42.30           C
ATOM   1949  CD2 PHE A 689      50.867  18.011  38.352  1.00 37.95           C
ATOM   1950  CE1 PHE A 689      52.634  17.739  36.198  1.00 34.75           C
ATOM   1951  CE2 PHE A 689      50.482  17.285  37.220  1.00 28.78           C
ATOM   1952  CZ  PHE A 689      51.364  17.148  36.138  1.00 30.63           C
ATOM   1953  H   PHE A 689      52.951  19.588  42.199  1.00 55.34           H
ATOM   1954  HA  PHE A 689      52.282  17.290  40.630  1.00 51.17           H
ATOM   1955  HB2 PHE A 689      53.433  19.868  39.562  1.00 48.60           H
ATOM   1956  HB3 PHE A 689      51.759  19.739  40.142  1.00 48.60           H
ATOM   1957  HD1 PHE A 689      54.040  18.829  37.422  1.00 50.76           H
ATOM   1958  HD2 PHE A 689      50.192  18.089  39.187  1.00 45.54           H
ATOM   1959  HE1 PHE A 689      53.321  17.610  35.376  1.00 41.70           H
ATOM   1960  HE2 PHE A 689      49.504  16.838  37.183  1.00 34.53           H
ATOM   1961  HZ  PHE A 689      51.071  16.584  35.266  1.00 36.76           H
ATOM   1962  HC  PHE A 689      55.386  18.266  40.559  1.00 47.12           H
ATOM   1963  N   LEU A 762      47.063  13.009  48.412  1.00 52.95           N
ATOM   1964  CA  LEU A 762      48.232  12.675  47.566  1.00 52.69           C
ATOM   1965  C   LEU A 762      48.550  13.781  46.538  1.00 52.76           C
ATOM   1966  O   LEU A 762      47.819  14.765  46.386  1.00 53.36           O
ATOM   1967  CB  LEU A 762      48.056  11.282  46.910  1.00 55.22           C
ATOM   1968  CG  LEU A 762      49.146  10.283  47.375  1.00 59.06           C
ATOM   1969  CD1 LEU A 762      48.566   8.875  47.593  1.00 59.91           C
ATOM   1970  CD2 LEU A 762      50.298  10.197  46.360  1.00 55.19           C
ATOM   1971  H1  LEU A 762      46.926  12.273  49.091  1.00 63.53           H
ATOM   1972  H2  LEU A 762      46.243  13.065  47.824  1.00 63.53           H
ATOM   1973  HA  LEU A 762      49.102  12.611  48.221  1.00 63.23           H
ATOM   1974  HB2 LEU A 762      48.052  11.354  45.819  1.00 66.26           H
ATOM   1975  HB3 LEU A 762      47.080  10.887  47.194  1.00 66.26           H
ATOM   1976  HG  LEU A 762      49.567  10.621  48.324  1.00 70.87           H
ATOM   1977 HD11 LEU A 762      47.773   8.910  48.340  1.00 71.90           H
ATOM   1978 HD12 LEU A 762      48.166   8.480  46.658  1.00 71.90           H
ATOM   1979 HD13 LEU A 762      49.350   8.208  47.956  1.00 71.90           H
ATOM   1980 HD21 LEU A 762      49.928   9.847  45.395  1.00 66.23           H
ATOM   1981 HD22 LEU A 762      50.772  11.167  46.231  1.00 66.23           H
ATOM   1982 HD23 LEU A 762      51.055   9.498  46.719  1.00 66.23           H
ATOM   1983  N   ALA A 763      49.696  13.616  45.876  1.00 44.11           N
ATOM   1984  CA  ALA A 763      50.189  14.475  44.822  1.00 46.14           C
ATOM   1985  C   ALA A 763      49.188  14.564  43.674  1.00 42.10           C
ATOM   1986  O   ALA A 763      48.287  13.735  43.534  1.00 42.12           O
ATOM   1987  CB  ALA A 763      51.511  13.885  44.319  1.00 46.09           C
ATOM   1988  H   ALA A 763      50.232  12.779  46.047  1.00 52.93           H
ATOM   1989  HA  ALA A 763      50.373  15.474  45.210  1.00 55.36           H
ATOM   1990  HB1 ALA A 763      51.829  14.390  43.410  1.00 55.30           H
ATOM   1991  HB2 ALA A 763      52.280  14.000  45.082  1.00 55.30           H
ATOM   1992  HB3 ALA A 763      51.384  12.827  44.084  1.00 55.30           H
ATOM   1993  N   LEU A 764      49.353  15.621  42.893  1.00 40.06           N
ATOM   1994  CA  LEU A 764      48.690  15.746  41.618  1.00 33.18           C
ATOM   1995  C   LEU A 764      49.662  15.239  40.544  1.00 31.58           C
ATOM   1996  O   LEU A 764      50.856  15.505  40.618  1.00 35.08           O
ATOM   1997  CB  LEU A 764      48.304  17.215  41.474  1.00 37.72           C
ATOM   1998  CG  LEU A 764      47.153  17.431  40.497  1.00 37.80           C
ATOM   1999  CD1 LEU A 764      45.837  16.892  41.066  1.00 34.25           C
ATOM   2000  CD2 LEU A 764      47.001  18.932  40.267  1.00 41.51           C
ATOM   2001  H   LEU A 764      50.137  16.237  43.062  1.00 48.07           H
ATOM   2002  HA  LEU A 764      47.798  15.129  41.602  1.00 39.82           H
ATOM   2003  HB2 LEU A 764      48.015  17.615  42.446  1.00 45.26           H
ATOM   2004  HB3 LEU A 764      49.180  17.769  41.138  1.00 45.26           H
ATOM   2005  HG  LEU A 764      47.377  16.932  39.553  1.00 45.36           H
ATOM   2006 HD11 LEU A 764      45.016  17.146  40.399  1.00 41.10           H
ATOM   2007 HD12 LEU A 764      45.867  15.812  41.167  1.00 41.10           H
ATOM   2008 HD13 LEU A 764      45.660  17.323  42.051  1.00 41.10           H
ATOM   2009 HD21 LEU A 764      46.198  19.099  39.550  1.00 49.82           H
ATOM   2010 HD22 LEU A 764      46.769  19.439  41.203  1.00 49.82           H
ATOM   2011 HD23 LEU A 764      47.927  19.334  39.856  1.00 49.82           H
ATOM   2012  N   ASP A 765      49.159  14.488  39.570  1.00 29.55           N
ATOM   2013  CA  ASP A 765      49.953  14.008  38.448  1.00 31.31           C
ATOM   2014  C   ASP A 765      49.172  14.188  37.141  1.00 29.74           C
ATOM   2015  O   ASP A 765      48.036  14.669  37.136  1.00 27.16           O
ATOM   2016  CB  ASP A 765      50.369  12.541  38.655  1.00 31.39           C
ATOM   2017  CG  ASP A 765      49.272  11.480  38.660  1.00 36.74           C
ATOM   2018  OD1 ASP A 765      48.093  11.790  38.374  1.00 34.32           O
ATOM   2019  OD2 ASP A 765      49.645  10.321  38.937  1.00 47.03           O1-
ATOM   2020  H   ASP A 765      48.189  14.202  39.601  1.00 35.46           H
ATOM   2021  HA  ASP A 765      50.865  14.600  38.365  1.00 37.58           H
ATOM   2022  HB2 ASP A 765      51.101  12.251  37.905  1.00 37.67           H
ATOM   2023  HB3 ASP A 765      50.933  12.446  39.584  1.00 37.67           H
ATOM   2024  N   LEU A 766      49.818  13.827  36.034  1.00 28.19           N
ATOM   2025  CA  LEU A 766      49.257  13.966  34.703  1.00 27.09           C
ATOM   2026  C   LEU A 766      47.905  13.276  34.589  1.00 23.81           C
ATOM   2027  O   LEU A 766      47.006  13.838  33.958  1.00 24.69           O
ATOM   2028  CB  LEU A 766      50.259  13.455  33.656  1.00 32.79           C
ATOM   2029  CG  LEU A 766      49.695  13.444  32.223  1.00 27.51           C
ATOM   2030  CD1 LEU A 766      49.339  14.861  31.749  1.00 29.39           C
ATOM   2031  CD2 LEU A 766      50.694  12.810  31.240  1.00 33.18           C
ATOM   2032  H   LEU A 766      50.753  13.450  36.106  1.00 33.83           H
ATOM   2033  HA  LEU A 766      49.110  15.034  34.541  1.00 32.50           H
ATOM   2034  HB2 LEU A 766      51.151  14.082  33.687  1.00 39.35           H
ATOM   2035  HB3 LEU A 766      50.546  12.437  33.921  1.00 39.35           H
ATOM   2036  HG  LEU A 766      48.796  12.832  32.190  1.00 33.01           H
ATOM   2037 HD11 LEU A 766      48.848  14.796  30.781  1.00 35.27           H
ATOM   2038 HD12 LEU A 766      48.653  15.339  32.444  1.00 35.27           H
ATOM   2039 HD13 LEU A 766      50.239  15.471  31.669  1.00 35.27           H
ATOM   2040 HD21 LEU A 766      50.257  12.776  30.243  1.00 39.82           H
ATOM   2041 HD22 LEU A 766      51.616  13.392  31.211  1.00 39.82           H
ATOM   2042 HD23 LEU A 766      50.921  11.790  31.552  1.00 39.82           H
ATOM   2043  N   GLU A 767      47.732  12.074  35.147  1.00 24.68           N
ATOM   2044  CA  GLU A 767      46.470  11.384  34.998  1.00 26.57           C
ATOM   2045  C   GLU A 767      45.332  12.119  35.708  1.00 21.07           C
ATOM   2046  O   GLU A 767      44.215  12.061  35.211  1.00 20.96           O
ATOM   2047  CB  GLU A 767      46.539   9.889  35.325  1.00 37.22           C
ATOM   2048  CG  GLU A 767      47.231   9.092  34.200  1.00 32.91           C
ATOM   2049  CD  GLU A 767      46.386   8.822  32.942  1.00 37.83           C
ATOM   2050  OE1 GLU A 767      45.462   9.606  32.621  1.00 32.87           O
ATOM   2051  OE2 GLU A 767      46.689   7.805  32.291  1.00 38.26           O1-
ATOM   2052  H   GLU A 767      48.465  11.643  35.694  1.00 29.62           H
ATOM   2053  HA  GLU A 767      46.236  11.458  33.938  1.00 31.89           H
ATOM   2054  HB2 GLU A 767      47.086   9.746  36.258  1.00 44.66           H
ATOM   2055  HB3 GLU A 767      45.530   9.498  35.461  1.00 44.66           H
ATOM   2056  HG2 GLU A 767      48.125   9.628  33.884  1.00 39.49           H
ATOM   2057  HG3 GLU A 767      47.595   8.139  34.588  1.00 39.49           H
ATOM   2058  N   ASP A 768      45.604  12.822  36.825  1.00 23.52           N
ATOM   2059  CA  ASP A 768      44.597  13.669  37.450  1.00 23.53           C
ATOM   2060  C   ASP A 768      44.139  14.745  36.477  1.00 18.45           C
ATOM   2061  O   ASP A 768      42.944  14.979  36.307  1.00 18.72           O
ATOM   2062  CB  ASP A 768      45.089  14.376  38.712  1.00 25.77           C
ATOM   2063  CG  ASP A 768      45.431  13.405  39.827  1.00 33.93           C
ATOM   2064  OD1 ASP A 768      46.590  13.449  40.284  1.00 33.63           O
ATOM   2065  OD2 ASP A 768      44.500  12.717  40.298  1.00 29.59           O1-
ATOM   2066  H   ASP A 768      46.559  12.870  37.161  1.00 28.22           H
ATOM   2067  HA  ASP A 768      43.746  13.042  37.713  1.00 28.24           H
ATOM   2068  HB2 ASP A 768      45.932  15.027  38.489  1.00 30.93           H
ATOM   2069  HB3 ASP A 768      44.251  14.981  39.053  1.00 30.93           H
ATOM   2070  N   LEU A 769      45.097  15.432  35.871  1.00 21.46           N
ATOM   2071  CA  LEU A 769      44.807  16.510  34.922  1.00 20.27           C
ATOM   2072  C   LEU A 769      44.016  15.974  33.730  1.00 21.01           C
ATOM   2073  O   LEU A 769      43.061  16.614  33.296  1.00 18.52           O
ATOM   2074  CB  LEU A 769      46.081  17.173  34.412  1.00 20.17           C
ATOM   2075  CG  LEU A 769      46.985  17.774  35.501  1.00 20.15           C
ATOM   2076  CD1 LEU A 769      48.122  18.534  34.809  1.00 25.25           C
ATOM   2077  CD2 LEU A 769      46.221  18.728  36.413  1.00 21.04           C
ATOM   2078  H   LEU A 769      46.063  15.190  36.051  1.00 25.76           H
ATOM   2079  HA  LEU A 769      44.189  17.255  35.421  1.00 24.33           H
ATOM   2080  HB2 LEU A 769      46.656  16.450  33.833  1.00 24.20           H
ATOM   2081  HB3 LEU A 769      45.784  17.972  33.731  1.00 24.20           H
ATOM   2082  HG  LEU A 769      47.410  16.968  36.092  1.00 24.18           H
ATOM   2083 HD11 LEU A 769      48.802  18.942  35.553  1.00 30.31           H
ATOM   2084 HD12 LEU A 769      48.673  17.857  34.155  1.00 30.31           H
ATOM   2085 HD13 LEU A 769      47.711  19.351  34.222  1.00 30.31           H
ATOM   2086 HD21 LEU A 769      46.915  19.192  37.111  1.00 25.25           H
ATOM   2087 HD22 LEU A 769      45.749  19.508  35.816  1.00 25.25           H
ATOM   2088 HD23 LEU A 769      45.465  18.192  36.985  1.00 25.25           H
ATOM   2089  N   LEU A 770      44.400  14.812  33.189  1.00 19.50           N
ATOM   2090  CA  LEU A 770      43.656  14.214  32.096  1.00 18.27           C
ATOM   2091  C   LEU A 770      42.249  13.837  32.559  1.00 18.06           C
ATOM   2092  O   LEU A 770      41.280  14.051  31.843  1.00 16.86           O
ATOM   2093  CB  LEU A 770      44.376  12.984  31.544  1.00 18.84           C
ATOM   2094  CG  LEU A 770      45.686  13.325  30.814  1.00 23.47           C
ATOM   2095  CD1 LEU A 770      46.506  12.056  30.607  1.00 23.19           C
ATOM   2096  CD2 LEU A 770      45.395  14.006  29.467  1.00 21.75           C
ATOM   2097  H   LEU A 770      45.172  14.298  33.588  1.00 23.41           H
ATOM   2098  HA  LEU A 770      43.572  14.959  31.310  1.00 21.92           H
ATOM   2099  HB2 LEU A 770      44.578  12.297  32.365  1.00 22.60           H
ATOM   2100  HB3 LEU A 770      43.710  12.496  30.836  1.00 22.60           H
ATOM   2101  HG  LEU A 770      46.269  14.014  31.425  1.00 28.16           H
ATOM   2102 HD11 LEU A 770      47.417  12.292  30.058  1.00 27.83           H
ATOM   2103 HD12 LEU A 770      46.785  11.633  31.571  1.00 27.83           H
ATOM   2104 HD13 LEU A 770      45.922  11.321  30.050  1.00 27.83           H
ATOM   2105 HD21 LEU A 770      46.331  14.246  28.970  1.00 26.10           H
ATOM   2106 HD22 LEU A 770      44.812  13.344  28.826  1.00 26.10           H
ATOM   2107 HD23 LEU A 770      44.835  14.926  29.603  1.00 26.10           H
ATOM   2108  N   SER A 771      42.105  13.288  33.774  1.00 18.90           N
ATOM   2109  CA  SER A 771      40.806  12.954  34.289  1.00 17.53           C
ATOM   2110  C   SER A 771      39.931  14.209  34.385  1.00 14.73           C
ATOM   2111  O   SER A 771      38.763  14.159  34.040  1.00 16.95           O
ATOM   2112  CB  SER A 771      40.957  12.357  35.695  1.00 16.94           C
ATOM   2113  OG  SER A 771      39.686  11.974  36.127  1.00 18.01           O
ATOM   2114  H   SER A 771      42.917  13.116  34.352  1.00 22.68           H
ATOM   2115  HA  SER A 771      40.348  12.213  33.635  1.00 21.04           H
ATOM   2116  HB2 SER A 771      41.623  11.492  35.674  1.00 20.33           H
ATOM   2117  HB3 SER A 771      41.348  13.101  36.382  1.00 20.33           H
ATOM   2118  HG  SER A 771      39.753  11.711  37.052  1.00 21.61           H
ATOM   2119  N   PHE A 772      40.465  15.321  34.883  1.00 16.07           N
ATOM   2120  CA  PHE A 772      39.677  16.535  35.026  1.00 15.45           C
ATOM   2121  C   PHE A 772      39.282  17.026  33.633  1.00 15.13           C
ATOM   2122  O   PHE A 772      38.127  17.391  33.445  1.00 15.44           O
ATOM   2123  CB  PHE A 772      40.477  17.603  35.758  1.00 15.39           C
ATOM   2124  CG  PHE A 772      40.922  17.256  37.183  1.00 15.27           C
ATOM   2125  CD1 PHE A 772      41.966  17.996  37.753  1.00 17.71           C
ATOM   2126  CD2 PHE A 772      40.289  16.236  37.904  1.00 16.89           C
ATOM   2127  CE1 PHE A 772      42.384  17.729  39.054  1.00 18.51           C
ATOM   2128  CE2 PHE A 772      40.731  15.946  39.195  1.00 20.87           C
ATOM   2129  CZ  PHE A 772      41.769  16.693  39.767  1.00 20.51           C
ATOM   2130  H   PHE A 772      41.430  15.325  35.185  1.00 19.28           H
ATOM   2131  HA  PHE A 772      38.759  16.329  35.577  1.00 18.54           H
ATOM   2132  HB2 PHE A 772      41.374  17.821  35.179  1.00 18.46           H
ATOM   2133  HB3 PHE A 772      39.879  18.514  35.804  1.00 18.46           H
ATOM   2134  HD1 PHE A 772      42.442  18.788  37.214  1.00 21.25           H
ATOM   2135  HD2 PHE A 772      39.479  15.658  37.489  1.00 20.27           H
ATOM   2136  HE1 PHE A 772      43.172  18.316  39.499  1.00 22.21           H
ATOM   2137  HE2 PHE A 772      40.253  15.156  39.735  1.00 25.04           H
ATOM   2138  HZ  PHE A 772      42.091  16.474  40.776  1.00 24.61           H
ATOM   2139  N   SER A 773      40.205  16.975  32.657  1.00 16.25           N
ATOM   2140  CA  SER A 773      39.868  17.395  31.298  1.00 14.57           C
ATOM   2141  C   SER A 773      38.735  16.520  30.751  1.00 14.48           C
ATOM   2142  O   SER A 773      37.790  17.002  30.139  1.00 15.98           O
ATOM   2143  CB  SER A 773      41.140  17.389  30.422  0.83 13.55           C
ATOM   2144  OG  SER A 773      41.542  16.107  30.065  0.66 19.29           O
ATOM   2145  H   SER A 773      41.138  16.636  32.849  1.00 19.50           H
ATOM   2146  HA  SER A 773      39.529  18.427  31.343  1.00 17.48           H
ATOM   2147  HB2 SER A 773      40.909  17.907  29.499  0.41 16.26           H
ATOM   2148  HB3 SER A 773      41.976  17.900  30.907  1.00 16.26           H
ATOM   2149  HG  SER A 773      41.814  15.623  30.851  0.00 23.15           H
ATOM   2150  N   TYR A 774      38.795  15.211  30.982  1.00 14.63           N
ATOM   2151  CA  TYR A 774      37.808  14.271  30.529  1.00 15.71           C
ATOM   2152  C   TYR A 774      36.446  14.544  31.143  1.00 14.51           C
ATOM   2153  O   TYR A 774      35.433  14.568  30.464  1.00 15.84           O
ATOM   2154  CB  TYR A 774      38.269  12.854  30.871  1.00 17.00           C
ATOM   2155  CG  TYR A 774      37.233  11.828  30.555  1.00 15.55           C
ATOM   2156  CD1 TYR A 774      36.349  11.365  31.556  1.00 17.59           C
ATOM   2157  CD2 TYR A 774      37.140  11.350  29.244  1.00 19.29           C
ATOM   2158  CE1 TYR A 774      35.328  10.462  31.208  1.00 21.03           C
ATOM   2159  CE2 TYR A 774      36.134  10.451  28.920  1.00 23.37           C
ATOM   2160  CZ  TYR A 774      35.239   9.982  29.885  1.00 22.14           C
ATOM   2161  OH  TYR A 774      34.304   9.083  29.496  1.00 28.50           O
ATOM   2162  H   TYR A 774      39.598  14.842  31.474  1.00 17.56           H
ATOM   2163  HA  TYR A 774      37.725  14.352  29.444  1.00 18.85           H
ATOM   2164  HB2 TYR A 774      39.176  12.624  30.330  1.00 20.40           H
ATOM   2165  HB3 TYR A 774      38.500  12.790  31.933  1.00 20.40           H
ATOM   2166  HD1 TYR A 774      36.430  11.737  32.562  1.00 21.11           H
ATOM   2167  HD2 TYR A 774      37.809  11.715  28.477  1.00 23.14           H
ATOM   2168  HE1 TYR A 774      34.628  10.117  31.952  1.00 25.24           H
ATOM   2169  HE2 TYR A 774      35.992  10.173  27.907  1.00 28.05           H
ATOM   2170  HH  TYR A 774      34.516   8.695  28.643  1.00 34.20           H
ATOM   2171  N   GLN A 775      36.419  14.695  32.475  1.00 14.21           N
ATOM   2172  CA  GLN A 775      35.176  14.855  33.167  1.00 14.27           C
ATOM   2173  C   GLN A 775      34.502  16.169  32.850  1.00 11.72           C
ATOM   2174  O   GLN A 775      33.277  16.188  32.787  1.00 14.92           O
ATOM   2175  CB  GLN A 775      35.447  14.772  34.661  1.00 13.63           C
ATOM   2176  CG  GLN A 775      35.836  13.367  35.145  1.00 16.33           C
ATOM   2177  CD  GLN A 775      36.027  13.414  36.652  1.00 17.51           C
ATOM   2178  OE1 GLN A 775      35.033  13.529  37.341  1.00 17.02           O
ATOM   2179  NE2 GLN A 775      37.258  13.373  37.130  1.00 16.70           N
ATOM   2180  H   GLN A 775      37.277  14.657  33.003  1.00 17.05           H
ATOM   2181  HA  GLN A 775      34.508  14.045  32.878  1.00 17.13           H
ATOM   2182  HB2 GLN A 775      36.252  15.462  34.907  1.00 16.35           H
ATOM   2183  HB3 GLN A 775      34.532  15.070  35.159  1.00 16.35           H
ATOM   2184  HG2 GLN A 775      34.984  12.733  34.932  1.00 19.60           H
ATOM   2185  HG3 GLN A 775      36.723  12.994  34.640  1.00 19.60           H
ATOM   2186 HE21 GLN A 775      38.038  13.275  36.496  1.00 20.04           H
ATOM   2187 HE22 GLN A 775      37.428  13.401  38.122  1.00 20.04           H
ATOM   2188  N   VAL A 776      35.264  17.226  32.642  1.00 12.59           N
ATOM   2189  CA  VAL A 776      34.688  18.507  32.259  1.00 12.71           C
ATOM   2190  C   VAL A 776      34.131  18.388  30.839  1.00 14.15           C
ATOM   2191  O   VAL A 776      33.011  18.822  30.606  1.00 14.53           O
ATOM   2192  CB  VAL A 776      35.688  19.651  32.442  1.00 14.49           C
ATOM   2193  CG1 VAL A 776      35.137  20.981  31.889  1.00 13.74           C
ATOM   2194  CG2 VAL A 776      35.894  19.837  33.962  1.00 16.10           C
ATOM   2195  H   VAL A 776      36.267  17.160  32.752  1.00 15.11           H
ATOM   2196  HA  VAL A 776      33.838  18.708  32.910  1.00 15.25           H
ATOM   2197  HB  VAL A 776      36.639  19.419  31.970  1.00 17.39           H
ATOM   2198 HG11 VAL A 776      35.821  21.798  32.122  1.00 16.49           H
ATOM   2199 HG12 VAL A 776      35.029  20.922  30.806  1.00 16.49           H
ATOM   2200 HG13 VAL A 776      34.164  21.202  32.326  1.00 16.49           H
ATOM   2201 HG21 VAL A 776      36.576  20.660  34.160  1.00 19.32           H
ATOM   2202 HG22 VAL A 776      34.932  20.043  34.429  1.00 19.32           H
ATOM   2203 HG23 VAL A 776      36.296  18.932  34.417  1.00 19.32           H
ATOM   2204  N   ALA A 777      34.853  17.732  29.929  1.00 15.75           N
ATOM   2205  CA  ALA A 777      34.318  17.549  28.597  1.00 14.61           C
ATOM   2206  C   ALA A 777      33.065  16.706  28.632  1.00 14.51           C
ATOM   2207  O   ALA A 777      32.144  16.972  27.868  1.00 15.05           O
ATOM   2208  CB  ALA A 777      35.365  16.902  27.685  1.00 14.22           C
ATOM   2209  H   ALA A 777      35.747  17.325  30.169  1.00 18.90           H
ATOM   2210  HA  ALA A 777      34.066  18.525  28.177  1.00 17.53           H
ATOM   2211  HB1 ALA A 777      34.932  16.689  26.710  1.00 17.06           H
ATOM   2212  HB2 ALA A 777      36.198  17.586  27.554  1.00 17.06           H
ATOM   2213  HB3 ALA A 777      35.722  15.975  28.131  1.00 17.06           H
ATOM   2214  N   LYS A 778      33.011  15.690  29.512  1.00 13.43           N
ATOM   2215  CA  LYS A 778      31.881  14.788  29.587  1.00 13.88           C
ATOM   2216  C   LYS A 778      30.657  15.568  30.066  1.00 13.22           C
ATOM   2217  O   LYS A 778      29.564  15.439  29.541  1.00 16.13           O
ATOM   2218  CB  LYS A 778      32.248  13.633  30.528  1.00 15.85           C
ATOM   2219  CG  LYS A 778      31.282  12.455  30.488  1.00 24.43           C
ATOM   2220  CD  LYS A 778      31.473  11.595  29.235  1.00 32.38           C
ATOM   2221  CE  LYS A 778      30.700  10.282  29.328  1.00 41.48           C
ATOM   2222  NZ  LYS A 778      29.255  10.518  29.497  1.00 45.84           N1+
ATOM   2223  H   LYS A 778      33.812  15.510  30.098  1.00 16.11           H
ATOM   2224  HA  LYS A 778      31.685  14.391  28.593  1.00 16.66           H
ATOM   2225  HB2 LYS A 778      33.231  13.251  30.256  1.00 19.02           H
ATOM   2226  HB3 LYS A 778      32.315  13.996  31.554  1.00 19.02           H
ATOM   2227  HG2 LYS A 778      31.488  11.827  31.359  1.00 29.31           H
ATOM   2228  HG3 LYS A 778      30.257  12.816  30.565  1.00 29.31           H
ATOM   2229  HD2 LYS A 778      31.130  12.141  28.357  1.00 38.85           H
ATOM   2230  HD3 LYS A 778      32.531  11.363  29.112  1.00 38.85           H
ATOM   2231  HE2 LYS A 778      30.886   9.658  28.453  1.00 49.78           H
ATOM   2232  HE3 LYS A 778      31.068   9.760  30.211  1.00 49.78           H
ATOM   2233  HZ1 LYS A 778      28.737   9.722  29.144  1.00 55.01           H
ATOM   2234  HZ2 LYS A 778      29.037  10.645  30.473  1.00 55.01           H
ATOM   2235  HZ3 LYS A 778      28.978  11.340  28.977  1.00 55.01           H
ATOM   2236  N   GLY A 779      30.845  16.364  31.106  1.00 14.92           N
ATOM   2237  CA  GLY A 779      29.756  17.167  31.659  1.00 15.51           C
ATOM   2238  C   GLY A 779      29.250  18.193  30.646  1.00 15.46           C
ATOM   2239  O   GLY A 779      28.052  18.374  30.493  1.00 15.83           O
ATOM   2240  H   GLY A 779      31.777  16.476  31.480  1.00 17.90           H
ATOM   2241  HA2 GLY A 779      28.925  16.503  31.905  1.00 18.61           H
ATOM   2242  HA3 GLY A 779      30.099  17.670  32.556  1.00 18.61           H
ATOM   2243  N   MET A 780      30.177  18.807  29.914  1.00 14.12           N
ATOM   2244  CA  MET A 780      29.851  19.794  28.898  1.00 14.61           C
ATOM   2245  C   MET A 780      29.160  19.143  27.704  1.00 16.13           C
ATOM   2246  O   MET A 780      28.219  19.735  27.188  1.00 15.94           O
ATOM   2247  CB  MET A 780      31.100  20.546  28.458  1.00 15.67           C
ATOM   2248  CG  MET A 780      31.636  21.577  29.448  1.00 15.74           C
ATOM   2249  SD  MET A 780      30.412  22.777  30.010  1.00 17.19           S
ATOM   2250  CE  MET A 780      29.950  23.510  28.416  1.00 17.57           C
ATOM   2251  H   MET A 780      31.153  18.594  30.065  1.00 16.94           H
ATOM   2252  HA  MET A 780      29.151  20.507  29.330  1.00 17.54           H
ATOM   2253  HB2 MET A 780      31.898  19.834  28.239  1.00 18.81           H
ATOM   2254  HB3 MET A 780      30.871  21.054  27.530  1.00 18.81           H
ATOM   2255  HG2 MET A 780      32.019  21.064  30.331  1.00 18.89           H
ATOM   2256  HG3 MET A 780      32.469  22.105  28.987  1.00 18.89           H
ATOM   2257  HE1 MET A 780      29.274  24.343  28.575  1.00 21.08           H
ATOM   2258  HE2 MET A 780      30.849  23.864  27.917  1.00 21.08           H
ATOM   2259  HE3 MET A 780      29.443  22.768  27.801  1.00 21.08           H
ATOM   2260  N   ALA A 781      29.560  17.921  27.312  1.00 14.99           N
ATOM   2261  CA  ALA A 781      28.842  17.150  26.306  1.00 16.41           C
ATOM   2262  C   ALA A 781      27.406  16.950  26.750  1.00 13.98           C
ATOM   2263  O   ALA A 781      26.501  17.069  25.941  1.00 16.95           O
ATOM   2264  CB  ALA A 781      29.540  15.806  25.999  1.00 14.50           C
ATOM   2265  H   ALA A 781      30.371  17.506  27.745  1.00 17.99           H
ATOM   2266  HA  ALA A 781      28.826  17.720  25.375  1.00 19.69           H
ATOM   2267  HB1 ALA A 781      28.965  15.268  25.249  1.00 17.40           H
ATOM   2268  HB2 ALA A 781      30.549  15.980  25.631  1.00 17.40           H
ATOM   2269  HB3 ALA A 781      29.610  15.194  26.895  1.00 17.40           H
ATOM   2270  N   PHE A 782      27.172  16.619  28.027  1.00 15.14           N
ATOM   2271  CA  PHE A 782      25.814  16.455  28.493  1.00 16.33           C
ATOM   2272  C   PHE A 782      25.037  17.771  28.415  1.00 15.15           C
ATOM   2273  O   PHE A 782      23.910  17.801  27.943  1.00 17.63           O
ATOM   2274  CB  PHE A 782      25.833  15.913  29.929  1.00 17.99           C
ATOM   2275  CG  PHE A 782      24.420  15.644  30.377  1.00 18.60           C
ATOM   2276  CD1 PHE A 782      23.740  16.576  31.155  1.00 25.07           C
ATOM   2277  CD2 PHE A 782      23.752  14.518  29.873  1.00 23.84           C
ATOM   2278  CE1 PHE A 782      22.395  16.362  31.465  1.00 20.91           C
ATOM   2279  CE2 PHE A 782      22.395  14.319  30.159  1.00 30.16           C
ATOM   2280  CZ  PHE A 782      21.728  15.239  30.974  1.00 24.15           C
ATOM   2281  H   PHE A 782      27.939  16.570  28.683  1.00 18.16           H
ATOM   2282  HA  PHE A 782      25.313  15.725  27.862  1.00 19.59           H
ATOM   2283  HB2 PHE A 782      26.396  14.979  29.945  1.00 21.59           H
ATOM   2284  HB3 PHE A 782      26.310  16.620  30.601  1.00 21.59           H
ATOM   2285  HD1 PHE A 782      24.232  17.471  31.497  1.00 30.08           H
ATOM   2286  HD2 PHE A 782      24.275  13.817  29.239  1.00 28.61           H
ATOM   2287  HE1 PHE A 782      21.883  17.080  32.084  1.00 25.09           H
ATOM   2288  HE2 PHE A 782      21.871  13.466  29.751  1.00 36.20           H
ATOM   2289  HZ  PHE A 782      20.688  15.083  31.217  1.00 28.98           H
ATOM   2290  N   LEU A 783      25.642  18.876  28.831  1.00 16.15           N
ATOM   2291  CA  LEU A 783      25.008  20.195  28.770  1.00 18.40           C
ATOM   2292  C   LEU A 783      24.582  20.507  27.310  1.00 17.53           C
ATOM   2293  O   LEU A 783      23.467  20.914  27.075  1.00 20.38           O
ATOM   2294  CB  LEU A 783      25.987  21.268  29.217  1.00 18.52           C
ATOM   2295  CG  LEU A 783      25.348  22.539  29.775  1.00 32.75           C
ATOM   2296  CD1 LEU A 783      24.572  22.225  31.053  1.00 34.85           C
ATOM   2297  CD2 LEU A 783      26.450  23.576  30.042  1.00 33.11           C
ATOM   2298  H   LEU A 783      26.585  18.805  29.134  1.00 19.39           H
ATOM   2299  HA  LEU A 783      24.084  20.200  29.413  1.00 22.08           H
ATOM   2300  HB2 LEU A 783      26.643  20.844  30.016  1.00 22.23           H
ATOM   2301  HB3 LEU A 783      26.699  21.533  28.409  1.00 22.23           H
ATOM   2302  HG  LEU A 783      24.650  22.948  29.000  1.00 39.30           H
ATOM   2303 HD11 LEU A 783      24.154  23.121  31.517  1.00 41.82           H
ATOM   2304 HD12 LEU A 783      23.742  21.529  30.859  1.00 41.82           H
ATOM   2305 HD13 LEU A 783      25.208  21.726  31.798  1.00 41.82           H
ATOM   2306 HD21 LEU A 783      26.038  24.506  30.445  1.00 39.73           H
ATOM   2307 HD22 LEU A 783      27.183  23.197  30.765  1.00 39.73           H
ATOM   2308 HD23 LEU A 783      26.987  23.819  29.119  1.00 39.73           H
ATOM   2309  N   ALA A 784      25.498  20.255  26.356  1.00 16.11           N
ATOM   2310  CA  ALA A 784      25.228  20.490  24.953  1.00 18.55           C
ATOM   2311  C   ALA A 784      24.119  19.566  24.456  1.00 19.55           C
ATOM   2312  O   ALA A 784      23.276  19.981  23.666  1.00 20.84           O
ATOM   2313  CB  ALA A 784      26.495  20.325  24.125  1.00 16.91           C
ATOM   2314  H   ALA A 784      26.417  19.936  26.624  1.00 19.34           H
ATOM   2315  HA  ALA A 784      24.901  21.524  24.847  1.00 22.26           H
ATOM   2316  HB1 ALA A 784      26.290  20.576  23.084  1.00 20.29           H
ATOM   2317  HB2 ALA A 784      27.267  20.995  24.502  1.00 20.29           H
ATOM   2318  HB3 ALA A 784      26.848  19.295  24.183  1.00 20.29           H
ATOM   2319  N   SER A 785      24.085  18.321  24.946  1.00 19.65           N
ATOM   2320  CA  SER A 785      23.036  17.369  24.578  1.00 18.05           C
ATOM   2321  C   SER A 785      21.666  17.843  25.053  1.00 20.03           C
ATOM   2322  O   SER A 785      20.669  17.478  24.455  1.00 22.67           O
ATOM   2323  CB  SER A 785      23.324  15.957  25.106  1.00 18.75           C
ATOM   2324  OG  SER A 785      22.958  15.755  26.459  1.00 23.16           O
ATOM   2325  H   SER A 785      24.790  18.028  25.608  1.00 23.58           H
ATOM   2326  HA  SER A 785      23.027  17.310  23.493  1.00 21.66           H
ATOM   2327  HB2 SER A 785      22.767  15.238  24.506  1.00 22.50           H
ATOM   2328  HB3 SER A 785      24.385  15.740  24.982  1.00 22.50           H
ATOM   2329  HG  SER A 785      23.392  16.414  27.012  1.00 27.79           H
ATOM   2330  N   LYS A 786      21.627  18.596  26.153  1.00 18.86           N
ATOM   2331  CA  LYS A 786      20.428  19.214  26.708  1.00 19.54           C
ATOM   2332  C   LYS A 786      20.135  20.558  26.050  1.00 22.80           C
ATOM   2333  O   LYS A 786      19.217  21.255  26.449  1.00 21.01           O
ATOM   2334  CB  LYS A 786      20.533  19.337  28.231  1.00 21.01           C
ATOM   2335  CG  LYS A 786      20.556  17.956  28.902  1.00 23.77           C
ATOM   2336  CD  LYS A 786      19.186  17.252  28.928  1.00 36.57           C
ATOM   2337  CE  LYS A 786      18.583  17.359  30.326  1.00 40.58           C
ATOM   2338  NZ  LYS A 786      17.286  16.676  30.430  1.00 43.03           N1+
ATOM   2339  H   LYS A 786      22.504  18.797  26.615  1.00 22.63           H
ATOM   2340  HA  LYS A 786      19.573  18.581  26.473  1.00 23.45           H
ATOM   2341  HB2 LYS A 786      21.421  19.905  28.508  1.00 25.22           H
ATOM   2342  HB3 LYS A 786      19.663  19.873  28.597  1.00 25.22           H
ATOM   2343  HG2 LYS A 786      21.288  17.305  28.426  1.00 28.52           H
ATOM   2344  HG3 LYS A 786      20.892  18.116  29.925  1.00 28.52           H
ATOM   2345  HD2 LYS A 786      18.499  17.712  28.219  1.00 43.89           H
ATOM   2346  HD3 LYS A 786      19.316  16.205  28.655  1.00 43.89           H
ATOM   2347  HE2 LYS A 786      19.274  16.882  31.024  1.00 48.70           H
ATOM   2348  HE3 LYS A 786      18.472  18.407  30.611  1.00 48.70           H
ATOM   2349  HZ1 LYS A 786      16.830  16.966  31.287  1.00 51.63           H
ATOM   2350  HZ2 LYS A 786      16.707  16.930  29.642  1.00 51.63           H
ATOM   2351  HZ3 LYS A 786      17.425  15.676  30.448  1.00 51.63           H
ATOM   2352  N   ASN A 787      20.916  20.947  25.047  1.00 21.01           N
ATOM   2353  CA  ASN A 787      20.770  22.199  24.327  1.00 23.26           C
ATOM   2354  C   ASN A 787      21.021  23.400  25.234  1.00 22.91           C
ATOM   2355  O   ASN A 787      20.396  24.446  25.078  1.00 24.59           O
ATOM   2356  CB  ASN A 787      19.412  22.237  23.614  1.00 24.10           C
ATOM   2357  CG  ASN A 787      19.604  22.815  22.223  1.00 25.75           C
ATOM   2358  OD1 ASN A 787      19.811  22.064  21.291  1.00 31.53           O
ATOM   2359  ND2 ASN A 787      19.666  24.129  22.105  1.00 25.44           N
ATOM   2360  H   ASN A 787      21.655  20.328  24.752  1.00 25.21           H
ATOM   2361  HA  ASN A 787      21.552  22.213  23.566  1.00 27.91           H
ATOM   2362  HB2 ASN A 787      19.052  21.214  23.496  1.00 28.92           H
ATOM   2363  HB3 ASN A 787      18.679  22.815  24.178  1.00 28.92           H
ATOM   2364 HD21 ASN A 787      19.819  24.541  21.194  1.00 30.53           H
ATOM   2365 HD22 ASN A 787      19.565  24.717  22.919  1.00 30.53           H
ATOM   2366  N   CYS A 788      21.966  23.254  26.175  1.00 18.93           N
ATOM   2367  CA  CYS A 788      22.309  24.236  27.140  1.00 18.82           C
ATOM   2368  C   CYS A 788      23.790  24.646  26.865  1.00 22.26           C
ATOM   2369  O   CYS A 788      24.695  23.921  26.518  1.00 23.31           O
ATOM   2370  CB  CYS A 788      22.260  23.756  28.592  0.96 16.20           C
ATOM   2371  SG  CYS A 788      20.491  23.754  29.023  0.74 22.83           S
ATOM   2372  H   CYS A 788      22.413  22.353  26.233  1.00 22.72           H
ATOM   2373  HA  CYS A 788      21.668  25.160  27.034  1.00 22.59           H
ATOM   2374  HB2 CYS A 788      22.698  22.734  28.689  0.00 19.44           H
ATOM   2375  HB3 CYS A 788      22.794  24.411  29.303  1.00 19.44           H
ATOM   2376  HG  CYS A 788      20.517  22.896  30.088  1.00 27.39           H
ATOM   2377  N   ILE A 789      23.940  26.027  27.046  1.00 18.09           N
ATOM   2378  CA  ILE A 789      25.200  26.721  26.866  1.00 16.35           C
ATOM   2379  C   ILE A 789      25.561  27.313  28.224  1.00 16.87           C
ATOM   2380  O   ILE A 789      24.803  27.959  28.947  1.00 20.23           O
ATOM   2381  CB  ILE A 789      25.100  27.811  25.780  1.00 18.46           C
ATOM   2382  CG1 ILE A 789      24.858  27.062  24.454  1.00 21.66           C
ATOM   2383  CG2 ILE A 789      26.389  28.630  25.689  1.00 20.05           C
ATOM   2384  CD1 ILE A 789      24.258  27.979  23.389  1.00 32.54           C
ATOM   2385  H   ILE A 789      23.122  26.637  27.190  1.00 21.70           H
ATOM   2386  HA  ILE A 789      25.974  25.958  26.532  1.00 19.63           H
ATOM   2387  HB  ILE A 789      24.243  28.480  26.010  1.00 22.15           H
ATOM   2388 HG12 ILE A 789      25.802  26.612  24.083  1.00 25.99           H
ATOM   2389 HG13 ILE A 789      24.179  26.195  24.592  1.00 25.99           H
ATOM   2390 HG21 ILE A 789      26.321  29.376  24.889  1.00 24.06           H
ATOM   2391 HG22 ILE A 789      26.639  29.146  26.618  1.00 24.06           H
ATOM   2392 HG23 ILE A 789      27.242  27.997  25.414  1.00 24.06           H
ATOM   2393 HD11 ILE A 789      24.129  27.443  22.436  1.00 39.05           H
ATOM   2394 HD12 ILE A 789      23.274  28.350  23.681  1.00 39.05           H
ATOM   2395 HD13 ILE A 789      24.901  28.834  23.181  1.00 39.05           H
ATOM   2396  N   HIS A 790      26.855  27.059  28.633  1.00 17.17           N
ATOM   2397  CA  HIS A 790      27.354  27.505  29.943  1.00 16.04           C
ATOM   2398  C   HIS A 790      27.558  29.035  29.995  1.00 19.05           C
ATOM   2399  O   HIS A 790      26.949  29.693  30.830  1.00 21.33           O
ATOM   2400  CB  HIS A 790      28.632  26.747  30.276  1.00 15.57           C
ATOM   2401  CG  HIS A 790      28.971  26.969  31.693  1.00 17.51           C
ATOM   2402  ND1 HIS A 790      29.391  28.203  32.183  1.00 17.03           N
ATOM   2403  CD2 HIS A 790      28.893  26.042  32.738  1.00 20.42           C
ATOM   2404  CE1 HIS A 790      29.584  28.041  33.515  1.00 16.00           C
ATOM   2405  NE2 HIS A 790      29.305  26.727  33.876  1.00 18.40           N
ATOM   2406  H   HIS A 790      27.483  26.485  28.073  1.00 20.60           H
ATOM   2407  HA  HIS A 790      26.568  27.271  30.727  1.00 19.24           H
ATOM   2408  HB2 HIS A 790      29.486  27.043  29.627  1.00 18.68           H
ATOM   2409  HB3 HIS A 790      28.475  25.658  30.096  1.00 18.68           H
ATOM   2410  HD2 HIS A 790      28.619  25.008  32.717  1.00 24.51           H
ATOM   2411  HE1 HIS A 790      29.900  28.814  34.210  1.00 19.20           H
ATOM   2412  HE2 HIS A 790      29.432  26.309  34.797  1.00 22.08           H
ATOM   2413  N   ARG A 791      28.362  29.567  29.008  1.00 16.22           N
ATOM   2414  CA  ARG A 791      28.743  30.980  28.901  1.00 16.95           C
ATOM   2415  C   ARG A 791      29.884  31.472  29.800  1.00 18.20           C
ATOM   2416  O   ARG A 791      30.415  32.520  29.554  1.00 20.15           O
ATOM   2417  CB  ARG A 791      27.561  31.939  29.134  1.00 17.94           C
ATOM   2418  CG  ARG A 791      26.412  31.677  28.178  1.00 22.87           C
ATOM   2419  CD  ARG A 791      25.449  32.868  28.245  1.00 33.22           C
ATOM   2420  NE  ARG A 791      24.254  32.578  27.408  1.00 42.26           N
ATOM   2421  CZ  ARG A 791      23.654  33.533  26.628  1.00 46.94           C
ATOM   2422  NH1 ARG A 791      23.954  34.874  26.781  1.00 42.19           N
ATOM   2423  NH2 ARG A 791      22.696  33.148  25.712  1.00 39.33           N1+
ATOM   2424  H   ARG A 791      28.944  28.930  28.453  1.00 19.46           H
ATOM   2425  HA  ARG A 791      29.092  31.122  27.831  1.00 20.34           H
ATOM   2426  HB2 ARG A 791      27.218  31.839  30.199  1.00 21.53           H
ATOM   2427  HB3 ARG A 791      27.947  32.978  29.033  1.00 21.53           H
ATOM   2428  HG2 ARG A 791      26.788  31.528  27.146  1.00 27.44           H
ATOM   2429  HG3 ARG A 791      25.902  30.729  28.456  1.00 27.44           H
ATOM   2430  HD2 ARG A 791      25.105  33.050  29.293  1.00 39.87           H
ATOM   2431  HD3 ARG A 791      25.979  33.789  27.908  1.00 39.87           H
ATOM   2432  HE  ARG A 791      23.942  31.588  27.334  1.00 50.71           H
ATOM   2433 HH11 ARG A 791      24.746  35.179  27.347  1.00 50.63           H
ATOM   2434 HH12 ARG A 791      23.591  35.559  26.123  1.00 50.63           H
ATOM   2435 HH21 ARG A 791      22.390  32.174  25.663  1.00 47.20           H
ATOM   2436 HH22 ARG A 791      22.094  33.828  25.251  1.00 47.20           H
ATOM   2437  N   ASP A 792      30.241  30.717  30.840  1.00 18.07           N
ATOM   2438  CA  ASP A 792      31.337  31.090  31.711  1.00 17.31           C
ATOM   2439  C   ASP A 792      32.112  29.854  32.154  1.00 17.87           C
ATOM   2440  O   ASP A 792      32.488  29.694  33.308  1.00 17.41           O
ATOM   2441  CB  ASP A 792      30.821  31.923  32.883  1.00 20.46           C
ATOM   2442  CG  ASP A 792      31.918  32.672  33.615  1.00 20.48           C
ATOM   2443  OD1 ASP A 792      31.574  33.232  34.675  1.00 21.57           O
ATOM   2444  OD2 ASP A 792      33.081  32.676  33.178  1.00 20.58           O1-
ATOM   2445  H   ASP A 792      29.766  29.843  31.013  1.00 21.68           H
ATOM   2446  HA  ASP A 792      32.030  31.702  31.137  1.00 20.77           H
ATOM   2447  HB2 ASP A 792      30.099  32.661  32.527  1.00 24.55           H
ATOM   2448  HB3 ASP A 792      30.266  31.314  33.595  1.00 24.55           H
ATOM   2449  N   LEU A 793      32.433  28.978  31.214  1.00 15.40           N
ATOM   2450  CA  LEU A 793      33.248  27.811  31.512  1.00 16.33           C
ATOM   2451  C   LEU A 793      34.693  28.253  31.741  1.00 17.31           C
ATOM   2452  O   LEU A 793      35.263  28.984  30.934  1.00 16.31           O
ATOM   2453  CB  LEU A 793      33.130  26.838  30.356  1.00 14.52           C
ATOM   2454  CG  LEU A 793      34.016  25.604  30.571  1.00 15.48           C
ATOM   2455  CD1 LEU A 793      33.583  24.775  31.778  1.00 18.44           C
ATOM   2456  CD2 LEU A 793      33.892  24.736  29.325  1.00 17.37           C
ATOM   2457  H   LEU A 793      32.096  29.104  30.270  1.00 18.48           H
ATOM   2458  HA  LEU A 793      32.850  27.331  32.405  1.00 19.60           H
ATOM   2459  HB2 LEU A 793      32.090  26.521  30.257  1.00 17.43           H
ATOM   2460  HB3 LEU A 793      33.438  27.340  29.440  1.00 17.43           H
ATOM   2461  HG  LEU A 793      35.059  25.900  30.688  1.00 18.58           H
ATOM   2462 HD11 LEU A 793      34.160  23.851  31.801  1.00 22.13           H
ATOM   2463 HD12 LEU A 793      33.769  25.315  32.705  1.00 22.13           H
ATOM   2464 HD13 LEU A 793      32.525  24.523  31.707  1.00 22.13           H
ATOM   2465 HD21 LEU A 793      34.536  23.865  29.423  1.00 20.84           H
ATOM   2466 HD22 LEU A 793      32.859  24.418  29.197  1.00 20.84           H
ATOM   2467 HD23 LEU A 793      34.197  25.306  28.448  1.00 20.84           H
ATOM   2468  N   ALA A 794      35.251  27.830  32.872  1.00 17.97           N
ATOM   2469  CA  ALA A 794      36.545  28.237  33.410  1.00 15.54           C
ATOM   2470  C   ALA A 794      36.776  27.385  34.652  1.00 16.12           C
ATOM   2471  O   ALA A 794      35.815  26.903  35.243  1.00 16.66           O
ATOM   2472  CB  ALA A 794      36.513  29.731  33.743  1.00 15.16           C
ATOM   2473  H   ALA A 794      34.695  27.237  33.470  1.00 21.56           H
ATOM   2474  HA  ALA A 794      37.337  28.040  32.687  1.00 18.65           H
ATOM   2475  HB1 ALA A 794      37.463  30.041  34.166  1.00 18.19           H
ATOM   2476  HB2 ALA A 794      36.359  30.301  32.828  1.00 18.19           H
ATOM   2477  HB3 ALA A 794      35.698  29.955  34.429  1.00 18.19           H
ATOM   2478  N   ALA A 795      38.036  27.186  35.034  1.00 16.52           N
ATOM   2479  CA  ALA A 795      38.356  26.356  36.190  1.00 18.59           C
ATOM   2480  C   ALA A 795      37.663  26.842  37.448  1.00 21.26           C
ATOM   2481  O   ALA A 795      37.291  26.018  38.273  1.00 19.07           O
ATOM   2482  CB  ALA A 795      39.859  26.342  36.402  1.00 18.19           C
ATOM   2483  H   ALA A 795      38.797  27.598  34.509  1.00 19.82           H
ATOM   2484  HA  ALA A 795      38.025  25.335  35.993  1.00 22.31           H
ATOM   2485  HB1 ALA A 795      40.101  25.699  37.251  1.00 21.82           H
ATOM   2486  HB2 ALA A 795      40.358  25.952  35.517  1.00 21.82           H
ATOM   2487  HB3 ALA A 795      40.215  27.349  36.602  1.00 21.82           H
ATOM   2488  N   ARG A 796      37.427  28.160  37.550  1.00 19.23           N
ATOM   2489  CA  ARG A 796      36.734  28.747  38.705  1.00 16.69           C
ATOM   2490  C   ARG A 796      35.284  28.285  38.817  1.00 20.30           C
ATOM   2491  O   ARG A 796      34.679  28.428  39.873  1.00 20.96           O
ATOM   2492  CB  ARG A 796      36.818  30.276  38.652  1.00 19.12           C
ATOM   2493  CG  ARG A 796      36.111  30.868  37.433  1.00 18.62           C
ATOM   2494  CD  ARG A 796      36.212  32.391  37.402  1.00 18.36           C
ATOM   2495  NE  ARG A 796      35.750  32.919  36.134  1.00 21.38           N
ATOM   2496  CZ  ARG A 796      36.459  32.978  35.014  1.00 17.70           C
ATOM   2497  NH1 ARG A 796      35.824  33.250  33.887  1.00 19.55           N
ATOM   2498  NH2 ARG A 796      37.766  32.769  34.976  1.00 22.92           N1+
ATOM   2499  H   ARG A 796      37.769  28.776  36.830  1.00 23.08           H
ATOM   2500  HA  ARG A 796      37.256  28.423  39.606  1.00 20.03           H
ATOM   2501  HB2 ARG A 796      36.367  30.689  39.553  1.00 22.94           H
ATOM   2502  HB3 ARG A 796      37.867  30.571  38.635  1.00 22.94           H
ATOM   2503  HG2 ARG A 796      36.555  30.462  36.528  1.00 22.34           H
ATOM   2504  HG3 ARG A 796      35.054  30.598  37.449  1.00 22.34           H
ATOM   2505  HD2 ARG A 796      35.581  32.803  38.188  1.00 22.04           H
ATOM   2506  HD3 ARG A 796      37.234  32.708  37.589  1.00 22.04           H
ATOM   2507  HE  ARG A 796      34.759  33.086  36.051  1.00 25.66           H
ATOM   2508 HH11 ARG A 796      34.822  33.389  33.883  1.00 23.46           H
ATOM   2509 HH12 ARG A 796      36.340  33.303  33.023  1.00 23.46           H
ATOM   2510 HH21 ARG A 796      38.265  32.540  35.822  1.00 27.50           H
ATOM   2511 HH22 ARG A 796      38.265  32.818  34.099  1.00 27.50           H
ATOM   2512  N   ASN A 797      34.697  27.780  37.736  1.00 16.26           N
ATOM   2513  CA  ASN A 797      33.341  27.254  37.698  1.00 16.44           C
ATOM   2514  C   ASN A 797      33.306  25.740  37.643  1.00 15.75           C
ATOM   2515  O   ASN A 797      32.306  25.177  37.236  1.00 19.12           O
ATOM   2516  CB  ASN A 797      32.539  27.917  36.578  1.00 16.80           C
ATOM   2517  CG  ASN A 797      31.983  29.257  36.984  1.00 21.74           C
ATOM   2518  OD1 ASN A 797      31.572  29.465  38.127  1.00 21.11           O
ATOM   2519  ND2 ASN A 797      31.867  30.164  36.029  1.00 19.33           N
ATOM   2520  H   ASN A 797      35.263  27.675  36.907  1.00 19.51           H
ATOM   2521  HA  ASN A 797      32.845  27.500  38.637  1.00 19.73           H
ATOM   2522  HB2 ASN A 797      33.156  28.002  35.681  1.00 20.16           H
ATOM   2523  HB3 ASN A 797      31.681  27.300  36.339  1.00 20.16           H
ATOM   2524 HD21 ASN A 797      31.441  31.053  36.227  1.00 23.20           H
ATOM   2525 HD22 ASN A 797      32.198  29.963  35.096  1.00 23.20           H
ATOM   2526  N   ILE A 798      34.368  25.083  38.108  1.00 16.82           N
ATOM   2527  CA  ILE A 798      34.411  23.651  38.296  1.00 15.82           C
ATOM   2528  C   ILE A 798      34.687  23.409  39.766  1.00 16.93           C
ATOM   2529  O   ILE A 798      35.567  24.035  40.329  1.00 17.50           O
ATOM   2530  CB  ILE A 798      35.488  23.002  37.407  1.00 15.65           C
ATOM   2531  CG1 ILE A 798      35.407  23.419  35.915  1.00 16.16           C
ATOM   2532  CG2 ILE A 798      35.425  21.477  37.583  1.00 15.79           C
ATOM   2533  CD1 ILE A 798      34.122  22.986  35.215  1.00 18.46           C
ATOM   2534  H   ILE A 798      35.179  25.610  38.398  1.00 20.19           H
ATOM   2535  HA  ILE A 798      33.443  23.206  38.061  1.00 18.99           H
ATOM   2536  HB  ILE A 798      36.452  23.337  37.779  1.00 18.78           H
ATOM   2537 HG12 ILE A 798      35.508  24.494  35.829  1.00 19.40           H
ATOM   2538 HG13 ILE A 798      36.253  22.981  35.385  1.00 19.40           H
ATOM   2539 HG21 ILE A 798      36.083  21.002  36.854  1.00 18.94           H
ATOM   2540 HG22 ILE A 798      35.775  21.202  38.576  1.00 18.94           H
ATOM   2541 HG23 ILE A 798      34.409  21.107  37.452  1.00 18.94           H
ATOM   2542 HD11 ILE A 798      34.188  23.218  34.153  1.00 22.15           H
ATOM   2543 HD12 ILE A 798      33.971  21.914  35.327  1.00 22.15           H
ATOM   2544 HD13 ILE A 798      33.271  23.516  35.631  1.00 22.15           H
ATOM   2545  N   LEU A 799      33.952  22.472  40.328  1.00 15.61           N
ATOM   2546  CA  LEU A 799      34.186  22.023  41.693  1.00 13.23           C
ATOM   2547  C   LEU A 799      34.717  20.604  41.651  1.00 16.95           C
ATOM   2548  O   LEU A 799      34.637  19.899  40.673  1.00 17.29           O
ATOM   2549  CB  LEU A 799      32.870  21.990  42.491  1.00 16.02           C
ATOM   2550  CG  LEU A 799      32.112  23.316  42.411  1.00 18.07           C
ATOM   2551  CD1 LEU A 799      30.749  23.113  43.094  1.00 19.38           C
ATOM   2552  CD2 LEU A 799      32.870  24.481  43.058  1.00 20.40           C
ATOM   2553  H   LEU A 799      33.347  21.937  39.756  1.00 18.73           H
ATOM   2554  HA  LEU A 799      34.920  22.678  42.241  1.00 15.88           H
ATOM   2555  HB2 LEU A 799      32.215  21.185  42.127  1.00 19.23           H
ATOM   2556  HB3 LEU A 799      33.096  21.755  43.553  1.00 19.23           H
ATOM   2557  HG  LEU A 799      31.946  23.565  41.329  1.00 21.68           H
ATOM   2558 HD11 LEU A 799      30.168  24.045  43.109  1.00 23.26           H
ATOM   2559 HD12 LEU A 799      30.154  22.354  42.576  1.00 23.26           H
ATOM   2560 HD13 LEU A 799      30.874  22.759  44.127  1.00 23.26           H
ATOM   2561 HD21 LEU A 799      32.257  25.390  43.061  1.00 24.48           H
ATOM   2562 HD22 LEU A 799      33.186  24.267  44.081  1.00 24.48           H
ATOM   2563 HD23 LEU A 799      33.764  24.726  42.473  1.00 24.48           H
ATOM   2564  N   LEU A 800      35.312  20.208  42.773  1.00 15.90           N
ATOM   2565  CA  LEU A 800      35.943  18.918  42.909  1.00 16.32           C
ATOM   2566  C   LEU A 800      35.463  18.253  44.173  1.00 19.61           C
ATOM   2567  O   LEU A 800      35.448  18.881  45.228  1.00 18.37           O
ATOM   2568  CB  LEU A 800      37.465  19.114  42.857  1.00 16.10           C
ATOM   2569  CG  LEU A 800      38.238  17.782  42.780  1.00 18.44           C
ATOM   2570  CD1 LEU A 800      38.119  17.181  41.377  1.00 19.62           C
ATOM   2571  CD2 LEU A 800      39.707  18.060  43.093  1.00 20.95           C
ATOM   2572  H   LEU A 800      35.454  20.878  43.511  1.00 19.08           H
ATOM   2573  HA  LEU A 800      35.660  18.289  42.069  1.00 19.59           H
ATOM   2574  HB2 LEU A 800      37.726  19.720  41.987  1.00 19.32           H
ATOM   2575  HB3 LEU A 800      37.770  19.679  43.733  1.00 19.32           H
ATOM   2576  HG  LEU A 800      37.845  17.068  43.498  1.00 22.13           H
ATOM   2577 HD11 LEU A 800      38.697  16.262  41.316  1.00 23.55           H
ATOM   2578 HD12 LEU A 800      37.092  16.963  41.119  1.00 23.55           H
ATOM   2579 HD13 LEU A 800      38.528  17.883  40.649  1.00 23.55           H
ATOM   2580 HD21 LEU A 800      40.288  17.147  42.965  1.00 25.14           H
ATOM   2581 HD22 LEU A 800      40.100  18.818  42.415  1.00 25.14           H
ATOM   2582 HD23 LEU A 800      39.816  18.404  44.118  1.00 25.14           H
ATOM   2583  N   THR A 801      35.045  17.005  44.049  1.00 17.31           N
ATOM   2584  CA  THR A 801      34.486  16.257  45.175  1.00 15.89           C
ATOM   2585  C   THR A 801      35.130  14.881  45.294  1.00 18.71           C
ATOM   2586  O   THR A 801      36.145  14.584  44.655  1.00 18.07           O
ATOM   2587  CB  THR A 801      32.949  16.253  45.061  1.00 20.71           C
ATOM   2588  OG1 THR A 801      32.461  15.875  46.336  1.00 19.90           O
ATOM   2589  CG2 THR A 801      32.323  15.359  44.003  1.00 20.97           C
ATOM   2590  H   THR A 801      35.117  16.539  43.157  1.00 20.77           H
ATOM   2591  HA  THR A 801      34.741  16.772  46.097  1.00 19.06           H
ATOM   2592  HB  THR A 801      32.615  17.271  44.852  1.00 24.85           H
ATOM   2593  HG1 THR A 801      31.504  15.769  46.268  1.00 23.88           H
ATOM   2594 HG21 THR A 801      31.238  15.466  44.027  1.00 25.16           H
ATOM   2595 HG22 THR A 801      32.669  15.645  43.010  1.00 25.16           H
ATOM   2596 HG23 THR A 801      32.562  14.312  44.188  1.00 25.16           H
ATOM   2597  N   HIS A 802      34.572  14.054  46.178  1.00 18.35           N
ATOM   2598  CA  HIS A 802      35.060  12.741  46.530  1.00 18.86           C
ATOM   2599  C   HIS A 802      35.478  11.926  45.321  1.00 18.35           C
ATOM   2600  O   HIS A 802      34.751  11.805  44.347  1.00 18.87           O
ATOM   2601  CB  HIS A 802      33.949  11.989  47.244  1.00 23.19           C
ATOM   2602  CG  HIS A 802      33.719  12.570  48.606  1.00 24.38           C
ATOM   2603  ND1 HIS A 802      34.583  12.448  49.680  1.00 25.94           N1+
ATOM   2604  CD2 HIS A 802      32.679  13.367  48.981  1.00 28.05           C
ATOM   2605  CE1 HIS A 802      34.070  13.159  50.702  1.00 24.76           C
ATOM   2606  NE2 HIS A 802      32.918  13.718  50.298  1.00 24.74           N
ATOM   2607  H   HIS A 802      33.723  14.362  46.632  1.00 22.02           H
ATOM   2608  HA  HIS A 802      35.916  12.855  47.192  1.00 22.63           H
ATOM   2609  HB2 HIS A 802      34.240  10.943  47.358  1.00 27.82           H
ATOM   2610  HB3 HIS A 802      33.028  12.017  46.658  1.00 27.82           H
ATOM   2611  HD1 HIS A 802      35.451  11.933  49.693  1.00 31.12           H
ATOM   2612  HD2 HIS A 802      31.865  13.697  48.355  1.00 33.66           H
ATOM   2613  HE1 HIS A 802      34.523  13.269  51.676  1.00 29.71           H
ATOM   2614  HE2 HIS A 802      32.333  14.327  50.851  1.00 29.69           H
ATOM   2615  N   GLY A 803      36.671  11.377  45.445  1.00 21.40           N
ATOM   2616  CA  GLY A 803      37.269  10.548  44.409  1.00 21.67           C
ATOM   2617  C   GLY A 803      37.790  11.381  43.260  1.00 21.38           C
ATOM   2618  O   GLY A 803      38.043  10.811  42.192  1.00 21.26           O
ATOM   2619  H   GLY A 803      37.209  11.556  46.270  1.00 25.67           H
ATOM   2620  HA2 GLY A 803      38.099   9.986  44.836  1.00 26.01           H
ATOM   2621  HA3 GLY A 803      36.512   9.866  44.018  1.00 26.01           H
ATOM   2622  N   ARG A 804      37.996  12.692  43.472  1.00 17.21           N
ATOM   2623  CA  ARG A 804      38.516  13.593  42.425  1.00 18.63           C
ATOM   2624  C   ARG A 804      37.582  13.583  41.212  1.00 17.45           C
ATOM   2625  O   ARG A 804      38.000  13.584  40.050  1.00 18.73           O
ATOM   2626  CB  ARG A 804      39.997  13.287  42.122  1.00 19.30           C
ATOM   2627  CG  ARG A 804      40.896  13.761  43.269  1.00 22.61           C
ATOM   2628  CD  ARG A 804      42.364  13.494  42.978  1.00 29.94           C
ATOM   2629  NE  ARG A 804      43.195  13.978  44.100  1.00 29.52           N
ATOM   2630  CZ  ARG A 804      44.529  14.129  44.085  1.00 40.71           C
ATOM   2631  NH1 ARG A 804      45.112  14.819  45.062  1.00 37.31           N
ATOM   2632  NH2 ARG A 804      45.287  13.612  43.127  1.00 40.46           N1+
ATOM   2633  H   ARG A 804      37.756  13.093  44.365  1.00 20.65           H
ATOM   2634  HA  ARG A 804      38.473  14.611  42.808  1.00 22.36           H
ATOM   2635  HB2 ARG A 804      40.141  12.224  41.934  1.00 23.16           H
ATOM   2636  HB3 ARG A 804      40.321  13.810  41.236  1.00 23.16           H
ATOM   2637  HG2 ARG A 804      40.758  14.830  43.432  1.00 27.13           H
ATOM   2638  HG3 ARG A 804      40.606  13.240  44.179  1.00 27.13           H
ATOM   2639  HD2 ARG A 804      42.477  12.411  42.898  1.00 35.93           H
ATOM   2640  HD3 ARG A 804      42.674  13.951  42.037  1.00 35.93           H
ATOM   2641  HE  ARG A 804      42.699  14.402  44.867  1.00 35.42           H
ATOM   2642 HH11 ARG A 804      44.553  15.216  45.799  1.00 44.78           H
ATOM   2643 HH12 ARG A 804      46.118  14.931  45.048  1.00 44.78           H
ATOM   2644 HH21 ARG A 804      44.878  13.091  42.360  1.00 48.55           H
ATOM   2645 HH22 ARG A 804      46.292  13.740  43.128  1.00 48.55           H
ATOM   2646  N   ILE A 805      36.290  13.646  41.501  1.00 17.00           N
ATOM   2647  CA  ILE A 805      35.221  13.835  40.548  1.00 17.53           C
ATOM   2648  C   ILE A 805      34.990  15.344  40.416  1.00 20.06           C
ATOM   2649  O   ILE A 805      34.790  16.034  41.414  1.00 18.46           O
ATOM   2650  CB  ILE A 805      33.959  13.089  41.003  1.00 17.32           C
ATOM   2651  CG1 ILE A 805      34.148  11.565  41.052  1.00 19.35           C
ATOM   2652  CG2 ILE A 805      32.701  13.467  40.204  1.00 18.47           C
ATOM   2653  CD1 ILE A 805      34.294  10.896  39.683  1.00 23.29           C
ATOM   2654  H   ILE A 805      36.024  13.606  42.474  1.00 20.40           H
ATOM   2655  HA  ILE A 805      35.534  13.428  39.595  1.00 21.04           H
ATOM   2656  HB  ILE A 805      33.770  13.413  42.030  1.00 20.79           H
ATOM   2657 HG12 ILE A 805      35.025  11.321  41.652  1.00 23.22           H
ATOM   2658 HG13 ILE A 805      33.285  11.124  41.552  1.00 23.22           H
ATOM   2659 HG21 ILE A 805      31.860  12.848  40.515  1.00 22.17           H
ATOM   2660 HG22 ILE A 805      32.439  14.510  40.372  1.00 22.17           H
ATOM   2661 HG23 ILE A 805      32.868  13.310  39.137  1.00 22.17           H
ATOM   2662 HD11 ILE A 805      34.411   9.821  39.823  1.00 27.95           H
ATOM   2663 HD12 ILE A 805      33.405  11.066  39.076  1.00 27.95           H
ATOM   2664 HD13 ILE A 805      35.177  11.275  39.170  1.00 27.95           H
ATOM   2665  N   THR A 806      34.995  15.855  39.186  1.00 17.79           N
ATOM   2666  CA  THR A 806      34.720  17.260  38.914  1.00 16.58           C
ATOM   2667  C   THR A 806      33.224  17.443  38.682  1.00 18.83           C
ATOM   2668  O   THR A 806      32.534  16.597  38.125  1.00 18.55           O
ATOM   2669  CB  THR A 806      35.521  17.797  37.725  1.00 17.66           C
ATOM   2670  OG1 THR A 806      35.234  17.056  36.577  1.00 20.09           O
ATOM   2671  CG2 THR A 806      37.039  17.805  37.957  1.00 21.55           C
ATOM   2672  H   THR A 806      35.160  15.245  38.398  1.00 21.35           H
ATOM   2673  HA  THR A 806      35.030  17.831  39.777  1.00 19.89           H
ATOM   2674  HB  THR A 806      35.202  18.819  37.534  1.00 21.19           H
ATOM   2675  HG1 THR A 806      34.316  17.214  36.332  1.00 24.11           H
ATOM   2676 HG21 THR A 806      37.533  18.167  37.055  1.00 25.86           H
ATOM   2677 HG22 THR A 806      37.288  18.473  38.777  1.00 25.86           H
ATOM   2678 HG23 THR A 806      37.400  16.795  38.157  1.00 25.86           H
ATOM   2679  N   LYS A 807      32.717  18.600  39.101  1.00 20.21           N
ATOM   2680  CA  LYS A 807      31.327  19.005  38.961  1.00 18.26           C
ATOM   2681  C   LYS A 807      31.315  20.379  38.332  1.00 14.01           C
ATOM   2682  O   LYS A 807      31.796  21.351  38.898  1.00 20.38           O
ATOM   2683  CB  LYS A 807      30.658  19.046  40.350  1.00 19.38           C
ATOM   2684  CG  LYS A 807      30.588  17.725  41.126  1.00 25.99           C
ATOM   2685  CD  LYS A 807      29.662  16.791  40.400  1.00 29.82           C
ATOM   2686  CE  LYS A 807      29.235  15.600  41.256  1.00 21.54           C
ATOM   2687  NZ  LYS A 807      27.822  15.316  40.986  1.00 17.46           N1+
ATOM   2688  H   LYS A 807      33.347  19.263  39.526  1.00 24.25           H
ATOM   2689  HA  LYS A 807      30.789  18.318  38.311  1.00 21.92           H
ATOM   2690  HB2 LYS A 807      31.192  19.756  40.971  1.00 23.25           H
ATOM   2691  HB3 LYS A 807      29.646  19.426  40.238  1.00 23.25           H
ATOM   2692  HG2 LYS A 807      31.581  17.283  41.213  1.00 31.18           H
ATOM   2693  HG3 LYS A 807      30.192  17.910  42.124  1.00 31.18           H
ATOM   2694  HD2 LYS A 807      28.786  17.354  40.105  1.00 35.79           H
ATOM   2695  HD3 LYS A 807      30.161  16.427  39.508  1.00 35.79           H
ATOM   2696  HE2 LYS A 807      29.846  14.722  41.046  1.00 25.85           H
ATOM   2697  HE3 LYS A 807      29.347  15.873  42.304  1.00 25.85           H
ATOM   2698  HZ1 LYS A 807      27.554  14.425  41.384  1.00 20.95           H
ATOM   2699  HZ2 LYS A 807      27.259  16.035  41.422  1.00 20.95           H
ATOM   2700  HZ3 LYS A 807      27.630  15.322  39.993  1.00 20.95           H
ATOM   2701  N   ILE A 808      30.768  20.484  37.125  1.00 15.40           N
ATOM   2702  CA  ILE A 808      30.520  21.797  36.547  1.00 16.14           C
ATOM   2703  C   ILE A 808      29.479  22.540  37.363  1.00 15.54           C
ATOM   2704  O   ILE A 808      28.417  22.013  37.645  1.00 16.34           O
ATOM   2705  CB  ILE A 808      30.079  21.636  35.095  1.00 16.67           C
ATOM   2706  CG1 ILE A 808      31.239  21.037  34.260  1.00 19.87           C
ATOM   2707  CG2 ILE A 808      29.624  22.976  34.472  1.00 15.15           C
ATOM   2708  CD1 ILE A 808      30.726  20.418  32.968  1.00 22.69           C
ATOM   2709  H   ILE A 808      30.423  19.662  36.654  1.00 18.48           H
ATOM   2710  HA  ILE A 808      31.450  22.370  36.558  1.00 19.37           H
ATOM   2711  HB  ILE A 808      29.223  20.957  35.077  1.00 20.00           H
ATOM   2712 HG12 ILE A 808      31.955  21.816  34.002  1.00 23.84           H
ATOM   2713 HG13 ILE A 808      31.761  20.260  34.809  1.00 23.84           H
ATOM   2714 HG21 ILE A 808      29.396  22.852  33.418  1.00 18.18           H
ATOM   2715 HG22 ILE A 808      28.719  23.336  34.963  1.00 18.18           H
ATOM   2716 HG23 ILE A 808      30.410  23.722  34.584  1.00 18.18           H
ATOM   2717 HD11 ILE A 808      31.538  19.869  32.491  1.00 27.23           H
ATOM   2718 HD12 ILE A 808      29.913  19.729  33.189  1.00 27.23           H
ATOM   2719 HD13 ILE A 808      30.367  21.181  32.284  1.00 27.23           H
ATOM   2720  N   CYS A 809      29.805  23.784  37.670  1.00 14.92           N
ATOM   2721  CA  CYS A 809      28.894  24.653  38.375  1.00 18.67           C
ATOM   2722  C   CYS A 809      28.887  25.990  37.638  1.00 19.59           C
ATOM   2723  O   CYS A 809      29.459  26.214  36.593  1.00 17.82           O
ATOM   2724  CB  CYS A 809      29.252  24.747  39.854  1.00 24.86           C
ATOM   2725  SG  CYS A 809      30.689  25.782  40.124  1.00 26.19           S
ATOM   2726  H   CYS A 809      30.709  24.125  37.419  1.00 17.90           H
ATOM   2727  HA  CYS A 809      27.818  24.265  38.316  1.00 22.40           H
ATOM   2728  HB2 CYS A 809      28.389  25.077  40.468  1.00 29.83           H
ATOM   2729  HB3 CYS A 809      29.518  23.729  40.233  1.00 29.83           H
ATOM   2730  HG  CYS A 809      30.069  26.979  40.239  1.00 31.43           H
ATOM   2731  N   ASP A 810      28.136  26.997  38.252  1.00 19.46           N
ATOM   2732  CA  ASP A 810      28.057  28.325  37.607  1.00 18.93           C
ATOM   2733  C   ASP A 810      27.779  29.247  38.800  1.00 21.07           C
ATOM   2734  O   ASP A 810      26.687  29.222  39.383  1.00 26.94           O
ATOM   2735  CB  ASP A 810      26.936  28.441  36.617  1.00 21.07           C
ATOM   2736  CG  ASP A 810      26.958  29.793  35.860  1.00 31.75           C
ATOM   2737  OD1 ASP A 810      28.061  30.337  35.687  1.00 32.19           O
ATOM   2738  OD2 ASP A 810      25.846  30.175  35.429  1.00 37.75           O1-
ATOM   2739  H   ASP A 810      27.358  26.729  38.863  1.00 23.35           H
ATOM   2740  HA  ASP A 810      29.041  28.563  37.112  1.00 22.72           H
ATOM   2741  HB2 ASP A 810      27.009  27.639  35.858  1.00 25.29           H
ATOM   2742  HB3 ASP A 810      25.942  28.322  37.098  1.00 25.29           H
ATOM   2743  N   PHE A 811      28.821  29.979  39.290  1.00 21.59           N
ATOM   2744  CA  PHE A 811      28.583  30.738  40.548  1.00 21.42           C
ATOM   2745  C   PHE A 811      27.499  31.826  40.365  1.00 24.70           C
ATOM   2746  O   PHE A 811      26.754  32.108  41.272  1.00 28.63           O
ATOM   2747  CB  PHE A 811      29.878  31.343  41.063  1.00 22.53           C
ATOM   2748  CG  PHE A 811      30.693  30.412  41.911  1.00 21.97           C
ATOM   2749  CD1 PHE A 811      30.889  30.723  43.269  1.00 24.86           C
ATOM   2750  CD2 PHE A 811      31.290  29.240  41.431  1.00 21.52           C
ATOM   2751  CE1 PHE A 811      31.748  29.967  44.061  1.00 28.78           C
ATOM   2752  CE2 PHE A 811      32.145  28.483  42.227  1.00 24.40           C
ATOM   2753  CZ  PHE A 811      32.393  28.843  43.552  1.00 27.43           C
ATOM   2754  H   PHE A 811      29.701  30.124  38.794  1.00 25.90           H
ATOM   2755  HA  PHE A 811      28.194  30.007  41.320  1.00 25.70           H
ATOM   2756  HB2 PHE A 811      30.492  31.727  40.227  1.00 27.03           H
ATOM   2757  HB3 PHE A 811      29.644  32.267  41.649  1.00 27.03           H
ATOM   2758  HD1 PHE A 811      30.400  31.600  43.694  1.00 29.83           H
ATOM   2759  HD2 PHE A 811      31.111  28.918  40.410  1.00 25.83           H
ATOM   2760  HE1 PHE A 811      31.932  30.265  45.099  1.00 34.54           H
ATOM   2761  HE2 PHE A 811      32.644  27.605  41.803  1.00 29.28           H
ATOM   2762  HZ  PHE A 811      33.086  28.270  44.169  1.00 32.92           H
ATOM   2763  N   GLY A 812      27.387  32.382  39.147  1.00 30.19           N
ATOM   2764  CA  GLY A 812      26.286  33.266  38.801  1.00 30.12           C
ATOM   2765  C   GLY A 812      26.297  34.512  39.701  1.00 27.54           C
ATOM   2766  O   GLY A 812      27.338  35.158  39.835  1.00 30.63           O
ATOM   2767  H   GLY A 812      28.029  32.109  38.415  1.00 36.23           H
ATOM   2768  HA2 GLY A 812      26.380  33.587  37.770  1.00 36.15           H
ATOM   2769  HA3 GLY A 812      25.346  32.727  38.926  1.00 36.15           H
ATOM   2770  N   LEU A 813      25.148  34.768  40.341  1.00 29.98           N
ATOM   2771  CA  LEU A 813      24.953  35.845  41.318  1.00 35.95           C
ATOM   2772  C   LEU A 813      25.998  35.822  42.445  1.00 35.28           C
ATOM   2773  O   LEU A 813      26.262  36.844  43.084  1.00 34.44           O
ATOM   2774  CB  LEU A 813      23.540  35.728  41.913  1.00 30.19           C
ATOM   2775  CG  LEU A 813      22.392  36.083  40.949  1.00 34.97           C
ATOM   2776  CD1 LEU A 813      21.038  35.726  41.576  1.00 35.39           C
ATOM   2777  CD2 LEU A 813      22.396  37.573  40.599  1.00 41.26           C
ATOM   2778  H   LEU A 813      24.375  34.133  40.204  1.00 35.98           H
ATOM   2779  HA  LEU A 813      25.053  36.796  40.798  1.00 43.14           H
ATOM   2780  HB2 LEU A 813      23.402  34.700  42.252  1.00 36.23           H
ATOM   2781  HB3 LEU A 813      23.469  36.373  42.791  1.00 36.23           H
ATOM   2782  HG  LEU A 813      22.508  35.512  40.028  1.00 41.96           H
ATOM   2783 HD11 LEU A 813      20.235  35.979  40.884  1.00 42.47           H
ATOM   2784 HD12 LEU A 813      20.989  34.657  41.789  1.00 42.47           H
ATOM   2785 HD13 LEU A 813      20.899  36.284  42.503  1.00 42.47           H
ATOM   2786 HD21 LEU A 813      21.568  37.788  39.925  1.00 49.52           H
ATOM   2787 HD22 LEU A 813      22.288  38.173  41.500  1.00 49.52           H
ATOM   2788 HD23 LEU A 813      23.319  37.847  40.089  1.00 49.52           H
ATOM   2789  N   ALA A 814      26.568  34.648  42.726  1.00 28.62           N
ATOM   2790  CA  ALA A 814      27.487  34.446  43.836  1.00 29.07           C
ATOM   2791  C   ALA A 814      28.974  34.608  43.499  1.00 28.53           C
ATOM   2792  O   ALA A 814      29.791  34.176  44.299  1.00 32.03           O
ATOM   2793  CB  ALA A 814      27.195  33.099  44.507  1.00 26.06           C
ATOM   2794  H   ALA A 814      26.324  33.846  42.162  1.00 34.34           H
ATOM   2795  HA  ALA A 814      27.264  35.195  44.595  1.00 34.88           H
ATOM   2796  HB1 ALA A 814      27.801  33.006  45.408  1.00 31.27           H
ATOM   2797  HB2 ALA A 814      26.142  33.041  44.782  1.00 31.27           H
ATOM   2798  HB3 ALA A 814      27.441  32.283  43.828  1.00 31.27           H
ATOM   2799  N   ARG A 815      29.364  35.277  42.405  1.00 38.05           N
ATOM   2800  CA  ARG A 815      30.760  35.717  42.248  1.00 43.48           C
ATOM   2801  C   ARG A 815      30.855  37.222  42.233  1.00 35.74           C
ATOM   2802  O   ARG A 815      29.989  37.878  41.656  1.00 39.23           O
ATOM   2803  CB  ARG A 815      31.401  35.133  40.990  1.00 39.77           C
ATOM   2804  CG  ARG A 815      32.922  35.422  40.985  1.00 41.94           C
ATOM   2805  CD  ARG A 815      33.696  34.733  39.859  1.00 30.13           C
ATOM   2806  NE  ARG A 815      33.868  33.294  40.117  1.00 38.27           N
ATOM   2807  CZ  ARG A 815      33.163  32.354  39.497  1.00 28.06           C
ATOM   2808  NH1 ARG A 815      33.398  31.079  39.728  1.00 25.23           N
ATOM   2809  NH2 ARG A 815      32.215  32.676  38.640  1.00 33.98           N1+
ATOM   2810  H   ARG A 815      28.674  35.600  41.738  1.00 45.66           H
ATOM   2811  HA  ARG A 815      31.351  35.377  43.092  1.00 52.17           H
ATOM   2812  HB2 ARG A 815      31.239  34.057  40.969  1.00 47.72           H
ATOM   2813  HB3 ARG A 815      30.939  35.594  40.121  1.00 47.72           H
ATOM   2814  HG2 ARG A 815      33.095  36.493  40.879  1.00 50.33           H
ATOM   2815  HG3 ARG A 815      33.342  35.098  41.937  1.00 50.33           H
ATOM   2816  HD2 ARG A 815      33.181  34.925  38.919  1.00 36.15           H
ATOM   2817  HD3 ARG A 815      34.682  35.191  39.791  1.00 36.15           H
ATOM   2818  HE  ARG A 815      34.564  33.010  40.792  1.00 45.93           H
ATOM   2819 HH11 ARG A 815      34.110  30.796  40.390  1.00 30.28           H
ATOM   2820 HH12 ARG A 815      32.855  30.372  39.254  1.00 30.28           H
ATOM   2821 HH21 ARG A 815      32.019  33.648  38.446  1.00 40.78           H
ATOM   2822 HH22 ARG A 815      31.681  31.956  38.176  1.00 40.78           H
ATOM   2823  N   ASP A 816      31.916  37.723  42.875  1.00 41.19           N
ATOM   2824  CA  ASP A 816      32.224  39.136  42.948  1.00 44.28           C
ATOM   2825  C   ASP A 816      33.002  39.538  41.684  1.00 39.66           C
ATOM   2826  O   ASP A 816      34.216  39.741  41.728  1.00 43.57           O
ATOM   2827  CB  ASP A 816      33.025  39.444  44.215  1.00 44.79           C
ATOM   2828  CG  ASP A 816      33.222  40.942  44.438  1.00 46.60           C
ATOM   2829  OD1 ASP A 816      32.571  41.746  43.728  1.00 52.23           O
ATOM   2830  OD2 ASP A 816      34.027  41.262  45.339  1.00 54.05           O1-
ATOM   2831  H   ASP A 816      32.565  37.088  43.316  1.00 49.43           H
ATOM   2832  HA  ASP A 816      31.283  39.677  42.998  1.00 53.14           H
ATOM   2833  HB2 ASP A 816      32.514  39.067  45.093  1.00 53.75           H
ATOM   2834  HB3 ASP A 816      33.991  38.935  44.219  1.00 53.75           H
ATOM   2835  N   ILE A 817      32.290  39.662  40.561  1.00 37.97           N
ATOM   2836  CA  ILE A 817      32.891  39.991  39.275  1.00 36.75           C
ATOM   2837  C   ILE A 817      33.436  41.419  39.239  1.00 40.11           C
ATOM   2838  O   ILE A 817      34.192  41.745  38.332  1.00 40.88           O
ATOM   2839  CB  ILE A 817      31.902  39.734  38.123  1.00 35.37           C
ATOM   2840  CG1 ILE A 817      30.612  40.568  38.280  1.00 36.53           C
ATOM   2841  CG2 ILE A 817      31.611  38.225  38.035  1.00 41.31           C
ATOM   2842  CD1 ILE A 817      29.693  40.522  37.058  1.00 42.73           C
ATOM   2843  H   ILE A 817      31.298  39.473  40.583  1.00 45.56           H
ATOM   2844  HA  ILE A 817      33.744  39.326  39.128  1.00 44.09           H
ATOM   2845  HB  ILE A 817      32.376  40.039  37.189  1.00 42.44           H
ATOM   2846 HG12 ILE A 817      30.050  40.213  39.145  1.00 43.84           H
ATOM   2847 HG13 ILE A 817      30.872  41.611  38.454  1.00 43.84           H
ATOM   2848 HG21 ILE A 817      31.089  38.011  37.107  1.00 49.57           H
ATOM   2849 HG22 ILE A 817      32.547  37.666  38.027  1.00 49.57           H
ATOM   2850 HG23 ILE A 817      31.005  37.894  38.878  1.00 49.57           H
ATOM   2851 HD11 ILE A 817      28.857  41.205  37.212  1.00 51.27           H
ATOM   2852 HD12 ILE A 817      30.239  40.818  36.164  1.00 51.27           H
ATOM   2853 HD13 ILE A 817      29.300  39.515  36.920  1.00 51.27           H
ATOM   2854  N   LYS A 818      33.039  42.284  40.184  1.00 41.49           N
ATOM   2855  CA  LYS A 818      33.599  43.632  40.286  1.00 42.37           C
ATOM   2856  C   LYS A 818      35.073  43.580  40.679  1.00 37.89           C
ATOM   2857  O   LYS A 818      35.852  44.359  40.138  1.00 45.91           O
ATOM   2858  CB  LYS A 818      32.778  44.522  41.236  1.00 46.92           C
ATOM   2859  CG  LYS A 818      31.621  45.260  40.534  1.00 52.85           C
ATOM   2860  CD  LYS A 818      30.353  44.403  40.342  1.00 51.42           C
ATOM   2861  CE  LYS A 818      29.767  44.450  38.921  1.00 51.74           C
ATOM   2862  NZ  LYS A 818      29.160  45.759  38.600  1.00 55.56           N1+
ATOM   2863  H   LYS A 818      32.412  41.968  40.911  1.00 49.79           H
ATOM   2864  HA  LYS A 818      33.585  44.095  39.302  1.00 50.84           H
ATOM   2865  HB2 LYS A 818      32.411  43.932  42.078  1.00 56.31           H
ATOM   2866  HB3 LYS A 818      33.436  45.293  41.642  1.00 56.31           H
ATOM   2867  HG2 LYS A 818      31.347  46.104  41.170  1.00 63.42           H
ATOM   2868  HG3 LYS A 818      31.968  45.669  39.585  1.00 63.42           H
ATOM   2869  HD2 LYS A 818      30.578  43.370  40.578  1.00 61.70           H
ATOM   2870  HD3 LYS A 818      29.590  44.743  41.045  1.00 61.70           H
ATOM   2871  HE2 LYS A 818      30.553  44.227  38.200  1.00 62.09           H
ATOM   2872  HE3 LYS A 818      29.003  43.675  38.841  1.00 62.09           H
ATOM   2873  HZ1 LYS A 818      28.844  45.763  37.639  1.00 66.67           H
ATOM   2874  HZ2 LYS A 818      28.364  45.920  39.203  1.00 66.67           H
ATOM   2875  HZ3 LYS A 818      29.830  46.502  38.739  1.00 66.67           H
ATOM   2876  N   ASN A 819      35.449  42.658  41.574  1.00 39.06           N
ATOM   2877  CA  ASN A 819      36.803  42.540  42.117  1.00 38.33           C
ATOM   2878  C   ASN A 819      37.546  41.275  41.683  1.00 41.91           C
ATOM   2879  O   ASN A 819      38.597  40.957  42.240  1.00 41.00           O
ATOM   2880  CB  ASN A 819      36.747  42.687  43.648  1.00 45.63           C
ATOM   2881  CG  ASN A 819      36.135  44.036  44.026  1.00 48.26           C
ATOM   2882  OD1 ASN A 819      36.735  45.080  43.788  1.00 54.36           O
ATOM   2883  ND2 ASN A 819      34.935  44.033  44.598  1.00 49.88           N
ATOM   2884  H   ASN A 819      34.747  42.037  41.950  1.00 46.87           H
ATOM   2885  HA  ASN A 819      37.400  43.374  41.747  1.00 46.00           H
ATOM   2886  HB2 ASN A 819      36.200  41.855  44.089  1.00 54.76           H
ATOM   2887  HB3 ASN A 819      37.780  42.688  43.996  1.00 54.76           H
ATOM   2888 HD21 ASN A 819      34.511  44.907  44.864  1.00 59.86           H
ATOM   2889 HD22 ASN A 819      34.476  43.152  44.799  1.00 59.86           H
ATOM   2890  N   ASP A 820      37.033  40.574  40.665  1.00 40.52           N
ATOM   2891  CA  ASP A 820      37.738  39.483  40.025  1.00 39.70           C
ATOM   2892  C   ASP A 820      38.257  40.066  38.712  1.00 32.24           C
ATOM   2893  O   ASP A 820      37.473  40.403  37.830  1.00 39.18           O
ATOM   2894  CB  ASP A 820      36.800  38.273  39.856  1.00 38.99           C
ATOM   2895  CG  ASP A 820      37.527  37.027  39.348  1.00 39.70           C
ATOM   2896  OD1 ASP A 820      38.594  37.192  38.726  1.00 32.54           O
ATOM   2897  OD2 ASP A 820      37.042  35.906  39.627  1.00 37.92           O1-
ATOM   2898  H   ASP A 820      36.188  40.900  40.220  1.00 48.62           H
ATOM   2899  HA  ASP A 820      38.581  39.164  40.640  1.00 47.64           H
ATOM   2900  HB2 ASP A 820      36.297  38.030  40.792  1.00 46.79           H
ATOM   2901  HB3 ASP A 820      36.007  38.530  39.157  1.00 46.79           H
ATOM   2902  N   SER A 821      39.582  40.205  38.616  1.00 35.47           N
ATOM   2903  CA  SER A 821      40.269  40.798  37.472  1.00 38.81           C
ATOM   2904  C   SER A 821      40.183  39.928  36.209  1.00 34.61           C
ATOM   2905  O   SER A 821      40.500  40.401  35.115  1.00 37.13           O
ATOM   2906  CB  SER A 821      41.730  41.067  37.846  1.00 42.24           C
ATOM   2907  OG  SER A 821      42.421  39.862  38.124  1.00 44.26           O
ATOM   2908  H   SER A 821      40.158  39.858  39.371  1.00 42.56           H
ATOM   2909  HA  SER A 821      39.797  41.757  37.258  1.00 46.58           H
ATOM   2910  HB2 SER A 821      42.222  41.571  37.014  1.00 50.68           H
ATOM   2911  HB3 SER A 821      41.768  41.717  38.721  1.00 50.68           H
ATOM   2912  HG  SER A 821      43.355  40.057  38.239  1.00 53.11           H
ATOM   2913  N   ASN A 822      39.787  38.654  36.362  1.00 34.06           N
ATOM   2914  CA  ASN A 822      39.437  37.785  35.239  1.00 33.27           C
ATOM   2915  C   ASN A 822      38.140  38.215  34.550  1.00 27.67           C
ATOM   2916  O   ASN A 822      37.827  37.698  33.476  1.00 33.83           O
ATOM   2917  CB  ASN A 822      39.357  36.336  35.719  1.00 29.08           C
ATOM   2918  CG  ASN A 822      40.675  35.860  36.316  1.00 30.02           C
ATOM   2919  OD1 ASN A 822      41.674  35.725  35.625  1.00 34.57           O
ATOM   2920  ND2 ASN A 822      40.702  35.563  37.608  1.00 33.94           N
ATOM   2921  H   ASN A 822      39.587  38.311  37.293  1.00 40.87           H
ATOM   2922  HA  ASN A 822      40.236  37.844  34.501  1.00 39.93           H
ATOM   2923  HB2 ASN A 822      38.531  36.207  36.419  1.00 34.89           H
ATOM   2924  HB3 ASN A 822      39.161  35.737  34.835  1.00 34.89           H
ATOM   2925 HD21 ASN A 822      41.555  35.220  38.023  1.00 40.73           H
ATOM   2926 HD22 ASN A 822      39.879  35.733  38.173  1.00 40.73           H
ATOM   2927  N   TYR A 823      37.379  39.140  35.140  1.00 27.95           N
ATOM   2928  CA  TYR A 823      36.248  39.797  34.521  1.00 26.46           C
ATOM   2929  C   TYR A 823      36.664  41.230  34.255  1.00 36.85           C
ATOM   2930  O   TYR A 823      37.195  41.915  35.130  1.00 36.32           O
ATOM   2931  CB  TYR A 823      34.995  39.714  35.389  1.00 31.73           C
ATOM   2932  CG  TYR A 823      34.530  38.285  35.578  1.00 27.45           C
ATOM   2933  CD1 TYR A 823      33.474  37.765  34.805  1.00 24.44           C
ATOM   2934  CD2 TYR A 823      35.196  37.476  36.511  1.00 26.34           C
ATOM   2935  CE1 TYR A 823      33.047  36.444  35.015  1.00 23.99           C
ATOM   2936  CE2 TYR A 823      34.818  36.145  36.694  1.00 23.46           C
ATOM   2937  CZ  TYR A 823      33.735  35.636  35.950  1.00 20.96           C
ATOM   2938  OH  TYR A 823      33.358  34.362  36.182  1.00 23.65           O
ATOM   2939  H   TYR A 823      37.673  39.501  36.038  1.00 33.55           H
ATOM   2940  HA  TYR A 823      36.016  39.306  33.581  1.00 31.76           H
ATOM   2941  HB2 TYR A 823      35.194  40.163  36.361  1.00 38.08           H
ATOM   2942  HB3 TYR A 823      34.198  40.277  34.909  1.00 38.08           H
ATOM   2943  HD1 TYR A 823      32.961  38.384  34.084  1.00 29.33           H
ATOM   2944  HD2 TYR A 823      36.029  37.869  37.069  1.00 31.61           H
ATOM   2945  HE1 TYR A 823      32.211  36.046  34.461  1.00 28.78           H
ATOM   2946  HE2 TYR A 823      35.345  35.524  37.402  1.00 28.16           H
ATOM   2947  HH  TYR A 823      32.672  34.061  35.572  1.00 28.38           H
ATOM   2948  N   VAL A 824      36.454  41.647  33.013  1.00 31.87           N
ATOM   2949  CA  VAL A 824      36.921  42.914  32.476  1.00 31.98           C
ATOM   2950  C   VAL A 824      35.721  43.662  31.908  1.00 31.89           C
ATOM   2951  O   VAL A 824      34.912  43.097  31.172  1.00 35.91           O
ATOM   2952  CB  VAL A 824      38.009  42.654  31.412  1.00 34.84           C
ATOM   2953  CG1 VAL A 824      38.552  43.991  30.889  1.00 40.82           C
ATOM   2954  CG2 VAL A 824      39.179  41.839  31.980  1.00 32.89           C
ATOM   2955  H   VAL A 824      36.021  41.006  32.363  1.00 38.25           H
ATOM   2956  HA  VAL A 824      37.363  43.515  33.272  1.00 38.37           H
ATOM   2957  HB  VAL A 824      37.570  42.101  30.580  1.00 41.81           H
ATOM   2958 HG11 VAL A 824      39.332  43.814  30.153  1.00 48.98           H
ATOM   2959 HG12 VAL A 824      37.761  44.553  30.401  1.00 48.98           H
ATOM   2960 HG13 VAL A 824      38.965  44.578  31.709  1.00 48.98           H
ATOM   2961 HG21 VAL A 824      39.944  41.708  31.219  1.00 39.46           H
ATOM   2962 HG22 VAL A 824      39.613  42.352  32.840  1.00 39.46           H
ATOM   2963 HG23 VAL A 824      38.840  40.850  32.286  1.00 39.46           H
ATOM   2964  N   VAL A 825      35.634  44.967  32.204  1.00 37.12           N
ATOM   2965  CA  VAL A 825      34.615  45.814  31.609  1.00 40.82           C
ATOM   2966  C   VAL A 825      34.816  45.830  30.093  1.00 35.21           C
ATOM   2967  O   VAL A 825      35.896  46.153  29.607  1.00 39.48           O
ATOM   2968  CB  VAL A 825      34.618  47.249  32.176  1.00 40.78           C
ATOM   2969  CG1 VAL A 825      33.489  48.066  31.524  1.00 41.09           C
ATOM   2970  CG2 VAL A 825      34.372  47.277  33.688  1.00 42.06           C
ATOM   2971  H   VAL A 825      36.342  45.400  32.780  1.00 44.55           H
ATOM   2972  HA  VAL A 825      33.656  45.381  31.857  1.00 48.99           H
ATOM   2973  HB  VAL A 825      35.574  47.728  31.958  1.00 48.94           H
ATOM   2974 HG11 VAL A 825      33.458  49.066  31.958  1.00 49.31           H
ATOM   2975 HG12 VAL A 825      33.660  48.176  30.453  1.00 49.31           H
ATOM   2976 HG13 VAL A 825      32.525  47.580  31.682  1.00 49.31           H
ATOM   2977 HG21 VAL A 825      34.457  48.302  34.051  1.00 50.48           H
ATOM   2978 HG22 VAL A 825      33.370  46.910  33.906  1.00 50.48           H
ATOM   2979 HG23 VAL A 825      35.112  46.667  34.206  1.00 50.48           H
ATOM   2980  N   LYS A 826      33.760  45.481  29.366  1.00 40.62           N
ATOM   2981  CA  LYS A 826      33.640  45.606  27.925  1.00 47.92           C
ATOM   2982  C   LYS A 826      32.208  46.052  27.671  1.00 50.40           C
ATOM   2983  O   LYS A 826      31.262  45.309  27.939  1.00 53.37           O
ATOM   2984  CB  LYS A 826      33.981  44.281  27.233  1.00 42.63           C
ATOM   2985  CG  LYS A 826      33.569  44.307  25.752  1.00 45.00           C
ATOM   2986  CD  LYS A 826      34.621  43.655  24.861  1.00 47.42           C
ATOM   2987  CE  LYS A 826      34.268  43.768  23.375  1.00 48.73           C
ATOM   2988  NZ  LYS A 826      34.572  45.112  22.838  1.00 57.31           N1+
ATOM   2989  H   LYS A 826      32.929  45.186  29.861  1.00 48.74           H
ATOM   2990  HA  LYS A 826      34.319  46.377  27.559  1.00 57.50           H
ATOM   2991  HB2 LYS A 826      35.045  44.073  27.346  1.00 51.16           H
ATOM   2992  HB3 LYS A 826      33.426  43.479  27.722  1.00 51.16           H
ATOM   2993  HG2 LYS A 826      32.606  43.807  25.629  1.00 54.00           H
ATOM   2994  HG3 LYS A 826      33.470  45.339  25.422  1.00 54.00           H
ATOM   2995  HD2 LYS A 826      35.556  44.185  25.015  1.00 56.90           H
ATOM   2996  HD3 LYS A 826      34.739  42.605  25.132  1.00 56.90           H
ATOM   2997  HE2 LYS A 826      34.832  43.021  22.816  1.00 58.48           H
ATOM   2998  HE3 LYS A 826      33.203  43.561  23.251  1.00 58.48           H
ATOM   2999  HZ1 LYS A 826      34.362  45.141  21.850  1.00 68.77           H
ATOM   3000  HZ2 LYS A 826      34.020  45.812  23.317  1.00 68.77           H
ATOM   3001  HZ3 LYS A 826      35.554  45.321  22.960  1.00 68.77           H
ATOM   3002  N   GLY A 827      32.076  47.298  27.207  1.00 53.66           N
ATOM   3003  CA  GLY A 827      30.802  47.990  27.143  1.00 51.06           C
ATOM   3004  C   GLY A 827      30.265  48.196  28.554  1.00 50.17           C
ATOM   3005  O   GLY A 827      30.996  48.596  29.461  1.00 53.80           O
ATOM   3006  H   GLY A 827      32.909  47.836  27.020  1.00 64.39           H
ATOM   3007  HA2 GLY A 827      30.928  48.961  26.664  1.00 61.27           H
ATOM   3008  HA3 GLY A 827      30.096  47.386  26.572  1.00 61.27           H
ATOM   3009  N   ASN A 828      28.986  47.870  28.722  1.00 52.07           N
ATOM   3010  CA  ASN A 828      28.271  47.955  29.986  1.00 54.73           C
ATOM   3011  C   ASN A 828      28.044  46.550  30.573  1.00 56.48           C
ATOM   3012  O   ASN A 828      26.937  46.199  30.983  1.00 58.40           O
ATOM   3013  CB  ASN A 828      27.020  48.826  29.775  1.00 53.66           C
ATOM   3014  CG  ASN A 828      27.433  50.289  29.520  1.00 64.27           C
ATOM   3015  OD1 ASN A 828      27.667  51.045  30.461  1.00 66.65           O
ATOM   3016  ND2 ASN A 828      27.587  50.698  28.259  1.00 55.15           N
ATOM   3017  H   ASN A 828      28.472  47.511  27.930  1.00 62.49           H
ATOM   3018  HA  ASN A 828      28.896  48.486  30.706  1.00 65.67           H
ATOM   3019  HB2 ASN A 828      26.425  48.437  28.947  1.00 64.39           H
ATOM   3020  HB3 ASN A 828      26.448  48.790  30.703  1.00 64.39           H
ATOM   3021 HD21 ASN A 828      27.874  51.651  28.090  1.00 66.18           H
ATOM   3022 HD22 ASN A 828      27.402  50.072  27.492  1.00 66.18           H
ATOM   3023  N   ALA A 829      29.142  45.776  30.665  1.00 57.02           N
ATOM   3024  CA  ALA A 829      29.221  44.455  31.298  1.00 47.05           C
ATOM   3025  C   ALA A 829      30.649  44.184  31.791  1.00 45.21           C
ATOM   3026  O   ALA A 829      31.595  44.692  31.199  1.00 46.77           O
ATOM   3027  CB  ALA A 829      28.817  43.394  30.269  1.00 47.06           C
ATOM   3028  H   ALA A 829      30.000  46.129  30.265  1.00 68.42           H
ATOM   3029  HA  ALA A 829      28.538  44.404  32.147  1.00 56.46           H
ATOM   3030  HB1 ALA A 829      28.864  42.405  30.724  1.00 56.48           H
ATOM   3031  HB2 ALA A 829      27.796  43.575  29.932  1.00 56.48           H
ATOM   3032  HB3 ALA A 829      29.489  43.428  29.410  1.00 56.48           H
ATOM   3033  N   ARG A 830      30.811  43.357  32.839  1.00 36.86           N
ATOM   3034  CA  ARG A 830      32.095  42.778  33.236  1.00 35.91           C
ATOM   3035  C   ARG A 830      32.122  41.320  32.781  1.00 34.72           C
ATOM   3036  O   ARG A 830      31.312  40.516  33.231  1.00 33.77           O
ATOM   3037  CB  ARG A 830      32.317  42.876  34.744  1.00 36.96           C
ATOM   3038  CG  ARG A 830      32.553  44.319  35.188  1.00 43.92           C
ATOM   3039  CD  ARG A 830      33.033  44.349  36.634  1.00 43.51           C
ATOM   3040  NE  ARG A 830      33.322  45.730  37.065  1.00 48.81           N
ATOM   3041  CZ  ARG A 830      34.543  46.275  37.193  1.00 47.41           C
ATOM   3042  NH1 ARG A 830      35.659  45.558  37.075  1.00 46.18           N
ATOM   3043  NH2 ARG A 830      34.653  47.577  37.448  1.00 54.92           N1+
ATOM   3044  H   ARG A 830      29.985  42.969  33.272  1.00 44.23           H
ATOM   3045  HA  ARG A 830      32.910  43.305  32.742  1.00 43.09           H
ATOM   3046  HB2 ARG A 830      31.457  42.462  35.269  1.00 44.35           H
ATOM   3047  HB3 ARG A 830      33.202  42.294  35.002  1.00 44.35           H
ATOM   3048  HG2 ARG A 830      33.335  44.745  34.561  1.00 52.70           H
ATOM   3049  HG3 ARG A 830      31.636  44.901  35.084  1.00 52.70           H
ATOM   3050  HD2 ARG A 830      32.295  43.894  37.294  1.00 52.22           H
ATOM   3051  HD3 ARG A 830      33.940  43.748  36.687  1.00 52.22           H
ATOM   3052  HE  ARG A 830      32.533  46.352  37.143  1.00 58.58           H
ATOM   3053 HH11 ARG A 830      35.608  44.565  36.898  1.00 55.41           H
ATOM   3054 HH12 ARG A 830      36.561  45.996  37.185  1.00 55.41           H
ATOM   3055 HH21 ARG A 830      33.831  48.151  37.547  1.00 65.91           H
ATOM   3056 HH22 ARG A 830      35.568  47.991  37.548  1.00 65.91           H
ATOM   3057  N   LEU A 831      33.025  41.012  31.851  1.00 27.36           N
ATOM   3058  CA  LEU A 831      32.978  39.773  31.092  1.00 27.92           C
ATOM   3059  C   LEU A 831      34.281  38.996  31.226  1.00 24.91           C
ATOM   3060  O   LEU A 831      35.346  39.599  31.325  1.00 26.77           O
ATOM   3061  CB  LEU A 831      32.720  40.103  29.617  1.00 34.44           C
ATOM   3062  CG  LEU A 831      31.333  40.706  29.327  1.00 35.47           C
ATOM   3063  CD1 LEU A 831      31.237  40.984  27.824  1.00 39.21           C
ATOM   3064  CD2 LEU A 831      30.175  39.789  29.748  1.00 29.07           C
ATOM   3065  H   LEU A 831      33.670  41.722  31.539  1.00 32.83           H
ATOM   3066  HA  LEU A 831      32.160  39.156  31.454  1.00 33.50           H
ATOM   3067  HB2 LEU A 831      33.486  40.801  29.273  1.00 41.33           H
ATOM   3068  HB3 LEU A 831      32.823  39.190  29.035  1.00 41.33           H
ATOM   3069  HG  LEU A 831      31.241  41.653  29.859  1.00 42.57           H
ATOM   3070 HD11 LEU A 831      30.307  41.506  27.604  1.00 47.06           H
ATOM   3071 HD12 LEU A 831      32.069  41.611  27.506  1.00 47.06           H
ATOM   3072 HD13 LEU A 831      31.261  40.048  27.266  1.00 47.06           H
ATOM   3073 HD21 LEU A 831      29.227  40.225  29.433  1.00 34.88           H
ATOM   3074 HD22 LEU A 831      30.288  38.805  29.289  1.00 34.88           H
ATOM   3075 HD23 LEU A 831      30.151  39.679  30.830  1.00 34.88           H
ATOM   3076  N   PRO A 832      34.220  37.654  31.154  1.00 22.41           N
ATOM   3077  CA  PRO A 832      35.393  36.808  31.265  1.00 21.56           C
ATOM   3078  C   PRO A 832      36.165  36.759  29.943  1.00 23.16           C
ATOM   3079  O   PRO A 832      36.281  35.714  29.316  1.00 21.60           O
ATOM   3080  CB  PRO A 832      34.810  35.450  31.666  1.00 20.22           C
ATOM   3081  CG  PRO A 832      33.455  35.412  30.988  1.00 22.02           C
ATOM   3082  CD  PRO A 832      33.001  36.868  31.069  1.00 24.74           C
ATOM   3083  HA  PRO A 832      36.017  37.123  32.093  1.00 25.87           H
ATOM   3084  HB2 PRO A 832      35.430  34.584  31.437  1.00 24.26           H
ATOM   3085  HB3 PRO A 832      34.642  35.495  32.743  1.00 24.26           H
ATOM   3086  HG2 PRO A 832      33.550  35.065  29.960  1.00 26.43           H
ATOM   3087  HG3 PRO A 832      32.749  34.790  31.537  1.00 26.43           H
ATOM   3088  HD2 PRO A 832      32.422  37.107  30.176  1.00 29.69           H
ATOM   3089  HD3 PRO A 832      32.428  36.996  31.987  1.00 29.69           H
ATOM   3090  N   VAL A 833      36.673  37.912  29.491  1.00 21.24           N
ATOM   3091  CA  VAL A 833      37.150  38.101  28.131  1.00 20.15           C
ATOM   3092  C   VAL A 833      38.221  37.081  27.728  1.00 19.38           C
ATOM   3093  O   VAL A 833      38.165  36.612  26.593  1.00 21.37           O
ATOM   3094  CB  VAL A 833      37.637  39.552  27.960  1.00 28.99           C
ATOM   3095  CG1 VAL A 833      38.430  39.723  26.661  1.00 27.00           C
ATOM   3096  CG2 VAL A 833      36.427  40.505  27.996  1.00 26.62           C
ATOM   3097  H   VAL A 833      36.566  38.737  30.064  1.00 25.48           H
ATOM   3098  HA  VAL A 833      36.297  37.948  27.474  1.00 24.18           H
ATOM   3099  HB  VAL A 833      38.296  39.798  28.795  1.00 34.79           H
ATOM   3100 HG11 VAL A 833      38.674  40.770  26.512  1.00 32.40           H
ATOM   3101 HG12 VAL A 833      39.369  39.174  26.712  1.00 32.40           H
ATOM   3102 HG13 VAL A 833      37.836  39.374  25.817  1.00 32.40           H
ATOM   3103 HG21 VAL A 833      36.764  41.536  27.911  1.00 31.94           H
ATOM   3104 HG22 VAL A 833      35.749  40.278  27.172  1.00 31.94           H
ATOM   3105 HG23 VAL A 833      35.889  40.411  28.936  1.00 31.94           H
ATOM   3106  N   LYS A 834      39.190  36.731  28.595  1.00 20.74           N
ATOM   3107  CA  LYS A 834      40.268  35.808  28.231  1.00 22.64           C
ATOM   3108  C   LYS A 834      39.781  34.368  28.011  1.00 18.71           C
ATOM   3109  O   LYS A 834      40.529  33.560  27.469  1.00 20.34           O
ATOM   3110  CB  LYS A 834      41.398  35.830  29.257  1.00 22.27           C
ATOM   3111  CG  LYS A 834      42.172  37.156  29.252  1.00 25.67           C
ATOM   3112  CD  LYS A 834      43.431  37.053  30.112  1.00 31.08           C
ATOM   3113  CE  LYS A 834      44.335  38.261  29.849  1.00 33.61           C
ATOM   3114  NZ  LYS A 834      45.659  38.097  30.476  1.00 32.40           N1+
ATOM   3115  H   LYS A 834      39.183  37.114  29.528  1.00 24.88           H
ATOM   3116  HA  LYS A 834      40.690  36.128  27.278  1.00 27.17           H
ATOM   3117  HB2 LYS A 834      40.991  35.635  30.248  1.00 26.73           H
ATOM   3118  HB3 LYS A 834      42.096  35.032  29.010  1.00 26.73           H
ATOM   3119  HG2 LYS A 834      42.466  37.385  28.227  1.00 30.81           H
ATOM   3120  HG3 LYS A 834      41.540  37.959  29.626  1.00 30.81           H
ATOM   3121  HD2 LYS A 834      43.146  37.038  31.159  1.00 37.30           H
ATOM   3122  HD3 LYS A 834      43.959  36.137  29.874  1.00 37.30           H
ATOM   3123  HE2 LYS A 834      44.454  38.427  28.777  1.00 40.33           H
ATOM   3124  HE3 LYS A 834      43.851  39.133  30.288  1.00 40.33           H
ATOM   3125  HZ1 LYS A 834      46.301  38.780  30.096  1.00 38.88           H
ATOM   3126  HZ2 LYS A 834      45.591  38.200  31.480  1.00 38.88           H
ATOM   3127  HZ3 LYS A 834      46.027  37.175  30.274  1.00 38.88           H
ATOM   3128  N   TRP A 835      38.546  34.056  28.400  1.00 21.24           N
ATOM   3129  CA  TRP A 835      37.919  32.760  28.161  1.00 18.53           C
ATOM   3130  C   TRP A 835      36.996  32.779  26.964  1.00 19.29           C
ATOM   3131  O   TRP A 835      36.465  31.737  26.601  1.00 18.69           O
ATOM   3132  CB  TRP A 835      37.160  32.265  29.396  1.00 20.37           C
ATOM   3133  CG  TRP A 835      38.037  31.760  30.479  1.00 19.76           C
ATOM   3134  CD1 TRP A 835      38.303  30.458  30.745  1.00 17.49           C
ATOM   3135  CD2 TRP A 835      38.812  32.530  31.425  1.00 20.83           C
ATOM   3136  NE1 TRP A 835      39.166  30.381  31.820  1.00 18.91           N
ATOM   3137  CE2 TRP A 835      39.547  31.629  32.246  1.00 22.05           C
ATOM   3138  CE3 TRP A 835      38.967  33.914  31.646  1.00 21.73           C
ATOM   3139  CZ2 TRP A 835      40.424  32.081  33.233  1.00 23.18           C
ATOM   3140  CZ3 TRP A 835      39.847  34.375  32.634  1.00 23.20           C
ATOM   3141  CH2 TRP A 835      40.582  33.460  33.403  1.00 20.73           C
ATOM   3142  H   TRP A 835      37.983  34.767  28.843  1.00 25.48           H
ATOM   3143  HA  TRP A 835      38.683  32.018  27.964  1.00 22.23           H
ATOM   3144  HB2 TRP A 835      36.541  33.073  29.780  1.00 24.44           H
ATOM   3145  HB3 TRP A 835      36.507  31.444  29.099  1.00 24.44           H
ATOM   3146  HD1 TRP A 835      37.895  29.609  30.215  1.00 20.98           H
ATOM   3147  HE1 TRP A 835      39.474  29.501  32.216  1.00 22.69           H
ATOM   3148  HE3 TRP A 835      38.416  34.623  31.048  1.00 26.08           H
ATOM   3149  HZ2 TRP A 835      40.998  31.384  33.824  1.00 27.81           H
ATOM   3150  HZ3 TRP A 835      39.977  35.436  32.781  1.00 27.84           H
ATOM   3151  HH2 TRP A 835      41.265  33.817  34.151  1.00 24.88           H
ATOM   3152  N   MET A 836      36.714  33.963  26.416  1.00 19.51           N
ATOM   3153  CA  MET A 836      35.651  34.124  25.440  1.00 20.46           C
ATOM   3154  C   MET A 836      36.106  33.986  23.991  1.00 18.90           C
ATOM   3155  O   MET A 836      37.187  34.425  23.610  1.00 20.26           O
ATOM   3156  CB  MET A 836      34.977  35.477  25.630  1.00 20.69           C
ATOM   3157  CG  MET A 836      34.089  35.490  26.863  1.00 23.64           C
ATOM   3158  SD  MET A 836      33.550  37.177  27.225  1.00 24.76           S
ATOM   3159  CE  MET A 836      32.477  37.437  25.783  1.00 29.48           C
ATOM   3160  H   MET A 836      37.158  34.792  26.782  1.00 23.41           H
ATOM   3161  HA  MET A 836      34.887  33.369  25.626  1.00 24.55           H
ATOM   3162  HB2 MET A 836      35.731  36.258  25.719  1.00 24.83           H
ATOM   3163  HB3 MET A 836      34.369  35.690  24.752  1.00 24.83           H
ATOM   3164  HG2 MET A 836      33.218  34.856  26.688  1.00 28.37           H
ATOM   3165  HG3 MET A 836      34.625  35.094  27.720  1.00 28.37           H
ATOM   3166  HE1 MET A 836      31.946  38.382  25.880  1.00 35.37           H
ATOM   3167  HE2 MET A 836      33.075  37.466  24.873  1.00 35.37           H
ATOM   3168  HE3 MET A 836      31.751  36.629  25.708  1.00 35.37           H
ATOM   3169  N   ALA A 837      35.254  33.369  23.181  1.00 17.93           N
ATOM   3170  CA  ALA A 837      35.494  33.217  21.768  1.00 16.96           C
ATOM   3171  C   ALA A 837      35.372  34.583  21.092  1.00 21.52           C
ATOM   3172  O   ALA A 837      34.614  35.414  21.567  1.00 20.68           O
ATOM   3173  CB  ALA A 837      34.476  32.246  21.195  1.00 17.58           C
ATOM   3174  H   ALA A 837      34.369  33.047  23.542  1.00 21.51           H
ATOM   3175  HA  ALA A 837      36.487  32.797  21.631  1.00 20.35           H
ATOM   3176  HB1 ALA A 837      34.733  32.033  20.160  1.00 21.10           H
ATOM   3177  HB2 ALA A 837      34.488  31.314  21.751  1.00 21.10           H
ATOM   3178  HB3 ALA A 837      33.474  32.676  21.237  1.00 21.10           H
ATOM   3179  N   PRO A 838      36.074  34.808  19.977  1.00 20.87           N
ATOM   3180  CA  PRO A 838      36.005  36.074  19.260  1.00 26.63           C
ATOM   3181  C   PRO A 838      34.585  36.478  18.876  1.00 28.58           C
ATOM   3182  O   PRO A 838      34.225  37.638  19.042  1.00 27.20           O
ATOM   3183  CB  PRO A 838      36.837  35.849  17.998  1.00 30.23           C
ATOM   3184  CG  PRO A 838      37.865  34.817  18.449  1.00 31.10           C
ATOM   3185  CD  PRO A 838      37.063  33.924  19.403  1.00 23.93           C
ATOM   3186  HA  PRO A 838      36.495  36.843  19.856  1.00 31.96           H
ATOM   3187  HB2 PRO A 838      36.199  35.381  17.248  1.00 36.28           H
ATOM   3188  HB3 PRO A 838      37.292  36.753  17.595  1.00 36.28           H
ATOM   3189  HG2 PRO A 838      38.222  34.222  17.607  1.00 37.32           H
ATOM   3190  HG3 PRO A 838      38.691  35.306  18.958  1.00 37.32           H
ATOM   3191  HD2 PRO A 838      36.574  33.128  18.838  1.00 28.72           H
ATOM   3192  HD3 PRO A 838      37.749  33.550  20.156  1.00 28.72           H
ATOM   3193  N   GLU A 839      33.736  35.541  18.463  1.00 25.40           N
ATOM   3194  CA  GLU A 839      32.363  35.861  18.104  1.00 27.99           C
ATOM   3195  C   GLU A 839      31.533  36.326  19.310  1.00 30.49           C
ATOM   3196  O   GLU A 839      30.608  37.119  19.146  1.00 33.96           O
ATOM   3197  CB  GLU A 839      31.695  34.703  17.343  1.00 28.90           C
ATOM   3198  CG  GLU A 839      31.441  33.424  18.140  1.00 25.83           C
ATOM   3199  CD  GLU A 839      32.588  32.427  18.216  1.00 22.55           C
ATOM   3200  OE1 GLU A 839      33.747  32.768  17.905  1.00 20.48           O
ATOM   3201  OE2 GLU A 839      32.244  31.302  18.623  1.00 23.26           O1-
ATOM   3202  H   GLU A 839      34.048  34.585  18.345  1.00 30.48           H
ATOM   3203  HA  GLU A 839      32.417  36.693  17.401  1.00 33.59           H
ATOM   3204  HB2 GLU A 839      30.730  35.056  16.981  1.00 34.68           H
ATOM   3205  HB3 GLU A 839      32.288  34.464  16.462  1.00 34.68           H
ATOM   3206  HG2 GLU A 839      31.130  33.658  19.155  1.00 31.00           H
ATOM   3207  HG3 GLU A 839      30.576  32.906  17.729  1.00 31.00           H
ATOM   3208  N   SER A 840      31.829  35.853  20.528  1.00 23.75           N
ATOM   3209  CA  SER A 840      31.180  36.346  21.724  1.00 24.30           C
ATOM   3210  C   SER A 840      31.659  37.741  22.060  1.00 26.94           C
ATOM   3211  O   SER A 840      30.858  38.560  22.493  1.00 30.73           O
ATOM   3212  CB  SER A 840      31.425  35.431  22.926  1.00 24.43           C
ATOM   3213  OG  SER A 840      31.058  34.129  22.578  1.00 28.04           O
ATOM   3214  H   SER A 840      32.583  35.189  20.631  1.00 28.50           H
ATOM   3215  HA  SER A 840      30.107  36.398  21.556  1.00 29.16           H
ATOM   3216  HB2 SER A 840      32.476  35.457  23.216  1.00 29.32           H
ATOM   3217  HB3 SER A 840      30.811  35.765  23.763  1.00 29.32           H
ATOM   3218  HG  SER A 840      30.153  34.143  22.243  1.00 33.65           H
ATOM   3219  N   ILE A 841      32.963  37.994  21.934  1.00 26.09           N
ATOM   3220  CA  ILE A 841      33.553  39.283  22.272  1.00 27.66           C
ATOM   3221  C   ILE A 841      32.952  40.347  21.347  1.00 32.15           C
ATOM   3222  O   ILE A 841      32.526  41.408  21.808  1.00 32.97           O
ATOM   3223  CB  ILE A 841      35.082  39.195  22.135  1.00 28.19           C
ATOM   3224  CG1 ILE A 841      35.646  38.333  23.286  1.00 26.44           C
ATOM   3225  CG2 ILE A 841      35.736  40.592  22.130  1.00 34.98           C
ATOM   3226  CD1 ILE A 841      37.141  38.039  23.152  1.00 29.99           C
ATOM   3227  H   ILE A 841      33.574  37.270  21.578  1.00 31.30           H
ATOM   3228  HA  ILE A 841      33.301  39.529  23.303  1.00 33.20           H
ATOM   3229  HB  ILE A 841      35.335  38.708  21.193  1.00 33.83           H
ATOM   3230 HG12 ILE A 841      35.466  38.836  24.237  1.00 31.73           H
ATOM   3231 HG13 ILE A 841      35.128  37.376  23.308  1.00 31.73           H
ATOM   3232 HG21 ILE A 841      36.790  40.496  21.884  1.00 41.97           H
ATOM   3233 HG22 ILE A 841      35.297  41.232  21.371  1.00 41.97           H
ATOM   3234 HG23 ILE A 841      35.615  41.061  23.107  1.00 41.97           H
ATOM   3235 HD11 ILE A 841      37.419  37.361  23.956  1.00 35.99           H
ATOM   3236 HD12 ILE A 841      37.343  37.560  22.195  1.00 35.99           H
ATOM   3237 HD13 ILE A 841      37.733  38.948  23.248  1.00 35.99           H
ATOM   3238  N   PHE A 842      32.981  40.073  20.050  1.00 30.73           N
ATOM   3239  CA  PHE A 842      32.713  41.086  19.037  1.00 32.41           C
ATOM   3240  C   PHE A 842      31.239  41.141  18.646  1.00 39.93           C
ATOM   3241  O   PHE A 842      30.792  42.204  18.226  1.00 43.04           O
ATOM   3242  CB  PHE A 842      33.668  40.870  17.852  1.00 38.22           C
ATOM   3243  CG  PHE A 842      35.143  40.971  18.241  1.00 45.11           C
ATOM   3244  CD1 PHE A 842      36.015  39.879  18.038  1.00 40.07           C
ATOM   3245  CD2 PHE A 842      35.645  42.139  18.860  1.00 42.34           C
ATOM   3246  CE1 PHE A 842      37.341  39.922  18.510  1.00 39.45           C
ATOM   3247  CE2 PHE A 842      36.983  42.196  19.292  1.00 40.81           C
ATOM   3248  CZ  PHE A 842      37.828  41.083  19.132  1.00 47.85           C
ATOM   3249  H   PHE A 842      33.339  39.179  19.742  1.00 36.88           H
ATOM   3250  HA  PHE A 842      32.950  42.062  19.461  1.00 38.89           H
ATOM   3251  HB2 PHE A 842      33.467  39.895  17.405  1.00 45.87           H
ATOM   3252  HB3 PHE A 842      33.461  41.629  17.097  1.00 45.87           H
ATOM   3253  HD1 PHE A 842      35.664  38.993  17.534  1.00 48.09           H
ATOM   3254  HD2 PHE A 842      35.000  42.989  19.019  1.00 50.81           H
ATOM   3255  HE1 PHE A 842      37.993  39.073  18.371  1.00 47.34           H
ATOM   3256  HE2 PHE A 842      37.356  43.092  19.764  1.00 48.97           H
ATOM   3257  HZ  PHE A 842      38.851  41.117  19.477  1.00 57.43           H
ATOM   3258  N   ASN A 843      30.489  40.038  18.760  1.00 36.36           N
ATOM   3259  CA  ASN A 843      29.094  39.955  18.311  1.00 39.87           C
ATOM   3260  C   ASN A 843      28.111  39.603  19.421  1.00 41.27           C
ATOM   3261  O   ASN A 843      26.918  39.523  19.153  1.00 43.04           O
ATOM   3262  CB  ASN A 843      28.931  38.961  17.148  1.00 41.67           C
ATOM   3263  CG  ASN A 843      30.038  39.032  16.100  1.00 45.73           C
ATOM   3264  OD1 ASN A 843      30.644  38.019  15.767  1.00 53.97           O
ATOM   3265  ND2 ASN A 843      30.342  40.225  15.595  1.00 46.15           N
ATOM   3266  H   ASN A 843      30.914  39.190  19.111  1.00 43.64           H
ATOM   3267  HA  ASN A 843      28.781  40.930  17.940  1.00 47.84           H
ATOM   3268  HB2 ASN A 843      28.862  37.945  17.532  1.00 50.01           H
ATOM   3269  HB3 ASN A 843      27.987  39.170  16.645  1.00 50.01           H
ATOM   3270 HD21 ASN A 843      31.073  40.292  14.904  1.00 55.37           H
ATOM   3271 HD22 ASN A 843      29.847  41.046  15.908  1.00 55.37           H
ATOM   3272  N   CYS A 844      28.581  39.362  20.650  1.00 33.01           N
ATOM   3273  CA  CYS A 844      27.748  39.032  21.814  1.00 36.55           C
ATOM   3274  C   CYS A 844      26.916  37.752  21.629  1.00 32.11           C
ATOM   3275  O   CYS A 844      25.919  37.570  22.326  1.00 46.18           O
ATOM   3276  CB  CYS A 844      26.902  40.232  22.270  1.00 43.55           C
ATOM   3277  SG  CYS A 844      27.996  41.656  22.542  1.00 52.03           S
ATOM   3278  H   CYS A 844      29.577  39.429  20.804  1.00 39.61           H
ATOM   3279  HA  CYS A 844      28.420  38.828  22.644  1.00 43.86           H
ATOM   3280  HB2 CYS A 844      26.123  40.457  21.541  1.00 52.27           H
ATOM   3281  HB3 CYS A 844      26.419  39.989  23.212  1.00 52.27           H
ATOM   3282  HG  CYS A 844      28.728  40.992  23.408  1.00 62.44           H
ATOM   3283  N   VAL A 845      27.363  36.844  20.751  1.00 33.66           N
ATOM   3284  CA  VAL A 845      26.707  35.555  20.547  1.00 40.78           C
ATOM   3285  C   VAL A 845      27.424  34.501  21.379  1.00 31.48           C
ATOM   3286  O   VAL A 845      28.646  34.425  21.335  1.00 28.89           O
ATOM   3287  CB  VAL A 845      26.621  35.134  19.063  1.00 40.93           C
ATOM   3288  CG1 VAL A 845      25.885  36.193  18.233  1.00 44.70           C
ATOM   3289  CG2 VAL A 845      27.964  34.829  18.384  1.00 41.81           C
ATOM   3290  H   VAL A 845      28.197  37.038  20.215  1.00 40.39           H
ATOM   3291  HA  VAL A 845      25.679  35.628  20.900  1.00 48.93           H
ATOM   3292  HB  VAL A 845      26.029  34.218  19.021  1.00 49.11           H
ATOM   3293 HG11 VAL A 845      25.730  35.822  17.218  1.00 53.64           H
ATOM   3294 HG12 VAL A 845      24.913  36.399  18.684  1.00 53.64           H
ATOM   3295 HG13 VAL A 845      26.467  37.113  18.183  1.00 53.64           H
ATOM   3296 HG21 VAL A 845      27.787  34.536  17.349  1.00 50.17           H
ATOM   3297 HG22 VAL A 845      28.598  35.712  18.396  1.00 50.17           H
ATOM   3298 HG23 VAL A 845      28.473  34.002  18.876  1.00 50.17           H
ATOM   3299  N   TYR A 846      26.653  33.691  22.101  1.00 34.94           N
ATOM   3300  CA  TYR A 846      27.152  32.518  22.812  1.00 24.66           C
ATOM   3301  C   TYR A 846      26.479  31.306  22.195  1.00 26.81           C
ATOM   3302  O   TYR A 846      25.275  31.304  21.937  1.00 28.25           O
ATOM   3303  CB  TYR A 846      26.879  32.621  24.308  1.00 26.92           C
ATOM   3304  CG  TYR A 846      27.586  33.792  24.961  1.00 30.42           C
ATOM   3305  CD1 TYR A 846      27.049  35.088  24.817  1.00 38.55           C
ATOM   3306  CD2 TYR A 846      28.780  33.604  25.677  1.00 26.45           C
ATOM   3307  CE1 TYR A 846      27.673  36.181  25.444  1.00 34.29           C
ATOM   3308  CE2 TYR A 846      29.405  34.684  26.311  1.00 31.97           C
ATOM   3309  CZ  TYR A 846      28.829  35.971  26.233  1.00 41.01           C
ATOM   3310  OH  TYR A 846      29.361  36.995  26.955  1.00 45.54           O
ATOM   3311  H   TYR A 846      25.652  33.811  22.070  1.00 41.93           H
ATOM   3312  HA  TYR A 846      28.230  32.427  22.679  1.00 29.60           H
ATOM   3313  HB2 TYR A 846      25.806  32.735  24.465  1.00 32.30           H
ATOM   3314  HB3 TYR A 846      27.203  31.697  24.787  1.00 32.30           H
ATOM   3315  HD1 TYR A 846      26.147  35.247  24.245  1.00 46.26           H
ATOM   3316  HD2 TYR A 846      29.205  32.621  25.776  1.00 31.74           H
ATOM   3317  HE1 TYR A 846      27.248  37.170  25.353  1.00 41.15           H
ATOM   3318  HE2 TYR A 846      30.298  34.520  26.899  1.00 38.37           H
ATOM   3319  HH  TYR A 846      30.019  36.695  27.588  1.00 54.65           H
ATOM   3320  N   THR A 847      27.285  30.280  21.924  1.00 22.46           N
ATOM   3321  CA  THR A 847      26.890  29.107  21.189  1.00 20.29           C
ATOM   3322  C   THR A 847      27.556  27.895  21.820  1.00 17.05           C
ATOM   3323  O   THR A 847      28.419  28.003  22.701  1.00 19.47           O
ATOM   3324  CB  THR A 847      27.388  29.187  19.746  1.00 21.04           C
ATOM   3325  OG1 THR A 847      28.794  29.230  19.767  1.00 21.62           O
ATOM   3326  CG2 THR A 847      26.860  30.393  18.959  1.00 22.81           C
ATOM   3327  H   THR A 847      28.265  30.364  22.140  1.00 26.95           H
ATOM   3328  HA  THR A 847      25.811  28.974  21.185  1.00 24.35           H
ATOM   3329  HB  THR A 847      27.084  28.289  19.215  1.00 25.25           H
ATOM   3330  HG1 THR A 847      29.113  29.344  18.863  1.00 25.95           H
ATOM   3331 HG21 THR A 847      27.227  30.336  17.935  1.00 27.37           H
ATOM   3332 HG22 THR A 847      25.770  30.385  18.951  1.00 27.37           H
ATOM   3333 HG23 THR A 847      27.221  31.323  19.397  1.00 27.37           H
ATOM   3334  N   PHE A 848      27.152  26.724  21.332  1.00 17.54           N
ATOM   3335  CA  PHE A 848      27.822  25.489  21.726  1.00 19.01           C
ATOM   3336  C   PHE A 848      29.314  25.615  21.435  1.00 16.02           C
ATOM   3337  O   PHE A 848      30.142  25.197  22.239  1.00 16.21           O
ATOM   3338  CB  PHE A 848      27.201  24.299  21.006  1.00 18.10           C
ATOM   3339  CG  PHE A 848      25.742  24.151  21.369  1.00 23.30           C
ATOM   3340  CD1 PHE A 848      25.400  23.675  22.635  1.00 22.79           C
ATOM   3341  CD2 PHE A 848      24.739  24.623  20.509  1.00 32.79           C
ATOM   3342  CE1 PHE A 848      24.078  23.745  23.088  1.00 28.41           C
ATOM   3343  CE2 PHE A 848      23.426  24.750  20.988  1.00 32.37           C
ATOM   3344  CZ  PHE A 848      23.097  24.323  22.281  1.00 34.46           C
ATOM   3345  H   PHE A 848      26.478  26.694  20.579  1.00 21.05           H
ATOM   3346  HA  PHE A 848      27.689  25.361  22.801  1.00 22.81           H
ATOM   3347  HB2 PHE A 848      27.305  24.430  19.925  1.00 21.72           H
ATOM   3348  HB3 PHE A 848      27.729  23.389  21.275  1.00 21.72           H
ATOM   3349  HD1 PHE A 848      26.170  23.310  23.298  1.00 27.35           H
ATOM   3350  HD2 PHE A 848      24.989  24.966  19.518  1.00 39.35           H
ATOM   3351  HE1 PHE A 848      23.834  23.421  24.086  1.00 34.09           H
ATOM   3352  HE2 PHE A 848      22.677  25.218  20.376  1.00 38.84           H
ATOM   3353  HZ  PHE A 848      22.104  24.471  22.668  1.00 41.35           H
ATOM   3354  N   GLU A 849      29.664  26.223  20.300  1.00 18.66           N
ATOM   3355  CA  GLU A 849      31.040  26.334  19.872  1.00 16.63           C
ATOM   3356  C   GLU A 849      31.842  27.358  20.672  1.00 14.95           C
ATOM   3357  O   GLU A 849      33.051  27.212  20.823  1.00 16.74           O
ATOM   3358  CB  GLU A 849      31.099  26.655  18.371  1.00 16.94           C
ATOM   3359  CG  GLU A 849      30.420  25.611  17.469  1.00 23.13           C
ATOM   3360  CD  GLU A 849      28.904  25.679  17.284  1.00 37.10           C
ATOM   3361  OE1 GLU A 849      28.377  24.779  16.593  1.00 43.48           O
ATOM   3362  OE2 GLU A 849      28.266  26.595  17.828  1.00 23.48           O1-
ATOM   3363  H   GLU A 849      28.944  26.566  19.678  1.00 22.40           H
ATOM   3364  HA  GLU A 849      31.505  25.358  20.016  1.00 19.96           H
ATOM   3365  HB2 GLU A 849      30.657  27.632  18.198  1.00 20.33           H
ATOM   3366  HB3 GLU A 849      32.146  26.713  18.084  1.00 20.33           H
ATOM   3367  HG2 GLU A 849      30.857  25.669  16.474  1.00 27.75           H
ATOM   3368  HG3 GLU A 849      30.642  24.608  17.798  1.00 27.75           H
ATOM   3369  N   SER A 850      31.209  28.416  21.207  1.00 15.53           N
ATOM   3370  CA  SER A 850      31.918  29.356  22.054  1.00 17.65           C
ATOM   3371  C   SER A 850      32.208  28.697  23.388  1.00 15.48           C
ATOM   3372  O   SER A 850      33.262  28.986  23.949  1.00 17.76           O
ATOM   3373  CB  SER A 850      31.239  30.723  22.163  1.00 18.05           C
ATOM   3374  OG  SER A 850      29.994  30.588  22.768  1.00 19.82           O
ATOM   3375  H   SER A 850      30.209  28.506  21.091  1.00 18.63           H
ATOM   3376  HA  SER A 850      32.879  29.562  21.584  1.00 21.18           H
ATOM   3377  HB2 SER A 850      31.861  31.402  22.738  1.00 21.66           H
ATOM   3378  HB3 SER A 850      31.099  31.136  21.163  1.00 21.66           H
ATOM   3379  HG  SER A 850      30.105  30.356  23.696  1.00 23.79           H
ATOM   3380  N   ASP A 851      31.334  27.794  23.869  1.00 16.10           N
ATOM   3381  CA  ASP A 851      31.674  26.993  25.055  1.00 14.62           C
ATOM   3382  C   ASP A 851      32.909  26.140  24.819  1.00 14.27           C
ATOM   3383  O   ASP A 851      33.723  25.968  25.720  1.00 15.43           O
ATOM   3384  CB  ASP A 851      30.540  26.107  25.547  1.00 15.11           C
ATOM   3385  CG  ASP A 851      29.512  26.756  26.466  1.00 18.03           C
ATOM   3386  OD1 ASP A 851      28.569  26.014  26.776  1.00 16.51           O
ATOM   3387  OD2 ASP A 851      29.713  27.895  26.927  1.00 16.81           O1-
ATOM   3388  H   ASP A 851      30.466  27.607  23.387  1.00 19.32           H
ATOM   3389  HA  ASP A 851      31.924  27.690  25.855  1.00 17.55           H
ATOM   3390  HB2 ASP A 851      30.021  25.617  24.728  1.00 18.13           H
ATOM   3391  HB3 ASP A 851      30.965  25.278  26.110  1.00 18.13           H
ATOM   3392  N   VAL A 852      33.070  25.606  23.609  1.00 14.26           N
ATOM   3393  CA  VAL A 852      34.255  24.824  23.284  1.00 14.93           C
ATOM   3394  C   VAL A 852      35.508  25.694  23.310  1.00 14.77           C
ATOM   3395  O   VAL A 852      36.524  25.260  23.834  1.00 15.68           O
ATOM   3396  CB  VAL A 852      34.062  24.080  21.959  1.00 15.16           C
ATOM   3397  CG1 VAL A 852      35.400  23.456  21.520  1.00 16.06           C
ATOM   3398  CG2 VAL A 852      32.999  22.980  22.124  1.00 15.37           C
ATOM   3399  H   VAL A 852      32.354  25.717  22.905  1.00 17.12           H
ATOM   3400  HA  VAL A 852      34.371  24.063  24.056  1.00 17.92           H
ATOM   3401  HB  VAL A 852      33.725  24.767  21.186  1.00 18.19           H
ATOM   3402 HG11 VAL A 852      35.291  22.927  20.584  1.00 19.28           H
ATOM   3403 HG12 VAL A 852      36.139  24.232  21.349  1.00 19.28           H
ATOM   3404 HG13 VAL A 852      35.747  22.765  22.288  1.00 19.28           H
ATOM   3405 HG21 VAL A 852      32.801  22.515  21.158  1.00 18.45           H
ATOM   3406 HG22 VAL A 852      33.334  22.216  22.818  1.00 18.45           H
ATOM   3407 HG23 VAL A 852      32.060  23.400  22.479  1.00 18.45           H
ATOM   3408  N   TRP A 853      35.448  26.928  22.810  1.00 14.74           N
ATOM   3409  CA  TRP A 853      36.565  27.840  22.951  1.00 16.15           C
ATOM   3410  C   TRP A 853      36.967  27.998  24.424  1.00 16.19           C
ATOM   3411  O   TRP A 853      38.134  27.855  24.764  1.00 17.32           O
ATOM   3412  CB  TRP A 853      36.218  29.183  22.317  1.00 16.84           C
ATOM   3413  CG  TRP A 853      37.319  30.170  22.457  1.00 15.94           C
ATOM   3414  CD1 TRP A 853      37.723  30.779  23.594  1.00 17.00           C
ATOM   3415  CD2 TRP A 853      38.156  30.698  21.417  1.00 17.98           C
ATOM   3416  NE1 TRP A 853      38.793  31.593  23.335  1.00 17.23           N
ATOM   3417  CE2 TRP A 853      39.061  31.625  21.998  1.00 17.35           C
ATOM   3418  CE3 TRP A 853      38.180  30.532  20.020  1.00 17.48           C
ATOM   3419  CZ2 TRP A 853      39.968  32.358  21.243  1.00 18.71           C
ATOM   3420  CZ3 TRP A 853      39.069  31.293  19.246  1.00 18.36           C
ATOM   3421  CH2 TRP A 853      39.977  32.180  19.857  1.00 18.04           C
ATOM   3422  H   TRP A 853      34.589  27.256  22.396  1.00 17.69           H
ATOM   3423  HA  TRP A 853      37.419  27.422  22.427  1.00 19.38           H
ATOM   3424  HB2 TRP A 853      35.974  29.030  21.266  1.00 20.21           H
ATOM   3425  HB3 TRP A 853      35.351  29.589  22.825  1.00 20.21           H
ATOM   3426  HD1 TRP A 853      37.294  30.616  24.568  1.00 20.40           H
ATOM   3427  HE1 TRP A 853      39.262  32.144  24.039  1.00 20.68           H
ATOM   3428  HE3 TRP A 853      37.511  29.832  19.548  1.00 20.97           H
ATOM   3429  HZ2 TRP A 853      40.632  33.064  21.718  1.00 22.45           H
ATOM   3430  HZ3 TRP A 853      39.062  31.195  18.170  1.00 22.03           H
ATOM   3431  HH2 TRP A 853      40.654  32.768  19.261  1.00 21.64           H
ATOM   3432  N   SER A 854      36.005  28.310  25.291  1.00 13.78           N
ATOM   3433  CA  SER A 854      36.275  28.457  26.713  1.00 15.26           C
ATOM   3434  C   SER A 854      36.898  27.194  27.273  1.00 16.51           C
ATOM   3435  O   SER A 854      37.770  27.288  28.136  1.00 16.09           O
ATOM   3436  CB  SER A 854      35.002  28.746  27.460  1.00 16.27           C
ATOM   3437  OG  SER A 854      34.436  29.937  26.972  1.00 19.56           O
ATOM   3438  H   SER A 854      35.055  28.416  24.971  1.00 16.54           H
ATOM   3439  HA  SER A 854      36.974  29.277  26.862  1.00 18.31           H
ATOM   3440  HB2 SER A 854      34.294  27.926  27.352  1.00 19.53           H
ATOM   3441  HB3 SER A 854      35.239  28.887  28.510  1.00 19.53           H
ATOM   3442  HG  SER A 854      35.141  30.585  26.854  1.00 23.47           H
ATOM   3443  N   TYR A 855      36.445  26.022  26.833  1.00 14.90           N
ATOM   3444  CA  TYR A 855      37.013  24.770  27.282  1.00 13.07           C
ATOM   3445  C   TYR A 855      38.491  24.683  26.947  1.00 16.27           C
ATOM   3446  O   TYR A 855      39.286  24.207  27.736  1.00 16.50           O
ATOM   3447  CB  TYR A 855      36.232  23.598  26.720  1.00 12.86           C
ATOM   3448  CG  TYR A 855      36.849  22.280  27.122  1.00 15.00           C
ATOM   3449  CD1 TYR A 855      36.589  21.729  28.392  1.00 15.51           C
ATOM   3450  CD2 TYR A 855      37.704  21.636  26.213  1.00 15.27           C
ATOM   3451  CE1 TYR A 855      37.115  20.469  28.726  1.00 15.65           C
ATOM   3452  CE2 TYR A 855      38.248  20.396  26.542  1.00 15.42           C
ATOM   3453  CZ  TYR A 855      37.964  19.822  27.798  1.00 14.98           C
ATOM   3454  OH  TYR A 855      38.495  18.605  28.070  1.00 15.94           O
ATOM   3455  H   TYR A 855      35.710  25.998  26.139  1.00 17.88           H
ATOM   3456  HA  TYR A 855      36.912  24.727  28.368  1.00 15.68           H
ATOM   3457  HB2 TYR A 855      35.210  23.652  27.084  1.00 15.43           H
ATOM   3458  HB3 TYR A 855      36.195  23.636  25.635  1.00 15.43           H
ATOM   3459  HD1 TYR A 855      35.982  22.265  29.101  1.00 18.61           H
ATOM   3460  HD2 TYR A 855      37.899  22.073  25.245  1.00 18.32           H
ATOM   3461  HE1 TYR A 855      36.911  20.018  29.682  1.00 18.78           H
ATOM   3462  HE2 TYR A 855      38.877  19.873  25.841  1.00 18.50           H
ATOM   3463  HH  TYR A 855      38.069  18.140  28.794  1.00 19.13           H
ATOM   3464  N   GLY A 856      38.893  25.145  25.762  1.00 15.02           N
ATOM   3465  CA  GLY A 856      40.299  25.214  25.395  1.00 15.45           C
ATOM   3466  C   GLY A 856      41.082  26.072  26.379  1.00 17.80           C
ATOM   3467  O   GLY A 856      42.184  25.695  26.764  1.00 17.59           O
ATOM   3468  H   GLY A 856      38.203  25.494  25.114  1.00 18.03           H
ATOM   3469  HA2 GLY A 856      40.715  24.204  25.405  1.00 18.54           H
ATOM   3470  HA3 GLY A 856      40.399  25.623  24.391  1.00 18.54           H
ATOM   3471  N   ILE A 857      40.552  27.228  26.768  1.00 15.77           N
ATOM   3472  CA  ILE A 857      41.189  28.078  27.780  1.00 16.13           C
ATOM   3473  C   ILE A 857      41.253  27.350  29.111  1.00 17.77           C
ATOM   3474  O   ILE A 857      42.301  27.358  29.738  1.00 18.62           O
ATOM   3475  CB  ILE A 857      40.480  29.438  27.872  1.00 18.04           C
ATOM   3476  CG1 ILE A 857      40.379  30.130  26.485  1.00 18.80           C
ATOM   3477  CG2 ILE A 857      41.162  30.365  28.888  1.00 18.00           C
ATOM   3478  CD1 ILE A 857      41.720  30.520  25.842  1.00 22.45           C
ATOM   3479  H   ILE A 857      39.634  27.486  26.431  1.00 18.92           H
ATOM   3480  HA  ILE A 857      42.221  28.246  27.476  1.00 19.35           H
ATOM   3481  HB  ILE A 857      39.466  29.266  28.230  1.00 21.65           H
ATOM   3482 HG12 ILE A 857      39.835  29.502  25.786  1.00 22.56           H
ATOM   3483 HG13 ILE A 857      39.800  31.041  26.584  1.00 22.56           H
ATOM   3484 HG21 ILE A 857      40.663  31.332  28.912  1.00 21.60           H
ATOM   3485 HG22 ILE A 857      41.124  29.927  29.882  1.00 21.60           H
ATOM   3486 HG23 ILE A 857      42.206  30.514  28.615  1.00 21.60           H
ATOM   3487 HD11 ILE A 857      41.546  30.814  24.807  1.00 26.94           H
ATOM   3488 HD12 ILE A 857      42.149  31.364  26.380  1.00 26.94           H
ATOM   3489 HD13 ILE A 857      42.418  29.688  25.856  1.00 26.94           H
ATOM   3490  N   PHE A 858      40.168  26.703  29.525  1.00 17.95           N
ATOM   3491  CA  PHE A 858      40.170  25.839  30.702  1.00 15.86           C
ATOM   3492  C   PHE A 858      41.291  24.803  30.640  1.00 17.21           C
ATOM   3493  O   PHE A 858      41.985  24.590  31.645  1.00 18.93           O
ATOM   3494  CB  PHE A 858      38.804  25.181  30.886  1.00 15.00           C
ATOM   3495  CG  PHE A 858      38.860  23.998  31.820  1.00 17.32           C
ATOM   3496  CD1 PHE A 858      39.022  24.248  33.192  1.00 17.84           C
ATOM   3497  CD2 PHE A 858      38.820  22.673  31.346  1.00 18.68           C
ATOM   3498  CE1 PHE A 858      39.101  23.170  34.075  1.00 20.10           C
ATOM   3499  CE2 PHE A 858      38.927  21.598  32.234  1.00 18.75           C
ATOM   3500  CZ  PHE A 858      39.040  21.853  33.602  1.00 17.46           C
ATOM   3501  H   PHE A 858      39.338  26.718  28.952  1.00 21.55           H
ATOM   3502  HA  PHE A 858      40.355  26.457  31.576  1.00 19.03           H
ATOM   3503  HB2 PHE A 858      38.107  25.924  31.272  1.00 18.00           H
ATOM   3504  HB3 PHE A 858      38.425  24.844  29.929  1.00 18.00           H
ATOM   3505  HD1 PHE A 858      39.114  25.256  33.555  1.00 21.41           H
ATOM   3506  HD2 PHE A 858      38.726  22.474  30.286  1.00 22.41           H
ATOM   3507  HE1 PHE A 858      39.229  23.356  35.127  1.00 24.12           H
ATOM   3508  HE2 PHE A 858      38.912  20.583  31.869  1.00 22.50           H
ATOM   3509  HZ  PHE A 858      39.112  21.026  34.293  1.00 20.95           H
ATOM   3510  N   LEU A 859      41.475  24.129  29.514  1.00 15.66           N
ATOM   3511  CA  LEU A 859      42.549  23.148  29.405  1.00 15.57           C
ATOM   3512  C   LEU A 859      43.882  23.829  29.629  1.00 19.07           C
ATOM   3513  O   LEU A 859      44.750  23.249  30.275  1.00 18.90           O
ATOM   3514  CB  LEU A 859      42.593  22.484  28.049  1.00 16.37           C
ATOM   3515  CG  LEU A 859      41.455  21.530  27.686  1.00 16.21           C
ATOM   3516  CD1 LEU A 859      41.749  20.975  26.279  1.00 18.34           C
ATOM   3517  CD2 LEU A 859      41.402  20.404  28.717  1.00 18.02           C
ATOM   3518  H   LEU A 859      40.885  24.292  28.713  1.00 18.79           H
ATOM   3519  HA  LEU A 859      42.407  22.392  30.175  1.00 18.69           H
ATOM   3520  HB2 LEU A 859      42.631  23.260  27.293  1.00 19.64           H
ATOM   3521  HB3 LEU A 859      43.521  21.916  28.006  1.00 19.64           H
ATOM   3522  HG  LEU A 859      40.512  22.066  27.689  1.00 19.45           H
ATOM   3523 HD11 LEU A 859      41.070  20.157  26.050  1.00 22.00           H
ATOM   3524 HD12 LEU A 859      41.628  21.766  25.538  1.00 22.00           H
ATOM   3525 HD13 LEU A 859      42.772  20.600  26.222  1.00 22.00           H
ATOM   3526 HD21 LEU A 859      40.759  19.626  28.328  1.00 21.62           H
ATOM   3527 HD22 LEU A 859      42.396  19.984  28.863  1.00 21.62           H
ATOM   3528 HD23 LEU A 859      41.001  20.764  29.663  1.00 21.62           H
ATOM   3529  N   TRP A 860      44.058  25.047  29.116  1.00 18.21           N
ATOM   3530  CA  TRP A 860      45.302  25.752  29.313  1.00 22.31           C
ATOM   3531  C   TRP A 860      45.496  26.039  30.808  1.00 22.57           C
ATOM   3532  O   TRP A 860      46.579  25.781  31.330  1.00 22.55           O
ATOM   3533  CB  TRP A 860      45.365  26.996  28.433  1.00 21.23           C
ATOM   3534  CG  TRP A 860      46.707  27.627  28.489  1.00 20.20           C
ATOM   3535  CD1 TRP A 860      47.678  27.474  27.564  1.00 23.19           C
ATOM   3536  CD2 TRP A 860      47.250  28.505  29.514  1.00 22.20           C
ATOM   3537  NE1 TRP A 860      48.799  28.162  27.966  1.00 22.99           N
ATOM   3538  CE2 TRP A 860      48.588  28.834  29.136  1.00 24.17           C
ATOM   3539  CE3 TRP A 860      46.750  29.068  30.702  1.00 23.76           C
ATOM   3540  CZ2 TRP A 860      49.386  29.672  29.916  1.00 26.34           C
ATOM   3541  CZ3 TRP A 860      47.552  29.906  31.497  1.00 24.60           C
ATOM   3542  CH2 TRP A 860      48.865  30.210  31.094  1.00 23.78           C
ATOM   3543  H   TRP A 860      43.314  25.491  28.595  1.00 21.86           H
ATOM   3544  HA  TRP A 860      46.107  25.091  28.986  1.00 26.77           H
ATOM   3545  HB2 TRP A 860      45.157  26.702  27.404  1.00 25.48           H
ATOM   3546  HB3 TRP A 860      44.620  27.720  28.756  1.00 25.48           H
ATOM   3547  HD1 TRP A 860      47.604  26.871  26.670  1.00 27.83           H
ATOM   3548  HE1 TRP A 860      49.653  28.161  27.425  1.00 27.59           H
ATOM   3549  HE3 TRP A 860      45.733  28.872  31.001  1.00 28.51           H
ATOM   3550  HZ2 TRP A 860      50.394  29.905  29.607  1.00 31.60           H
ATOM   3551  HZ3 TRP A 860      47.154  30.334  32.399  1.00 29.52           H
ATOM   3552  HH2 TRP A 860      49.475  30.857  31.706  1.00 28.53           H
ATOM   3553  N   GLU A 861      44.452  26.518  31.502  1.00 19.79           N
ATOM   3554  CA  GLU A 861      44.502  26.728  32.944  1.00 21.09           C
ATOM   3555  C   GLU A 861      44.892  25.444  33.664  1.00 21.72           C
ATOM   3556  O   GLU A 861      45.665  25.457  34.620  1.00 21.36           O
ATOM   3557  CB  GLU A 861      43.131  27.101  33.522  1.00 23.35           C
ATOM   3558  CG  GLU A 861      42.484  28.338  32.969  1.00 22.24           C
ATOM   3559  CD  GLU A 861      41.228  28.543  33.795  1.00 21.79           C
ATOM   3560  OE1 GLU A 861      41.390  29.061  34.912  1.00 20.94           O
ATOM   3561  OE2 GLU A 861      40.131  28.155  33.330  1.00 19.62           O1-
ATOM   3562  H   GLU A 861      43.565  26.649  31.037  1.00 23.74           H
ATOM   3563  HA  GLU A 861      45.213  27.523  33.166  1.00 25.31           H
ATOM   3564  HB2 GLU A 861      42.429  26.278  33.403  1.00 28.02           H
ATOM   3565  HB3 GLU A 861      43.268  27.237  34.597  1.00 28.02           H
ATOM   3566  HG2 GLU A 861      43.176  29.169  33.104  1.00 26.69           H
ATOM   3567  HG3 GLU A 861      42.219  28.193  31.931  1.00 26.69           H
ATOM   3568  N   LEU A 862      44.276  24.337  33.266  1.00 19.62           N
ATOM   3569  CA  LEU A 862      44.405  23.051  33.891  1.00 17.61           C
ATOM   3570  C   LEU A 862      45.848  22.545  33.828  1.00 22.23           C
ATOM   3571  O   LEU A 862      46.454  22.256  34.856  1.00 22.49           O
ATOM   3572  CB  LEU A 862      43.390  22.140  33.225  1.00 21.04           C
ATOM   3573  CG  LEU A 862      43.424  20.702  33.696  1.00 19.54           C
ATOM   3574  CD1 LEU A 862      43.090  20.616  35.194  1.00 21.49           C
ATOM   3575  CD2 LEU A 862      42.388  19.936  32.868  1.00 20.37           C
ATOM   3576  H   LEU A 862      43.674  24.394  32.457  1.00 23.54           H
ATOM   3577  HA  LEU A 862      44.127  23.164  34.936  1.00 21.13           H
ATOM   3578  HB2 LEU A 862      42.392  22.545  33.408  1.00 25.25           H
ATOM   3579  HB3 LEU A 862      43.559  22.145  32.152  1.00 25.25           H
ATOM   3580  HG  LEU A 862      44.413  20.280  33.516  1.00 23.45           H
ATOM   3581 HD11 LEU A 862      43.083  19.561  35.445  1.00 25.78           H
ATOM   3582 HD12 LEU A 862      43.857  21.108  35.784  1.00 25.78           H
ATOM   3583 HD13 LEU A 862      42.113  21.060  35.390  1.00 25.78           H
ATOM   3584 HD21 LEU A 862      42.315  18.918  33.236  1.00 24.44           H
ATOM   3585 HD22 LEU A 862      41.408  20.400  32.962  1.00 24.44           H
ATOM   3586 HD23 LEU A 862      42.691  19.916  31.823  1.00 24.44           H
ATOM   3587  N   PHE A 863      46.417  22.502  32.629  1.00 20.61           N
ATOM   3588  CA  PHE A 863      47.775  22.025  32.393  1.00 19.91           C
ATOM   3589  C   PHE A 863      48.825  23.043  32.824  1.00 21.95           C
ATOM   3590  O   PHE A 863      49.975  22.655  32.973  1.00 27.18           O
ATOM   3591  CB  PHE A 863      47.917  21.538  30.951  1.00 20.03           C
ATOM   3592  CG  PHE A 863      47.173  20.243  30.765  1.00 20.44           C
ATOM   3593  CD1 PHE A 863      45.857  20.216  30.262  1.00 19.79           C
ATOM   3594  CD2 PHE A 863      47.770  19.042  31.162  1.00 22.79           C
ATOM   3595  CE1 PHE A 863      45.152  19.015  30.156  1.00 20.99           C
ATOM   3596  CE2 PHE A 863      47.066  17.840  31.041  1.00 21.00           C
ATOM   3597  CZ  PHE A 863      45.759  17.818  30.540  1.00 20.14           C
ATOM   3598  H   PHE A 863      45.865  22.759  31.822  1.00 24.73           H
ATOM   3599  HA  PHE A 863      47.937  21.154  33.025  1.00 23.89           H
ATOM   3600  HB2 PHE A 863      47.542  22.293  30.265  1.00 24.04           H
ATOM   3601  HB3 PHE A 863      48.971  21.358  30.741  1.00 24.04           H
ATOM   3602  HD1 PHE A 863      45.391  21.110  29.916  1.00 23.75           H
ATOM   3603  HD2 PHE A 863      48.768  19.042  31.571  1.00 27.34           H
ATOM   3604  HE1 PHE A 863      44.143  19.012  29.782  1.00 25.19           H
ATOM   3605  HE2 PHE A 863      47.531  16.919  31.349  1.00 25.21           H
ATOM   3606  HZ  PHE A 863      45.215  16.891  30.481  1.00 24.16           H
ATOM   3607  N   SER A 864      48.448  24.307  33.068  1.00 22.26           N
ATOM   3608  CA  SER A 864      49.303  25.319  33.681  1.00 22.52           C
ATOM   3609  C   SER A 864      49.136  25.334  35.207  1.00 24.01           C
ATOM   3610  O   SER A 864      49.622  26.245  35.875  1.00 28.55           O
ATOM   3611  CB  SER A 864      49.058  26.693  33.056  1.00 25.24           C
ATOM   3612  OG  SER A 864      47.837  27.208  33.529  0.63 26.92           O
ATOM   3613  H   SER A 864      47.485  24.562  32.904  1.00 26.71           H
ATOM   3614  HA  SER A 864      50.340  25.072  33.459  1.00 27.02           H
ATOM   3615  HB2 SER A 864      49.864  27.363  33.355  0.26 30.29           H
ATOM   3616  HB3 SER A 864      49.047  26.624  31.965  1.00 30.29           H
ATOM   3617  HG  SER A 864      47.633  27.894  33.090  0.00 32.30           H
ATOM   3618  N   LEU A 865      48.412  24.350  35.755  1.00 23.09           N
ATOM   3619  CA  LEU A 865      48.188  24.228  37.197  1.00 23.42           C
ATOM   3620  C   LEU A 865      47.648  25.527  37.818  1.00 27.73           C
ATOM   3621  O   LEU A 865      48.026  25.924  38.917  1.00 25.32           O
ATOM   3622  CB  LEU A 865      49.489  23.718  37.836  1.00 24.48           C
ATOM   3623  CG  LEU A 865      50.014  22.383  37.273  1.00 33.27           C
ATOM   3624  CD1 LEU A 865      51.430  22.136  37.799  1.00 33.36           C
ATOM   3625  CD2 LEU A 865      49.108  21.222  37.690  1.00 36.90           C
ATOM   3626  H   LEU A 865      48.024  23.633  35.159  1.00 27.71           H
ATOM   3627  HA  LEU A 865      47.415  23.472  37.339  1.00 28.10           H
ATOM   3628  HB2 LEU A 865      50.255  24.477  37.684  1.00 29.37           H
ATOM   3629  HB3 LEU A 865      49.332  23.609  38.910  1.00 29.37           H
ATOM   3630  HG  LEU A 865      50.059  22.413  36.183  1.00 39.93           H
ATOM   3631 HD11 LEU A 865      51.825  21.217  37.367  1.00 40.04           H
ATOM   3632 HD12 LEU A 865      52.085  22.958  37.508  1.00 40.04           H
ATOM   3633 HD13 LEU A 865      51.418  22.046  38.886  1.00 40.04           H
ATOM   3634 HD21 LEU A 865      49.535  20.284  37.336  1.00 44.28           H
ATOM   3635 HD22 LEU A 865      49.024  21.189  38.776  1.00 44.28           H
ATOM   3636 HD23 LEU A 865      48.120  21.339  37.247  1.00 44.28           H
ATOM   3637  N   GLY A 866      46.694  26.165  37.136  1.00 22.74           N
ATOM   3638  CA  GLY A 866      45.925  27.290  37.630  1.00 22.33           C
ATOM   3639  C   GLY A 866      46.531  28.633  37.295  1.00 23.60           C
ATOM   3640  O   GLY A 866      46.066  29.624  37.845  1.00 27.10           O
ATOM   3641  H   GLY A 866      46.449  25.801  36.226  1.00 27.29           H
ATOM   3642  HA2 GLY A 866      44.932  27.255  37.181  1.00 26.80           H
ATOM   3643  HA3 GLY A 866      45.824  27.217  38.713  1.00 26.80           H
ATOM   3644  N   SER A 867      47.502  28.714  36.369  1.00 23.31           N
ATOM   3645  CA  SER A 867      47.953  30.020  35.895  1.00 26.91           C
ATOM   3646  C   SER A 867      46.815  30.753  35.199  1.00 26.47           C
ATOM   3647  O   SER A 867      45.942  30.131  34.602  1.00 23.39           O
ATOM   3648  CB  SER A 867      49.138  29.910  34.941  1.00 29.85           C
ATOM   3649  OG  SER A 867      50.170  29.169  35.548  1.00 37.19           O
ATOM   3650  H   SER A 867      47.860  27.878  35.930  1.00 27.98           H
ATOM   3651  HA  SER A 867      48.279  30.613  36.749  1.00 32.29           H
ATOM   3652  HB2 SER A 867      48.843  29.449  34.000  1.00 35.82           H
ATOM   3653  HB3 SER A 867      49.511  30.911  34.722  1.00 35.82           H
ATOM   3654  HG  SER A 867      49.920  28.239  35.534  1.00 44.63           H
ATOM   3655  N   SER A 868      46.820  32.082  35.270  1.00 25.52           N
ATOM   3656  CA  SER A 868      45.865  32.909  34.540  1.00 27.11           C
ATOM   3657  C   SER A 868      46.248  32.937  33.058  1.00 24.35           C
ATOM   3658  O   SER A 868      47.431  32.995  32.726  1.00 25.39           O
ATOM   3659  CB  SER A 868      45.843  34.326  35.115  1.00 31.20           C
ATOM   3660  OG  SER A 868      45.398  34.282  36.452  1.00 44.90           O
ATOM   3661  H   SER A 868      47.563  32.545  35.776  1.00 30.63           H
ATOM   3662  HA  SER A 868      44.866  32.495  34.660  1.00 32.53           H
ATOM   3663  HB2 SER A 868      46.849  34.745  35.078  1.00 37.45           H
ATOM   3664  HB3 SER A 868      45.166  34.950  34.531  1.00 37.45           H
ATOM   3665  HG  SER A 868      44.465  34.049  36.460  1.00 53.88           H
ATOM   3666  N   PRO A 869      45.270  32.883  32.136  1.00 23.48           N
ATOM   3667  CA  PRO A 869      45.598  32.789  30.721  1.00 23.22           C
ATOM   3668  C   PRO A 869      46.156  34.102  30.162  1.00 23.43           C
ATOM   3669  O   PRO A 869      46.027  35.160  30.777  1.00 26.20           O
ATOM   3670  CB  PRO A 869      44.272  32.414  30.061  1.00 23.38           C
ATOM   3671  CG  PRO A 869      43.190  32.875  31.026  1.00 24.20           C
ATOM   3672  CD  PRO A 869      43.844  32.687  32.388  1.00 25.38           C
ATOM   3673  HA  PRO A 869      46.274  31.959  30.524  1.00 27.86           H
ATOM   3674  HB2 PRO A 869      44.132  32.788  29.047  1.00 28.05           H
ATOM   3675  HB3 PRO A 869      44.250  31.324  30.038  1.00 28.05           H
ATOM   3676  HG2 PRO A 869      42.942  33.920  30.843  1.00 29.03           H
ATOM   3677  HG3 PRO A 869      42.304  32.246  30.958  1.00 29.03           H
ATOM   3678  HD2 PRO A 869      43.438  33.435  33.070  1.00 30.45           H
ATOM   3679  HD3 PRO A 869      43.664  31.667  32.729  1.00 30.45           H
ATOM   3680  N   TYR A 870      46.800  33.976  29.000  1.00 24.30           N
ATOM   3681  CA  TYR A 870      47.547  35.011  28.284  1.00 28.03           C
ATOM   3682  C   TYR A 870      48.493  35.748  29.239  1.00 31.04           C
ATOM   3683  O   TYR A 870      48.249  36.917  29.525  1.00 32.96           O
ATOM   3684  CB  TYR A 870      46.590  35.948  27.552  1.00 31.56           C
ATOM   3685  CG  TYR A 870      45.695  35.240  26.569  1.00 27.96           C
ATOM   3686  CD1 TYR A 870      44.411  34.837  26.976  1.00 25.05           C
ATOM   3687  CD2 TYR A 870      46.154  34.952  25.276  1.00 26.99           C
ATOM   3688  CE1 TYR A 870      43.602  34.134  26.077  1.00 20.50           C
ATOM   3689  CE2 TYR A 870      45.341  34.248  24.374  1.00 23.79           C
ATOM   3690  CZ  TYR A 870      44.050  33.839  24.778  1.00 21.14           C
ATOM   3691  OH  TYR A 870      43.255  33.173  23.919  1.00 20.77           O
ATOM   3692  H   TYR A 870      46.812  33.060  28.572  1.00 29.16           H
ATOM   3693  HA  TYR A 870      48.158  34.504  27.538  1.00 33.64           H
ATOM   3694  HB2 TYR A 870      45.988  36.505  28.266  1.00 37.87           H
ATOM   3695  HB3 TYR A 870      47.184  36.646  26.972  1.00 37.87           H
ATOM   3696  HD1 TYR A 870      44.068  35.032  27.975  1.00 30.06           H
ATOM   3697  HD2 TYR A 870      47.153  35.244  24.984  1.00 32.38           H
ATOM   3698  HE1 TYR A 870      42.635  33.791  26.392  1.00 24.60           H
ATOM   3699  HE2 TYR A 870      45.700  34.016  23.382  1.00 28.55           H
ATOM   3700  HH  TYR A 870      43.600  33.179  23.024  1.00 24.93           H
ATOM   3701  N   PRO A 871      49.518  35.081  29.794  1.00 28.35           N
ATOM   3702  CA  PRO A 871      50.440  35.734  30.726  1.00 35.55           C
ATOM   3703  C   PRO A 871      51.133  36.949  30.088  1.00 31.71           C
ATOM   3704  O   PRO A 871      51.644  36.862  28.970  1.00 43.96           O
ATOM   3705  CB  PRO A 871      51.470  34.654  31.076  1.00 36.47           C
ATOM   3706  CG  PRO A 871      50.739  33.341  30.802  1.00 30.82           C
ATOM   3707  CD  PRO A 871      49.894  33.689  29.581  1.00 30.14           C
ATOM   3708  HA  PRO A 871      49.912  35.982  31.648  1.00 42.66           H
ATOM   3709  HB2 PRO A 871      52.293  34.727  30.363  1.00 43.76           H
ATOM   3710  HB3 PRO A 871      51.854  34.717  32.094  1.00 43.76           H
ATOM   3711  HG2 PRO A 871      51.434  32.538  30.554  1.00 36.98           H
ATOM   3712  HG3 PRO A 871      50.122  33.078  31.660  1.00 36.98           H
ATOM   3713  HD2 PRO A 871      50.493  33.600  28.673  1.00 36.17           H
ATOM   3714  HD3 PRO A 871      49.043  33.010  29.574  1.00 36.17           H
ATOM   3715  N   GLY A 872      51.149  38.074  30.810  1.00 40.92           N
ATOM   3716  CA  GLY A 872      51.768  39.320  30.348  1.00 44.05           C
ATOM   3717  C   GLY A 872      51.055  39.936  29.143  1.00 49.96           C
ATOM   3718  O   GLY A 872      51.709  40.474  28.249  1.00 50.90           O
ATOM   3719  H   GLY A 872      50.723  38.073  31.726  1.00 49.11           H
ATOM   3720  HA2 GLY A 872      51.777  40.049  31.158  1.00 52.86           H
ATOM   3721  HA3 GLY A 872      52.795  39.101  30.052  1.00 52.86           H
ATOM   3722  N   MET A 873      49.719  39.869  29.125  1.00 43.95           N
ATOM   3723  CA  MET A 873      48.906  40.304  27.994  1.00 44.16           C
ATOM   3724  C   MET A 873      47.558  40.761  28.569  1.00 47.71           C
ATOM   3725  O   MET A 873      46.562  40.042  28.447  1.00 48.56           O
ATOM   3726  CB  MET A 873      48.848  39.155  26.979  1.00 39.57           C
ATOM   3727  CG  MET A 873      48.305  39.493  25.595  1.00 38.76           C
ATOM   3728  SD  MET A 873      48.518  38.119  24.439  1.00 46.53           S
ATOM   3729  CE  MET A 873      47.024  38.195  23.403  1.00 44.98           C
ATOM   3730  H   MET A 873      49.250  39.391  29.880  1.00 52.74           H
ATOM   3731  HA  MET A 873      49.385  41.152  27.507  1.00 52.99           H
ATOM   3732  HB2 MET A 873      49.854  38.754  26.844  1.00 47.49           H
ATOM   3733  HB3 MET A 873      48.239  38.370  27.403  1.00 47.49           H
ATOM   3734  HG2 MET A 873      47.263  39.777  25.663  1.00 46.51           H
ATOM   3735  HG3 MET A 873      48.865  40.345  25.209  1.00 46.51           H
ATOM   3736  HE1 MET A 873      47.090  37.438  22.622  1.00 53.98           H
ATOM   3737  HE2 MET A 873      46.144  37.997  24.013  1.00 53.98           H
ATOM   3738  HE3 MET A 873      46.929  39.173  22.941  1.00 53.98           H
ATOM   3739  N   PRO A 874      47.518  41.926  29.250  1.00 43.53           N
ATOM   3740  CA  PRO A 874      46.290  42.450  29.852  1.00 34.53           C
ATOM   3741  C   PRO A 874      45.227  42.701  28.782  1.00 39.30           C
ATOM   3742  O   PRO A 874      45.569  42.851  27.614  1.00 33.97           O
ATOM   3743  CB  PRO A 874      46.706  43.789  30.472  1.00 43.04           C
ATOM   3744  CG  PRO A 874      47.900  44.231  29.630  1.00 41.12           C
ATOM   3745  CD  PRO A 874      48.596  42.906  29.339  1.00 45.14           C
ATOM   3746  HA  PRO A 874      45.929  41.816  30.662  1.00 41.43           H
ATOM   3747  HB2 PRO A 874      45.917  44.542  30.512  1.00 51.65           H
ATOM   3748  HB3 PRO A 874      47.065  43.575  31.480  1.00 51.65           H
ATOM   3749  HG2 PRO A 874      47.560  44.727  28.720  1.00 49.34           H
ATOM   3750  HG3 PRO A 874      48.571  44.879  30.196  1.00 49.34           H
ATOM   3751  HD2 PRO A 874      49.130  43.021  28.396  1.00 54.17           H
ATOM   3752  HD3 PRO A 874      49.268  42.647  30.159  1.00 54.17           H
ATOM   3753  N   VAL A 875      43.950  42.750  29.171  1.00 40.72           N
ATOM   3754  CA  VAL A 875      42.853  42.927  28.219  1.00 36.09           C
ATOM   3755  C   VAL A 875      42.745  44.413  27.914  1.00 34.99           C
ATOM   3756  O   VAL A 875      42.303  45.194  28.750  1.00 40.83           O
ATOM   3757  CB  VAL A 875      41.528  42.355  28.756  1.00 36.71           C
ATOM   3758  CG1 VAL A 875      40.372  42.640  27.788  1.00 37.45           C
ATOM   3759  CG2 VAL A 875      41.625  40.832  28.948  1.00 41.19           C
ATOM   3760  H   VAL A 875      43.722  42.677  30.151  1.00 48.86           H
ATOM   3761  HA  VAL A 875      43.094  42.387  27.302  1.00 43.31           H
ATOM   3762  HB  VAL A 875      41.316  42.816  29.718  1.00 44.05           H
ATOM   3763 HG11 VAL A 875      39.449  42.226  28.194  1.00 44.95           H
ATOM   3764 HG12 VAL A 875      40.228  43.712  27.660  1.00 44.95           H
ATOM   3765 HG13 VAL A 875      40.578  42.191  26.816  1.00 44.95           H
ATOM   3766 HG21 VAL A 875      40.673  40.444  29.312  1.00 49.43           H
ATOM   3767 HG22 VAL A 875      41.869  40.346  28.002  1.00 49.43           H
ATOM   3768 HG23 VAL A 875      42.392  40.600  29.685  1.00 49.43           H
ATOM   3769  N   ASP A 876      43.144  44.773  26.704  1.00 36.71           N
ATOM   3770  CA  ASP A 876      43.138  46.128  26.183  1.00 40.10           C
ATOM   3771  C   ASP A 876      42.841  46.064  24.678  1.00 37.64           C
ATOM   3772  O   ASP A 876      42.512  45.002  24.155  1.00 34.68           O
ATOM   3773  CB  ASP A 876      44.455  46.836  26.548  1.00 40.93           C
ATOM   3774  CG  ASP A 876      45.742  46.159  26.076  1.00 39.31           C
ATOM   3775  OD1 ASP A 876      46.803  46.488  26.644  1.00 47.54           O
ATOM   3776  OD2 ASP A 876      45.672  45.336  25.141  1.00 39.58           O1-
ATOM   3777  H   ASP A 876      43.517  44.064  26.089  1.00 44.05           H
ATOM   3778  HA  ASP A 876      42.320  46.680  26.648  1.00 48.11           H
ATOM   3779  HB2 ASP A 876      44.439  47.844  26.133  1.00 49.12           H
ATOM   3780  HB3 ASP A 876      44.515  46.990  27.626  1.00 49.12           H
ATOM   3781  N   SER A 877      42.943  47.185  23.952  1.00 36.80           N
ATOM   3782  CA  SER A 877      42.787  47.187  22.505  1.00 38.40           C
ATOM   3783  C   SER A 877      43.767  46.243  21.810  1.00 33.96           C
ATOM   3784  O   SER A 877      43.394  45.622  20.813  1.00 33.23           O
ATOM   3785  CB  SER A 877      42.961  48.604  21.955  1.00 43.04           C
ATOM   3786  OG  SER A 877      41.913  49.416  22.429  1.00 48.68           O
ATOM   3787  H   SER A 877      43.169  48.057  24.410  1.00 44.16           H
ATOM   3788  HA  SER A 877      41.779  46.850  22.261  1.00 46.08           H
ATOM   3789  HB2 SER A 877      43.919  49.015  22.280  1.00 51.65           H
ATOM   3790  HB3 SER A 877      42.932  48.578  20.865  1.00 51.65           H
ATOM   3791  HG  SER A 877      41.989  50.286  22.027  1.00 58.41           H
ATOM   3792  N   LYS A 878      45.013  46.139  22.304  1.00 35.38           N
ATOM   3793  CA  LYS A 878      46.019  45.269  21.692  1.00 39.53           C
ATOM   3794  C   LYS A 878      45.589  43.809  21.811  1.00 32.31           C
ATOM   3795  O   LYS A 878      45.760  43.057  20.865  1.00 33.28           O
ATOM   3796  CB  LYS A 878      47.411  45.495  22.307  1.00 37.14           C
ATOM   3797  CG  LYS A 878      48.539  45.216  21.296  1.00 48.62           C
ATOM   3798  CD  LYS A 878      49.912  45.172  21.987  1.00 45.51           C
ATOM   3799  CE  LYS A 878      50.964  44.608  21.023  1.00 51.37           C
ATOM   3800  NZ  LYS A 878      52.319  45.095  21.354  1.00 54.82           N1+
ATOM   3801  H   LYS A 878      45.248  46.615  23.165  1.00 42.46           H
ATOM   3802  HA  LYS A 878      46.064  45.533  20.635  1.00 47.44           H
ATOM   3803  HB2 LYS A 878      47.496  46.546  22.589  1.00 44.56           H
ATOM   3804  HB3 LYS A 878      47.532  44.898  23.213  1.00 44.56           H
ATOM   3805  HG2 LYS A 878      48.364  44.272  20.782  1.00 58.34           H
ATOM   3806  HG3 LYS A 878      48.541  46.006  20.544  1.00 58.34           H
ATOM   3807  HD2 LYS A 878      50.188  46.183  22.294  1.00 54.61           H
ATOM   3808  HD3 LYS A 878      49.861  44.538  22.874  1.00 54.61           H
ATOM   3809  HE2 LYS A 878      50.951  43.518  21.085  1.00 61.64           H
ATOM   3810  HE3 LYS A 878      50.709  44.896  20.002  1.00 61.64           H
ATOM   3811  HZ1 LYS A 878      52.994  44.679  20.726  1.00 65.79           H
ATOM   3812  HZ2 LYS A 878      52.353  46.101  21.260  1.00 65.79           H
ATOM   3813  HZ3 LYS A 878      52.553  44.844  22.305  1.00 65.79           H
ATOM   3814  N   PHE A 879      45.003  43.431  22.953  1.00 35.34           N
ATOM   3815  CA  PHE A 879      44.521  42.078  23.181  1.00 35.22           C
ATOM   3816  C   PHE A 879      43.475  41.693  22.145  1.00 27.76           C
ATOM   3817  O   PHE A 879      43.617  40.665  21.502  1.00 29.36           O
ATOM   3818  CB  PHE A 879      43.981  41.944  24.606  1.00 33.64           C
ATOM   3819  CG  PHE A 879      43.413  40.572  24.900  1.00 31.39           C
ATOM   3820  CD1 PHE A 879      42.062  40.291  24.621  1.00 29.38           C
ATOM   3821  CD2 PHE A 879      44.244  39.575  25.431  1.00 33.28           C
ATOM   3822  CE1 PHE A 879      41.556  38.998  24.840  1.00 30.23           C
ATOM   3823  CE2 PHE A 879      43.743  38.282  25.639  1.00 33.50           C
ATOM   3824  CZ  PHE A 879      42.404  37.992  25.333  1.00 29.95           C
ATOM   3825  H   PHE A 879      44.909  44.105  23.702  1.00 42.41           H
ATOM   3826  HA  PHE A 879      45.364  41.394  23.080  1.00 42.26           H
ATOM   3827  HB2 PHE A 879      44.796  42.147  25.298  1.00 40.36           H
ATOM   3828  HB3 PHE A 879      43.197  42.678  24.770  1.00 40.36           H
ATOM   3829  HD1 PHE A 879      41.417  41.055  24.211  1.00 35.25           H
ATOM   3830  HD2 PHE A 879      45.266  39.797  25.668  1.00 39.94           H
ATOM   3831  HE1 PHE A 879      40.528  38.769  24.600  1.00 36.27           H
ATOM   3832  HE2 PHE A 879      44.393  37.510  26.014  1.00 40.20           H
ATOM   3833  HZ  PHE A 879      42.026  36.990  25.473  1.00 35.94           H
ATOM   3834  N   TYR A 880      42.438  42.516  21.976  1.00 33.64           N
ATOM   3835  CA  TYR A 880      41.379  42.245  21.018  1.00 30.71           C
ATOM   3836  C   TYR A 880      41.921  42.128  19.598  1.00 30.95           C
ATOM   3837  O   TYR A 880      41.578  41.179  18.895  1.00 31.60           O
ATOM   3838  CB  TYR A 880      40.313  43.335  21.127  1.00 32.34           C
ATOM   3839  CG  TYR A 880      39.579  43.320  22.441  1.00 35.27           C
ATOM   3840  CD1 TYR A 880      39.613  44.442  23.284  1.00 37.26           C
ATOM   3841  CD2 TYR A 880      38.878  42.166  22.833  1.00 31.44           C
ATOM   3842  CE1 TYR A 880      38.948  44.418  24.517  1.00 39.25           C
ATOM   3843  CE2 TYR A 880      38.197  42.138  24.055  1.00 34.91           C
ATOM   3844  CZ  TYR A 880      38.233  43.264  24.902  1.00 34.46           C
ATOM   3845  OH  TYR A 880      37.551  43.257  26.072  1.00 38.21           O
ATOM   3846  H   TYR A 880      42.365  43.344  22.553  1.00 40.36           H
ATOM   3847  HA  TYR A 880      40.930  41.285  21.273  1.00 36.85           H
ATOM   3848  HB2 TYR A 880      40.780  44.308  20.977  1.00 38.81           H
ATOM   3849  HB3 TYR A 880      39.586  43.191  20.330  1.00 38.81           H
ATOM   3850  HD1 TYR A 880      40.155  45.330  22.991  1.00 44.72           H
ATOM   3851  HD2 TYR A 880      38.868  41.298  22.191  1.00 37.73           H
ATOM   3852  HE1 TYR A 880      38.983  45.282  25.164  1.00 47.10           H
ATOM   3853  HE2 TYR A 880      37.642  41.260  24.345  1.00 41.89           H
ATOM   3854  HH  TYR A 880      37.431  44.142  26.428  1.00 45.86           H
ATOM   3855  N   LYS A 881      42.799  43.061  19.210  1.00 37.63           N
ATOM   3856  CA  LYS A 881      43.463  43.036  17.912  1.00 33.01           C
ATOM   3857  C   LYS A 881      44.274  41.750  17.731  1.00 32.17           C
ATOM   3858  O   LYS A 881      44.188  41.136  16.677  1.00 32.66           O
ATOM   3859  CB  LYS A 881      44.342  44.286  17.773  1.00 33.25           C
ATOM   3860  CG  LYS A 881      44.960  44.457  16.377  1.00 42.55           C
ATOM   3861  CD  LYS A 881      46.303  45.197  16.481  1.00 43.46           C
ATOM   3862  CE  LYS A 881      46.588  46.006  15.215  1.00 50.68           C
ATOM   3863  NZ  LYS A 881      47.349  47.227  15.541  1.00 52.88           N1+
ATOM   3864  H   LYS A 881      43.055  43.792  19.860  1.00 45.15           H
ATOM   3865  HA  LYS A 881      42.698  43.064  17.136  1.00 39.61           H
ATOM   3866  HB2 LYS A 881      43.718  45.160  17.968  1.00 39.90           H
ATOM   3867  HB3 LYS A 881      45.126  44.257  18.533  1.00 39.90           H
ATOM   3868  HG2 LYS A 881      45.170  43.480  15.941  1.00 51.05           H
ATOM   3869  HG3 LYS A 881      44.260  44.974  15.719  1.00 51.05           H
ATOM   3870  HD2 LYS A 881      46.312  45.849  17.356  1.00 52.15           H
ATOM   3871  HD3 LYS A 881      47.097  44.456  16.595  1.00 52.15           H
ATOM   3872  HE2 LYS A 881      47.173  45.387  14.530  1.00 60.82           H
ATOM   3873  HE3 LYS A 881      45.651  46.275  14.726  1.00 60.82           H
ATOM   3874  HZ1 LYS A 881      47.500  47.767  14.700  1.00 63.45           H
ATOM   3875  HZ2 LYS A 881      46.829  47.780  16.208  1.00 63.45           H
ATOM   3876  HZ3 LYS A 881      48.242  46.969  15.939  1.00 63.45           H
ATOM   3877  N   MET A 882      45.021  41.323  18.754  1.00 30.77           N
ATOM   3878  CA  MET A 882      45.850  40.135  18.657  1.00 30.52           C
ATOM   3879  C   MET A 882      45.009  38.863  18.527  1.00 26.18           C
ATOM   3880  O   MET A 882      45.338  37.988  17.742  1.00 25.36           O
ATOM   3881  CB  MET A 882      46.817  40.083  19.840  1.00 34.93           C
ATOM   3882  CG  MET A 882      47.992  41.031  19.604  1.00 29.75           C
ATOM   3883  SD  MET A 882      49.252  40.983  20.915  1.00 38.23           S
ATOM   3884  CE  MET A 882      48.339  41.646  22.318  1.00 47.59           C
ATOM   3885  H   MET A 882      45.040  41.856  19.610  1.00 36.92           H
ATOM   3886  HA  MET A 882      46.447  40.218  17.750  1.00 36.62           H
ATOM   3887  HB2 MET A 882      46.289  40.354  20.753  1.00 41.92           H
ATOM   3888  HB3 MET A 882      47.207  39.076  19.962  1.00 41.92           H
ATOM   3889  HG2 MET A 882      48.476  40.759  18.666  1.00 35.70           H
ATOM   3890  HG3 MET A 882      47.619  42.048  19.501  1.00 35.70           H
ATOM   3891  HE1 MET A 882      48.952  41.572  23.217  1.00 57.11           H
ATOM   3892  HE2 MET A 882      48.093  42.686  22.144  1.00 57.11           H
ATOM   3893  HE3 MET A 882      47.419  41.093  22.469  1.00 57.11           H
ATOM   3894  N   ILE A 883      43.954  38.731  19.340  1.00 28.15           N
ATOM   3895  CA  ILE A 883      43.055  37.586  19.253  1.00 27.46           C
ATOM   3896  C   ILE A 883      42.444  37.520  17.861  1.00 30.96           C
ATOM   3897  O   ILE A 883      42.440  36.443  17.276  1.00 29.88           O
ATOM   3898  CB  ILE A 883      41.996  37.617  20.371  1.00 27.48           C
ATOM   3899  CG1 ILE A 883      42.611  37.420  21.769  1.00 30.93           C
ATOM   3900  CG2 ILE A 883      40.895  36.573  20.118  1.00 35.79           C
ATOM   3901  CD1 ILE A 883      43.428  36.142  21.966  1.00 34.11           C
ATOM   3902  H   ILE A 883      43.732  39.471  19.992  1.00 33.78           H
ATOM   3903  HA  ILE A 883      43.657  36.684  19.367  1.00 32.95           H
ATOM   3904  HB  ILE A 883      41.520  38.600  20.346  1.00 32.97           H
ATOM   3905 HG12 ILE A 883      43.260  38.259  22.007  1.00 37.12           H
ATOM   3906 HG13 ILE A 883      41.802  37.426  22.499  1.00 37.12           H
ATOM   3907 HG21 ILE A 883      40.237  36.505  20.986  1.00 42.94           H
ATOM   3908 HG22 ILE A 883      40.291  36.880  19.264  1.00 42.94           H
ATOM   3909 HG23 ILE A 883      41.332  35.593  19.922  1.00 42.94           H
ATOM   3910 HD11 ILE A 883      43.733  36.093  23.010  1.00 40.94           H
ATOM   3911 HD12 ILE A 883      42.826  35.263  21.735  1.00 40.94           H
ATOM   3912 HD13 ILE A 883      44.327  36.157  21.351  1.00 40.94           H
ATOM   3913  N   LYS A 884      41.997  38.666  17.332  1.00 32.99           N
ATOM   3914  CA  LYS A 884      41.457  38.783  15.983  1.00 38.13           C
ATOM   3915  C   LYS A 884      42.498  38.423  14.908  1.00 34.76           C
ATOM   3916  O   LYS A 884      42.133  37.786  13.926  1.00 39.70           O
ATOM   3917  CB  LYS A 884      40.848  40.189  15.822  1.00 39.20           C
ATOM   3918  CG  LYS A 884      39.791  40.253  14.715  1.00 43.54           C
ATOM   3919  CD  LYS A 884      38.934  41.529  14.828  1.00 49.30           C
ATOM   3920  CE  LYS A 884      38.062  41.729  13.575  1.00 54.62           C
ATOM   3921  NZ  LYS A 884      38.571  42.793  12.678  1.00 51.07           N1+
ATOM   3922  H   LYS A 884      42.051  39.509  17.890  1.00 39.59           H
ATOM   3923  HA  LYS A 884      40.645  38.060  15.908  1.00 45.76           H
ATOM   3924  HB2 LYS A 884      40.348  40.464  16.752  1.00 47.04           H
ATOM   3925  HB3 LYS A 884      41.640  40.914  15.631  1.00 47.04           H
ATOM   3926  HG2 LYS A 884      40.267  40.185  13.737  1.00 52.25           H
ATOM   3927  HG3 LYS A 884      39.122  39.403  14.838  1.00 52.25           H
ATOM   3928  HD2 LYS A 884      38.277  41.445  15.695  1.00 59.16           H
ATOM   3929  HD3 LYS A 884      39.584  42.394  14.978  1.00 59.16           H
ATOM   3930  HE2 LYS A 884      38.022  40.790  13.019  1.00 65.54           H
ATOM   3931  HE3 LYS A 884      37.046  41.978  13.889  1.00 65.54           H
ATOM   3932  HZ1 LYS A 884      37.969  42.872  11.869  1.00 61.28           H
ATOM   3933  HZ2 LYS A 884      38.583  43.677  13.168  1.00 61.28           H
ATOM   3934  HZ3 LYS A 884      39.508  42.568  12.372  1.00 61.28           H
ATOM   3935  N   GLU A 885      43.777  38.785  15.097  1.00 34.63           N
ATOM   3936  CA  GLU A 885      44.892  38.468  14.187  1.00 36.37           C
ATOM   3937  C   GLU A 885      45.225  36.972  14.121  1.00 31.64           C
ATOM   3938  O   GLU A 885      45.819  36.536  13.140  1.00 39.76           O
ATOM   3939  CB  GLU A 885      46.179  39.221  14.602  1.00 34.80           C
ATOM   3940  CG  GLU A 885      46.260  40.653  14.065  1.00 42.65           C
ATOM   3941  CD  GLU A 885      47.290  41.550  14.756  1.00 39.41           C
ATOM   3942  OE1 GLU A 885      47.743  41.218  15.873  1.00 34.30           O
ATOM   3943  OE2 GLU A 885      47.602  42.607  14.165  1.00 46.57           O1-
ATOM   3944  H   GLU A 885      44.006  39.326  15.918  1.00 41.55           H
ATOM   3945  HA  GLU A 885      44.611  38.799  13.187  1.00 43.64           H
ATOM   3946  HB2 GLU A 885      46.233  39.236  15.687  1.00 41.76           H
ATOM   3947  HB3 GLU A 885      47.056  38.683  14.239  1.00 41.76           H
ATOM   3948  HG2 GLU A 885      46.449  40.651  12.990  1.00 51.18           H
ATOM   3949  HG3 GLU A 885      45.287  41.132  14.179  1.00 51.18           H
ATOM   3950  N   GLY A 886      44.948  36.201  15.182  1.00 25.65           N
ATOM   3951  CA  GLY A 886      45.306  34.793  15.250  1.00 25.51           C
ATOM   3952  C   GLY A 886      46.321  34.457  16.356  1.00 23.24           C
ATOM   3953  O   GLY A 886      46.851  33.354  16.320  1.00 23.77           O
ATOM   3954  H   GLY A 886      44.481  36.618  15.976  1.00 30.78           H
ATOM   3955  HA2 GLY A 886      44.398  34.225  15.444  1.00 30.61           H
ATOM   3956  HA3 GLY A 886      45.727  34.459  14.303  1.00 30.61           H
ATOM   3957  N   PHE A 887      46.600  35.367  17.296  1.00 25.65           N
ATOM   3958  CA  PHE A 887      47.451  35.078  18.451  1.00 23.72           C
ATOM   3959  C   PHE A 887      46.757  34.085  19.361  1.00 25.03           C
ATOM   3960  O   PHE A 887      45.581  34.249  19.659  1.00 23.51           O
ATOM   3961  CB  PHE A 887      47.809  36.327  19.235  1.00 22.64           C
ATOM   3962  CG  PHE A 887      49.007  37.049  18.674  1.00 33.83           C
ATOM   3963  CD1 PHE A 887      50.297  36.644  19.067  1.00 35.00           C
ATOM   3964  CD2 PHE A 887      48.857  38.047  17.699  1.00 28.80           C
ATOM   3965  CE1 PHE A 887      51.430  37.249  18.501  1.00 36.64           C
ATOM   3966  CE2 PHE A 887      49.990  38.670  17.154  1.00 38.38           C
ATOM   3967  CZ  PHE A 887      51.276  38.273  17.551  1.00 40.14           C
ATOM   3968  H   PHE A 887      46.149  36.270  17.263  1.00 30.78           H
ATOM   3969  HA  PHE A 887      48.381  34.625  18.101  1.00 28.46           H
ATOM   3970  HB2 PHE A 887      46.948  36.981  19.315  1.00 27.17           H
ATOM   3971  HB3 PHE A 887      48.066  36.031  20.255  1.00 27.17           H
ATOM   3972  HD1 PHE A 887      50.424  35.852  19.791  1.00 42.00           H
ATOM   3973  HD2 PHE A 887      47.875  38.338  17.364  1.00 34.56           H
ATOM   3974  HE1 PHE A 887      52.419  36.934  18.802  1.00 43.97           H
ATOM   3975  HE2 PHE A 887      49.871  39.442  16.407  1.00 46.06           H
ATOM   3976  HZ  PHE A 887      52.146  38.743  17.116  1.00 48.17           H
ATOM   3977  N   ARG A 888      47.501  33.054  19.748  1.00 21.88           N
ATOM   3978  CA  ARG A 888      47.033  31.996  20.624  1.00 22.04           C
ATOM   3979  C   ARG A 888      48.122  31.701  21.628  1.00 25.33           C
ATOM   3980  O   ARG A 888      49.300  31.995  21.422  1.00 22.93           O
ATOM   3981  CB  ARG A 888      46.736  30.738  19.804  1.00 19.89           C
ATOM   3982  CG  ARG A 888      45.646  30.950  18.739  1.00 21.81           C
ATOM   3983  CD  ARG A 888      44.281  31.247  19.368  1.00 24.27           C
ATOM   3984  NE  ARG A 888      43.263  31.312  18.318  1.00 23.58           N
ATOM   3985  CZ  ARG A 888      42.804  32.408  17.721  1.00 26.62           C
ATOM   3986  NH1 ARG A 888      43.231  33.628  18.034  1.00 23.52           N
ATOM   3987  NH2 ARG A 888      41.878  32.260  16.781  1.00 24.00           N1+
ATOM   3988  H   ARG A 888      48.463  32.999  19.445  1.00 26.25           H
ATOM   3989  HA  ARG A 888      46.139  32.305  21.165  1.00 26.45           H
ATOM   3990  HB2 ARG A 888      47.647  30.393  19.313  1.00 23.87           H
ATOM   3991  HB3 ARG A 888      46.403  29.948  20.478  1.00 23.87           H
ATOM   3992  HG2 ARG A 888      45.923  31.750  18.059  1.00 26.17           H
ATOM   3993  HG3 ARG A 888      45.565  30.035  18.150  1.00 26.17           H
ATOM   3994  HD2 ARG A 888      44.026  30.444  20.059  1.00 29.12           H
ATOM   3995  HD3 ARG A 888      44.298  32.178  19.928  1.00 29.12           H
ATOM   3996  HE  ARG A 888      42.890  30.425  18.006  1.00 28.30           H
ATOM   3997 HH11 ARG A 888      43.946  33.742  18.737  1.00 28.23           H
ATOM   3998 HH12 ARG A 888      42.849  34.435  17.564  1.00 28.23           H
ATOM   3999 HH21 ARG A 888      41.543  31.334  16.555  1.00 28.80           H
ATOM   4000 HH22 ARG A 888      41.489  33.068  16.322  1.00 28.80           H
ATOM   4001  N   MET A 889      47.729  31.082  22.733  1.00 22.65           N
ATOM   4002  CA  MET A 889      48.697  30.658  23.710  1.00 23.63           C
ATOM   4003  C   MET A 889      49.508  29.492  23.187  1.00 19.55           C
ATOM   4004  O   MET A 889      49.008  28.595  22.525  1.00 22.29           O
ATOM   4005  CB  MET A 889      48.015  30.297  25.034  1.00 21.91           C
ATOM   4006  CG  MET A 889      47.615  31.522  25.840  1.00 23.83           C
ATOM   4007  SD  MET A 889      46.821  31.119  27.405  1.00 23.56           S
ATOM   4008  CE  MET A 889      45.143  30.686  26.852  1.00 22.82           C
ATOM   4009  H   MET A 889      46.763  30.812  22.844  1.00 27.18           H
ATOM   4010  HA  MET A 889      49.374  31.487  23.917  1.00 28.35           H
ATOM   4011  HB2 MET A 889      47.135  29.688  24.831  1.00 26.29           H
ATOM   4012  HB3 MET A 889      48.703  29.708  25.639  1.00 26.29           H
ATOM   4013  HG2 MET A 889      48.504  32.116  26.052  1.00 28.60           H
ATOM   4014  HG3 MET A 889      46.931  32.122  25.242  1.00 28.60           H
ATOM   4015  HE1 MET A 889      44.541  30.410  27.718  1.00 27.38           H
ATOM   4016  HE2 MET A 889      44.685  31.541  26.358  1.00 27.38           H
ATOM   4017  HE3 MET A 889      45.189  29.847  26.162  1.00 27.38           H
ATOM   4018  N   LEU A 890      50.777  29.500  23.584  1.00 26.41           N
ATOM   4019  CA  LEU A 890      51.650  28.346  23.496  1.00 27.38           C
ATOM   4020  C   LEU A 890      51.217  27.287  24.517  1.00 23.68           C
ATOM   4021  O   LEU A 890      50.468  27.580  25.458  1.00 25.34           O
ATOM   4022  CB  LEU A 890      53.093  28.822  23.749  1.00 27.18           C
ATOM   4023  CG  LEU A 890      53.628  29.701  22.585  1.00 32.98           C
ATOM   4024  CD1 LEU A 890      54.936  30.373  23.016  1.00 43.60           C
ATOM   4025  CD2 LEU A 890      53.834  28.916  21.293  1.00 40.98           C
ATOM   4026  H   LEU A 890      51.096  30.274  24.145  1.00 31.69           H
ATOM   4027  HA  LEU A 890      51.596  27.907  22.502  1.00 32.85           H
ATOM   4028  HB2 LEU A 890      53.101  29.407  24.670  1.00 32.61           H
ATOM   4029  HB3 LEU A 890      53.749  27.960  23.891  1.00 32.61           H
ATOM   4030  HG  LEU A 890      52.904  30.487  22.371  1.00 39.58           H
ATOM   4031 HD11 LEU A 890      55.291  31.027  22.218  1.00 52.31           H
ATOM   4032 HD12 LEU A 890      54.765  30.978  23.907  1.00 52.31           H
ATOM   4033 HD13 LEU A 890      55.695  29.618  23.227  1.00 52.31           H
ATOM   4034 HD21 LEU A 890      54.310  29.552  20.546  1.00 49.18           H
ATOM   4035 HD22 LEU A 890      54.463  28.043  21.473  1.00 49.18           H
ATOM   4036 HD23 LEU A 890      52.868  28.610  20.903  1.00 49.18           H
ATOM   4037  N   SER A 891      51.674  26.059  24.300  1.00 25.44           N
ATOM   4038  CA  SER A 891      51.347  24.950  25.164  1.00 24.97           C
ATOM   4039  C   SER A 891      51.859  25.208  26.569  1.00 29.82           C
ATOM   4040  O   SER A 891      53.020  25.598  26.752  1.00 29.17           O
ATOM   4041  CB  SER A 891      52.015  23.687  24.621  1.00 24.79           C
ATOM   4042  OG  SER A 891      51.630  22.628  25.470  1.00 27.13           O
ATOM   4043  H   SER A 891      52.268  25.877  23.506  1.00 30.53           H
ATOM   4044  HA  SER A 891      50.272  24.806  25.148  1.00 29.96           H
ATOM   4045  HB2 SER A 891      51.678  23.478  23.608  1.00 29.75           H
ATOM   4046  HB3 SER A 891      53.101  23.789  24.620  1.00 29.75           H
ATOM   4047  HG  SER A 891      52.077  22.728  26.320  1.00 32.56           H
ATOM   4048  N   PRO A 892      51.061  24.884  27.596  1.00 26.21           N
ATOM   4049  CA  PRO A 892      51.632  24.667  28.909  1.00 23.17           C
ATOM   4050  C   PRO A 892      52.690  23.560  28.871  1.00 23.07           C
ATOM   4051  O   PRO A 892      52.604  22.626  28.080  1.00 30.09           O
ATOM   4052  CB  PRO A 892      50.448  24.212  29.773  1.00 28.55           C
ATOM   4053  CG  PRO A 892      49.227  24.704  29.017  1.00 24.61           C
ATOM   4054  CD  PRO A 892      49.651  24.532  27.564  1.00 23.45           C
ATOM   4055  HA  PRO A 892      52.001  25.602  29.328  1.00 27.81           H
ATOM   4056  HB2 PRO A 892      50.423  23.122  29.764  1.00 34.26           H
ATOM   4057  HB3 PRO A 892      50.484  24.576  30.799  1.00 34.26           H
ATOM   4058  HG2 PRO A 892      48.348  24.096  29.217  1.00 29.54           H
ATOM   4059  HG3 PRO A 892      49.043  25.743  29.278  1.00 29.54           H
ATOM   4060  HD2 PRO A 892      49.531  23.496  27.245  1.00 28.14           H
ATOM   4061  HD3 PRO A 892      49.076  25.217  26.944  1.00 28.14           H
ATOM   4062  N   GLU A 893      53.680  23.657  29.751  1.00 34.14           N
ATOM   4063  CA  GLU A 893      54.801  22.714  29.783  1.00 39.60           C
ATOM   4064  C   GLU A 893      54.321  21.279  30.088  1.00 31.84           C
ATOM   4065  O   GLU A 893      54.768  20.328  29.437  1.00 35.28           O
ATOM   4066  CB  GLU A 893      55.829  23.253  30.787  1.00 43.11           C
ATOM   4067  CG  GLU A 893      57.228  22.628  30.638  1.00 51.18           C
ATOM   4068  CD  GLU A 893      57.522  21.358  31.443  1.00 57.25           C
ATOM   4069  OE1 GLU A 893      58.656  20.853  31.285  1.00 63.66           O
ATOM   4070  OE2 GLU A 893      56.648  20.931  32.227  1.00 55.87           O1-
ATOM   4071  H   GLU A 893      53.687  24.419  30.412  1.00 40.97           H
ATOM   4072  HA  GLU A 893      55.264  22.722  28.795  1.00 47.51           H
ATOM   4073  HB2 GLU A 893      55.936  24.328  30.635  1.00 51.74           H
ATOM   4074  HB3 GLU A 893      55.451  23.109  31.801  1.00 51.74           H
ATOM   4075  HG2 GLU A 893      57.463  22.447  29.588  1.00 61.41           H
ATOM   4076  HG3 GLU A 893      57.971  23.370  30.934  1.00 61.41           H
ATOM   4077  N   HIS A 894      53.358  21.147  31.018  1.00 30.52           N
ATOM   4078  CA  HIS A 894      52.775  19.872  31.448  1.00 35.04           C
ATOM   4079  C   HIS A 894      51.663  19.330  30.559  1.00 30.80           C
ATOM   4080  O   HIS A 894      51.139  18.267  30.873  1.00 28.59           O
ATOM   4081  CB  HIS A 894      52.274  19.952  32.900  1.00 37.62           C
ATOM   4082  CG  HIS A 894      53.361  20.293  33.865  1.00 39.22           C
ATOM   4083  ND1 HIS A 894      54.572  19.642  33.950  1.00 44.58           N1+
ATOM   4084  CD2 HIS A 894      53.355  21.321  34.763  1.00 44.73           C
ATOM   4085  CE1 HIS A 894      55.310  20.286  34.871  1.00 41.92           C
ATOM   4086  NE2 HIS A 894      54.588  21.306  35.378  1.00 46.12           N
ATOM   4087  H   HIS A 894      53.055  21.981  31.499  1.00 36.62           H
ATOM   4088  HA  HIS A 894      53.573  19.128  31.424  1.00 42.05           H
ATOM   4089  HB2 HIS A 894      51.873  18.981  33.197  1.00 45.14           H
ATOM   4090  HB3 HIS A 894      51.472  20.681  32.973  1.00 45.14           H
ATOM   4091  HD1 HIS A 894      54.871  18.858  33.383  1.00 53.49           H
ATOM   4092  HD2 HIS A 894      52.557  22.031  34.924  1.00 53.67           H
ATOM   4093  HE1 HIS A 894      56.327  20.036  35.141  1.00 50.30           H
ATOM   4094  HE2 HIS A 894      54.907  21.955  36.083  1.00 55.34           H
ATOM   4095  N   ALA A 895      51.275  20.022  29.473  1.00 26.28           N
ATOM   4096  CA  ALA A 895      50.273  19.470  28.573  1.00 26.28           C
ATOM   4097  C   ALA A 895      50.906  18.424  27.659  1.00 29.69           C
ATOM   4098  O   ALA A 895      51.852  18.762  26.942  1.00 29.41           O
ATOM   4099  CB  ALA A 895      49.619  20.593  27.756  1.00 24.31           C
ATOM   4100  H   ALA A 895      51.787  20.846  29.192  1.00 31.54           H
ATOM   4101  HA  ALA A 895      49.480  19.019  29.162  1.00 31.54           H
ATOM   4102  HB1 ALA A 895      48.855  20.174  27.099  1.00 29.17           H
ATOM   4103  HB2 ALA A 895      49.155  21.327  28.409  1.00 29.17           H
ATOM   4104  HB3 ALA A 895      50.362  21.098  27.142  1.00 29.17           H
ATOM   4105  N   PRO A 896      50.344  17.208  27.562  1.00 26.48           N
ATOM   4106  CA  PRO A 896      50.669  16.299  26.473  1.00 24.97           C
ATOM   4107  C   PRO A 896      50.377  16.960  25.131  1.00 24.77           C
ATOM   4108  O   PRO A 896      49.515  17.843  25.041  1.00 23.49           O
ATOM   4109  CB  PRO A 896      49.748  15.094  26.649  1.00 29.88           C
ATOM   4110  CG  PRO A 896      49.432  15.130  28.146  1.00 26.30           C
ATOM   4111  CD  PRO A 896      49.353  16.621  28.453  1.00 27.64           C
ATOM   4112  HA  PRO A 896      51.695  15.943  26.564  1.00 29.96           H
ATOM   4113  HB2 PRO A 896      48.828  15.283  26.097  1.00 35.86           H
ATOM   4114  HB3 PRO A 896      50.185  14.153  26.319  1.00 35.86           H
ATOM   4115  HG2 PRO A 896      48.473  14.664  28.362  1.00 31.56           H
ATOM   4116  HG3 PRO A 896      50.233  14.645  28.704  1.00 31.56           H
ATOM   4117  HD2 PRO A 896      48.361  17.003  28.220  1.00 33.16           H
ATOM   4118  HD3 PRO A 896      49.608  16.768  29.500  1.00 33.16           H
ATOM   4119  N   ALA A 897      51.072  16.515  24.082  1.00 25.61           N
ATOM   4120  CA  ALA A 897      50.951  17.144  22.777  1.00 28.33           C
ATOM   4121  C   ALA A 897      49.517  17.089  22.291  1.00 25.25           C
ATOM   4122  O   ALA A 897      49.043  18.109  21.786  1.00 24.79           O
ATOM   4123  CB  ALA A 897      51.900  16.497  21.771  1.00 32.19           C
ATOM   4124  H   ALA A 897      51.755  15.779  24.202  1.00 30.73           H
ATOM   4125  HA  ALA A 897      51.239  18.190  22.878  1.00 34.00           H
ATOM   4126  HB1 ALA A 897      51.778  16.975  20.798  1.00 38.63           H
ATOM   4127  HB2 ALA A 897      52.930  16.626  22.102  1.00 38.63           H
ATOM   4128  HB3 ALA A 897      51.677  15.434  21.671  1.00 38.63           H
ATOM   4129  N   GLU A 898      48.814  15.950  22.462  1.00 21.61           N
ATOM   4130  CA  GLU A 898      47.460  15.825  21.972  1.00 24.14           C
ATOM   4131  C   GLU A 898      46.513  16.724  22.750  1.00 22.09           C
ATOM   4132  O   GLU A 898      45.518  17.154  22.187  1.00 22.84           O
ATOM   4133  CB  GLU A 898      46.968  14.373  21.866  1.00 33.16           C
ATOM   4134  CG  GLU A 898      45.458  14.269  21.511  1.00 31.65           C
ATOM   4135  CD  GLU A 898      44.977  14.810  20.168  1.00 30.23           C
ATOM   4136  OE1 GLU A 898      45.803  14.973  19.257  1.00 35.17           O
ATOM   4137  OE2 GLU A 898      43.760  15.073  20.087  1.00 34.08           O1-
ATOM   4138  H   GLU A 898      49.242  15.153  22.909  1.00 25.93           H
ATOM   4139  HA  GLU A 898      47.475  16.201  20.949  1.00 28.97           H
ATOM   4140  HB2 GLU A 898      47.544  13.857  21.097  1.00 39.79           H
ATOM   4141  HB3 GLU A 898      47.161  13.859  22.802  1.00 39.79           H
ATOM   4142  HG2 GLU A 898      45.165  13.223  21.571  1.00 37.98           H
ATOM   4143  HG3 GLU A 898      44.837  14.786  22.220  1.00 37.98           H
ATOM   4144  N   MET A 899      46.793  17.016  24.021  1.00 23.37           N
ATOM   4145  CA  MET A 899      45.961  17.951  24.748  1.00 19.16           C
ATOM   4146  C   MET A 899      46.123  19.370  24.233  1.00 19.75           C
ATOM   4147  O   MET A 899      45.145  20.111  24.164  1.00 19.34           O
ATOM   4148  CB  MET A 899      46.224  17.906  26.257  1.00 19.85           C
ATOM   4149  CG  MET A 899      45.887  16.546  26.836  1.00 21.59           C
ATOM   4150  SD  MET A 899      44.226  15.927  26.537  1.00 20.17           S
ATOM   4151  CE  MET A 899      43.252  17.241  27.315  1.00 24.47           C
ATOM   4152  H   MET A 899      47.643  16.677  24.450  1.00 28.05           H
ATOM   4153  HA  MET A 899      44.924  17.666  24.574  1.00 22.99           H
ATOM   4154  HB2 MET A 899      47.270  18.130  26.463  1.00 23.82           H
ATOM   4155  HB3 MET A 899      45.629  18.673  26.747  1.00 23.82           H
ATOM   4156  HG2 MET A 899      46.608  15.832  26.463  1.00 25.91           H
ATOM   4157  HG3 MET A 899      46.030  16.604  27.916  1.00 25.91           H
ATOM   4158  HE1 MET A 899      42.196  16.990  27.261  1.00 29.36           H
ATOM   4159  HE2 MET A 899      43.540  17.326  28.361  1.00 29.36           H
ATOM   4160  HE3 MET A 899      43.423  18.183  26.799  1.00 29.36           H
ATOM   4161  N   TYR A 900      47.352  19.766  23.914  1.00 20.00           N
ATOM   4162  CA  TYR A 900      47.566  21.050  23.280  1.00 22.92           C
ATOM   4163  C   TYR A 900      46.949  21.075  21.886  1.00 19.98           C
ATOM   4164  O   TYR A 900      46.379  22.104  21.524  1.00 19.95           O
ATOM   4165  CB  TYR A 900      49.053  21.372  23.254  1.00 23.18           C
ATOM   4166  CG  TYR A 900      49.292  22.732  22.663  1.00 22.48           C
ATOM   4167  CD1 TYR A 900      48.744  23.864  23.288  1.00 20.02           C
ATOM   4168  CD2 TYR A 900      50.065  22.863  21.502  1.00 23.91           C
ATOM   4169  CE1 TYR A 900      48.934  25.134  22.733  1.00 22.65           C
ATOM   4170  CE2 TYR A 900      50.308  24.138  20.980  1.00 25.53           C
ATOM   4171  CZ  TYR A 900      49.741  25.269  21.581  1.00 24.76           C
ATOM   4172  OH  TYR A 900      49.951  26.495  21.041  1.00 26.25           O
ATOM   4173  H   TYR A 900      48.127  19.117  23.971  1.00 24.01           H
ATOM   4174  HA  TYR A 900      47.065  21.809  23.879  1.00 27.51           H
ATOM   4175  HB2 TYR A 900      49.434  21.371  24.276  1.00 27.81           H
ATOM   4176  HB3 TYR A 900      49.584  20.611  22.680  1.00 27.81           H
ATOM   4177  HD1 TYR A 900      48.160  23.755  24.187  1.00 24.03           H
ATOM   4178  HD2 TYR A 900      50.489  21.993  21.024  1.00 28.69           H
ATOM   4179  HE1 TYR A 900      48.501  25.999  23.210  1.00 27.18           H
ATOM   4180  HE2 TYR A 900      50.921  24.243  20.102  1.00 30.64           H
ATOM   4181  HH  TYR A 900      49.579  27.200  21.582  1.00 31.50           H
ATOM   4182  N   ASP A 901      46.991  19.983  21.118  1.00 21.83           N
ATOM   4183  CA  ASP A 901      46.281  19.926  19.851  1.00 21.77           C
ATOM   4184  C   ASP A 901      44.793  20.183  20.047  1.00 20.96           C
ATOM   4185  O   ASP A 901      44.221  20.948  19.290  1.00 21.30           O
ATOM   4186  CB  ASP A 901      46.510  18.595  19.148  1.00 24.27           C
ATOM   4187  CG  ASP A 901      47.950  18.372  18.716  1.00 30.43           C
ATOM   4188  OD1 ASP A 901      48.683  19.381  18.610  1.00 32.58           O
ATOM   4189  OD2 ASP A 901      48.279  17.191  18.453  1.00 33.01           O1-
ATOM   4190  H   ASP A 901      47.472  19.154  21.435  1.00 26.19           H
ATOM   4191  HA  ASP A 901      46.669  20.722  19.215  1.00 26.13           H
ATOM   4192  HB2 ASP A 901      46.171  17.756  19.754  1.00 29.12           H
ATOM   4193  HB3 ASP A 901      45.892  18.564  18.249  1.00 29.12           H
ATOM   4194  N   ILE A 902      44.172  19.616  21.094  1.00 18.43           N
ATOM   4195  CA  ILE A 902      42.785  19.894  21.363  1.00 17.14           C
ATOM   4196  C   ILE A 902      42.602  21.367  21.638  1.00 17.74           C
ATOM   4197  O   ILE A 902      41.694  21.970  21.078  1.00 18.00           O
ATOM   4198  CB  ILE A 902      42.260  19.044  22.533  1.00 18.54           C
ATOM   4199  CG1 ILE A 902      42.176  17.576  22.080  1.00 19.61           C
ATOM   4200  CG2 ILE A 902      40.874  19.535  22.998  1.00 19.14           C
ATOM   4201  CD1 ILE A 902      41.985  16.631  23.282  1.00 21.89           C
ATOM   4202  H   ILE A 902      44.670  18.976  21.699  1.00 22.12           H
ATOM   4203  HA  ILE A 902      42.208  19.632  20.477  1.00 20.57           H
ATOM   4204  HB  ILE A 902      42.956  19.127  23.365  1.00 22.24           H
ATOM   4205 HG12 ILE A 902      41.341  17.458  21.391  1.00 23.53           H
ATOM   4206 HG13 ILE A 902      43.081  17.279  21.560  1.00 23.53           H
ATOM   4207 HG21 ILE A 902      40.509  18.909  23.809  1.00 22.97           H
ATOM   4208 HG22 ILE A 902      40.934  20.551  23.382  1.00 22.97           H
ATOM   4209 HG23 ILE A 902      40.164  19.504  22.173  1.00 22.97           H
ATOM   4210 HD11 ILE A 902      42.114  15.604  22.943  1.00 26.27           H
ATOM   4211 HD12 ILE A 902      42.731  16.844  24.046  1.00 26.27           H
ATOM   4212 HD13 ILE A 902      40.985  16.736  23.695  1.00 26.27           H
ATOM   4213  N   MET A 903      43.431  21.954  22.496  1.00 17.90           N
ATOM   4214  CA  MET A 903      43.347  23.379  22.802  1.00 19.63           C
ATOM   4215  C   MET A 903      43.319  24.188  21.519  1.00 17.80           C
ATOM   4216  O   MET A 903      42.495  25.081  21.396  1.00 18.11           O
ATOM   4217  CB  MET A 903      44.528  23.878  23.622  1.00 17.95           C
ATOM   4218  CG  MET A 903      44.509  23.327  25.027  1.00 18.84           C
ATOM   4219  SD  MET A 903      45.947  23.976  25.923  1.00 21.65           S
ATOM   4220  CE  MET A 903      46.342  22.575  26.983  1.00 24.21           C
ATOM   4221  H   MET A 903      44.170  21.410  22.917  1.00 21.47           H
ATOM   4222  HA  MET A 903      42.427  23.566  23.358  1.00 23.56           H
ATOM   4223  HB2 MET A 903      45.469  23.610  23.156  1.00 21.54           H
ATOM   4224  HB3 MET A 903      44.480  24.961  23.688  1.00 21.54           H
ATOM   4225  HG2 MET A 903      43.603  23.686  25.503  1.00 22.61           H
ATOM   4226  HG3 MET A 903      44.515  22.242  25.028  1.00 22.61           H
ATOM   4227  HE1 MET A 903      47.270  22.787  27.508  1.00 29.05           H
ATOM   4228  HE2 MET A 903      45.553  22.425  27.712  1.00 29.05           H
ATOM   4229  HE3 MET A 903      46.465  21.678  26.374  1.00 29.05           H
ATOM   4230  N   LYS A 904      44.267  23.928  20.622  1.00 17.90           N
ATOM   4231  CA  LYS A 904      44.380  24.712  19.390  1.00 20.58           C
ATOM   4232  C   LYS A 904      43.114  24.611  18.558  1.00 19.10           C
ATOM   4233  O   LYS A 904      42.668  25.621  18.021  1.00 21.39           O
ATOM   4234  CB  LYS A 904      45.603  24.280  18.578  1.00 19.36           C
ATOM   4235  CG  LYS A 904      46.893  24.730  19.252  1.00 23.07           C
ATOM   4236  CD  LYS A 904      48.103  24.429  18.365  1.00 26.05           C
ATOM   4237  CE  LYS A 904      48.377  22.938  18.243  1.00 28.69           C
ATOM   4238  NZ  LYS A 904      49.465  22.697  17.279  1.00 40.77           N1+
ATOM   4239  H   LYS A 904      44.929  23.183  20.793  1.00 21.47           H
ATOM   4240  HA  LYS A 904      44.494  25.762  19.661  1.00 24.69           H
ATOM   4241  HB2 LYS A 904      45.590  23.197  18.449  1.00 23.23           H
ATOM   4242  HB3 LYS A 904      45.546  24.743  17.591  1.00 23.23           H
ATOM   4243  HG2 LYS A 904      46.849  25.807  19.426  1.00 27.69           H
ATOM   4244  HG3 LYS A 904      47.012  24.229  20.211  1.00 27.69           H
ATOM   4245  HD2 LYS A 904      47.918  24.832  17.367  1.00 31.26           H
ATOM   4246  HD3 LYS A 904      48.978  24.933  18.769  1.00 31.26           H
ATOM   4247  HE2 LYS A 904      48.652  22.534  19.219  1.00 34.43           H
ATOM   4248  HE3 LYS A 904      47.477  22.430  17.894  1.00 34.43           H
ATOM   4249  HZ1 LYS A 904      49.634  21.701  17.205  1.00 48.92           H
ATOM   4250  HZ2 LYS A 904      49.194  23.046  16.369  1.00 48.92           H
ATOM   4251  HZ3 LYS A 904      50.309  23.163  17.582  1.00 48.92           H
ATOM   4252  N   THR A 905      42.524  23.416  18.457  1.00 16.37           N
ATOM   4253  CA  THR A 905      41.317  23.253  17.675  1.00 18.03           C
ATOM   4254  C   THR A 905      40.149  23.967  18.358  1.00 17.83           C
ATOM   4255  O   THR A 905      39.283  24.511  17.686  1.00 17.80           O
ATOM   4256  CB  THR A 905      40.995  21.784  17.410  1.00 19.19           C
ATOM   4257  OG1 THR A 905      40.638  21.127  18.621  1.00 21.90           O
ATOM   4258  CG2 THR A 905      42.118  21.043  16.690  1.00 19.49           C
ATOM   4259  H   THR A 905      42.925  22.614  18.924  1.00 19.65           H
ATOM   4260  HA  THR A 905      41.477  23.732  16.706  1.00 21.64           H
ATOM   4261  HB  THR A 905      40.131  21.767  16.745  1.00 23.03           H
ATOM   4262  HG1 THR A 905      41.255  21.391  19.310  1.00 26.28           H
ATOM   4263 HG21 THR A 905      41.805  20.017  16.500  1.00 23.39           H
ATOM   4264 HG22 THR A 905      42.326  21.521  15.733  1.00 23.39           H
ATOM   4265 HG23 THR A 905      43.021  21.023  17.277  1.00 23.39           H
ATOM   4266  N   CYS A 906      40.117  24.003  19.693  1.00 16.56           N
ATOM   4267  CA  CYS A 906      39.066  24.712  20.415  1.00 16.44           C
ATOM   4268  C   CYS A 906      39.116  26.198  20.140  1.00 17.63           C
ATOM   4269  O   CYS A 906      38.085  26.867  20.219  1.00 17.92           O
ATOM   4270  CB  CYS A 906      39.169  24.533  21.941  1.00 15.27           C
ATOM   4271  SG  CYS A 906      38.837  22.844  22.482  1.00 18.41           S
ATOM   4272  H   CYS A 906      40.855  23.558  20.219  1.00 19.87           H
ATOM   4273  HA  CYS A 906      38.099  24.328  20.094  1.00 19.73           H
ATOM   4274  HB2 CYS A 906      40.163  24.822  22.277  1.00 18.32           H
ATOM   4275  HB3 CYS A 906      38.459  25.208  22.405  1.00 18.32           H
ATOM   4276  HG  CYS A 906      39.960  22.295  22.001  1.00 22.09           H
ATOM   4277  N   TRP A 907      40.323  26.723  19.900  1.00 17.18           N
ATOM   4278  CA  TRP A 907      40.543  28.138  19.672  1.00 17.69           C
ATOM   4279  C   TRP A 907      40.576  28.473  18.189  1.00 18.54           C
ATOM   4280  O   TRP A 907      41.140  29.496  17.807  1.00 20.81           O
ATOM   4281  CB  TRP A 907      41.839  28.622  20.261  1.00 22.87           C
ATOM   4282  CG  TRP A 907      42.011  28.353  21.672  1.00 22.16           C
ATOM   4283  CD1 TRP A 907      41.035  28.273  22.601  1.00 23.97           C
ATOM   4284  CD2 TRP A 907      43.274  28.079  22.313  1.00 19.54           C
ATOM   4285  NE1 TRP A 907      41.624  28.012  23.820  1.00 21.84           N
ATOM   4286  CE2 TRP A 907      43.001  27.876  23.685  1.00 20.36           C
ATOM   4287  CE3 TRP A 907      44.609  27.968  21.865  1.00 21.24           C
ATOM   4288  CZ2 TRP A 907      44.028  27.623  24.594  1.00 22.56           C
ATOM   4289  CZ3 TRP A 907      45.637  27.669  22.779  1.00 23.87           C
ATOM   4290  CH2 TRP A 907      45.342  27.511  24.126  1.00 24.33           C
ATOM   4291  H   TRP A 907      41.124  26.111  19.853  1.00 20.62           H
ATOM   4292  HA  TRP A 907      39.750  28.693  20.151  1.00 21.22           H
ATOM   4293  HB2 TRP A 907      42.686  28.203  19.713  1.00 27.44           H
ATOM   4294  HB3 TRP A 907      41.866  29.707  20.167  1.00 27.44           H
ATOM   4295  HD1 TRP A 907      39.975  28.409  22.433  1.00 28.76           H
ATOM   4296  HE1 TRP A 907      41.096  27.942  24.676  1.00 26.21           H
ATOM   4297  HE3 TRP A 907      44.840  28.090  20.815  1.00 25.49           H
ATOM   4298  HZ2 TRP A 907      43.812  27.513  25.643  1.00 27.07           H
ATOM   4299  HZ3 TRP A 907      46.651  27.554  22.433  1.00 28.64           H
ATOM   4300  HH2 TRP A 907      46.135  27.286  24.824  1.00 29.19           H
ATOM   4301  N   ASP A 908      39.980  27.639  17.351  1.00 19.39           N
ATOM   4302  CA  ASP A 908      39.907  27.987  15.941  1.00 18.68           C
ATOM   4303  C   ASP A 908      39.004  29.229  15.842  1.00 19.45           C
ATOM   4304  O   ASP A 908      37.925  29.317  16.427  1.00 17.51           O
ATOM   4305  CB  ASP A 908      39.354  26.835  15.116  1.00 19.58           C
ATOM   4306  CG  ASP A 908      39.802  27.017  13.666  1.00 24.32           C
ATOM   4307  OD1 ASP A 908      40.635  26.206  13.219  1.00 27.18           O
ATOM   4308  OD2 ASP A 908      39.321  27.976  13.030  1.00 22.22           O1-
ATOM   4309  H   ASP A 908      39.567  26.776  17.671  1.00 23.27           H
ATOM   4310  HA  ASP A 908      40.909  28.224  15.581  1.00 22.42           H
ATOM   4311  HB2 ASP A 908      39.733  25.890  15.504  1.00 23.49           H
ATOM   4312  HB3 ASP A 908      38.267  26.881  15.160  1.00 23.49           H
ATOM   4313  N   ALA A 909      39.437  30.229  15.058  1.00 24.02           N
ATOM   4314  CA  ALA A 909      38.620  31.413  14.827  1.00 20.21           C
ATOM   4315  C   ALA A 909      37.282  31.051  14.150  1.00 18.66           C
ATOM   4316  O   ALA A 909      36.273  31.720  14.353  1.00 22.03           O
ATOM   4317  CB  ALA A 909      39.438  32.378  13.969  1.00 29.85           C
ATOM   4318  H   ALA A 909      40.268  30.099  14.501  1.00 28.82           H
ATOM   4319  HA  ALA A 909      38.409  31.895  15.782  1.00 24.25           H
ATOM   4320  HB1 ALA A 909      38.903  33.321  13.866  1.00 35.83           H
ATOM   4321  HB2 ALA A 909      40.409  32.560  14.425  1.00 35.83           H
ATOM   4322  HB3 ALA A 909      39.601  31.944  12.982  1.00 35.83           H
ATOM   4323  N   ASP A 910      37.277  29.984  13.364  1.00 18.79           N
ATOM   4324  CA  ASP A 910      36.092  29.483  12.726  1.00 18.11           C
ATOM   4325  C   ASP A 910      35.375  28.533  13.688  1.00 20.68           C
ATOM   4326  O   ASP A 910      35.856  27.418  13.892  1.00 19.14           O
ATOM   4327  CB  ASP A 910      36.483  28.792  11.424  1.00 20.00           C
ATOM   4328  CG  ASP A 910      35.280  28.340  10.630  1.00 21.02           C
ATOM   4329  OD1 ASP A 910      35.499  27.965   9.451  1.00 23.43           O
ATOM   4330  OD2 ASP A 910      34.153  28.418  11.155  1.00 21.80           O1-
ATOM   4331  H   ASP A 910      38.124  29.447  13.253  1.00 22.55           H
ATOM   4332  HA  ASP A 910      35.458  30.327  12.457  1.00 21.73           H
ATOM   4333  HB2 ASP A 910      37.093  29.451  10.803  1.00 24.00           H
ATOM   4334  HB3 ASP A 910      37.108  27.920  11.610  1.00 24.00           H
ATOM   4335  N   PRO A 911      34.208  28.915  14.223  1.00 18.87           N
ATOM   4336  CA  PRO A 911      33.482  28.046  15.150  1.00 19.22           C
ATOM   4337  C   PRO A 911      33.149  26.687  14.551  1.00 19.25           C
ATOM   4338  O   PRO A 911      33.096  25.701  15.270  1.00 19.13           O
ATOM   4339  CB  PRO A 911      32.175  28.764  15.453  1.00 20.46           C
ATOM   4340  CG  PRO A 911      32.429  30.217  15.074  1.00 26.18           C
ATOM   4341  CD  PRO A 911      33.435  30.115  13.945  1.00 19.72           C
ATOM   4342  HA  PRO A 911      34.038  27.964  16.078  1.00 23.06           H
ATOM   4343  HB2 PRO A 911      31.406  28.386  14.775  1.00 24.55           H
ATOM   4344  HB3 PRO A 911      31.849  28.657  16.481  1.00 24.55           H
ATOM   4345  HG2 PRO A 911      31.519  30.704  14.721  1.00 31.42           H
ATOM   4346  HG3 PRO A 911      32.845  30.752  15.927  1.00 31.42           H
ATOM   4347  HD2 PRO A 911      32.910  29.996  12.997  1.00 23.66           H
ATOM   4348  HD3 PRO A 911      34.038  31.018  13.963  1.00 23.66           H
ATOM   4349  N   LEU A 912      32.984  26.598  13.221  1.00 20.20           N
ATOM   4350  CA  LEU A 912      32.633  25.366  12.572  1.00 18.68           C
ATOM   4351  C   LEU A 912      33.769  24.367  12.519  1.00 18.25           C
ATOM   4352  O   LEU A 912      33.528  23.193  12.271  1.00 23.37           O
ATOM   4353  CB  LEU A 912      32.060  25.690  11.188  1.00 22.49           C
ATOM   4354  CG  LEU A 912      30.785  26.542  11.259  1.00 21.43           C
ATOM   4355  CD1 LEU A 912      30.258  26.697   9.824  1.00 29.08           C
ATOM   4356  CD2 LEU A 912      29.671  25.937  12.124  1.00 30.65           C
ATOM   4357  H   LEU A 912      33.122  27.419  12.646  1.00 24.24           H
ATOM   4358  HA  LEU A 912      31.846  24.894  13.159  1.00 22.42           H
ATOM   4359  HB2 LEU A 912      32.819  26.213  10.607  1.00 26.99           H
ATOM   4360  HB3 LEU A 912      31.839  24.748  10.683  1.00 26.99           H
ATOM   4361  HG  LEU A 912      31.031  27.532  11.646  1.00 25.72           H
ATOM   4362 HD11 LEU A 912      29.371  27.331   9.821  1.00 34.90           H
ATOM   4363 HD12 LEU A 912      31.017  27.171   9.203  1.00 34.90           H
ATOM   4364 HD13 LEU A 912      30.005  25.720   9.407  1.00 34.90           H
ATOM   4365 HD21 LEU A 912      28.756  26.518  12.003  1.00 36.78           H
ATOM   4366 HD22 LEU A 912      29.487  24.903  11.830  1.00 36.78           H
ATOM   4367 HD23 LEU A 912      29.944  25.974  13.179  1.00 36.78           H
ATOM   4368  N   LYS A 913      35.016  24.796  12.756  1.00 17.53           N
ATOM   4369  CA  LYS A 913      36.181  23.926  12.738  1.00 18.20           C
ATOM   4370  C   LYS A 913      36.527  23.410  14.138  1.00 17.85           C
ATOM   4371  O   LYS A 913      37.449  22.609  14.282  1.00 22.52           O
ATOM   4372  CB  LYS A 913      37.394  24.662  12.164  1.00 22.68           C
ATOM   4373  CG  LYS A 913      37.272  24.897  10.651  1.00 26.12           C
ATOM   4374  CD  LYS A 913      38.678  25.306  10.166  1.00 33.56           C
ATOM   4375  CE  LYS A 913      38.722  25.958   8.788  1.00 32.70           C
ATOM   4376  NZ  LYS A 913      38.157  27.312   8.832  1.00 33.73           N1+
ATOM   4377  H   LYS A 913      35.161  25.770  12.989  1.00 21.04           H
ATOM   4378  HA  LYS A 913      35.990  23.053  12.114  1.00 21.85           H
ATOM   4379  HB2 LYS A 913      37.517  25.615  12.680  1.00 27.21           H
ATOM   4380  HB3 LYS A 913      38.287  24.059  12.340  1.00 27.21           H
ATOM   4381  HG2 LYS A 913      36.989  23.962  10.166  1.00 31.35           H
ATOM   4382  HG3 LYS A 913      36.524  25.658  10.442  1.00 31.35           H
ATOM   4383  HD2 LYS A 913      39.129  25.997  10.880  1.00 40.27           H
ATOM   4384  HD3 LYS A 913      39.306  24.415  10.133  1.00 40.27           H
ATOM   4385  HE2 LYS A 913      39.763  26.016   8.470  1.00 39.24           H
ATOM   4386  HE3 LYS A 913      38.164  25.347   8.077  1.00 39.24           H
ATOM   4387  HZ1 LYS A 913      38.168  27.733   7.916  1.00 40.48           H
ATOM   4388  HZ2 LYS A 913      37.199  27.274   9.161  1.00 40.48           H
ATOM   4389  HZ3 LYS A 913      38.697  27.882   9.471  1.00 40.48           H
ATOM   4390  N   ARG A 914      35.875  23.949  15.165  1.00 15.91           N
ATOM   4391  CA  ARG A 914      36.141  23.514  16.523  1.00 16.41           C
ATOM   4392  C   ARG A 914      35.558  22.118  16.715  1.00 17.38           C
ATOM   4393  O   ARG A 914      34.520  21.791  16.144  1.00 18.81           O
ATOM   4394  CB  ARG A 914      35.526  24.492  17.518  1.00 15.74           C
ATOM   4395  CG  ARG A 914      36.143  25.880  17.363  1.00 14.52           C
ATOM   4396  CD  ARG A 914      35.475  26.853  18.318  1.00 15.57           C
ATOM   4397  NE  ARG A 914      35.881  28.214  17.986  1.00 16.56           N
ATOM   4398  CZ  ARG A 914      35.134  29.300  18.157  1.00 20.39           C
ATOM   4399  NH1 ARG A 914      34.035  29.251  18.904  1.00 17.39           N
ATOM   4400  NH2 ARG A 914      35.503  30.434  17.565  1.00 20.36           N1+
ATOM   4401  H   ARG A 914      35.119  24.596  14.996  1.00 19.09           H
ATOM   4402  HA  ARG A 914      37.219  23.492  16.682  1.00 19.70           H
ATOM   4403  HB2 ARG A 914      34.447  24.542  17.370  1.00 18.88           H
ATOM   4404  HB3 ARG A 914      35.733  24.135  18.528  1.00 18.88           H
ATOM   4405  HG2 ARG A 914      37.207  25.845  17.574  1.00 17.42           H
ATOM   4406  HG3 ARG A 914      35.991  26.236  16.342  1.00 17.42           H
ATOM   4407  HD2 ARG A 914      34.394  26.756  18.234  1.00 18.68           H
ATOM   4408  HD3 ARG A 914      35.766  26.619  19.341  1.00 18.68           H
ATOM   4409  HE  ARG A 914      36.722  28.306  17.436  1.00 19.88           H
ATOM   4410 HH11 ARG A 914      33.767  28.383  19.342  1.00 20.87           H
ATOM   4411 HH12 ARG A 914      33.468  30.076  19.028  1.00 20.87           H
ATOM   4412 HH21 ARG A 914      36.341  30.443  17.001  1.00 24.43           H
ATOM   4413 HH22 ARG A 914      34.939  31.265  17.676  1.00 24.43           H
ATOM   4414  N   PRO A 915      36.157  21.299  17.578  1.00 15.56           N
ATOM   4415  CA  PRO A 915      35.557  20.024  17.876  1.00 18.92           C
ATOM   4416  C   PRO A 915      34.318  20.240  18.725  1.00 16.72           C
ATOM   4417  O   PRO A 915      34.121  21.312  19.279  1.00 18.11           O
ATOM   4418  CB  PRO A 915      36.621  19.276  18.660  1.00 19.26           C
ATOM   4419  CG  PRO A 915      37.383  20.389  19.342  1.00 17.83           C
ATOM   4420  CD  PRO A 915      37.407  21.480  18.265  1.00 18.58           C
ATOM   4421  HA  PRO A 915      35.367  19.459  16.966  1.00 22.71           H
ATOM   4422  HB2 PRO A 915      36.248  18.511  19.338  1.00 23.12           H
ATOM   4423  HB3 PRO A 915      37.280  18.813  17.925  1.00 23.12           H
ATOM   4424  HG2 PRO A 915      36.868  20.720  20.238  1.00 21.40           H
ATOM   4425  HG3 PRO A 915      38.401  20.088  19.575  1.00 21.40           H
ATOM   4426  HD2 PRO A 915      37.480  22.454  18.748  1.00 22.30           H
ATOM   4427  HD3 PRO A 915      38.220  21.287  17.572  1.00 22.30           H
ATOM   4428  N   THR A 916      33.488  19.219  18.825  1.00 16.42           N
ATOM   4429  CA  THR A 916      32.388  19.223  19.780  1.00 16.21           C
ATOM   4430  C   THR A 916      32.901  18.590  21.062  1.00 15.40           C
ATOM   4431  O   THR A 916      33.918  17.893  21.056  1.00 15.64           O
ATOM   4432  CB  THR A 916      31.215  18.405  19.263  1.00 18.05           C
ATOM   4433  OG1 THR A 916      31.677  17.081  19.110  1.00 17.16           O
ATOM   4434  CG2 THR A 916      30.735  18.948  17.916  1.00 19.85           C
ATOM   4435  H   THR A 916      33.727  18.347  18.374  1.00 19.71           H
ATOM   4436  HA  THR A 916      32.040  20.234  19.993  1.00 19.46           H
ATOM   4437  HB  THR A 916      30.388  18.445  19.967  1.00 21.66           H
ATOM   4438  HG1 THR A 916      30.934  16.542  18.826  1.00 20.59           H
ATOM   4439 HG21 THR A 916      29.842  18.407  17.607  1.00 23.83           H
ATOM   4440 HG22 THR A 916      30.505  20.009  18.008  1.00 23.83           H
ATOM   4441 HG23 THR A 916      31.501  18.803  17.156  1.00 23.83           H
ATOM   4442  N   PHE A 917      32.166  18.807  22.138  1.00 16.63           N
ATOM   4443  CA  PHE A 917      32.508  18.113  23.365  1.00 14.37           C
ATOM   4444  C   PHE A 917      32.474  16.602  23.223  1.00 16.45           C
ATOM   4445  O   PHE A 917      33.343  15.944  23.797  1.00 15.92           O
ATOM   4446  CB  PHE A 917      31.648  18.577  24.523  1.00 14.62           C
ATOM   4447  CG  PHE A 917      32.011  19.947  24.987  1.00 14.70           C
ATOM   4448  CD1 PHE A 917      33.293  20.167  25.493  1.00 14.64           C
ATOM   4449  CD2 PHE A 917      31.106  21.008  24.891  1.00 13.63           C
ATOM   4450  CE1 PHE A 917      33.655  21.429  25.958  1.00 14.50           C
ATOM   4451  CE2 PHE A 917      31.486  22.278  25.316  1.00 14.77           C
ATOM   4452  CZ  PHE A 917      32.761  22.501  25.862  1.00 15.82           C
ATOM   4453  H   PHE A 917      31.330  19.370  22.090  1.00 19.96           H
ATOM   4454  HA  PHE A 917      33.540  18.368  23.601  1.00 17.25           H
ATOM   4455  HB2 PHE A 917      30.600  18.540  24.228  1.00 17.55           H
ATOM   4456  HB3 PHE A 917      31.806  17.902  25.363  1.00 17.55           H
ATOM   4457  HD1 PHE A 917      34.002  19.354  25.555  1.00 17.56           H
ATOM   4458  HD2 PHE A 917      30.114  20.836  24.507  1.00 16.36           H
ATOM   4459  HE1 PHE A 917      34.628  21.557  26.377  1.00 17.40           H
ATOM   4460  HE2 PHE A 917      30.785  23.095  25.249  1.00 17.73           H
ATOM   4461  HZ  PHE A 917      33.038  23.482  26.214  1.00 18.98           H
ATOM   4462  N   LYS A 918      31.504  16.049  22.488  1.00 17.49           N
ATOM   4463  CA  LYS A 918      31.450  14.622  22.224  1.00 17.97           C
ATOM   4464  C   LYS A 918      32.765  14.142  21.610  1.00 16.94           C
ATOM   4465  O   LYS A 918      33.339  13.157  22.054  1.00 16.38           O
ATOM   4466  CB  LYS A 918      30.240  14.342  21.334  1.00 21.90           C
ATOM   4467  CG  LYS A 918      29.893  12.868  21.240  1.00 28.94           C
ATOM   4468  CD  LYS A 918      28.584  12.695  20.454  1.00 33.49           C
ATOM   4469  CE  LYS A 918      28.376  11.200  20.169  1.00 45.43           C
ATOM   4470  NZ  LYS A 918      26.948  10.827  20.180  1.00 52.02           N1+
ATOM   4471  H   LYS A 918      30.787  16.641  22.088  1.00 20.99           H
ATOM   4472  HA  LYS A 918      31.310  14.113  23.178  1.00 21.56           H
ATOM   4473  HB2 LYS A 918      29.375  14.854  21.762  1.00 26.28           H
ATOM   4474  HB3 LYS A 918      30.422  14.746  20.336  1.00 26.28           H
ATOM   4475  HG2 LYS A 918      30.705  12.321  20.770  1.00 34.73           H
ATOM   4476  HG3 LYS A 918      29.742  12.480  22.248  1.00 34.73           H
ATOM   4477  HD2 LYS A 918      27.755  13.090  21.042  1.00 40.19           H
ATOM   4478  HD3 LYS A 918      28.640  13.240  19.510  1.00 40.19           H
ATOM   4479  HE2 LYS A 918      28.796  10.965  19.189  1.00 54.52           H
ATOM   4480  HE3 LYS A 918      28.911  10.612  20.917  1.00 54.52           H
ATOM   4481  HZ1 LYS A 918      26.851   9.849  19.944  1.00 62.43           H
ATOM   4482  HZ2 LYS A 918      26.562  10.991  21.099  1.00 62.43           H
ATOM   4483  HZ3 LYS A 918      26.450  11.384  19.499  1.00 62.43           H
ATOM   4484  N   GLN A 919      33.273  14.867  20.603  1.00 17.02           N
ATOM   4485  CA  GLN A 919      34.568  14.550  20.024  1.00 19.68           C
ATOM   4486  C   GLN A 919      35.700  14.604  21.023  1.00 18.60           C
ATOM   4487  O   GLN A 919      36.542  13.718  21.048  1.00 18.77           O
ATOM   4488  CB  GLN A 919      34.882  15.510  18.867  1.00 18.07           C
ATOM   4489  CG  GLN A 919      34.064  15.174  17.626  1.00 24.70           C
ATOM   4490  CD  GLN A 919      34.411  16.200  16.563  1.00 24.37           C
ATOM   4491  OE1 GLN A 919      34.180  17.385  16.739  1.00 21.93           O
ATOM   4492  NE2 GLN A 919      34.971  15.754  15.442  1.00 35.30           N
ATOM   4493  H   GLN A 919      32.802  15.711  20.314  1.00 20.42           H
ATOM   4494  HA  GLN A 919      34.520  13.534  19.628  1.00 23.62           H
ATOM   4495  HB2 GLN A 919      34.703  16.541  19.154  1.00 21.68           H
ATOM   4496  HB3 GLN A 919      35.940  15.420  18.608  1.00 21.68           H
ATOM   4497  HG2 GLN A 919      34.285  14.163  17.281  1.00 29.64           H
ATOM   4498  HG3 GLN A 919      33.012  15.273  17.879  1.00 29.64           H
ATOM   4499 HE21 GLN A 919      35.137  14.766  15.319  1.00 42.36           H
ATOM   4500 HE22 GLN A 919      35.260  16.414  14.736  1.00 42.36           H
ATOM   4501  N   ILE A 920      35.750  15.668  21.840  1.00 16.45           N
ATOM   4502  CA  ILE A 920      36.807  15.863  22.808  1.00 13.88           C
ATOM   4503  C   ILE A 920      36.808  14.700  23.798  1.00 14.49           C
ATOM   4504  O   ILE A 920      37.885  14.246  24.136  1.00 16.10           O
ATOM   4505  CB  ILE A 920      36.615  17.215  23.507  1.00 17.11           C
ATOM   4506  CG1 ILE A 920      36.915  18.380  22.532  1.00 16.22           C
ATOM   4507  CG2 ILE A 920      37.542  17.350  24.709  1.00 15.09           C
ATOM   4508  CD1 ILE A 920      36.433  19.742  23.049  1.00 16.71           C
ATOM   4509  H   ILE A 920      35.061  16.399  21.729  1.00 19.75           H
ATOM   4510  HA  ILE A 920      37.768  15.874  22.296  1.00 16.66           H
ATOM   4511  HB  ILE A 920      35.587  17.298  23.850  1.00 20.53           H
ATOM   4512 HG12 ILE A 920      37.987  18.428  22.346  1.00 19.47           H
ATOM   4513 HG13 ILE A 920      36.430  18.193  21.578  1.00 19.47           H
ATOM   4514 HG21 ILE A 920      37.344  18.286  25.219  1.00 18.11           H
ATOM   4515 HG22 ILE A 920      37.350  16.561  25.429  1.00 18.11           H
ATOM   4516 HG23 ILE A 920      38.587  17.310  24.399  1.00 18.11           H
ATOM   4517 HD11 ILE A 920      36.627  20.517  22.316  1.00 20.05           H
ATOM   4518 HD12 ILE A 920      35.364  19.711  23.257  1.00 20.05           H
ATOM   4519 HD13 ILE A 920      36.978  20.017  23.947  1.00 20.05           H
ATOM   4520  N   VAL A 921      35.619  14.264  24.255  1.00 17.32           N
ATOM   4521  CA  VAL A 921      35.492  13.130  25.185  1.00 15.35           C
ATOM   4522  C   VAL A 921      36.227  11.926  24.610  1.00 15.38           C
ATOM   4523  O   VAL A 921      37.059  11.371  25.318  1.00 16.10           O
ATOM   4524  CB  VAL A 921      34.031  12.789  25.509  1.00 16.72           C
ATOM   4525  CG1 VAL A 921      33.911  11.450  26.253  1.00 16.98           C
ATOM   4526  CG2 VAL A 921      33.419  13.878  26.396  1.00 17.19           C
ATOM   4527  H   VAL A 921      34.774  14.707  23.927  1.00 20.78           H
ATOM   4528  HA  VAL A 921      35.987  13.410  26.116  1.00 18.42           H
ATOM   4529  HB  VAL A 921      33.451  12.713  24.592  1.00 20.06           H
ATOM   4530 HG11 VAL A 921      32.868  11.251  26.505  1.00 20.38           H
ATOM   4531 HG12 VAL A 921      34.266  10.615  25.650  1.00 20.38           H
ATOM   4532 HG13 VAL A 921      34.482  11.517  27.170  1.00 20.38           H
ATOM   4533 HG21 VAL A 921      32.357  13.682  26.538  1.00 20.63           H
ATOM   4534 HG22 VAL A 921      33.920  13.898  27.363  1.00 20.63           H
ATOM   4535 HG23 VAL A 921      33.519  14.854  25.936  1.00 20.63           H
ATOM   4536  N   GLN A 922      36.022  11.581  23.329  1.00 15.94           N
ATOM   4537  CA  GLN A 922      36.709  10.440  22.726  1.00 17.44           C
ATOM   4538  C   GLN A 922      38.209  10.649  22.683  1.00 17.60           C
ATOM   4539  O   GLN A 922      38.967   9.723  22.974  1.00 18.97           O
ATOM   4540  CB  GLN A 922      36.205  10.200  21.311  1.00 17.74           C
ATOM   4541  CG  GLN A 922      34.738   9.791  21.239  1.00 23.82           C
ATOM   4542  CD  GLN A 922      34.359   9.586  19.774  1.00 34.99           C
ATOM   4543  OE1 GLN A 922      34.634  10.451  18.948  1.00 35.12           O
ATOM   4544  NE2 GLN A 922      33.711   8.470  19.443  1.00 35.60           N
ATOM   4545  H   GLN A 922      35.372  12.106  22.762  1.00 19.13           H
ATOM   4546  HA  GLN A 922      36.495   9.552  23.314  1.00 20.93           H
ATOM   4547  HB2 GLN A 922      36.357  11.114  20.738  1.00 21.29           H
ATOM   4548  HB3 GLN A 922      36.805   9.407  20.855  1.00 21.29           H
ATOM   4549  HG2 GLN A 922      34.561   8.886  21.822  1.00 28.59           H
ATOM   4550  HG3 GLN A 922      34.153  10.625  21.622  1.00 28.59           H
ATOM   4551 HE21 GLN A 922      33.520   7.770  20.144  1.00 42.72           H
ATOM   4552 HE22 GLN A 922      33.462   8.312  18.479  1.00 42.72           H
ATOM   4553  N   LEU A 923      38.674  11.849  22.300  1.00 16.23           N
ATOM   4554  CA  LEU A 923      40.103  12.127  22.244  1.00 16.92           C
ATOM   4555  C   LEU A 923      40.789  11.932  23.571  1.00 16.97           C
ATOM   4556  O   LEU A 923      41.905  11.436  23.640  1.00 19.25           O
ATOM   4557  CB  LEU A 923      40.362  13.545  21.721  1.00 18.27           C
ATOM   4558  CG  LEU A 923      39.910  13.732  20.271  1.00 20.43           C
ATOM   4559  CD1 LEU A 923      39.927  15.224  19.993  1.00 20.19           C
ATOM   4560  CD2 LEU A 923      40.850  13.002  19.302  1.00 19.21           C
ATOM   4561  H   LEU A 923      38.023  12.580  22.046  1.00 19.48           H
ATOM   4562  HA  LEU A 923      40.545  11.416  21.542  1.00 20.31           H
ATOM   4563  HB2 LEU A 923      39.821  14.240  22.364  1.00 21.92           H
ATOM   4564  HB3 LEU A 923      41.426  13.765  21.796  1.00 21.92           H
ATOM   4565  HG  LEU A 923      38.904  13.343  20.130  1.00 24.52           H
ATOM   4566 HD11 LEU A 923      39.556  15.420  18.988  1.00 24.23           H
ATOM   4567 HD12 LEU A 923      39.295  15.748  20.708  1.00 24.23           H
ATOM   4568 HD13 LEU A 923      40.949  15.595  20.072  1.00 24.23           H
ATOM   4569 HD21 LEU A 923      40.584  13.258  18.276  1.00 23.05           H
ATOM   4570 HD22 LEU A 923      41.884  13.293  19.483  1.00 23.05           H
ATOM   4571 HD23 LEU A 923      40.760  11.923  19.417  1.00 23.05           H
ATOM   4572  N   ILE A 924      40.144  12.400  24.641  1.00 15.71           N
ATOM   4573  CA  ILE A 924      40.741  12.334  25.935  1.00 15.79           C
ATOM   4574  C   ILE A 924      40.638  10.919  26.486  1.00 16.45           C
ATOM   4575  O   ILE A 924      41.601  10.536  27.145  1.00 18.40           O
ATOM   4576  CB  ILE A 924      40.117  13.375  26.868  1.00 16.78           C
ATOM   4577  CG1 ILE A 924      40.361  14.797  26.348  1.00 16.10           C
ATOM   4578  CG2 ILE A 924      40.766  13.245  28.262  1.00 16.24           C
ATOM   4579  CD1 ILE A 924      39.541  15.832  27.108  1.00 15.83           C
ATOM   4580  H   ILE A 924      39.228  12.816  24.536  1.00 18.85           H
ATOM   4581  HA  ILE A 924      41.802  12.578  25.845  1.00 18.95           H
ATOM   4582  HB  ILE A 924      39.044  13.184  26.931  1.00 20.13           H
ATOM   4583 HG12 ILE A 924      41.420  15.034  26.447  1.00 19.32           H
ATOM   4584 HG13 ILE A 924      40.104  14.880  25.293  1.00 19.32           H
ATOM   4585 HG21 ILE A 924      40.336  13.960  28.955  1.00 19.48           H
ATOM   4586 HG22 ILE A 924      40.584  12.259  28.676  1.00 19.48           H
ATOM   4587 HG23 ILE A 924      41.841  13.413  28.208  1.00 19.48           H
ATOM   4588 HD11 ILE A 924      39.660  16.800  26.627  1.00 18.99           H
ATOM   4589 HD12 ILE A 924      38.490  15.547  27.129  1.00 18.99           H
ATOM   4590 HD13 ILE A 924      39.905  15.925  28.126  1.00 18.99           H
ATOM   4591  N   GLU A 925      39.551  10.184  26.234  1.00 18.61           N
ATOM   4592  CA  GLU A 925      39.468   8.758  26.580  1.00 16.55           C
ATOM   4593  C   GLU A 925      40.727   8.048  26.079  1.00 17.28           C
ATOM   4594  O   GLU A 925      41.386   7.313  26.801  1.00 19.42           O
ATOM   4595  CB  GLU A 925      38.260   8.014  26.014  0.96 16.70           C
ATOM   4596  CG  GLU A 925      36.867   8.321  26.532  0.39 29.21           C
ATOM   4597  CD  GLU A 925      35.772   7.504  25.846  0.69 35.24           C
ATOM   4598  OE1 GLU A 925      35.290   6.537  26.473  0.10 41.96           O
ATOM   4599  OE2 GLU A 925      35.382   7.894  24.720  0.59 28.62           O1-
ATOM   4600  H   GLU A 925      38.814  10.566  25.659  1.00 22.33           H
ATOM   4601  HA  GLU A 925      39.429   8.677  27.667  1.00 19.86           H
ATOM   4602  HB2 GLU A 925      38.247   8.130  24.928  1.00 20.04           H
ATOM   4603  HB3 GLU A 925      38.411   6.946  26.210  1.00 20.04           H
ATOM   4604  HG2 GLU A 925      36.858   8.138  27.607  0.67 35.05           H
ATOM   4605  HG3 GLU A 925      36.692   9.340  26.257  0.00 35.05           H
ATOM   4606  N   LYS A 926      41.094   8.296  24.808  1.00 18.71           N
ATOM   4607  CA  LYS A 926      42.285   7.688  24.221  1.00 18.75           C
ATOM   4608  C   LYS A 926      43.573   8.111  24.903  1.00 20.15           C
ATOM   4609  O   LYS A 926      44.426   7.283  25.216  1.00 20.83           O
ATOM   4610  CB  LYS A 926      42.304   8.056  22.729  1.00 21.03           C
ATOM   4611  CG  LYS A 926      43.529   7.513  21.980  1.00 22.01           C
ATOM   4612  CD  LYS A 926      43.429   5.994  21.873  1.00 30.63           C
ATOM   4613  CE  LYS A 926      44.469   5.502  20.866  1.00 34.84           C
ATOM   4614  NZ  LYS A 926      44.336   4.055  20.643  1.00 42.37           N1+
ATOM   4615  H   LYS A 926      40.529   8.910  24.241  1.00 22.46           H
ATOM   4616  HA  LYS A 926      42.201   6.606  24.309  1.00 22.50           H
ATOM   4617  HB2 LYS A 926      41.392   7.691  22.256  1.00 25.24           H
ATOM   4618  HB3 LYS A 926      42.309   9.138  22.628  1.00 25.24           H
ATOM   4619  HG2 LYS A 926      43.537   7.940  20.976  1.00 26.41           H
ATOM   4620  HG3 LYS A 926      44.454   7.806  22.474  1.00 26.41           H
ATOM   4621  HD2 LYS A 926      43.644   5.551  22.845  1.00 36.76           H
ATOM   4622  HD3 LYS A 926      42.431   5.700  21.547  1.00 36.76           H
ATOM   4623  HE2 LYS A 926      44.331   6.033  19.923  1.00 41.80           H
ATOM   4624  HE3 LYS A 926      45.465   5.717  21.247  1.00 41.80           H
ATOM   4625  HZ1 LYS A 926      45.064   3.759  20.004  1.00 50.84           H
ATOM   4626  HZ2 LYS A 926      44.452   3.568  21.520  1.00 50.84           H
ATOM   4627  HZ3 LYS A 926      43.428   3.853  20.251  1.00 50.84           H
ATOM   4628  N   GLN A 927      43.743   9.400  25.183  1.00 20.53           N
ATOM   4629  CA  GLN A 927      44.936   9.846  25.862  1.00 21.65           C
ATOM   4630  C   GLN A 927      45.070   9.249  27.249  1.00 19.10           C
ATOM   4631  O   GLN A 927      46.172   8.902  27.635  1.00 22.28           O
ATOM   4632  CB  GLN A 927      44.994  11.352  25.979  1.00 22.63           C
ATOM   4633  CG  GLN A 927      45.439  11.868  24.626  1.00 34.79           C
ATOM   4634  CD  GLN A 927      45.592  13.330  24.821  1.00 37.65           C
ATOM   4635  OE1 GLN A 927      46.572  13.785  25.406  1.00 45.53           O
ATOM   4636  NE2 GLN A 927      44.564  14.036  24.382  1.00 38.28           N
ATOM   4637  H   GLN A 927      43.034  10.073  24.927  1.00 24.63           H
ATOM   4638  HA  GLN A 927      45.795   9.503  25.280  1.00 25.98           H
ATOM   4639  HB2 GLN A 927      44.011  11.752  26.239  1.00 27.16           H
ATOM   4640  HB3 GLN A 927      45.722  11.646  26.738  1.00 27.16           H
ATOM   4641  HG2 GLN A 927      46.424  11.448  24.412  1.00 41.75           H
ATOM   4642  HG3 GLN A 927      44.697  11.639  23.861  1.00 41.75           H
ATOM   4643 HE21 GLN A 927      43.807  13.580  23.896  1.00 45.93           H
ATOM   4644 HE22 GLN A 927      44.578  15.039  24.492  1.00 45.93           H
ATOM   4645  N   ILE A 928      43.958   9.149  27.975  1.00 18.54           N
ATOM   4646  CA  ILE A 928      43.991   8.564  29.318  1.00 18.45           C
ATOM   4647  C   ILE A 928      44.487   7.122  29.228  1.00 21.71           C
ATOM   4648  O   ILE A 928      45.358   6.732  30.004  1.00 24.15           O
ATOM   4649  CB  ILE A 928      42.621   8.696  30.007  1.00 17.93           C
ATOM   4650  CG1 ILE A 928      42.467  10.158  30.434  1.00 18.47           C
ATOM   4651  CG2 ILE A 928      42.537   7.786  31.248  1.00 22.56           C
ATOM   4652  CD1 ILE A 928      41.076  10.514  30.950  1.00 19.21           C
ATOM   4653  H   ILE A 928      43.071   9.426  27.581  1.00 22.25           H
ATOM   4654  HA  ILE A 928      44.723   9.120  29.909  1.00 22.14           H
ATOM   4655  HB  ILE A 928      41.826   8.429  29.312  1.00 21.52           H
ATOM   4656 HG12 ILE A 928      43.194  10.376  31.214  1.00 22.16           H
ATOM   4657 HG13 ILE A 928      42.676  10.809  29.585  1.00 22.16           H
ATOM   4658 HG21 ILE A 928      41.573   7.904  31.738  1.00 27.08           H
ATOM   4659 HG22 ILE A 928      42.616   6.740  30.952  1.00 27.08           H
ATOM   4660 HG23 ILE A 928      43.336   8.035  31.945  1.00 27.08           H
ATOM   4661 HD11 ILE A 928      41.055  11.579  31.160  1.00 23.05           H
ATOM   4662 HD12 ILE A 928      40.329  10.277  30.194  1.00 23.05           H
ATOM   4663 HD13 ILE A 928      40.847   9.989  31.875  1.00 23.05           H
ATOM   4664  N   SER A 929      43.930   6.353  28.295  1.00 21.31           N
ATOM   4665  CA  SER A 929      44.287   4.953  28.148  1.00 25.51           C
ATOM   4666  C   SER A 929      45.783   4.829  27.795  1.00 24.09           C
ATOM   4667  O   SER A 929      46.494   4.004  28.372  1.00 30.53           O
ATOM   4668  CB  SER A 929      43.328   4.347  27.134  1.00 25.13           C
ATOM   4669  OG  SER A 929      43.329   2.942  27.222  1.00 30.02           O
ATOM   4670  H   SER A 929      43.221   6.739  27.688  1.00 25.57           H
ATOM   4671  HA  SER A 929      44.107   4.471  29.108  1.00 30.61           H
ATOM   4672  HB2 SER A 929      42.318   4.701  27.342  1.00 30.16           H
ATOM   4673  HB3 SER A 929      43.607   4.651  26.124  1.00 30.16           H
ATOM   4674  HG  SER A 929      44.150   2.621  26.844  1.00 36.02           H
ATOM   4675  N   GLU A 930      46.288   5.688  26.900  1.00 26.25           N
ATOM   4676  CA  GLU A 930      47.691   5.744  26.503  1.00 27.72           C
ATOM   4677  C   GLU A 930      48.646   6.182  27.615  1.00 29.29           C
ATOM   4678  O   GLU A 930      49.825   5.851  27.565  1.00 33.14           O
ATOM   4679  CB  GLU A 930      47.852   6.689  25.309  1.00 28.21           C
ATOM   4680  CG  GLU A 930      47.325   6.108  23.995  1.00 34.86           C
ATOM   4681  CD  GLU A 930      47.340   7.115  22.839  1.00 46.62           C
ATOM   4682  OE1 GLU A 930      47.270   8.328  23.127  1.00 47.37           O
ATOM   4683  OE2 GLU A 930      47.392   6.667  21.671  1.00 46.33           O1-
ATOM   4684  H   GLU A 930      45.665   6.357  26.467  1.00 31.50           H
ATOM   4685  HA  GLU A 930      47.982   4.744  26.182  1.00 33.27           H
ATOM   4686  HB2 GLU A 930      47.333   7.620  25.534  1.00 33.86           H
ATOM   4687  HB3 GLU A 930      48.909   6.921  25.174  1.00 33.86           H
ATOM   4688  HG2 GLU A 930      47.882   5.212  23.712  1.00 41.83           H
ATOM   4689  HG3 GLU A 930      46.296   5.784  24.142  1.00 41.83           H
ATOM   4690  N   SER A 931      48.181   6.992  28.570  1.00 30.40           N
ATOM   4691  CA  SER A 931      49.026   7.590  29.601  1.00 33.44           C
ATOM   4692  C   SER A 931      49.148   6.720  30.848  1.00 40.20           C
ATOM   4693  O   SER A 931      49.831   7.122  31.793  1.00 42.40           O
ATOM   4694  CB  SER A 931      48.492   8.979  29.957  1.00 28.75           C
ATOM   4695  OG  SER A 931      48.650   9.805  28.831  1.00 31.57           O
ATOM   4696  H   SER A 931      47.198   7.228  28.581  1.00 36.47           H
ATOM   4697  HA  SER A 931      50.037   7.729  29.212  1.00 40.13           H
ATOM   4698  HB2 SER A 931      47.434   8.924  30.213  1.00 34.50           H
ATOM   4699  HB3 SER A 931      49.053   9.399  30.793  1.00 34.50           H
ATOM   4700  HG  SER A 931      48.044   9.479  28.157  1.00 37.89           H
ATOM   4701  N   THR A 932      48.452   5.575  30.859  1.00 36.82           N
ATOM   4702  CA  THR A 932      48.445   4.591  31.936  1.00 44.96           C
ATOM   4703  C   THR A 932      49.572   3.565  31.689  1.00 48.14           C
ATOM   4704  O   THR A 932      50.089   3.468  30.572  1.00 55.40           O
ATOM   4705  CB  THR A 932      47.046   3.928  31.974  1.00 45.27           C
ATOM   4706  OG1 THR A 932      45.985   4.862  32.013  1.00 39.54           O
ATOM   4707  CG2 THR A 932      46.814   3.070  33.214  1.00 41.42           C
ATOM   4708  H   THR A 932      47.909   5.350  30.039  1.00 44.19           H
ATOM   4709  HA  THR A 932      48.600   5.112  32.883  1.00 53.95           H
ATOM   4710  HB  THR A 932      46.929   3.297  31.092  1.00 54.32           H
ATOM   4711  HG1 THR A 932      46.134   5.551  31.355  1.00 47.45           H
ATOM   4712 HG21 THR A 932      45.784   2.709  33.214  1.00 49.70           H
ATOM   4713 HG22 THR A 932      47.479   2.209  33.228  1.00 49.70           H
ATOM   4714 HG23 THR A 932      46.956   3.678  34.110  1.00 49.70           H
ATOM   4715  N   ASN A 933      49.931   2.802  32.733  1.00 57.49           N
ATOM   4716  CA  ASN A 933      50.919   1.704  32.772  1.00 48.35           C
ATOM   4717  C   ASN A 933      52.309   2.299  33.078  1.00 52.24           C
ATOM   4718  O   ASN A 933      52.369   3.105  34.036  1.00 52.72           O
ATOM   4719  CB  ASN A 933      50.818   0.787  31.516  1.00 61.21           C
ATOM   4720  CG  ASN A 933      51.163  -0.687  31.766  1.00 59.37           C
ATOM   4721  OD1 ASN A 933      52.053  -1.025  32.538  1.00 60.88           O
ATOM   4722  ND2 ASN A 933      50.509  -1.596  31.036  1.00 55.41           N
ATOM   4723  H   ASN A 933      49.509   3.025  33.621  1.00 68.99           H
ATOM   4724  HA  ASN A 933      50.648   1.092  33.632  1.00 58.02           H
ATOM   4725  HB2 ASN A 933      51.524   1.162  30.773  1.00 73.45           H
ATOM   4726  HB3 ASN A 933      49.818   0.846  31.083  1.00 73.45           H
ATOM   4727 HD21 ASN A 933      50.744  -2.569  31.144  1.00 66.49           H
ATOM   4728 HD22 ASN A 933      49.797  -1.302  30.385  1.00 66.49           H
ATOM   4729  HC  ASN A 933      53.289   1.948  32.383  1.00 62.69           H
TER
HETATM 4730  O1  PO4 A   4      38.197  11.701  47.792  1.00 29.55           O1-
HETATM 4731  O2  PO4 A   4      38.466   9.312  48.232  1.00 44.00           O1-
HETATM 4732  O3  PO4 A   4      38.826  10.949  50.030  1.00 49.56           O1-
HETATM 4733  O4  PO4 A   4      36.570  10.429  49.253  1.00 31.51           O1-
HETATM 4734  P   PO4 A   4      37.996  10.615  48.821  1.00 38.96           P1+
HETATM 4735  O1  PO4 A   5      29.411  16.349  51.203  1.00 75.28           O1-
HETATM 4736  O2  PO4 A   5      29.961  16.064  53.600  1.00 76.63           O1-
HETATM 4737  O3  PO4 A   5      30.206  14.185  52.014  1.00 81.23           O1-
HETATM 4738  O4  PO4 A   5      31.731  16.116  52.026  1.00 75.40           O1-
HETATM 4739  P   PO4 A   5      30.314  15.673  52.197  1.00 77.97           P1+
HETATM 4740  C1  STI A   3      32.748  24.691  47.527  1.00 21.98           C
HETATM 4741  C11 STI A   3      29.081  27.465  44.115  1.00 23.46           C
HETATM 4742  C12 STI A   3      29.974  26.935  44.969  1.00 19.90           C
HETATM 4743  C14 STI A   3      25.286  25.558  43.556  1.00 18.44           C
HETATM 4744  C15 STI A   3      25.295  25.570  42.155  1.00 20.00           C
HETATM 4745  C16 STI A   3      24.193  26.096  41.493  1.00 21.67           C
HETATM 4746  C17 STI A   3      23.085  26.585  42.219  1.00 22.58           C
HETATM 4747  C18 STI A   3      23.104  26.551  43.606  1.00 20.03           C
HETATM 4748  C19 STI A   3      24.219  26.062  44.314  1.00 18.35           C
HETATM 4749  C2  STI A   3      32.369  23.400  47.915  1.00 21.85           C
HETATM 4750  C20 STI A   3      24.224  26.027  45.808  1.00 17.54           C
HETATM 4751  C22 STI A   3      25.051  25.605  39.222  1.00 21.55           C
HETATM 4752  C23 STI A   3      24.659  25.603  37.787  1.00 21.80           C
HETATM 4753  C25 STI A   3      25.452  24.838  36.920  1.00 19.86           C
HETATM 4754  C26 STI A   3      25.171  24.848  35.553  1.00 20.62           C
HETATM 4755  C27 STI A   3      24.086  25.595  35.078  1.00 21.25           C
HETATM 4756  C28 STI A   3      23.292  26.351  35.947  1.00 26.50           C
HETATM 4757  C29 STI A   3      23.577  26.350  37.309  1.00 24.91           C
HETATM 4758  C4  STI A   3      30.315  23.577  46.806  1.00 16.60           C
HETATM 4759  C46 STI A   3      23.753  25.565  33.606  1.00 22.34           C
HETATM 4760  C49 STI A   3      23.014  26.879  31.691  1.00 21.95           C
HETATM 4761  C5  STI A   3      30.657  24.862  46.347  1.00 18.94           C
HETATM 4762  C50 STI A   3      22.780  28.282  31.139  1.00 23.64           C
HETATM 4763  C52 STI A   3      24.447  29.228  32.734  1.00 22.51           C
HETATM 4764  C53 STI A   3      24.726  27.807  33.197  1.00 21.11           C
HETATM 4765  C54 STI A   3      23.751  30.555  30.751  1.00 28.31           C
HETATM 4766  C6  STI A   3      31.880  25.435  46.728  1.00 18.69           C
HETATM 4767  C7  STI A   3      29.872  25.479  45.261  1.00 22.34           C
HETATM 4768  C9  STI A   3      27.550  25.602  44.453  1.00 14.95           C
HETATM 4769  N10 STI A   3      27.871  26.780  43.793  1.00 21.27           N
HETATM 4770  N13 STI A   3      26.398  24.913  44.211  1.00 18.69           N
HETATM 4771  N21 STI A   3      24.110  26.164  40.076  1.00 24.26           N
HETATM 4772  N3  STI A   3      31.165  22.871  47.582  1.00 18.68           N
HETATM 4773  N48 STI A   3      23.502  26.957  33.111  1.00 20.27           N
HETATM 4774  N51 STI A   3      24.003  29.167  31.288  1.00 25.55           N1+
HETATM 4775  N8  STI A   3      28.486  24.966  45.240  1.00 17.38           N1+
HETATM 4776  O29 STI A   3      26.108  25.122  39.630  1.00 25.45           O
HETATM 4777  H1  STI A   3      33.723  25.089  47.828  1.00 26.38           H
HETATM 4778  H2  STI A   3      33.036  22.738  48.499  1.00 26.21           H
HETATM 4779  H10 STI A   3      27.272  27.129  43.007  1.00 25.52           H
HETATM 4780  H11 STI A   3      29.170  28.462  43.664  1.00 28.15           H
HETATM 4781  H12 STI A   3      30.858  27.468  45.326  1.00 23.88           H
HETATM 4782  H13 STI A   3      26.160  24.013  44.700  1.00 22.43           H
HETATM 4783  H15 STI A   3      26.130  25.110  41.611  1.00 24.01           H
HETATM 4784  H17 STI A   3      22.209  26.971  41.693  1.00 27.10           H
HETATM 4785  H18 STI A   3      22.229  26.904  44.163  1.00 24.03           H
HETATM 4786  H21 STI A   3      23.442  26.905  39.682  1.00 29.12           H
HETATM 4787  H25 STI A   3      26.279  24.245  37.324  1.00 23.83           H
HETATM 4788  H26 STI A   3      25.786  24.261  34.872  1.00 24.74           H
HETATM 4789  H28 STI A   3      22.451  26.934  35.553  1.00 31.81           H
HETATM 4790  H29 STI A   3      22.980  26.988  37.977  1.00 29.89           H
HETATM 4791  H4  STI A   3      29.376  23.069  46.562  1.00 19.92           H
HETATM 4792  H51 STI A   3      24.804  28.748  30.703  1.00 30.66           H
HETATM 4793  H6  STI A   3      32.164  26.447  46.413  1.00 22.42           H
HETATM 4794  H7  STI A   3      30.340  24.988  44.290  1.00 26.81           H
HETATM 4795  H8  STI A   3      28.163  24.432  46.059  1.00 20.86           H
HETATM 4796 H201 STI A   3      25.034  25.442  46.247  1.00 21.05           H
HETATM 4797 H202 STI A   3      23.292  25.579  46.209  1.00 21.05           H
HETATM 4798 H203 STI A   3      24.278  27.046  46.230  1.00 21.05           H
HETATM 4799 H461 STI A   3      22.810  24.972  33.475  1.00 26.81           H
HETATM 4800 H462 STI A   3      24.543  25.031  33.029  1.00 26.81           H
HETATM 4801 H491 STI A   3      22.041  26.330  31.699  1.00 26.33           H
HETATM 4802 H492 STI A   3      23.704  26.311  31.024  1.00 26.33           H
HETATM 4803 H501 STI A   3      22.518  28.214  30.050  1.00 28.37           H
HETATM 4804 H502 STI A   3      21.905  28.766  31.657  1.00 28.37           H
HETATM 4805 H521 STI A   3      25.373  29.871  32.847  1.00 27.01           H
HETATM 4806 H522 STI A   3      23.669  29.725  33.364  1.00 27.01           H
HETATM 4807 H531 STI A   3      25.602  27.377  32.658  1.00 25.33           H
HETATM 4808 H532 STI A   3      25.044  27.874  34.276  1.00 25.33           H
HETATM 4809 H541 STI A   3      24.653  31.184  30.918  1.00 33.97           H
HETATM 4810 H542 STI A   3      22.903  31.046  31.265  1.00 33.97           H
HETATM 4811 H543 STI A   3      23.539  30.524  29.669  1.00 33.97           H
HETATM 4812  O   HOH A 936      29.892  32.185  37.083  1.00 33.13           O
HETATM 4813  H1  HOH A 936      29.291  31.608  36.597  1.00 39.75           H
HETATM 4814  H2  HOH A 936      30.392  32.634  36.395  1.00 39.75           H
HETATM 4815  O   HOH A 937      38.860  33.696  39.742  1.00 34.60           O
HETATM 4816  H1  HOH A 937      38.255  34.420  39.542  1.00 41.52           H
HETATM 4817  H2  HOH A 937      38.681  33.494  40.661  1.00 41.52           H
HETATM 4818  O   HOH A 938      39.654  32.538  37.182  1.00 24.50           O
HETATM 4819  H1  HOH A 938      39.521  32.845  38.082  1.00 29.40           H
HETATM 4820  H2  HOH A 938      40.538  32.841  36.955  1.00 29.40           H
HETATM 4821  O   HOH A 939      42.448  32.962  36.612  1.00 27.63           O
HETATM 4822  H1  HOH A 939      42.472  33.450  35.788  1.00 33.15           H
HETATM 4823  H2  HOH A 939      42.676  32.060  36.363  1.00 33.15           H
HETATM 4824  O   HOH A 940      41.461  39.469  32.563  1.00 37.93           O
HETATM 4825  H1  HOH A 940      42.291  39.166  32.935  1.00 45.51           H
HETATM 4826  H2  HOH A 940      41.037  39.935  33.289  1.00 45.51           H
HETATM 4827  O   HOH A 941      39.498  37.884  31.277  1.00 28.44           O
HETATM 4828  H1  HOH A 941      38.821  37.853  31.958  1.00 34.13           H
HETATM 4829  H2  HOH A 941      40.127  38.535  31.600  1.00 34.13           H
HETATM 4830  O   HOH A 942      39.469  35.807  24.257  1.00 22.09           O
HETATM 4831  H1  HOH A 942      39.049  36.146  25.050  1.00 26.51           H
HETATM 4832  H2  HOH A 942      38.764  35.332  23.807  1.00 26.51           H
HETATM 4833  O   HOH A 943      40.579  33.427  24.688  1.00 19.42           O
HETATM 4834  H1  HOH A 943      40.261  34.295  24.418  1.00 23.31           H
HETATM 4835  H2  HOH A 943      40.664  33.496  25.641  1.00 23.31           H
HETATM 4836  O   HOH A 944      44.804  30.948  23.065  1.00 21.08           O
HETATM 4837  H1  HOH A 944      44.159  31.413  23.604  1.00 25.29           H
HETATM 4838  H2  HOH A 944      44.510  30.034  23.081  1.00 25.29           H
HETATM 4839  O   HOH A 945      29.014  34.350  34.897  1.00 34.34           O
HETATM 4840  H1  HOH A 945      28.427  33.660  35.215  1.00 41.21           H
HETATM 4841  H2  HOH A 945      29.846  33.898  34.723  1.00 41.21           H
HETATM 4842  O   HOH A 946      30.044  36.021  32.777  1.00 41.73           O
HETATM 4843  H1  HOH A 946      29.458  36.772  32.684  1.00 50.08           H
HETATM 4844  H2  HOH A 946      29.656  35.501  33.485  1.00 50.08           H
HETATM 4845  O   HOH A 947      29.844  35.136  30.092  1.00 32.93           O
HETATM 4846  H1  HOH A 947      30.029  35.270  31.024  1.00 39.51           H
HETATM 4847  H2  HOH A 947      30.083  34.219  29.933  1.00 39.51           H
HETATM 4848  O   HOH A 948      34.505  31.793  30.952  1.00 22.52           O
HETATM 4849  H1  HOH A 948      34.798  30.878  30.983  1.00 27.02           H
HETATM 4850  H2  HOH A 948      34.073  31.939  31.797  1.00 27.02           H
HETATM 4851  O   HOH A 949      33.115  32.752  28.632  1.00 25.15           O
HETATM 4852  H1  HOH A 949      32.265  32.660  29.070  1.00 30.18           H
HETATM 4853  H2  HOH A 949      33.751  32.439  29.280  1.00 30.18           H
HETATM 4854  O   HOH A 950      31.700  29.259  28.394  1.00 17.59           O
HETATM 4855  H1  HOH A 950      31.106  28.746  27.839  1.00 21.10           H
HETATM 4856  H2  HOH A 950      32.220  29.770  27.769  1.00 21.10           H
HETATM 4857  O   HOH A 951      32.477  47.223  23.785  1.00 59.95           O
HETATM 4858  H1  HOH A 951      31.569  46.950  23.922  1.00 71.94           H
HETATM 4859  H2  HOH A 951      32.409  48.137  23.505  1.00 71.94           H
HETATM 4860  O   HOH A 952      32.649  33.078  24.447  1.00 27.38           O
HETATM 4861  H1  HOH A 952      31.992  33.305  23.783  1.00 32.85           H
HETATM 4862  H2  HOH A 952      32.197  32.461  25.028  1.00 32.85           H
HETATM 4863  O   HOH A 953      32.236  31.389  26.464  1.00 25.99           O
HETATM 4864  H1  HOH A 953      33.049  30.916  26.265  1.00 31.19           H
HETATM 4865  H2  HOH A 953      32.477  31.973  27.190  1.00 31.19           H
HETATM 4866  O   HOH A 954      34.737  33.684  15.485  1.00 30.63           O
HETATM 4867  H1  HOH A 954      34.360  33.295  16.280  1.00 36.75           H
HETATM 4868  H2  HOH A 954      35.258  32.974  15.097  1.00 36.75           H
HETATM 4869  O   HOH A 955      29.985  30.075  17.571  1.00 27.00           O
HETATM 4870  H1  HOH A 955      30.680  30.556  18.032  1.00 32.40           H
HETATM 4871  H2  HOH A 955      29.691  30.684  16.889  1.00 32.40           H
HETATM 4872  O   HOH A 956      29.917  30.278  25.468  1.00 19.46           O
HETATM 4873  H1  HOH A 956      30.780  30.542  25.794  1.00 23.35           H
HETATM 4874  H2  HOH A 956      29.742  29.440  25.912  1.00 23.35           H
HETATM 4875  O   HOH A 957      28.975  22.835  23.374  1.00 17.64           O
HETATM 4876  H1  HOH A 957      28.606  23.230  24.167  1.00 21.17           H
HETATM 4877  H2  HOH A 957      29.454  23.550  22.950  1.00 21.17           H
HETATM 4878  O   HOH A 958      27.430  23.709  25.618  1.00 18.94           O
HETATM 4879  H1  HOH A 958      27.795  24.530  25.958  1.00 22.73           H
HETATM 4880  H2  HOH A 958      26.541  23.680  25.975  1.00 22.73           H
HETATM 4881  O   HOH A 959      29.837  22.293  19.649  1.00 29.39           O
HETATM 4882  H1  HOH A 959      29.241  22.048  18.938  1.00 35.26           H
HETATM 4883  H2  HOH A 959      30.612  22.647  19.203  1.00 35.26           H
HETATM 4884  O   HOH A 960      32.305  23.209  18.651  1.00 21.22           O
HETATM 4885  H1  HOH A 960      33.052  22.628  18.824  1.00 25.46           H
HETATM 4886  H2  HOH A 960      32.166  23.146  17.703  1.00 25.46           H
HETATM 4887  O   HOH A 961      29.714  20.532  21.830  1.00 19.20           O
HETATM 4888  H1  HOH A 961      29.050  20.747  21.168  1.00 23.04           H
HETATM 4889  H2  HOH A 961      30.141  21.375  21.990  1.00 23.04           H
HETATM 4890  O   HOH A 962      28.944  17.748  22.003  1.00 18.64           O
HETATM 4891  H1  HOH A 962      28.017  17.563  22.170  1.00 22.37           H
HETATM 4892  H2  HOH A 962      29.000  18.707  22.026  1.00 22.37           H
HETATM 4893  O   HOH A 963      43.448  30.559  35.762  1.00 27.02           O
HETATM 4894  H1  HOH A 963      42.738  29.957  35.509  1.00 32.42           H
HETATM 4895  H2  HOH A 963      44.231  30.185  35.349  1.00 32.42           H
HETATM 4896  O   HOH A 964      39.113  29.986  36.063  1.00 19.50           O
HETATM 4897  H1  HOH A 964      39.499  30.534  36.747  1.00 23.41           H
[truncated: 56,731 more chars]
