# Supplementary material for: High-throughput quantum-mechanics/molecular-mechanics (ONIOM) macromolecular crystallographic refinement with PHENIX/DivCon: the impact of mixed Hamiltonian methods on ligand and protein structure
Source: Acta Crystallogr D Struct Biol. 2018 Oct 29;74(Pt 11):1063–77. doi: 10.1107/S2059798318012913 (PMC6213575; doi:10.1107/S2059798318012913)
Supplement: Supplementary file 2 [file d-74-01063-sup2.gz › results_ONIOM/1T46-H.cif]

# Generated by MOE 2016.08 on 2017-01-11 12:46.30
# Structure optimized with MOE using MMFF94x forcefield to determine
# ideal geometry (Gas Phase with Electrostatics disabled).
data_comp_list
_chem_comp.id	STI
_chem_comp.three_letter_code	STI
_chem_comp.name	1T46.A
_chem_comp.group	non-polymer
_chem_comp.number_atoms_all	72
_chem_comp.number_atoms_nh	37
_chem_comp.desc_level	?
#
data_comp_STI
#
loop_
_chem_comp_atom.comp_id
_chem_comp_atom.atom_id
_chem_comp_atom.type_symbol
_chem_comp_atom.type_energy
_chem_comp_atom.partial_charge
_chem_comp_atom.x
_chem_comp_atom.y
_chem_comp_atom.z
STI	C1	C	CR16	-0.15	32.6960	24.7000	47.5410	
STI	H1	H	HCR6	0.15	33.6369	25.1323	47.8480	
STI	C6	C	CR16	-0.15	31.8180	25.4090	46.7190	
STI	H6	H	HCR6	0.15	32.0734	26.3986	46.3699	
STI	C5	C	CR66	-0.1435	30.6070	24.8220	46.3550	
STI	C4	C	CR16	0.16	30.2890	23.5400	46.7930	
STI	H4	H	HCR6	0.15	29.3535	23.0826	46.5066	
STI	N3	N	NRD6	-0.62	31.1560	22.8770	47.5750	
STI	C2	C	CR16	0.16	32.3300	23.4240	47.9550	
STI	H2	H	HCR6	0.15	32.9965	22.8610	48.5915	
STI	C7	C	CR66	0.5293	29.6570	25.5420	45.4790	
STI	H7	H	HCH1	0.08	30.0848	25.0457	44.6079	
STI	C12	C	CR16	-0.2882	29.9720	26.7830	44.9260	
STI	H12	H	HCR6	0.15	30.9168	27.2614	45.1378	
STI	C11	C	CR16	0.153	29.0340	27.3880	44.0930	
STI	H11	H	HCR6	0.15	29.2550	28.3433	43.6403	
STI	N10	N	NR16	-0.819666666666667	27.8540	26.7890	43.8490	
STI	H10	H	HNH1	0.45	27.1814	27.2306	43.2384	
STI	C9	C	CR6	1.2	27.5660	25.5940	44.4210	
STI	N8	N	NR16	-0.844266666666667	28.4650	24.9750	45.2160	
STI	H8	H	HNR6	0.45	28.2403	24.0761	45.6179	
STI	N13	N	NH1	-0.827666666666667	26.4040	24.9540	44.2010	
STI	H13	H	HNH1	0.45	26.3134	24.0041	44.5322	
STI	C14	C	CR6	0.311	25.3470	25.5110	43.5600	
STI	C19	C	CR6	-0.1435	24.2990	26.0650	44.2940	
STI	C18	C	CR16	-0.15	23.2070	26.6100	43.6280	
STI	H18	H	HCR6	0.15	22.3961	27.0428	44.1950	
STI	C17	C	CR16	-0.15	23.1490	26.6030	42.2330	
STI	H17	H	HCR6	0.15	22.2930	27.0233	41.7261	
STI	C16	C	CR6	0.117	24.1950	26.0540	41.4950	
STI	C15	C	CR16	-0.15	25.2830	25.4900	42.1650	
STI	H15	H	HCR6	0.15	26.0819	25.0336	41.5994	
STI	N21	N	NH1	-0.547	24.0610	26.0500	40.0970	
STI	H21	H	HNH1	0.37	23.1946	26.3991	39.7130	
STI	C22	C	C	0.5438	24.9820	25.6240	39.2380	
STI	C23	C	CR6	0.0862	24.6520	25.6310	37.7790	
STI	C25	C	CR16	-0.15	25.4430	24.8950	36.8960	
STI	H25	H	HCR6	0.15	26.2866	24.3289	37.2625	
STI	C26	C	CR16	-0.15	25.1350	24.8970	35.5390	
STI	H26	H	HCR6	0.15	25.7409	24.3345	34.8441	
STI	C27	C	CR6	-0.1435	24.0400	25.6290	35.0810	
STI	C28	C	CR16	-0.15	23.2420	26.3570	35.9610	
STI	H28	H	HCR6	0.15	22.3950	26.9190	35.5960	
STI	C29	C	CR16	-0.15	23.5530	26.3490	37.3180	
STI	H29	H	HCR6	0.15	22.9397	26.9014	38.0145	
STI	C46	C	CH2	0.2535	23.7080	25.6150	33.6100	
STI	H461	H	HCH2	0.08	22.7518	25.1092	33.4762	
STI	H462	H	HCH2	0.08	24.4875	25.0630	33.0849	
STI	N48	N	NT	-0.81	23.6120	26.9460	33.0270	
STI	C53	C	CH2	0.11	24.7780	27.8090	33.1870	
STI	H531	H	HCH2	0.08	25.5916	27.4441	32.5601	
STI	H532	H	HCH2	0.08	25.0940	27.8068	34.2302	
STI	C52	C	CH2	0.343	24.4070	29.2250	32.7690	
STI	H521	H	HCH2	0.08	25.2931	29.8597	32.7765	
STI	H522	H	HCH2	0.08	23.6626	29.6322	33.4532	
STI	N51	N	NT1	-0.959	23.8580	29.1530	31.4220	
STI	H51	H	H	0.45	24.5612	28.5987	30.9546	
STI	C54	C	CH3	0.263	23.8300	30.4370	30.7290	
STI	H541	H	HCH3	0.08	24.7356	30.9964	30.9637	
STI	H542	H	HCH3	0.08	22.9578	31.0053	31.0521	
STI	H543	H	HCH3	0.08	23.7757	30.2683	29.6535	
STI	C50	C	CH2	0.343	22.6960	28.3020	31.1910	
STI	H501	H	HCH2	0.08	22.4914	28.2526	30.1215	
STI	H502	H	HCH2	0.08	21.8326	28.7218	31.7071	
STI	C49	C	CH2	0.11	22.9660	26.9000	31.7180	
STI	H491	H	HCH2	0.08	22.0207	26.3646	31.8061	
STI	H492	H	HCH2	0.08	23.6166	26.3757	31.0181	
STI	O29	O	O	-0.57	26.0670	25.2150	39.5910	
STI	C20	C	CH3	-0.0965	24.3250	26.0840	45.8060	
STI	H201	H	HCH3	0.08	25.2458	25.6200	46.1594	
STI	H202	H	HCH3	0.08	23.4684	25.5309	46.1911	
STI	H203	H	HCH3	0.08	24.2796	27.1149	46.1573	
#
#
loop_
_chem_comp_tree.comp_id
_chem_comp_tree.atom_id
_chem_comp_tree.atom_back
_chem_comp_tree.atom_forward
_chem_comp_tree.connect_type
STI	C1	?	H1	START	
STI	H1	C1	?	?	
STI	C6	C1	H6	?	
STI	H6	C6	?	?	
STI	C5	C6	C7	?	
STI	C7	C5	H7	?	
STI	H7	C7	?	?	
STI	C12	C7	H12	?	
STI	H12	C12	?	?	
STI	C11	C12	H11	?	
STI	H11	C11	?	?	
STI	N10	C11	H10	?	
STI	H10	N10	?	?	
STI	C9	N10	N13	?	
STI	N13	C9	H13	?	
STI	H13	N13	?	?	
STI	C14	N13	C15	?	
STI	C15	C14	H15	?	
STI	H15	C15	?	?	
STI	C16	C15	C17	?	
STI	C17	C16	H17	?	
STI	H17	C17	?	?	
STI	C18	C17	H18	?	
STI	H18	C18	?	?	
STI	C19	C18	C20	?	
STI	C20	C19	H201	?	
STI	H201	C20	?	?	
STI	H202	C20	?	?	
STI	H203	C20	?	?	
STI	N21	C16	H21	?	
STI	H21	N21	?	?	
STI	C22	N21	C23	?	
STI	C23	C22	C25	?	
STI	C25	C23	H25	?	
STI	H25	C25	?	?	
STI	C26	C25	H26	?	
STI	H26	C26	?	?	
STI	C27	C26	C28	?	
STI	C28	C27	H28	?	
STI	H28	C28	?	?	
STI	C29	C28	H29	?	
STI	H29	C29	?	?	
STI	C46	C27	H461	?	
STI	H461	C46	?	?	
STI	H462	C46	?	?	
STI	N48	C46	C53	?	
STI	C53	N48	H531	?	
STI	H531	C53	?	?	
STI	H532	C53	?	?	
STI	C52	C53	H521	?	
STI	H521	C52	?	?	
STI	H522	C52	?	?	
STI	N51	C52	H51	?	
STI	H51	N51	?	?	
STI	C54	N51	H541	?	
STI	H541	C54	?	?	
STI	H542	C54	?	?	
STI	H543	C54	?	?	
STI	C50	N51	H501	?	
STI	H501	C50	?	?	
STI	H502	C50	?	?	
STI	C49	C50	H491	?	
STI	H491	C49	?	?	
STI	H492	C49	?	?	
STI	O29	C22	?	?	
STI	N8	C9	H8	?	
STI	H8	N8	?	?	
STI	C4	C5	H4	?	
STI	H4	C4	?	?	
STI	N3	C4	C2	?	
STI	C2	N3	H2	?	
STI	H2	C2	?	END	
STI	C1	C2	?	ADD	
STI	C7	N8	?	ADD	
STI	C14	C19	?	ADD	
STI	C23	C29	?	ADD	
STI	N48	C49	?	ADD	
#
#
loop_
_chem_comp_bond.comp_id
_chem_comp_bond.atom_id_1
_chem_comp_bond.atom_id_2
_chem_comp_bond.type
_chem_comp_bond.value_dist
_chem_comp_bond.value_dist_esd
STI	H1	C1	single	1.084	0.020	
STI	C6	C1	aromatic	1.391	0.020	
STI	H6	C6	single	1.087	0.020	
STI	C5	C6	aromatic	1.399	0.020	
STI	C7	C5	single	1.508	0.020	
STI	H7	C7	single	1.097	0.020	
STI	C12	C7	single	1.499	0.020	
STI	H12	C12	single	1.089	0.020	
STI	C11	C12	double	1.335	0.020	
STI	H11	C11	single	1.081	0.020	
STI	N10	C11	single	1.371	0.020	
STI	H10	N10	single	1.018	0.020	
STI	C9	N10	single	1.402	0.020	
STI	N13	C9	single	1.404	0.020	
STI	H13	N13	single	1.019	0.020	
STI	C14	N13	single	1.435	0.020	
STI	C15	C14	aromatic	1.405	0.020	
STI	H15	C15	single	1.082	0.020	
STI	C16	C15	aromatic	1.399	0.020	
STI	C17	C16	aromatic	1.399	0.020	
STI	H17	C17	single	1.088	0.020	
STI	C18	C17	aromatic	1.395	0.020	
STI	H18	C18	single	1.087	0.020	
STI	C19	C18	aromatic	1.400	0.020	
STI	C20	C19	single	1.503	0.020	
STI	H201	C20	single	1.095	0.020	
STI	H202	C20	single	1.095	0.020	
STI	H203	C20	single	1.095	0.020	
STI	N21	C16	single	1.417	0.020	
STI	H21	N21	single	1.017	0.020	
STI	C22	N21	single	1.388	0.020	
STI	C23	C22	single	1.486	0.020	
STI	C25	C23	aromatic	1.399	0.020	
STI	H25	C25	single	1.087	0.020	
STI	C26	C25	aromatic	1.397	0.020	
STI	H26	C26	single	1.087	0.020	
STI	C27	C26	aromatic	1.401	0.020	
STI	C28	C27	aromatic	1.402	0.020	
STI	H28	C28	single	1.087	0.020	
STI	C29	C28	aromatic	1.397	0.020	
STI	H29	C29	single	1.086	0.020	
STI	C46	C27	single	1.512	0.020	
STI	H461	C46	single	1.099	0.020	
STI	H462	C46	single	1.098	0.020	
STI	N48	C46	single	1.475	0.020	
STI	C53	N48	single	1.472	0.020	
STI	H531	C53	single	1.098	0.020	
STI	H532	C53	single	1.096	0.020	
STI	C52	C53	single	1.526	0.020	
STI	H521	C52	single	1.095	0.020	
STI	H522	C52	single	1.096	0.020	
STI	N51	C52	single	1.506	0.020	
STI	H51	N51	single	1.029	0.020	
STI	C54	N51	single	1.502	0.020	
STI	H541	C54	single	1.093	0.020	
STI	H542	C54	single	1.093	0.020	
STI	H543	C54	single	1.093	0.020	
STI	C50	N51	single	1.507	0.020	
STI	H501	C50	single	1.095	0.020	
STI	H502	C50	single	1.096	0.020	
STI	C49	C50	single	1.525	0.020	
STI	H491	C49	single	1.097	0.020	
STI	H492	C49	single	1.098	0.020	
STI	O29	C22	double	1.226	0.020	
STI	N8	C9	double	1.397	0.020	
STI	H8	N8	single	1.018	0.020	
STI	C4	C5	aromatic	1.393	0.020	
STI	H4	C4	single	1.086	0.020	
STI	N3	C4	aromatic	1.353	0.020	
STI	C2	N3	aromatic	1.350	0.020	
STI	H2	C2	single	1.085	0.020	
STI	C1	C2	aromatic	1.384	0.020	
STI	C7	N8	single	1.470	0.020	
STI	C14	C19	aromatic	1.407	0.020	
STI	C23	C29	aromatic	1.399	0.020	
STI	N48	C49	single	1.472	0.020	
#
#
loop_
_chem_comp_angle.comp_id
_chem_comp_angle.atom_id_1
_chem_comp_angle.atom_id_2
_chem_comp_angle.atom_id_3
_chem_comp_angle.value_angle
_chem_comp_angle.value_angle_esd
STI	H1	C1	C6	120.95	3.000	
STI	H1	C1	C2	121.08	3.000	
STI	C6	C1	C2	117.96	3.000	
STI	H6	C6	C5	120.60	3.000	
STI	C1	C6	H6	119.14	3.000	
STI	C1	C6	C5	120.26	3.000	
STI	C6	C5	C7	122.22	3.000	
STI	C6	C5	C4	116.78	3.000	
STI	C4	C5	C7	120.99	3.000	
STI	H4	C4	N3	114.34	3.000	
STI	C5	C4	H4	121.11	3.000	
STI	C5	C4	N3	124.55	3.000	
STI	C4	N3	C2	116.45	3.000	
STI	C1	C2	H2	120.80	3.000	
STI	C1	C2	N3	124.00	3.000	
STI	N3	C2	H2	115.21	3.000	
STI	H7	C7	C12	108.07	3.000	
STI	H7	C7	N8	105.84	3.000	
STI	C12	C7	N8	111.29	3.000	
STI	C5	C7	H7	109.83	3.000	
STI	C5	C7	C12	112.69	3.000	
STI	C5	C7	N8	108.89	3.000	
STI	H12	C12	C11	117.15	3.000	
STI	C7	C12	H12	116.18	3.000	
STI	C7	C12	C11	126.68	3.000	
STI	H11	C11	N10	117.65	3.000	
STI	C12	C11	H11	124.83	3.000	
STI	C12	C11	N10	117.51	3.000	
STI	H10	N10	C9	118.38	3.000	
STI	C11	N10	H10	118.50	3.000	
STI	C11	N10	C9	123.10	3.000	
STI	N10	C9	N13	122.89	3.000	
STI	N10	C9	N8	119.75	3.000	
STI	N8	C9	N13	117.33	3.000	
STI	C7	N8	H8	119.98	3.000	
STI	C7	N8	C9	121.58	3.000	
STI	C9	N8	H8	118.44	3.000	
STI	H13	N13	C14	117.41	3.000	
STI	C9	N13	H13	116.85	3.000	
STI	C9	N13	C14	125.70	3.000	
STI	C19	C14	C15	119.74	3.000	
STI	N13	C14	C15	121.63	3.000	
STI	N13	C14	C19	118.49	3.000	
STI	C18	C19	C20	119.22	3.000	
STI	C14	C19	C20	121.75	3.000	
STI	C14	C19	C18	119.03	3.000	
STI	H18	C18	C17	118.81	3.000	
STI	C19	C18	H18	120.45	3.000	
STI	C19	C18	C17	120.74	3.000	
STI	H17	C17	C16	120.69	3.000	
STI	C18	C17	H17	118.63	3.000	
STI	C18	C17	C16	120.68	3.000	
STI	C17	C16	C15	118.76	3.000	
STI	C17	C16	N21	116.77	3.000	
STI	C15	C16	N21	124.47	3.000	
STI	C16	C15	H15	120.43	3.000	
STI	C14	C15	H15	118.50	3.000	
STI	C14	C15	C16	121.01	3.000	
STI	H21	N21	C22	117.95	3.000	
STI	C16	N21	H21	114.60	3.000	
STI	C16	N21	C22	127.46	3.000	
STI	C23	C22	O29	117.66	3.000	
STI	N21	C22	C23	114.66	3.000	
STI	N21	C22	O29	127.68	3.000	
STI	C25	C23	C29	119.75	3.000	
STI	C22	C23	C25	118.59	3.000	
STI	C22	C23	C29	121.64	3.000	
STI	H25	C25	C26	118.82	3.000	
STI	C23	C25	H25	121.09	3.000	
STI	C23	C25	C26	120.09	3.000	
STI	H26	C26	C27	120.38	3.000	
STI	C25	C26	H26	119.06	3.000	
STI	C25	C26	C27	120.55	3.000	
STI	C26	C27	C28	118.99	3.000	
STI	C26	C27	C46	120.57	3.000	
STI	C28	C27	C46	120.44	3.000	
STI	H28	C28	C29	119.10	3.000	
STI	C27	C28	H28	120.24	3.000	
STI	C27	C28	C29	120.66	3.000	
STI	C28	C29	H29	118.51	3.000	
STI	C23	C29	H29	121.53	3.000	
STI	C23	C29	C28	119.95	3.000	
STI	H461	C46	H462	105.72	3.000	
STI	H461	C46	N48	109.79	3.000	
STI	H462	C46	N48	110.75	3.000	
STI	C27	C46	H461	106.16	3.000	
STI	C27	C46	H462	110.53	3.000	
STI	C27	C46	N48	113.49	3.000	
STI	C46	N48	C53	111.79	3.000	
STI	C46	N48	C49	110.04	3.000	
STI	C53	N48	C49	110.25	3.000	
STI	H531	C53	H532	107.20	3.000	
STI	H531	C53	C52	109.75	3.000	
STI	H532	C53	C52	107.30	3.000	
STI	N48	C53	H531	110.75	3.000	
STI	N48	C53	H532	110.36	3.000	
STI	N48	C53	C52	111.34	3.000	
STI	H521	C52	H522	109.55	3.000	
STI	H521	C52	N51	107.41	3.000	
STI	H522	C52	N51	107.88	3.000	
STI	C53	C52	H521	110.66	3.000	
STI	C53	C52	H522	111.98	3.000	
STI	C53	C52	N51	109.22	3.000	
STI	H51	N51	C54	106.56	3.000	
STI	H51	N51	C50	107.40	3.000	
STI	C54	N51	C50	112.05	3.000	
STI	C52	N51	H51	107.39	3.000	
STI	C52	N51	C54	112.05	3.000	
STI	C52	N51	C50	111.07	3.000	
STI	H541	C54	H542	111.02	3.000	
STI	H541	C54	H543	109.93	3.000	
STI	H542	C54	H543	111.02	3.000	
STI	N51	C54	H541	108.03	3.000	
STI	N51	C54	H542	108.70	3.000	
STI	N51	C54	H543	108.03	3.000	
STI	H501	C50	H502	109.56	3.000	
STI	H501	C50	C49	110.69	3.000	
STI	H502	C50	C49	112.01	3.000	
STI	N51	C50	H501	107.43	3.000	
STI	N51	C50	H502	107.88	3.000	
STI	N51	C50	C49	109.12	3.000	
STI	H491	C49	H492	107.20	3.000	
STI	C50	C49	H491	107.74	3.000	
STI	C50	C49	H492	109.85	3.000	
STI	N48	C49	H491	109.72	3.000	
STI	N48	C49	H492	110.75	3.000	
STI	N48	C49	C50	111.44	3.000	
STI	H201	C20	H202	109.53	3.000	
STI	H201	C20	H203	107.20	3.000	
STI	H202	C20	H203	107.83	3.000	
STI	C19	C20	H201	110.46	3.000	
STI	C19	C20	H202	110.17	3.000	
STI	C19	C20	H203	111.56	3.000	
#
#
loop_
_chem_comp_tor.comp_id
_chem_comp_tor.id
_chem_comp_tor.atom_id_1
_chem_comp_tor.atom_id_2
_chem_comp_tor.atom_id_3
_chem_comp_tor.atom_id_4
_chem_comp_tor.value_angle
_chem_comp_tor.value_angle_esd
_chem_comp_tor.period
STI	CONST_1	H1	C1	C6	H6	0.15	20.0	1	
STI	CONST_2	H1	C1	C2	H2	0.08	20.0	1	
STI	CONST_3	H6	C6	C5	C7	0.52	20.0	1	
STI	Var_1	C6	C5	C7	H7	-168.86	0.0	0	
STI	CONST_4	C6	C5	C4	H4	-179.52	20.0	1	
STI	CONST_5	H4	C4	N3	C2	179.78	20.0	1	
STI	CONST_6	C4	N3	C2	H2	180.00	20.0	1	
STI	CONST_7	H7	C7	C12	H12	-62.02	20.0	3	
STI	CONST_8	H7	C7	N8	H8	61.10	20.0	3	
STI	CONST_9	H12	C12	C11	H11	-1.04	20.0	1	
STI	CONST_10	H11	C11	N10	H10	-3.98	20.0	1	
STI	CONST_11	H10	N10	C9	N13	3.15	20.0	1	
STI	Var_2	N10	C9	N13	H13	-160.04	0.0	0	
STI	CONST_12	N10	C9	N8	H8	179.12	20.0	1	
STI	Var_3	H13	N13	C14	C15	-152.91	0.0	0	
STI	CONST_13	C19	C14	C15	H15	-174.39	20.0	1	
STI	CONST_14	N13	C14	C19	C20	2.16	20.0	1	
STI	Var_4	C18	C19	C20	H201	-127.20	0.0	0	
STI	CONST_15	C14	C19	C18	H18	-179.57	20.0	1	
STI	CONST_16	H18	C18	C17	H17	0.19	20.0	1	
STI	CONST_17	H17	C17	C16	C15	-179.77	20.0	1	
STI	CONST_18	C17	C16	C15	H15	175.66	20.0	1	
STI	Var_5	C17	C16	N21	H21	-0.65	0.0	0	
STI	Var_6	H21	N21	C22	C23	1.83	0.0	0	
STI	Var_7	N21	C22	C23	C25	-144.73	0.0	0	
STI	CONST_19	C25	C23	C29	H29	-178.03	20.0	1	
STI	CONST_20	C22	C23	C25	H25	1.34	20.0	1	
STI	CONST_21	H25	C25	C26	H26	-0.33	20.0	1	
STI	CONST_22	H26	C26	C27	C28	-179.73	20.0	1	
STI	CONST_23	C26	C27	C28	H28	179.61	20.0	1	
STI	Var_8	C26	C27	C46	H461	126.34	0.0	0	
STI	CONST_24	H28	C28	C29	H29	-1.11	20.0	1	
STI	Var_9	H461	C46	N48	C53	-170.31	0.0	0	
STI	CONST_25	C46	N48	C53	H531	58.96	20.0	3	
STI	CONST_26	C46	N48	C49	H491	58.24	20.0	3	
STI	CONST_27	H531	C53	C52	H521	-52.49	20.0	3	
STI	CONST_28	H521	C52	N51	H51	59.62	20.0	3	
STI	Var_10	H51	N51	C54	H541	-59.44	0.0	0	
STI	CONST_29	H51	N51	C50	H501	-59.62	20.0	3	
STI	CONST_30	H501	C50	C49	H491	-64.01	20.0	3	
#
_chem_comp_chir.comp_id	STI
_chem_comp_chir.id	chir_1
_chem_comp_chir.atom_id_centre	C7
_chem_comp_chir.atom_id_1	C12
_chem_comp_chir.atom_id_2	C5
_chem_comp_chir.atom_id_3	N8
_chem_comp_chir.volume_sign	negative
#
loop_
_chem_comp_plane_atom.comp_id
_chem_comp_plane_atom.plane_id
_chem_comp_plane_atom.atom_id
_chem_comp_plane_atom.dist_esd
STI	plan-1	C7	0.020	
STI	plan-1	C9	0.020	
STI	plan-1	N8	0.020	
STI	plan-1	N13	0.020	
STI	plan-2	C14	0.020	
STI	plan-2	C19	0.020	
STI	plan-2	C18	0.020	
STI	plan-2	C17	0.020	
STI	plan-2	C20	0.020	
STI	plan-3	C1	0.020	
STI	plan-3	C6	0.020	
STI	plan-3	C5	0.020	
STI	plan-3	C4	0.020	
STI	plan-3	N3	0.020	
STI	plan-3	C2	0.020	
STI	plan-3	C7	0.020	
STI	plan-4	C18	0.020	
STI	plan-4	C17	0.020	
STI	plan-4	C16	0.020	
STI	plan-4	C15	0.020	
STI	plan-4	N21	0.020	
STI	plan-4	C22	0.020	
STI	plan-4	C23	0.020	
STI	plan-5	C23	0.020	
STI	plan-5	C25	0.020	
STI	plan-5	C26	0.020	
STI	plan-5	C27	0.020	
STI	plan-5	C28	0.020	
STI	plan-5	C29	0.020	
STI	plan-5	C46	0.020	
#
