# Supplementary material for: High-throughput quantum-mechanics/molecular-mechanics (ONIOM) macromolecular crystallographic refinement with PHENIX/DivCon: the impact of mixed Hamiltonian methods on ligand and protein structure
Source: Acta Crystallogr D Struct Biol. 2018 Oct 29;74(Pt 11):1063–77. doi: 10.1107/S2059798318012913 (PMC6213575; doi:10.1107/S2059798318012913)
Supplement: Supplementary file 2 [file d-74-01063-sup2.gz › results_ONIOM/1T9B-H_refine_001.pdb]

REMARK Date 2017-01-13 Time 15:21:07 EST -0500 (1484338867.39 s)
REMARK PHENIX refinement
REMARK 
REMARK ****************** INPUT FILES AND LABELS ******************************
REMARK Reflections:
REMARK   file name      : 1T9B.sf
REMARK   labels         : ['r1t9bsf,wavelength_id=1,_refln.intensity_meas,_refln.intensity_sigma']
REMARK R-free flags:
REMARK   file name      : 1T9B.sf
REMARK   label          : r1t9bsf,wavelength_id=1,_refln.status
REMARK   test_flag_value: 0
REMARK Model file name(s): 
REMARK   /scratch/oleg/2711276.gondor.quantumbioinc.com/1T9B-H.pdb
REMARK 
REMARK ******************** REFINEMENT SUMMARY: QUICK FACTS *******************
REMARK Start: r_work = 0.1638 r_free = 0.1912 bonds = 0.014 angles = 1.734
REMARK Final: r_work = 0.1588 r_free = 0.1880 bonds = 0.013 angles = 1.751
REMARK ************************************************************************
REMARK 
REMARK ****************** REFINEMENT STATISTICS STEP BY STEP ******************
REMARK leading digit, like 1_, means number of macro-cycle                     
REMARK 0    : statistics at the very beginning when nothing is done yet        
REMARK 1_bss: bulk solvent correction and/or (anisotropic) scaling             
REMARK 1_xyz: refinement of coordinates                                        
REMARK 1_adp: refinement of ADPs (Atomic Displacement Parameters)              
REMARK 1_occ: refinement of occupancies                                        
REMARK ------------------------------------------------------------------------
REMARK  stage       r-work r-free bonds angles b_min b_max b_ave n_water shift
REMARK       0    : 0.2386 0.2615 0.014  1.73   3.7 137.7  25.1 4080      0.000
REMARK       1_bss: 0.1638 0.1912 0.014  1.73   3.7 137.7  25.1 4080      0.000
REMARK 1_settarget: 0.1638 0.1912 0.014  1.73   3.7 137.7  25.1 4080      0.000
REMARK       1_nqh: 0.1639 0.1913 0.014  1.73   3.7 137.7  25.1 4080      0.002
REMARK    1_weight: 0.1639 0.1913 0.014  1.73   3.7 137.7  25.1 4080      0.002
REMARK    1_checkH: 0.1643 0.1914 0.014  1.73   3.7 137.7  25.1 4080      0.396
REMARK    1_xyzrec: 0.1671 0.1923 0.013  1.78   3.7 137.7  25.1 4080      0.471
REMARK    1_checkH: 0.1671 0.1924 0.013  1.78   3.7 137.7  25.1 4080      0.471
REMARK       1_adp: 0.1603 0.1904 0.013  1.78   6.1 132.7  26.2 4080      0.471
REMARK   1_regHadp: 0.1595 0.1903 0.013  1.78   6.1 132.7  26.2 4080      0.471
REMARK       1_occ: 0.1587 0.1895 0.013  1.78   6.1 132.7  26.2 4080      0.471
REMARK       2_bss: 0.1586 0.1894 0.013  1.78   6.1 132.7  26.2 4080      0.471
REMARK 2_settarget: 0.1586 0.1894 0.013  1.78   6.1 132.7  26.2 4080      0.471
REMARK 2_updatecdl: 0.1586 0.1894 0.013  1.78   6.1 132.7  26.2 4080      0.471
REMARK       2_nqh: 0.1586 0.1894 0.013  1.78   6.1 132.7  26.2 4080      0.471
REMARK    2_weight: 0.1586 0.1894 0.013  1.78   6.1 132.7  26.2 4080      0.471
REMARK    2_checkH: 0.1586 0.1894 0.013  1.78   6.1 132.7  26.2 4080      0.471
REMARK    2_xyzrec: 0.1613 0.1895 0.013  1.68   6.1 132.7  26.2 4080      0.480
REMARK    2_checkH: 0.1614 0.1894 0.013  1.68   6.1 132.7  26.2 4080      0.480
REMARK       2_adp: 0.1581 0.1874 0.013  1.68   5.0 127.7  26.5 4080      0.480
REMARK   2_regHadp: 0.1584 0.1875 0.013  1.68   5.0 127.7  26.5 4080      0.480
REMARK       2_occ: 0.1583 0.1874 0.013  1.68   5.0 127.7  26.5 4080      0.480
REMARK       3_bss: 0.1582 0.1874 0.013  1.68   5.0 127.7  26.5 4080      0.480
REMARK 3_settarget: 0.1582 0.1874 0.013  1.68   5.0 127.7  26.5 4080      0.480
REMARK 3_updatecdl: 0.1582 0.1874 0.013  1.68   5.0 127.7  26.5 4080      0.480
REMARK       3_nqh: 0.1582 0.1874 0.013  1.68   5.0 127.7  26.5 4080      0.480
REMARK    3_weight: 0.1582 0.1874 0.013  1.68   5.0 127.7  26.5 4080      0.480
REMARK    3_checkH: 0.1583 0.1874 0.013  1.68   5.0 127.7  26.5 4080      0.480
REMARK    3_xyzrec: 0.1590 0.1880 0.013  1.75   5.0 127.7  26.5 4080      0.489
REMARK    3_checkH: 0.1590 0.1880 0.013  1.75   5.0 127.7  26.5 4080      0.489
REMARK       3_adp: 0.1588 0.1880 0.013  1.75   4.7 123.6  26.5 4080      0.489
REMARK   3_regHadp: 0.1588 0.1880 0.013  1.75   4.7 123.6  26.5 4080      0.489
REMARK       3_occ: 0.1588 0.1880 0.013  1.75   4.7 123.6  26.5 4080      0.489
REMARK         end: 0.1588 0.1880 0.013  1.75   4.7 123.6  26.5 4080      0.489
REMARK ------------------------------------------------------------------------
REMARK MODEL CONTENT.
REMARK  ELEMENT        ATOM RECORD COUNT   OCCUPANCY SUM
REMARK        C                     5749         5739.77
REMARK       Cl                        2            2.00
REMARK        H                    11777        11750.16
REMARK        O                     2961         2959.34
REMARK        N                     1584         1581.49
REMARK        P                        8            8.00
REMARK        S                       45           44.81
REMARK      K1+                        2            2.00
REMARK     Mg2+                        2            2.00
REMARK      O1-                      141          140.01
REMARK    TOTAL                    22271        22229.59
REMARK -----------------------------------------------------------------------
REMARK r_free_flags.md5.hexdigest 60e3fbb2e9f8b5d4851f28e98095b181
REMARK 
REMARK IF THIS FILE IS FOR PDB DEPOSITION: REMOVE ALL FROM THIS LINE UP.
REMARK   3
REMARK   3 REFINEMENT.
REMARK   3   PROGRAM     : PHENIX (1.11.1_2575: ???)
REMARK   3   AUTHORS     : Adams,Afonine,Bunkoczi,Burnley,Chen,Dar,Davis,
REMARK   3               : Draizen,Echols,Gildea,Gros,Grosse-Kunstleve,Headd,
REMARK   3               : Hintze,Hung,Ioerger,Liebschner,McCoy,McKee,Moriarty,
REMARK   3               : Oeffner,Poon,Read,Richardson,Richardson,Sacchettini,
REMARK   3               : Sauter,Sobolev,Storoni,Terwilliger,Williams,Zwart
REMARK   3
REMARK   3  REFINEMENT TARGET : ML
REMARK   3  
REMARK   3  DATA USED IN REFINEMENT.
REMARK   3   RESOLUTION RANGE HIGH (ANGSTROMS) : 2.199   
REMARK   3   RESOLUTION RANGE LOW  (ANGSTROMS) : 42.932  
REMARK   3   MIN(FOBS/SIGMA_FOBS)              : 1.34  
REMARK   3   COMPLETENESS FOR RANGE        (%) : 93.51 
REMARK   3   NUMBER OF REFLECTIONS             : 102866    
REMARK   3   NUMBER OF REFLECTIONS (NON-ANOMALOUS) : 102866    
REMARK   3  
REMARK   3  FIT TO DATA USED IN REFINEMENT.
REMARK   3   R VALUE     (WORKING + TEST SET) : 0.1618
REMARK   3   R VALUE            (WORKING SET) : 0.1588
REMARK   3   FREE R VALUE                     : 0.1880
REMARK   3   FREE R VALUE TEST SET SIZE   (%) : 10.05 
REMARK   3   FREE R VALUE TEST SET COUNT      : 10340     
REMARK   3  
REMARK   3  FIT TO DATA USED IN REFINEMENT (IN BINS).
REMARK   3   BIN  RESOLUTION RANGE  COMPL.    NWORK NFREE   RWORK  RFREE  CCWORK CCFREE
REMARK   3     1 42.9398 -  6.8237    0.95     3424   391  0.1859 0.1849   0.919  0.911
REMARK   3     2  6.8237 -  5.4196    0.98     3310   421  0.1872 0.2059   0.915  0.874
REMARK   3     3  5.4196 -  4.7355    0.99     3325   380  0.1373 0.1619   0.950  0.935
REMARK   3     4  4.7355 -  4.3030    0.99     3333   347  0.1263 0.1500   0.961  0.935
REMARK   3     5  4.3030 -  3.9948    0.99     3331   364  0.1343 0.1562   0.952  0.939
REMARK   3     6  3.9948 -  3.7594    0.99     3305   345  0.1327 0.1701   0.953  0.914
REMARK   3     7  3.7594 -  3.5713    0.99     3289   375  0.1370 0.1642   0.951  0.922
REMARK   3     8  3.5713 -  3.4159    0.99     3320   345  0.1491 0.1698   0.943  0.922
REMARK   3     9  3.4159 -  3.2844    1.00     3272   373  0.1481 0.1817   0.942  0.906
REMARK   3    10  3.2844 -  3.1711    1.00     3292   345  0.1620 0.1958   0.932  0.904
REMARK   3    11  3.1711 -  3.0720    1.00     3286   381  0.1610 0.1737   0.930  0.920
REMARK   3    12  3.0720 -  2.9842    1.00     3260   362  0.1605 0.1855   0.932  0.910
REMARK   3    13  2.9842 -  2.9057    1.00     3261   367  0.1650 0.1954   0.925  0.898
REMARK   3    14  2.9057 -  2.8348    1.00     3304   346  0.1617 0.2024   0.932  0.908
REMARK   3    15  2.8348 -  2.7704    1.00     3279   361  0.1694 0.2009   0.927  0.902
REMARK   3    16  2.7704 -  2.7114    1.00     3279   339  0.1795 0.2052   0.919  0.870
REMARK   3    17  2.7114 -  2.6572    1.00     3263   357  0.1603 0.2004   0.928  0.893
REMARK   3    18  2.6572 -  2.6070    1.00     3254   390  0.1605 0.2009   0.936  0.889
REMARK   3    19  2.6070 -  2.5605    1.00     3263   342  0.1599 0.1973   0.934  0.889
REMARK   3    20  2.5605 -  2.5171    0.99     3248   362  0.1593 0.1936   0.933  0.892
REMARK   3    21  2.5171 -  2.4765    0.99     3219   376  0.1646 0.2105   0.932  0.862
REMARK   3    22  2.4765 -  2.4384    0.98     3184   354  0.1726 0.2146   0.923  0.879
REMARK   3    23  2.4384 -  2.4025    0.97     3179   324  0.1782 0.2119   0.914  0.880
REMARK   3    24  2.4025 -  2.3687    0.95     3102   342  0.1763 0.2268   0.921  0.863
REMARK   3    25  2.3687 -  2.3367    0.91     2942   356  0.1823 0.2120   0.911  0.872
REMARK   3    26  2.3367 -  2.3063    0.87     2811   332  0.1887 0.2336   0.907  0.845
REMARK   3    27  2.3063 -  2.2775    0.79     2555   303  0.1855 0.2390   0.906  0.843
REMARK   3    28  2.2775 -  2.2501    0.70     2275   280  0.1958 0.2176   0.895  0.855
REMARK   3    29  2.2501 -  2.2239    0.59     1910   233  0.2070 0.2595   0.876  0.817
REMARK   3    30  2.2239 -  2.1989    0.44     1451   147  0.2148 0.2340   0.875  0.842
REMARK   3  
REMARK   3  BULK SOLVENT MODELLING.
REMARK   3   METHOD USED        : FLAT BULK SOLVENT MODEL
REMARK   3   SOLVENT RADIUS     : 1.11    
REMARK   3   SHRINKAGE RADIUS   : 0.90    
REMARK   3   GRID STEP FACTOR   : 4.00    
REMARK   3  
REMARK   3  ERROR ESTIMATES.
REMARK   3   COORDINATE ERROR (MAXIMUM-LIKELIHOOD BASED)     : 0.18    
REMARK   3   PHASE ERROR (DEGREES, MAXIMUM-LIKELIHOOD BASED) : 17.92   
REMARK   3  
REMARK   3  STRUCTURE FACTORS CALCULATION ALGORITHM : FFT
REMARK   3  
REMARK   3  RESTRAINTS LIBRARY
REMARK   3    GEOSTD + MON.LIB. + CDL v1.2
REMARK   3  
REMARK   3  DEVIATIONS FROM IDEAL VALUES.
REMARK   3                 RMSD     MAX  COUNT
REMARK   3   BOND      :  0.013   0.153   9326
REMARK   3   ANGLE     :  1.751  16.225  12688
REMARK   3   CHIRALITY :  0.085   0.395   1420
REMARK   3   PLANARITY :  0.012   0.201   1642
REMARK   3   DIHEDRAL  : 14.292 178.255   5498
REMARK   3   MIN NONBONDED DISTANCE : 1.889 
REMARK   3  
REMARK   3  MOLPROBITY STATISTICS.
REMARK   3   ALL-ATOM CLASHSCORE : 1.32
REMARK   3   RAMACHANDRAN PLOT:
REMARK   3     OUTLIERS : 0.00  %
REMARK   3     ALLOWED  : 1.62  %
REMARK   3     FAVORED  : 98.38 %
REMARK   3   ROTAMER OUTLIERS : 1.26 %
REMARK   3   CBETA DEVIATIONS : 0
REMARK   3   PEPTIDE PLANE:
REMARK   3     CIS-PROLINE     : 2
REMARK   3     CIS-GENERAL     : 0
REMARK   3     TWISTED PROLINE : 0
REMARK   3     TWISTED GENERAL : 0
REMARK   3  
REMARK   3  ATOMIC DISPLACEMENT PARAMETERS.
REMARK   3   WILSON B : 19.66
REMARK   3   RMS(B_ISO_OR_EQUIVALENT_BONDED) : 4.98
REMARK   3   ATOMS          NUMBER OF ATOMS
REMARK   3                    ISO.  ANISO. 
REMARK   3    ALL         :  22271       0
REMARK   3    ALL (NO H)  :  10494       0
REMARK   3    SOLVENT     :   1360       0
REMARK   3    NON-SOLVENT :   9134       0
REMARK   3    HYDROGENS   :  11777       0
REMARK   3
REMARK   3
REMARK   3   OTHER REFINEMENT REMARKS:
REMARK   3   XRAY REFINEMENT USING QUANTUM MECHANICAL FUNCTIONAL
REMARK   3   PROGRAM      :QuantumBio DivCon 6 build-7.1.1-b4015.17
REMARK   3   AUTHORS      :BORBULEVYCH O.Y., PLUMLEY J., 
REMARK   3                :MARTIN, R.I., WESTERHOFF L.M. 
REMARK   3
REMARK   3   REFERENCE     :BORBULEVYCH O.Y., PLUMLEY J.A.,
REMARK   3                 :MARTIN, R.I., MERZ, K.M.,  WESTERHOFF L.M.
REMARK   3                 :ACTA CRYSTLLOGRAPHICA SECTION D, 2014, 
REMARK   3                 :V. D70, pp. 1233-1247
REMARK   3   QM METHOD(HAMILTONIAN): PM6 AMBERFF14
REMARK   3   REGION QM REFINEMENT: 
REMARK   3      MAIN/BUFFER QM REGION RADII (A): 3.0 / 0.0
REMARK   3      LIGAND / STRAIN ENERGY: 1CS_A_695 / 3.32 KCAL/MOLE
REMARK   3      LIGAND / STRAIN ENERGY: 1CS_B_1695 / 3.05 KCAL/MOLE
REMARK   3
HELIX    1   1 GLY A   94  ARG A  104  1               Generated by MOE   11
HELIX    2   2 GLY A  116  ILE A  118  5               Generated by MOE    3
HELIX    3   3 LEU A  119  ALA A  124  1               Generated by MOE    6
HELIX    4   4 GLU A  139  SER A  153  1               Generated by MOE   15
HELIX    5   5 PRO A  165  THR A  168  1               Generated by MOE    4
HELIX    6   6 VAL A  171  ASP A  180  1               Generated by MOE   10
HELIX    7   7 VAL A  206  ILE A  209  1               Generated by MOE    4
HELIX    8   8 ARG A  211  CYS A  213  5               Generated by MOE    3
HELIX    9   9 VAL A  223  GLU A  225  5               Generated by MOE    3
HELIX   10  10 LEU A  226  THR A  238  1               Generated by MOE   13
HELIX   11  11 LYS A  251  ALA A  255  1               Generated by MOE    5
HELIX   12  12 VAL A  285  ASN A  297  1               Generated by MOE   13
HELIX   13  13 ALA A  308  ASN A  312  5               Generated by MOE    5
HELIX   14  14 GLY A  316  ARG A  326  1               Generated by MOE   11
HELIX   15  15 LEU A  335  GLY A  337  5               Generated by MOE    3
HELIX   16  16 ALA A  358  ASN A  366  1               Generated by MOE    9
HELIX   17  17 ILE A  385  LYS A  387  5               Generated by MOE    3
HELIX   18  18 PRO A  390  ALA A  397  1               Generated by MOE    8
HELIX   19  19 PRO A  410  ASN A  412  5               Generated by MOE    3
HELIX   20  20 ALA A  427  MET A  435  1               Generated by MOE    9
HELIX   21  21 SER A  445  GLU A  457  1               Generated by MOE   13
HELIX   22  22 PRO A  473  ASN A  485  1               Generated by MOE   13
HELIX   23  23 GLN A  499  HIS A  507  1               Generated by MOE    9
HELIX   24  24 GLY A  528  ALA A  538  1               Generated by MOE   11
HELIX   25  25 ASP A  550  THR A  556  1               Generated by MOE    7
HELIX   26  26 LEU A  557  GLU A  559  5               Generated by MOE    3
HELIX   27  27 LEU A  560  ALA A  566  1               Generated by MOE    7
HELIX   28  28 GLY A  581  PHE A  590  1               Generated by MOE   10
HELIX   29  29 PHE A  605  ALA A  611  1               Generated by MOE    7
HELIX   30  30 GLN A  622  SER A  634  1               Generated by MOE   13
HELIX   31  31 PRO A  669  ARG A  682  1               Generated by MOE   14
HELIX   32  32 GLY B   94  ARG B  104  1               Generated by MOE   11
HELIX   33  33 LEU B  119  ALA B  124  1               Generated by MOE    6
HELIX   34  34 GLU B  139  SER B  153  1               Generated by MOE   15
HELIX   35  35 PRO B  165  THR B  168  1               Generated by MOE    4
HELIX   36  36 VAL B  171  ASP B  180  1               Generated by MOE   10
HELIX   37  37 VAL B  206  ILE B  209  1               Generated by MOE    4
HELIX   38  38 ARG B  211  CYS B  213  5               Generated by MOE    3
HELIX   39  39 VAL B  223  GLU B  225  5               Generated by MOE    3
HELIX   40  40 LEU B  226  THR B  238  1               Generated by MOE   13
HELIX   41  41 LYS B  251  ALA B  255  1               Generated by MOE    5
HELIX   42  42 THR B  264  THR B  267  5               Generated by MOE    4
HELIX   43  43 ARG B  279  LEU B  298  1               Generated by MOE   20
HELIX   44  44 ALA B  308  ASN B  312  5               Generated by MOE    5
HELIX   45  45 GLY B  316  ALA B  327  1               Generated by MOE   12
HELIX   46  46 LEU B  335  GLY B  337  5               Generated by MOE    3
HELIX   47  47 ALA B  358  ASN B  366  1               Generated by MOE    9
HELIX   48  48 ILE B  385  LYS B  387  5               Generated by MOE    3
HELIX   49  49 PRO B  390  ALA B  397  1               Generated by MOE    8
HELIX   50  50 PRO B  410  ASN B  412  5               Generated by MOE    3
HELIX   51  51 ALA B  427  MET B  434  1               Generated by MOE    8
HELIX   52  52 MET B  435  LYS B  437  5               Generated by MOE    3
HELIX   53  53 SER B  445  GLU B  457  1               Generated by MOE   13
HELIX   54  54 PRO B  473  ASP B  486  1               Generated by MOE   14
HELIX   55  55 GLN B  499  HIS B  507  1               Generated by MOE    9
HELIX   56  56 GLY B  528  ALA B  538  1               Generated by MOE   11
HELIX   57  57 ASP B  550  THR B  556  1               Generated by MOE    7
HELIX   58  58 LEU B  557  GLU B  559  5               Generated by MOE    3
HELIX   59  59 LEU B  560  ALA B  566  1               Generated by MOE    7
HELIX   60  60 GLY B  581  PHE B  590  1               Generated by MOE   10
HELIX   61  61 PHE B  605  ALA B  611  1               Generated by MOE    7
HELIX   62  62 GLN B  622  GLU B  624  5               Generated by MOE    3
HELIX   63  63 LEU B  625  SER B  634  1               Generated by MOE   10
HELIX   64  64 PRO B  669  ARG B  682  1               Generated by MOE   14
SHEET    1       THR A 109  GLY A 112                  Generated by MOE
SHEET    2       ASN A 132  VAL A 134                  Generated by MOE
SHEET    3       GLY A 157  VAL A 161                  Generated by MOE
SHEET    4       MET A 184  GLN A 190                  Generated by MOE
SHEET    5       TRP A 216  MET A 219                  Generated by MOE
SHEET    6       PRO A 244  PRO A 250                  Generated by MOE
SHEET    7       PRO A 302  VAL A 306                  Generated by MOE
SHEET    8       VAL A 331  THR A 333                  Generated by MOE
SHEET    9       SER A 348  SER A 348                  Generated by MOE
SHEET   10       LEU A 349  LEU A 349                  Generated by MOE
SHEET   11       ASP A 350  MET A 351                  Generated by MOE
SHEET   12       LEU A 369  VAL A 373                  Generated by MOE
SHEET   13       GLY A 402  GLU A 407                  Generated by MOE
SHEET   14       ILE A 421  GLU A 424                  Generated by MOE
SHEET   15       VAL A 491  THR A 495                  Generated by MOE
SHEET   16       PHE A 516  ILE A 517                  Generated by MOE
SHEET   17       LEU A 543  GLY A 549                  Generated by MOE
SHEET   18       LYS A 571  ASN A 576                  Generated by MOE
SHEET   19       LYS A 615  VAL A 619                  Generated by MOE
SHEET   20       VAL A 639  GLU A 644                  Generated by MOE
SHEET   21       THR B 109  GLY B 112                  Generated by MOE
SHEET   22       ASN B 132  VAL B 134                  Generated by MOE
SHEET   23       GLY B 157  VAL B 161                  Generated by MOE
SHEET   24       MET B 184  GLN B 190                  Generated by MOE
SHEET   25       TRP B 216  MET B 219                  Generated by MOE
SHEET   26       PRO B 244  PRO B 250                  Generated by MOE
SHEET   27       PRO B 302  VAL B 306                  Generated by MOE
SHEET   28       VAL B 331  THR B 333                  Generated by MOE
SHEET   29       SER B 348  SER B 348                  Generated by MOE
SHEET   30       LEU B 349  LEU B 349                  Generated by MOE
SHEET   31       ASP B 350  MET B 351                  Generated by MOE
SHEET   32       LEU B 369  VAL B 373                  Generated by MOE
SHEET   33       GLY B 402  GLU B 407                  Generated by MOE
SHEET   34       ILE B 421  GLU B 424                  Generated by MOE
SHEET   35       VAL B 491  THR B 495                  Generated by MOE
SHEET   36       PHE B 516  ILE B 517                  Generated by MOE
SHEET   37       LEU B 543  GLY B 549                  Generated by MOE
SHEET   38       LYS B 571  ASN B 576                  Generated by MOE
SHEET   39       LYS B 615  VAL B 619                  Generated by MOE
SHEET   40       VAL B 639  GLU B 644                  Generated by MOE
CRYST1  154.579  154.579  178.759  90.00  90.00  90.00 P 4 2 2
SCALE1      0.006469  0.000000  0.000000        0.00000
SCALE2      0.000000  0.006469  0.000000        0.00000
SCALE3      0.000000  0.000000  0.005594        0.00000
ATOM      1  N   MET A  85     -21.406  50.703 156.972  1.00 62.39           N
ATOM      2  CA  MET A  85     -21.017  51.018 155.579  1.00 61.40           C
ATOM      3  C   MET A  85     -20.208  52.323 155.499  1.00 69.48           C
ATOM      4  O   MET A  85     -20.284  53.165 156.395  1.00 58.59           O
ATOM      5  CB  MET A  85     -22.253  51.111 154.664  1.00 62.87           C
ATOM      6  CG  MET A  85     -23.148  49.864 154.721  1.00 66.92           C
ATOM      7  SD  MET A  85     -22.374  48.326 154.154  1.00 82.17           S
ATOM      8  CE  MET A  85     -22.793  48.404 152.393  1.00 61.62           C
ATOM      9  H1  MET A  85     -21.952  49.855 156.990  1.00 74.86           H
ATOM     10  H2  MET A  85     -21.941  51.473 157.349  1.00 74.86           H
ATOM     11  HA  MET A  85     -20.389  50.212 155.195  1.00 73.68           H
ATOM     12  HB2 MET A  85     -21.921  51.254 153.634  1.00 75.44           H
ATOM     13  HB3 MET A  85     -22.844  51.984 154.945  1.00 75.44           H
ATOM     14  HG2 MET A  85     -24.015  50.054 154.089  1.00 80.31           H
ATOM     15  HG3 MET A  85     -23.522  49.716 155.733  1.00 80.31           H
ATOM     16  HE1 MET A  85     -23.875  48.395 152.272  1.00 73.94           H
ATOM     17  HE2 MET A  85     -22.384  49.313 151.953  1.00 73.94           H
ATOM     18  HE3 MET A  85     -22.377  47.537 151.883  1.00 73.94           H
ATOM     19  N   ASP A  86     -19.465  52.482 154.403  1.00 70.95           N
ATOM     20  CA  ASP A  86     -18.646  53.640 154.084  1.00 58.49           C
ATOM     21  C   ASP A  86     -19.138  54.294 152.787  1.00 60.62           C
ATOM     22  O   ASP A  86     -19.554  53.607 151.851  1.00 54.57           O
ATOM     23  CB  ASP A  86     -17.187  53.198 153.928  1.00 58.17           C
ATOM     24  CG  ASP A  86     -16.269  54.378 153.626  1.00 58.87           C
ATOM     25  OD1 ASP A  86     -16.439  55.433 154.276  1.00 62.13           O
ATOM     26  OD2 ASP A  86     -15.444  54.239 152.699  1.00 60.12           O1-
ATOM     27  H   ASP A  86     -19.467  51.747 153.710  1.00 85.14           H
ATOM     28  HA  ASP A  86     -18.708  54.369 154.891  1.00 70.19           H
ATOM     29  HB2 ASP A  86     -16.883  52.778 154.886  1.00 69.80           H
ATOM     30  HB3 ASP A  86     -17.088  52.438 153.152  1.00 69.80           H
ATOM     31  N   THR A  87     -19.067  55.632 152.735  1.00 48.59           N
ATOM     32  CA  THR A  87     -19.512  56.445 151.603  1.00 51.84           C
ATOM     33  C   THR A  87     -18.476  57.490 151.179  1.00 42.89           C
ATOM     34  O   THR A  87     -18.790  58.332 150.338  1.00 46.12           O
ATOM     35  CB  THR A  87     -20.852  57.131 151.911  1.00 57.44           C
ATOM     36  OG1 THR A  87     -20.738  58.039 152.983  1.00 53.61           O
ATOM     37  CG2 THR A  87     -21.921  56.103 152.240  1.00 54.36           C
ATOM     38  H   THR A  87     -18.702  56.127 153.537  1.00 58.31           H
ATOM     39  HA  THR A  87     -19.659  55.788 150.751  1.00 62.20           H
ATOM     40  HB  THR A  87     -21.175  57.669 151.018  1.00 68.93           H
ATOM     41  HG1 THR A  87     -21.571  58.506 153.064  1.00 64.33           H
ATOM     42 HG21 THR A  87     -22.897  56.580 152.326  1.00 65.23           H
ATOM     43 HG22 THR A  87     -21.899  55.390 151.427  1.00 65.23           H
ATOM     44 HG23 THR A  87     -21.704  55.595 153.179  1.00 65.23           H
ATOM     45  N   SER A  88     -17.251  57.432 151.718  1.00 42.29           N
ATOM     46  CA  SER A  88     -16.170  58.348 151.356  1.00 47.67           C
ATOM     47  C   SER A  88     -15.744  58.253 149.879  1.00 52.62           C
ATOM     48  O   SER A  88     -15.105  59.179 149.378  1.00 42.96           O
ATOM     49  CB  SER A  88     -14.982  58.138 152.302  1.00 51.94           C
ATOM     50  OG  SER A  88     -14.426  56.849 152.151  1.00 57.29           O
ATOM     51  H   SER A  88     -17.037  56.691 152.372  1.00 50.75           H
ATOM     52  HA  SER A  88     -16.539  59.360 151.522  1.00 57.21           H
ATOM     53  HB2 SER A  88     -14.210  58.869 152.059  1.00 62.33           H
ATOM     54  HB3 SER A  88     -15.308  58.277 153.336  1.00 62.33           H
ATOM     55  HG  SER A  88     -15.033  56.194 152.516  1.00 68.75           H
ATOM     56  N   PHE A  89     -16.085  57.147 149.197  1.00 42.63           N
ATOM     57  CA  PHE A  89     -15.777  56.882 147.795  1.00 46.27           C
ATOM     58  C   PHE A  89     -16.978  56.987 146.863  1.00 42.42           C
ATOM     59  O   PHE A  89     -16.786  56.928 145.649  1.00 43.12           O
ATOM     60  CB  PHE A  89     -15.111  55.503 147.670  1.00 33.64           C
ATOM     61  CG  PHE A  89     -13.722  55.364 148.267  1.00 27.04           C
ATOM     62  CD1 PHE A  89     -13.245  54.079 148.584  1.00 26.15           C
ATOM     63  CD2 PHE A  89     -12.892  56.485 148.490  1.00 33.62           C
ATOM     64  CE1 PHE A  89     -11.954  53.918 149.114  1.00 33.90           C
ATOM     65  CE2 PHE A  89     -11.606  56.322 149.018  1.00 40.58           C
ATOM     66  CZ  PHE A  89     -11.130  55.038 149.320  1.00 33.12           C
ATOM     67  H   PHE A  89     -16.586  56.419 149.688  1.00 51.16           H
ATOM     68  HA  PHE A  89     -15.087  57.636 147.431  1.00 55.53           H
ATOM     69  HB2 PHE A  89     -15.764  54.749 148.110  1.00 40.37           H
ATOM     70  HB3 PHE A  89     -15.030  55.255 146.615  1.00 40.37           H
ATOM     71  HD1 PHE A  89     -13.871  53.213 148.421  1.00 31.37           H
ATOM     72  HD2 PHE A  89     -13.218  57.486 148.267  1.00 40.34           H
ATOM     73  HE1 PHE A  89     -11.596  52.930 149.358  1.00 40.68           H
ATOM     74  HE2 PHE A  89     -10.989  57.191 149.190  1.00 48.70           H
ATOM     75  HZ  PHE A  89     -10.134  54.918 149.717  1.00 39.75           H
ATOM     76  N   VAL A  90     -18.202  57.119 147.391  1.00 35.44           N
ATOM     77  CA  VAL A  90     -19.378  57.334 146.557  1.00 39.02           C
ATOM     78  C   VAL A  90     -19.173  58.612 145.739  1.00 30.78           C
ATOM     79  O   VAL A  90     -18.725  59.635 146.256  1.00 32.80           O
ATOM     80  CB  VAL A  90     -20.662  57.404 147.402  1.00 36.65           C
ATOM     81  CG1 VAL A  90     -21.885  57.712 146.526  1.00 37.71           C
ATOM     82  CG2 VAL A  90     -20.928  56.072 148.115  1.00 33.11           C
ATOM     83  H   VAL A  90     -18.314  57.129 148.395  1.00 42.53           H
ATOM     84  HA  VAL A  90     -19.478  56.479 145.888  1.00 46.82           H
ATOM     85  HB  VAL A  90     -20.561  58.193 148.145  1.00 43.98           H
ATOM     86 HG11 VAL A  90     -22.787  57.748 147.132  1.00 45.25           H
ATOM     87 HG12 VAL A  90     -21.780  58.676 146.035  1.00 45.25           H
ATOM     88 HG13 VAL A  90     -21.993  56.942 145.766  1.00 45.25           H
ATOM     89 HG21 VAL A  90     -21.805  56.155 148.754  1.00 39.73           H
ATOM     90 HG22 VAL A  90     -21.082  55.275 147.392  1.00 39.73           H
ATOM     91 HG23 VAL A  90     -20.076  55.803 148.727  1.00 39.73           H
ATOM     92  N   GLY A  91     -19.491  58.520 144.448  1.00 27.55           N
ATOM     93  CA  GLY A  91     -19.338  59.578 143.470  1.00 27.29           C
ATOM     94  C   GLY A  91     -17.969  59.560 142.790  1.00 34.23           C
ATOM     95  O   GLY A  91     -17.797  60.308 141.835  1.00 34.27           O
ATOM     96  H   GLY A  91     -19.804  57.625 144.105  1.00 33.06           H
ATOM     97  HA2 GLY A  91     -20.102  59.440 142.703  1.00 32.75           H
ATOM     98  HA3 GLY A  91     -19.460  60.544 143.962  1.00 32.75           H
ATOM     99  N   LEU A  92     -17.007  58.736 143.227  1.00 23.41           N
ATOM    100  CA  LEU A  92     -15.691  58.635 142.599  1.00 33.92           C
ATOM    101  C   LEU A  92     -15.640  57.508 141.578  1.00 25.81           C
ATOM    102  O   LEU A  92     -16.276  56.473 141.760  1.00 26.63           O
ATOM    103  CB  LEU A  92     -14.611  58.411 143.661  1.00 27.83           C
ATOM    104  CG  LEU A  92     -14.459  59.548 144.682  1.00 27.48           C
ATOM    105  CD1 LEU A  92     -13.280  59.199 145.594  1.00 33.47           C
ATOM    106  CD2 LEU A  92     -14.213  60.914 144.029  1.00 31.44           C
ATOM    107  H   LEU A  92     -17.193  58.119 144.007  1.00 28.09           H
ATOM    108  HA  LEU A  92     -15.457  59.558 142.073  1.00 40.71           H
ATOM    109  HB2 LEU A  92     -14.809  57.478 144.185  1.00 33.40           H
ATOM    110  HB3 LEU A  92     -13.659  58.292 143.154  1.00 33.40           H
ATOM    111  HG  LEU A  92     -15.359  59.611 145.289  1.00 32.98           H
ATOM    112 HD11 LEU A  92     -13.174  59.948 146.375  1.00 40.17           H
ATOM    113 HD12 LEU A  92     -13.450  58.234 146.062  1.00 40.17           H
ATOM    114 HD13 LEU A  92     -12.359  59.146 145.017  1.00 40.17           H
ATOM    115 HD21 LEU A  92     -14.066  61.677 144.789  1.00 37.73           H
ATOM    116 HD22 LEU A  92     -13.330  60.872 143.398  1.00 37.73           H
ATOM    117 HD23 LEU A  92     -15.066  61.217 143.427  1.00 37.73           H
ATOM    118  N   THR A  93     -14.840  57.701 140.524  1.00 26.30           N
ATOM    119  CA  THR A  93     -14.549  56.645 139.559  1.00 21.00           C
ATOM    120  C   THR A  93     -13.618  55.602 140.197  1.00 22.59           C
ATOM    121  O   THR A  93     -12.963  55.882 141.201  1.00 21.33           O
ATOM    122  CB  THR A  93     -13.917  57.209 138.276  1.00 20.18           C
ATOM    123  OG1 THR A  93     -12.621  57.664 138.555  1.00 22.07           O
ATOM    124  CG2 THR A  93     -14.719  58.352 137.648  1.00 25.54           C
ATOM    125  H   THR A  93     -14.284  58.545 140.473  1.00 31.56           H
ATOM    126  HA  THR A  93     -15.484  56.181 139.276  1.00 25.20           H
ATOM    127  HB  THR A  93     -13.849  56.406 137.541  1.00 24.21           H
ATOM    128  HG1 THR A  93     -12.201  57.911 137.724  1.00 26.49           H
ATOM    129 HG21 THR A  93     -14.214  58.710 136.752  1.00 30.65           H
ATOM    130 HG22 THR A  93     -15.712  57.999 137.382  1.00 30.65           H
ATOM    131 HG23 THR A  93     -14.797  59.191 138.337  1.00 30.65           H
ATOM    132  N   GLY A  94     -13.523  54.410 139.598  1.00 17.86           N
ATOM    133  CA  GLY A  94     -12.586  53.382 140.032  1.00 20.03           C
ATOM    134  C   GLY A  94     -11.135  53.880 140.001  1.00 19.92           C
ATOM    135  O   GLY A  94     -10.361  53.538 140.886  1.00 23.59           O
ATOM    136  H   GLY A  94     -14.106  54.210 138.797  1.00 21.43           H
ATOM    137  HA2 GLY A  94     -12.831  53.125 141.062  1.00 24.03           H
ATOM    138  HA3 GLY A  94     -12.692  52.495 139.410  1.00 24.03           H
ATOM    139  N   GLY A  95     -10.765  54.715 139.021  1.00 17.40           N
ATOM    140  CA  GLY A  95      -9.448  55.334 138.923  1.00 21.54           C
ATOM    141  C   GLY A  95      -9.185  56.321 140.067  1.00 24.32           C
ATOM    142  O   GLY A  95      -8.072  56.376 140.585  1.00 18.68           O
ATOM    143  H   GLY A  95     -11.445  54.954 138.314  1.00 20.88           H
ATOM    144  HA2 GLY A  95      -8.701  54.540 138.973  1.00 25.85           H
ATOM    145  HA3 GLY A  95      -9.366  55.863 137.972  1.00 25.85           H
ATOM    146  N   GLN A  96     -10.184  57.124 140.454  1.00 27.61           N
ATOM    147  CA  GLN A  96     -10.072  58.050 141.583  1.00 24.70           C
ATOM    148  C   GLN A  96      -9.982  57.321 142.919  1.00 19.11           C
ATOM    149  O   GLN A  96      -9.272  57.778 143.812  1.00 27.73           O
ATOM    150  CB  GLN A  96     -11.249  59.024 141.594  1.00 28.40           C
ATOM    151  CG  GLN A  96     -11.228  60.019 140.429  1.00 26.42           C
ATOM    152  CD  GLN A  96     -12.481  60.887 140.445  1.00 27.24           C
ATOM    153  OE1 GLN A  96     -13.600  60.389 140.438  1.00 28.36           O
ATOM    154  NE2 GLN A  96     -12.308  62.201 140.461  1.00 41.22           N
ATOM    155  H   GLN A  96     -11.078  57.065 139.985  1.00 33.13           H
ATOM    156  HA  GLN A  96      -9.161  58.633 141.469  1.00 29.64           H
ATOM    157  HB2 GLN A  96     -12.167  58.444 141.557  1.00 34.08           H
ATOM    158  HB3 GLN A  96     -11.231  59.587 142.527  1.00 34.08           H
ATOM    159  HG2 GLN A  96     -10.326  60.622 140.461  1.00 31.71           H
ATOM    160  HG3 GLN A  96     -11.230  59.445 139.511  1.00 31.71           H
ATOM    161 HE21 GLN A  96     -11.375  62.583 140.447  1.00 49.46           H
ATOM    162 HE22 GLN A  96     -13.116  62.806 140.481  1.00 49.46           H
ATOM    163  N   ILE A  97     -10.702  56.203 143.056  1.00 17.96           N
ATOM    164  CA  ILE A  97     -10.584  55.315 144.202  1.00 20.10           C
ATOM    165  C   ILE A  97      -9.173  54.757 144.278  1.00 22.76           C
ATOM    166  O   ILE A  97      -8.602  54.782 145.360  1.00 23.48           O
ATOM    167  CB  ILE A  97     -11.641  54.199 144.155  1.00 17.99           C
ATOM    168  CG1 ILE A  97     -13.033  54.809 144.397  1.00 17.73           C
ATOM    169  CG2 ILE A  97     -11.323  53.085 145.169  1.00 22.84           C
ATOM    170  CD1 ILE A  97     -14.173  53.813 144.194  1.00 26.70           C
ATOM    171  H   ILE A  97     -11.295  55.908 142.293  1.00 21.55           H
ATOM    172  HA  ILE A  97     -10.758  55.908 145.100  1.00 24.12           H
ATOM    173  HB  ILE A  97     -11.630  53.757 143.163  1.00 21.59           H
ATOM    174 HG12 ILE A  97     -13.073  55.204 145.408  1.00 21.28           H
ATOM    175 HG13 ILE A  97     -13.203  55.637 143.716  1.00 21.28           H
ATOM    176 HG21 ILE A  97     -12.050  52.284 145.103  1.00 27.40           H
ATOM    177 HG22 ILE A  97     -10.361  52.621 144.967  1.00 27.40           H
ATOM    178 HG23 ILE A  97     -11.311  53.499 146.175  1.00 27.40           H
ATOM    179 HD11 ILE A  97     -15.124  54.321 144.314  1.00 32.04           H
ATOM    180 HD12 ILE A  97     -14.115  53.396 143.194  1.00 32.04           H
ATOM    181 HD13 ILE A  97     -14.129  53.007 144.922  1.00 32.04           H
ATOM    182  N   PHE A  98      -8.616  54.280 143.154  1.00 18.71           N
ATOM    183  CA  PHE A  98      -7.245  53.798 143.083  1.00 21.85           C
ATOM    184  C   PHE A  98      -6.281  54.847 143.634  1.00 20.56           C
ATOM    185  O   PHE A  98      -5.450  54.511 144.470  1.00 21.25           O
ATOM    186  CB  PHE A  98      -6.882  53.415 141.640  1.00 19.82           C
ATOM    187  CG  PHE A  98      -5.441  52.988 141.473  1.00 16.39           C
ATOM    188  CD1 PHE A  98      -5.118  51.627 141.537  1.00 20.97           C
ATOM    189  CD2 PHE A  98      -4.415  53.941 141.292  1.00 15.29           C
ATOM    190  CE1 PHE A  98      -3.782  51.229 141.416  1.00 17.67           C
ATOM    191  CE2 PHE A  98      -3.074  53.536 141.187  1.00 16.49           C
ATOM    192  CZ  PHE A  98      -2.758  52.171 141.245  1.00 20.03           C
ATOM    193  H   PHE A  98      -9.147  54.297 142.294  1.00 22.45           H
ATOM    194  HA  PHE A  98      -7.166  52.903 143.702  1.00 26.22           H
ATOM    195  HB2 PHE A  98      -7.545  52.612 141.308  1.00 23.78           H
ATOM    196  HB3 PHE A  98      -7.027  54.269 140.989  1.00 23.78           H
ATOM    197  HD1 PHE A  98      -5.890  50.886 141.685  1.00 25.17           H
ATOM    198  HD2 PHE A  98      -4.650  54.993 141.244  1.00 18.35           H
ATOM    199  HE1 PHE A  98      -3.546  50.188 141.469  1.00 21.21           H
ATOM    200  HE2 PHE A  98      -2.288  54.268 141.061  1.00 19.78           H
ATOM    201  HZ  PHE A  98      -1.731  51.843 141.166  1.00 24.04           H
ATOM    202  N   ASN A  99      -6.416  56.104 143.187  1.00 20.13           N
ATOM    203  CA  ASN A  99      -5.591  57.225 143.616  1.00 22.66           C
ATOM    204  C   ASN A  99      -5.630  57.385 145.144  1.00 21.32           C
ATOM    205  O   ASN A  99      -4.582  57.475 145.779  1.00 21.12           O
ATOM    206  CB  ASN A  99      -6.080  58.504 142.918  1.00 19.12           C
ATOM    207  CG  ASN A  99      -5.101  59.651 143.113  1.00 21.96           C
ATOM    208  OD1 ASN A  99      -3.898  59.471 142.977  1.00 29.80           O
ATOM    209  ND2 ASN A  99      -5.601  60.857 143.368  1.00 27.12           N
ATOM    210  H   ASN A  99      -7.130  56.292 142.499  1.00 24.16           H
ATOM    211  HA  ASN A  99      -4.565  57.022 143.304  1.00 27.19           H
ATOM    212  HB2 ASN A  99      -6.146  58.292 141.849  1.00 22.95           H
ATOM    213  HB3 ASN A  99      -7.052  58.799 143.300  1.00 22.95           H
ATOM    214 HD21 ASN A  99      -4.971  61.642 143.455  1.00 32.54           H
ATOM    215 HD22 ASN A  99      -6.600  60.977 143.459  1.00 32.54           H
ATOM    216  N   GLU A 100      -6.833  57.397 145.731  1.00 21.55           N
ATOM    217  CA  GLU A 100      -7.027  57.459 147.174  1.00 28.34           C
ATOM    218  C   GLU A 100      -6.432  56.259 147.914  1.00 28.17           C
ATOM    219  O   GLU A 100      -5.816  56.442 148.961  1.00 28.19           O
ATOM    220  CB  GLU A 100      -8.516  57.617 147.518  0.95 27.48           C
ATOM    221  CG  GLU A 100      -8.893  59.100 147.633  1.00 49.02           C
ATOM    222  CD  GLU A 100      -8.255  59.795 148.840  0.54 35.67           C
ATOM    223  OE1 GLU A 100      -7.923  60.993 148.687  0.99 55.47           O
ATOM    224  OE2 GLU A 100      -8.094  59.131 149.888  0.85 40.77           O1-
ATOM    225  H   GLU A 100      -7.657  57.295 145.158  1.00 25.86           H
ATOM    226  HA  GLU A 100      -6.497  58.350 147.513  1.00 34.01           H
ATOM    227  HB2 GLU A 100      -9.128  57.160 146.739  1.00 32.97           H
ATOM    228  HB3 GLU A 100      -8.741  57.100 148.451  1.00 32.97           H
ATOM    229  HG2 GLU A 100      -8.676  59.645 146.716  1.00 58.82           H
ATOM    230  HG3 GLU A 100      -9.971  59.133 147.777  0.74 58.82           H
ATOM    231  N   MET A 101      -6.617  55.041 147.390  1.00 23.61           N
ATOM    232  CA  MET A 101      -6.116  53.822 148.002  1.00 24.46           C
ATOM    233  C   MET A 101      -4.594  53.771 148.063  1.00 26.92           C
ATOM    234  O   MET A 101      -4.074  53.161 148.991  1.00 25.86           O
ATOM    235  CB  MET A 101      -6.645  52.575 147.290  1.00 20.34           C
ATOM    236  CG  MET A 101      -8.140  52.309 147.487  1.00 22.95           C
ATOM    237  SD  MET A 101      -8.729  52.339 149.192  1.00 30.69           S
ATOM    238  CE  MET A 101      -7.995  50.823 149.824  1.00 24.21           C
ATOM    239  H   MET A 101      -7.139  54.948 146.530  1.00 28.33           H
ATOM    240  HA  MET A 101      -6.475  53.805 149.030  1.00 29.35           H
ATOM    241  HB2 MET A 101      -6.436  52.650 146.224  1.00 24.41           H
ATOM    242  HB3 MET A 101      -6.099  51.724 147.687  1.00 24.41           H
ATOM    243  HG2 MET A 101      -8.722  53.035 146.930  1.00 27.54           H
ATOM    244  HG3 MET A 101      -8.365  51.324 147.086  1.00 27.54           H
ATOM    245  HE1 MET A 101      -8.243  50.717 150.879  1.00 29.05           H
ATOM    246  HE2 MET A 101      -8.395  49.976 149.269  1.00 29.05           H
ATOM    247  HE3 MET A 101      -6.913  50.867 149.709  1.00 29.05           H
ATOM    248  N   MET A 102      -3.886  54.389 147.108  1.00 20.98           N
ATOM    249  CA  MET A 102      -2.431  54.523 147.164  1.00 24.11           C
ATOM    250  C   MET A 102      -2.015  55.318 148.402  1.00 31.48           C
ATOM    251  O   MET A 102      -1.102  54.902 149.110  1.00 19.49           O
ATOM    252  CB  MET A 102      -1.876  55.182 145.890  1.00 26.25           C
ATOM    253  CG  MET A 102      -2.076  54.368 144.607  1.00 22.19           C
ATOM    254  SD  MET A 102      -1.324  52.726 144.609  1.00 20.08           S
ATOM    255  CE  MET A 102      -2.778  51.707 144.969  1.00 18.89           C
ATOM    256  H   MET A 102      -4.376  54.847 146.352  1.00 25.17           H
ATOM    257  HA  MET A 102      -2.001  53.526 147.252  1.00 28.93           H
ATOM    258  HB2 MET A 102      -2.346  56.154 145.759  1.00 31.50           H
ATOM    259  HB3 MET A 102      -0.808  55.349 146.013  1.00 31.50           H
ATOM    260  HG2 MET A 102      -3.137  54.237 144.440  1.00 26.63           H
ATOM    261  HG3 MET A 102      -1.674  54.932 143.764  1.00 26.63           H
ATOM    262  HE1 MET A 102      -2.489  50.657 144.985  1.00 22.66           H
ATOM    263  HE2 MET A 102      -3.182  51.983 145.940  1.00 22.66           H
ATOM    264  HE3 MET A 102      -3.536  51.864 144.202  1.00 22.66           H
ATOM    265  N   SER A 103      -2.704  56.432 148.683  1.00 28.68           N
ATOM    266  CA  SER A 103      -2.457  57.255 149.863  1.00 33.90           C
ATOM    267  C   SER A 103      -2.694  56.469 151.153  1.00 24.82           C
ATOM    268  O   SER A 103      -1.855  56.508 152.051  1.00 32.76           O
ATOM    269  CB  SER A 103      -3.360  58.485 149.820  1.00 27.05           C
ATOM    270  OG  SER A 103      -3.071  59.346 150.894  1.00 45.50           O
ATOM    271  H   SER A 103      -3.477  56.690 148.086  1.00 34.41           H
ATOM    272  HA  SER A 103      -1.417  57.586 149.820  1.00 40.68           H
ATOM    273  HB2 SER A 103      -3.166  59.011 148.892  1.00 32.45           H
ATOM    274  HB3 SER A 103      -4.409  58.194 149.894  1.00 32.45           H
ATOM    275  HG  SER A 103      -3.631  60.127 150.820  1.00 54.60           H
ATOM    276  N   ARG A 104      -3.826  55.755 151.238  1.00 24.18           N
ATOM    277  CA  ARG A 104      -4.172  54.913 152.381  1.00 30.56           C
ATOM    278  C   ARG A 104      -3.166  53.788 152.623  1.00 35.88           C
ATOM    279  O   ARG A 104      -2.959  53.417 153.776  1.00 28.16           O
ATOM    280  CB  ARG A 104      -5.571  54.316 152.212  1.00 26.14           C
ATOM    281  CG  ARG A 104      -6.681  55.372 152.214  1.00 32.78           C
ATOM    282  CD  ARG A 104      -8.029  54.671 152.348  1.00 28.57           C
ATOM    283  NE  ARG A 104      -9.145  55.618 152.421  1.00 38.10           N
ATOM    284  CZ  ARG A 104     -10.421  55.280 152.642  1.00 34.24           C
ATOM    285  NH1 ARG A 104     -10.780  54.014 152.849  1.00 38.22           N
ATOM    286  NH2 ARG A 104     -11.358  56.219 152.652  1.00 55.13           N1+
ATOM    287  H   ARG A 104      -4.476  55.782 150.463  1.00 29.02           H
ATOM    288  HA  ARG A 104      -4.178  55.542 153.270  1.00 36.68           H
ATOM    289  HB2 ARG A 104      -5.610  53.749 151.283  1.00 31.37           H
ATOM    290  HB3 ARG A 104      -5.751  53.626 153.036  1.00 31.37           H
ATOM    291  HG2 ARG A 104      -6.547  56.038 153.063  1.00 39.34           H
ATOM    292  HG3 ARG A 104      -6.655  55.961 151.303  1.00 39.34           H
ATOM    293  HD2 ARG A 104      -8.173  54.009 151.499  1.00 34.28           H
ATOM    294  HD3 ARG A 104      -8.018  54.076 153.258  1.00 34.28           H
ATOM    295  HE  ARG A 104      -8.927  56.587 152.252  1.00 45.72           H
ATOM    296 HH11 ARG A 104     -10.085  53.286 152.837  1.00 45.87           H
ATOM    297 HH12 ARG A 104     -11.748  53.783 153.008  1.00 45.87           H
ATOM    298 HH21 ARG A 104     -11.110  57.186 152.496  1.00 66.16           H
ATOM    299 HH22 ARG A 104     -12.325  55.975 152.808  1.00 66.16           H
ATOM    300  N   GLN A 105      -2.557  53.262 151.553  1.00 28.69           N
ATOM    301  CA  GLN A 105      -1.534  52.221 151.601  1.00 23.13           C
ATOM    302  C   GLN A 105      -0.123  52.758 151.847  1.00 21.71           C
ATOM    303  O   GLN A 105       0.824  51.977 151.826  1.00 25.50           O
ATOM    304  CB  GLN A 105      -1.595  51.361 150.325  1.00 19.36           C
ATOM    305  CG  GLN A 105      -2.782  50.391 150.338  1.00 21.42           C
ATOM    306  CD  GLN A 105      -2.681  49.324 151.433  1.00 25.48           C
ATOM    307  OE1 GLN A 105      -1.609  49.004 151.940  1.00 27.69           O
ATOM    308  NE2 GLN A 105      -3.809  48.733 151.793  1.00 19.87           N
ATOM    309  H   GLN A 105      -2.795  53.622 150.640  1.00 34.43           H
ATOM    310  HA  GLN A 105      -1.767  51.573 152.446  1.00 27.76           H
ATOM    311  HB2 GLN A 105      -1.674  52.012 149.455  1.00 23.24           H
ATOM    312  HB3 GLN A 105      -0.680  50.778 150.216  1.00 23.24           H
ATOM    313  HG2 GLN A 105      -3.724  50.932 150.430  1.00 25.70           H
ATOM    314  HG3 GLN A 105      -2.778  49.878 149.378  1.00 25.70           H
ATOM    315 HE21 GLN A 105      -4.685  49.009 151.377  1.00 23.84           H
ATOM    316 HE22 GLN A 105      -3.791  48.011 152.500  1.00 23.84           H
ATOM    317  N   ASN A 106       0.026  54.071 152.073  1.00 21.61           N
ATOM    318  CA  ASN A 106       1.301  54.734 152.323  1.00 27.55           C
ATOM    319  C   ASN A 106       2.234  54.651 151.108  1.00 27.88           C
ATOM    320  O   ASN A 106       3.451  54.672 151.267  1.00 23.45           O
ATOM    321  CB  ASN A 106       1.976  54.165 153.593  1.00 37.33           C
ATOM    322  CG  ASN A 106       3.007  55.109 154.220  1.00 55.55           C
ATOM    323  OD1 ASN A 106       3.113  56.281 153.875  1.00 59.44           O
ATOM    324  ND2 ASN A 106       3.777  54.615 155.182  1.00 60.37           N
ATOM    325  H   ASN A 106      -0.796  54.658 152.088  1.00 25.94           H
ATOM    326  HA  ASN A 106       1.083  55.789 152.487  1.00 33.06           H
ATOM    327  HB2 ASN A 106       1.216  53.926 154.338  1.00 44.79           H
ATOM    328  HB3 ASN A 106       2.477  53.231 153.345  1.00 44.79           H
ATOM    329 HD21 ASN A 106       4.451  55.219 155.628  1.00 72.45           H
ATOM    330 HD22 ASN A 106       3.649  53.655 155.472  1.00 72.45           H
ATOM    331  N   VAL A 107       1.684  54.566 149.893  1.00 26.33           N
ATOM    332  CA  VAL A 107       2.480  54.499 148.673  1.00 19.70           C
ATOM    333  C   VAL A 107       3.003  55.898 148.378  1.00 21.71           C
ATOM    334  O   VAL A 107       2.215  56.833 148.263  1.00 23.45           O
ATOM    335  CB  VAL A 107       1.647  53.947 147.507  1.00 21.38           C
ATOM    336  CG1 VAL A 107       2.468  53.926 146.212  1.00 22.14           C
ATOM    337  CG2 VAL A 107       1.142  52.532 147.810  1.00 21.22           C
ATOM    338  H   VAL A 107       0.677  54.621 149.804  1.00 31.60           H
ATOM    339  HA  VAL A 107       3.319  53.821 148.832  1.00 23.64           H
ATOM    340  HB  VAL A 107       0.791  54.594 147.353  1.00 25.66           H
ATOM    341 HG11 VAL A 107       1.869  53.532 145.395  1.00 26.57           H
ATOM    342 HG12 VAL A 107       2.779  54.932 145.936  1.00 26.57           H
ATOM    343 HG13 VAL A 107       3.349  53.302 146.342  1.00 26.57           H
ATOM    344 HG21 VAL A 107       0.543  52.168 146.980  1.00 25.46           H
ATOM    345 HG22 VAL A 107       1.984  51.863 147.970  1.00 25.46           H
ATOM    346 HG23 VAL A 107       0.517  52.530 148.698  1.00 25.46           H
ATOM    347  N   ASP A 108       4.324  56.032 148.259  1.00 20.37           N
ATOM    348  CA  ASP A 108       4.981  57.284 147.902  1.00 27.53           C
ATOM    349  C   ASP A 108       5.549  57.270 146.477  1.00 23.90           C
ATOM    350  O   ASP A 108       5.987  58.312 145.999  1.00 27.50           O
ATOM    351  CB  ASP A 108       6.046  57.642 148.945  1.00 22.22           C
ATOM    352  CG  ASP A 108       7.173  56.631 149.057  1.00 34.10           C
ATOM    353  OD1 ASP A 108       7.811  56.331 148.025  1.00 31.89           O
ATOM    354  OD2 ASP A 108       7.421  56.195 150.199  1.00 37.33           O1-
ATOM    355  H   ASP A 108       4.907  55.216 148.371  1.00 24.45           H
ATOM    356  HA  ASP A 108       4.244  58.085 147.919  1.00 33.04           H
ATOM    357  HB2 ASP A 108       6.498  58.578 148.633  1.00 26.67           H
ATOM    358  HB3 ASP A 108       5.567  57.772 149.917  1.00 26.67           H
ATOM    359  N   THR A 109       5.578  56.109 145.805  1.00 25.88           N
ATOM    360  CA  THR A 109       6.109  55.958 144.455  1.00 21.58           C
ATOM    361  C   THR A 109       5.331  54.889 143.690  1.00 21.97           C
ATOM    362  O   THR A 109       5.064  53.813 144.222  1.00 19.03           O
ATOM    363  CB  THR A 109       7.608  55.617 144.481  1.00 22.97           C
ATOM    364  OG1 THR A 109       8.354  56.567 145.201  1.00 25.97           O
ATOM    365  CG2 THR A 109       8.174  55.616 143.060  1.00 24.72           C
ATOM    366  H   THR A 109       5.198  55.284 146.246  1.00 31.06           H
ATOM    367  HA  THR A 109       6.004  56.914 143.955  1.00 25.90           H
ATOM    368  HB  THR A 109       7.762  54.639 144.935  1.00 27.57           H
ATOM    369  HG1 THR A 109       7.988  56.624 146.091  1.00 31.16           H
ATOM    370 HG21 THR A 109       9.222  55.362 143.107  1.00 29.66           H
ATOM    371 HG22 THR A 109       7.701  54.865 142.434  1.00 29.66           H
ATOM    372 HG23 THR A 109       8.067  56.606 142.612  1.00 29.66           H
ATOM    373  N   VAL A 110       5.025  55.179 142.423  1.00 19.66           N
ATOM    374  CA  VAL A 110       4.445  54.245 141.463  1.00 20.33           C
ATOM    375  C   VAL A 110       5.328  54.220 140.214  1.00 22.71           C
ATOM    376  O   VAL A 110       5.637  55.266 139.655  1.00 22.29           O
ATOM    377  CB  VAL A 110       3.000  54.663 141.136  1.00 16.45           C
ATOM    378  CG1 VAL A 110       2.387  53.737 140.078  1.00 20.92           C
ATOM    379  CG2 VAL A 110       2.120  54.632 142.394  1.00 20.38           C
ATOM    380  H   VAL A 110       5.281  56.091 142.069  1.00 23.59           H
ATOM    381  HA  VAL A 110       4.425  53.241 141.885  1.00 24.40           H
ATOM    382  HB  VAL A 110       3.008  55.680 140.747  1.00 19.74           H
ATOM    383 HG11 VAL A 110       1.362  54.034 139.871  1.00 25.10           H
ATOM    384 HG12 VAL A 110       2.943  53.796 139.144  1.00 25.10           H
ATOM    385 HG13 VAL A 110       2.401  52.709 140.433  1.00 25.10           H
ATOM    386 HG21 VAL A 110       1.101  54.923 142.149  1.00 24.45           H
ATOM    387 HG22 VAL A 110       2.115  53.633 142.821  1.00 24.45           H
ATOM    388 HG23 VAL A 110       2.490  55.329 143.143  1.00 24.45           H
ATOM    389  N   PHE A 111       5.712  53.022 139.769  1.00 16.20           N
ATOM    390  CA  PHE A 111       6.445  52.796 138.528  1.00 17.86           C
ATOM    391  C   PHE A 111       5.456  52.310 137.480  1.00 17.37           C
ATOM    392  O   PHE A 111       4.685  51.398 137.752  1.00 16.55           O
ATOM    393  CB  PHE A 111       7.534  51.739 138.756  1.00 18.16           C
ATOM    394  CG  PHE A 111       8.504  52.095 139.864  1.00 16.40           C
ATOM    395  CD1 PHE A 111       8.217  51.750 141.198  1.00 21.76           C
ATOM    396  CD2 PHE A 111       9.676  52.811 139.569  1.00 17.09           C
ATOM    397  CE1 PHE A 111       9.089  52.131 142.229  1.00 18.39           C
ATOM    398  CE2 PHE A 111      10.545  53.201 140.601  1.00 16.47           C
ATOM    399  CZ  PHE A 111      10.251  52.862 141.930  1.00 20.08           C
ATOM    400  H   PHE A 111       5.394  52.201 140.263  1.00 19.44           H
ATOM    401  HA  PHE A 111       6.910  53.719 138.190  1.00 21.44           H
ATOM    402  HB2 PHE A 111       7.061  50.785 138.996  1.00 21.79           H
ATOM    403  HB3 PHE A 111       8.089  51.625 137.824  1.00 21.79           H
ATOM    404  HD1 PHE A 111       7.320  51.201 141.436  1.00 26.11           H
ATOM    405  HD2 PHE A 111       9.909  53.066 138.546  1.00 20.51           H
ATOM    406  HE1 PHE A 111       8.863  51.864 143.250  1.00 22.07           H
ATOM    407  HE2 PHE A 111      11.443  53.756 140.372  1.00 19.76           H
ATOM    408  HZ  PHE A 111      10.915  53.173 142.720  1.00 24.10           H
ATOM    409  N   GLY A 112       5.433  52.885 136.281  1.00 15.75           N
ATOM    410  CA  GLY A 112       4.470  52.418 135.300  1.00 14.67           C
ATOM    411  C   GLY A 112       4.636  53.020 133.931  1.00 17.02           C
ATOM    412  O   GLY A 112       5.441  53.922 133.730  1.00 15.56           O
ATOM    413  H   GLY A 112       6.017  53.683 136.064  1.00 18.90           H
ATOM    414  HA2 GLY A 112       4.545  51.333 135.214  1.00 17.60           H
ATOM    415  HA3 GLY A 112       3.482  52.677 135.671  1.00 17.60           H
ATOM    416  N   TYR A 113       3.821  52.514 133.006  1.00 18.11           N
ATOM    417  CA  TYR A 113       3.770  52.980 131.636  1.00 16.77           C
ATOM    418  C   TYR A 113       2.299  52.966 131.214  1.00 11.08           C
ATOM    419  O   TYR A 113       1.627  51.962 131.442  1.00 12.39           O
ATOM    420  CB  TYR A 113       4.615  52.023 130.789  1.00 12.94           C
ATOM    421  CG  TYR A 113       5.097  52.643 129.500  1.00 16.96           C
ATOM    422  CD1 TYR A 113       6.370  53.234 129.453  1.00 12.00           C
ATOM    423  CD2 TYR A 113       4.277  52.649 128.360  1.00 14.10           C
ATOM    424  CE1 TYR A 113       6.821  53.845 128.276  1.00 16.28           C
ATOM    425  CE2 TYR A 113       4.722  53.261 127.176  1.00 13.80           C
ATOM    426  CZ  TYR A 113       5.988  53.889 127.146  1.00 15.54           C
ATOM    427  OH  TYR A 113       6.419  54.529 126.035  1.00 17.92           O
ATOM    428  H   TYR A 113       3.147  51.812 133.282  1.00 21.73           H
ATOM    429  HA  TYR A 113       4.183  53.983 131.582  1.00 20.12           H
ATOM    430  HB2 TYR A 113       5.493  51.719 131.362  1.00 15.52           H
ATOM    431  HB3 TYR A 113       4.030  51.129 130.572  1.00 15.52           H
ATOM    432  HD1 TYR A 113       6.991  53.249 130.333  1.00 14.40           H
ATOM    433  HD2 TYR A 113       3.298  52.199 128.401  1.00 16.92           H
ATOM    434  HE1 TYR A 113       7.795  54.301 128.243  1.00 19.53           H
ATOM    435  HE2 TYR A 113       4.100  53.236 126.297  1.00 16.56           H
ATOM    436  HH  TYR A 113       5.668  54.825 125.529  1.00 21.51           H
ATOM    437  N   PRO A 114       1.763  54.031 130.601  1.00 12.82           N
ATOM    438  CA  PRO A 114       0.341  54.089 130.298  1.00 13.44           C
ATOM    439  C   PRO A 114       0.005  53.389 128.977  1.00 17.94           C
ATOM    440  O   PRO A 114       0.863  53.068 128.154  1.00 17.18           O
ATOM    441  CB  PRO A 114       0.049  55.588 130.180  1.00  8.26           C
ATOM    442  CG  PRO A 114       1.354  56.135 129.638  1.00 12.22           C
ATOM    443  CD  PRO A 114       2.404  55.312 130.374  1.00 13.98           C
ATOM    444  HA  PRO A 114      -0.266  53.742 131.135  1.00 16.13           H
ATOM    445  HB2 PRO A 114      -0.806  55.843 129.552  1.00  9.91           H
ATOM    446  HB3 PRO A 114      -0.092  55.980 131.181  1.00  9.91           H
ATOM    447  HG2 PRO A 114       1.369  55.942 128.574  1.00 14.66           H
ATOM    448  HG3 PRO A 114       1.473  57.193 129.864  1.00 14.66           H
ATOM    449  HD2 PRO A 114       3.295  55.218 129.753  1.00 16.78           H
ATOM    450  HD3 PRO A 114       2.618  55.788 131.329  1.00 16.78           H
ATOM    451  N   GLY A 115      -1.291  53.162 128.802  1.00 14.92           N
ATOM    452  CA  GLY A 115      -1.891  52.570 127.628  1.00 12.97           C
ATOM    453  C   GLY A 115      -3.408  52.647 127.725  1.00 14.96           C
ATOM    454  O   GLY A 115      -3.956  53.078 128.737  1.00 13.95           O
ATOM    455  H   GLY A 115      -1.922  53.447 129.535  1.00 17.90           H
ATOM    456  HA2 GLY A 115      -1.532  53.089 126.740  1.00 15.57           H
ATOM    457  HA3 GLY A 115      -1.586  51.533 127.578  1.00 15.57           H
ATOM    458  N   GLY A 116      -4.076  52.218 126.657  1.00 13.48           N
ATOM    459  CA  GLY A 116      -5.493  52.475 126.396  1.00 12.35           C
ATOM    460  C   GLY A 116      -6.403  51.972 127.511  1.00 15.77           C
ATOM    461  O   GLY A 116      -7.206  52.700 128.049  1.00 14.76           O
ATOM    462  H   GLY A 116      -3.543  51.815 125.929  1.00 16.17           H
ATOM    463  HA2 GLY A 116      -5.688  53.564 126.222  1.00 14.82           H
ATOM    464  HA3 GLY A 116      -5.793  51.972 125.433  1.00 14.82           H
ATOM    465  N   ALA A 117      -6.243  50.676 127.846  1.00 14.85           N
ATOM    466  CA  ALA A 117      -7.054  49.979 128.839  1.00 14.82           C
ATOM    467  C   ALA A 117      -6.913  50.564 130.244  1.00 12.89           C
ATOM    468  O   ALA A 117      -7.877  50.504 131.000  1.00 16.14           O
ATOM    469  CB  ALA A 117      -6.698  48.493 128.861  1.00 13.63           C
ATOM    470  H   ALA A 117      -5.546  50.122 127.366  1.00 17.82           H
ATOM    471  HA  ALA A 117      -8.100  50.050 128.540  1.00 17.78           H
ATOM    472  HB1 ALA A 117      -7.279  47.999 129.630  1.00 16.36           H
ATOM    473  HB2 ALA A 117      -6.924  48.023 127.905  1.00 16.36           H
ATOM    474  HB3 ALA A 117      -5.647  48.356 129.100  1.00 16.36           H
ATOM    475  N   ILE A 118      -5.743  51.117 130.593  1.00 14.20           N
ATOM    476  CA  ILE A 118      -5.485  51.684 131.917  1.00 14.25           C
ATOM    477  C   ILE A 118      -5.734  53.203 131.984  1.00 14.96           C
ATOM    478  O   ILE A 118      -5.550  53.805 133.040  1.00 16.50           O
ATOM    479  CB  ILE A 118      -4.090  51.238 132.420  1.00  9.29           C
ATOM    480  CG1 ILE A 118      -3.865  51.410 133.939  1.00 12.22           C
ATOM    481  CG2 ILE A 118      -2.963  51.921 131.632  1.00 12.26           C
ATOM    482  CD1 ILE A 118      -4.871  50.628 134.790  1.00 17.74           C
ATOM    483  H   ILE A 118      -5.000  51.156 129.910  1.00 17.04           H
ATOM    484  HA  ILE A 118      -6.212  51.231 132.583  1.00 17.10           H
ATOM    485  HB  ILE A 118      -3.994  50.178 132.212  1.00 11.15           H
ATOM    486 HG12 ILE A 118      -2.867  51.053 134.197  1.00 14.66           H
ATOM    487 HG13 ILE A 118      -3.907  52.455 134.225  1.00 14.66           H
ATOM    488 HG21 ILE A 118      -1.990  51.624 132.017  1.00 14.71           H
ATOM    489 HG22 ILE A 118      -3.013  51.629 130.592  1.00 14.71           H
ATOM    490 HG23 ILE A 118      -3.054  52.999 131.677  1.00 14.71           H
ATOM    491 HD11 ILE A 118      -4.674  50.792 135.841  1.00 21.28           H
ATOM    492 HD12 ILE A 118      -5.893  50.939 134.606  1.00 21.28           H
ATOM    493 HD13 ILE A 118      -4.776  49.567 134.600  1.00 21.28           H
ATOM    494  N   LEU A 119      -6.166  53.834 130.881  1.00 12.79           N
ATOM    495  CA  LEU A 119      -6.385  55.278 130.826  1.00 14.83           C
ATOM    496  C   LEU A 119      -7.294  55.878 131.897  1.00 16.33           C
ATOM    497  O   LEU A 119      -6.999  57.000 132.308  1.00 19.59           O
ATOM    498  CB  LEU A 119      -6.918  55.712 129.454  1.00 16.38           C
ATOM    499  CG  LEU A 119      -5.872  55.723 128.338  1.00 20.80           C
ATOM    500  CD1 LEU A 119      -6.488  56.342 127.079  1.00 17.99           C
ATOM    501  CD2 LEU A 119      -4.594  56.469 128.724  1.00 23.88           C
ATOM    502  H   LEU A 119      -6.324  53.296 130.037  1.00 15.35           H
ATOM    503  HA  LEU A 119      -5.418  55.735 131.009  1.00 17.79           H
ATOM    504  HB2 LEU A 119      -7.740  55.057 129.163  1.00 19.66           H
ATOM    505  HB3 LEU A 119      -7.314  56.722 129.546  1.00 19.66           H
ATOM    506  HG  LEU A 119      -5.615  54.707 128.100  1.00 24.96           H
ATOM    507 HD11 LEU A 119      -5.773  56.318 126.260  1.00 21.59           H
ATOM    508 HD12 LEU A 119      -7.372  55.778 126.782  1.00 21.59           H
ATOM    509 HD13 LEU A 119      -6.766  57.374 127.275  1.00 21.59           H
ATOM    510 HD21 LEU A 119      -3.923  56.479 127.890  1.00 28.66           H
ATOM    511 HD22 LEU A 119      -4.835  57.492 128.985  1.00 28.66           H
ATOM    512 HD23 LEU A 119      -4.050  55.972 129.526  1.00 28.66           H
ATOM    513  N   PRO A 120      -8.356  55.212 132.380  1.00 17.10           N
ATOM    514  CA  PRO A 120      -9.177  55.793 133.433  1.00 15.76           C
ATOM    515  C   PRO A 120      -8.403  55.986 134.751  1.00 20.96           C
ATOM    516  O   PRO A 120      -8.668  56.939 135.480  1.00 15.43           O
ATOM    517  CB  PRO A 120     -10.314  54.789 133.624  1.00 18.59           C
ATOM    518  CG  PRO A 120     -10.415  54.081 132.275  1.00 20.40           C
ATOM    519  CD  PRO A 120      -8.952  53.984 131.872  1.00 16.31           C
ATOM    520  HA  PRO A 120      -9.633  56.710 133.060  1.00 18.91           H
ATOM    521  HB2 PRO A 120      -9.947  54.073 134.352  1.00 22.31           H
ATOM    522  HB3 PRO A 120     -11.258  55.215 133.959  1.00 22.31           H
ATOM    523  HG2 PRO A 120     -10.820  53.076 132.380  1.00 24.48           H
ATOM    524  HG3 PRO A 120     -11.003  54.670 131.571  1.00 24.48           H
ATOM    525  HD2 PRO A 120      -8.482  53.117 132.335  1.00 19.57           H
ATOM    526  HD3 PRO A 120      -8.909  53.923 130.787  1.00 19.57           H
ATOM    527  N   VAL A 121      -7.418  55.120 135.035  1.00 16.78           N
ATOM    528  CA  VAL A 121      -6.556  55.246 136.207  1.00 20.41           C
ATOM    529  C   VAL A 121      -5.540  56.362 135.997  1.00 21.10           C
ATOM    530  O   VAL A 121      -5.385  57.191 136.889  1.00 20.66           O
ATOM    531  CB  VAL A 121      -5.852  53.927 136.563  1.00 10.74           C
ATOM    532  CG1 VAL A 121      -5.037  54.091 137.853  1.00 13.79           C
ATOM    533  CG2 VAL A 121      -6.862  52.792 136.751  1.00 13.99           C
ATOM    534  H   VAL A 121      -7.215  54.374 134.383  1.00 20.13           H
ATOM    535  HA  VAL A 121      -7.183  55.516 137.055  1.00 24.49           H
ATOM    536  HB  VAL A 121      -5.172  53.665 135.758  1.00 12.88           H
ATOM    537 HG11 VAL A 121      -4.548  53.155 138.113  1.00 16.55           H
ATOM    538 HG12 VAL A 121      -4.261  54.844 137.733  1.00 16.55           H
ATOM    539 HG13 VAL A 121      -5.693  54.391 138.667  1.00 16.55           H
ATOM    540 HG21 VAL A 121      -6.344  51.881 137.040  1.00 16.79           H
ATOM    541 HG22 VAL A 121      -7.574  53.050 137.529  1.00 16.79           H
ATOM    542 HG23 VAL A 121      -7.392  52.599 135.821  1.00 16.79           H
ATOM    543  N   TYR A 122      -4.867  56.399 134.838  1.00 16.29           N
ATOM    544  CA  TYR A 122      -3.910  57.451 134.518  1.00 17.42           C
ATOM    545  C   TYR A 122      -4.540  58.841 134.590  1.00 15.94           C
ATOM    546  O   TYR A 122      -3.900  59.771 135.065  1.00 17.67           O
ATOM    547  CB  TYR A 122      -3.189  57.183 133.198  1.00 12.77           C
ATOM    548  CG  TYR A 122      -1.978  56.302 133.404  1.00 17.65           C
ATOM    549  CD1 TYR A 122      -2.122  54.907 133.461  1.00 11.97           C
ATOM    550  CD2 TYR A 122      -0.721  56.890 133.638  1.00 16.92           C
ATOM    551  CE1 TYR A 122      -1.011  54.091 133.721  1.00  9.93           C
ATOM    552  CE2 TYR A 122       0.392  56.085 133.924  1.00 14.75           C
ATOM    553  CZ  TYR A 122       0.248  54.683 133.961  1.00 17.25           C
ATOM    554  OH  TYR A 122       1.325  53.909 134.234  1.00 15.75           O
ATOM    555  H   TYR A 122      -5.043  55.693 134.139  1.00 19.54           H
ATOM    556  HA  TYR A 122      -3.134  57.413 135.274  1.00 20.91           H
ATOM    557  HB2 TYR A 122      -3.876  56.729 132.483  1.00 15.33           H
ATOM    558  HB3 TYR A 122      -2.840  58.131 132.794  1.00 15.33           H
ATOM    559  HD1 TYR A 122      -3.094  54.468 133.324  1.00 14.37           H
ATOM    560  HD2 TYR A 122      -0.609  57.961 133.599  1.00 20.30           H
ATOM    561  HE1 TYR A 122      -1.116  53.017 133.742  1.00 11.91           H
ATOM    562  HE2 TYR A 122       1.358  56.533 134.101  1.00 17.70           H
ATOM    563  HH  TYR A 122       1.125  52.969 134.274  1.00 18.90           H
ATOM    564  N   ASP A 123      -5.799  58.980 134.172  1.00 15.23           N
ATOM    565  CA  ASP A 123      -6.495  60.251 134.244  1.00 23.57           C
ATOM    566  C   ASP A 123      -6.702  60.690 135.698  1.00 21.43           C
ATOM    567  O   ASP A 123      -6.554  61.867 136.020  1.00 22.55           O
ATOM    568  CB  ASP A 123      -7.843  60.132 133.535  1.00 16.26           C
ATOM    569  CG  ASP A 123      -8.473  61.511 133.471  1.00 21.23           C
ATOM    570  OD1 ASP A 123      -9.590  61.679 133.995  1.00 26.30           O
ATOM    571  OD2 ASP A 123      -7.822  62.405 132.900  1.00 18.62           O1-
ATOM    572  H   ASP A 123      -6.302  58.174 133.828  1.00 18.28           H
ATOM    573  HA  ASP A 123      -5.879  60.995 133.742  1.00 28.28           H
ATOM    574  HB2 ASP A 123      -7.644  59.794 132.517  1.00 19.51           H
ATOM    575  HB3 ASP A 123      -8.500  59.436 134.060  1.00 19.51           H
ATOM    576  N   ALA A 124      -7.071  59.742 136.564  1.00 19.15           N
ATOM    577  CA  ALA A 124      -7.332  59.992 137.966  1.00 16.13           C
ATOM    578  C   ALA A 124      -6.078  60.340 138.761  1.00 15.73           C
ATOM    579  O   ALA A 124      -6.196  61.047 139.757  1.00 24.83           O
ATOM    580  CB  ALA A 124      -7.995  58.764 138.557  1.00 19.56           C
ATOM    581  H   ALA A 124      -7.165  58.790 136.241  1.00 22.98           H
ATOM    582  HA  ALA A 124      -8.033  60.822 138.050  1.00 19.35           H
ATOM    583  HB1 ALA A 124      -8.177  58.952 139.608  1.00 23.47           H
ATOM    584  HB2 ALA A 124      -8.938  58.559 138.055  1.00 23.47           H
ATOM    585  HB3 ALA A 124      -7.340  57.901 138.469  1.00 23.47           H
ATOM    586  N   ILE A 125      -4.905  59.835 138.360  1.00 20.36           N
ATOM    587  CA  ILE A 125      -3.629  60.101 139.025  1.00 16.67           C
ATOM    588  C   ILE A 125      -2.872  61.256 138.364  1.00 18.08           C
ATOM    589  O   ILE A 125      -1.753  61.547 138.773  1.00 17.70           O
ATOM    590  CB  ILE A 125      -2.757  58.832 139.130  1.00 20.26           C
ATOM    591  CG1 ILE A 125      -2.208  58.387 137.765  1.00 21.76           C
ATOM    592  CG2 ILE A 125      -3.509  57.696 139.849  1.00 16.21           C
ATOM    593  CD1 ILE A 125      -1.089  57.346 137.819  1.00 21.21           C
ATOM    594  H   ILE A 125      -4.893  59.219 137.559  1.00 24.44           H
ATOM    595  HA  ILE A 125      -3.828  60.400 140.054  1.00 20.01           H
ATOM    596  HB  ILE A 125      -1.905  59.091 139.753  1.00 24.31           H
ATOM    597 HG12 ILE A 125      -3.040  57.976 137.216  1.00 26.11           H
ATOM    598 HG13 ILE A 125      -1.816  59.234 137.204  1.00 26.11           H
ATOM    599 HG21 ILE A 125      -2.880  56.818 139.971  1.00 19.45           H
ATOM    600 HG22 ILE A 125      -3.819  58.022 140.836  1.00 19.45           H
ATOM    601 HG23 ILE A 125      -4.391  57.397 139.293  1.00 19.45           H
ATOM    602 HD11 ILE A 125      -0.762  57.117 136.806  1.00 25.45           H
ATOM    603 HD12 ILE A 125      -0.241  57.733 138.376  1.00 25.45           H
ATOM    604 HD13 ILE A 125      -1.433  56.427 138.282  1.00 25.45           H
ATOM    605  N   HIS A 126      -3.439  61.887 137.328  1.00 18.22           N
ATOM    606  CA  HIS A 126      -2.805  62.982 136.608  1.00 18.85           C
ATOM    607  C   HIS A 126      -2.490  64.126 137.576  1.00 25.86           C
ATOM    608  O   HIS A 126      -3.406  64.656 138.203  1.00 23.32           O
ATOM    609  CB  HIS A 126      -3.745  63.460 135.500  1.00 20.95           C
ATOM    610  CG  HIS A 126      -3.200  64.624 134.715  1.00 25.04           C
ATOM    611  ND1 HIS A 126      -2.044  64.614 133.930  1.00 29.97           N
ATOM    612  CD2 HIS A 126      -3.795  65.847 134.617  1.00 23.14           C
ATOM    613  CE1 HIS A 126      -1.961  65.844 133.401  1.00 23.55           C
ATOM    614  NE2 HIS A 126      -3.014  66.595 133.770  1.00 23.79           N
ATOM    615  H   HIS A 126      -4.352  61.588 137.013  1.00 21.86           H
ATOM    616  HA  HIS A 126      -1.890  62.612 136.149  1.00 22.62           H
ATOM    617  HB2 HIS A 126      -4.688  63.765 135.952  1.00 25.14           H
ATOM    618  HB3 HIS A 126      -3.955  62.639 134.818  1.00 25.14           H
ATOM    619  HD2 HIS A 126      -4.705  66.155 135.105  1.00 27.77           H
ATOM    620  HE1 HIS A 126      -1.131  66.201 132.810  1.00 28.27           H
ATOM    621  HE2 HIS A 126      -3.166  67.563 133.528  1.00 28.55           H
ATOM    622  N   ASN A 127      -1.204  64.481 137.705  1.00 26.14           N
ATOM    623  CA  ASN A 127      -0.706  65.492 138.639  1.00 36.04           C
ATOM    624  C   ASN A 127      -1.084  65.184 140.100  1.00 35.48           C
ATOM    625  O   ASN A 127      -1.293  66.102 140.894  1.00 31.80           O
ATOM    626  CB  ASN A 127      -1.171  66.895 138.203  1.00 36.14           C
ATOM    627  CG  ASN A 127      -0.591  67.330 136.867  1.00 34.77           C
ATOM    628  OD1 ASN A 127       0.592  67.147 136.602  1.00 40.94           O
ATOM    629  ND2 ASN A 127      -1.396  68.014 136.061  1.00 38.31           N
ATOM    630  H   ASN A 127      -0.512  63.989 137.156  1.00 31.37           H
ATOM    631  HA  ASN A 127       0.386  65.471 138.589  1.00 43.25           H
ATOM    632  HB2 ASN A 127      -2.259  66.946 138.179  1.00 43.37           H
ATOM    633  HB3 ASN A 127      -0.790  67.601 138.938  1.00 43.37           H
ATOM    634 HD21 ASN A 127      -1.042  68.357 135.180  1.00 45.97           H
ATOM    635 HD22 ASN A 127      -2.368  68.116 136.312  1.00 45.97           H
ATOM    636  N   SER A 128      -1.160  63.898 140.468  1.00 29.03           N
ATOM    637  CA  SER A 128      -1.461  63.500 141.834  1.00 29.51           C
ATOM    638  C   SER A 128      -0.298  63.900 142.737  1.00 28.44           C
ATOM    639  O   SER A 128       0.864  63.698 142.395  1.00 26.49           O
ATOM    640  CB  SER A 128      -1.732  61.995 141.906  1.00 33.97           C
ATOM    641  OG  SER A 128      -2.046  61.637 143.233  1.00 29.41           O
ATOM    642  H   SER A 128      -0.975  63.171 139.792  1.00 34.84           H
ATOM    643  HA  SER A 128      -2.368  64.018 142.146  1.00 35.41           H
ATOM    644  HB2 SER A 128      -2.586  61.758 141.270  1.00 40.76           H
ATOM    645  HB3 SER A 128      -0.850  61.436 141.586  1.00 40.76           H
ATOM    646  HG  SER A 128      -2.334  60.718 143.242  1.00 35.29           H
ATOM    647  N   ASP A 129      -0.621  64.467 143.895  1.00 32.65           N
ATOM    648  CA  ASP A 129       0.355  64.825 144.917  1.00 38.33           C
ATOM    649  C   ASP A 129       0.534  63.724 145.978  1.00 30.72           C
ATOM    650  O   ASP A 129       1.352  63.875 146.886  1.00 38.89           O
ATOM    651  CB  ASP A 129      -0.030  66.168 145.547  1.00 42.16           C
ATOM    652  CG  ASP A 129      -1.412  66.244 146.212  1.00 60.46           C
ATOM    653  OD1 ASP A 129      -1.700  67.336 146.748  1.00 72.10           O
ATOM    654  OD2 ASP A 129      -2.163  65.240 146.197  1.00 59.81           O1-
ATOM    655  H   ASP A 129      -1.596  64.586 144.130  1.00 39.18           H
ATOM    656  HA  ASP A 129       1.325  64.972 144.438  1.00 45.99           H
ATOM    657  HB2 ASP A 129       0.731  66.487 146.259  1.00 50.60           H
ATOM    658  HB3 ASP A 129       0.011  66.942 144.779  1.00 50.60           H
ATOM    659  N   LYS A 130      -0.237  62.629 145.873  1.00 32.89           N
ATOM    660  CA  LYS A 130      -0.267  61.529 146.836  1.00 30.84           C
ATOM    661  C   LYS A 130       0.973  60.642 146.758  1.00 33.72           C
ATOM    662  O   LYS A 130       1.256  59.916 147.707  1.00 28.68           O
ATOM    663  CB  LYS A 130      -1.536  60.687 146.643  1.00 41.96           C
ATOM    664  CG  LYS A 130      -2.808  61.533 146.749  1.00 42.67           C
ATOM    665  CD  LYS A 130      -4.070  60.681 146.584  1.00 41.51           C
ATOM    666  CE  LYS A 130      -5.347  61.516 146.599  1.00 56.40           C
ATOM    667  NZ  LYS A 130      -5.438  62.344 147.811  1.00 45.07           N1+
ATOM    668  H   LYS A 130      -0.871  62.567 145.088  1.00 39.47           H
ATOM    669  HA  LYS A 130      -0.299  61.963 147.835  1.00 37.01           H
ATOM    670  HB2 LYS A 130      -1.504  60.206 145.666  1.00 50.35           H
ATOM    671  HB3 LYS A 130      -1.561  59.909 147.406  1.00 50.35           H
ATOM    672  HG2 LYS A 130      -2.806  62.026 147.718  1.00 51.21           H
ATOM    673  HG3 LYS A 130      -2.817  62.300 145.978  1.00 51.21           H
ATOM    674  HD2 LYS A 130      -4.004  60.133 145.649  1.00 49.82           H
ATOM    675  HD3 LYS A 130      -4.139  59.955 147.380  1.00 49.82           H
ATOM    676  HE2 LYS A 130      -5.357  62.156 145.719  1.00 67.68           H
ATOM    677  HE3 LYS A 130      -6.205  60.841 146.566  1.00 67.68           H
ATOM    678  HZ1 LYS A 130      -6.266  62.074 148.330  1.00 54.08           H
ATOM    679  HZ2 LYS A 130      -4.624  62.191 148.391  1.00 54.08           H
ATOM    680  HZ3 LYS A 130      -5.497  63.320 147.557  1.00 54.08           H
ATOM    681  N   PHE A 131       1.677  60.679 145.623  1.00 30.05           N
ATOM    682  CA  PHE A 131       2.864  59.890 145.332  1.00 27.63           C
ATOM    683  C   PHE A 131       3.583  60.449 144.102  1.00 21.07           C
ATOM    684  O   PHE A 131       2.999  61.173 143.297  1.00 23.84           O
ATOM    685  CB  PHE A 131       2.472  58.415 145.128  1.00 23.20           C
ATOM    686  CG  PHE A 131       1.422  58.175 144.062  1.00 23.70           C
ATOM    687  CD1 PHE A 131       1.787  58.187 142.704  1.00 16.92           C
ATOM    688  CD2 PHE A 131       0.076  57.973 144.422  1.00 29.15           C
ATOM    689  CE1 PHE A 131       0.820  58.002 141.708  1.00 22.48           C
ATOM    690  CE2 PHE A 131      -0.896  57.786 143.426  1.00 30.33           C
ATOM    691  CZ  PHE A 131      -0.518  57.794 142.074  1.00 23.72           C
ATOM    692  H   PHE A 131       1.353  61.289 144.886  1.00 36.06           H
ATOM    693  HA  PHE A 131       3.552  59.957 146.177  1.00 33.15           H
ATOM    694  HB2 PHE A 131       3.363  57.846 144.869  1.00 27.84           H
ATOM    695  HB3 PHE A 131       2.093  58.032 146.072  1.00 27.84           H
ATOM    696  HD1 PHE A 131       2.809  58.352 142.416  1.00 20.30           H
ATOM    697  HD2 PHE A 131      -0.215  57.963 145.462  1.00 34.98           H
ATOM    698  HE1 PHE A 131       1.109  58.016 140.667  1.00 26.98           H
ATOM    699  HE2 PHE A 131      -1.930  57.623 143.697  1.00 36.40           H
ATOM    700  HZ  PHE A 131      -1.255  57.630 141.314  1.00 28.46           H
ATOM    701  N   ASN A 132       4.857  60.093 143.958  1.00 18.28           N
ATOM    702  CA  ASN A 132       5.652  60.342 142.768  1.00 25.51           C
ATOM    703  C   ASN A 132       5.486  59.216 141.751  1.00 21.97           C
ATOM    704  O   ASN A 132       5.228  58.073 142.113  1.00 25.01           O
ATOM    705  CB  ASN A 132       7.113  60.489 143.190  1.00 24.76           C
ATOM    706  CG  ASN A 132       7.306  61.701 144.096  1.00 45.83           C
ATOM    707  OD1 ASN A 132       6.766  62.774 143.840  1.00 39.58           O
ATOM    708  ND2 ASN A 132       8.143  61.565 145.113  1.00 36.46           N
ATOM    709  H   ASN A 132       5.267  59.497 144.663  1.00 21.93           H
ATOM    710  HA  ASN A 132       5.334  61.276 142.305  1.00 30.61           H
ATOM    711  HB2 ASN A 132       7.458  59.577 143.682  1.00 29.71           H
ATOM    712  HB3 ASN A 132       7.679  60.656 142.275  1.00 29.71           H
ATOM    713 HD21 ASN A 132       8.310  62.346 145.732  1.00 43.75           H
ATOM    714 HD22 ASN A 132       8.603  60.677 145.264  1.00 43.75           H
ATOM    715  N   PHE A 133       5.640  59.544 140.469  1.00 21.33           N
ATOM    716  CA  PHE A 133       5.543  58.584 139.383  1.00 18.04           C
ATOM    717  C   PHE A 133       6.890  58.484 138.670  1.00 21.60           C
ATOM    718  O   PHE A 133       7.533  59.501 138.415  1.00 20.98           O
ATOM    719  CB  PHE A 133       4.422  59.013 138.440  1.00 22.45           C
ATOM    720  CG  PHE A 133       4.097  57.951 137.415  1.00 20.21           C
ATOM    721  CD1 PHE A 133       3.065  57.030 137.671  1.00 21.26           C
ATOM    722  CD2 PHE A 133       4.861  57.849 136.235  1.00 19.61           C
ATOM    723  CE1 PHE A 133       2.791  56.012 136.745  1.00 17.88           C
ATOM    724  CE2 PHE A 133       4.592  56.826 135.316  1.00 23.51           C
ATOM    725  CZ  PHE A 133       3.557  55.918 135.572  1.00 17.56           C
ATOM    726  H   PHE A 133       5.873  60.498 140.231  1.00 25.60           H
ATOM    727  HA  PHE A 133       5.279  57.607 139.774  1.00 21.64           H
ATOM    728  HB2 PHE A 133       3.527  59.220 139.029  1.00 26.94           H
ATOM    729  HB3 PHE A 133       4.724  59.927 137.936  1.00 26.94           H
ATOM    730  HD1 PHE A 133       2.487  57.096 138.581  1.00 25.51           H
ATOM    731  HD2 PHE A 133       5.662  58.546 136.035  1.00 23.54           H
ATOM    732  HE1 PHE A 133       2.002  55.300 136.938  1.00 21.46           H
ATOM    733  HE2 PHE A 133       5.175  56.731 134.413  1.00 28.22           H
ATOM    734  HZ  PHE A 133       3.361  55.141 134.859  1.00 21.07           H
ATOM    735  N   VAL A 134       7.296  57.257 138.335  1.00 16.54           N
ATOM    736  CA  VAL A 134       8.508  56.957 137.582  1.00 18.49           C
ATOM    737  C   VAL A 134       8.103  56.273 136.279  1.00 18.88           C
ATOM    738  O   VAL A 134       7.450  55.229 136.289  1.00 14.87           O
ATOM    739  CB  VAL A 134       9.455  56.076 138.407  1.00 22.07           C
ATOM    740  CG1 VAL A 134      10.728  55.759 137.605  1.00 18.97           C
ATOM    741  CG2 VAL A 134       9.852  56.742 139.730  1.00 21.91           C
ATOM    742  H   VAL A 134       6.705  56.473 138.578  1.00 19.85           H
ATOM    743  HA  VAL A 134       9.036  57.880 137.350  1.00 22.19           H
ATOM    744  HB  VAL A 134       8.931  55.153 138.633  1.00 26.48           H
ATOM    745 HG11 VAL A 134      11.396  55.132 138.191  1.00 22.76           H
ATOM    746 HG12 VAL A 134      10.486  55.220 136.691  1.00 22.76           H
ATOM    747 HG13 VAL A 134      11.243  56.681 137.346  1.00 22.76           H
ATOM    748 HG21 VAL A 134      10.517  56.089 140.289  1.00 26.29           H
ATOM    749 HG22 VAL A 134      10.353  57.688 139.540  1.00 26.29           H
ATOM    750 HG23 VAL A 134       8.974  56.919 140.347  1.00 26.29           H
ATOM    751  N   LEU A 135       8.501  56.883 135.163  1.00 14.07           N
ATOM    752  CA  LEU A 135       8.222  56.404 133.823  1.00 14.83           C
ATOM    753  C   LEU A 135       9.500  55.762 133.268  1.00 15.38           C
ATOM    754  O   LEU A 135      10.482  56.472 133.078  1.00 19.02           O
ATOM    755  CB  LEU A 135       7.751  57.605 132.979  1.00 17.23           C
ATOM    756  CG  LEU A 135       7.370  57.245 131.529  1.00 18.55           C
ATOM    757  CD1 LEU A 135       6.055  56.461 131.460  1.00 18.67           C
ATOM    758  CD2 LEU A 135       7.254  58.518 130.686  1.00 20.37           C
ATOM    759  H   LEU A 135       9.061  57.720 135.241  1.00 16.88           H
ATOM    760  HA  LEU A 135       7.412  55.684 133.864  1.00 17.80           H
ATOM    761  HB2 LEU A 135       6.893  58.074 133.460  1.00 20.68           H
ATOM    762  HB3 LEU A 135       8.561  58.337 132.954  1.00 20.68           H
ATOM    763  HG  LEU A 135       8.150  56.628 131.096  1.00 22.26           H
ATOM    764 HD11 LEU A 135       5.799  56.231 130.427  1.00 22.41           H
ATOM    765 HD12 LEU A 135       6.161  55.522 131.988  1.00 22.41           H
ATOM    766 HD13 LEU A 135       5.249  57.033 131.911  1.00 22.41           H
ATOM    767 HD21 LEU A 135       6.996  58.265 129.658  1.00 24.44           H
ATOM    768 HD22 LEU A 135       6.485  59.166 131.099  1.00 24.44           H
ATOM    769 HD23 LEU A 135       8.205  59.045 130.688  1.00 24.44           H
ATOM    770  N   PRO A 136       9.510  54.460 132.944  1.00 13.99           N
ATOM    771  CA  PRO A 136      10.614  53.815 132.250  1.00 14.14           C
ATOM    772  C   PRO A 136      10.403  53.915 130.730  1.00 13.40           C
ATOM    773  O   PRO A 136       9.444  54.535 130.266  1.00 12.30           O
ATOM    774  CB  PRO A 136      10.504  52.360 132.703  1.00 12.89           C
ATOM    775  CG  PRO A 136       9.002  52.170 132.628  1.00 14.18           C
ATOM    776  CD  PRO A 136       8.475  53.481 133.214  1.00 10.32           C
ATOM    777  HA  PRO A 136      11.580  54.175 132.599  1.00 16.96           H
ATOM    778  HB2 PRO A 136      11.057  51.628 132.115  1.00 15.47           H
ATOM    779  HB3 PRO A 136      10.814  52.319 133.746  1.00 15.47           H
ATOM    780  HG2 PRO A 136       8.677  52.019 131.598  1.00 17.01           H
ATOM    781  HG3 PRO A 136       8.723  51.337 133.251  1.00 17.01           H
ATOM    782  HD2 PRO A 136       7.560  53.741 132.693  1.00 12.38           H
ATOM    783  HD3 PRO A 136       8.348  53.374 134.291  1.00 12.38           H
ATOM    784  N   LYS A 137      11.283  53.281 129.953  1.00 13.10           N
ATOM    785  CA  LYS A 137      11.101  53.095 128.515  1.00 15.26           C
ATOM    786  C   LYS A 137      10.411  51.788 128.149  1.00 15.42           C
ATOM    787  O   LYS A 137       9.899  51.667 127.038  1.00 12.44           O
ATOM    788  CB  LYS A 137      12.457  53.216 127.823  1.00 12.76           C
ATOM    789  CG  LYS A 137      13.047  54.632 127.884  1.00 15.88           C
ATOM    790  CD  LYS A 137      12.089  55.710 127.343  1.00 14.49           C
ATOM    791  CE  LYS A 137      12.753  57.067 127.152  1.00 12.64           C
ATOM    792  NZ  LYS A 137      13.259  57.591 128.425  1.00 17.29           N1+
ATOM    793  H   LYS A 137      12.046  52.783 130.392  1.00 15.72           H
ATOM    794  HA  LYS A 137      10.433  53.863 128.135  1.00 18.32           H
ATOM    795  HB2 LYS A 137      13.147  52.518 128.293  1.00 15.31           H
ATOM    796  HB3 LYS A 137      12.343  52.920 126.786  1.00 15.31           H
ATOM    797  HG2 LYS A 137      13.279  54.863 128.918  1.00 19.05           H
ATOM    798  HG3 LYS A 137      13.981  54.650 127.325  1.00 19.05           H
ATOM    799  HD2 LYS A 137      11.666  55.389 126.397  1.00 17.38           H
ATOM    800  HD3 LYS A 137      11.269  55.856 128.043  1.00 17.38           H
ATOM    801  HE2 LYS A 137      13.600  56.925 126.483  1.00 15.17           H
ATOM    802  HE3 LYS A 137      12.063  57.781 126.702  1.00 15.17           H
ATOM    803  HZ1 LYS A 137      13.373  58.592 128.369  1.00 20.75           H
ATOM    804  HZ2 LYS A 137      12.624  57.356 129.172  1.00 20.75           H
ATOM    805  HZ3 LYS A 137      14.155  57.176 128.633  1.00 20.75           H
ATOM    806  N   HIS A 138      10.409  50.827 129.071  1.00 12.13           N
ATOM    807  CA  HIS A 138       9.868  49.493 128.895  1.00 13.20           C
ATOM    808  C   HIS A 138       9.293  49.048 130.246  1.00 12.31           C
ATOM    809  O   HIS A 138       9.852  49.359 131.298  1.00 19.03           O
ATOM    810  CB  HIS A 138      11.007  48.586 128.395  1.00 13.25           C
ATOM    811  CG  HIS A 138      10.551  47.222 127.954  1.00 11.35           C
ATOM    812  ND1 HIS A 138       9.945  46.284 128.781  1.00 11.81           N
ATOM    813  CD2 HIS A 138      10.697  46.679 126.712  1.00 12.36           C
ATOM    814  CE1 HIS A 138       9.733  45.204 128.024  1.00 15.11           C
ATOM    815  NE2 HIS A 138      10.179  45.412 126.780  1.00 12.67           N
ATOM    816  H   HIS A 138      10.909  50.992 129.933  1.00 14.56           H
ATOM    817  HA  HIS A 138       9.074  49.506 128.149  1.00 15.84           H
ATOM    818  HB2 HIS A 138      11.743  48.460 129.190  1.00 15.90           H
ATOM    819  HB3 HIS A 138      11.506  49.063 127.549  1.00 15.90           H
ATOM    820  HD2 HIS A 138      11.142  47.138 125.849  1.00 14.83           H
ATOM    821  HE1 HIS A 138       9.321  44.273 128.382  1.00 18.13           H
ATOM    822  HE2 HIS A 138      10.187  44.721 126.040  1.00 15.20           H
ATOM    823  N   GLU A 139       8.161  48.335 130.230  1.00 10.10           N
ATOM    824  CA  GLU A 139       7.498  47.855 131.441  1.00 12.14           C
ATOM    825  C   GLU A 139       8.350  46.884 132.256  1.00 10.36           C
ATOM    826  O   GLU A 139       8.188  46.842 133.471  1.00 12.94           O
ATOM    827  CB  GLU A 139       6.192  47.147 131.100  1.00 13.39           C
ATOM    828  CG  GLU A 139       5.086  48.054 130.586  1.00 13.70           C
ATOM    829  CD  GLU A 139       5.170  48.306 129.097  1.00 12.56           C
ATOM    830  OE1 GLU A 139       5.984  47.731 128.346  1.00 13.31           O
ATOM    831  OE2 GLU A 139       4.231  49.186 128.712  1.00 14.89           O
ATOM    832  H   GLU A 139       7.732  48.109 129.343  1.00 12.12           H
ATOM    833  HA  GLU A 139       7.259  48.714 132.072  1.00 14.57           H
ATOM    834  HB2 GLU A 139       5.851  46.843 132.081  1.00 16.06           H
ATOM    835  HB3 GLU A 139       6.303  46.246 130.505  1.00 16.06           H
ATOM    836  HG2 GLU A 139       5.095  49.002 131.123  1.00 16.44           H
ATOM    837  HG3 GLU A 139       4.127  47.578 130.776  1.00 16.44           H
ATOM    838  HE2 GLU A 139       4.216  49.284 127.755  1.00 17.87           H
ATOM    839  N   GLN A 140       9.236  46.110 131.621  1.00 13.85           N
ATOM    840  CA  GLN A 140      10.225  45.306 132.325  1.00 13.65           C
ATOM    841  C   GLN A 140      11.078  46.198 133.232  1.00 12.11           C
ATOM    842  O   GLN A 140      11.351  45.829 134.372  1.00 17.19           O
ATOM    843  CB  GLN A 140      11.129  44.560 131.342  1.00 12.15           C
ATOM    844  CG  GLN A 140      11.980  43.528 132.101  1.00 14.61           C
ATOM    845  CD  GLN A 140      13.143  42.983 131.290  1.00 15.64           C
ATOM    846  OE1 GLN A 140      13.157  43.086 130.075  1.00 16.83           O
ATOM    847  NE2 GLN A 140      14.103  42.334 131.931  1.00 19.37           N
ATOM    848  H   GLN A 140       9.327  46.187 130.619  1.00 16.62           H
ATOM    849  HA  GLN A 140       9.692  44.573 132.926  1.00 16.38           H
ATOM    850  HB2 GLN A 140      10.526  44.053 130.588  1.00 14.58           H
ATOM    851  HB3 GLN A 140      11.784  45.274 130.844  1.00 14.58           H
ATOM    852  HG2 GLN A 140      12.374  43.930 133.027  1.00 17.53           H
ATOM    853  HG3 GLN A 140      11.326  42.697 132.346  1.00 17.53           H
ATOM    854 HE21 GLN A 140      14.062  42.245 132.935  1.00 23.25           H
ATOM    855 HE22 GLN A 140      14.872  41.928 131.415  1.00 23.25           H
ATOM    856  N   GLY A 141      11.466  47.373 132.720  1.00 14.41           N
ATOM    857  CA  GLY A 141      12.144  48.411 133.466  1.00 10.79           C
ATOM    858  C   GLY A 141      11.307  48.839 134.668  1.00 19.28           C
ATOM    859  O   GLY A 141      11.851  48.828 135.763  1.00 15.09           O
ATOM    860  H   GLY A 141      11.193  47.599 131.775  1.00 17.30           H
ATOM    861  HA2 GLY A 141      13.089  47.998 133.826  1.00 12.95           H
ATOM    862  HA3 GLY A 141      12.332  49.276 132.830  1.00 12.95           H
ATOM    863  N   ALA A 142      10.004  49.148 134.509  1.00  9.99           N
ATOM    864  CA  ALA A 142       9.122  49.474 135.645  1.00 17.95           C
ATOM    865  C   ALA A 142       9.145  48.382 136.715  1.00 18.64           C
ATOM    866  O   ALA A 142       9.144  48.691 137.905  1.00 17.40           O
ATOM    867  CB  ALA A 142       7.647  49.671 135.248  1.00 14.76           C
ATOM    868  H   ALA A 142       9.597  49.084 133.586  1.00 11.99           H
ATOM    869  HA  ALA A 142       9.486  50.399 136.090  1.00 21.54           H
ATOM    870  HB1 ALA A 142       7.063  49.876 136.146  1.00 17.71           H
ATOM    871  HB2 ALA A 142       7.488  50.511 134.588  1.00 17.71           H
ATOM    872  HB3 ALA A 142       7.254  48.772 134.780  1.00 17.71           H
ATOM    873  N   GLY A 143       9.104  47.120 136.274  1.00 16.22           N
ATOM    874  CA  GLY A 143       9.040  45.954 137.127  1.00 13.36           C
ATOM    875  C   GLY A 143      10.310  45.837 137.958  1.00 12.34           C
ATOM    876  O   GLY A 143      10.207  45.780 139.175  1.00 14.14           O
ATOM    877  H   GLY A 143       9.070  46.963 135.276  1.00 19.46           H
ATOM    878  HA2 GLY A 143       8.190  46.054 137.804  1.00 16.03           H
ATOM    879  HA3 GLY A 143       8.912  45.065 136.517  1.00 16.03           H
ATOM    880  N   HIS A 144      11.493  45.833 137.329  1.00 13.82           N
ATOM    881  CA  HIS A 144      12.773  45.752 138.030  1.00 14.98           C
ATOM    882  C   HIS A 144      13.103  46.990 138.872  1.00 17.22           C
ATOM    883  O   HIS A 144      13.771  46.856 139.895  1.00 16.96           O
ATOM    884  CB  HIS A 144      13.905  45.454 137.048  1.00 11.25           C
ATOM    885  CG  HIS A 144      13.810  44.110 136.387  1.00  7.74           C
ATOM    886  ND1 HIS A 144      13.356  42.957 136.970  1.00 16.01           N
ATOM    887  CD2 HIS A 144      14.162  43.797 135.104  1.00 14.19           C
ATOM    888  CE1 HIS A 144      13.437  41.967 136.074  1.00 19.44           C
ATOM    889  NE2 HIS A 144      13.911  42.433 134.910  1.00 13.75           N
ATOM    890  H   HIS A 144      11.518  45.918 136.321  1.00 16.59           H
ATOM    891  HA  HIS A 144      12.716  44.908 138.718  1.00 17.97           H
ATOM    892  HB2 HIS A 144      14.856  45.508 137.580  1.00 13.50           H
ATOM    893  HB3 HIS A 144      13.895  46.213 136.271  1.00 13.50           H
ATOM    894  HD1 HIS A 144      13.032  42.867 137.922  1.00 19.21           H
ATOM    895  HD2 HIS A 144      14.568  44.482 134.373  1.00 17.03           H
ATOM    896  HE1 HIS A 144      13.151  40.944 136.268  1.00 23.32           H
ATOM    897  N   MET A 145      12.635  48.176 138.466  1.00 15.14           N
ATOM    898  CA  MET A 145      12.687  49.382 139.282  1.00 16.53           C
ATOM    899  C   MET A 145      11.885  49.212 140.563  1.00 19.88           C
ATOM    900  O   MET A 145      12.376  49.556 141.631  1.00 18.39           O
ATOM    901  CB  MET A 145      12.191  50.611 138.513  1.00 17.37           C
ATOM    902  CG  MET A 145      13.110  51.111 137.396  1.00 16.59           C
ATOM    903  SD  MET A 145      12.335  52.440 136.452  1.00 18.75           S
ATOM    904  CE  MET A 145      13.373  52.435 134.974  1.00 20.55           C
ATOM    905  H   MET A 145      12.107  48.219 137.607  1.00 18.17           H
ATOM    906  HA  MET A 145      13.716  49.545 139.576  1.00 19.84           H
ATOM    907  HB2 MET A 145      11.209  50.390 138.090  1.00 20.85           H
ATOM    908  HB3 MET A 145      12.075  51.427 139.222  1.00 20.85           H
ATOM    909  HG2 MET A 145      14.026  51.500 137.834  1.00 19.91           H
ATOM    910  HG3 MET A 145      13.381  50.307 136.719  1.00 19.91           H
ATOM    911  HE1 MET A 145      13.062  53.241 134.309  1.00 24.66           H
ATOM    912  HE2 MET A 145      14.411  52.583 135.262  1.00 24.66           H
ATOM    913  HE3 MET A 145      13.263  51.480 134.462  1.00 24.66           H
ATOM    914  N   ALA A 146      10.669  48.669 140.475  1.00 16.02           N
ATOM    915  CA  ALA A 146       9.837  48.408 141.639  1.00 18.66           C
ATOM    916  C   ALA A 146      10.474  47.390 142.592  1.00 19.05           C
ATOM    917  O   ALA A 146      10.300  47.511 143.802  1.00 16.65           O
ATOM    918  CB  ALA A 146       8.454  47.956 141.182  1.00 13.12           C
ATOM    919  H   ALA A 146      10.314  48.402 139.567  1.00 19.22           H
ATOM    920  HA  ALA A 146       9.719  49.348 142.178  1.00 22.39           H
ATOM    921  HB1 ALA A 146       7.810  47.809 142.041  1.00 15.75           H
ATOM    922  HB2 ALA A 146       8.013  48.712 140.535  1.00 15.75           H
ATOM    923  HB3 ALA A 146       8.526  47.016 140.642  1.00 15.75           H
ATOM    924  N   GLU A 147      11.212  46.403 142.065  1.00 15.01           N
ATOM    925  CA  GLU A 147      11.927  45.425 142.873  1.00 16.31           C
ATOM    926  C   GLU A 147      13.090  46.077 143.609  1.00 20.85           C
ATOM    927  O   GLU A 147      13.253  45.821 144.795  1.00 16.76           O
ATOM    928  CB  GLU A 147      12.453  44.279 142.006  1.00 20.05           C
ATOM    929  CG  GLU A 147      11.327  43.454 141.374  1.00 16.97           C
ATOM    930  CD  GLU A 147      11.916  42.256 140.669  1.00 18.15           C
ATOM    931  OE1 GLU A 147      12.198  42.308 139.458  1.00 16.25           O
ATOM    932  OE2 GLU A 147      12.132  41.210 141.496  1.00 18.83           O
ATOM    933  H   GLU A 147      11.309  46.341 141.062  1.00 18.01           H
ATOM    934  HA  GLU A 147      11.237  45.007 143.608  1.00 19.58           H
ATOM    935  HB2 GLU A 147      13.004  43.622 142.679  1.00 24.06           H
ATOM    936  HB3 GLU A 147      13.152  44.633 141.247  1.00 24.06           H
ATOM    937  HG2 GLU A 147      10.805  44.041 140.631  1.00 20.37           H
ATOM    938  HG3 GLU A 147      10.614  43.125 142.129  1.00 20.37           H
ATOM    939  HE2 GLU A 147      12.594  40.490 141.053  1.00 22.59           H
ATOM    940  N   GLY A 148      13.885  46.896 142.908  1.00 18.91           N
ATOM    941  CA  GLY A 148      14.998  47.645 143.471  1.00 21.00           C
ATOM    942  C   GLY A 148      14.535  48.599 144.571  1.00 19.74           C
ATOM    943  O   GLY A 148      15.157  48.660 145.630  1.00 18.77           O
ATOM    944  H   GLY A 148      13.681  47.040 141.929  1.00 22.69           H
ATOM    945  HA2 GLY A 148      15.706  46.935 143.898  1.00 25.20           H
ATOM    946  HA3 GLY A 148      15.471  48.227 142.683  1.00 25.20           H
ATOM    947  N   TYR A 149      13.430  49.315 144.322  1.00 15.02           N
ATOM    948  CA  TYR A 149      12.748  50.159 145.289  1.00 22.39           C
ATOM    949  C   TYR A 149      12.382  49.377 146.544  1.00 24.73           C
ATOM    950  O   TYR A 149      12.710  49.811 147.646  1.00 23.36           O
ATOM    951  CB  TYR A 149      11.510  50.800 144.647  1.00 16.59           C
ATOM    952  CG  TYR A 149      10.654  51.589 145.620  1.00 13.71           C
ATOM    953  CD1 TYR A 149      10.930  52.950 145.852  1.00 19.35           C
ATOM    954  CD2 TYR A 149       9.615  50.950 146.329  1.00 17.24           C
ATOM    955  CE1 TYR A 149      10.193  53.666 146.810  1.00 18.77           C
ATOM    956  CE2 TYR A 149       8.877  51.655 147.292  1.00 21.88           C
ATOM    957  CZ  TYR A 149       9.178  53.010 147.545  1.00 23.22           C
ATOM    958  OH  TYR A 149       8.486  53.675 148.504  1.00 25.87           O
ATOM    959  H   TYR A 149      12.981  49.208 143.424  1.00 18.03           H
ATOM    960  HA  TYR A 149      13.429  50.956 145.578  1.00 26.86           H
ATOM    961  HB2 TYR A 149      11.843  51.453 143.842  1.00 19.91           H
ATOM    962  HB3 TYR A 149      10.889  50.017 144.216  1.00 19.91           H
ATOM    963  HD1 TYR A 149      11.729  53.439 145.314  1.00 23.22           H
ATOM    964  HD2 TYR A 149       9.388  49.908 146.151  1.00 20.69           H
ATOM    965  HE1 TYR A 149      10.414  54.707 147.000  1.00 22.52           H
ATOM    966  HE2 TYR A 149       8.084  51.163 147.841  1.00 26.26           H
ATOM    967  HH  TYR A 149       8.488  54.631 148.373  1.00 31.04           H
ATOM    968  N   ALA A 150      11.716  48.230 146.372  1.00 19.88           N
ATOM    969  CA  ALA A 150      11.240  47.409 147.465  1.00 21.56           C
ATOM    970  C   ALA A 150      12.372  46.835 148.307  1.00 21.50           C
ATOM    971  O   ALA A 150      12.272  46.836 149.530  1.00 21.12           O
ATOM    972  CB  ALA A 150      10.348  46.294 146.924  1.00 17.41           C
ATOM    973  H   ALA A 150      11.473  47.936 145.437  1.00 23.86           H
ATOM    974  HA  ALA A 150      10.651  48.056 148.104  1.00 25.87           H
ATOM    975  HB1 ALA A 150      10.022  45.672 147.750  1.00 20.90           H
ATOM    976  HB2 ALA A 150       9.475  46.712 146.429  1.00 20.90           H
ATOM    977  HB3 ALA A 150      10.898  45.673 146.223  1.00 20.90           H
ATOM    978  N   ARG A 151      13.446  46.378 147.661  1.00 19.38           N
ATOM    979  CA  ARG A 151      14.634  45.852 148.313  1.00 23.93           C
ATOM    980  C   ARG A 151      15.311  46.895 149.205  1.00 28.60           C
ATOM    981  O   ARG A 151      15.707  46.582 150.325  1.00 24.98           O
ATOM    982  CB  ARG A 151      15.598  45.340 147.240  1.00 27.65           C
ATOM    983  CG  ARG A 151      15.199  43.967 146.686  1.00 31.54           C
ATOM    984  CD  ARG A 151      15.564  42.862 147.677  1.00 39.50           C
ATOM    985  NE  ARG A 151      15.831  41.613 146.983  1.00 43.02           N
ATOM    986  CZ  ARG A 151      16.050  40.426 147.542  1.00 51.78           C
ATOM    987  NH1 ARG A 151      15.874  40.216 148.841  1.00 44.09           N
ATOM    988  NH2 ARG A 151      16.451  39.428 146.770  1.00 54.99           N1+
ATOM    989  H   ARG A 151      13.452  46.425 146.651  1.00 23.25           H
ATOM    990  HA  ARG A 151      14.343  45.018 148.952  1.00 28.72           H
ATOM    991  HB2 ARG A 151      15.699  46.062 146.430  1.00 33.18           H
ATOM    992  HB3 ARG A 151      16.575  45.229 147.702  1.00 33.18           H
ATOM    993  HG2 ARG A 151      14.137  43.937 146.453  1.00 37.85           H
ATOM    994  HG3 ARG A 151      15.722  43.785 145.753  1.00 37.85           H
ATOM    995  HD2 ARG A 151      16.425  43.119 148.290  1.00 47.40           H
ATOM    996  HD3 ARG A 151      14.693  42.712 148.310  1.00 47.40           H
ATOM    997  HE  ARG A 151      16.025  41.691 145.997  1.00 51.62           H
ATOM    998 HH11 ARG A 151      15.602  40.990 149.431  1.00 52.91           H
ATOM    999 HH12 ARG A 151      16.057  39.308 149.242  1.00 52.91           H
ATOM   1000 HH21 ARG A 151      16.586  39.563 145.781  1.00 65.98           H
ATOM   1001 HH22 ARG A 151      16.608  38.517 147.172  1.00 65.98           H
ATOM   1002  N   ALA A 152      15.439  48.134 148.722  1.00 20.68           N
ATOM   1003  CA  ALA A 152      16.121  49.189 149.458  1.00 25.83           C
ATOM   1004  C   ALA A 152      15.248  49.809 150.557  1.00 23.44           C
ATOM   1005  O   ALA A 152      15.793  50.295 151.545  1.00 31.79           O
ATOM   1006  CB  ALA A 152      16.620  50.253 148.480  1.00 16.84           C
ATOM   1007  H   ALA A 152      15.078  48.346 147.802  1.00 24.81           H
ATOM   1008  HA  ALA A 152      17.001  48.755 149.933  1.00 30.99           H
ATOM   1009  HB1 ALA A 152      17.148  51.035 149.022  1.00 20.21           H
ATOM   1010  HB2 ALA A 152      17.308  49.818 147.763  1.00 20.21           H
ATOM   1011  HB3 ALA A 152      15.784  50.682 147.935  1.00 20.21           H
ATOM   1012  N   SER A 153      13.920  49.849 150.383  1.00 21.45           N
ATOM   1013  CA  SER A 153      13.014  50.566 151.281  1.00 24.49           C
ATOM   1014  C   SER A 153      12.384  49.656 152.331  1.00 22.33           C
ATOM   1015  O   SER A 153      12.069  50.136 153.414  1.00 31.92           O
ATOM   1016  CB  SER A 153      11.928  51.305 150.491  1.00 21.91           C
ATOM   1017  OG  SER A 153      11.030  50.411 149.875  1.00 22.24           O
ATOM   1018  H   SER A 153      13.526  49.440 149.547  1.00 25.74           H
ATOM   1019  HA  SER A 153      13.582  51.333 151.812  1.00 29.39           H
ATOM   1020  HB2 SER A 153      11.379  51.954 151.175  1.00 26.29           H
ATOM   1021  HB3 SER A 153      12.380  51.920 149.721  1.00 26.29           H
ATOM   1022  HG  SER A 153      11.483  49.982 149.142  1.00 26.69           H
ATOM   1023  N   GLY A 154      12.125  48.388 151.992  1.00 24.80           N
ATOM   1024  CA  GLY A 154      11.280  47.490 152.767  1.00 20.83           C
ATOM   1025  C   GLY A 154       9.783  47.701 152.521  1.00 24.31           C
ATOM   1026  O   GLY A 154       8.991  47.004 153.143  1.00 27.24           O
ATOM   1027  H   GLY A 154      12.364  48.084 151.059  1.00 29.76           H
ATOM   1028  HA2 GLY A 154      11.525  46.461 152.497  1.00 25.00           H
ATOM   1029  HA3 GLY A 154      11.465  47.660 153.827  1.00 25.00           H
ATOM   1030  N   LYS A 155       9.385  48.623 151.632  1.00 24.02           N
ATOM   1031  CA  LYS A 155       7.995  48.862 151.227  1.00 26.74           C
ATOM   1032  C   LYS A 155       7.691  48.086 149.942  1.00 24.37           C
ATOM   1033  O   LYS A 155       8.617  47.828 149.179  1.00 25.33           O
ATOM   1034  CB  LYS A 155       7.774  50.371 151.009  1.00 22.23           C
ATOM   1035  CG  LYS A 155       7.961  51.193 152.294  1.00 27.39           C
ATOM   1036  CD  LYS A 155       8.109  52.692 152.021  1.00 26.89           C
ATOM   1037  CE  LYS A 155       6.879  53.295 151.348  1.00 35.16           C
ATOM   1038  NZ  LYS A 155       5.685  53.202 152.194  1.00 45.30           N1+
ATOM   1039  H   LYS A 155      10.094  49.144 151.136  1.00 28.83           H
ATOM   1040  HA  LYS A 155       7.312  48.523 152.003  1.00 32.09           H
ATOM   1041  HB2 LYS A 155       8.453  50.743 150.243  1.00 26.68           H
ATOM   1042  HB3 LYS A 155       6.759  50.525 150.646  1.00 26.68           H
ATOM   1043  HG2 LYS A 155       7.122  51.021 152.958  1.00 32.86           H
ATOM   1044  HG3 LYS A 155       8.857  50.873 152.820  1.00 32.86           H
ATOM   1045  HD2 LYS A 155       8.278  53.213 152.962  1.00 32.26           H
ATOM   1046  HD3 LYS A 155       8.978  52.860 151.386  1.00 32.26           H
ATOM   1047  HE2 LYS A 155       7.063  54.339 151.135  1.00 42.19           H
ATOM   1048  HE3 LYS A 155       6.694  52.772 150.411  1.00 42.19           H
ATOM   1049  HZ1 LYS A 155       4.918  53.697 151.760  1.00 54.37           H
ATOM   1050  HZ2 LYS A 155       5.411  52.237 152.306  1.00 54.37           H
ATOM   1051  HZ3 LYS A 155       5.859  53.601 153.103  1.00 54.37           H
ATOM   1052  N   PRO A 156       6.431  47.747 149.630  1.00 17.88           N
ATOM   1053  CA  PRO A 156       6.130  47.043 148.391  1.00 20.52           C
ATOM   1054  C   PRO A 156       6.316  47.961 147.176  1.00 21.31           C
ATOM   1055  O   PRO A 156       5.982  49.144 147.219  1.00 15.67           O
ATOM   1056  CB  PRO A 156       4.658  46.639 148.538  1.00 22.74           C
ATOM   1057  CG  PRO A 156       4.086  47.657 149.519  1.00 27.71           C
ATOM   1058  CD  PRO A 156       5.255  47.890 150.465  1.00 23.12           C
ATOM   1059  HA  PRO A 156       6.707  46.122 148.319  1.00 24.62           H
ATOM   1060  HB2 PRO A 156       4.101  46.573 147.603  1.00 27.29           H
ATOM   1061  HB3 PRO A 156       4.647  45.676 149.040  1.00 27.29           H
ATOM   1062  HG2 PRO A 156       3.800  48.563 148.990  1.00 33.25           H
ATOM   1063  HG3 PRO A 156       3.253  47.242 150.087  1.00 33.25           H
ATOM   1064  HD2 PRO A 156       5.170  48.881 150.901  1.00 27.74           H
ATOM   1065  HD3 PRO A 156       5.256  47.118 151.230  1.00 27.74           H
ATOM   1066  N   GLY A 157       6.839  47.401 146.083  1.00 19.01           N
ATOM   1067  CA  GLY A 157       7.006  48.104 144.820  1.00 19.45           C
ATOM   1068  C   GLY A 157       5.690  48.090 144.048  1.00 17.97           C
ATOM   1069  O   GLY A 157       5.127  47.024 143.841  1.00 22.17           O
ATOM   1070  H   GLY A 157       7.104  46.428 146.118  1.00 22.81           H
ATOM   1071  HA2 GLY A 157       7.306  49.131 145.021  1.00 23.33           H
ATOM   1072  HA3 GLY A 157       7.764  47.596 144.227  1.00 23.33           H
ATOM   1073  N   VAL A 158       5.174  49.253 143.650  1.00 19.06           N
ATOM   1074  CA  VAL A 158       3.874  49.370 142.987  1.00 17.16           C
ATOM   1075  C   VAL A 158       4.109  49.603 141.502  1.00 19.61           C
ATOM   1076  O   VAL A 158       4.821  50.533 141.127  1.00 18.40           O
ATOM   1077  CB  VAL A 158       3.017  50.483 143.610  1.00 15.33           C
ATOM   1078  CG1 VAL A 158       1.649  50.546 142.916  1.00 15.30           C
ATOM   1079  CG2 VAL A 158       2.790  50.237 145.108  1.00 21.31           C
ATOM   1080  H   VAL A 158       5.681  50.104 143.851  1.00 22.87           H
ATOM   1081  HA  VAL A 158       3.312  48.445 143.115  1.00 20.59           H
ATOM   1082  HB  VAL A 158       3.521  51.438 143.483  1.00 18.40           H
ATOM   1083 HG11 VAL A 158       1.038  51.328 143.357  1.00 18.37           H
ATOM   1084 HG12 VAL A 158       1.759  50.774 141.859  1.00 18.37           H
ATOM   1085 HG13 VAL A 158       1.141  49.589 143.015  1.00 18.37           H
ATOM   1086 HG21 VAL A 158       2.164  51.024 145.516  1.00 25.57           H
ATOM   1087 HG22 VAL A 158       2.300  49.279 145.262  1.00 25.57           H
ATOM   1088 HG23 VAL A 158       3.734  50.246 145.648  1.00 25.57           H
ATOM   1089  N   VAL A 159       3.492  48.753 140.677  1.00 16.80           N
ATOM   1090  CA  VAL A 159       3.562  48.807 139.225  1.00 18.25           C
ATOM   1091  C   VAL A 159       2.174  49.115 138.659  1.00 15.49           C
ATOM   1092  O   VAL A 159       1.189  48.580 139.151  1.00 18.00           O
ATOM   1093  CB  VAL A 159       4.167  47.513 138.656  1.00 18.28           C
ATOM   1094  CG1 VAL A 159       4.224  47.557 137.126  1.00 16.97           C
ATOM   1095  CG2 VAL A 159       5.585  47.288 139.195  1.00 15.59           C
ATOM   1096  H   VAL A 159       2.905  48.035 141.080  1.00 20.16           H
ATOM   1097  HA  VAL A 159       4.241  49.596 138.956  1.00 21.90           H
ATOM   1098  HB  VAL A 159       3.547  46.675 138.950  1.00 21.93           H
ATOM   1099 HG11 VAL A 159       4.678  46.647 136.739  1.00 20.36           H
ATOM   1100 HG12 VAL A 159       3.220  47.621 136.717  1.00 20.36           H
ATOM   1101 HG13 VAL A 159       4.807  48.417 136.798  1.00 20.36           H
ATOM   1102 HG21 VAL A 159       5.997  46.374 138.777  1.00 18.70           H
ATOM   1103 HG22 VAL A 159       6.225  48.126 138.927  1.00 18.70           H
ATOM   1104 HG23 VAL A 159       5.570  47.179 140.277  1.00 18.70           H
ATOM   1105  N   LEU A 160       2.094  49.979 137.640  1.00 15.57           N
ATOM   1106  CA  LEU A 160       0.858  50.342 136.956  1.00 13.14           C
ATOM   1107  C   LEU A 160       1.094  50.340 135.441  1.00 16.67           C
ATOM   1108  O   LEU A 160       1.698  51.257 134.894  1.00 16.94           O
ATOM   1109  CB  LEU A 160       0.403  51.707 137.489  1.00 12.26           C
ATOM   1110  CG  LEU A 160      -0.926  52.208 136.905  1.00 11.13           C
ATOM   1111  CD1 LEU A 160      -2.116  51.357 137.356  1.00 12.46           C
ATOM   1112  CD2 LEU A 160      -1.134  53.665 137.324  1.00 16.18           C
ATOM   1113  H   LEU A 160       2.943  50.423 137.321  1.00 18.69           H
ATOM   1114  HA  LEU A 160       0.098  49.599 137.183  1.00 15.76           H
ATOM   1115  HB2 LEU A 160       0.308  51.652 138.574  1.00 14.71           H
ATOM   1116  HB3 LEU A 160       1.183  52.432 137.250  1.00 14.71           H
ATOM   1117  HG  LEU A 160      -0.888  52.164 135.823  1.00 13.36           H
ATOM   1118 HD11 LEU A 160      -3.034  51.779 136.961  1.00 14.95           H
ATOM   1119 HD12 LEU A 160      -2.026  50.338 136.987  1.00 14.95           H
ATOM   1120 HD13 LEU A 160      -2.178  51.344 138.439  1.00 14.95           H
ATOM   1121 HD21 LEU A 160      -2.061  54.052 136.903  1.00 19.41           H
ATOM   1122 HD22 LEU A 160      -1.176  53.732 138.408  1.00 19.41           H
ATOM   1123 HD23 LEU A 160      -0.311  54.276 136.962  1.00 19.41           H
ATOM   1124  N   VAL A 161       0.627  49.302 134.747  1.00 15.68           N
ATOM   1125  CA  VAL A 161       0.802  49.133 133.305  1.00 12.69           C
ATOM   1126  C   VAL A 161      -0.544  48.868 132.637  1.00 11.77           C
ATOM   1127  O   VAL A 161      -1.567  48.741 133.303  1.00 10.87           O
ATOM   1128  CB  VAL A 161       1.848  48.046 132.987  1.00 11.97           C
ATOM   1129  CG1 VAL A 161       3.220  48.424 133.550  1.00 10.26           C
ATOM   1130  CG2 VAL A 161       1.416  46.672 133.496  1.00 13.33           C
ATOM   1131  H   VAL A 161       0.133  48.565 135.233  1.00 18.81           H
ATOM   1132  HA  VAL A 161       1.179  50.055 132.875  1.00 15.22           H
ATOM   1133  HB  VAL A 161       1.958  47.970 131.908  1.00 14.36           H
ATOM   1134 HG11 VAL A 161       3.951  47.660 133.296  1.00 12.31           H
ATOM   1135 HG12 VAL A 161       3.541  49.379 133.140  1.00 12.31           H
ATOM   1136 HG13 VAL A 161       3.178  48.506 134.629  1.00 12.31           H
ATOM   1137 HG21 VAL A 161       2.153  45.919 133.229  1.00 16.00           H
ATOM   1138 HG22 VAL A 161       1.302  46.681 134.577  1.00 16.00           H
ATOM   1139 HG23 VAL A 161       0.470  46.395 133.035  1.00 16.00           H
ATOM   1140  N   THR A 162      -0.551  48.851 131.306  1.00 11.53           N
ATOM   1141  CA  THR A 162      -1.726  48.578 130.498  1.00 13.97           C
ATOM   1142  C   THR A 162      -1.955  47.080 130.262  1.00 12.95           C
ATOM   1143  O   THR A 162      -1.215  46.234 130.767  1.00 13.88           O
ATOM   1144  CB  THR A 162      -1.687  49.439 129.225  1.00 12.56           C
ATOM   1145  OG1 THR A 162      -3.017  49.677 128.818  1.00 14.40           O
ATOM   1146  CG2 THR A 162      -0.916  48.824 128.050  1.00 13.87           C
ATOM   1147  H   THR A 162       0.318  49.000 130.816  1.00 13.83           H
ATOM   1148  HA  THR A 162      -2.596  48.921 131.054  1.00 16.77           H
ATOM   1149  HB  THR A 162      -1.224  50.392 129.476  1.00 15.07           H
ATOM   1150  HG1 THR A 162      -3.007  49.984 127.908  1.00 17.27           H
ATOM   1151 HG21 THR A 162      -0.914  49.493 127.199  1.00 16.65           H
ATOM   1152 HG22 THR A 162       0.106  48.594 128.332  1.00 16.65           H
ATOM   1153 HG23 THR A 162      -1.398  47.920 127.712  1.00 16.65           H
ATOM   1154  N   SER A 163      -3.015  46.770 129.509  1.00 14.80           N
ATOM   1155  CA  SER A 163      -3.368  45.419 129.094  1.00 10.39           C
ATOM   1156  C   SER A 163      -2.388  44.842 128.072  1.00 14.43           C
ATOM   1157  O   SER A 163      -1.481  45.530 127.609  1.00 12.77           O
ATOM   1158  CB  SER A 163      -4.813  45.439 128.572  1.00 13.49           C
ATOM   1159  OG  SER A 163      -4.914  46.136 127.349  1.00 13.25           O
ATOM   1160  H   SER A 163      -3.559  47.527 129.121  1.00 17.76           H
ATOM   1161  HA  SER A 163      -3.332  44.769 129.966  1.00 12.47           H
ATOM   1162  HB2 SER A 163      -5.170  44.423 128.427  1.00 16.19           H
ATOM   1163  HB3 SER A 163      -5.450  45.941 129.300  1.00 16.19           H
ATOM   1164  HG  SER A 163      -4.994  45.482 126.644  1.00 15.90           H
ATOM   1165  N   GLY A 164      -2.570  43.561 127.740  1.00 16.77           N
ATOM   1166  CA  GLY A 164      -1.922  42.910 126.615  1.00 14.97           C
ATOM   1167  C   GLY A 164      -0.406  42.977 126.759  1.00 10.62           C
ATOM   1168  O   GLY A 164       0.113  42.387 127.704  1.00 12.18           O
ATOM   1169  H   GLY A 164      -3.342  43.069 128.163  1.00 20.13           H
ATOM   1170  HA2 GLY A 164      -2.234  41.866 126.579  1.00 17.97           H
ATOM   1171  HA3 GLY A 164      -2.250  43.385 125.695  1.00 17.97           H
ATOM   1172  N   PRO A 165       0.304  43.716 125.885  1.00 10.77           N
ATOM   1173  CA  PRO A 165       1.758  43.732 125.879  1.00 10.02           C
ATOM   1174  C   PRO A 165       2.349  44.497 127.074  1.00 13.12           C
ATOM   1175  O   PRO A 165       3.473  44.212 127.474  1.00 14.95           O
ATOM   1176  CB  PRO A 165       2.113  44.410 124.560  1.00 10.25           C
ATOM   1177  CG  PRO A 165       0.977  45.415 124.388  1.00 11.46           C
ATOM   1178  CD  PRO A 165      -0.224  44.605 124.860  1.00 10.43           C
ATOM   1179  HA  PRO A 165       2.149  42.725 125.779  1.00 12.02           H
ATOM   1180  HB2 PRO A 165       3.101  44.849 124.537  1.00 12.30           H
ATOM   1181  HB3 PRO A 165       2.038  43.654 123.778  1.00 12.30           H
ATOM   1182  HG2 PRO A 165       1.137  46.291 125.016  1.00 13.75           H
ATOM   1183  HG3 PRO A 165       0.846  45.701 123.346  1.00 13.75           H
ATOM   1184  HD2 PRO A 165      -0.975  45.290 125.248  1.00 12.52           H
ATOM   1185  HD3 PRO A 165      -0.624  44.023 124.040  1.00 12.52           H
ATOM   1186  N   GLY A 166       1.592  45.422 127.682  1.00 14.35           N
ATOM   1187  CA  GLY A 166       1.972  46.077 128.924  1.00 15.70           C
ATOM   1188  C   GLY A 166       2.093  45.054 130.051  1.00 16.20           C
ATOM   1189  O   GLY A 166       3.067  45.095 130.797  1.00 13.35           O
ATOM   1190  H   GLY A 166       0.663  45.599 127.329  1.00 17.22           H
ATOM   1191  HA2 GLY A 166       2.942  46.553 128.780  1.00 18.84           H
ATOM   1192  HA3 GLY A 166       1.225  46.818 129.204  1.00 18.84           H
ATOM   1193  N   ALA A 167       1.117  44.143 130.155  1.00 10.38           N
ATOM   1194  CA  ALA A 167       1.059  43.093 131.161  1.00 13.24           C
ATOM   1195  C   ALA A 167       2.028  41.933 130.903  1.00 13.95           C
ATOM   1196  O   ALA A 167       2.600  41.400 131.853  1.00 13.44           O
ATOM   1197  CB  ALA A 167      -0.369  42.569 131.252  1.00 11.47           C
ATOM   1198  H   ALA A 167       0.352  44.180 129.497  1.00 12.46           H
ATOM   1199  HA  ALA A 167       1.292  43.537 132.127  1.00 15.88           H
ATOM   1200  HB1 ALA A 167      -0.417  41.809 132.029  1.00 13.77           H
ATOM   1201  HB2 ALA A 167      -1.061  43.371 131.498  1.00 13.77           H
ATOM   1202  HB3 ALA A 167      -0.668  42.124 130.307  1.00 13.77           H
ATOM   1203  N   THR A 168       2.199  41.501 129.647  1.00  8.26           N
ATOM   1204  CA  THR A 168       3.120  40.409 129.335  1.00  8.56           C
ATOM   1205  C   THR A 168       4.572  40.872 129.520  1.00 12.12           C
ATOM   1206  O   THR A 168       5.417  40.047 129.853  1.00 13.62           O
ATOM   1207  CB  THR A 168       2.871  39.832 127.936  1.00  7.79           C
ATOM   1208  OG1 THR A 168       2.938  40.838 126.963  1.00 13.84           O
ATOM   1209  CG2 THR A 168       1.508  39.153 127.814  1.00  9.46           C
ATOM   1210  H   THR A 168       1.663  41.905 128.889  1.00  9.91           H
ATOM   1211  HA  THR A 168       2.923  39.599 130.034  1.00 10.27           H
ATOM   1212  HB  THR A 168       3.646  39.092 127.728  1.00  9.35           H
ATOM   1213  HG1 THR A 168       3.831  41.195 126.969  1.00 16.61           H
ATOM   1214 HG21 THR A 168       1.393  38.755 126.807  1.00 11.35           H
ATOM   1215 HG22 THR A 168       1.428  38.344 128.534  1.00 11.35           H
ATOM   1216 HG23 THR A 168       0.705  39.867 127.975  1.00 11.35           H
ATOM   1217  N   ASN A 169       4.864  42.169 129.328  1.00 11.83           N
ATOM   1218  CA  ASN A 169       6.180  42.760 129.570  1.00 11.87           C
ATOM   1219  C   ASN A 169       6.549  42.925 131.050  1.00 11.11           C
ATOM   1220  O   ASN A 169       7.644  43.409 131.322  1.00 12.58           O
ATOM   1221  CB  ASN A 169       6.298  44.124 128.876  1.00 10.20           C
ATOM   1222  CG  ASN A 169       6.585  44.093 127.387  1.00 11.54           C
ATOM   1223  OD1 ASN A 169       7.053  43.105 126.837  1.00 15.10           O
ATOM   1224  ND2 ASN A 169       6.439  45.242 126.750  1.00 15.20           N
ATOM   1225  H   ASN A 169       4.123  42.792 129.035  1.00 14.19           H
ATOM   1226  HA  ASN A 169       6.929  42.102 129.130  1.00 14.24           H
ATOM   1227  HB2 ASN A 169       5.403  44.712 129.070  1.00 12.23           H
ATOM   1228  HB3 ASN A 169       7.144  44.655 129.300  1.00 12.23           H
ATOM   1229 HD21 ASN A 169       6.717  45.309 125.781  1.00 18.23           H
ATOM   1230 HD22 ASN A 169       6.131  46.058 127.261  1.00 18.23           H
ATOM   1231  N   VAL A 170       5.677  42.571 132.004  1.00 13.18           N
ATOM   1232  CA  VAL A 170       6.012  42.539 133.432  1.00 13.00           C
ATOM   1233  C   VAL A 170       6.066  41.108 133.977  1.00 13.91           C
ATOM   1234  O   VAL A 170       6.229  40.947 135.185  1.00 17.13           O
ATOM   1235  CB  VAL A 170       5.112  43.464 134.277  1.00 11.57           C
ATOM   1236  CG1 VAL A 170       5.153  44.906 133.777  0.66 15.34           C
ATOM   1237  CG2 VAL A 170       3.645  43.048 134.258  0.85 14.96           C
ATOM   1238  H   VAL A 170       4.758  42.251 131.737  1.00 15.81           H
ATOM   1239  HA  VAL A 170       7.020  42.926 133.568  1.00 15.60           H
ATOM   1240  HB  VAL A 170       5.477  43.472 135.304  1.00 13.88           H
ATOM   1241 HG11 VAL A 170       4.515  45.532 134.396  1.00 18.41           H
ATOM   1242 HG12 VAL A 170       6.171  45.281 133.809  1.00 18.41           H
ATOM   1243 HG13 VAL A 170       4.786  44.954 132.756  0.86 18.41           H
ATOM   1244 HG21 VAL A 170       3.081  43.633 134.980  0.00 17.95           H
ATOM   1245 HG22 VAL A 170       3.238  43.225 133.266  0.00 17.95           H
ATOM   1246 HG23 VAL A 170       3.563  41.997 134.508  0.62 17.95           H
ATOM   1247  N   VAL A 171       5.982  40.074 133.122  1.00 13.72           N
ATOM   1248  CA  VAL A 171       6.054  38.677 133.556  1.00 13.40           C
ATOM   1249  C   VAL A 171       7.426  38.342 134.137  1.00 17.28           C
ATOM   1250  O   VAL A 171       7.474  37.690 135.175  1.00 17.07           O
ATOM   1251  CB  VAL A 171       5.651  37.702 132.437  1.00 10.71           C
ATOM   1252  CG1 VAL A 171       5.919  36.236 132.805  1.00 13.34           C
ATOM   1253  CG2 VAL A 171       4.171  37.861 132.083  1.00 15.49           C
ATOM   1254  H   VAL A 171       5.873  40.252 132.133  1.00 16.47           H
ATOM   1255  HA  VAL A 171       5.324  38.545 134.351  1.00 16.08           H
ATOM   1256  HB  VAL A 171       6.217  37.920 131.546  1.00 12.85           H
ATOM   1257 HG11 VAL A 171       5.639  35.587 131.980  1.00 16.01           H
ATOM   1258 HG12 VAL A 171       6.978  36.073 132.991  1.00 16.01           H
ATOM   1259 HG13 VAL A 171       5.353  35.963 133.692  1.00 16.01           H
ATOM   1260 HG21 VAL A 171       3.931  37.228 131.232  1.00 18.59           H
ATOM   1261 HG22 VAL A 171       3.545  37.593 132.930  1.00 18.59           H
ATOM   1262 HG23 VAL A 171       3.965  38.890 131.809  1.00 18.59           H
ATOM   1263  N   THR A 172       8.522  38.761 133.491  1.00 10.90           N
ATOM   1264  CA  THR A 172       9.876  38.503 133.969  1.00 11.93           C
ATOM   1265  C   THR A 172      10.114  39.143 135.339  1.00 16.38           C
ATOM   1266  O   THR A 172      10.543  38.408 136.220  1.00 15.46           O
ATOM   1267  CB  THR A 172      10.933  38.923 132.936  1.00 13.30           C
ATOM   1268  OG1 THR A 172      10.770  38.158 131.771  1.00 11.97           O
ATOM   1269  CG2 THR A 172      12.363  38.762 133.463  1.00 10.92           C
ATOM   1270  H   THR A 172       8.419  39.293 132.640  1.00 13.08           H
ATOM   1271  HA  THR A 172       9.953  37.418 134.073  1.00 14.32           H
ATOM   1272  HB  THR A 172      10.814  39.960 132.655  1.00 15.96           H
ATOM   1273  HG1 THR A 172      11.443  38.447 131.143  1.00 14.37           H
ATOM   1274 HG21 THR A 172      13.079  39.074 132.706  1.00 13.10           H
ATOM   1275 HG22 THR A 172      12.516  39.389 134.339  1.00 13.10           H
ATOM   1276 HG23 THR A 172      12.558  37.724 133.727  1.00 13.10           H
ATOM   1277  N   PRO A 173       9.834  40.442 135.575  1.00 12.33           N
ATOM   1278  CA  PRO A 173       9.938  41.034 136.901  1.00 16.10           C
ATOM   1279  C   PRO A 173       9.057  40.375 137.971  1.00 15.97           C
ATOM   1280  O   PRO A 173       9.469  40.314 139.126  1.00 14.28           O
ATOM   1281  CB  PRO A 173       9.502  42.488 136.721  1.00 17.11           C
ATOM   1282  CG  PRO A 173       9.846  42.792 135.271  1.00 19.09           C
ATOM   1283  CD  PRO A 173       9.527  41.471 134.599  1.00 15.23           C
ATOM   1284  HA  PRO A 173      10.989  41.047 137.182  1.00 19.31           H
ATOM   1285  HB2 PRO A 173       8.415  42.520 136.806  1.00 20.53           H
ATOM   1286  HB3 PRO A 173       9.968  43.173 137.428  1.00 20.53           H
ATOM   1287  HG2 PRO A 173       9.207  43.569 134.851  1.00 22.90           H
ATOM   1288  HG3 PRO A 173      10.900  43.042 135.171  1.00 22.90           H
ATOM   1289  HD2 PRO A 173       8.480  41.432 134.341  1.00 18.28           H
ATOM   1290  HD3 PRO A 173      10.164  41.421 133.730  1.00 18.28           H
ATOM   1291  N   MET A 174       7.872  39.858 137.610  1.00 16.96           N
ATOM   1292  CA  MET A 174       7.034  39.093 138.529  1.00 15.02           C
ATOM   1293  C   MET A 174       7.664  37.758 138.892  1.00 18.81           C
ATOM   1294  O   MET A 174       7.748  37.452 140.071  1.00 17.33           O
ATOM   1295  CB  MET A 174       5.613  38.889 138.001  1.00 15.10           C
ATOM   1296  CG  MET A 174       4.770  40.162 138.066  1.00 13.56           C
ATOM   1297  SD  MET A 174       3.012  39.909 137.729  1.00 14.80           S
ATOM   1298  CE  MET A 174       3.108  39.407 135.996  1.00 16.76           C
ATOM   1299  H   MET A 174       7.559  39.953 136.655  1.00 20.36           H
ATOM   1300  HA  MET A 174       6.956  39.659 139.454  1.00 18.03           H
ATOM   1301  HB2 MET A 174       5.654  38.523 136.978  1.00 18.12           H
ATOM   1302  HB3 MET A 174       5.125  38.135 138.615  1.00 18.12           H
ATOM   1303  HG2 MET A 174       4.856  40.579 139.066  1.00 16.27           H
ATOM   1304  HG3 MET A 174       5.156  40.895 137.363  1.00 16.27           H
ATOM   1305  HE1 MET A 174       2.102  39.305 135.589  1.00 20.11           H
ATOM   1306  HE2 MET A 174       3.645  40.175 135.455  1.00 20.11           H
ATOM   1307  HE3 MET A 174       3.656  38.469 135.893  1.00 20.11           H
ATOM   1308  N   ALA A 175       8.119  36.974 137.911  1.00 11.24           N
ATOM   1309  CA  ALA A 175       8.823  35.721 138.149  1.00 17.74           C
ATOM   1310  C   ALA A 175      10.092  35.943 138.974  1.00 14.54           C
ATOM   1311  O   ALA A 175      10.418  35.123 139.823  1.00 14.89           O
ATOM   1312  CB  ALA A 175       9.123  35.046 136.810  1.00 11.75           C
ATOM   1313  H   ALA A 175       8.035  37.290 136.956  1.00 13.49           H
ATOM   1314  HA  ALA A 175       8.173  35.056 138.715  1.00 21.29           H
ATOM   1315  HB1 ALA A 175       9.597  34.081 136.978  1.00 14.10           H
ATOM   1316  HB2 ALA A 175       8.202  34.895 136.250  1.00 14.10           H
ATOM   1317  HB3 ALA A 175       9.788  35.668 136.215  1.00 14.10           H
ATOM   1318  N   ASP A 176      10.790  37.055 138.750  1.00 16.54           N
ATOM   1319  CA  ASP A 176      12.002  37.416 139.460  1.00 13.68           C
ATOM   1320  C   ASP A 176      11.679  37.715 140.935  1.00 20.61           C
ATOM   1321  O   ASP A 176      12.344  37.201 141.836  1.00 18.29           O
ATOM   1322  CB  ASP A 176      12.627  38.612 138.738  1.00 13.09           C
ATOM   1323  CG  ASP A 176      13.973  38.923 139.349  1.00 15.36           C
ATOM   1324  OD1 ASP A 176      14.001  39.616 140.380  1.00 16.25           O
ATOM   1325  OD2 ASP A 176      14.967  38.425 138.791  1.00 18.62           O1-
ATOM   1326  H   ASP A 176      10.480  37.680 138.020  1.00 19.85           H
ATOM   1327  HA  ASP A 176      12.691  36.575 139.405  1.00 16.42           H
ATOM   1328  HB2 ASP A 176      12.769  38.349 137.691  1.00 15.71           H
ATOM   1329  HB3 ASP A 176      11.965  39.467 138.857  1.00 15.71           H
ATOM   1330  N   ALA A 177      10.631  38.517 141.174  1.00 14.18           N
ATOM   1331  CA  ALA A 177      10.160  38.869 142.504  1.00 16.69           C
ATOM   1332  C   ALA A 177       9.608  37.652 143.250  1.00 20.55           C
ATOM   1333  O   ALA A 177       9.749  37.569 144.464  1.00 15.87           O
ATOM   1334  CB  ALA A 177       9.101  39.969 142.395  1.00 14.57           C
ATOM   1335  H   ALA A 177      10.113  38.891 140.390  1.00 17.02           H
ATOM   1336  HA  ALA A 177      11.007  39.264 143.064  1.00 20.03           H
ATOM   1337  HB1 ALA A 177       8.762  40.255 143.388  1.00 17.48           H
ATOM   1338  HB2 ALA A 177       9.510  40.845 141.898  1.00 17.48           H
ATOM   1339  HB3 ALA A 177       8.249  39.610 141.825  1.00 17.48           H
ATOM   1340  N   PHE A 178       8.970  36.719 142.539  1.00 15.32           N
ATOM   1341  CA  PHE A 178       8.422  35.491 143.095  1.00 20.33           C
ATOM   1342  C   PHE A 178       9.537  34.566 143.593  1.00 23.01           C
ATOM   1343  O   PHE A 178       9.392  33.943 144.646  1.00 19.22           O
ATOM   1344  CB  PHE A 178       7.569  34.798 142.027  1.00 22.50           C
ATOM   1345  CG  PHE A 178       6.752  33.646 142.562  1.00 19.38           C
ATOM   1346  CD1 PHE A 178       5.537  33.905 143.221  1.00 21.51           C
ATOM   1347  CD2 PHE A 178       7.203  32.320 142.413  1.00 22.90           C
ATOM   1348  CE1 PHE A 178       4.774  32.841 143.725  1.00 26.25           C
ATOM   1349  CE2 PHE A 178       6.434  31.257 142.912  1.00 25.54           C
ATOM   1350  CZ  PHE A 178       5.222  31.521 143.569  1.00 21.93           C
ATOM   1351  H   PHE A 178       8.855  36.870 141.547  1.00 18.38           H
ATOM   1352  HA  PHE A 178       7.781  35.755 143.934  1.00 24.40           H
ATOM   1353  HB2 PHE A 178       6.879  35.525 141.605  1.00 27.00           H
ATOM   1354  HB3 PHE A 178       8.215  34.441 141.224  1.00 27.00           H
ATOM   1355  HD1 PHE A 178       5.193  34.921 143.350  1.00 25.82           H
ATOM   1356  HD2 PHE A 178       8.135  32.113 141.911  1.00 27.48           H
ATOM   1357  HE1 PHE A 178       3.850  33.032 144.247  1.00 31.50           H
ATOM   1358  HE2 PHE A 178       6.772  30.238 142.791  1.00 30.64           H
ATOM   1359  HZ  PHE A 178       4.640  30.710 143.969  1.00 26.32           H
ATOM   1360  N   ALA A 179      10.636  34.476 142.833  1.00 18.02           N
ATOM   1361  CA  ALA A 179      11.783  33.642 143.151  1.00 16.39           C
ATOM   1362  C   ALA A 179      12.575  34.162 144.354  1.00 23.52           C
ATOM   1363  O   ALA A 179      13.041  33.351 145.150  1.00 16.39           O
ATOM   1364  CB  ALA A 179      12.685  33.528 141.925  1.00 17.06           C
ATOM   1365  H   ALA A 179      10.682  35.015 141.980  1.00 21.63           H
ATOM   1366  HA  ALA A 179      11.414  32.643 143.384  1.00 19.67           H
ATOM   1367  HB1 ALA A 179      13.507  32.850 142.140  1.00 20.47           H
ATOM   1368  HB2 ALA A 179      12.120  33.130 141.089  1.00 20.47           H
ATOM   1369  HB3 ALA A 179      13.078  34.504 141.650  1.00 20.47           H
ATOM   1370  N   ASP A 180      12.731  35.486 144.474  1.00 17.71           N
ATOM   1371  CA  ASP A 180      13.464  36.154 145.547  1.00 16.52           C
ATOM   1372  C   ASP A 180      12.610  36.667 146.711  1.00 19.91           C
ATOM   1373  O   ASP A 180      13.139  37.281 147.636  1.00 19.36           O
ATOM   1374  CB  ASP A 180      14.358  37.250 144.952  1.00 12.61           C
ATOM   1375  CG  ASP A 180      15.615  36.737 144.264  1.00 18.04           C
ATOM   1376  OD1 ASP A 180      15.991  35.580 144.518  1.00 18.73           O
ATOM   1377  OD2 ASP A 180      16.255  37.528 143.542  1.00 21.28           O1-
ATOM   1378  H   ASP A 180      12.352  36.083 143.751  1.00 21.25           H
ATOM   1379  HA  ASP A 180      14.128  35.421 146.003  1.00 19.82           H
ATOM   1380  HB2 ASP A 180      13.807  37.907 144.280  1.00 15.13           H
ATOM   1381  HB3 ASP A 180      14.694  37.896 145.753  1.00 15.13           H
ATOM   1382  N   GLY A 181      11.298  36.431 146.673  1.00 18.21           N
ATOM   1383  CA  GLY A 181      10.377  36.850 147.708  1.00 18.27           C
ATOM   1384  C   GLY A 181      10.375  38.366 147.901  1.00 23.30           C
ATOM   1385  O   GLY A 181      10.598  38.826 149.017  1.00 21.57           O
ATOM   1386  H   GLY A 181      10.918  35.939 145.879  1.00 21.85           H
ATOM   1387  HA2 GLY A 181       9.379  36.514 147.432  1.00 21.92           H
ATOM   1388  HA3 GLY A 181      10.685  36.391 148.649  1.00 21.92           H
ATOM   1389  N   ILE A 182      10.134  39.145 146.840  1.00 19.33           N
ATOM   1390  CA  ILE A 182      10.128  40.604 146.903  1.00 15.70           C
ATOM   1391  C   ILE A 182       8.674  41.089 146.885  1.00 17.97           C
ATOM   1392  O   ILE A 182       7.926  40.678 145.996  1.00 19.66           O
ATOM   1393  CB  ILE A 182      10.965  41.212 145.759  1.00 18.05           C
ATOM   1394  CG1 ILE A 182      12.423  40.711 145.864  1.00 22.77           C
ATOM   1395  CG2 ILE A 182      10.896  42.751 145.784  1.00 16.93           C
ATOM   1396  CD1 ILE A 182      13.331  41.179 144.729  1.00 31.11           C
ATOM   1397  H   ILE A 182       9.941  38.712 145.948  1.00 23.19           H
ATOM   1398  HA  ILE A 182      10.614  40.915 147.822  1.00 18.84           H
ATOM   1399  HB  ILE A 182      10.555  40.880 144.808  1.00 21.66           H
ATOM   1400 HG12 ILE A 182      12.850  41.035 146.812  1.00 27.32           H
ATOM   1401 HG13 ILE A 182      12.441  39.622 145.836  1.00 27.32           H
ATOM   1402 HG21 ILE A 182      11.433  43.179 144.945  1.00 20.31           H
ATOM   1403 HG22 ILE A 182       9.869  43.100 145.700  1.00 20.31           H
ATOM   1404 HG23 ILE A 182      11.329  43.129 146.707  1.00 20.31           H
ATOM   1405 HD11 ILE A 182      14.316  40.744 144.853  1.00 37.33           H
ATOM   1406 HD12 ILE A 182      12.929  40.833 143.787  1.00 37.33           H
ATOM   1407 HD13 ILE A 182      13.436  42.260 144.711  1.00 37.33           H
ATOM   1408  N   PRO A 183       8.278  42.001 147.795  1.00 19.00           N
ATOM   1409  CA  PRO A 183       6.920  42.518 147.832  1.00 16.56           C
ATOM   1410  C   PRO A 183       6.700  43.451 146.641  1.00 21.35           C
ATOM   1411  O   PRO A 183       7.446  44.409 146.435  1.00 16.55           O
ATOM   1412  CB  PRO A 183       6.837  43.292 149.152  1.00 16.77           C
ATOM   1413  CG  PRO A 183       8.270  43.736 149.410  1.00 13.73           C
ATOM   1414  CD  PRO A 183       9.065  42.543 148.896  1.00 18.54           C
ATOM   1415  HA  PRO A 183       6.192  41.711 147.900  1.00 19.87           H
ATOM   1416  HB2 PRO A 183       6.132  44.114 149.153  1.00 20.13           H
ATOM   1417  HB3 PRO A 183       6.556  42.584 149.924  1.00 20.13           H
ATOM   1418  HG2 PRO A 183       8.479  44.640 148.847  1.00 16.48           H
ATOM   1419  HG3 PRO A 183       8.471  43.890 150.469  1.00 16.48           H
ATOM   1420  HD2 PRO A 183      10.038  42.897 148.571  1.00 22.25           H
ATOM   1421  HD3 PRO A 183       9.163  41.808 149.690  1.00 22.25           H
ATOM   1422  N   MET A 184       5.669  43.150 145.849  1.00 18.97           N
ATOM   1423  CA  MET A 184       5.351  43.894 144.643  1.00 23.39           C
ATOM   1424  C   MET A 184       3.851  43.789 144.361  1.00 20.37           C
ATOM   1425  O   MET A 184       3.280  42.709 144.444  1.00 22.41           O
ATOM   1426  CB  MET A 184       6.248  43.401 143.494  1.00 21.55           C
ATOM   1427  CG  MET A 184       6.071  44.181 142.189  1.00 41.05           C
ATOM   1428  SD  MET A 184       7.323  43.830 140.923  1.00 33.15           S
ATOM   1429  CE  MET A 184       6.748  42.223 140.353  1.00 33.40           C
ATOM   1430  H   MET A 184       5.118  42.327 146.046  1.00 22.76           H
ATOM   1431  HA  MET A 184       5.587  44.933 144.829  1.00 28.07           H
ATOM   1432  HB2 MET A 184       7.291  43.489 143.798  1.00 25.86           H
ATOM   1433  HB3 MET A 184       6.045  42.350 143.313  1.00 25.86           H
ATOM   1434  HG2 MET A 184       5.089  43.957 141.779  1.00 49.26           H
ATOM   1435  HG3 MET A 184       6.115  45.247 142.399  1.00 49.26           H
ATOM   1436  HE1 MET A 184       7.395  41.868 139.555  1.00 40.08           H
ATOM   1437  HE2 MET A 184       6.769  41.514 141.174  1.00 40.08           H
ATOM   1438  HE3 MET A 184       5.733  42.322 139.980  1.00 40.08           H
ATOM   1439  N   VAL A 185       3.203  44.917 144.061  1.00 18.88           N
ATOM   1440  CA  VAL A 185       1.795  44.967 143.686  1.00 15.20           C
ATOM   1441  C   VAL A 185       1.718  45.465 142.250  1.00 15.92           C
ATOM   1442  O   VAL A 185       1.986  46.633 141.982  1.00 14.88           O
ATOM   1443  CB  VAL A 185       0.986  45.858 144.642  1.00 16.15           C
ATOM   1444  CG1 VAL A 185      -0.497  45.778 144.261  1.00 17.04           C
ATOM   1445  CG2 VAL A 185       1.139  45.435 146.108  1.00 23.15           C
ATOM   1446  H   VAL A 185       3.717  45.787 144.043  1.00 22.66           H
ATOM   1447  HA  VAL A 185       1.366  43.967 143.716  1.00 18.24           H
ATOM   1448  HB  VAL A 185       1.321  46.889 144.544  1.00 19.38           H
ATOM   1449 HG11 VAL A 185      -1.081  46.430 144.906  1.00 20.44           H
ATOM   1450 HG12 VAL A 185      -0.645  46.090 143.230  1.00 20.44           H
ATOM   1451 HG13 VAL A 185      -0.853  44.758 144.361  1.00 20.44           H
ATOM   1452 HG21 VAL A 185       0.547  46.092 146.740  1.00 27.78           H
ATOM   1453 HG22 VAL A 185       0.807  44.409 146.244  1.00 27.78           H
ATOM   1454 HG23 VAL A 185       2.176  45.517 146.424  1.00 27.78           H
ATOM   1455  N   VAL A 186       1.357  44.567 141.334  1.00 14.89           N
ATOM   1456  CA  VAL A 186       1.268  44.853 139.911  1.00 17.59           C
ATOM   1457  C   VAL A 186      -0.188  45.103 139.555  1.00 12.08           C
ATOM   1458  O   VAL A 186      -1.027  44.227 139.696  1.00 18.99           O
ATOM   1459  CB  VAL A 186       1.887  43.717 139.082  1.00 12.81           C
ATOM   1460  CG1 VAL A 186       1.843  44.068 137.594  1.00 15.91           C
ATOM   1461  CG2 VAL A 186       3.345  43.460 139.465  1.00 12.35           C
ATOM   1462  H   VAL A 186       1.150  43.622 141.628  1.00 17.87           H
ATOM   1463  HA  VAL A 186       1.831  45.754 139.690  1.00 21.11           H
ATOM   1464  HB  VAL A 186       1.321  42.802 139.241  1.00 15.38           H
ATOM   1465 HG11 VAL A 186       2.238  43.242 137.010  1.00 19.10           H
ATOM   1466 HG12 VAL A 186       0.818  44.233 137.292  1.00 19.10           H
ATOM   1467 HG13 VAL A 186       2.411  44.974 137.394  1.00 19.10           H
ATOM   1468 HG21 VAL A 186       3.756  42.687 138.823  1.00 14.81           H
ATOM   1469 HG22 VAL A 186       3.936  44.364 139.345  1.00 14.81           H
ATOM   1470 HG23 VAL A 186       3.411  43.116 140.494  1.00 14.81           H
ATOM   1471  N   PHE A 187      -0.476  46.309 139.082  1.00 15.83           N
ATOM   1472  CA  PHE A 187      -1.756  46.698 138.529  1.00 12.90           C
ATOM   1473  C   PHE A 187      -1.631  46.697 137.012  1.00 15.32           C
ATOM   1474  O   PHE A 187      -0.792  47.404 136.460  1.00 16.15           O
ATOM   1475  CB  PHE A 187      -2.148  48.073 139.069  1.00 19.96           C
ATOM   1476  CG  PHE A 187      -2.424  48.054 140.556  1.00 15.81           C
ATOM   1477  CD1 PHE A 187      -1.458  48.497 141.481  1.00 17.55           C
ATOM   1478  CD2 PHE A 187      -3.670  47.594 141.013  1.00 15.67           C
ATOM   1479  CE1 PHE A 187      -1.762  48.529 142.853  1.00 19.22           C
ATOM   1480  CE2 PHE A 187      -3.966  47.609 142.383  1.00 20.20           C
ATOM   1481  CZ  PHE A 187      -3.019  48.089 143.302  1.00 15.83           C
ATOM   1482  H   PHE A 187       0.272  46.980 138.997  1.00 18.99           H
ATOM   1483  HA  PHE A 187      -2.519  45.982 138.827  1.00 15.48           H
ATOM   1484  HB2 PHE A 187      -1.360  48.795 138.853  1.00 23.95           H
ATOM   1485  HB3 PHE A 187      -3.055  48.394 138.554  1.00 23.95           H
ATOM   1486  HD1 PHE A 187      -0.491  48.834 141.140  1.00 21.06           H
ATOM   1487  HD2 PHE A 187      -4.411  47.239 140.313  1.00 18.80           H
ATOM   1488  HE1 PHE A 187      -1.028  48.882 143.563  1.00 23.06           H
ATOM   1489  HE2 PHE A 187      -4.927  47.257 142.717  1.00 24.24           H
ATOM   1490  HZ  PHE A 187      -3.253  48.102 144.354  1.00 18.99           H
ATOM   1491  N   THR A 188      -2.462  45.900 136.343  1.00 11.39           N
ATOM   1492  CA  THR A 188      -2.505  45.821 134.886  1.00 15.39           C
ATOM   1493  C   THR A 188      -3.894  46.271 134.450  1.00 15.84           C
ATOM   1494  O   THR A 188      -4.900  45.751 134.925  1.00 17.64           O
ATOM   1495  CB  THR A 188      -2.195  44.391 134.405  1.00 11.73           C
ATOM   1496  OG1 THR A 188      -3.058  43.442 134.989  1.00 14.01           O
ATOM   1497  CG2 THR A 188      -0.776  43.960 134.764  1.00 14.76           C
ATOM   1498  H   THR A 188      -3.116  45.326 136.858  1.00 13.67           H
ATOM   1499  HA  THR A 188      -1.763  46.484 134.440  1.00 18.47           H
ATOM   1500  HB  THR A 188      -2.304  44.363 133.321  1.00 14.07           H
ATOM   1501  HG1 THR A 188      -3.960  43.637 134.716  1.00 16.81           H
ATOM   1502 HG21 THR A 188      -0.568  42.974 134.356  1.00 17.71           H
ATOM   1503 HG22 THR A 188      -0.048  44.660 134.376  1.00 17.71           H
ATOM   1504 HG23 THR A 188      -0.692  43.902 135.843  1.00 17.71           H
ATOM   1505  N   GLY A 189      -3.954  47.221 133.514  1.00 12.15           N
ATOM   1506  CA  GLY A 189      -5.187  47.546 132.820  1.00 12.13           C
ATOM   1507  C   GLY A 189      -5.644  46.313 132.073  1.00 15.38           C
ATOM   1508  O   GLY A 189      -4.819  45.495 131.692  1.00 11.49           O
ATOM   1509  H   GLY A 189      -3.094  47.603 133.151  1.00 14.58           H
ATOM   1510  HA2 GLY A 189      -5.946  47.818 133.551  1.00 14.56           H
ATOM   1511  HA3 GLY A 189      -5.020  48.345 132.101  1.00 14.56           H
ATOM   1512  N   GLN A 190      -6.947  46.172 131.880  1.00 10.68           N
ATOM   1513  CA  GLN A 190      -7.557  45.087 131.134  1.00 13.16           C
ATOM   1514  C   GLN A 190      -8.637  45.686 130.252  1.00 15.79           C
ATOM   1515  O   GLN A 190      -9.215  46.727 130.560  1.00 18.25           O
ATOM   1516  CB  GLN A 190      -8.065  44.015 132.109  1.00 16.13           C
ATOM   1517  CG  GLN A 190      -8.781  42.799 131.497  1.00 14.35           C
ATOM   1518  CD  GLN A 190      -7.888  42.013 130.537  1.00 17.71           C
ATOM   1519  OE1 GLN A 190      -7.757  42.353 129.365  1.00 15.00           O
ATOM   1520  NE2 GLN A 190      -7.245  40.959 131.021  1.00 15.20           N
ATOM   1521  H   GLN A 190      -7.569  46.878 132.250  1.00 12.81           H
ATOM   1522  HA  GLN A 190      -6.820  44.620 130.483  1.00 15.79           H
ATOM   1523  HB2 GLN A 190      -7.210  43.657 132.668  1.00 19.36           H
ATOM   1524  HB3 GLN A 190      -8.729  44.474 132.832  1.00 19.36           H
ATOM   1525  HG2 GLN A 190      -9.125  42.153 132.304  1.00 17.22           H
ATOM   1526  HG3 GLN A 190      -9.641  43.170 130.949  1.00 17.22           H
ATOM   1527 HE21 GLN A 190      -7.339  40.725 132.001  1.00 18.24           H
ATOM   1528 HE22 GLN A 190      -6.641  40.417 130.420  1.00 18.24           H
ATOM   1529  N   VAL A 191      -8.894  45.029 129.129  1.00 14.39           N
ATOM   1530  CA  VAL A 191     -10.024  45.360 128.287  1.00 13.47           C
ATOM   1531  C   VAL A 191     -11.333  45.307 129.110  1.00 14.71           C
ATOM   1532  O   VAL A 191     -11.510  44.688 130.149  1.00 16.29           O
ATOM   1533  CB  VAL A 191     -10.158  44.409 127.060  1.00 17.48           C
ATOM   1534  CG1 VAL A 191      -8.818  44.336 126.331  1.00 11.43           C
ATOM   1535  CG2 VAL A 191     -10.690  43.029 127.441  1.00 18.00           C
ATOM   1536  H   VAL A 191      -8.475  44.132 129.040  1.00 17.27           H
ATOM   1537  HA  VAL A 191      -9.903  46.414 127.908  1.00 16.16           H
ATOM   1538  HB  VAL A 191     -10.903  44.876 126.367  1.00 20.98           H
ATOM   1539 HG11 VAL A 191      -8.896  43.806 125.380  1.00 13.72           H
ATOM   1540 HG12 VAL A 191      -8.418  45.324 126.082  1.00 13.72           H
ATOM   1541 HG13 VAL A 191      -8.045  43.830 126.917  1.00 13.72           H
ATOM   1542 HG21 VAL A 191     -10.767  42.361 126.579  1.00 21.61           H
ATOM   1543 HG22 VAL A 191     -10.062  42.527 128.177  1.00 21.61           H
ATOM   1544 HG23 VAL A 191     -11.689  43.088 127.898  1.00 21.61           H
ATOM   1545  N   PRO A 192     -12.378  46.108 128.651  1.00 13.53           N
ATOM   1546  CA  PRO A 192     -13.683  46.076 129.356  1.00 18.17           C
ATOM   1547  C   PRO A 192     -14.146  44.624 129.531  1.00 17.63           C
ATOM   1548  O   PRO A 192     -13.888  43.767 128.712  1.00 18.26           O
ATOM   1549  CB  PRO A 192     -14.639  46.868 128.432  1.00 21.22           C
ATOM   1550  CG  PRO A 192     -13.700  47.771 127.610  1.00 20.48           C
ATOM   1551  CD  PRO A 192     -12.434  46.919 127.411  1.00 17.39           C
ATOM   1552  HA  PRO A 192     -13.542  46.582 130.340  1.00 21.80           H
ATOM   1553  HB2 PRO A 192     -15.170  46.175 127.756  1.00 25.47           H
ATOM   1554  HB3 PRO A 192     -15.388  47.438 128.995  1.00 25.47           H
ATOM   1555  HG2 PRO A 192     -14.134  48.124 126.666  1.00 24.57           H
ATOM   1556  HG3 PRO A 192     -13.443  48.687 128.175  1.00 24.57           H
ATOM   1557  HD2 PRO A 192     -12.510  46.262 126.523  1.00 20.87           H
ATOM   1558  HD3 PRO A 192     -11.506  47.516 127.306  1.00 20.87           H
ATOM   1559  N   THR A 193     -14.904  44.412 130.623  1.00 17.91           N
ATOM   1560  CA  THR A 193     -15.500  43.126 131.010  1.00 23.36           C
ATOM   1561  C   THR A 193     -16.431  42.594 129.919  1.00 22.03           C
ATOM   1562  O   THR A 193     -16.566  41.381 129.792  1.00 33.59           O
ATOM   1563  CB  THR A 193     -16.298  43.206 132.331  1.00 25.46           C
ATOM   1564  OG1 THR A 193     -17.435  44.034 132.210  1.00 25.64           O
ATOM   1565  CG2 THR A 193     -15.469  43.653 133.535  1.00 24.94           C
ATOM   1566  H   THR A 193     -15.047  45.183 131.265  1.00 21.49           H
ATOM   1567  HA  THR A 193     -14.694  42.413 131.154  1.00 28.03           H
ATOM   1568  HB  THR A 193     -16.666  42.206 132.557  1.00 30.55           H
ATOM   1569  HG1 THR A 193     -17.151  44.950 132.097  1.00 30.77           H
ATOM   1570 HG21 THR A 193     -16.093  43.673 134.428  1.00 29.93           H
ATOM   1571 HG22 THR A 193     -14.637  42.968 133.689  1.00 29.93           H
ATOM   1572 HG23 THR A 193     -15.092  44.657 133.390  1.00 29.93           H
ATOM   1573  N   SER A 194     -17.061  43.489 129.145  1.00 29.12           N
ATOM   1574  CA  SER A 194     -17.900  43.171 127.989  1.00 25.77           C
ATOM   1575  C   SER A 194     -17.110  42.848 126.703  1.00 31.86           C
ATOM   1576  O   SER A 194     -17.711  42.632 125.651  1.00 39.76           O
ATOM   1577  CB  SER A 194     -18.853  44.343 127.732  1.00 25.08           C
ATOM   1578  OG  SER A 194     -18.118  45.477 127.328  1.00 42.43           O
ATOM   1579  H   SER A 194     -16.889  44.468 129.322  1.00 34.95           H
ATOM   1580  HA  SER A 194     -18.517  42.308 128.253  1.00 30.93           H
ATOM   1581  HB2 SER A 194     -19.573  44.054 126.959  1.00 30.10           H
ATOM   1582  HB3 SER A 194     -19.369  44.596 128.656  1.00 30.10           H
ATOM   1583  HG  SER A 194     -18.711  46.203 127.118  1.00 50.91           H
ATOM   1584  N   ALA A 195     -15.776  42.834 126.787  1.00 22.66           N
ATOM   1585  CA  ALA A 195     -14.844  42.471 125.727  1.00 24.02           C
ATOM   1586  C   ALA A 195     -13.937  41.297 126.119  1.00 19.12           C
ATOM   1587  O   ALA A 195     -13.234  40.778 125.256  1.00 27.33           O
ATOM   1588  CB  ALA A 195     -14.001  43.697 125.371  1.00 23.70           C
ATOM   1589  H   ALA A 195     -15.360  43.043 127.682  1.00 27.19           H
ATOM   1590  HA  ALA A 195     -15.400  42.175 124.838  1.00 28.82           H
ATOM   1591  HB1 ALA A 195     -13.378  43.477 124.511  1.00 28.44           H
ATOM   1592  HB2 ALA A 195     -14.639  44.540 125.125  1.00 28.44           H
ATOM   1593  HB3 ALA A 195     -13.358  43.970 126.203  1.00 28.44           H
ATOM   1594  N   ILE A 196     -13.904  40.893 127.398  1.00 19.38           N
ATOM   1595  CA  ILE A 196     -13.117  39.741 127.830  1.00 22.11           C
ATOM   1596  C   ILE A 196     -13.648  38.479 127.146  1.00 27.50           C
ATOM   1597  O   ILE A 196     -14.859  38.284 127.045  1.00 27.53           O
ATOM   1598  CB  ILE A 196     -13.105  39.617 129.367  1.00 23.48           C
ATOM   1599  CG1 ILE A 196     -12.344  40.815 129.971  1.00 26.10           C
ATOM   1600  CG2 ILE A 196     -12.464  38.285 129.807  1.00 29.34           C
ATOM   1601  CD1 ILE A 196     -12.376  40.857 131.493  1.00 29.67           C
ATOM   1602  H   ILE A 196     -14.416  41.405 128.102  1.00 23.25           H
ATOM   1603  HA  ILE A 196     -12.085  39.902 127.521  1.00 26.54           H
ATOM   1604  HB  ILE A 196     -14.133  39.638 129.725  1.00 28.18           H
ATOM   1605 HG12 ILE A 196     -11.303  40.786 129.649  1.00 31.32           H
ATOM   1606 HG13 ILE A 196     -12.777  41.745 129.625  1.00 31.32           H
ATOM   1607 HG21 ILE A 196     -12.492  38.167 130.886  1.00 35.21           H
ATOM   1608 HG22 ILE A 196     -13.015  37.437 129.410  1.00 35.21           H
ATOM   1609 HG23 ILE A 196     -11.433  38.236 129.463  1.00 35.21           H
ATOM   1610 HD11 ILE A 196     -11.876  41.754 131.852  1.00 35.61           H
ATOM   1611 HD12 ILE A 196     -13.398  40.837 131.859  1.00 35.61           H
ATOM   1612 HD13 ILE A 196     -11.852  39.995 131.883  1.00 35.61           H
ATOM   1613  N   GLY A 197     -12.717  37.644 126.674  1.00 24.69           N
ATOM   1614  CA  GLY A 197     -12.979  36.366 126.033  1.00 28.12           C
ATOM   1615  C   GLY A 197     -13.426  36.501 124.576  1.00 21.49           C
ATOM   1616  O   GLY A 197     -13.982  35.549 124.037  1.00 30.73           O
ATOM   1617  H   GLY A 197     -11.747  37.914 126.763  1.00 29.63           H
ATOM   1618  HA2 GLY A 197     -12.067  35.765 126.061  1.00 33.74           H
ATOM   1619  HA3 GLY A 197     -13.775  35.870 126.589  1.00 33.74           H
ATOM   1620  N   THR A 198     -13.181  37.645 123.923  1.00 24.76           N
ATOM   1621  CA  THR A 198     -13.589  37.879 122.536  1.00 17.61           C
ATOM   1622  C   THR A 198     -12.398  38.058 121.596  1.00 18.41           C
ATOM   1623  O   THR A 198     -12.623  38.335 120.423  1.00 23.49           O
ATOM   1624  CB  THR A 198     -14.558  39.067 122.431  1.00 23.32           C
ATOM   1625  OG1 THR A 198     -13.889  40.274 122.682  1.00 21.77           O
ATOM   1626  CG2 THR A 198     -15.768  38.956 123.362  1.00 24.43           C
ATOM   1627  H   THR A 198     -12.722  38.402 124.411  1.00 29.71           H
ATOM   1628  HA  THR A 198     -14.123  37.017 122.150  1.00 21.13           H
ATOM   1629  HB  THR A 198     -14.925  39.114 121.408  1.00 27.99           H
ATOM   1630  HG1 THR A 198     -13.548  40.251 123.582  1.00 26.13           H
ATOM   1631 HG21 THR A 198     -16.427  39.809 123.212  1.00 29.31           H
ATOM   1632 HG22 THR A 198     -16.311  38.038 123.152  1.00 29.31           H
ATOM   1633 HG23 THR A 198     -15.455  38.958 124.404  1.00 29.31           H
ATOM   1634  N   ASP A 199     -11.155  37.924 122.079  1.00 18.20           N
ATOM   1635  CA  ASP A 199      -9.937  38.272 121.339  1.00 16.61           C
ATOM   1636  C   ASP A 199      -9.971  39.769 120.991  1.00 15.31           C
ATOM   1637  O   ASP A 199      -9.703  40.177 119.859  1.00 13.32           O
ATOM   1638  CB  ASP A 199      -9.733  37.384 120.099  1.00 16.97           C
ATOM   1639  CG  ASP A 199      -9.890  35.913 120.443  1.00 22.71           C
ATOM   1640  OD1 ASP A 199      -9.090  35.392 121.248  1.00 24.07           O
ATOM   1641  OD2 ASP A 199     -10.835  35.321 119.886  1.00 26.60           O1-
ATOM   1642  H   ASP A 199     -11.043  37.729 123.064  1.00 21.83           H
ATOM   1643  HA  ASP A 199      -9.093  38.106 122.011  1.00 19.93           H
ATOM   1644  HB2 ASP A 199     -10.448  37.658 119.321  1.00 20.37           H
ATOM   1645  HB3 ASP A 199      -8.712  37.550 119.752  1.00 20.37           H
ATOM   1646  N   ALA A 200     -10.282  40.586 122.002  1.00 15.46           N
ATOM   1647  CA  ALA A 200     -10.325  42.028 121.900  1.00 17.26           C
ATOM   1648  C   ALA A 200      -8.904  42.635 121.748  1.00 13.52           C
ATOM   1649  O   ALA A 200      -7.845  42.078 121.977  1.00 15.56           O
ATOM   1650  CB  ALA A 200     -10.991  42.652 123.128  1.00 16.13           C
ATOM   1651  H   ALA A 200     -10.277  40.185 122.917  1.00 18.56           H
ATOM   1652  HA  ALA A 200     -10.920  42.335 120.999  1.00 20.72           H
ATOM   1653  HB1 ALA A 200     -11.077  43.748 123.016  1.00 19.36           H
ATOM   1654  HB2 ALA A 200     -12.001  42.255 123.246  1.00 19.36           H
ATOM   1655  HB3 ALA A 200     -10.450  42.453 124.056  1.00 19.36           H
ATOM   1656  N   PHE A 201      -8.933  43.944 121.264  1.00 17.46           N
ATOM   1657  CA  PHE A 201      -7.690  44.720 121.116  1.00 11.68           C
ATOM   1658  C   PHE A 201      -6.942  44.739 122.465  1.00 18.19           C
ATOM   1659  O   PHE A 201      -7.454  45.145 123.486  1.00 14.92           O
ATOM   1660  CB  PHE A 201      -8.028  46.164 120.716  1.00 14.69           C
ATOM   1661  CG  PHE A 201      -6.825  47.013 120.450  1.00 13.19           C
ATOM   1662  CD1 PHE A 201      -5.870  46.652 119.487  1.00 13.69           C
ATOM   1663  CD2 PHE A 201      -6.661  48.214 121.161  1.00 14.64           C
ATOM   1664  CE1 PHE A 201      -4.788  47.494 119.228  1.00 18.61           C
ATOM   1665  CE2 PHE A 201      -5.580  49.056 120.890  1.00 16.97           C
ATOM   1666  CZ  PHE A 201      -4.645  48.704 119.914  1.00 18.11           C
ATOM   1667  H   PHE A 201      -9.826  44.426 121.044  1.00 20.95           H
ATOM   1668  HA  PHE A 201      -7.052  44.234 120.328  1.00 14.01           H
ATOM   1669  HB2 PHE A 201      -8.697  46.135 119.812  1.00 17.62           H
ATOM   1670  HB3 PHE A 201      -8.656  46.606 121.522  1.00 17.62           H
ATOM   1671  HD1 PHE A 201      -5.963  45.712 118.942  1.00 16.43           H
ATOM   1672  HD2 PHE A 201      -7.367  48.481 121.944  1.00 17.57           H
ATOM   1673  HE1 PHE A 201      -4.040  47.207 118.485  1.00 22.33           H
ATOM   1674  HE2 PHE A 201      -5.461  49.977 121.456  1.00 20.36           H
ATOM   1675  HZ  PHE A 201      -3.798  49.348 119.707  1.00 21.73           H
ATOM   1676  N   GLN A 202      -5.672  44.300 122.359  1.00 12.88           N
ATOM   1677  CA  GLN A 202      -4.660  44.238 123.412  1.00 18.50           C
ATOM   1678  C   GLN A 202      -5.137  43.414 124.609  1.00 20.43           C
ATOM   1679  O   GLN A 202      -4.838  43.753 125.750  1.00 19.25           O
ATOM   1680  CB  GLN A 202      -4.192  45.645 123.819  1.00 18.85           C
ATOM   1681  CG  GLN A 202      -3.699  46.460 122.622  1.00 16.76           C
ATOM   1682  CD  GLN A 202      -2.889  47.667 123.069  1.00 20.79           C
ATOM   1683  OE1 GLN A 202      -3.391  48.545 123.761  1.00 24.67           O
ATOM   1684  NE2 GLN A 202      -1.629  47.745 122.670  1.00 20.31           N
ATOM   1685  H   GLN A 202      -5.366  43.983 121.449  1.00 15.45           H
ATOM   1686  HA  GLN A 202      -3.792  43.720 123.001  1.00 22.20           H
ATOM   1687  HB2 GLN A 202      -5.024  46.173 124.284  1.00 22.61           H
ATOM   1688  HB3 GLN A 202      -3.383  45.561 124.546  1.00 22.61           H
ATOM   1689  HG2 GLN A 202      -3.149  45.844 121.920  1.00 20.12           H
ATOM   1690  HG3 GLN A 202      -4.592  46.827 122.134  1.00 20.12           H
ATOM   1691 HE21 GLN A 202      -1.229  47.012 122.102  1.00 24.37           H
ATOM   1692 HE22 GLN A 202      -1.053  48.511 122.979  1.00 24.37           H
ATOM   1693  N   GLU A 203      -5.870  42.328 124.353  1.00 15.87           N
ATOM   1694  CA  GLU A 203      -6.342  41.435 125.396  1.00 14.56           C
ATOM   1695  C   GLU A 203      -5.344  40.293 125.601  1.00 16.78           C
ATOM   1696  O   GLU A 203      -4.859  39.693 124.644  1.00 19.82           O
ATOM   1697  CB  GLU A 203      -7.731  40.899 125.037  1.00 16.02           C
ATOM   1698  CG  GLU A 203      -8.272  39.967 126.130  1.00 17.20           C
ATOM   1699  CD  GLU A 203      -9.558  39.238 125.792  1.00 21.76           C
ATOM   1700  OE1 GLU A 203     -10.031  39.314 124.637  1.00 18.89           O
ATOM   1701  OE2 GLU A 203     -10.024  38.547 126.717  1.00 25.04           O1-
ATOM   1702  H   GLU A 203      -6.088  42.087 123.396  1.00 19.05           H
ATOM   1703  HA  GLU A 203      -6.450  41.991 126.328  1.00 17.47           H
ATOM   1704  HB2 GLU A 203      -8.420  41.729 124.927  1.00 19.22           H
ATOM   1705  HB3 GLU A 203      -7.677  40.369 124.087  1.00 19.22           H
ATOM   1706  HG2 GLU A 203      -7.561  39.177 126.353  1.00 20.64           H
ATOM   1707  HG3 GLU A 203      -8.391  40.493 127.078  1.00 20.64           H
ATOM   1708  N   ALA A 204      -5.099  39.967 126.869  1.00 19.45           N
ATOM   1709  CA  ALA A 204      -4.382  38.788 127.305  1.00 18.11           C
ATOM   1710  C   ALA A 204      -5.051  38.241 128.567  1.00 13.72           C
ATOM   1711  O   ALA A 204      -5.663  38.986 129.334  1.00 21.08           O
ATOM   1712  CB  ALA A 204      -2.922  39.174 127.539  1.00 16.51           C
ATOM   1713  H   ALA A 204      -5.543  40.500 127.602  1.00 23.34           H
ATOM   1714  HA  ALA A 204      -4.424  38.020 126.537  1.00 21.73           H
ATOM   1715  HB1 ALA A 204      -2.346  38.300 127.831  1.00 19.81           H
ATOM   1716  HB2 ALA A 204      -2.505  39.578 126.617  1.00 19.81           H
ATOM   1717  HB3 ALA A 204      -2.858  39.934 128.316  1.00 19.81           H
ATOM   1718  N   ASP A 205      -4.946  36.928 128.773  1.00 19.44           N
ATOM   1719  CA  ASP A 205      -5.351  36.272 130.000  1.00 19.08           C
ATOM   1720  C   ASP A 205      -4.223  36.440 131.023  1.00 16.56           C
ATOM   1721  O   ASP A 205      -3.474  35.509 131.305  1.00 16.27           O
ATOM   1722  CB  ASP A 205      -5.657  34.799 129.727  1.00 20.77           C
ATOM   1723  CG  ASP A 205      -6.251  34.094 130.944  1.00 16.17           C
ATOM   1724  OD1 ASP A 205      -6.437  34.740 131.999  1.00 23.53           O
ATOM   1725  OD2 ASP A 205      -6.533  32.890 130.805  1.00 31.43           O1-
ATOM   1726  H   ASP A 205      -4.432  36.366 128.112  1.00 23.33           H
ATOM   1727  HA  ASP A 205      -6.256  36.750 130.369  1.00 22.89           H
ATOM   1728  HB2 ASP A 205      -6.335  34.682 128.882  1.00 24.93           H
ATOM   1729  HB3 ASP A 205      -4.759  34.263 129.418  1.00 24.93           H
ATOM   1730  N   VAL A 206      -4.112  37.639 131.591  1.00 13.42           N
ATOM   1731  CA  VAL A 206      -3.039  37.995 132.509  1.00 17.72           C
ATOM   1732  C   VAL A 206      -3.122  37.209 133.818  1.00 16.13           C
ATOM   1733  O   VAL A 206      -2.085  36.821 134.351  1.00 13.61           O
ATOM   1734  CB  VAL A 206      -3.050  39.508 132.746  1.00 19.95           C
ATOM   1735  CG1 VAL A 206      -1.963  39.923 133.733  1.00 20.76           C
ATOM   1736  CG2 VAL A 206      -2.804  40.227 131.417  1.00 28.80           C
ATOM   1737  H   VAL A 206      -4.771  38.363 131.335  1.00 16.11           H
ATOM   1738  HA  VAL A 206      -2.094  37.751 132.025  1.00 21.26           H
ATOM   1739  HB  VAL A 206      -4.020  39.801 133.145  1.00 23.94           H
ATOM   1740 HG11 VAL A 206      -1.994  41.000 133.875  1.00 24.92           H
ATOM   1741 HG12 VAL A 206      -2.135  39.459 134.700  1.00 24.92           H
ATOM   1742 HG13 VAL A 206      -0.984  39.624 133.363  1.00 24.92           H
ATOM   1743 HG21 VAL A 206      -2.683  41.285 131.611  1.00 34.56           H
ATOM   1744 HG22 VAL A 206      -1.897  39.855 130.943  1.00 34.56           H
ATOM   1745 HG23 VAL A 206      -3.650  40.094 130.746  1.00 34.56           H
ATOM   1746  N   VAL A 207      -4.334  36.963 134.325  1.00 13.73           N
ATOM   1747  CA  VAL A 207      -4.557  36.155 135.516  1.00 16.91           C
ATOM   1748  C   VAL A 207      -3.994  34.743 135.319  1.00 14.23           C
ATOM   1749  O   VAL A 207      -3.325  34.233 136.215  1.00 17.02           O
ATOM   1750  CB  VAL A 207      -6.055  36.147 135.879  1.00 19.59           C
ATOM   1751  CG1 VAL A 207      -6.364  35.130 136.980  1.00 27.64           C
ATOM   1752  CG2 VAL A 207      -6.494  37.532 136.385  1.00 22.26           C
ATOM   1753  H   VAL A 207      -5.149  37.289 133.821  1.00 16.48           H
ATOM   1754  HA  VAL A 207      -4.015  36.626 136.336  1.00 20.29           H
ATOM   1755  HB  VAL A 207      -6.641  35.885 134.999  1.00 23.50           H
ATOM   1756 HG11 VAL A 207      -7.418  35.156 137.248  1.00 33.17           H
ATOM   1757 HG12 VAL A 207      -6.123  34.119 136.655  1.00 33.17           H
ATOM   1758 HG13 VAL A 207      -5.774  35.380 137.851  1.00 33.17           H
ATOM   1759 HG21 VAL A 207      -7.549  37.508 136.647  1.00 26.71           H
ATOM   1760 HG22 VAL A 207      -5.918  37.824 137.261  1.00 26.71           H
ATOM   1761 HG23 VAL A 207      -6.357  38.288 135.617  1.00 26.71           H
ATOM   1762  N   GLY A 208      -4.240  34.128 134.155  1.00 14.22           N
ATOM   1763  CA  GLY A 208      -3.726  32.809 133.823  1.00 14.74           C
ATOM   1764  C   GLY A 208      -2.209  32.832 133.634  1.00 14.82           C
ATOM   1765  O   GLY A 208      -1.510  32.006 134.213  1.00 16.98           O
ATOM   1766  H   GLY A 208      -4.787  34.608 133.452  1.00 17.06           H
ATOM   1767  HA2 GLY A 208      -3.961  32.139 134.651  1.00 17.69           H
ATOM   1768  HA3 GLY A 208      -4.196  32.441 132.910  1.00 17.69           H
ATOM   1769  N   ILE A 209      -1.689  33.774 132.840  1.00 13.90           N
ATOM   1770  CA  ILE A 209      -0.256  33.900 132.567  1.00 12.12           C
ATOM   1771  C   ILE A 209       0.545  34.056 133.864  1.00 11.55           C
ATOM   1772  O   ILE A 209       1.592  33.430 133.999  1.00 13.59           O
ATOM   1773  CB  ILE A 209       0.020  35.069 131.594  1.00 14.53           C
ATOM   1774  CG1 ILE A 209      -0.549  34.753 130.194  1.00 11.81           C
ATOM   1775  CG2 ILE A 209       1.524  35.367 131.463  1.00 16.70           C
ATOM   1776  CD1 ILE A 209      -0.479  35.931 129.222  1.00 13.07           C
ATOM   1777  H   ILE A 209      -2.314  34.442 132.409  1.00 16.68           H
ATOM   1778  HA  ILE A 209       0.067  32.978 132.084  1.00 14.54           H
ATOM   1779  HB  ILE A 209      -0.468  35.963 131.977  1.00 17.43           H
ATOM   1780 HG12 ILE A 209      -0.010  33.916 129.760  1.00 14.17           H
ATOM   1781 HG13 ILE A 209      -1.583  34.438 130.264  1.00 14.17           H
ATOM   1782 HG21 ILE A 209       1.706  36.243 130.848  1.00 20.04           H
ATOM   1783 HG22 ILE A 209       1.980  35.576 132.429  1.00 20.04           H
ATOM   1784 HG23 ILE A 209       2.000  34.510 130.999  1.00 20.04           H
ATOM   1785 HD11 ILE A 209      -0.963  35.660 128.291  1.00 15.68           H
ATOM   1786 HD12 ILE A 209      -0.978  36.801 129.643  1.00 15.68           H
ATOM   1787 HD13 ILE A 209       0.552  36.176 128.986  1.00 15.68           H
ATOM   1788  N   SER A 210       0.092  34.916 134.782  1.00 12.14           N
ATOM   1789  CA  SER A 210       0.840  35.281 135.982  1.00 14.69           C
ATOM   1790  C   SER A 210       0.571  34.375 137.185  1.00 16.80           C
ATOM   1791  O   SER A 210       1.158  34.607 138.239  1.00 15.74           O
ATOM   1792  CB  SER A 210       0.598  36.748 136.344  1.00 13.95           C
ATOM   1793  OG  SER A 210      -0.720  36.925 136.819  1.00 13.37           O
ATOM   1794  H   SER A 210      -0.768  35.413 134.596  1.00 14.56           H
ATOM   1795  HA  SER A 210       1.897  35.202 135.741  1.00 17.63           H
ATOM   1796  HB2 SER A 210       1.298  37.033 137.130  1.00 16.74           H
ATOM   1797  HB3 SER A 210       0.774  37.381 135.472  1.00 16.74           H
ATOM   1798  HG  SER A 210      -1.321  36.836 136.071  1.00 16.04           H
ATOM   1799  N   ARG A 211      -0.320  33.378 137.055  1.00 16.90           N
ATOM   1800  CA  ARG A 211      -0.714  32.506 138.153  1.00 22.42           C
ATOM   1801  C   ARG A 211       0.498  31.885 138.843  1.00 24.66           C
ATOM   1802  O   ARG A 211       0.626  32.017 140.052  1.00 14.19           O
ATOM   1803  CB  ARG A 211      -1.721  31.467 137.658  1.00 24.44           C
ATOM   1804  CG  ARG A 211      -2.094  30.420 138.714  1.00 28.98           C
ATOM   1805  CD  ARG A 211      -3.582  30.120 138.658  0.97 38.62           C
ATOM   1806  NE  ARG A 211      -3.978  28.978 139.490  0.43 40.42           N
ATOM   1807  CZ  ARG A 211      -4.498  29.056 140.723  0.22 47.89           C
ATOM   1808  NH1 ARG A 211      -4.745  30.219 141.326  1.00 50.84           N
ATOM   1809  NH2 ARG A 211      -4.784  27.934 141.374  0.87 48.18           N1+
ATOM   1810  H   ARG A 211      -0.767  33.231 136.159  1.00 20.28           H
ATOM   1811  HA  ARG A 211      -1.226  33.116 138.894  1.00 26.90           H
ATOM   1812  HB2 ARG A 211      -2.614  31.971 137.289  1.00 29.33           H
ATOM   1813  HB3 ARG A 211      -1.266  30.937 136.824  0.02 29.33           H
ATOM   1814  HG2 ARG A 211      -1.521  29.520 138.551  0.09 34.78           H
ATOM   1815  HG3 ARG A 211      -1.874  30.800 139.710  1.00 34.78           H
ATOM   1816  HD2 ARG A 211      -4.057  31.004 139.045  1.00 46.34           H
ATOM   1817  HD3 ARG A 211      -3.904  29.963 137.629  1.00 46.34           H
ATOM   1818  HE  ARG A 211      -3.768  28.064 139.118  1.00 48.51           H
ATOM   1819 HH11 ARG A 211      -4.522  31.081 140.853  1.00 61.01           H
ATOM   1820 HH12 ARG A 211      -5.108  30.249 142.267  1.00 61.01           H
ATOM   1821 HH21 ARG A 211      -4.611  27.043 140.942  0.55 57.82           H
ATOM   1822 HH22 ARG A 211      -5.172  27.974 142.300  0.27 57.82           H
ATOM   1823  N   SER A 212       1.421  31.285 138.091  1.00 15.31           N
ATOM   1824  CA  SER A 212       2.580  30.601 138.660  1.00 18.76           C
ATOM   1825  C   SER A 212       3.680  31.539 139.182  1.00 20.23           C
ATOM   1826  O   SER A 212       4.593  31.050 139.843  1.00 20.60           O
ATOM   1827  CB  SER A 212       3.142  29.608 137.638  1.00 18.98           C
ATOM   1828  OG  SER A 212       3.732  30.301 136.564  1.00 18.06           O
ATOM   1829  H   SER A 212       1.290  31.241 137.090  1.00 18.37           H
ATOM   1830  HA  SER A 212       2.231  30.004 139.503  1.00 22.51           H
ATOM   1831  HB2 SER A 212       3.900  28.980 138.096  1.00 22.78           H
ATOM   1832  HB3 SER A 212       2.324  28.974 137.270  1.00 22.78           H
ATOM   1833  HG  SER A 212       4.683  30.271 136.641  1.00 21.68           H
ATOM   1834  N   CYS A 213       3.646  32.841 138.857  1.00 18.67           N
ATOM   1835  CA  CYS A 213       4.664  33.822 139.250  1.00 17.17           C
ATOM   1836  C   CYS A 213       4.101  34.941 140.133  1.00 17.97           C
ATOM   1837  O   CYS A 213       4.703  36.009 140.236  1.00 20.87           O
ATOM   1838  CB  CYS A 213       5.417  34.353 138.023  1.00 20.64           C
ATOM   1839  SG  CYS A 213       4.338  35.182 136.843  1.00 21.78           S
ATOM   1840  H   CYS A 213       2.863  33.188 138.320  1.00 22.41           H
ATOM   1841  HA  CYS A 213       5.417  33.333 139.864  1.00 20.61           H
ATOM   1842  HB2 CYS A 213       6.135  35.094 138.361  1.00 24.77           H
ATOM   1843  HB3 CYS A 213       5.933  33.535 137.518  1.00 24.77           H
ATOM   1844  HG  CYS A 213       5.297  35.559 135.991  1.00 26.14           H
ATOM   1845  N   THR A 214       2.992  34.672 140.828  1.00 18.37           N
ATOM   1846  CA  THR A 214       2.425  35.553 141.841  1.00 14.54           C
ATOM   1847  C   THR A 214       1.936  34.686 142.991  1.00 15.81           C
ATOM   1848  O   THR A 214       1.445  33.576 142.781  1.00 19.14           O
ATOM   1849  CB  THR A 214       1.291  36.423 141.265  1.00 15.62           C
ATOM   1850  OG1 THR A 214       0.243  35.640 140.750  1.00 17.15           O
ATOM   1851  CG2 THR A 214       1.771  37.375 140.165  1.00 19.13           C
ATOM   1852  H   THR A 214       2.566  33.761 140.731  1.00 22.05           H
ATOM   1853  HA  THR A 214       3.186  36.212 142.238  1.00 17.44           H
ATOM   1854  HB  THR A 214       0.884  37.027 142.072  1.00 18.75           H
ATOM   1855  HG1 THR A 214       0.609  35.082 140.056  1.00 20.58           H
ATOM   1856 HG21 THR A 214       0.934  37.962 139.793  1.00 22.96           H
ATOM   1857 HG22 THR A 214       2.542  38.038 140.553  1.00 22.96           H
ATOM   1858 HG23 THR A 214       2.174  36.816 139.323  1.00 22.96           H
ATOM   1859  N   LYS A 215       2.058  35.205 144.219  1.00 16.55           N
ATOM   1860  CA  LYS A 215       1.469  34.581 145.400  1.00 19.96           C
ATOM   1861  C   LYS A 215      -0.045  34.472 145.277  1.00 19.81           C
ATOM   1862  O   LYS A 215      -0.644  33.552 145.825  1.00 19.82           O
ATOM   1863  CB  LYS A 215       1.794  35.381 146.656  1.00 15.74           C
ATOM   1864  CG  LYS A 215       3.292  35.460 146.974  1.00 21.39           C
ATOM   1865  CD  LYS A 215       3.526  36.265 148.255  1.00 19.40           C
ATOM   1866  CE  LYS A 215       2.785  35.666 149.446  1.00 24.03           C
ATOM   1867  NZ  LYS A 215       3.051  36.431 150.659  1.00 25.61           N1+
ATOM   1868  H   LYS A 215       2.454  36.130 144.326  1.00 19.86           H
ATOM   1869  HA  LYS A 215       1.864  33.573 145.509  1.00 23.96           H
ATOM   1870  HB2 LYS A 215       1.397  36.392 146.563  1.00 18.89           H
ATOM   1871  HB3 LYS A 215       1.276  34.885 147.476  1.00 18.89           H
ATOM   1872  HG2 LYS A 215       3.697  34.459 147.100  1.00 25.66           H
ATOM   1873  HG3 LYS A 215       3.823  35.938 146.152  1.00 25.66           H
ATOM   1874  HD2 LYS A 215       4.584  36.272 148.493  1.00 23.28           H
ATOM   1875  HD3 LYS A 215       3.202  37.293 148.096  1.00 23.28           H
ATOM   1876  HE2 LYS A 215       1.714  35.683 149.259  1.00 28.83           H
ATOM   1877  HE3 LYS A 215       3.110  34.638 149.590  1.00 28.83           H
ATOM   1878  HZ1 LYS A 215       2.565  36.031 151.448  1.00 30.73           H
ATOM   1879  HZ2 LYS A 215       4.039  36.434 150.859  1.00 30.73           H
ATOM   1880  HZ3 LYS A 215       2.747  37.385 150.537  1.00 30.73           H
ATOM   1881  N   TRP A 216      -0.641  35.438 144.577  1.00 19.76           N
ATOM   1882  CA  TRP A 216      -2.064  35.622 144.421  1.00 16.64           C
ATOM   1883  C   TRP A 216      -2.307  36.674 143.344  1.00 16.62           C
ATOM   1884  O   TRP A 216      -1.537  37.621 143.188  1.00 15.72           O
ATOM   1885  CB  TRP A 216      -2.654  36.051 145.766  1.00 18.46           C
ATOM   1886  CG  TRP A 216      -4.107  36.387 145.777  1.00 21.30           C
ATOM   1887  CD1 TRP A 216      -5.120  35.515 145.965  1.00 25.24           C
ATOM   1888  CD2 TRP A 216      -4.732  37.702 145.686  1.00 20.88           C
ATOM   1889  NE1 TRP A 216      -6.317  36.193 146.001  1.00 28.89           N
ATOM   1890  CE2 TRP A 216      -6.139  37.553 145.868  1.00 24.28           C
ATOM   1891  CE3 TRP A 216      -4.246  39.010 145.498  1.00 24.90           C
ATOM   1892  CZ2 TRP A 216      -7.017  38.648 145.882  1.00 27.00           C
ATOM   1893  CZ3 TRP A 216      -5.118  40.112 145.495  1.00 30.57           C
ATOM   1894  CH2 TRP A 216      -6.497  39.942 145.708  1.00 24.33           C
ATOM   1895  H   TRP A 216      -0.056  36.152 144.172  1.00 23.71           H
ATOM   1896  HA  TRP A 216      -2.522  34.686 144.108  1.00 19.96           H
ATOM   1897  HB2 TRP A 216      -2.488  35.258 146.497  1.00 22.16           H
ATOM   1898  HB3 TRP A 216      -2.119  36.950 146.072  1.00 22.16           H
ATOM   1899  HD1 TRP A 216      -5.010  34.452 146.102  1.00 30.29           H
ATOM   1900  HE1 TRP A 216      -7.200  35.729 146.140  1.00 34.67           H
ATOM   1901  HE3 TRP A 216      -3.186  39.163 145.372  1.00 29.88           H
ATOM   1902  HZ2 TRP A 216      -8.075  38.499 146.039  1.00 32.40           H
ATOM   1903  HZ3 TRP A 216      -4.719  41.099 145.342  1.00 36.68           H
ATOM   1904  HH2 TRP A 216      -7.152  40.802 145.725  1.00 29.19           H
ATOM   1905  N   ASN A 217      -3.399  36.503 142.606  1.00 16.82           N
ATOM   1906  CA  ASN A 217      -3.876  37.493 141.668  1.00 19.46           C
ATOM   1907  C   ASN A 217      -5.403  37.460 141.600  1.00 17.13           C
ATOM   1908  O   ASN A 217      -6.044  36.567 142.155  1.00 17.65           O
ATOM   1909  CB  ASN A 217      -3.197  37.287 140.299  1.00 14.00           C
ATOM   1910  CG  ASN A 217      -3.484  35.925 139.668  1.00 20.83           C
ATOM   1911  OD1 ASN A 217      -4.504  35.298 139.918  1.00 19.64           O
ATOM   1912  ND2 ASN A 217      -2.628  35.474 138.766  1.00 17.62           N
ATOM   1913  H   ASN A 217      -4.008  35.720 142.791  1.00 20.18           H
ATOM   1914  HA  ASN A 217      -3.599  38.464 142.064  1.00 23.35           H
ATOM   1915  HB2 ASN A 217      -3.573  38.052 139.620  1.00 16.80           H
ATOM   1916  HB3 ASN A 217      -2.117  37.413 140.406  1.00 16.80           H
ATOM   1917 HD21 ASN A 217      -2.838  34.620 138.267  1.00 21.15           H
ATOM   1918 HD22 ASN A 217      -1.788  35.992 138.565  1.00 21.15           H
ATOM   1919  N   VAL A 218      -5.985  38.464 140.946  1.00 17.22           N
ATOM   1920  CA  VAL A 218      -7.426  38.597 140.785  1.00 14.40           C
ATOM   1921  C   VAL A 218      -7.720  39.574 139.650  1.00 15.75           C
ATOM   1922  O   VAL A 218      -6.886  40.410 139.311  1.00 18.31           O
ATOM   1923  CB  VAL A 218      -8.056  39.045 142.126  1.00 22.47           C
ATOM   1924  CG1 VAL A 218      -7.623  40.462 142.527  1.00 18.46           C
ATOM   1925  CG2 VAL A 218      -9.588  38.957 142.129  1.00 24.17           C
ATOM   1926  H   VAL A 218      -5.404  39.186 140.541  1.00 20.67           H
ATOM   1927  HA  VAL A 218      -7.837  37.627 140.506  1.00 17.27           H
ATOM   1928  HB  VAL A 218      -7.712  38.377 142.912  1.00 26.96           H
ATOM   1929 HG11 VAL A 218      -8.060  40.722 143.486  1.00 22.15           H
ATOM   1930 HG12 VAL A 218      -6.539  40.515 142.618  1.00 22.15           H
ATOM   1931 HG13 VAL A 218      -7.956  41.188 141.792  1.00 22.15           H
ATOM   1932 HG21 VAL A 218      -9.974  39.159 143.125  1.00 29.00           H
ATOM   1933 HG22 VAL A 218     -10.021  39.678 141.443  1.00 29.00           H
ATOM   1934 HG23 VAL A 218      -9.896  37.954 141.839  1.00 29.00           H
ATOM   1935  N   MET A 219      -8.926  39.471 139.091  1.00 19.96           N
ATOM   1936  CA  MET A 219      -9.519  40.473 138.233  1.00 24.92           C
ATOM   1937  C   MET A 219     -10.684  41.126 138.960  1.00 22.75           C
ATOM   1938  O   MET A 219     -11.653  40.453 139.308  1.00 26.23           O
ATOM   1939  CB  MET A 219      -9.958  39.816 136.928  1.00 19.20           C
ATOM   1940  CG  MET A 219     -10.392  40.868 135.909  1.00 28.07           C
ATOM   1941  SD  MET A 219     -11.141  40.120 134.468  1.00 32.01           S
ATOM   1942  CE  MET A 219     -12.860  40.091 135.031  1.00 44.03           C
ATOM   1943  H   MET A 219      -9.544  38.743 139.420  1.00 23.95           H
ATOM   1944  HA  MET A 219      -8.795  41.247 138.018  1.00 29.90           H
ATOM   1945  HB2 MET A 219      -9.137  39.232 136.513  1.00 23.04           H
ATOM   1946  HB3 MET A 219     -10.791  39.142 137.130  1.00 23.04           H
ATOM   1947  HG2 MET A 219     -11.117  41.544 136.359  1.00 33.69           H
ATOM   1948  HG3 MET A 219      -9.541  41.454 135.572  1.00 33.69           H
ATOM   1949  HE1 MET A 219     -13.497  39.673 134.253  1.00 52.83           H
ATOM   1950  HE2 MET A 219     -12.939  39.483 135.930  1.00 52.83           H
ATOM   1951  HE3 MET A 219     -13.186  41.107 135.251  1.00 52.83           H
ATOM   1952  N   VAL A 220     -10.581  42.440 139.180  1.00 23.04           N
ATOM   1953  CA  VAL A 220     -11.639  43.246 139.774  1.00 18.68           C
ATOM   1954  C   VAL A 220     -12.829  43.257 138.812  1.00 25.42           C
ATOM   1955  O   VAL A 220     -12.699  43.699 137.673  1.00 25.06           O
ATOM   1956  CB  VAL A 220     -11.133  44.675 140.052  1.00 22.99           C
ATOM   1957  CG1 VAL A 220     -12.205  45.472 140.795  1.00 19.79           C
ATOM   1958  CG2 VAL A 220      -9.866  44.673 140.915  1.00 14.79           C
ATOM   1959  H   VAL A 220      -9.755  42.928 138.856  1.00 27.64           H
ATOM   1960  HA  VAL A 220     -11.937  42.793 140.720  1.00 22.42           H
ATOM   1961  HB  VAL A 220     -10.913  45.180 139.112  1.00 27.58           H
ATOM   1962 HG11 VAL A 220     -11.890  46.502 140.947  1.00 23.74           H
ATOM   1963 HG12 VAL A 220     -13.137  45.465 140.236  1.00 23.74           H
ATOM   1964 HG13 VAL A 220     -12.370  45.017 141.761  1.00 23.74           H
ATOM   1965 HG21 VAL A 220      -9.561  45.691 141.135  1.00 17.75           H
ATOM   1966 HG22 VAL A 220     -10.049  44.154 141.850  1.00 17.75           H
ATOM   1967 HG23 VAL A 220      -9.051  44.179 140.394  1.00 17.75           H
ATOM   1968  N   LYS A 221     -13.979  42.748 139.263  1.00 23.45           N
ATOM   1969  CA  LYS A 221     -15.185  42.616 138.448  1.00 26.05           C
ATOM   1970  C   LYS A 221     -16.116  43.826 138.593  1.00 25.85           C
ATOM   1971  O   LYS A 221     -16.981  44.024 137.743  1.00 31.21           O
ATOM   1972  CB  LYS A 221     -15.875  41.298 138.812  1.00 28.98           C
ATOM   1973  H   LYS A 221     -14.025  42.390 140.210  1.00 28.14           H
ATOM   1974  HA  LYS A 221     -14.903  42.546 137.395  1.00 31.26           H
ATOM   1975  HB1 LYS A 221     -15.195  40.459 138.652  1.00 34.77           H
ATOM   1976  HB3 LYS A 221     -16.766  41.158 138.200  1.00 34.77           H
ATOM   1977  N   SER A 222     -15.958  44.640 139.643  1.00 26.21           N
ATOM   1978  CA  SER A 222     -16.772  45.833 139.860  1.00 26.37           C
ATOM   1979  C   SER A 222     -16.033  46.880 140.695  1.00 20.71           C
ATOM   1980  O   SER A 222     -15.119  46.566 141.454  1.00 24.92           O
ATOM   1981  CB  SER A 222     -18.114  45.431 140.487  1.00 28.14           C
ATOM   1982  OG  SER A 222     -17.967  45.056 141.840  1.00 38.77           O
ATOM   1983  H   SER A 222     -15.254  44.420 140.332  1.00 31.46           H
ATOM   1984  HA  SER A 222     -16.987  46.280 138.891  1.00 31.65           H
ATOM   1985  HB2 SER A 222     -18.800  46.273 140.415  1.00 33.77           H
ATOM   1986  HB3 SER A 222     -18.529  44.581 139.939  1.00 33.77           H
ATOM   1987  HG  SER A 222     -18.426  45.700 142.387  1.00 46.52           H
ATOM   1988  N   VAL A 223     -16.418  48.151 140.548  1.00 19.84           N
ATOM   1989  CA  VAL A 223     -15.824  49.242 141.320  1.00 27.32           C
ATOM   1990  C   VAL A 223     -16.045  49.048 142.830  1.00 27.22           C
ATOM   1991  O   VAL A 223     -15.199  49.457 143.625  1.00 25.17           O
ATOM   1992  CB  VAL A 223     -16.351  50.600 140.817  1.00 25.63           C
ATOM   1993  CG1 VAL A 223     -17.857  50.789 141.057  1.00 27.63           C
ATOM   1994  CG2 VAL A 223     -15.589  51.745 141.492  1.00 27.36           C
ATOM   1995  H   VAL A 223     -17.150  48.371 139.889  1.00 23.81           H
ATOM   1996  HA  VAL A 223     -14.749  49.218 141.131  1.00 32.78           H
ATOM   1997  HB  VAL A 223     -16.169  50.669 139.747  1.00 30.76           H
ATOM   1998 HG11 VAL A 223     -18.183  51.750 140.668  1.00 33.15           H
ATOM   1999 HG12 VAL A 223     -18.423  50.003 140.564  1.00 33.15           H
ATOM   2000 HG13 VAL A 223     -18.081  50.756 142.119  1.00 33.15           H
ATOM   2001 HG21 VAL A 223     -15.914  52.705 141.098  1.00 32.84           H
ATOM   2002 HG22 VAL A 223     -15.764  51.742 142.565  1.00 32.84           H
ATOM   2003 HG23 VAL A 223     -14.524  51.622 141.314  1.00 32.84           H
ATOM   2004  N   GLU A 224     -17.171  48.427 143.213  1.00 27.29           N
ATOM   2005  CA  GLU A 224     -17.533  48.170 144.598  1.00 35.57           C
ATOM   2006  C   GLU A 224     -16.469  47.362 145.335  1.00 25.29           C
ATOM   2007  O   GLU A 224     -16.256  47.612 146.518  1.00 32.42           O
ATOM   2008  CB  GLU A 224     -18.870  47.422 144.697  1.00 26.48           C
ATOM   2009  CG  GLU A 224     -20.087  48.288 144.335  1.00 41.04           C
ATOM   2010  CD  GLU A 224     -20.313  48.506 142.839  1.00 48.59           C
ATOM   2011  OE1 GLU A 224     -20.054  47.557 142.070  1.00 41.86           O
ATOM   2012  OE2 GLU A 224     -20.750  49.624 142.485  1.00 55.65           O1-
ATOM   2013  H   GLU A 224     -17.820  48.110 142.507  1.00 32.75           H
ATOM   2014  HA  GLU A 224     -17.638  49.134 145.093  1.00 42.68           H
ATOM   2015  HB2 GLU A 224     -18.835  46.531 144.071  1.00 31.78           H
ATOM   2016  HB3 GLU A 224     -18.997  47.082 145.726  1.00 31.78           H
ATOM   2017  HG2 GLU A 224     -20.955  47.738 144.698  1.00 49.25           H
ATOM   2018  HG3 GLU A 224     -20.069  49.236 144.864  1.00 49.25           H
ATOM   2019  N   GLU A 225     -15.837  46.390 144.662  1.00 27.94           N
ATOM   2020  CA  GLU A 225     -14.833  45.525 145.265  1.00 33.71           C
ATOM   2021  C   GLU A 225     -13.403  46.058 145.070  1.00 27.55           C
ATOM   2022  O   GLU A 225     -12.471  45.431 145.565  1.00 27.40           O
ATOM   2023  CB  GLU A 225     -15.009  44.077 144.786  1.00 31.83           C
ATOM   2024  CG  GLU A 225     -14.646  43.853 143.318  1.00 44.69           C
ATOM   2025  CD  GLU A 225     -14.737  42.394 142.899  1.00 46.52           C
ATOM   2026  OE1 GLU A 225     -14.250  41.544 143.671  1.00 59.84           O
ATOM   2027  OE2 GLU A 225     -15.259  42.141 141.795  1.00 53.87           O1-
ATOM   2028  H   GLU A 225     -16.030  46.259 143.678  1.00 33.53           H
ATOM   2029  HA  GLU A 225     -15.016  45.486 146.337  1.00 40.45           H
ATOM   2030  HB2 GLU A 225     -14.382  43.441 145.412  1.00 38.20           H
ATOM   2031  HB3 GLU A 225     -16.047  43.776 144.930  1.00 38.20           H
ATOM   2032  HG2 GLU A 225     -15.266  44.455 142.663  1.00 53.63           H
ATOM   2033  HG3 GLU A 225     -13.603  44.140 143.227  1.00 53.63           H
ATOM   2034  N   LEU A 226     -13.200  47.191 144.373  1.00 28.44           N
ATOM   2035  CA  LEU A 226     -11.861  47.706 144.117  1.00 22.38           C
ATOM   2036  C   LEU A 226     -11.079  47.985 145.412  1.00 26.92           C
ATOM   2037  O   LEU A 226      -9.951  47.507 145.494  1.00 23.90           O
ATOM   2038  CB  LEU A 226     -11.904  48.931 143.185  1.00 17.76           C
ATOM   2039  CG  LEU A 226     -10.512  49.490 142.843  1.00 25.46           C
ATOM   2040  CD1 LEU A 226      -9.639  48.469 142.107  1.00 23.52           C
ATOM   2041  CD2 LEU A 226     -10.702  50.729 141.972  1.00 26.42           C
ATOM   2042  H   LEU A 226     -13.987  47.711 144.010  1.00 34.12           H
ATOM   2043  HA  LEU A 226     -11.340  46.908 143.586  1.00 26.85           H
ATOM   2044  HB2 LEU A 226     -12.420  48.656 142.264  1.00 21.31           H
ATOM   2045  HB3 LEU A 226     -12.466  49.736 143.653  1.00 21.31           H
ATOM   2046  HG  LEU A 226     -10.005  49.800 143.753  1.00 30.55           H
ATOM   2047 HD11 LEU A 226      -8.695  48.918 141.805  1.00 28.22           H
ATOM   2048 HD12 LEU A 226      -9.406  47.624 142.749  1.00 28.22           H
ATOM   2049 HD13 LEU A 226     -10.163  48.114 141.225  1.00 28.22           H
ATOM   2050 HD21 LEU A 226      -9.733  51.144 141.699  1.00 31.71           H
ATOM   2051 HD22 LEU A 226     -11.252  50.471 141.071  1.00 31.71           H
ATOM   2052 HD23 LEU A 226     -11.262  51.480 142.523  1.00 31.71           H
ATOM   2053  N   PRO A 227     -11.626  48.673 146.438  1.00 23.38           N
ATOM   2054  CA  PRO A 227     -10.897  48.907 147.682  1.00 21.38           C
ATOM   2055  C   PRO A 227     -10.497  47.616 148.393  1.00 22.39           C
ATOM   2056  O   PRO A 227      -9.376  47.531 148.887  1.00 24.68           O
ATOM   2057  CB  PRO A 227     -11.851  49.717 148.568  1.00 25.66           C
ATOM   2058  CG  PRO A 227     -12.689  50.456 147.537  1.00 24.03           C
ATOM   2059  CD  PRO A 227     -12.896  49.382 146.479  1.00 21.96           C
ATOM   2060  HA  PRO A 227     -10.042  49.551 147.475  1.00 25.65           H
ATOM   2061  HB2 PRO A 227     -12.509  49.022 149.087  1.00 30.79           H
ATOM   2062  HB3 PRO A 227     -11.358  50.382 149.279  1.00 30.79           H
ATOM   2063  HG2 PRO A 227     -13.653  50.764 147.926  1.00 28.84           H
ATOM   2064  HG3 PRO A 227     -12.132  51.309 147.161  1.00 28.84           H
ATOM   2065  HD2 PRO A 227     -13.693  48.701 146.763  1.00 26.35           H
ATOM   2066  HD3 PRO A 227     -13.139  49.896 145.558  1.00 26.35           H
ATOM   2067  N   LEU A 228     -11.380  46.606 148.387  1.00 23.14           N
ATOM   2068  CA  LEU A 228     -11.138  45.305 148.981  1.00 27.13           C
ATOM   2069  C   LEU A 228      -9.960  44.637 148.293  1.00 22.93           C
ATOM   2070  O   LEU A 228      -8.994  44.318 148.970  1.00 24.93           O
ATOM   2071  CB  LEU A 228     -12.404  44.434 148.930  1.00 25.28           C
ATOM   2072  CG  LEU A 228     -12.185  42.977 149.387  1.00 31.13           C
ATOM   2073  CD1 LEU A 228     -11.778  42.909 150.864  1.00 33.33           C
ATOM   2074  CD2 LEU A 228     -13.463  42.169 149.149  1.00 30.01           C
ATOM   2075  H   LEU A 228     -12.284  46.751 147.961  1.00 27.77           H
ATOM   2076  HA  LEU A 228     -10.887  45.468 150.029  1.00 32.55           H
ATOM   2077  HB2 LEU A 228     -13.168  44.880 149.567  1.00 30.34           H
ATOM   2078  HB3 LEU A 228     -12.774  44.421 147.906  1.00 30.34           H
ATOM   2079  HG  LEU A 228     -11.400  42.515 148.795  1.00 37.36           H
ATOM   2080 HD11 LEU A 228     -11.644  41.874 151.170  1.00 40.00           H
ATOM   2081 HD12 LEU A 228     -10.837  43.427 151.032  1.00 40.00           H
ATOM   2082 HD13 LEU A 228     -12.545  43.365 151.482  1.00 40.00           H
ATOM   2083 HD21 LEU A 228     -13.316  41.135 149.457  1.00 36.02           H
ATOM   2084 HD22 LEU A 228     -14.283  42.598 149.719  1.00 36.02           H
ATOM   2085 HD23 LEU A 228     -13.720  42.184 148.092  1.00 36.02           H
ATOM   2086  N   ARG A 229     -10.020  44.453 146.968  1.00 20.47           N
ATOM   2087  CA  ARG A 229      -8.976  43.772 146.204  1.00 23.18           C
ATOM   2088  C   ARG A 229      -7.623  44.447 146.330  1.00 16.57           C
ATOM   2089  O   ARG A 229      -6.619  43.744 146.393  1.00 20.53           O
ATOM   2090  CB  ARG A 229      -9.361  43.636 144.724  1.00 21.14           C
ATOM   2091  CG  ARG A 229     -10.642  42.824 144.471  1.00 24.12           C
ATOM   2092  CD  ARG A 229     -10.649  41.515 145.252  1.00 24.07           C
ATOM   2093  NE  ARG A 229     -11.828  40.721 144.945  1.00 32.41           N
ATOM   2094  CZ  ARG A 229     -12.166  39.577 145.535  1.00 38.43           C
ATOM   2095  NH1 ARG A 229     -11.427  39.057 146.510  1.00 31.39           N
ATOM   2096  NH2 ARG A 229     -13.268  38.952 145.141  1.00 36.39           N1+
ATOM   2097  H   ARG A 229     -10.846  44.764 146.475  1.00 24.56           H
ATOM   2098  HA  ARG A 229      -8.846  42.779 146.634  1.00 27.82           H
ATOM   2099  HB2 ARG A 229      -9.496  44.639 144.316  1.00 25.37           H
ATOM   2100  HB3 ARG A 229      -8.541  43.158 144.186  1.00 25.37           H
ATOM   2101  HG2 ARG A 229     -11.510  43.389 144.786  1.00 28.94           H
ATOM   2102  HG3 ARG A 229     -10.746  42.626 143.405  1.00 28.94           H
ATOM   2103  HD2 ARG A 229      -9.752  40.944 145.025  1.00 28.89           H
ATOM   2104  HD3 ARG A 229     -10.694  41.746 146.313  1.00 28.89           H
ATOM   2105  HE  ARG A 229     -12.433  41.068 144.217  1.00 38.89           H
ATOM   2106 HH11 ARG A 229     -10.601  39.553 146.821  1.00 37.67           H
ATOM   2107 HH12 ARG A 229     -11.685  38.200 146.963  1.00 37.67           H
ATOM   2108 HH21 ARG A 229     -13.832  39.363 144.409  1.00 43.67           H
ATOM   2109 HH22 ARG A 229     -13.543  38.090 145.577  1.00 43.67           H
ATOM   2110  N   ILE A 230      -7.602  45.782 146.393  1.00 22.93           N
ATOM   2111  CA  ILE A 230      -6.385  46.537 146.650  1.00 22.56           C
ATOM   2112  C   ILE A 230      -5.848  46.185 148.036  1.00 23.52           C
ATOM   2113  O   ILE A 230      -4.678  45.840 148.150  1.00 23.63           O
ATOM   2114  CB  ILE A 230      -6.606  48.051 146.451  1.00 17.25           C
ATOM   2115  CG1 ILE A 230      -6.871  48.365 144.962  1.00 21.14           C
ATOM   2116  CG2 ILE A 230      -5.367  48.815 146.946  1.00 20.39           C
ATOM   2117  CD1 ILE A 230      -7.169  49.834 144.644  1.00 20.78           C
ATOM   2118  H   ILE A 230      -8.474  46.287 146.321  1.00 27.51           H
ATOM   2119  HA  ILE A 230      -5.643  46.219 145.917  1.00 27.08           H
ATOM   2120  HB  ILE A 230      -7.469  48.365 147.037  1.00 20.70           H
ATOM   2121 HG12 ILE A 230      -6.000  48.070 144.392  1.00 25.37           H
ATOM   2122 HG13 ILE A 230      -7.698  47.769 144.588  1.00 25.37           H
ATOM   2123 HG21 ILE A 230      -5.487  49.879 146.807  1.00 24.47           H
ATOM   2124 HG22 ILE A 230      -5.199  48.663 148.009  1.00 24.47           H
ATOM   2125 HG23 ILE A 230      -4.494  48.490 146.387  1.00 24.47           H
ATOM   2126 HD11 ILE A 230      -7.403  49.939 143.588  1.00 24.94           H
ATOM   2127 HD12 ILE A 230      -8.020  50.174 145.226  1.00 24.94           H
ATOM   2128 HD13 ILE A 230      -6.306  50.462 144.845  1.00 24.94           H
ATOM   2129  N   ASN A 231      -6.681  46.251 149.079  1.00 21.48           N
ATOM   2130  CA  ASN A 231      -6.259  45.946 150.442  1.00 27.11           C
ATOM   2131  C   ASN A 231      -5.739  44.513 150.579  1.00 19.02           C
ATOM   2132  O   ASN A 231      -4.700  44.309 151.200  1.00 27.22           O
ATOM   2133  CB  ASN A 231      -7.400  46.226 151.428  1.00 24.77           C
ATOM   2134  CG  ASN A 231      -7.667  47.715 151.626  1.00 25.86           C
ATOM   2135  OD1 ASN A 231      -6.745  48.518 151.719  1.00 28.45           O
ATOM   2136  ND2 ASN A 231      -8.931  48.089 151.791  1.00 29.80           N
ATOM   2137  H   ASN A 231      -7.654  46.478 148.924  1.00 25.78           H
ATOM   2138  HA  ASN A 231      -5.433  46.616 150.682  1.00 32.54           H
ATOM   2139  HB2 ASN A 231      -8.308  45.717 151.109  1.00 29.72           H
ATOM   2140  HB3 ASN A 231      -7.080  45.826 152.389  1.00 29.72           H
ATOM   2141 HD21 ASN A 231      -9.142  49.061 151.955  1.00 35.77           H
ATOM   2142 HD22 ASN A 231      -9.666  47.400 151.713  1.00 35.77           H
ATOM   2143  N   GLU A 232      -6.425  43.529 149.989  1.00 17.28           N
ATOM   2144  CA  GLU A 232      -5.973  42.146 149.981  1.00 23.10           C
ATOM   2145  C   GLU A 232      -4.613  42.019 149.287  1.00 24.78           C
ATOM   2146  O   GLU A 232      -3.750  41.311 149.789  1.00 22.21           O
ATOM   2147  CB  GLU A 232      -6.991  41.225 149.299  1.00 26.40           C
ATOM   2148  CG  GLU A 232      -8.356  41.155 150.003  1.00 25.30           C
ATOM   2149  CD  GLU A 232      -9.349  40.294 149.226  1.00 30.40           C
ATOM   2150  OE1 GLU A 232      -9.385  40.445 147.985  1.00 26.60           O
ATOM   2151  OE2 GLU A 232     -10.070  39.503 149.872  1.00 36.37           O1-
ATOM   2152  H   GLU A 232      -7.258  43.753 149.466  1.00 20.74           H
ATOM   2153  HA  GLU A 232      -5.874  41.829 151.019  1.00 27.71           H
ATOM   2154  HB2 GLU A 232      -7.119  41.561 148.270  1.00 31.68           H
ATOM   2155  HB3 GLU A 232      -6.579  40.214 149.278  1.00 31.68           H
ATOM   2156  HG2 GLU A 232      -8.261  40.812 151.032  1.00 30.36           H
ATOM   2157  HG3 GLU A 232      -8.767  42.157 150.037  1.00 30.36           H
ATOM   2158  N   ALA A 233      -4.415  42.697 148.147  1.00 26.09           N
ATOM   2159  CA  ALA A 233      -3.180  42.649 147.376  1.00 25.13           C
ATOM   2160  C   ALA A 233      -1.978  43.106 148.203  1.00 20.07           C
ATOM   2161  O   ALA A 233      -1.008  42.360 148.311  1.00 18.34           O
ATOM   2162  CB  ALA A 233      -3.321  43.500 146.110  1.00 16.77           C
ATOM   2163  H   ALA A 233      -5.171  43.258 147.778  1.00 31.31           H
ATOM   2164  HA  ALA A 233      -3.012  41.616 147.068  1.00 30.15           H
ATOM   2165  HB1 ALA A 233      -2.414  43.437 145.518  1.00 20.13           H
ATOM   2166  HB2 ALA A 233      -4.155  43.157 145.508  1.00 20.13           H
ATOM   2167  HB3 ALA A 233      -3.487  44.542 146.361  1.00 20.13           H
ATOM   2168  N   PHE A 234      -2.044  44.306 148.796  1.00 18.01           N
ATOM   2169  CA  PHE A 234      -0.975  44.836 149.636  1.00 24.40           C
ATOM   2170  C   PHE A 234      -0.713  43.951 150.854  1.00 23.30           C
ATOM   2171  O   PHE A 234       0.450  43.738 151.188  1.00 20.74           O
ATOM   2172  CB  PHE A 234      -1.266  46.280 150.060  1.00 20.48           C
ATOM   2173  CG  PHE A 234      -0.922  47.320 149.010  1.00 19.79           C
ATOM   2174  CD1 PHE A 234      -1.820  47.610 147.970  1.00 21.50           C
ATOM   2175  CD2 PHE A 234       0.313  47.992 149.058  1.00 22.50           C
ATOM   2176  CE1 PHE A 234      -1.500  48.563 146.994  1.00 24.13           C
ATOM   2177  CE2 PHE A 234       0.638  48.947 148.078  1.00 19.36           C
ATOM   2178  CZ  PHE A 234      -0.272  49.236 147.046  1.00 14.44           C
ATOM   2179  H   PHE A 234      -2.881  44.862 148.686  1.00 21.61           H
ATOM   2180  HA  PHE A 234      -0.059  44.846 149.043  1.00 29.28           H
ATOM   2181  HB2 PHE A 234      -2.318  46.365 150.338  1.00 24.57           H
ATOM   2182  HB3 PHE A 234      -0.670  46.499 150.947  1.00 24.57           H
ATOM   2183  HD1 PHE A 234      -2.756  47.097 147.907  1.00 25.79           H
ATOM   2184  HD2 PHE A 234       1.013  47.777 149.850  1.00 27.00           H
ATOM   2185  HE1 PHE A 234      -2.198  48.772 146.202  1.00 28.96           H
ATOM   2186  HE2 PHE A 234       1.583  49.465 148.125  1.00 23.24           H
ATOM   2187  HZ  PHE A 234      -0.032  49.968 146.289  1.00 17.33           H
ATOM   2188  N   GLU A 235      -1.770  43.439 151.502  1.00 21.02           N
ATOM   2189  CA  GLU A 235      -1.649  42.555 152.656  1.00 32.86           C
ATOM   2190  C   GLU A 235      -0.884  41.284 152.267  1.00 22.26           C
ATOM   2191  O   GLU A 235       0.099  40.944 152.922  1.00 24.94           O
ATOM   2192  CB  GLU A 235      -3.034  42.223 153.241  1.00 22.33           C
ATOM   2193  CG  GLU A 235      -2.931  41.320 154.488  1.00 41.28           C
ATOM   2194  CD  GLU A 235      -4.274  40.706 154.883  1.00 63.51           C
ATOM   2195  OE1 GLU A 235      -5.171  41.487 155.266  1.00 71.01           O
ATOM   2196  OE2 GLU A 235      -4.385  39.462 154.800  1.00 80.23           O1-
ATOM   2197  H   GLU A 235      -2.701  43.634 151.160  1.00 25.23           H
ATOM   2198  HA  GLU A 235      -1.084  43.083 153.425  1.00 39.43           H
ATOM   2199  HB2 GLU A 235      -3.536  43.152 153.511  1.00 26.80           H
ATOM   2200  HB3 GLU A 235      -3.640  41.727 152.485  1.00 26.80           H
ATOM   2201  HG2 GLU A 235      -2.217  40.515 154.323  1.00 49.53           H
ATOM   2202  HG3 GLU A 235      -2.592  41.970 155.294  1.00 49.53           H
ATOM   2203  N   ILE A 236      -1.331  40.598 151.204  1.00 23.85           N
ATOM   2204  CA  ILE A 236      -0.752  39.348 150.733  1.00 24.83           C
ATOM   2205  C   ILE A 236       0.704  39.564 150.332  1.00 24.25           C
ATOM   2206  O   ILE A 236       1.547  38.769 150.735  1.00 26.56           O
ATOM   2207  CB  ILE A 236      -1.595  38.717 149.605  1.00 28.36           C
ATOM   2208  CG1 ILE A 236      -2.960  38.246 150.157  1.00 21.19           C
ATOM   2209  CG2 ILE A 236      -0.842  37.535 148.963  1.00 22.00           C
ATOM   2210  CD1 ILE A 236      -3.951  37.790 149.083  1.00 24.34           C
ATOM   2211  H   ILE A 236      -2.130  40.956 150.697  1.00 28.61           H
ATOM   2212  HA  ILE A 236      -0.776  38.649 151.567  1.00 29.80           H
ATOM   2213  HB  ILE A 236      -1.768  39.473 148.841  1.00 34.03           H
ATOM   2214 HG12 ILE A 236      -2.801  37.428 150.855  1.00 25.42           H
ATOM   2215 HG13 ILE A 236      -3.439  39.043 150.717  1.00 25.42           H
ATOM   2216 HG21 ILE A 236      -1.422  37.092 148.166  1.00 26.41           H
ATOM   2217 HG22 ILE A 236       0.093  37.858 148.513  1.00 26.41           H
ATOM   2218 HG23 ILE A 236      -0.636  36.776 149.715  1.00 26.41           H
ATOM   2219 HD11 ILE A 236      -4.905  37.546 149.543  1.00 29.21           H
ATOM   2220 HD12 ILE A 236      -4.105  38.585 148.359  1.00 29.21           H
ATOM   2221 HD13 ILE A 236      -3.591  36.899 148.578  1.00 29.21           H
ATOM   2222  N   ALA A 237       1.006  40.624 149.573  1.00 20.29           N
ATOM   2223  CA  ALA A 237       2.348  40.887 149.071  1.00 19.31           C
ATOM   2224  C   ALA A 237       3.377  41.090 150.185  1.00 20.87           C
ATOM   2225  O   ALA A 237       4.555  40.834 149.955  1.00 18.94           O
ATOM   2226  CB  ALA A 237       2.320  42.101 148.141  1.00 17.47           C
ATOM   2227  H   ALA A 237       0.273  41.268 149.305  1.00 24.34           H
ATOM   2228  HA  ALA A 237       2.655  40.025 148.481  1.00 23.17           H
ATOM   2229  HB1 ALA A 237       3.316  42.300 147.748  1.00 20.97           H
ATOM   2230  HB2 ALA A 237       1.651  41.903 147.311  1.00 20.97           H
ATOM   2231  HB3 ALA A 237       1.967  42.979 148.678  1.00 20.97           H
ATOM   2232  N   THR A 238       2.947  41.558 151.363  1.00 24.06           N
ATOM   2233  CA  THR A 238       3.826  41.914 152.481  1.00 25.28           C
ATOM   2234  C   THR A 238       3.746  40.919 153.653  1.00 24.17           C
ATOM   2235  O   THR A 238       4.523  41.054 154.597  1.00 33.24           O
ATOM   2236  CB  THR A 238       3.510  43.342 152.953  1.00 27.95           C
ATOM   2237  OG1 THR A 238       2.184  43.458 153.410  1.00 23.95           O
ATOM   2238  CG2 THR A 238       3.746  44.381 151.854  1.00 24.02           C
ATOM   2239  H   THR A 238       1.962  41.758 151.467  1.00 28.87           H
ATOM   2240  HA  THR A 238       4.861  41.920 152.139  1.00 30.33           H
ATOM   2241  HB  THR A 238       4.165  43.581 153.789  1.00 33.54           H
ATOM   2242  HG1 THR A 238       1.594  43.315 152.663  1.00 28.74           H
ATOM   2243 HG21 THR A 238       3.551  45.379 152.240  1.00 28.82           H
ATOM   2244 HG22 THR A 238       4.773  44.314 151.504  1.00 28.82           H
ATOM   2245 HG23 THR A 238       3.074  44.217 151.016  1.00 28.82           H
ATOM   2246  N   SER A 239       2.833  39.940 153.614  1.00 32.40           N
ATOM   2247  CA  SER A 239       2.679  38.913 154.646  1.00 30.25           C
ATOM   2248  C   SER A 239       3.505  37.660 154.322  1.00 36.01           C
ATOM   2249  O   SER A 239       3.966  37.488 153.196  1.00 22.74           O
ATOM   2250  CB  SER A 239       1.194  38.578 154.826  0.93 24.72           C
ATOM   2251  OG  SER A 239       0.682  37.964 153.665  0.46 31.93           O
ATOM   2252  H   SER A 239       2.247  39.864 152.795  1.00 38.88           H
ATOM   2253  HA  SER A 239       3.024  39.316 155.597  1.00 36.31           H
ATOM   2254  HB2 SER A 239       1.086  37.883 155.661  0.00 29.66           H
ATOM   2255  HB3 SER A 239       0.630  39.490 155.034  1.00 29.66           H
ATOM   2256  HG  SER A 239       0.706  38.603 152.946  0.38 38.31           H
ATOM   2257  N   GLY A 240       3.705  36.799 155.328  1.00 24.35           N
ATOM   2258  CA  GLY A 240       4.425  35.533 155.221  1.00 24.42           C
ATOM   2259  C   GLY A 240       5.830  35.745 154.667  1.00 20.46           C
ATOM   2260  O   GLY A 240       6.541  36.629 155.144  1.00 27.35           O
ATOM   2261  H   GLY A 240       3.302  37.027 156.222  1.00 29.22           H
ATOM   2262  HA2 GLY A 240       4.511  35.080 156.209  1.00 29.31           H
ATOM   2263  HA3 GLY A 240       3.863  34.874 154.561  1.00 29.31           H
ATOM   2264  N   ARG A 241       6.181  34.999 153.612  1.00 22.51           N
ATOM   2265  CA  ARG A 241       7.283  35.371 152.735  1.00 22.60           C
ATOM   2266  C   ARG A 241       6.767  36.436 151.772  1.00 16.70           C
ATOM   2267  O   ARG A 241       5.827  36.132 151.040  1.00 19.42           O
ATOM   2268  CB  ARG A 241       7.768  34.146 151.954  1.00 19.70           C
ATOM   2269  CG  ARG A 241       9.086  34.461 151.248  1.00 22.27           C
ATOM   2270  CD  ARG A 241       9.381  33.467 150.132  1.00 17.28           C
ATOM   2271  NE  ARG A 241      10.695  33.736 149.553  1.00 20.30           N
ATOM   2272  CZ  ARG A 241      11.170  33.258 148.405  1.00 23.65           C
ATOM   2273  NH1 ARG A 241      10.441  32.472 147.624  1.00 19.14           N
ATOM   2274  NH2 ARG A 241      12.402  33.577 148.033  1.00 16.60           N1+
ATOM   2275  H   ARG A 241       5.493  34.366 153.230  1.00 27.02           H
ATOM   2276  HA  ARG A 241       8.105  35.740 153.342  1.00 27.13           H
ATOM   2277  HB2 ARG A 241       7.950  33.341 152.661  1.00 23.64           H
ATOM   2278  HB3 ARG A 241       7.019  33.815 151.236  1.00 23.64           H
ATOM   2279  HG2 ARG A 241       9.044  35.447 150.793  1.00 26.72           H
ATOM   2280  HG3 ARG A 241       9.884  34.482 151.980  1.00 26.72           H
ATOM   2281  HD2 ARG A 241       9.351  32.451 150.515  1.00 20.74           H
ATOM   2282  HD3 ARG A 241       8.623  33.576 149.362  1.00 20.74           H
ATOM   2283  HE  ARG A 241      11.311  34.318 150.101  1.00 24.35           H
ATOM   2284 HH11 ARG A 241       9.501  32.222 147.894  1.00 22.97           H
ATOM   2285 HH12 ARG A 241      10.830  32.117 146.762  1.00 22.97           H
ATOM   2286 HH21 ARG A 241      12.978  34.175 148.609  1.00 19.92           H
ATOM   2287 HH22 ARG A 241      12.776  33.231 147.164  1.00 19.92           H
ATOM   2288  N   PRO A 242       7.370  37.633 151.696  1.00 17.32           N
ATOM   2289  CA  PRO A 242       6.914  38.657 150.769  1.00 22.24           C
ATOM   2290  C   PRO A 242       6.998  38.166 149.320  1.00 23.88           C
ATOM   2291  O   PRO A 242       7.761  37.253 149.017  1.00 20.32           O
ATOM   2292  CB  PRO A 242       7.862  39.833 151.008  1.00 21.85           C
ATOM   2293  CG  PRO A 242       8.303  39.650 152.454  1.00 21.18           C
ATOM   2294  CD  PRO A 242       8.450  38.136 152.521  1.00 20.33           C
ATOM   2295  HA  PRO A 242       5.921  38.996 151.055  1.00 26.69           H
ATOM   2296  HB2 PRO A 242       8.731  39.683 150.376  1.00 26.23           H
ATOM   2297  HB3 PRO A 242       7.422  40.808 150.816  1.00 26.23           H
ATOM   2298  HG2 PRO A 242       9.269  40.117 152.651  1.00 25.42           H
ATOM   2299  HG3 PRO A 242       7.529  40.019 153.129  1.00 25.42           H
ATOM   2300  HD2 PRO A 242       9.408  37.819 152.110  1.00 24.40           H
ATOM   2301  HD3 PRO A 242       8.334  37.843 153.559  1.00 24.40           H
ATOM   2302  N   GLY A 243       6.189  38.731 148.430  1.00 17.89           N
ATOM   2303  CA  GLY A 243       6.146  38.305 147.040  1.00 20.12           C
ATOM   2304  C   GLY A 243       5.233  39.178 146.192  1.00 18.79           C
ATOM   2305  O   GLY A 243       4.544  40.052 146.719  1.00 21.48           O
ATOM   2306  H   GLY A 243       5.549  39.454 148.726  1.00 21.47           H
ATOM   2307  HA2 GLY A 243       7.158  38.332 146.643  1.00 24.14           H
ATOM   2308  HA3 GLY A 243       5.789  37.280 146.991  1.00 24.14           H
ATOM   2309  N   PRO A 244       5.200  38.936 144.877  1.00 21.04           N
ATOM   2310  CA  PRO A 244       4.399  39.739 143.986  1.00 15.90           C
ATOM   2311  C   PRO A 244       2.959  39.231 143.929  1.00 16.29           C
ATOM   2312  O   PRO A 244       2.681  38.042 144.088  1.00 17.98           O
ATOM   2313  CB  PRO A 244       5.076  39.560 142.633  1.00 17.86           C
ATOM   2314  CG  PRO A 244       5.585  38.132 142.701  1.00 17.03           C
ATOM   2315  CD  PRO A 244       6.055  38.025 144.145  1.00 21.02           C
ATOM   2316  HA  PRO A 244       4.513  40.788 144.227  1.00 19.08           H
ATOM   2317  HB2 PRO A 244       4.450  39.771 141.766  1.00 21.44           H
ATOM   2318  HB3 PRO A 244       5.944  40.212 142.646  1.00 21.44           H
ATOM   2319  HG2 PRO A 244       4.784  37.445 142.473  1.00 20.44           H
ATOM   2320  HG3 PRO A 244       6.430  37.982 142.043  1.00 20.44           H
ATOM   2321  HD2 PRO A 244       5.936  36.999 144.484  1.00 25.23           H
ATOM   2322  HD3 PRO A 244       7.084  38.372 144.208  1.00 25.23           H
ATOM   2323  N   VAL A 245       2.049  40.160 143.665  1.00 14.43           N
ATOM   2324  CA  VAL A 245       0.637  39.914 143.426  1.00 17.69           C
ATOM   2325  C   VAL A 245       0.207  40.745 142.223  1.00 18.56           C
ATOM   2326  O   VAL A 245       0.841  41.757 141.924  1.00 13.78           O
ATOM   2327  CB  VAL A 245      -0.205  40.258 144.671  1.00 19.79           C
ATOM   2328  CG1 VAL A 245       0.196  39.425 145.897  1.00 16.50           C
ATOM   2329  CG2 VAL A 245      -0.134  41.749 145.014  1.00 17.10           C
ATOM   2330  H   VAL A 245       2.356  41.118 143.580  1.00 17.31           H
ATOM   2331  HA  VAL A 245       0.496  38.867 143.183  1.00 21.23           H
ATOM   2332  HB  VAL A 245      -1.244  40.032 144.443  1.00 23.75           H
ATOM   2333 HG11 VAL A 245      -0.449  39.670 146.738  1.00 19.80           H
ATOM   2334 HG12 VAL A 245       0.093  38.367 145.672  1.00 19.80           H
ATOM   2335 HG13 VAL A 245       1.224  39.628 146.186  1.00 19.80           H
ATOM   2336 HG21 VAL A 245      -0.725  41.942 145.897  1.00 20.52           H
ATOM   2337 HG22 VAL A 245       0.890  42.049 145.206  1.00 20.52           H
ATOM   2338 HG23 VAL A 245      -0.535  42.350 144.202  1.00 20.52           H
ATOM   2339  N   LEU A 246      -0.857  40.319 141.535  1.00 10.42           N
ATOM   2340  CA  LEU A 246      -1.378  41.038 140.384  1.00 13.69           C
ATOM   2341  C   LEU A 246      -2.860  41.341 140.559  1.00 13.02           C
ATOM   2342  O   LEU A 246      -3.636  40.478 140.951  1.00 18.28           O
ATOM   2343  CB  LEU A 246      -1.044  40.272 139.098  1.00 13.66           C
ATOM   2344  CG  LEU A 246      -1.469  41.006 137.813  1.00 14.85           C
ATOM   2345  CD1 LEU A 246      -0.493  40.658 136.690  1.00 17.83           C
ATOM   2346  CD2 LEU A 246      -2.895  40.637 137.376  1.00 15.31           C
ATOM   2347  H   LEU A 246      -1.329  39.471 141.816  1.00 12.51           H
ATOM   2348  HA  LEU A 246      -0.863  41.987 140.311  1.00 16.43           H
ATOM   2349  HB2 LEU A 246       0.041  40.158 139.089  1.00 16.40           H
ATOM   2350  HB3 LEU A 246      -1.477  39.275 139.114  1.00 16.40           H
ATOM   2351  HG  LEU A 246      -1.427  42.081 137.970  1.00 17.82           H
ATOM   2352 HD11 LEU A 246      -0.760  41.195 135.790  1.00 21.40           H
ATOM   2353 HD12 LEU A 246       0.515  40.956 136.958  1.00 21.40           H
ATOM   2354 HD13 LEU A 246      -0.517  39.590 136.497  1.00 21.40           H
ATOM   2355 HD21 LEU A 246      -3.151  41.157 136.456  1.00 18.37           H
ATOM   2356 HD22 LEU A 246      -2.975  39.564 137.218  1.00 18.37           H
ATOM   2357 HD23 LEU A 246      -3.628  40.925 138.119  1.00 18.37           H
ATOM   2358  N   VAL A 247      -3.253  42.570 140.230  1.00 12.17           N
ATOM   2359  CA  VAL A 247      -4.633  43.023 140.216  1.00 14.41           C
ATOM   2360  C   VAL A 247      -4.946  43.527 138.807  1.00 13.85           C
ATOM   2361  O   VAL A 247      -4.417  44.544 138.360  1.00 12.45           O
ATOM   2362  CB  VAL A 247      -4.844  44.098 141.289  1.00 15.97           C
ATOM   2363  CG1 VAL A 247      -6.320  44.502 141.328  1.00 10.28           C
ATOM   2364  CG2 VAL A 247      -4.423  43.621 142.685  1.00 15.85           C
ATOM   2365  H   VAL A 247      -2.561  43.223 139.893  1.00 14.60           H
ATOM   2366  HA  VAL A 247      -5.296  42.187 140.437  1.00 17.29           H
ATOM   2367  HB  VAL A 247      -4.242  44.964 141.030  1.00 19.16           H
ATOM   2368 HG11 VAL A 247      -6.478  45.286 142.065  1.00 12.33           H
ATOM   2369 HG12 VAL A 247      -6.633  44.877 140.358  1.00 12.33           H
ATOM   2370 HG13 VAL A 247      -6.931  43.638 141.581  1.00 12.33           H
ATOM   2371 HG21 VAL A 247      -4.608  44.408 143.412  1.00 19.03           H
ATOM   2372 HG22 VAL A 247      -4.984  42.730 142.959  1.00 19.03           H
ATOM   2373 HG23 VAL A 247      -3.359  43.393 142.708  1.00 19.03           H
ATOM   2374  N   ASP A 248      -5.813  42.792 138.115  1.00 14.47           N
ATOM   2375  CA  ASP A 248      -6.228  43.067 136.757  1.00 16.27           C
ATOM   2376  C   ASP A 248      -7.450  43.997 136.848  1.00 20.99           C
ATOM   2377  O   ASP A 248      -8.403  43.722 137.581  1.00 18.15           O
ATOM   2378  CB  ASP A 248      -6.586  41.730 136.091  1.00 14.48           C
ATOM   2379  CG  ASP A 248      -6.476  41.744 134.578  1.00 17.20           C
ATOM   2380  OD1 ASP A 248      -5.617  42.490 134.070  1.00 16.86           O
ATOM   2381  OD2 ASP A 248      -7.242  40.988 133.945  1.00 17.26           O1-
ATOM   2382  H   ASP A 248      -6.198  41.963 138.541  1.00 17.37           H
ATOM   2383  HA  ASP A 248      -5.410  43.549 136.225  1.00 19.53           H
ATOM   2384  HB2 ASP A 248      -5.920  40.948 136.456  1.00 17.37           H
ATOM   2385  HB3 ASP A 248      -7.583  41.416 136.361  1.00 17.37           H
ATOM   2386  N   LEU A 249      -7.397  45.127 136.138  1.00 16.09           N
ATOM   2387  CA  LEU A 249      -8.342  46.230 136.253  1.00 15.69           C
ATOM   2388  C   LEU A 249      -9.027  46.462 134.908  1.00 13.30           C
ATOM   2389  O   LEU A 249      -8.491  47.198 134.082  1.00 15.10           O
ATOM   2390  CB  LEU A 249      -7.607  47.506 136.693  1.00 13.58           C
ATOM   2391  CG  LEU A 249      -6.920  47.467 138.062  1.00 20.43           C
ATOM   2392  CD1 LEU A 249      -6.202  48.803 138.282  1.00 20.74           C
ATOM   2393  CD2 LEU A 249      -7.927  47.225 139.188  1.00 15.29           C
ATOM   2394  H   LEU A 249      -6.575  45.291 135.572  1.00 19.31           H
ATOM   2395  HA  LEU A 249      -9.101  45.997 136.997  1.00 18.83           H
ATOM   2396  HB2 LEU A 249      -6.859  47.774 135.946  1.00 16.29           H
ATOM   2397  HB3 LEU A 249      -8.349  48.295 136.725  1.00 16.29           H
ATOM   2398  HG  LEU A 249      -6.181  46.672 138.071  1.00 24.51           H
ATOM   2399 HD11 LEU A 249      -5.698  48.812 139.245  1.00 24.89           H
ATOM   2400 HD12 LEU A 249      -5.462  48.960 137.500  1.00 24.89           H
ATOM   2401 HD13 LEU A 249      -6.920  49.620 138.262  1.00 24.89           H
ATOM   2402 HD21 LEU A 249      -7.422  47.223 140.152  1.00 18.35           H
ATOM   2403 HD22 LEU A 249      -8.686  48.001 139.186  1.00 18.35           H
ATOM   2404 HD23 LEU A 249      -8.408  46.260 139.058  1.00 18.35           H
ATOM   2405  N   PRO A 250     -10.207  45.872 134.658  1.00 14.51           N
ATOM   2406  CA  PRO A 250     -10.961  46.141 133.445  1.00 17.86           C
ATOM   2407  C   PRO A 250     -11.261  47.636 133.297  1.00 22.03           C
ATOM   2408  O   PRO A 250     -11.491  48.334 134.285  1.00 16.58           O
ATOM   2409  CB  PRO A 250     -12.233  45.306 133.590  1.00 18.00           C
ATOM   2410  CG  PRO A 250     -11.792  44.154 134.490  1.00 16.46           C
ATOM   2411  CD  PRO A 250     -10.884  44.885 135.470  1.00 14.90           C
ATOM   2412  HA  PRO A 250     -10.439  45.733 132.588  1.00 21.43           H
ATOM   2413  HB2 PRO A 250     -12.952  45.909 134.135  1.00 21.60           H
ATOM   2414  HB3 PRO A 250     -12.658  44.968 132.645  1.00 21.60           H
ATOM   2415  HG2 PRO A 250     -12.631  43.710 135.026  1.00 19.75           H
ATOM   2416  HG3 PRO A 250     -11.246  43.406 133.912  1.00 19.75           H
ATOM   2417  HD2 PRO A 250     -11.466  45.395 136.233  1.00 17.89           H
ATOM   2418  HD3 PRO A 250     -10.204  44.152 135.895  1.00 17.89           H
ATOM   2419  N   LYS A 251     -11.214  48.131 132.056  1.00 17.94           N
ATOM   2420  CA  LYS A 251     -11.301  49.553 131.739  1.00 21.04           C
ATOM   2421  C   LYS A 251     -12.628  50.131 132.210  1.00 22.98           C
ATOM   2422  O   LYS A 251     -12.660  51.228 132.763  1.00 20.51           O
ATOM   2423  CB  LYS A 251     -11.052  49.752 130.237  1.00 20.45           C
ATOM   2424  CG  LYS A 251     -11.143  51.209 129.758  1.00 23.23           C
ATOM   2425  CD  LYS A 251     -12.575  51.683 129.457  1.00 31.22           C
ATOM   2426  CE  LYS A 251     -12.595  53.077 128.847  1.00 46.07           C
ATOM   2427  NZ  LYS A 251     -13.976  53.486 128.542  1.00 44.43           N1+
ATOM   2428  H   LYS A 251     -10.923  47.512 131.314  1.00 21.53           H
ATOM   2429  HA  LYS A 251     -10.503  50.067 132.274  1.00 25.25           H
ATOM   2430  HB2 LYS A 251     -10.071  49.355 129.973  1.00 24.54           H
ATOM   2431  HB3 LYS A 251     -11.792  49.165 129.700  1.00 24.54           H
ATOM   2432  HG2 LYS A 251     -10.668  51.858 130.485  1.00 27.88           H
ATOM   2433  HG3 LYS A 251     -10.577  51.293 128.831  1.00 27.88           H
ATOM   2434  HD2 LYS A 251     -13.070  50.978 128.796  1.00 37.46           H
ATOM   2435  HD3 LYS A 251     -13.164  51.751 130.361  1.00 37.46           H
ATOM   2436  HE2 LYS A 251     -12.126  53.799 129.515  1.00 55.28           H
ATOM   2437  HE3 LYS A 251     -12.032  53.030 127.918  1.00 55.28           H
ATOM   2438  HZ1 LYS A 251     -14.068  54.490 128.595  1.00 53.32           H
ATOM   2439  HZ2 LYS A 251     -14.235  53.169 127.619  1.00 53.32           H
ATOM   2440  HZ3 LYS A 251     -14.611  53.066 129.209  1.00 53.32           H
ATOM   2441  N   ASP A 252     -13.714  49.388 132.001  1.00 18.07           N
ATOM   2442  CA  ASP A 252     -15.043  49.794 132.419  1.00 22.89           C
ATOM   2443  C   ASP A 252     -15.188  49.872 133.943  1.00 30.22           C
ATOM   2444  O   ASP A 252     -15.980  50.678 134.419  1.00 28.27           O
ATOM   2445  CB  ASP A 252     -16.138  48.903 131.825  1.00 23.79           C
ATOM   2446  CG  ASP A 252     -16.028  47.407 132.091  1.00 24.95           C
ATOM   2447  OD1 ASP A 252     -14.916  46.916 132.378  1.00 25.78           O
ATOM   2448  OD2 ASP A 252     -17.084  46.758 131.962  1.00 31.86           O1-
ATOM   2449  H   ASP A 252     -13.607  48.461 131.613  1.00 21.69           H
ATOM   2450  HA  ASP A 252     -15.204  50.794 132.014  1.00 27.46           H
ATOM   2451  HB2 ASP A 252     -17.131  49.253 132.105  1.00 28.54           H
ATOM   2452  HB3 ASP A 252     -16.092  49.013 130.745  1.00 28.54           H
ATOM   2453  N   VAL A 253     -14.445  49.052 134.703  1.00 23.15           N
ATOM   2454  CA  VAL A 253     -14.449  49.077 136.164  1.00 19.39           C
ATOM   2455  C   VAL A 253     -13.785  50.349 136.691  1.00 24.06           C
ATOM   2456  O   VAL A 253     -14.319  50.995 137.590  1.00 23.55           O
ATOM   2457  CB  VAL A 253     -13.787  47.807 136.729  1.00 23.47           C
ATOM   2458  CG1 VAL A 253     -13.603  47.898 138.244  1.00 24.41           C
ATOM   2459  CG2 VAL A 253     -14.631  46.569 136.403  1.00 27.84           C
ATOM   2460  H   VAL A 253     -13.802  48.415 134.248  1.00 27.78           H
ATOM   2461  HA  VAL A 253     -15.489  49.077 136.491  1.00 23.27           H
ATOM   2462  HB  VAL A 253     -12.803  47.678 136.294  1.00 28.17           H
ATOM   2463 HG11 VAL A 253     -13.160  46.979 138.611  1.00 29.30           H
ATOM   2464 HG12 VAL A 253     -12.942  48.716 138.519  1.00 29.30           H
ATOM   2465 HG13 VAL A 253     -14.570  48.054 138.704  1.00 29.30           H
ATOM   2466 HG21 VAL A 253     -14.139  45.676 136.779  1.00 33.40           H
ATOM   2467 HG22 VAL A 253     -15.615  46.653 136.856  1.00 33.40           H
ATOM   2468 HG23 VAL A 253     -14.760  46.462 135.329  1.00 33.40           H
ATOM   2469  N   THR A 254     -12.621  50.709 136.142  1.00 17.49           N
ATOM   2470  CA  THR A 254     -11.869  51.882 136.577  1.00 16.86           C
ATOM   2471  C   THR A 254     -12.510  53.183 136.074  1.00 20.31           C
ATOM   2472  O   THR A 254     -12.224  54.250 136.611  1.00 20.45           O
ATOM   2473  CB  THR A 254     -10.414  51.776 136.119  1.00 19.96           C
ATOM   2474  OG1 THR A 254     -10.360  51.667 134.719  1.00 18.33           O
ATOM   2475  CG2 THR A 254      -9.706  50.572 136.732  1.00 11.59           C
ATOM   2476  H   THR A 254     -12.223  50.141 135.406  1.00 20.99           H
ATOM   2477  HA  THR A 254     -11.852  51.886 137.663  1.00 20.23           H
ATOM   2478  HB  THR A 254      -9.883  52.674 136.432  1.00 23.95           H
ATOM   2479  HG1 THR A 254     -10.801  52.431 134.339  1.00 21.99           H
ATOM   2480 HG21 THR A 254      -8.666  50.560 136.412  1.00 13.90           H
ATOM   2481 HG22 THR A 254      -9.741  50.614 137.819  1.00 13.90           H
ATOM   2482 HG23 THR A 254     -10.170  49.653 136.381  1.00 13.90           H
ATOM   2483  N   ALA A 255     -13.346  53.119 135.031  1.00 17.11           N
ATOM   2484  CA  ALA A 255     -14.130  54.250 134.557  1.00 17.90           C
ATOM   2485  C   ALA A 255     -15.470  54.381 135.293  1.00 19.09           C
ATOM   2486  O   ALA A 255     -16.045  55.465 135.294  1.00 21.72           O
ATOM   2487  CB  ALA A 255     -14.334  54.115 133.049  1.00 16.77           C
ATOM   2488  H   ALA A 255     -13.527  52.220 134.607  1.00 20.53           H
ATOM   2489  HA  ALA A 255     -13.563  55.166 134.726  1.00 21.48           H
ATOM   2490  HB1 ALA A 255     -14.849  54.992 132.664  1.00 20.12           H
ATOM   2491  HB2 ALA A 255     -13.370  54.029 132.553  1.00 20.12           H
ATOM   2492  HB3 ALA A 255     -14.924  53.228 132.830  1.00 20.12           H
ATOM   2493  N   ALA A 256     -15.990  53.295 135.884  1.00 21.78           N
ATOM   2494  CA  ALA A 256     -17.279  53.280 136.568  1.00 19.37           C
ATOM   2495  C   ALA A 256     -17.240  54.129 137.830  1.00 24.34           C
ATOM   2496  O   ALA A 256     -16.237  54.118 138.537  1.00 22.58           O
ATOM   2497  CB  ALA A 256     -17.645  51.849 136.959  1.00 19.07           C
ATOM   2498  H   ALA A 256     -15.472  52.430 135.854  1.00 26.14           H
ATOM   2499  HA  ALA A 256     -18.048  53.657 135.894  1.00 23.24           H
ATOM   2500  HB1 ALA A 256     -18.588  51.848 137.502  1.00 22.88           H
ATOM   2501  HB2 ALA A 256     -17.764  51.234 136.074  1.00 22.88           H
ATOM   2502  HB3 ALA A 256     -16.875  51.423 137.597  1.00 22.88           H
ATOM   2503  N   ILE A 257     -18.349  54.819 138.119  1.00 21.69           N
ATOM   2504  CA  ILE A 257     -18.514  55.633 139.322  1.00 26.77           C
ATOM   2505  C   ILE A 257     -19.168  54.779 140.406  1.00 27.77           C
ATOM   2506  O   ILE A 257     -20.212  54.180 140.163  1.00 29.45           O
ATOM   2507  CB  ILE A 257     -19.334  56.904 139.013  1.00 26.05           C
ATOM   2508  CG1 ILE A 257     -18.599  57.794 137.990  1.00 31.83           C
ATOM   2509  CG2 ILE A 257     -19.585  57.700 140.305  1.00 31.73           C
ATOM   2510  CD1 ILE A 257     -19.428  58.973 137.475  1.00 31.80           C
ATOM   2511  H   ILE A 257     -19.155  54.700 137.522  1.00 26.02           H
ATOM   2512  HA  ILE A 257     -17.539  55.958 139.675  1.00 32.13           H
ATOM   2513  HB  ILE A 257     -20.295  56.605 138.595  1.00 31.25           H
ATOM   2514 HG12 ILE A 257     -17.694  58.181 138.453  1.00 38.19           H
ATOM   2515 HG13 ILE A 257     -18.311  57.206 137.118  1.00 38.19           H
ATOM   2516 HG21 ILE A 257     -20.186  58.585 140.120  1.00 38.08           H
ATOM   2517 HG22 ILE A 257     -20.123  57.109 141.037  1.00 38.08           H
ATOM   2518 HG23 ILE A 257     -18.629  57.988 140.728  1.00 38.08           H
ATOM   2519 HD11 ILE A 257     -18.856  59.514 136.726  1.00 38.15           H
ATOM   2520 HD12 ILE A 257     -20.351  58.614 137.027  1.00 38.15           H
ATOM   2521 HD13 ILE A 257     -19.662  59.671 138.273  1.00 38.15           H
ATOM   2522  N   LEU A 258     -18.590  54.759 141.611  1.00 27.84           N
ATOM   2523  CA  LEU A 258     -19.193  54.105 142.758  1.00 30.89           C
ATOM   2524  C   LEU A 258     -20.476  54.842 143.144  1.00 32.33           C
ATOM   2525  O   LEU A 258     -20.425  56.008 143.523  1.00 26.49           O
ATOM   2526  CB  LEU A 258     -18.193  54.065 143.922  1.00 26.60           C
ATOM   2527  CG  LEU A 258     -18.762  53.340 145.157  1.00 26.73           C
ATOM   2528  CD1 LEU A 258     -19.044  51.866 144.850  1.00 30.98           C
ATOM   2529  CD2 LEU A 258     -17.786  53.432 146.328  1.00 32.96           C
ATOM   2530  H   LEU A 258     -17.741  55.285 141.765  1.00 33.41           H
ATOM   2531  HA  LEU A 258     -19.433  53.088 142.454  1.00 37.07           H
ATOM   2532  HB2 LEU A 258     -17.286  53.558 143.596  1.00 31.92           H
ATOM   2533  HB3 LEU A 258     -17.935  55.089 144.197  1.00 31.92           H
ATOM   2534  HG  LEU A 258     -19.692  53.814 145.461  1.00 32.07           H
ATOM   2535 HD11 LEU A 258     -19.389  51.357 145.742  1.00 37.17           H
ATOM   2536 HD12 LEU A 258     -19.820  51.762 144.097  1.00 37.17           H
ATOM   2537 HD13 LEU A 258     -18.135  51.382 144.507  1.00 37.17           H
ATOM   2538 HD21 LEU A 258     -18.190  52.928 147.205  1.00 39.56           H
ATOM   2539 HD22 LEU A 258     -16.830  52.988 146.062  1.00 39.56           H
ATOM   2540 HD23 LEU A 258     -17.633  54.472 146.584  1.00 39.56           H
ATOM   2541  N   ARG A 259     -21.630  54.177 143.018  1.00 34.56           N
ATOM   2542  CA  ARG A 259     -22.931  54.778 143.327  1.00 45.69           C
ATOM   2543  C   ARG A 259     -23.407  54.423 144.721  1.00 44.90           C
ATOM   2544  O   ARG A 259     -24.005  55.276 145.373  1.00 45.83           O
ATOM   2545  CB  ARG A 259     -23.982  54.406 142.268  1.00 40.81           C
ATOM   2546  CG  ARG A 259     -24.200  55.533 141.256  1.00 59.50           C
ATOM   2547  CD  ARG A 259     -22.918  55.899 140.500  1.00 64.12           C
ATOM   2548  NE  ARG A 259     -23.085  57.078 139.647  1.00 60.27           N
ATOM   2549  CZ  ARG A 259     -23.243  58.332 140.083  1.00 71.09           C
ATOM   2550  NH1 ARG A 259     -23.229  58.653 141.380  1.00 68.60           N
ATOM   2551  NH2 ARG A 259     -23.421  59.290 139.186  1.00 66.75           N1+
ATOM   2552  H   ARG A 259     -21.614  53.229 142.665  1.00 41.48           H
ATOM   2553  HA  ARG A 259     -22.842  55.865 143.346  1.00 54.82           H
ATOM   2554  HB2 ARG A 259     -23.711  53.481 141.761  1.00 48.97           H
ATOM   2555  HB3 ARG A 259     -24.941  54.254 142.767  1.00 48.97           H
ATOM   2556  HG2 ARG A 259     -24.963  55.233 140.542  1.00 71.40           H
ATOM   2557  HG3 ARG A 259     -24.577  56.400 141.793  1.00 71.40           H
ATOM   2558  HD2 ARG A 259     -22.098  56.080 141.188  1.00 76.94           H
ATOM   2559  HD3 ARG A 259     -22.649  55.054 139.871  1.00 76.94           H
ATOM   2560  HE  ARG A 259     -23.136  56.912 138.653  1.00 72.33           H
ATOM   2561 HH11 ARG A 259     -23.101  57.927 142.068  1.00 82.32           H
ATOM   2562 HH12 ARG A 259     -23.361  59.608 141.679  1.00 82.32           H
ATOM   2563 HH21 ARG A 259     -23.424  59.083 138.202  1.00 80.10           H
ATOM   2564 HH22 ARG A 259     -23.525  60.247 139.489  1.00 80.10           H
ATOM   2565  N   ASN A 260     -23.177  53.179 145.147  1.00 50.62           N
ATOM   2566  CA  ASN A 260     -23.698  52.678 146.406  1.00 57.54           C
ATOM   2567  C   ASN A 260     -22.587  52.573 147.455  1.00 54.96           C
ATOM   2568  O   ASN A 260     -21.432  52.337 147.101  1.00 46.76           O
ATOM   2569  CB  ASN A 260     -24.394  51.329 146.183  1.00 58.77           C
ATOM   2570  CG  ASN A 260     -25.559  51.468 145.204  1.00 59.54           C
ATOM   2571  OD1 ASN A 260     -26.442  52.300 145.389  1.00 53.08           O
ATOM   2572  ND2 ASN A 260     -25.598  50.620 144.182  1.00 65.56           N
ATOM   2573  H   ASN A 260     -22.664  52.541 144.557  1.00 60.74           H
ATOM   2574  HA  ASN A 260     -24.470  53.363 146.742  1.00 69.05           H
ATOM   2575  HB2 ASN A 260     -23.681  50.574 145.850  1.00 70.53           H
ATOM   2576  HB3 ASN A 260     -24.815  51.051 147.151  1.00 70.53           H
ATOM   2577 HD21 ASN A 260     -26.367  50.667 143.529  1.00 78.68           H
ATOM   2578 HD22 ASN A 260     -24.862  49.939 144.071  1.00 78.68           H
ATOM   2579  N   PRO A 261     -22.934  52.706 148.747  1.00 65.18           N
ATOM   2580  CA  PRO A 261     -21.987  52.532 149.840  1.00 52.21           C
ATOM   2581  C   PRO A 261     -21.435  51.100 149.912  1.00 45.99           C
ATOM   2582  O   PRO A 261     -22.095  50.151 149.483  1.00 52.57           O
ATOM   2583  CB  PRO A 261     -22.824  52.827 151.093  1.00 63.80           C
ATOM   2584  CG  PRO A 261     -23.935  53.748 150.581  1.00 46.28           C
ATOM   2585  CD  PRO A 261     -24.239  53.106 149.249  1.00 55.98           C
ATOM   2586  HA  PRO A 261     -21.214  53.297 149.778  1.00 62.65           H
ATOM   2587  HB2 PRO A 261     -23.289  51.895 151.415  1.00 76.56           H
ATOM   2588  HB3 PRO A 261     -22.251  53.239 151.921  1.00 76.56           H
ATOM   2589  HG2 PRO A 261     -24.819  53.723 151.218  1.00 55.53           H
ATOM   2590  HG3 PRO A 261     -23.597  54.768 150.410  1.00 55.53           H
ATOM   2591  HD2 PRO A 261     -24.889  52.240 149.367  1.00 67.18           H
ATOM   2592  HD3 PRO A 261     -24.695  53.888 148.649  1.00 67.18           H
ATOM   2593  N   ILE A 262     -20.234  50.951 150.479  1.00 51.64           N
ATOM   2594  CA  ILE A 262     -19.509  49.680 150.551  1.00 63.73           C
ATOM   2595  C   ILE A 262     -19.104  49.371 151.997  1.00 58.15           C
ATOM   2596  O   ILE A 262     -18.841  50.301 152.753  1.00 57.13           O
ATOM   2597  CB  ILE A 262     -18.279  49.677 149.615  1.00 48.78           C
ATOM   2598  CG1 ILE A 262     -17.287  50.815 149.949  1.00 49.04           C
ATOM   2599  CG2 ILE A 262     -18.746  49.700 148.151  1.00 49.99           C
ATOM   2600  CD1 ILE A 262     -16.019  50.812 149.100  1.00 44.04           C
ATOM   2601  H   ILE A 262     -19.755  51.769 150.826  1.00 61.97           H
ATOM   2602  HA  ILE A 262     -20.169  48.898 150.193  1.00 76.47           H
ATOM   2603  HB  ILE A 262     -17.752  48.736 149.763  1.00 58.53           H
ATOM   2604 HG12 ILE A 262     -17.775  51.778 149.818  1.00 58.85           H
ATOM   2605 HG13 ILE A 262     -16.969  50.732 150.987  1.00 58.85           H
ATOM   2606 HG21 ILE A 262     -17.909  49.577 147.469  1.00 59.99           H
ATOM   2607 HG22 ILE A 262     -19.437  48.879 147.968  1.00 59.99           H
ATOM   2608 HG23 ILE A 262     -19.245  50.640 147.935  1.00 59.99           H
ATOM   2609 HD11 ILE A 262     -15.364  51.611 149.438  1.00 52.85           H
ATOM   2610 HD12 ILE A 262     -15.503  49.861 149.209  1.00 52.85           H
ATOM   2611 HD13 ILE A 262     -16.243  50.986 148.051  1.00 52.85           H
ATOM   2612  N   PRO A 263     -19.054  48.089 152.400  1.00 60.70           N
ATOM   2613  CA  PRO A 263     -18.615  47.672 153.730  1.00 66.49           C
ATOM   2614  C   PRO A 263     -17.223  48.210 154.118  1.00 57.40           C
ATOM   2615  O   PRO A 263     -17.170  48.929 155.138  1.00 70.08           O
ATOM   2616  CB  PRO A 263     -18.664  46.138 153.707  1.00 59.67           C
ATOM   2617  CG  PRO A 263     -19.771  45.860 152.698  1.00 60.72           C
ATOM   2618  CD  PRO A 263     -19.493  46.926 151.645  1.00 64.80           C
ATOM   2619  HA  PRO A 263     -19.361  48.020 154.446  1.00 79.78           H
ATOM   2620  HB2 PRO A 263     -18.842  45.677 154.681  1.00 71.61           H
ATOM   2621  HB3 PRO A 263     -17.726  45.780 153.282  1.00 71.61           H
ATOM   2622  HG2 PRO A 263     -20.749  45.989 153.165  1.00 72.86           H
ATOM   2623  HG3 PRO A 263     -19.675  44.873 152.247  1.00 72.86           H
ATOM   2624  HD2 PRO A 263     -18.691  46.608 150.980  1.00 77.76           H
ATOM   2625  HD3 PRO A 263     -20.412  47.106 151.092  1.00 77.76           H
ATOM   2626  HC  PRO A 263     -16.241  47.915 153.400  1.00 68.88           H
ATOM   2627  N   PHE A 284       2.693  26.031 170.527  1.00 49.75           N
ATOM   2628  CA  PHE A 284       3.367  24.916 169.814  1.00 60.09           C
ATOM   2629  C   PHE A 284       4.723  25.300 169.221  1.00 73.46           C
ATOM   2630  O   PHE A 284       5.661  24.508 169.284  1.00 59.25           O
ATOM   2631  CB  PHE A 284       2.477  24.346 168.705  1.00 66.36           C
ATOM   2632  CG  PHE A 284       3.158  23.252 167.900  1.00 65.12           C
ATOM   2633  CD1 PHE A 284       3.534  22.045 168.523  1.00 76.84           C
ATOM   2634  CD2 PHE A 284       3.477  23.466 166.544  1.00 67.43           C
ATOM   2635  CE1 PHE A 284       4.217  21.056 167.793  1.00 80.67           C
ATOM   2636  CE2 PHE A 284       4.130  22.464 165.806  1.00 69.74           C
ATOM   2637  CZ  PHE A 284       4.507  21.262 166.432  1.00 66.36           C
ATOM   2638  H1  PHE A 284       3.263  26.362 171.293  1.00 59.70           H
ATOM   2639  H2  PHE A 284       1.792  25.730 170.874  1.00 59.70           H
ATOM   2640  HA  PHE A 284       3.549  24.107 170.523  1.00 72.11           H
ATOM   2641  HB2 PHE A 284       2.193  25.159 168.034  1.00 79.63           H
ATOM   2642  HB3 PHE A 284       1.569  23.939 169.152  1.00 79.63           H
ATOM   2643  HD1 PHE A 284       3.314  21.882 169.567  1.00 92.21           H
ATOM   2644  HD2 PHE A 284       3.221  24.397 166.059  1.00 80.91           H
ATOM   2645  HE1 PHE A 284       4.519  20.138 168.278  1.00 96.80           H
ATOM   2646  HE2 PHE A 284       4.348  22.627 164.758  1.00 83.69           H
ATOM   2647  HZ  PHE A 284       5.023  20.498 165.867  1.00 79.64           H
ATOM   2648  N   VAL A 285       4.831  26.523 168.690  1.00 60.11           N
ATOM   2649  CA  VAL A 285       6.105  27.071 168.231  1.00 51.55           C
ATOM   2650  C   VAL A 285       7.074  27.123 169.407  1.00 47.23           C
ATOM   2651  O   VAL A 285       8.244  26.802 169.235  1.00 44.28           O
ATOM   2652  CB  VAL A 285       5.920  28.462 167.594  1.00 46.95           C
ATOM   2653  CG1 VAL A 285       7.257  29.028 167.098  1.00 45.10           C
ATOM   2654  CG2 VAL A 285       4.943  28.398 166.415  1.00 46.49           C
ATOM   2655  H   VAL A 285       4.026  27.131 168.688  1.00 72.13           H
ATOM   2656  HA  VAL A 285       6.511  26.398 167.475  1.00 61.86           H
ATOM   2657  HB  VAL A 285       5.518  29.142 168.344  1.00 56.34           H
ATOM   2658 HG11 VAL A 285       7.110  30.005 166.642  1.00 54.12           H
ATOM   2659 HG12 VAL A 285       7.953  29.152 167.920  1.00 54.12           H
ATOM   2660 HG13 VAL A 285       7.697  28.357 166.362  1.00 54.12           H
ATOM   2661 HG21 VAL A 285       4.831  29.384 165.968  1.00 55.79           H
ATOM   2662 HG22 VAL A 285       5.317  27.709 165.659  1.00 55.79           H
ATOM   2663 HG23 VAL A 285       3.960  28.064 166.741  1.00 55.79           H
ATOM   2664  N   MET A 286       6.566  27.473 170.601  1.00 49.29           N
ATOM   2665  CA  MET A 286       7.351  27.579 171.818  1.00 52.58           C
ATOM   2666  C   MET A 286       8.098  26.277 172.128  1.00 43.16           C
ATOM   2667  O   MET A 286       9.240  26.336 172.569  1.00 42.02           O
ATOM   2668  CB  MET A 286       6.447  27.979 172.995  1.00 50.29           C
ATOM   2669  CG  MET A 286       7.214  28.477 174.227  1.00 58.04           C
ATOM   2670  SD  MET A 286       7.966  30.119 174.059  1.00 84.16           S
ATOM   2671  CE  MET A 286       9.628  29.607 173.608  1.00 51.24           C
ATOM   2672  H   MET A 286       5.583  27.687 170.665  1.00 59.15           H
ATOM   2673  HA  MET A 286       8.070  28.367 171.627  1.00 63.10           H
ATOM   2674  HB2 MET A 286       5.748  28.755 172.680  1.00 60.35           H
ATOM   2675  HB3 MET A 286       5.872  27.102 173.297  1.00 60.35           H
ATOM   2676  HG2 MET A 286       6.529  28.518 175.074  1.00 69.65           H
ATOM   2677  HG3 MET A 286       7.999  27.761 174.471  1.00 69.65           H
ATOM   2678  HE1 MET A 286      10.286  30.464 173.454  1.00 61.49           H
ATOM   2679  HE2 MET A 286       9.992  28.937 174.380  1.00 61.49           H
ATOM   2680  HE3 MET A 286       9.571  29.046 172.695  1.00 61.49           H
ATOM   2681  N   GLN A 287       7.462  25.121 171.883  1.00 42.75           N
ATOM   2682  CA  GLN A 287       8.067  23.804 172.046  1.00 46.71           C
ATOM   2683  C   GLN A 287       9.306  23.641 171.175  1.00 51.26           C
ATOM   2684  O   GLN A 287      10.342  23.219 171.678  1.00 42.54           O
ATOM   2685  CB  GLN A 287       7.084  22.678 171.705  1.00 45.21           C
ATOM   2686  CG  GLN A 287       5.786  22.679 172.523  1.00 69.60           C
ATOM   2687  CD  GLN A 287       4.847  21.545 172.111  1.00 67.90           C
ATOM   2688  OE1 GLN A 287       5.143  20.761 171.217  1.00 73.12           O
ATOM   2689  NE2 GLN A 287       3.690  21.440 172.758  1.00 66.08           N
ATOM   2690  H   GLN A 287       6.538  25.153 171.481  1.00 51.30           H
ATOM   2691  HA  GLN A 287       8.368  23.710 173.081  1.00 56.05           H
ATOM   2692  HB2 GLN A 287       6.833  22.733 170.648  1.00 54.25           H
ATOM   2693  HB3 GLN A 287       7.593  21.726 171.868  1.00 54.25           H
ATOM   2694  HG2 GLN A 287       6.028  22.570 173.578  1.00 83.52           H
ATOM   2695  HG3 GLN A 287       5.262  23.624 172.388  1.00 83.52           H
ATOM   2696 HE21 GLN A 287       3.471  22.073 173.508  1.00 79.29           H
ATOM   2697 HE22 GLN A 287       3.053  20.698 172.504  1.00 79.29           H
ATOM   2698  N   SER A 288       9.189  23.975 169.885  1.00 43.58           N
ATOM   2699  CA  SER A 288      10.281  23.907 168.924  1.00 35.60           C
ATOM   2700  C   SER A 288      11.414  24.853 169.298  1.00 33.03           C
ATOM   2701  O   SER A 288      12.568  24.488 169.118  1.00 31.57           O
ATOM   2702  CB  SER A 288       9.771  24.255 167.527  1.00 40.37           C
ATOM   2703  OG  SER A 288       8.749  23.353 167.176  1.00 47.60           O
ATOM   2704  H   SER A 288       8.300  24.311 169.541  1.00 52.30           H
ATOM   2705  HA  SER A 288      10.676  22.890 168.908  1.00 42.72           H
ATOM   2706  HB2 SER A 288       9.370  25.270 167.512  1.00 48.44           H
ATOM   2707  HB3 SER A 288      10.597  24.166 166.818  1.00 48.44           H
ATOM   2708  HG  SER A 288       8.484  23.528 166.268  1.00 57.11           H
ATOM   2709  N   ILE A 289      11.094  26.047 169.815  1.00 31.67           N
ATOM   2710  CA  ILE A 289      12.080  27.020 170.281  1.00 36.52           C
ATOM   2711  C   ILE A 289      12.864  26.471 171.488  1.00 44.47           C
ATOM   2712  O   ILE A 289      14.070  26.695 171.578  1.00 39.36           O
ATOM   2713  CB  ILE A 289      11.378  28.347 170.637  1.00 41.11           C
ATOM   2714  CG1 ILE A 289      10.741  29.044 169.410  1.00 45.15           C
ATOM   2715  CG2 ILE A 289      12.378  29.291 171.319  1.00 34.02           C
ATOM   2716  CD1 ILE A 289       9.965  30.330 169.738  1.00 37.71           C
ATOM   2717  H   ILE A 289      10.115  26.277 169.922  1.00 38.00           H
ATOM   2718  HA  ILE A 289      12.784  27.205 169.465  1.00 43.83           H
ATOM   2719  HB  ILE A 289      10.597  28.089 171.339  1.00 49.33           H
ATOM   2720 HG12 ILE A 289      11.515  29.287 168.680  1.00 54.18           H
ATOM   2721 HG13 ILE A 289      10.049  28.365 168.927  1.00 54.18           H
ATOM   2722 HG21 ILE A 289      11.948  30.259 171.560  1.00 40.82           H
ATOM   2723 HG22 ILE A 289      12.747  28.889 172.258  1.00 40.82           H
ATOM   2724 HG23 ILE A 289      13.205  29.404 170.630  1.00 40.82           H
ATOM   2725 HD11 ILE A 289       9.461  30.690 168.847  1.00 45.25           H
ATOM   2726 HD12 ILE A 289       9.218  30.153 170.509  1.00 45.25           H
ATOM   2727 HD13 ILE A 289      10.634  31.121 170.060  1.00 45.25           H
ATOM   2728  N   ASN A 290      12.184  25.803 172.434  1.00 39.35           N
ATOM   2729  CA  ASN A 290      12.808  25.209 173.614  1.00 43.34           C
ATOM   2730  C   ASN A 290      13.795  24.116 173.220  1.00 37.34           C
ATOM   2731  O   ASN A 290      14.935  24.135 173.682  1.00 34.54           O
ATOM   2732  CB  ASN A 290      11.747  24.646 174.574  1.00 48.11           C
ATOM   2733  CG  ASN A 290      10.935  25.735 175.264  1.00 52.46           C
ATOM   2734  OD1 ASN A 290      11.493  26.685 175.791  1.00 44.36           O
ATOM   2735  ND2 ASN A 290       9.620  25.577 175.360  1.00 44.71           N
ATOM   2736  H   ASN A 290      11.192  25.659 172.313  1.00 47.22           H
ATOM   2737  HA  ASN A 290      13.365  25.992 174.128  1.00 52.01           H
ATOM   2738  HB2 ASN A 290      11.092  23.945 174.056  1.00 57.73           H
ATOM   2739  HB3 ASN A 290      12.304  24.127 175.354  1.00 57.73           H
ATOM   2740 HD21 ASN A 290       9.071  26.278 175.833  1.00 53.66           H
ATOM   2741 HD22 ASN A 290       9.188  24.774 174.925  1.00 53.66           H
ATOM   2742  N   LYS A 291      13.355  23.191 172.353  1.00 37.72           N
ATOM   2743  CA  LYS A 291      14.199  22.133 171.817  1.00 45.89           C
ATOM   2744  C   LYS A 291      15.374  22.710 171.033  1.00 38.85           C
ATOM   2745  O   LYS A 291      16.474  22.178 171.131  1.00 43.10           O
ATOM   2746  CB  LYS A 291      13.391  21.172 170.939  1.00 43.80           C
ATOM   2747  CG  LYS A 291      12.303  20.413 171.703  1.00 48.98           C
ATOM   2748  CD  LYS A 291      11.580  19.455 170.756  1.00 58.49           C
ATOM   2749  CE  LYS A 291      10.464  18.715 171.486  1.00 61.15           C
ATOM   2750  NZ  LYS A 291       9.776  17.772 170.590  1.00 69.14           N1+
ATOM   2751  H   LYS A 291      12.408  23.257 172.006  1.00 45.26           H
ATOM   2752  HA  LYS A 291      14.608  21.570 172.657  1.00 55.07           H
ATOM   2753  HB2 LYS A 291      12.940  21.730 170.119  1.00 52.56           H
ATOM   2754  HB3 LYS A 291      14.071  20.436 170.512  1.00 52.56           H
ATOM   2755  HG2 LYS A 291      12.750  19.853 172.521  1.00 58.78           H
ATOM   2756  HG3 LYS A 291      11.584  21.104 172.128  1.00 58.78           H
ATOM   2757  HD2 LYS A 291      11.154  20.015 169.924  1.00 70.19           H
ATOM   2758  HD3 LYS A 291      12.293  18.734 170.363  1.00 70.19           H
ATOM   2759  HE2 LYS A 291      10.892  18.171 172.326  1.00 73.38           H
ATOM   2760  HE3 LYS A 291       9.747  19.440 171.868  1.00 73.38           H
ATOM   2761  HZ1 LYS A 291       9.045  17.284 171.087  1.00 82.97           H
ATOM   2762  HZ2 LYS A 291       9.377  18.275 169.812  1.00 82.97           H
ATOM   2763  HZ3 LYS A 291      10.442  17.103 170.233  1.00 82.97           H
ATOM   2764  N   ALA A 292      15.139  23.784 170.265  1.00 44.92           N
ATOM   2765  CA  ALA A 292      16.157  24.455 169.469  1.00 40.77           C
ATOM   2766  C   ALA A 292      17.258  24.989 170.372  1.00 36.91           C
ATOM   2767  O   ALA A 292      18.426  24.732 170.102  1.00 36.14           O
ATOM   2768  CB  ALA A 292      15.547  25.582 168.628  1.00 42.14           C
ATOM   2769  H   ALA A 292      14.199  24.144 170.211  1.00 53.91           H
ATOM   2770  HA  ALA A 292      16.594  23.733 168.782  1.00 48.93           H
ATOM   2771  HB1 ALA A 292      16.326  26.066 168.044  1.00 50.57           H
ATOM   2772  HB2 ALA A 292      14.798  25.193 167.944  1.00 50.57           H
ATOM   2773  HB3 ALA A 292      15.089  26.330 169.267  1.00 50.57           H
ATOM   2774  N   ALA A 293      16.881  25.675 171.458  1.00 36.38           N
ATOM   2775  CA  ALA A 293      17.814  26.208 172.437  1.00 40.58           C
ATOM   2776  C   ALA A 293      18.680  25.110 173.054  1.00 37.63           C
ATOM   2777  O   ALA A 293      19.893  25.278 173.119  1.00 34.95           O
ATOM   2778  CB  ALA A 293      17.053  26.970 173.519  1.00 43.40           C
ATOM   2779  H   ALA A 293      15.894  25.808 171.632  1.00 43.65           H
ATOM   2780  HA  ALA A 293      18.466  26.912 171.921  1.00 48.70           H
ATOM   2781  HB1 ALA A 293      17.761  27.402 174.223  1.00 52.08           H
ATOM   2782  HB2 ALA A 293      16.465  27.767 173.071  1.00 52.08           H
ATOM   2783  HB3 ALA A 293      16.385  26.303 174.059  1.00 52.08           H
ATOM   2784  N   ASP A 294      18.070  23.986 173.456  1.00 37.00           N
ATOM   2785  CA  ASP A 294      18.777  22.847 174.027  1.00 47.62           C
ATOM   2786  C   ASP A 294      19.797  22.249 173.054  1.00 43.14           C
ATOM   2787  O   ASP A 294      20.910  21.935 173.474  1.00 42.46           O
ATOM   2788  CB  ASP A 294      17.777  21.782 174.494  1.00 46.10           C
ATOM   2789  CG  ASP A 294      16.830  22.239 175.607  1.00 48.17           C
ATOM   2790  OD1 ASP A 294      17.216  23.140 176.385  1.00 45.38           O
ATOM   2791  OD2 ASP A 294      15.723  21.659 175.680  1.00 46.18           O1-
ATOM   2792  H   ASP A 294      17.073  23.890 173.323  1.00 44.40           H
ATOM   2793  HA  ASP A 294      19.324  23.207 174.897  1.00 57.15           H
ATOM   2794  HB2 ASP A 294      17.203  21.381 173.658  1.00 55.32           H
ATOM   2795  HB3 ASP A 294      18.355  20.945 174.886  1.00 55.32           H
ATOM   2796  N   LEU A 295      19.425  22.109 171.771  1.00 38.55           N
ATOM   2797  CA  LEU A 295      20.297  21.573 170.738  1.00 33.62           C
ATOM   2798  C   LEU A 295      21.507  22.491 170.522  1.00 28.44           C
ATOM   2799  O   LEU A 295      22.619  21.998 170.353  1.00 34.13           O
ATOM   2800  CB  LEU A 295      19.526  21.383 169.414  1.00 45.20           C
ATOM   2801  CG  LEU A 295      19.587  19.969 168.810  1.00 45.86           C
ATOM   2802  CD1 LEU A 295      19.069  19.973 167.360  1.00 45.64           C
ATOM   2803  CD2 LEU A 295      21.009  19.427 168.734  1.00 57.68           C
ATOM   2804  H   LEU A 295      18.497  22.395 171.492  1.00 46.26           H
ATOM   2805  HA  LEU A 295      20.644  20.611 171.110  1.00 40.35           H
ATOM   2806  HB2 LEU A 295      18.481  21.678 169.522  1.00 54.24           H
ATOM   2807  HB3 LEU A 295      19.982  22.050 168.690  1.00 54.24           H
ATOM   2808  HG  LEU A 295      18.974  19.299 169.406  1.00 55.03           H
ATOM   2809 HD11 LEU A 295      19.145  18.979 166.916  1.00 54.76           H
ATOM   2810 HD12 LEU A 295      18.030  20.254 167.337  1.00 54.76           H
ATOM   2811 HD13 LEU A 295      19.629  20.686 166.757  1.00 54.76           H
ATOM   2812 HD21 LEU A 295      20.991  18.447 168.269  1.00 69.21           H
ATOM   2813 HD22 LEU A 295      21.591  20.115 168.132  1.00 69.21           H
ATOM   2814 HD23 LEU A 295      21.477  19.315 169.708  1.00 69.21           H
ATOM   2815  N   ILE A 296      21.295  23.815 170.516  1.00 31.57           N
ATOM   2816  CA  ILE A 296      22.358  24.807 170.361  1.00 41.17           C
ATOM   2817  C   ILE A 296      23.321  24.745 171.542  1.00 39.51           C
ATOM   2818  O   ILE A 296      24.527  24.716 171.319  1.00 37.17           O
ATOM   2819  CB  ILE A 296      21.795  26.228 170.158  1.00 31.88           C
ATOM   2820  CG1 ILE A 296      21.024  26.312 168.824  1.00 38.74           C
ATOM   2821  CG2 ILE A 296      22.933  27.269 170.185  1.00 36.19           C
ATOM   2822  CD1 ILE A 296      20.309  27.647 168.599  1.00 29.70           C
ATOM   2823  H   ILE A 296      20.350  24.152 170.642  1.00 37.88           H
ATOM   2824  HA  ILE A 296      22.923  24.550 169.468  1.00 49.40           H
ATOM   2825  HB  ILE A 296      21.111  26.449 170.974  1.00 38.26           H
ATOM   2826 HG12 ILE A 296      21.712  26.139 168.001  1.00 46.49           H
ATOM   2827 HG13 ILE A 296      20.277  25.529 168.771  1.00 46.49           H
ATOM   2828 HG21 ILE A 296      22.549  28.279 170.083  1.00 43.43           H
ATOM   2829 HG22 ILE A 296      23.468  27.250 171.131  1.00 43.43           H
ATOM   2830 HG23 ILE A 296      23.631  27.059 169.376  1.00 43.43           H
ATOM   2831 HD11 ILE A 296      19.717  27.592 167.689  1.00 35.63           H
ATOM   2832 HD12 ILE A 296      19.655  27.864 169.440  1.00 35.63           H
ATOM   2833 HD13 ILE A 296      21.024  28.456 168.480  1.00 35.63           H
ATOM   2834  N   ASN A 297      22.801  24.721 172.776  1.00 41.89           N
ATOM   2835  CA  ASN A 297      23.601  24.618 173.995  1.00 45.09           C
ATOM   2836  C   ASN A 297      24.389  23.304 174.088  1.00 37.16           C
ATOM   2837  O   ASN A 297      25.281  23.202 174.927  1.00 47.51           O
ATOM   2838  CB  ASN A 297      22.698  24.796 175.223  1.00 42.83           C
ATOM   2839  CG  ASN A 297      22.016  26.161 175.255  1.00 36.11           C
ATOM   2840  OD1 ASN A 297      22.625  27.172 174.942  1.00 41.22           O
ATOM   2841  ND2 ASN A 297      20.777  26.226 175.717  1.00 46.47           N
ATOM   2842  H   ASN A 297      21.796  24.743 172.879  1.00 50.27           H
ATOM   2843  HA  ASN A 297      24.323  25.435 173.987  1.00 54.11           H
ATOM   2844  HB2 ASN A 297      21.967  23.988 175.274  1.00 51.40           H
ATOM   2845  HB3 ASN A 297      23.358  24.750 176.090  1.00 51.40           H
ATOM   2846 HD21 ASN A 297      20.305  27.117 175.791  1.00 55.77           H
ATOM   2847 HD22 ASN A 297      20.290  25.375 175.959  1.00 55.77           H
ATOM   2848  N   LEU A 298      24.047  22.315 173.248  1.00 44.62           N
ATOM   2849  CA  LEU A 298      24.688  21.011 173.133  1.00 44.81           C
ATOM   2850  C   LEU A 298      25.704  20.943 171.971  1.00 47.95           C
ATOM   2851  O   LEU A 298      26.453  19.971 171.877  1.00 48.28           O
ATOM   2852  CB  LEU A 298      23.560  19.975 172.976  1.00 48.84           C
ATOM   2853  CG  LEU A 298      23.956  18.499 173.126  1.00 66.47           C
ATOM   2854  CD1 LEU A 298      24.469  18.191 174.539  1.00 47.76           C
ATOM   2855  CD2 LEU A 298      22.744  17.623 172.795  1.00 48.06           C
ATOM   2856  H   LEU A 298      23.277  22.483 172.615  1.00 53.54           H
ATOM   2857  HA  LEU A 298      25.222  20.815 174.060  1.00 53.78           H
ATOM   2858  HB2 LEU A 298      22.787  20.175 173.708  1.00 58.60           H
ATOM   2859  HB3 LEU A 298      23.109  20.109 171.996  1.00 58.60           H
ATOM   2860  HG  LEU A 298      24.734  18.248 172.416  1.00 79.77           H
ATOM   2861 HD11 LEU A 298      24.748  17.143 174.617  1.00 57.31           H
ATOM   2862 HD12 LEU A 298      25.350  18.784 174.772  1.00 57.31           H
ATOM   2863 HD13 LEU A 298      23.697  18.409 175.272  1.00 57.31           H
ATOM   2864 HD21 LEU A 298      23.016  16.571 172.857  1.00 57.67           H
ATOM   2865 HD22 LEU A 298      21.937  17.829 173.495  1.00 57.67           H
ATOM   2866 HD23 LEU A 298      22.399  17.834 171.784  1.00 57.67           H
ATOM   2867  N   ALA A 299      25.730  21.943 171.075  1.00 51.05           N
ATOM   2868  CA  ALA A 299      26.582  21.947 169.888  1.00 41.11           C
ATOM   2869  C   ALA A 299      28.032  22.287 170.219  1.00 36.64           C
ATOM   2870  O   ALA A 299      28.309  23.257 170.926  1.00 36.61           O
ATOM   2871  CB  ALA A 299      26.054  22.953 168.867  1.00 40.53           C
ATOM   2872  H   ALA A 299      25.111  22.731 171.199  1.00 61.26           H
ATOM   2873  HA  ALA A 299      26.537  20.962 169.421  1.00 49.33           H
ATOM   2874  HB1 ALA A 299      26.654  22.892 167.960  1.00 48.64           H
ATOM   2875  HB2 ALA A 299      25.025  22.728 168.619  1.00 48.64           H
ATOM   2876  HB3 ALA A 299      26.093  23.963 169.268  1.00 48.64           H
ATOM   2877  N   LYS A 300      28.946  21.507 169.636  1.00 38.07           N
ATOM   2878  CA  LYS A 300      30.392  21.679 169.735  1.00 49.53           C
ATOM   2879  C   LYS A 300      30.996  22.340 168.492  1.00 47.21           C
ATOM   2880  O   LYS A 300      32.099  22.873 168.582  1.00 36.36           O
ATOM   2881  CB  LYS A 300      31.029  20.312 169.984  1.00 43.73           C
ATOM   2882  H   LYS A 300      28.612  20.766 169.032  1.00 45.68           H
ATOM   2883  HA  LYS A 300      30.615  22.316 170.593  1.00 59.43           H
ATOM   2884  HB1 LYS A 300      30.600  19.855 170.877  1.00 52.48           H
ATOM   2885  HB3 LYS A 300      32.105  20.423 170.113  1.00 52.48           H
ATOM   2886  N   LYS A 301      30.320  22.294 167.335  1.00 42.02           N
ATOM   2887  CA  LYS A 301      30.769  22.916 166.087  1.00 41.21           C
ATOM   2888  C   LYS A 301      29.583  23.526 165.329  1.00 40.24           C
ATOM   2889  O   LYS A 301      29.289  23.108 164.210  1.00 34.88           O
ATOM   2890  CB  LYS A 301      31.563  21.903 165.251  1.00 44.92           C
ATOM   2891  CG  LYS A 301      32.909  21.576 165.915  1.00 53.16           C
ATOM   2892  CD  LYS A 301      33.785  20.679 165.054  1.00 41.24           C
ATOM   2893  CE  LYS A 301      33.132  19.314 164.929  1.00 51.52           C
ATOM   2894  NZ  LYS A 301      34.010  18.397 164.199  1.00 71.73           N1+
ATOM   2895  H   LYS A 301      29.429  21.813 167.308  1.00 50.42           H
ATOM   2896  HA  LYS A 301      31.428  23.751 166.320  1.00 49.45           H
ATOM   2897  HB2 LYS A 301      30.963  21.003 165.114  1.00 53.91           H
ATOM   2898  HB3 LYS A 301      31.777  22.332 164.274  1.00 53.91           H
ATOM   2899  HG2 LYS A 301      33.452  22.496 166.126  1.00 63.79           H
ATOM   2900  HG3 LYS A 301      32.740  21.060 166.855  1.00 63.79           H
ATOM   2901  HD2 LYS A 301      33.884  21.109 164.062  1.00 49.48           H
ATOM   2902  HD3 LYS A 301      34.771  20.584 165.507  1.00 49.48           H
ATOM   2903  HE2 LYS A 301      32.923  18.915 165.919  1.00 61.83           H
ATOM   2904  HE3 LYS A 301      32.192  19.416 164.390  1.00 61.83           H
ATOM   2905  HZ1 LYS A 301      33.556  17.500 164.098  1.00 86.08           H
ATOM   2906  HZ2 LYS A 301      34.180  18.765 163.275  1.00 86.08           H
ATOM   2907  HZ3 LYS A 301      34.890  18.300 164.677  1.00 86.08           H
ATOM   2908  N   PRO A 302      28.888  24.517 165.914  1.00 33.66           N
ATOM   2909  CA  PRO A 302      27.697  25.070 165.295  1.00 36.25           C
ATOM   2910  C   PRO A 302      28.054  26.081 164.204  1.00 34.67           C
ATOM   2911  O   PRO A 302      29.129  26.674 164.200  1.00 28.50           O
ATOM   2912  CB  PRO A 302      26.991  25.798 166.438  1.00 30.55           C
ATOM   2913  CG  PRO A 302      28.157  26.291 167.287  1.00 35.23           C
ATOM   2914  CD  PRO A 302      29.125  25.118 167.218  1.00 40.09           C
ATOM   2915  HA  PRO A 302      27.019  24.282 164.976  1.00 43.50           H
ATOM   2916  HB2 PRO A 302      26.305  26.589 166.134  1.00 36.66           H
ATOM   2917  HB3 PRO A 302      26.444  25.043 166.999  1.00 36.66           H
ATOM   2918  HG2 PRO A 302      28.590  27.199 166.868  1.00 42.27           H
ATOM   2919  HG3 PRO A 302      27.838  26.438 168.314  1.00 42.27           H
ATOM   2920  HD2 PRO A 302      30.143  25.495 167.311  1.00 48.11           H
ATOM   2921  HD3 PRO A 302      28.869  24.414 168.008  1.00 48.11           H
ATOM   2922  N   VAL A 303      27.112  26.312 163.300  1.00 35.86           N
ATOM   2923  CA  VAL A 303      27.221  27.293 162.234  1.00 36.94           C
ATOM   2924  C   VAL A 303      25.840  27.894 162.015  1.00 29.91           C
ATOM   2925  O   VAL A 303      24.838  27.184 161.985  1.00 24.67           O
ATOM   2926  CB  VAL A 303      27.823  26.643 160.968  1.00 32.71           C
ATOM   2927  CG1 VAL A 303      26.984  25.475 160.443  1.00 44.75           C
ATOM   2928  CG2 VAL A 303      27.972  27.661 159.834  1.00 34.39           C
ATOM   2929  H   VAL A 303      26.255  25.779 163.350  1.00 43.03           H
ATOM   2930  HA  VAL A 303      27.889  28.095 162.550  1.00 44.33           H
ATOM   2931  HB  VAL A 303      28.817  26.261 161.206  1.00 39.25           H
ATOM   2932 HG11 VAL A 303      27.475  25.010 159.592  1.00 53.71           H
ATOM   2933 HG12 VAL A 303      26.858  24.727 161.217  1.00 53.71           H
ATOM   2934 HG13 VAL A 303      26.002  25.816 160.130  1.00 53.71           H
ATOM   2935 HG21 VAL A 303      28.439  27.193 158.969  1.00 41.27           H
ATOM   2936 HG22 VAL A 303      27.000  28.041 159.531  1.00 41.27           H
ATOM   2937 HG23 VAL A 303      28.587  28.491 160.168  1.00 41.27           H
ATOM   2938  N   LEU A 304      25.802  29.215 161.877  1.00 26.43           N
ATOM   2939  CA  LEU A 304      24.624  29.949 161.456  1.00 29.55           C
ATOM   2940  C   LEU A 304      24.654  30.113 159.940  1.00 26.64           C
ATOM   2941  O   LEU A 304      25.544  30.766 159.405  1.00 22.80           O
ATOM   2942  CB  LEU A 304      24.607  31.300 162.170  1.00 27.78           C
ATOM   2943  CG  LEU A 304      23.886  31.294 163.525  1.00 27.21           C
ATOM   2944  CD1 LEU A 304      24.300  32.511 164.358  1.00 20.73           C
ATOM   2945  CD2 LEU A 304      22.368  31.322 163.325  1.00 25.20           C
ATOM   2946  H   LEU A 304      26.672  29.731 161.917  1.00 31.71           H
ATOM   2947  HA  LEU A 304      23.736  29.385 161.733  1.00 35.46           H
ATOM   2948  HB2 LEU A 304      25.651  31.551 162.345  1.00 33.33           H
ATOM   2949  HB3 LEU A 304      24.167  32.065 161.532  1.00 33.33           H
ATOM   2950  HG  LEU A 304      24.144  30.391 164.071  1.00 32.66           H
ATOM   2951 HD11 LEU A 304      23.798  32.502 165.322  1.00 24.87           H
ATOM   2952 HD12 LEU A 304      25.376  32.510 164.517  1.00 24.87           H
ATOM   2953 HD13 LEU A 304      24.029  33.421 163.832  1.00 24.87           H
ATOM   2954 HD21 LEU A 304      21.856  31.278 164.285  1.00 30.25           H
ATOM   2955 HD22 LEU A 304      22.079  32.226 162.795  1.00 30.25           H
ATOM   2956 HD23 LEU A 304      22.051  30.478 162.726  1.00 30.25           H
ATOM   2957  N   TYR A 305      23.667  29.513 159.275  1.00 28.73           N
ATOM   2958  CA  TYR A 305      23.427  29.586 157.844  1.00 31.12           C
ATOM   2959  C   TYR A 305      22.301  30.589 157.565  1.00 23.55           C
ATOM   2960  O   TYR A 305      21.127  30.246 157.643  1.00 25.40           O
ATOM   2961  CB  TYR A 305      23.132  28.158 157.358  1.00 27.79           C
ATOM   2962  CG  TYR A 305      22.455  28.051 156.012  1.00 28.87           C
ATOM   2963  CD1 TYR A 305      22.842  28.878 154.941  1.00 25.54           C
ATOM   2964  CD2 TYR A 305      21.405  27.127 155.848  1.00 28.94           C
ATOM   2965  CE1 TYR A 305      22.183  28.756 153.711  1.00 24.31           C
ATOM   2966  CE2 TYR A 305      20.720  27.034 154.630  1.00 29.95           C
ATOM   2967  CZ  TYR A 305      21.126  27.838 153.553  1.00 22.20           C
ATOM   2968  OH  TYR A 305      20.496  27.703 152.364  1.00 29.05           O
ATOM   2969  H   TYR A 305      22.973  29.008 159.808  1.00 34.48           H
ATOM   2970  HA  TYR A 305      24.326  29.945 157.346  1.00 37.34           H
ATOM   2971  HB2 TYR A 305      24.073  27.609 157.306  1.00 33.35           H
ATOM   2972  HB3 TYR A 305      22.488  27.668 158.096  1.00 33.35           H
ATOM   2973  HD1 TYR A 305      23.642  29.599 155.046  1.00 30.65           H
ATOM   2974  HD2 TYR A 305      21.118  26.489 156.663  1.00 34.73           H
ATOM   2975  HE1 TYR A 305      22.510  29.342 152.879  1.00 29.17           H
ATOM   2976  HE2 TYR A 305      19.889  26.359 154.507  1.00 35.95           H
ATOM   2977  HH  TYR A 305      20.670  28.421 151.747  1.00 34.86           H
ATOM   2978  N   VAL A 306      22.657  31.845 157.283  1.00 21.98           N
ATOM   2979  CA  VAL A 306      21.701  32.951 157.246  1.00 26.74           C
ATOM   2980  C   VAL A 306      21.387  33.353 155.803  1.00 30.39           C
ATOM   2981  O   VAL A 306      22.268  33.454 154.958  1.00 24.09           O
ATOM   2982  CB  VAL A 306      22.237  34.137 158.058  1.00 22.40           C
ATOM   2983  CG1 VAL A 306      21.255  35.311 158.026  1.00 24.29           C
ATOM   2984  CG2 VAL A 306      22.503  33.750 159.517  1.00 23.28           C
ATOM   2985  H   VAL A 306      23.640  32.076 157.231  1.00 26.37           H
ATOM   2986  HA  VAL A 306      20.777  32.649 157.741  1.00 32.09           H
ATOM   2987  HB  VAL A 306      23.174  34.461 157.622  1.00 26.88           H
ATOM   2988 HG11 VAL A 306      21.660  36.138 158.593  1.00 29.15           H
ATOM   2989 HG12 VAL A 306      21.114  35.680 157.013  1.00 29.15           H
ATOM   2990 HG13 VAL A 306      20.292  35.012 158.440  1.00 29.15           H
ATOM   2991 HG21 VAL A 306      22.877  34.617 160.051  1.00 27.93           H
ATOM   2992 HG22 VAL A 306      21.592  33.403 159.993  1.00 27.93           H
ATOM   2993 HG23 VAL A 306      23.258  32.971 159.575  1.00 27.93           H
ATOM   2994  N   GLY A 307      20.113  33.613 155.534  1.00 23.94           N
ATOM   2995  CA  GLY A 307      19.629  34.064 154.249  1.00 22.00           C
ATOM   2996  C   GLY A 307      18.800  35.338 154.350  1.00 28.70           C
ATOM   2997  O   GLY A 307      18.742  35.972 155.400  1.00 20.38           O
ATOM   2998  H   GLY A 307      19.434  33.529 156.275  1.00 28.73           H
ATOM   2999  HA2 GLY A 307      20.462  34.250 153.574  1.00 26.40           H
ATOM   3000  HA3 GLY A 307      18.997  33.268 153.865  1.00 26.40           H
ATOM   3001  N   ALA A 308      18.144  35.696 153.244  1.00 19.29           N
ATOM   3002  CA  ALA A 308      17.335  36.903 153.086  1.00 22.57           C
ATOM   3003  C   ALA A 308      16.199  37.062 154.104  1.00 14.97           C
ATOM   3004  O   ALA A 308      15.715  38.174 154.305  1.00 20.52           O
ATOM   3005  CB  ALA A 308      16.732  36.872 151.684  1.00 24.98           C
ATOM   3006  H   ALA A 308      18.240  35.100 152.430  1.00 23.15           H
ATOM   3007  HA  ALA A 308      17.994  37.770 153.159  1.00 27.08           H
ATOM   3008  HB1 ALA A 308      16.174  37.780 151.484  1.00 29.98           H
ATOM   3009  HB2 ALA A 308      17.526  36.802 150.957  1.00 29.98           H
ATOM   3010  HB3 ALA A 308      16.070  36.015 151.571  1.00 29.98           H
ATOM   3011  N   GLY A 309      15.734  35.966 154.711  1.00 20.86           N
ATOM   3012  CA  GLY A 309      14.643  35.984 155.670  1.00 17.04           C
ATOM   3013  C   GLY A 309      14.964  36.830 156.899  1.00 22.00           C
ATOM   3014  O   GLY A 309      14.044  37.437 157.444  1.00 20.53           O
ATOM   3015  H   GLY A 309      16.151  35.074 154.485  1.00 25.03           H
ATOM   3016  HA2 GLY A 309      13.779  36.426 155.176  1.00 20.45           H
ATOM   3017  HA3 GLY A 309      14.397  34.971 155.981  1.00 20.45           H
ATOM   3018  N   ILE A 310      16.241  36.904 157.320  1.00 23.37           N
ATOM   3019  CA  ILE A 310      16.648  37.774 158.425  1.00 22.52           C
ATOM   3020  C   ILE A 310      16.458  39.259 158.080  1.00 24.81           C
ATOM   3021  O   ILE A 310      16.229  40.061 158.977  1.00 24.32           O
ATOM   3022  CB  ILE A 310      18.097  37.465 158.880  1.00 21.13           C
ATOM   3023  CG1 ILE A 310      18.423  38.028 160.280  1.00 26.21           C
ATOM   3024  CG2 ILE A 310      19.138  38.083 157.934  1.00 23.92           C
ATOM   3025  CD1 ILE A 310      17.573  37.428 161.405  1.00 27.54           C
ATOM   3026  H   ILE A 310      16.963  36.391 156.829  1.00 28.04           H
ATOM   3027  HA  ILE A 310      15.975  37.543 159.246  1.00 27.02           H
ATOM   3028  HB  ILE A 310      18.245  36.385 158.905  1.00 25.35           H
ATOM   3029 HG12 ILE A 310      19.470  37.832 160.513  1.00 31.46           H
ATOM   3030 HG13 ILE A 310      18.295  39.107 160.272  1.00 31.46           H
ATOM   3031 HG21 ILE A 310      20.138  37.777 158.224  1.00 28.70           H
ATOM   3032 HG22 ILE A 310      18.959  37.776 156.914  1.00 28.70           H
ATOM   3033 HG23 ILE A 310      19.094  39.169 157.957  1.00 28.70           H
ATOM   3034 HD11 ILE A 310      17.868  37.852 162.359  1.00 33.05           H
ATOM   3035 HD12 ILE A 310      16.518  37.642 161.269  1.00 33.05           H
ATOM   3036 HD13 ILE A 310      17.720  36.356 161.448  1.00 33.05           H
ATOM   3037  N   LEU A 311      16.571  39.638 156.800  1.00 24.30           N
ATOM   3038  CA  LEU A 311      16.456  41.026 156.353  1.00 20.02           C
ATOM   3039  C   LEU A 311      15.003  41.517 156.285  1.00 25.55           C
ATOM   3040  O   LEU A 311      14.772  42.707 156.079  1.00 25.25           O
ATOM   3041  CB  LEU A 311      17.175  41.200 155.004  1.00 26.44           C
ATOM   3042  CG  LEU A 311      18.707  41.065 155.067  1.00 25.62           C
ATOM   3043  CD1 LEU A 311      19.267  40.979 153.644  1.00 30.07           C
ATOM   3044  CD2 LEU A 311      19.337  42.260 155.789  1.00 25.40           C
ATOM   3045  H   LEU A 311      16.710  38.929 156.093  1.00 29.16           H
ATOM   3046  HA  LEU A 311      16.964  41.653 157.083  1.00 24.03           H
ATOM   3047  HB2 LEU A 311      16.788  40.453 154.317  1.00 31.73           H
ATOM   3048  HB3 LEU A 311      16.934  42.173 154.581  1.00 31.73           H
ATOM   3049  HG  LEU A 311      18.976  40.157 155.601  1.00 30.74           H
ATOM   3050 HD11 LEU A 311      20.353  40.886 153.663  1.00 36.08           H
ATOM   3051 HD12 LEU A 311      18.856  40.109 153.140  1.00 36.08           H
ATOM   3052 HD13 LEU A 311      18.992  41.869 153.083  1.00 36.08           H
ATOM   3053 HD21 LEU A 311      20.421  42.183 155.772  1.00 30.48           H
ATOM   3054 HD22 LEU A 311      19.044  43.182 155.294  1.00 30.48           H
ATOM   3055 HD23 LEU A 311      19.021  42.300 156.828  1.00 30.48           H
ATOM   3056  N   ASN A 312      14.017  40.629 156.454  1.00 24.47           N
ATOM   3057  CA  ASN A 312      12.601  40.987 156.410  1.00 21.18           C
ATOM   3058  C   ASN A 312      12.045  41.563 157.713  1.00 32.17           C
ATOM   3059  O   ASN A 312      10.846  41.821 157.809  1.00 29.34           O
ATOM   3060  CB  ASN A 312      11.792  39.793 155.912  1.00 24.85           C
ATOM   3061  CG  ASN A 312      11.911  39.599 154.410  1.00 31.91           C
ATOM   3062  OD1 ASN A 312      12.329  40.489 153.678  1.00 24.09           O
ATOM   3063  ND2 ASN A 312      11.462  38.450 153.933  1.00 26.34           N
ATOM   3064  H   ASN A 312      14.252  39.666 156.656  1.00 29.36           H
ATOM   3065  HA  ASN A 312      12.481  41.780 155.673  1.00 25.41           H
ATOM   3066  HB2 ASN A 312      12.112  38.888 156.425  1.00 29.82           H
ATOM   3067  HB3 ASN A 312      10.744  39.962 156.140  1.00 29.82           H
ATOM   3068 HD21 ASN A 312      11.483  38.280 152.937  1.00 31.61           H
ATOM   3069 HD22 ASN A 312      11.100  37.755 154.570  1.00 31.61           H
ATOM   3070  N   HIS A 313      12.914  41.804 158.694  1.00 38.45           N
ATOM   3071  CA  HIS A 313      12.573  42.492 159.923  1.00 32.51           C
ATOM   3072  C   HIS A 313      13.692  43.482 160.234  1.00 28.51           C
ATOM   3073  O   HIS A 313      14.866  43.128 160.140  1.00 32.34           O
ATOM   3074  CB  HIS A 313      12.435  41.454 161.030  1.00 30.71           C
ATOM   3075  CG  HIS A 313      11.784  42.010 162.264  1.00 35.63           C
ATOM   3076  ND1 HIS A 313      12.303  43.045 163.042  1.00 35.17           N
ATOM   3077  CD2 HIS A 313      10.614  41.583 162.818  1.00 31.74           C
ATOM   3078  CE1 HIS A 313      11.430  43.231 164.037  1.00 33.26           C
ATOM   3079  NE2 HIS A 313      10.411  42.362 163.934  1.00 41.65           N
ATOM   3080  H   HIS A 313      13.890  41.583 158.546  1.00 46.14           H
ATOM   3081  HA  HIS A 313      11.628  43.026 159.819  1.00 39.01           H
ATOM   3082  HB2 HIS A 313      13.436  41.116 161.276  1.00 36.85           H
ATOM   3083  HB3 HIS A 313      11.852  40.602 160.675  1.00 36.85           H
ATOM   3084  HD2 HIS A 313       9.975  40.794 162.447  1.00 38.09           H
ATOM   3085  HE1 HIS A 313      11.520  43.998 164.791  1.00 39.91           H
ATOM   3086  HE2 HIS A 313       9.618  42.316 164.555  1.00 49.97           H
ATOM   3087  N   ALA A 314      13.327  44.708 160.628  1.00 29.59           N
ATOM   3088  CA  ALA A 314      14.258  45.779 160.966  1.00 34.37           C
ATOM   3089  C   ALA A 314      15.270  45.409 162.054  1.00 30.42           C
ATOM   3090  O   ALA A 314      16.373  45.943 162.022  1.00 30.85           O
ATOM   3091  CB  ALA A 314      13.466  47.009 161.410  1.00 25.68           C
ATOM   3092  H   ALA A 314      12.341  44.914 160.709  1.00 35.50           H
ATOM   3093  HA  ALA A 314      14.812  46.039 160.064  1.00 41.24           H
ATOM   3094  HB1 ALA A 314      14.153  47.815 161.661  1.00 30.82           H
ATOM   3095  HB2 ALA A 314      12.807  47.339 160.610  1.00 30.82           H
ATOM   3096  HB3 ALA A 314      12.873  46.767 162.290  1.00 30.82           H
ATOM   3097  N   ASP A 315      14.899  44.533 162.997  1.00 26.57           N
ATOM   3098  CA  ASP A 315      15.732  44.042 164.094  1.00 38.81           C
ATOM   3099  C   ASP A 315      16.495  42.745 163.772  1.00 40.65           C
ATOM   3100  O   ASP A 315      17.212  42.239 164.632  1.00 36.33           O
ATOM   3101  CB  ASP A 315      14.877  43.879 165.360  1.00 38.17           C
ATOM   3102  CG  ASP A 315      14.231  45.179 165.837  1.00 39.52           C
ATOM   3103  OD1 ASP A 315      14.883  46.239 165.713  1.00 46.55           O
ATOM   3104  OD2 ASP A 315      13.097  45.099 166.357  1.00 48.03           O1-
ATOM   3105  H   ASP A 315      13.969  44.143 162.941  1.00 31.89           H
ATOM   3106  HA  ASP A 315      16.478  44.798 164.323  1.00 46.57           H
ATOM   3107  HB2 ASP A 315      14.129  43.096 165.240  1.00 45.81           H
ATOM   3108  HB3 ASP A 315      15.548  43.559 166.157  1.00 45.81           H
ATOM   3109  N   GLY A 316      16.337  42.187 162.566  1.00 33.36           N
ATOM   3110  CA  GLY A 316      16.921  40.919 162.163  1.00 27.20           C
ATOM   3111  C   GLY A 316      18.433  40.858 162.334  1.00 35.01           C
ATOM   3112  O   GLY A 316      18.886  40.040 163.133  1.00 26.90           O
ATOM   3113  H   GLY A 316      15.720  42.634 161.903  1.00 40.04           H
ATOM   3114  HA2 GLY A 316      16.499  40.122 162.770  1.00 32.63           H
ATOM   3115  HA3 GLY A 316      16.675  40.739 161.125  1.00 32.63           H
ATOM   3116  N   PRO A 317      19.232  41.696 161.651  1.00 33.37           N
ATOM   3117  CA  PRO A 317      20.677  41.682 161.822  1.00 32.08           C
ATOM   3118  C   PRO A 317      21.115  42.029 163.258  1.00 39.36           C
ATOM   3119  O   PRO A 317      22.167  41.566 163.689  1.00 30.60           O
ATOM   3120  CB  PRO A 317      21.197  42.722 160.825  1.00 29.71           C
ATOM   3121  CG  PRO A 317      20.010  43.633 160.564  1.00 46.42           C
ATOM   3122  CD  PRO A 317      18.840  42.663 160.642  1.00 33.97           C
ATOM   3123  HA  PRO A 317      21.074  40.720 161.493  1.00 38.49           H
ATOM   3124  HB2 PRO A 317      22.090  43.257 161.149  1.00 35.65           H
ATOM   3125  HB3 PRO A 317      21.382  42.195 159.893  1.00 35.65           H
ATOM   3126  HG2 PRO A 317      19.981  44.408 161.323  1.00 55.70           H
ATOM   3127  HG3 PRO A 317      20.038  44.065 159.567  1.00 55.70           H
ATOM   3128  HD2 PRO A 317      17.957  43.229 160.920  1.00 40.76           H
ATOM   3129  HD3 PRO A 317      18.705  42.163 159.681  1.00 40.76           H
ATOM   3130  N   ARG A 318      20.326  42.784 164.039  1.00 34.39           N
ATOM   3131  CA  ARG A 318      20.657  43.052 165.442  1.00 41.97           C
ATOM   3132  C   ARG A 318      20.590  41.781 166.281  1.00 35.25           C
ATOM   3133  O   ARG A 318      21.539  41.481 166.998  1.00 24.52           O
ATOM   3134  CB  ARG A 318      19.757  44.143 166.023  1.00 35.52           C
ATOM   3135  CG  ARG A 318      20.294  44.730 167.329  1.00 50.14           C
ATOM   3136  CD  ARG A 318      19.225  45.601 167.988  1.00 46.66           C
ATOM   3137  NE  ARG A 318      18.131  44.791 168.541  1.00 58.63           N
ATOM   3138  CZ  ARG A 318      16.876  45.208 168.732  1.00 53.32           C
ATOM   3139  NH1 ARG A 318      16.491  46.447 168.434  1.00 68.24           N
ATOM   3140  NH2 ARG A 318      15.983  44.364 169.230  1.00 59.50           N1+
ATOM   3141  H   ARG A 318      19.469  43.169 163.660  1.00 41.27           H
ATOM   3142  HA  ARG A 318      21.679  43.426 165.468  1.00 50.37           H
ATOM   3143  HB2 ARG A 318      19.741  44.982 165.342  1.00 42.62           H
ATOM   3144  HB3 ARG A 318      18.742  43.762 166.136  1.00 42.62           H
ATOM   3145  HG2 ARG A 318      20.557  43.929 168.013  1.00 60.17           H
ATOM   3146  HG3 ARG A 318      21.186  45.323 167.121  1.00 60.17           H
ATOM   3147  HD2 ARG A 318      19.674  46.190 168.785  1.00 55.99           H
ATOM   3148  HD3 ARG A 318      18.829  46.275 167.228  1.00 55.99           H
ATOM   3149  HE  ARG A 318      18.353  43.839 168.790  1.00 70.35           H
ATOM   3150 HH11 ARG A 318      17.154  47.091 168.035  1.00 81.89           H
ATOM   3151 HH12 ARG A 318      15.532  46.726 168.567  1.00 81.89           H
ATOM   3152 HH21 ARG A 318      16.243  43.420 169.465  1.00 71.40           H
ATOM   3153 HH22 ARG A 318      15.031  44.657 169.381  1.00 71.40           H
ATOM   3154  N   LEU A 319      19.492  41.028 166.171  1.00 28.12           N
ATOM   3155  CA  LEU A 319      19.292  39.789 166.909  1.00 29.28           C
ATOM   3156  C   LEU A 319      20.184  38.655 166.418  1.00 39.08           C
ATOM   3157  O   LEU A 319      20.529  37.780 167.210  1.00 31.17           O
ATOM   3158  CB  LEU A 319      17.825  39.362 166.840  1.00 35.01           C
ATOM   3159  CG  LEU A 319      16.834  40.343 167.492  1.00 35.63           C
ATOM   3160  CD1 LEU A 319      15.476  39.653 167.583  1.00 39.46           C
ATOM   3161  CD2 LEU A 319      17.228  40.806 168.895  1.00 43.56           C
ATOM   3162  H   LEU A 319      18.760  41.326 165.542  1.00 33.74           H
ATOM   3163  HA  LEU A 319      19.558  39.973 167.948  1.00 35.14           H
ATOM   3164  HB2 LEU A 319      17.549  39.211 165.794  1.00 42.02           H
ATOM   3165  HB3 LEU A 319      17.742  38.403 167.351  1.00 42.02           H
ATOM   3166  HG  LEU A 319      16.723  41.221 166.867  1.00 42.76           H
ATOM   3167 HD11 LEU A 319      14.710  40.348 167.928  1.00 47.35           H
ATOM   3168 HD12 LEU A 319      15.206  39.289 166.602  1.00 47.35           H
ATOM   3169 HD13 LEU A 319      15.535  38.797 168.247  1.00 47.35           H
ATOM   3170 HD21 LEU A 319      16.449  41.445 169.301  1.00 52.28           H
ATOM   3171 HD22 LEU A 319      17.359  39.944 169.544  1.00 52.28           H
ATOM   3172 HD23 LEU A 319      18.146  41.386 168.871  1.00 52.28           H
ATOM   3173  N   LEU A 320      20.551  38.667 165.131  1.00 29.99           N
ATOM   3174  CA  LEU A 320      21.515  37.738 164.572  1.00 25.82           C
ATOM   3175  C   LEU A 320      22.880  37.927 165.228  1.00 31.31           C
ATOM   3176  O   LEU A 320      23.486  36.949 165.660  1.00 26.68           O
ATOM   3177  CB  LEU A 320      21.605  37.921 163.052  1.00 27.10           C
ATOM   3178  CG  LEU A 320      22.748  37.103 162.423  1.00 26.71           C
ATOM   3179  CD1 LEU A 320      22.566  35.599 162.662  1.00 24.22           C
ATOM   3180  CD2 LEU A 320      22.823  37.407 160.929  1.00 29.92           C
ATOM   3181  H   LEU A 320      20.196  39.396 164.527  1.00 35.99           H
ATOM   3182  HA  LEU A 320      21.153  36.733 164.783  1.00 30.98           H
ATOM   3183  HB2 LEU A 320      20.658  37.620 162.603  1.00 32.52           H
ATOM   3184  HB3 LEU A 320      21.771  38.975 162.834  1.00 32.52           H
ATOM   3185  HG  LEU A 320      23.700  37.400 162.851  1.00 32.05           H
ATOM   3186 HD11 LEU A 320      23.393  35.051 162.220  1.00 29.07           H
ATOM   3187 HD12 LEU A 320      22.559  35.366 163.722  1.00 29.07           H
ATOM   3188 HD13 LEU A 320      21.629  35.265 162.227  1.00 29.07           H
ATOM   3189 HD21 LEU A 320      23.632  36.847 160.465  1.00 35.90           H
ATOM   3190 HD22 LEU A 320      21.877  37.148 160.470  1.00 35.90           H
ATOM   3191 HD23 LEU A 320      23.005  38.465 160.769  1.00 35.90           H
ATOM   3192  N   LYS A 321      23.347  39.181 165.290  1.00 28.95           N
ATOM   3193  CA  LYS A 321      24.600  39.554 165.929  1.00 32.54           C
ATOM   3194  C   LYS A 321      24.590  39.192 167.411  1.00 38.13           C
ATOM   3195  O   LYS A 321      25.592  38.701 167.918  1.00 32.11           O
ATOM   3196  CB  LYS A 321      24.844  41.051 165.727  1.00 36.00           C
ATOM   3197  CG  LYS A 321      26.207  41.479 166.268  1.00 38.51           C
ATOM   3198  CD  LYS A 321      26.332  43.003 166.272  1.00 40.24           C
ATOM   3199  CE  LYS A 321      27.730  43.469 166.676  1.00 62.28           C
ATOM   3200  NZ  LYS A 321      28.135  42.925 167.984  1.00 59.57           N1+
ATOM   3201  H   LYS A 321      22.780  39.923 164.905  1.00 34.74           H
ATOM   3202  HA  LYS A 321      25.403  39.004 165.439  1.00 39.05           H
ATOM   3203  HB2 LYS A 321      24.810  41.285 164.667  1.00 43.20           H
ATOM   3204  HB3 LYS A 321      24.060  41.619 166.221  1.00 43.20           H
ATOM   3205  HG2 LYS A 321      26.308  41.135 167.293  1.00 46.22           H
ATOM   3206  HG3 LYS A 321      27.000  41.030 165.675  1.00 46.22           H
ATOM   3207  HD2 LYS A 321      26.109  43.380 165.277  1.00 48.29           H
ATOM   3208  HD3 LYS A 321      25.606  43.421 166.964  1.00 48.29           H
ATOM   3209  HE2 LYS A 321      28.433  43.124 165.919  1.00 74.74           H
ATOM   3210  HE3 LYS A 321      27.752  44.559 166.714  1.00 74.74           H
ATOM   3211  HZ1 LYS A 321      29.022  43.306 168.273  1.00 71.48           H
ATOM   3212  HZ2 LYS A 321      27.430  43.124 168.675  1.00 71.48           H
ATOM   3213  HZ3 LYS A 321      28.219  41.917 167.938  1.00 71.48           H
ATOM   3214  N   GLU A 322      23.455  39.413 168.080  1.00 33.69           N
ATOM   3215  CA  GLU A 322      23.264  39.121 169.489  1.00 38.02           C
ATOM   3216  C   GLU A 322      23.433  37.621 169.759  1.00 37.13           C
ATOM   3217  O   GLU A 322      24.168  37.260 170.674  1.00 44.71           O
ATOM   3218  CB  GLU A 322      21.881  39.618 169.929  1.00 38.17           C
ATOM   3219  CG  GLU A 322      21.732  39.635 171.454  1.00 47.73           C
ATOM   3220  CD  GLU A 322      20.403  40.219 171.934  1.00 48.80           C
ATOM   3221  OE1 GLU A 322      19.923  41.184 171.297  1.00 52.04           O
ATOM   3222  OE2 GLU A 322      19.891  39.703 172.951  1.00 57.32           O1-
ATOM   3223  H   GLU A 322      22.680  39.829 167.586  1.00 40.42           H
ATOM   3224  HA  GLU A 322      24.024  39.673 170.042  1.00 45.62           H
ATOM   3225  HB2 GLU A 322      21.720  40.621 169.539  1.00 45.81           H
ATOM   3226  HB3 GLU A 322      21.117  38.958 169.522  1.00 45.81           H
ATOM   3227  HG2 GLU A 322      21.894  38.649 171.885  1.00 57.27           H
ATOM   3228  HG3 GLU A 322      22.517  40.286 171.833  1.00 57.27           H
ATOM   3229  N   LEU A 323      22.787  36.759 168.958  1.00 34.87           N
ATOM   3230  CA  LEU A 323      22.921  35.310 169.034  1.00 30.88           C
ATOM   3231  C   LEU A 323      24.336  34.825 168.726  1.00 39.69           C
ATOM   3232  O   LEU A 323      24.868  33.998 169.465  1.00 36.92           O
ATOM   3233  CB  LEU A 323      21.868  34.639 168.141  1.00 27.37           C
ATOM   3234  CG  LEU A 323      21.988  33.100 168.064  1.00 34.65           C
ATOM   3235  CD1 LEU A 323      21.930  32.389 169.425  1.00 42.31           C
ATOM   3236  CD2 LEU A 323      20.842  32.554 167.212  1.00 34.04           C
ATOM   3237  H   LEU A 323      22.175  37.128 168.242  1.00 41.84           H
ATOM   3238  HA  LEU A 323      22.715  35.039 170.059  1.00 37.05           H
ATOM   3239  HB2 LEU A 323      20.879  34.900 168.522  1.00 32.85           H
ATOM   3240  HB3 LEU A 323      21.958  35.044 167.130  1.00 32.85           H
ATOM   3241  HG  LEU A 323      22.918  32.828 167.572  1.00 41.58           H
ATOM   3242 HD11 LEU A 323      22.073  31.317 169.300  1.00 50.77           H
ATOM   3243 HD12 LEU A 323      22.697  32.754 170.102  1.00 50.77           H
ATOM   3244 HD13 LEU A 323      20.954  32.547 169.867  1.00 50.77           H
ATOM   3245 HD21 LEU A 323      20.915  31.472 167.115  1.00 40.85           H
ATOM   3246 HD22 LEU A 323      19.902  32.796 167.697  1.00 40.85           H
ATOM   3247 HD23 LEU A 323      20.862  33.000 166.219  1.00 40.85           H
ATOM   3248  N   SER A 324      24.933  35.331 167.644  1.00 37.59           N
ATOM   3249  CA  SER A 324      26.286  34.997 167.227  1.00 34.34           C
ATOM   3250  C   SER A 324      27.297  35.316 168.329  1.00 42.38           C
ATOM   3251  O   SER A 324      28.180  34.509 168.587  1.00 32.54           O
ATOM   3252  CB  SER A 324      26.625  35.765 165.949  1.00 31.19           C
ATOM   3253  OG  SER A 324      27.950  35.489 165.559  1.00 25.18           O
ATOM   3254  H   SER A 324      24.431  36.009 167.089  1.00 45.11           H
ATOM   3255  HA  SER A 324      26.308  33.929 167.008  1.00 41.21           H
ATOM   3256  HB2 SER A 324      25.939  35.481 165.149  1.00 37.43           H
ATOM   3257  HB3 SER A 324      26.546  36.836 166.143  1.00 37.43           H
ATOM   3258  HG  SER A 324      28.026  34.550 165.360  1.00 30.22           H
ATOM   3259  N   ASP A 325      27.168  36.478 168.975  1.00 38.26           N
ATOM   3260  CA  ASP A 325      27.992  36.879 170.100  1.00 46.59           C
ATOM   3261  C   ASP A 325      27.737  36.045 171.358  1.00 43.62           C
ATOM   3262  O   ASP A 325      28.683  35.572 171.979  1.00 44.30           O
ATOM   3263  CB  ASP A 325      27.800  38.371 170.379  1.00 38.76           C
ATOM   3264  CG  ASP A 325      28.391  39.332 169.356  1.00 43.66           C
ATOM   3265  OD1 ASP A 325      28.113  40.538 169.517  1.00 38.60           O
ATOM   3266  OD2 ASP A 325      29.160  38.890 168.477  1.00 49.27           O1-
ATOM   3267  H   ASP A 325      26.436  37.117 168.693  1.00 45.92           H
ATOM   3268  HA  ASP A 325      29.032  36.726 169.816  1.00 55.91           H
ATOM   3269  HB2 ASP A 325      26.746  38.612 170.523  1.00 46.51           H
ATOM   3270  HB3 ASP A 325      28.268  38.609 171.326  1.00 46.51           H
ATOM   3271  N   ARG A 326      26.469  35.867 171.743  1.00 45.16           N
ATOM   3272  CA  ARG A 326      26.080  35.147 172.947  1.00 36.15           C
ATOM   3273  C   ARG A 326      26.612  33.721 172.939  1.00 49.49           C
ATOM   3274  O   ARG A 326      27.314  33.344 173.870  1.00 40.01           O
ATOM   3275  CB  ARG A 326      24.562  35.169 173.087  1.00 33.10           C
ATOM   3276  CG  ARG A 326      24.110  34.626 174.440  1.00 45.26           C
ATOM   3277  CD  ARG A 326      22.592  34.556 174.414  1.00 48.80           C
ATOM   3278  NE  ARG A 326      22.012  34.191 175.703  1.00 45.16           N
ATOM   3279  CZ  ARG A 326      21.925  34.982 176.774  1.00 50.59           C
ATOM   3280  NH1 ARG A 326      22.323  36.252 176.741  1.00 50.26           N
ATOM   3281  NH2 ARG A 326      21.436  34.482 177.902  1.00 61.85           N1+
ATOM   3282  H   ARG A 326      25.733  36.287 171.193  1.00 54.19           H
ATOM   3283  HA  ARG A 326      26.511  35.669 173.801  1.00 43.38           H
ATOM   3284  HB2 ARG A 326      24.215  36.198 173.014  1.00 39.72           H
ATOM   3285  HB3 ARG A 326      24.108  34.593 172.280  1.00 39.72           H
ATOM   3286  HG2 ARG A 326      24.507  33.628 174.609  1.00 54.31           H
ATOM   3287  HG3 ARG A 326      24.456  35.284 175.230  1.00 54.31           H
ATOM   3288  HD2 ARG A 326      22.165  35.496 174.070  1.00 58.56           H
ATOM   3289  HD3 ARG A 326      22.338  33.782 173.696  1.00 58.56           H
ATOM   3290  HE  ARG A 326      21.729  33.227 175.815  1.00 54.19           H
ATOM   3291 HH11 ARG A 326      22.704  36.622 175.884  1.00 60.31           H
ATOM   3292 HH12 ARG A 326      22.263  36.829 177.567  1.00 60.31           H
ATOM   3293 HH21 ARG A 326      21.138  33.519 177.938  1.00 74.22           H
ATOM   3294 HH22 ARG A 326      21.364  35.053 178.727  1.00 74.22           H
ATOM   3295  N   ALA A 327      26.300  32.958 171.886  1.00 34.88           N
ATOM   3296  CA  ALA A 327      26.705  31.568 171.750  1.00 34.62           C
ATOM   3297  C   ALA A 327      28.024  31.371 170.991  1.00 27.77           C
ATOM   3298  O   ALA A 327      28.397  30.227 170.748  1.00 34.83           O
ATOM   3299  CB  ALA A 327      25.561  30.755 171.146  1.00 34.79           C
ATOM   3300  H   ALA A 327      25.759  33.363 171.134  1.00 41.86           H
ATOM   3301  HA  ALA A 327      26.852  31.173 172.748  1.00 41.54           H
ATOM   3302  HB1 ALA A 327      25.847  29.707 171.058  1.00 41.75           H
ATOM   3303  HB2 ALA A 327      24.692  30.812 171.790  1.00 41.75           H
ATOM   3304  HB3 ALA A 327      25.302  31.155 170.169  1.00 41.75           H
ATOM   3305  N   GLN A 328      28.732  32.447 170.617  1.00 29.94           N
ATOM   3306  CA  GLN A 328      29.987  32.384 169.863  1.00 37.43           C
ATOM   3307  C   GLN A 328      29.853  31.507 168.610  1.00 45.66           C
ATOM   3308  O   GLN A 328      30.646  30.589 168.418  1.00 36.32           O
ATOM   3309  CB  GLN A 328      31.141  31.933 170.781  1.00 37.03           C
ATOM   3310  CG  GLN A 328      31.470  32.973 171.852  1.00 36.53           C
ATOM   3311  CD  GLN A 328      32.082  34.212 171.216  1.00 31.82           C
ATOM   3312  OE1 GLN A 328      33.144  34.150 170.607  1.00 42.75           O
ATOM   3313  NE2 GLN A 328      31.409  35.348 171.332  1.00 43.18           N
ATOM   3314  H   GLN A 328      28.369  33.367 170.827  1.00 35.93           H
ATOM   3315  HA  GLN A 328      30.209  33.388 169.506  1.00 44.92           H
ATOM   3316  HB2 GLN A 328      30.879  30.993 171.266  1.00 44.43           H
ATOM   3317  HB3 GLN A 328      32.037  31.764 170.183  1.00 44.43           H
ATOM   3318  HG2 GLN A 328      30.586  33.228 172.436  1.00 43.83           H
ATOM   3319  HG3 GLN A 328      32.224  32.512 172.489  1.00 43.83           H
ATOM   3320 HE21 GLN A 328      30.530  35.361 171.828  1.00 51.82           H
ATOM   3321 HE22 GLN A 328      31.770  36.194 170.920  1.00 51.82           H
ATOM   3322  N   ILE A 329      28.852  31.765 167.758  1.00 31.07           N
ATOM   3323  CA  ILE A 329      28.596  30.914 166.596  1.00 36.12           C
ATOM   3324  C   ILE A 329      29.083  31.662 165.359  1.00 35.10           C
ATOM   3325  O   ILE A 329      28.693  32.815 165.172  1.00 32.35           O
ATOM   3326  CB  ILE A 329      27.115  30.501 166.481  1.00 30.13           C
ATOM   3327  CG1 ILE A 329      26.642  29.833 167.785  1.00 33.06           C
ATOM   3328  CG2 ILE A 329      26.927  29.548 165.285  1.00 33.64           C
ATOM   3329  CD1 ILE A 329      25.147  29.535 167.819  1.00 31.29           C
ATOM   3330  H   ILE A 329      28.256  32.570 167.910  1.00 37.28           H
ATOM   3331  HA  ILE A 329      29.142  29.981 166.707  1.00 43.35           H
ATOM   3332  HB  ILE A 329      26.515  31.390 166.308  1.00 36.15           H
ATOM   3333 HG12 ILE A 329      27.196  28.911 167.947  1.00 39.67           H
ATOM   3334 HG13 ILE A 329      26.838  30.495 168.619  1.00 39.67           H
ATOM   3335 HG21 ILE A 329      25.890  29.257 165.155  1.00 40.37           H
ATOM   3336 HG22 ILE A 329      27.227  30.028 164.362  1.00 40.37           H
ATOM   3337 HG23 ILE A 329      27.525  28.655 165.427  1.00 40.37           H
ATOM   3338 HD11 ILE A 329      24.879  29.115 168.784  1.00 37.55           H
ATOM   3339 HD12 ILE A 329      24.573  30.444 167.650  1.00 37.55           H
ATOM   3340 HD13 ILE A 329      24.901  28.799 167.071  1.00 37.55           H
ATOM   3341  N   PRO A 330      29.869  31.020 164.480  1.00 32.95           N
ATOM   3342  CA  PRO A 330      30.289  31.640 163.242  1.00 31.18           C
ATOM   3343  C   PRO A 330      29.110  31.718 162.261  1.00 35.00           C
ATOM   3344  O   PRO A 330      28.259  30.830 162.228  1.00 25.77           O
ATOM   3345  CB  PRO A 330      31.367  30.689 162.720  1.00 34.36           C
ATOM   3346  CG  PRO A 330      30.908  29.321 163.210  1.00 34.81           C
ATOM   3347  CD  PRO A 330      30.435  29.689 164.607  1.00 33.84           C
ATOM   3348  HA  PRO A 330      30.779  32.590 163.429  1.00 37.42           H
ATOM   3349  HB2 PRO A 330      31.494  30.726 161.651  1.00 41.23           H
ATOM   3350  HB3 PRO A 330      32.302  30.951 163.217  1.00 41.23           H
ATOM   3351  HG2 PRO A 330      30.101  28.934 162.586  1.00 41.77           H
ATOM   3352  HG3 PRO A 330      31.729  28.611 163.276  1.00 41.77           H
ATOM   3353  HD2 PRO A 330      29.704  28.956 164.926  1.00 40.61           H
ATOM   3354  HD3 PRO A 330      31.285  29.726 165.274  1.00 40.61           H
ATOM   3355  N   VAL A 331      29.060  32.781 161.459  1.00 27.49           N
ATOM   3356  CA  VAL A 331      27.938  33.074 160.570  1.00 38.37           C
ATOM   3357  C   VAL A 331      28.437  33.079 159.136  1.00 27.97           C
ATOM   3358  O   VAL A 331      29.302  33.873 158.783  1.00 24.33           O
ATOM   3359  CB  VAL A 331      27.272  34.418 160.929  1.00 33.14           C
ATOM   3360  CG1 VAL A 331      26.161  34.742 159.917  1.00 28.94           C
ATOM   3361  CG2 VAL A 331      26.647  34.380 162.327  1.00 32.03           C
ATOM   3362  H   VAL A 331      29.810  33.457 161.502  1.00 32.99           H
ATOM   3363  HA  VAL A 331      27.177  32.297 160.665  1.00 46.04           H
ATOM   3364  HB  VAL A 331      28.014  35.213 160.899  1.00 39.76           H
ATOM   3365 HG11 VAL A 331      25.636  35.645 160.213  1.00 34.73           H
ATOM   3366 HG12 VAL A 331      26.573  34.915 158.925  1.00 34.73           H
ATOM   3367 HG13 VAL A 331      25.453  33.919 159.859  1.00 34.73           H
ATOM   3368 HG21 VAL A 331      26.201  35.341 162.570  1.00 38.43           H
ATOM   3369 HG22 VAL A 331      25.855  33.648 162.339  1.00 38.43           H
ATOM   3370 HG23 VAL A 331      27.393  34.130 163.079  1.00 38.43           H
ATOM   3371  N   THR A 332      27.825  32.233 158.314  1.00 27.25           N
ATOM   3372  CA  THR A 332      27.887  32.298 156.865  1.00 24.91           C
ATOM   3373  C   THR A 332      26.551  32.788 156.315  1.00 26.98           C
ATOM   3374  O   THR A 332      25.508  32.482 156.893  1.00 23.37           O
ATOM   3375  CB  THR A 332      28.275  30.930 156.282  1.00 29.12           C
ATOM   3376  OG1 THR A 332      28.341  31.041 154.883  1.00 23.59           O
ATOM   3377  CG2 THR A 332      27.298  29.804 156.630  1.00 26.76           C
ATOM   3378  H   THR A 332      27.077  31.670 158.693  1.00 32.70           H
ATOM   3379  HA  THR A 332      28.632  33.026 156.561  1.00 29.89           H
ATOM   3380  HB  THR A 332      29.254  30.645 156.658  1.00 34.95           H
ATOM   3381  HG1 THR A 332      28.972  31.734 154.666  1.00 28.31           H
ATOM   3382 HG21 THR A 332      27.652  28.871 156.203  1.00 32.11           H
ATOM   3383 HG22 THR A 332      27.224  29.686 157.708  1.00 32.11           H
ATOM   3384 HG23 THR A 332      26.315  30.007 156.210  1.00 32.11           H
ATOM   3385  N   THR A 333      26.575  33.533 155.204  1.00 25.73           N
ATOM   3386  CA  THR A 333      25.346  33.980 154.552  1.00 29.26           C
ATOM   3387  C   THR A 333      25.265  33.459 153.120  1.00 22.25           C
ATOM   3388  O   THR A 333      26.277  33.194 152.486  1.00 25.95           O
ATOM   3389  CB  THR A 333      25.204  35.510 154.593  1.00 28.46           C
ATOM   3390  OG1 THR A 333      26.142  36.103 153.733  1.00 22.20           O
ATOM   3391  CG2 THR A 333      25.374  36.108 155.995  1.00 24.90           C
ATOM   3392  H   THR A 333      27.458  33.769 154.769  1.00 30.87           H
ATOM   3393  HA  THR A 333      24.497  33.572 155.076  1.00 35.11           H
ATOM   3394  HB  THR A 333      24.206  35.763 154.239  1.00 34.15           H
ATOM   3395  HG1 THR A 333      25.980  35.776 152.844  1.00 26.64           H
ATOM   3396 HG21 THR A 333      25.233  37.186 155.957  1.00 29.88           H
ATOM   3397 HG22 THR A 333      24.644  35.682 156.672  1.00 29.88           H
ATOM   3398 HG23 THR A 333      26.374  35.916 156.380  1.00 29.88           H
ATOM   3399  N   THR A 334      24.053  33.349 152.584  1.00 27.41           N
ATOM   3400  CA  THR A 334      23.844  33.189 151.145  1.00 25.10           C
ATOM   3401  C   THR A 334      24.150  34.506 150.423  1.00 28.01           C
ATOM   3402  O   THR A 334      24.404  35.527 151.063  1.00 20.87           O
ATOM   3403  CB  THR A 334      22.388  32.800 150.876  1.00 25.59           C
ATOM   3404  OG1 THR A 334      21.583  33.892 151.226  1.00 24.12           O
ATOM   3405  CG2 THR A 334      21.977  31.564 151.662  1.00 18.81           C
ATOM   3406  H   THR A 334      23.241  33.562 153.150  1.00 32.89           H
ATOM   3407  HA  THR A 334      24.496  32.410 150.755  1.00 30.12           H
ATOM   3408  HB  THR A 334      22.258  32.580 149.816  1.00 30.71           H
ATOM   3409  HG1 THR A 334      20.659  33.628 151.142  1.00 28.94           H
ATOM   3410 HG21 THR A 334      20.944  31.306 151.450  1.00 22.57           H
ATOM   3411 HG22 THR A 334      22.633  30.757 151.353  1.00 22.57           H
ATOM   3412 HG23 THR A 334      22.052  31.734 152.735  1.00 22.57           H
ATOM   3413  N   LEU A 335      24.065  34.490 149.090  1.00 22.79           N
ATOM   3414  CA  LEU A 335      24.099  35.686 148.262  1.00 17.53           C
ATOM   3415  C   LEU A 335      23.089  36.736 148.744  1.00 13.52           C
ATOM   3416  O   LEU A 335      23.436  37.908 148.864  1.00 17.07           O
ATOM   3417  CB  LEU A 335      23.799  35.278 146.813  1.00 20.02           C
ATOM   3418  CG  LEU A 335      23.955  36.429 145.807  1.00 21.22           C
ATOM   3419  CD1 LEU A 335      25.443  36.700 145.560  1.00 18.18           C
ATOM   3420  CD2 LEU A 335      23.257  36.089 144.487  1.00 23.38           C
ATOM   3421  H   LEU A 335      23.823  33.621 148.633  1.00 27.35           H
ATOM   3422  HA  LEU A 335      25.102  36.101 148.334  1.00 21.04           H
ATOM   3423  HB2 LEU A 335      24.461  34.465 146.519  1.00 24.02           H
ATOM   3424  HB3 LEU A 335      22.769  34.921 146.776  1.00 24.02           H
ATOM   3425  HG  LEU A 335      23.505  37.335 146.202  1.00 25.47           H
ATOM   3426 HD11 LEU A 335      25.566  37.500 144.833  1.00 21.82           H
ATOM   3427 HD12 LEU A 335      25.929  36.999 146.484  1.00 21.82           H
ATOM   3428 HD13 LEU A 335      25.936  35.807 145.190  1.00 21.82           H
ATOM   3429 HD21 LEU A 335      23.378  36.904 143.776  1.00 28.06           H
ATOM   3430 HD22 LEU A 335      23.687  35.189 144.061  1.00 28.06           H
ATOM   3431 HD23 LEU A 335      22.193  35.940 144.660  1.00 28.06           H
ATOM   3432  N   GLN A 336      21.852  36.311 149.024  1.00 16.96           N
ATOM   3433  CA  GLN A 336      20.755  37.176 149.437  1.00 17.61           C
ATOM   3434  C   GLN A 336      20.774  37.510 150.933  1.00 21.95           C
ATOM   3435  O   GLN A 336      19.984  38.340 151.376  1.00 21.14           O
ATOM   3436  CB  GLN A 336      19.413  36.549 149.035  1.00 19.57           C
ATOM   3437  CG  GLN A 336      19.244  36.140 147.563  1.00 25.13           C
ATOM   3438  CD  GLN A 336      19.235  37.327 146.603  1.00 25.32           C
ATOM   3439  OE1 GLN A 336      20.026  38.253 146.715  1.00 29.28           O
ATOM   3440  NE2 GLN A 336      18.365  37.298 145.605  1.00 26.69           N
ATOM   3441  H   GLN A 336      21.648  35.328 148.935  1.00 20.35           H
ATOM   3442  HA  GLN A 336      20.853  38.121 148.909  1.00 21.13           H
ATOM   3443  HB2 GLN A 336      19.230  35.677 149.665  1.00 23.49           H
ATOM   3444  HB3 GLN A 336      18.645  37.296 149.227  1.00 23.49           H
ATOM   3445  HG2 GLN A 336      20.089  35.513 147.294  1.00 30.16           H
ATOM   3446  HG3 GLN A 336      18.326  35.563 147.454  1.00 30.16           H
ATOM   3447 HE21 GLN A 336      17.712  36.531 145.515  1.00 32.03           H
ATOM   3448 HE22 GLN A 336      18.332  38.073 144.955  1.00 32.03           H
ATOM   3449  N   GLY A 337      21.657  36.878 151.713  1.00 28.76           N
ATOM   3450  CA  GLY A 337      21.890  37.199 153.111  1.00 25.86           C
ATOM   3451  C   GLY A 337      23.009  38.229 153.290  1.00 29.65           C
ATOM   3452  O   GLY A 337      23.113  38.792 154.374  1.00 25.82           O
ATOM   3453  H   GLY A 337      22.278  36.203 151.289  1.00 34.51           H
ATOM   3454  HA2 GLY A 337      20.976  37.616 153.537  1.00 31.04           H
ATOM   3455  HA3 GLY A 337      22.163  36.286 153.640  1.00 31.04           H
ATOM   3456  N   LEU A 338      23.849  38.482 152.272  1.00 21.85           N
ATOM   3457  CA  LEU A 338      24.937  39.457 152.343  1.00 25.26           C
ATOM   3458  C   LEU A 338      24.430  40.830 152.775  1.00 28.86           C
ATOM   3459  O   LEU A 338      23.431  41.318 152.255  1.00 21.63           O
ATOM   3460  CB  LEU A 338      25.647  39.596 150.986  1.00 28.35           C
ATOM   3461  CG  LEU A 338      26.386  38.335 150.524  1.00 23.40           C
ATOM   3462  CD1 LEU A 338      26.887  38.487 149.091  1.00 24.23           C
ATOM   3463  CD2 LEU A 338      27.570  37.999 151.430  1.00 24.89           C
ATOM   3464  H   LEU A 338      23.750  37.960 151.413  1.00 26.22           H
ATOM   3465  HA  LEU A 338      25.654  39.105 153.082  1.00 30.31           H
ATOM   3466  HB2 LEU A 338      24.903  39.860 150.236  1.00 34.02           H
ATOM   3467  HB3 LEU A 338      26.370  40.409 151.041  1.00 34.02           H
ATOM   3468  HG  LEU A 338      25.705  37.498 150.531  1.00 28.08           H
ATOM   3469 HD11 LEU A 338      27.368  37.563 148.779  1.00 29.08           H
ATOM   3470 HD12 LEU A 338      26.050  38.686 148.430  1.00 29.08           H
ATOM   3471 HD13 LEU A 338      27.595  39.308 149.027  1.00 29.08           H
ATOM   3472 HD21 LEU A 338      28.034  37.075 151.109  1.00 29.86           H
ATOM   3473 HD22 LEU A 338      28.302  38.795 151.403  1.00 29.86           H
ATOM   3474 HD23 LEU A 338      27.253  37.871 152.452  1.00 29.86           H
ATOM   3475  N   GLY A 339      25.121  41.426 153.749  1.00 27.73           N
ATOM   3476  CA  GLY A 339      24.762  42.678 154.398  1.00 21.40           C
ATOM   3477  C   GLY A 339      24.079  42.474 155.754  1.00 28.39           C
ATOM   3478  O   GLY A 339      24.080  43.398 156.563  1.00 27.36           O
ATOM   3479  H   GLY A 339      25.899  40.918 154.146  1.00 33.28           H
ATOM   3480  HA2 GLY A 339      25.684  43.234 154.577  1.00 25.68           H
ATOM   3481  HA3 GLY A 339      24.095  43.253 153.756  1.00 25.68           H
ATOM   3482  N   SER A 340      23.501  41.295 156.028  1.00 25.82           N
ATOM   3483  CA  SER A 340      22.845  41.013 157.306  1.00 21.97           C
ATOM   3484  C   SER A 340      23.826  40.801 158.462  1.00 26.17           C
ATOM   3485  O   SER A 340      23.397  40.836 159.611  1.00 25.18           O
ATOM   3486  CB  SER A 340      21.920  39.802 157.193  1.00 19.36           C
ATOM   3487  OG  SER A 340      22.662  38.603 157.092  1.00 24.16           O
ATOM   3488  H   SER A 340      23.557  40.545 155.352  1.00 30.99           H
ATOM   3489  HA  SER A 340      22.216  41.868 157.553  1.00 26.36           H
ATOM   3490  HB2 SER A 340      21.313  39.761 158.097  1.00 23.23           H
ATOM   3491  HB3 SER A 340      21.272  39.908 156.322  1.00 23.23           H
ATOM   3492  HG  SER A 340      23.076  38.579 156.222  1.00 29.00           H
ATOM   3493  N   PHE A 341      25.107  40.532 158.170  1.00 30.08           N
ATOM   3494  CA  PHE A 341      26.142  40.279 159.161  1.00 29.22           C
ATOM   3495  C   PHE A 341      27.383  41.096 158.809  1.00 28.22           C
ATOM   3496  O   PHE A 341      27.766  41.191 157.644  1.00 33.07           O
ATOM   3497  CB  PHE A 341      26.451  38.775 159.202  1.00 31.98           C
ATOM   3498  CG  PHE A 341      27.250  38.362 160.425  1.00 34.33           C
ATOM   3499  CD1 PHE A 341      26.598  38.216 161.664  1.00 33.22           C
ATOM   3500  CD2 PHE A 341      28.639  38.151 160.347  1.00 35.79           C
ATOM   3501  CE1 PHE A 341      27.319  37.861 162.816  1.00 31.00           C
ATOM   3502  CE2 PHE A 341      29.360  37.788 161.500  1.00 38.19           C
ATOM   3503  CZ  PHE A 341      28.702  37.635 162.731  1.00 28.29           C
ATOM   3504  H   PHE A 341      25.393  40.513 157.202  1.00 36.10           H
ATOM   3505  HA  PHE A 341      25.794  40.593 160.141  1.00 35.06           H
ATOM   3506  HB2 PHE A 341      25.505  38.229 159.221  1.00 38.37           H
ATOM   3507  HB3 PHE A 341      26.990  38.497 158.294  1.00 38.37           H
ATOM   3508  HD1 PHE A 341      25.536  38.377 161.733  1.00 39.86           H
ATOM   3509  HD2 PHE A 341      29.155  38.277 159.406  1.00 42.95           H
ATOM   3510  HE1 PHE A 341      26.810  37.752 163.761  1.00 37.20           H
ATOM   3511  HE2 PHE A 341      30.424  37.635 161.451  1.00 45.82           H
ATOM   3512  HZ  PHE A 341      29.261  37.356 163.611  1.00 33.94           H
ATOM   3513  N   ASP A 342      28.014  41.690 159.822  1.00 29.05           N
ATOM   3514  CA  ASP A 342      29.225  42.463 159.640  1.00 29.78           C
ATOM   3515  C   ASP A 342      30.363  41.496 159.288  1.00 33.47           C
ATOM   3516  O   ASP A 342      30.759  40.654 160.094  1.00 32.89           O
ATOM   3517  CB  ASP A 342      29.504  43.261 160.915  1.00 45.89           C
ATOM   3518  CG  ASP A 342      30.551  44.343 160.712  1.00 43.33           C
ATOM   3519  OD1 ASP A 342      31.290  44.268 159.709  1.00 34.51           O
ATOM   3520  OD2 ASP A 342      30.576  45.264 161.554  1.00 52.92           O1-
ATOM   3521  H   ASP A 342      27.647  41.614 160.759  1.00 34.86           H
ATOM   3522  HA  ASP A 342      29.067  43.166 158.823  1.00 35.73           H
ATOM   3523  HB2 ASP A 342      28.601  43.701 161.334  1.00 55.07           H
ATOM   3524  HB3 ASP A 342      29.883  42.585 161.681  1.00 55.07           H
ATOM   3525  N   GLN A 343      30.874  41.618 158.061  1.00 26.09           N
ATOM   3526  CA  GLN A 343      31.926  40.753 157.547  1.00 27.98           C
ATOM   3527  C   GLN A 343      33.345  41.073 158.086  1.00 34.21           C
ATOM   3528  O   GLN A 343      34.245  40.281 157.934  1.00 29.06           O
ATOM   3529  CB  GLN A 343      32.014  40.792 156.014  1.00 25.37           C
ATOM   3530  CG  GLN A 343      30.777  40.201 155.344  1.00 32.46           C
ATOM   3531  CD  GLN A 343      31.064  39.956 153.871  1.00 29.21           C
ATOM   3532  OE1 GLN A 343      31.725  40.744 153.197  1.00 23.91           O
ATOM   3533  NE2 GLN A 343      30.481  38.833 153.336  1.00 23.06           N
ATOM   3534  H   GLN A 343      30.505  42.323 157.467  1.00 31.31           H
ATOM   3535  HA  GLN A 343      31.710  39.697 157.853  1.00 33.58           H
ATOM   3536  HB2 GLN A 343      32.225  41.810 155.636  1.00 30.44           H
ATOM   3537  HB3 GLN A 343      32.896  40.179 155.739  1.00 30.44           H
ATOM   3538  HG2 GLN A 343      30.456  39.284 155.871  1.00 38.96           H
ATOM   3539  HG3 GLN A 343      29.895  40.861 155.422  1.00 38.96           H
ATOM   3540 HE21 GLN A 343      29.933  38.201 153.904  1.00 27.67           H
ATOM   3541 HE22 GLN A 343      30.559  38.567 152.341  1.00 27.67           H
ATOM   3542  N   GLU A 344      33.463  42.248 158.742  1.00 33.21           N
ATOM   3543  CA  GLU A 344      34.611  42.651 159.548  1.00 46.57           C
ATOM   3544  C   GLU A 344      34.686  41.883 160.880  1.00 35.56           C
ATOM   3545  O   GLU A 344      35.759  41.834 161.484  1.00 34.90           O
ATOM   3546  CB  GLU A 344      34.570  44.158 159.886  1.00 32.72           C
ATOM   3547  CG  GLU A 344      34.495  45.124 158.696  1.00 49.39           C
ATOM   3548  CD  GLU A 344      35.766  45.316 157.872  1.00 59.91           C
ATOM   3549  OE1 GLU A 344      35.827  46.361 157.183  1.00 69.58           O
ATOM   3550  OE2 GLU A 344      36.652  44.436 157.933  1.00 68.86           O1-
ATOM   3551  H   GLU A 344      32.640  42.829 158.829  1.00 39.85           H
ATOM   3552  HA  GLU A 344      35.510  42.441 158.970  1.00 55.89           H
ATOM   3553  HB2 GLU A 344      33.715  44.354 160.540  1.00 39.26           H
ATOM   3554  HB3 GLU A 344      35.457  44.413 160.467  1.00 39.26           H
ATOM   3555  HG2 GLU A 344      33.683  44.839 158.027  1.00 59.27           H
ATOM   3556  HG3 GLU A 344      34.229  46.106 159.068  1.00 59.27           H
ATOM   3557  N   ASP A 345      33.564  41.334 161.378  1.00 29.37           N
ATOM   3558  CA  ASP A 345      33.551  40.605 162.639  1.00 26.58           C
ATOM   3559  C   ASP A 345      34.323  39.282 162.433  1.00 36.84           C
ATOM   3560  O   ASP A 345      34.112  38.617 161.418  1.00 42.23           O
ATOM   3561  CB  ASP A 345      32.102  40.352 163.083  1.00 33.18           C
ATOM   3562  CG  ASP A 345      32.056  39.767 164.497  1.00 38.17           C
ATOM   3563  OD1 ASP A 345      32.367  38.566 164.641  1.00 40.00           O
ATOM   3564  OD2 ASP A 345      31.735  40.521 165.440  1.00 47.00           O1-
ATOM   3565  H   ASP A 345      32.702  41.390 160.854  1.00 35.25           H
ATOM   3566  HA  ASP A 345      34.012  41.242 163.388  1.00 31.89           H
ATOM   3567  HB2 ASP A 345      31.570  41.303 163.067  1.00 39.82           H
ATOM   3568  HB3 ASP A 345      31.674  39.631 162.386  1.00 39.82           H
ATOM   3569  N   PRO A 346      35.191  38.865 163.376  1.00 40.55           N
ATOM   3570  CA  PRO A 346      35.971  37.626 163.290  1.00 36.25           C
ATOM   3571  C   PRO A 346      35.149  36.331 163.150  1.00 34.00           C
ATOM   3572  O   PRO A 346      35.674  35.311 162.702  1.00 40.89           O
ATOM   3573  CB  PRO A 346      36.743  37.586 164.616  1.00 43.42           C
ATOM   3574  CG  PRO A 346      36.945  39.061 164.941  1.00 45.85           C
ATOM   3575  CD  PRO A 346      35.600  39.642 164.534  1.00 47.95           C
ATOM   3576  HA  PRO A 346      36.707  37.728 162.491  1.00 43.50           H
ATOM   3577  HB2 PRO A 346      36.077  37.170 165.375  1.00 52.11           H
ATOM   3578  HB3 PRO A 346      37.676  37.023 164.579  1.00 52.11           H
ATOM   3579  HG2 PRO A 346      37.102  39.234 166.006  1.00 55.02           H
ATOM   3580  HG3 PRO A 346      37.760  39.473 164.346  1.00 55.02           H
ATOM   3581  HD2 PRO A 346      34.872  39.516 165.332  1.00 57.54           H
ATOM   3582  HD3 PRO A 346      35.770  40.691 164.296  1.00 57.54           H
ATOM   3583  N   LYS A 347      33.866  36.356 163.533  1.00 30.56           N
ATOM   3584  CA  LYS A 347      32.942  35.225 163.417  1.00 36.65           C
ATOM   3585  C   LYS A 347      32.319  35.111 162.021  1.00 31.21           C
ATOM   3586  O   LYS A 347      31.586  34.159 161.770  1.00 28.03           O
ATOM   3587  CB  LYS A 347      31.870  35.321 164.512  1.00 32.95           C
ATOM   3588  CG  LYS A 347      32.475  35.183 165.914  1.00 37.13           C
ATOM   3589  CD  LYS A 347      31.402  35.161 167.012  1.00 34.85           C
ATOM   3590  CE  LYS A 347      30.610  36.468 167.113  1.00 39.51           C
ATOM   3591  NZ  LYS A 347      31.474  37.642 167.311  1.00 43.90           N1+
ATOM   3592  H   LYS A 347      33.490  37.222 163.901  1.00 36.67           H
ATOM   3593  HA  LYS A 347      33.492  34.300 163.588  1.00 43.98           H
ATOM   3594  HB2 LYS A 347      31.341  36.266 164.415  1.00 39.53           H
ATOM   3595  HB3 LYS A 347      31.141  34.525 164.385  1.00 39.53           H
ATOM   3596  HG2 LYS A 347      33.047  34.259 165.971  1.00 44.56           H
ATOM   3597  HG3 LYS A 347      33.167  36.003 166.092  1.00 44.56           H
ATOM   3598  HD2 LYS A 347      30.700  34.355 166.800  1.00 41.83           H
ATOM   3599  HD3 LYS A 347      31.868  34.952 167.974  1.00 41.83           H
ATOM   3600  HE2 LYS A 347      30.083  36.604 166.171  1.00 47.41           H
ATOM   3601  HE3 LYS A 347      29.870  36.413 167.910  1.00 47.41           H
ATOM   3602  HZ1 LYS A 347      30.924  38.397 167.700  1.00 52.68           H
ATOM   3603  HZ2 LYS A 347      32.234  37.414 167.932  1.00 52.68           H
ATOM   3604  HZ3 LYS A 347      31.847  37.958 166.425  1.00 52.68           H
ATOM   3605  N   SER A 348      32.600  36.049 161.109  1.00 31.56           N
ATOM   3606  CA  SER A 348      32.100  36.006 159.744  1.00 34.11           C
ATOM   3607  C   SER A 348      32.847  34.947 158.936  1.00 25.49           C
ATOM   3608  O   SER A 348      34.061  35.030 158.774  1.00 30.42           O
ATOM   3609  CB  SER A 348      32.237  37.385 159.105  1.00 35.59           C
ATOM   3610  OG  SER A 348      31.878  37.281 157.752  1.00 35.89           O
ATOM   3611  H   SER A 348      33.234  36.802 161.344  1.00 37.87           H
ATOM   3612  HA  SER A 348      31.039  35.762 159.777  1.00 40.94           H
ATOM   3613  HB2 SER A 348      31.578  38.097 159.605  1.00 42.71           H
ATOM   3614  HB3 SER A 348      33.269  37.726 159.172  1.00 42.71           H
ATOM   3615  HG  SER A 348      30.956  37.039 157.712  1.00 43.07           H
ATOM   3616  N   LEU A 349      32.104  33.978 158.400  1.00 28.17           N
ATOM   3617  CA  LEU A 349      32.584  32.968 157.466  1.00 24.96           C
ATOM   3618  C   LEU A 349      32.510  33.427 156.015  1.00 31.66           C
ATOM   3619  O   LEU A 349      32.954  32.684 155.151  1.00 25.92           O
ATOM   3620  CB  LEU A 349      31.759  31.685 157.617  1.00 21.97           C
ATOM   3621  CG  LEU A 349      31.808  31.042 159.004  1.00 25.97           C
ATOM   3622  CD1 LEU A 349      30.889  29.813 159.034  1.00 23.37           C
ATOM   3623  CD2 LEU A 349      33.234  30.629 159.376  1.00 25.52           C
ATOM   3624  H   LEU A 349      31.110  33.994 158.562  1.00 33.81           H
ATOM   3625  HA  LEU A 349      33.629  32.750 157.672  1.00 29.96           H
ATOM   3626  HB2 LEU A 349      30.728  31.940 157.389  1.00 26.36           H
ATOM   3627  HB3 LEU A 349      32.107  30.950 156.893  1.00 26.36           H
ATOM   3628  HG  LEU A 349      31.446  31.763 159.730  1.00 31.17           H
ATOM   3629 HD11 LEU A 349      30.930  29.315 160.001  1.00 28.04           H
ATOM   3630 HD12 LEU A 349      29.861  30.117 158.853  1.00 28.04           H
ATOM   3631 HD13 LEU A 349      31.193  29.102 158.270  1.00 28.04           H
ATOM   3632 HD21 LEU A 349      33.237  30.173 160.354  1.00 30.62           H
ATOM   3633 HD22 LEU A 349      33.603  29.899 158.664  1.00 30.62           H
ATOM   3634 HD23 LEU A 349      33.900  31.488 159.414  1.00 30.62           H
ATOM   3635  N   ASP A 350      31.911  34.588 155.740  1.00 30.27           N
ATOM   3636  CA  ASP A 350      31.601  35.045 154.389  1.00 32.51           C
ATOM   3637  C   ASP A 350      30.463  34.161 153.799  1.00 26.52           C
ATOM   3638  O   ASP A 350      29.706  33.561 154.529  1.00 29.96           O
ATOM   3639  CB  ASP A 350      32.866  35.114 153.513  1.00 25.33           C
ATOM   3640  CG  ASP A 350      32.859  36.222 152.458  1.00 30.93           C
ATOM   3641  OD1 ASP A 350      32.281  35.958 151.359  1.00 30.34           O
ATOM   3642  OD2 ASP A 350      33.462  37.279 152.709  1.00 36.07           O1-
ATOM   3643  H   ASP A 350      31.457  35.042 156.489  1.00 36.32           H
ATOM   3644  HA  ASP A 350      31.156  36.079 154.458  1.00 39.02           H
ATOM   3645  HB2 ASP A 350      33.737  35.290 154.174  1.00 30.40           H
ATOM   3646  HB3 ASP A 350      33.049  34.156 153.001  1.00 30.40           H
ATOM   3647  N   MET A 351      30.363  34.164 152.456  1.00 26.95           N
ATOM   3648  CA  MET A 351      29.361  33.491 151.645  1.00 29.23           C
ATOM   3649  C   MET A 351      29.718  32.022 151.427  1.00 21.42           C
ATOM   3650  O   MET A 351      30.884  31.689 151.221  1.00 24.38           O
ATOM   3651  CB  MET A 351      29.178  34.231 150.301  1.00 26.62           C
ATOM   3652  CG  MET A 351      28.026  33.678 149.445  1.00 26.21           C
ATOM   3653  SD  MET A 351      27.730  34.532 147.872  1.00 23.42           S
ATOM   3654  CE  MET A 351      28.854  33.609 146.796  1.00 18.99           C
ATOM   3655  H   MET A 351      31.033  34.716 151.938  1.00 32.34           H
ATOM   3656  HA  MET A 351      28.433  33.565 152.183  1.00 35.08           H
ATOM   3657  HB2 MET A 351      28.979  35.279 150.496  1.00 31.94           H
ATOM   3658  HB3 MET A 351      30.100  34.177 149.724  1.00 31.94           H
ATOM   3659  HG2 MET A 351      28.265  32.650 149.194  1.00 31.45           H
ATOM   3660  HG3 MET A 351      27.098  33.686 150.019  1.00 31.45           H
ATOM   3661  HE1 MET A 351      28.810  34.016 145.785  1.00 22.78           H
ATOM   3662  HE2 MET A 351      29.871  33.688 147.176  1.00 22.78           H
ATOM   3663  HE3 MET A 351      28.550  32.563 146.780  1.00 22.78           H
ATOM   3664  N   LEU A 352      28.694  31.164 151.442  1.00 22.18           N
ATOM   3665  CA  LEU A 352      28.778  29.748 151.092  1.00 25.30           C
ATOM   3666  C   LEU A 352      28.152  29.486 149.709  1.00 24.31           C
ATOM   3667  O   LEU A 352      27.560  30.370 149.098  1.00 23.11           O
ATOM   3668  CB  LEU A 352      28.114  28.902 152.197  1.00 26.49           C
ATOM   3669  CG  LEU A 352      26.590  28.727 152.085  1.00 24.79           C
ATOM   3670  CD1 LEU A 352      26.091  27.723 153.123  1.00 24.98           C
ATOM   3671  CD2 LEU A 352      25.790  30.029 152.205  1.00 24.09           C
ATOM   3672  H   LEU A 352      27.770  31.541 151.596  1.00 26.62           H
ATOM   3673  HA  LEU A 352      29.825  29.449 151.045  1.00 30.36           H
ATOM   3674  HB2 LEU A 352      28.578  27.917 152.179  1.00 31.78           H
ATOM   3675  HB3 LEU A 352      28.335  29.333 153.164  1.00 31.78           H
ATOM   3676  HG  LEU A 352      26.401  28.301 151.113  1.00 29.74           H
ATOM   3677 HD11 LEU A 352      25.020  27.561 153.014  1.00 29.98           H
ATOM   3678 HD12 LEU A 352      26.594  26.771 152.972  1.00 29.98           H
ATOM   3679 HD13 LEU A 352      26.292  28.094 154.125  1.00 29.98           H
ATOM   3680 HD21 LEU A 352      24.727  29.828 152.107  1.00 28.91           H
ATOM   3681 HD22 LEU A 352      25.978  30.500 153.167  1.00 28.91           H
ATOM   3682 HD23 LEU A 352      26.055  30.715 151.407  1.00 28.91           H
ATOM   3683  N   GLY A 353      28.268  28.246 149.231  1.00 28.12           N
ATOM   3684  CA  GLY A 353      27.561  27.743 148.065  1.00 27.26           C
ATOM   3685  C   GLY A 353      28.498  27.458 146.905  1.00 26.14           C
ATOM   3686  O   GLY A 353      29.705  27.302 147.087  1.00 24.28           O
ATOM   3687  H   GLY A 353      28.761  27.566 149.789  1.00 33.74           H
ATOM   3688  HA2 GLY A 353      27.076  26.809 148.334  1.00 32.71           H
ATOM   3689  HA3 GLY A 353      26.809  28.465 147.750  1.00 32.71           H
ATOM   3690  N   MET A 354      27.905  27.417 145.708  1.00 30.34           N
ATOM   3691  CA  MET A 354      28.535  27.155 144.422  1.00 25.33           C
ATOM   3692  C   MET A 354      29.826  27.949 144.237  1.00 26.12           C
ATOM   3693  O   MET A 354      30.824  27.372 143.847  1.00 23.58           O
ATOM   3694  CB  MET A 354      27.526  27.445 143.300  1.00 25.44           C
ATOM   3695  CG  MET A 354      28.157  27.350 141.905  1.00 31.87           C
ATOM   3696  SD  MET A 354      26.971  27.436 140.543  1.00 28.51           S
ATOM   3697  CE  MET A 354      26.477  25.694 140.462  1.00 35.92           C
ATOM   3698  H   MET A 354      26.906  27.565 145.687  1.00 36.41           H
ATOM   3699  HA  MET A 354      28.773  26.095 144.388  1.00 30.40           H
ATOM   3700  HB2 MET A 354      26.705  26.730 143.374  1.00 30.53           H
ATOM   3701  HB3 MET A 354      27.123  28.450 143.425  1.00 30.53           H
ATOM   3702  HG2 MET A 354      28.909  28.126 141.773  1.00 38.24           H
ATOM   3703  HG3 MET A 354      28.670  26.400 141.826  1.00 38.24           H
ATOM   3704  HE1 MET A 354      25.761  25.546 139.655  1.00 43.10           H
ATOM   3705  HE2 MET A 354      27.348  25.070 140.265  1.00 43.10           H
ATOM   3706  HE3 MET A 354      26.023  25.402 141.408  1.00 43.10           H
ATOM   3707  N   HIS A 355      29.804  29.250 144.533  1.00 22.19           N
ATOM   3708  CA  HIS A 355      30.916  30.191 144.478  1.00 25.37           C
ATOM   3709  C   HIS A 355      31.202  30.849 145.829  1.00 25.10           C
ATOM   3710  O   HIS A 355      31.831  31.903 145.870  1.00 21.33           O
ATOM   3711  CB  HIS A 355      30.643  31.232 143.383  1.00 22.42           C
ATOM   3712  CG  HIS A 355      30.709  30.646 142.004  1.00 33.13           C
ATOM   3713  ND1 HIS A 355      31.808  30.016 141.452  1.00 30.27           N1+
ATOM   3714  CD2 HIS A 355      29.719  30.668 141.066  1.00 23.87           C
ATOM   3715  CE1 HIS A 355      31.499  29.668 140.194  1.00 34.71           C
ATOM   3716  NE2 HIS A 355      30.241  30.066 139.941  1.00 27.40           N
ATOM   3717  H   HIS A 355      28.934  29.620 144.883  1.00 26.63           H
ATOM   3718  HA  HIS A 355      31.822  29.652 144.214  1.00 30.45           H
ATOM   3719  HB2 HIS A 355      31.399  32.016 143.423  1.00 26.90           H
ATOM   3720  HB3 HIS A 355      29.669  31.698 143.552  1.00 26.90           H
ATOM   3721  HD1 HIS A 355      32.693  29.854 141.919  1.00 36.32           H
ATOM   3722  HD2 HIS A 355      28.726  31.079 141.187  1.00 28.64           H
ATOM   3723  HE1 HIS A 355      32.150  29.150 139.501  1.00 41.65           H
ATOM   3724  HE2 HIS A 355      29.746  29.909 139.074  1.00 32.88           H
ATOM   3725  N   GLY A 356      30.791  30.225 146.937  1.00 28.82           N
ATOM   3726  CA  GLY A 356      31.198  30.669 148.260  1.00 25.82           C
ATOM   3727  C   GLY A 356      32.666  30.345 148.519  1.00 25.53           C
ATOM   3728  O   GLY A 356      33.279  29.565 147.786  1.00 25.57           O
ATOM   3729  H   GLY A 356      30.322  29.334 146.864  1.00 34.59           H
ATOM   3730  HA2 GLY A 356      31.068  31.749 148.324  1.00 30.99           H
ATOM   3731  HA3 GLY A 356      30.594  30.165 149.007  1.00 30.99           H
ATOM   3732  N   CYS A 357      33.231  30.941 149.571  1.00 24.89           N
ATOM   3733  CA  CYS A 357      34.594  30.644 149.978  1.00 26.68           C
ATOM   3734  C   CYS A 357      34.665  29.233 150.588  1.00 25.07           C
ATOM   3735  O   CYS A 357      33.666  28.675 151.052  1.00 29.43           O
ATOM   3736  CB  CYS A 357      35.096  31.720 150.942  1.00 31.98           C
ATOM   3737  SG  CYS A 357      34.267  31.595 152.532  1.00 29.77           S
ATOM   3738  H   CYS A 357      32.682  31.564 150.147  1.00 29.87           H
ATOM   3739  HA  CYS A 357      35.234  30.686 149.099  1.00 32.02           H
ATOM   3740  HB2 CYS A 357      36.162  31.593 151.086  1.00 38.37           H
ATOM   3741  HB3 CYS A 357      34.926  32.713 150.541  1.00 38.37           H
ATOM   3742  HG  CYS A 357      33.068  32.022 152.121  1.00 35.72           H
ATOM   3743  N   ALA A 358      35.863  28.647 150.555  1.00 28.76           N
ATOM   3744  CA  ALA A 358      36.122  27.314 151.068  1.00 25.46           C
ATOM   3745  C   ALA A 358      35.836  27.222 152.562  1.00 28.98           C
ATOM   3746  O   ALA A 358      35.267  26.226 152.973  1.00 28.93           O
ATOM   3747  CB  ALA A 358      37.580  26.964 150.846  1.00 33.02           C
ATOM   3748  H   ALA A 358      36.640  29.159 150.159  1.00 34.52           H
ATOM   3749  HA  ALA A 358      35.499  26.597 150.529  1.00 30.55           H
ATOM   3750  HB1 ALA A 358      37.780  25.962 151.218  1.00 39.62           H
ATOM   3751  HB2 ALA A 358      37.843  27.033 149.791  1.00 39.62           H
ATOM   3752  HB3 ALA A 358      38.152  27.665 151.437  1.00 39.62           H
ATOM   3753  N   THR A 359      36.227  28.221 153.369  1.00 26.55           N
ATOM   3754  CA  THR A 359      35.996  28.248 154.814  1.00 35.80           C
ATOM   3755  C   THR A 359      34.519  28.066 155.132  1.00 35.23           C
ATOM   3756  O   THR A 359      34.191  27.221 155.961  1.00 31.21           O
ATOM   3757  CB  THR A 359      36.502  29.554 155.449  1.00 35.92           C
ATOM   3758  OG1 THR A 359      37.903  29.646 155.358  1.00 30.29           O
ATOM   3759  CG2 THR A 359      36.151  29.636 156.936  1.00 36.21           C
ATOM   3760  H   THR A 359      36.708  29.011 152.962  1.00 31.86           H
ATOM   3761  HA  THR A 359      36.567  27.426 155.246  1.00 42.96           H
ATOM   3762  HB  THR A 359      36.049  30.401 154.936  1.00 43.11           H
ATOM   3763  HG1 THR A 359      38.156  30.539 155.608  1.00 36.35           H
ATOM   3764 HG21 THR A 359      36.479  30.585 157.339  1.00 43.45           H
ATOM   3765 HG22 THR A 359      35.078  29.585 157.081  1.00 43.45           H
ATOM   3766 HG23 THR A 359      36.643  28.826 157.475  1.00 43.45           H
ATOM   3767  N   ALA A 360      33.651  28.873 154.504  1.00 32.45           N
ATOM   3768  CA  ALA A 360      32.214  28.785 154.695  1.00 25.84           C
ATOM   3769  C   ALA A 360      31.709  27.391 154.351  1.00 26.83           C
ATOM   3770  O   ALA A 360      31.012  26.792 155.163  1.00 26.45           O
ATOM   3771  CB  ALA A 360      31.492  29.829 153.848  1.00 33.26           C
ATOM   3772  H   ALA A 360      33.993  29.550 153.835  1.00 38.94           H
ATOM   3773  HA  ALA A 360      31.995  28.983 155.743  1.00 31.01           H
ATOM   3774  HB1 ALA A 360      30.423  29.736 154.003  1.00 39.91           H
ATOM   3775  HB2 ALA A 360      31.789  30.828 154.139  1.00 39.91           H
ATOM   3776  HB3 ALA A 360      31.713  29.684 152.793  1.00 39.91           H
ATOM   3777  N   ASN A 361      32.090  26.864 153.181  1.00 29.17           N
ATOM   3778  CA  ASN A 361      31.656  25.550 152.738  1.00 30.10           C
ATOM   3779  C   ASN A 361      32.152  24.417 153.637  1.00 27.66           C
ATOM   3780  O   ASN A 361      31.379  23.523 153.954  1.00 22.48           O
ATOM   3781  CB  ASN A 361      32.079  25.340 151.282  1.00 29.95           C
ATOM   3782  CG  ASN A 361      31.238  26.151 150.301  1.00 39.57           C
ATOM   3783  OD1 ASN A 361      30.085  26.460 150.574  1.00 24.23           O
ATOM   3784  ND2 ASN A 361      31.765  26.413 149.110  1.00 31.06           N
ATOM   3785  H   ASN A 361      32.698  27.394 152.566  1.00 35.00           H
ATOM   3786  HA  ASN A 361      30.566  25.531 152.785  1.00 36.13           H
ATOM   3787  HB2 ASN A 361      33.139  25.553 151.144  1.00 35.94           H
ATOM   3788  HB3 ASN A 361      31.909  24.293 151.077  1.00 35.94           H
ATOM   3789 HD21 ASN A 361      31.209  26.895 148.417  1.00 37.27           H
ATOM   3790 HD22 ASN A 361      32.704  26.115 148.897  1.00 37.27           H
ATOM   3791  N   LEU A 362      33.420  24.451 154.050  1.00 28.42           N
ATOM   3792  CA  LEU A 362      34.039  23.444 154.900  1.00 33.71           C
ATOM   3793  C   LEU A 362      33.435  23.444 156.294  1.00 31.12           C
ATOM   3794  O   LEU A 362      33.175  22.374 156.834  1.00 35.99           O
ATOM   3795  CB  LEU A 362      35.555  23.672 154.983  1.00 25.16           C
ATOM   3796  CG  LEU A 362      36.313  23.322 153.692  1.00 28.37           C
ATOM   3797  CD1 LEU A 362      37.760  23.805 153.800  1.00 35.21           C
ATOM   3798  CD2 LEU A 362      36.288  21.813 153.424  1.00 29.37           C
ATOM   3799  H   LEU A 362      33.990  25.238 153.777  1.00 34.11           H
ATOM   3800  HA  LEU A 362      33.840  22.470 154.457  1.00 40.46           H
ATOM   3801  HB2 LEU A 362      35.727  24.722 155.229  1.00 30.19           H
ATOM   3802  HB3 LEU A 362      35.960  23.073 155.796  1.00 30.19           H
ATOM   3803  HG  LEU A 362      35.850  23.810 152.843  1.00 34.04           H
ATOM   3804 HD11 LEU A 362      38.300  23.612 152.875  1.00 42.25           H
ATOM   3805 HD12 LEU A 362      37.794  24.873 154.014  1.00 42.25           H
ATOM   3806 HD13 LEU A 362      38.245  23.259 154.598  1.00 42.25           H
ATOM   3807 HD21 LEU A 362      36.879  21.579 152.541  1.00 35.25           H
ATOM   3808 HD22 LEU A 362      36.693  21.276 154.278  1.00 35.25           H
ATOM   3809 HD23 LEU A 362      35.276  21.471 153.233  1.00 35.25           H
ATOM   3810  N   ALA A 363      33.205  24.627 156.871  1.00 32.29           N
ATOM   3811  CA  ALA A 363      32.544  24.768 158.156  1.00 26.35           C
ATOM   3812  C   ALA A 363      31.153  24.143 158.124  1.00 33.33           C
ATOM   3813  O   ALA A 363      30.798  23.464 159.078  1.00 32.04           O
ATOM   3814  CB  ALA A 363      32.474  26.240 158.557  1.00 28.67           C
ATOM   3815  H   ALA A 363      33.449  25.473 156.375  1.00 38.75           H
ATOM   3816  HA  ALA A 363      33.140  24.243 158.901  1.00 31.62           H
ATOM   3817  HB1 ALA A 363      32.008  26.331 159.537  1.00 34.40           H
ATOM   3818  HB2 ALA A 363      33.476  26.664 158.600  1.00 34.40           H
ATOM   3819  HB3 ALA A 363      31.882  26.793 157.831  1.00 34.40           H
ATOM   3820  N   VAL A 364      30.396  24.331 157.035  1.00 37.36           N
ATOM   3821  CA  VAL A 364      29.070  23.740 156.855  1.00 31.22           C
ATOM   3822  C   VAL A 364      29.150  22.218 156.767  1.00 35.20           C
ATOM   3823  O   VAL A 364      28.280  21.550 157.319  1.00 33.53           O
ATOM   3824  CB  VAL A 364      28.374  24.344 155.622  1.00 29.23           C
ATOM   3825  CG1 VAL A 364      27.065  23.631 155.264  1.00 26.25           C
ATOM   3826  CG2 VAL A 364      28.024  25.815 155.871  1.00 26.32           C
ATOM   3827  H   VAL A 364      30.765  24.891 156.277  1.00 44.83           H
ATOM   3828  HA  VAL A 364      28.470  23.993 157.729  1.00 37.47           H
ATOM   3829  HB  VAL A 364      29.031  24.278 154.758  1.00 35.08           H
ATOM   3830 HG11 VAL A 364      26.611  24.114 154.403  1.00 31.50           H
ATOM   3831 HG12 VAL A 364      27.233  22.585 155.010  1.00 31.50           H
ATOM   3832 HG13 VAL A 364      26.382  23.693 156.106  1.00 31.50           H
ATOM   3833 HG21 VAL A 364      27.630  26.253 154.959  1.00 31.59           H
ATOM   3834 HG22 VAL A 364      27.295  25.901 156.671  1.00 31.59           H
ATOM   3835 HG23 VAL A 364      28.897  26.379 156.172  1.00 31.59           H
ATOM   3836  N   GLN A 365      30.168  21.678 156.082  1.00 33.83           N
ATOM   3837  CA  GLN A 365      30.338  20.241 155.899  1.00 39.11           C
ATOM   3838  C   GLN A 365      30.815  19.537 157.172  1.00 40.88           C
ATOM   3839  O   GLN A 365      30.578  18.342 157.330  1.00 32.56           O
ATOM   3840  CB  GLN A 365      31.287  19.947 154.723  1.00 34.33           C
ATOM   3841  CG  GLN A 365      30.758  20.380 153.344  1.00 40.49           C
ATOM   3842  CD  GLN A 365      29.486  19.666 152.920  1.00 36.40           C
ATOM   3843  OE1 GLN A 365      28.397  20.035 153.341  1.00 33.75           O
ATOM   3844  NE2 GLN A 365      29.600  18.667 152.057  1.00 33.47           N
ATOM   3845  H   GLN A 365      30.852  22.288 155.655  1.00 40.59           H
ATOM   3846  HA  GLN A 365      29.357  19.846 155.656  1.00 46.94           H
ATOM   3847  HB2 GLN A 365      32.237  20.454 154.906  1.00 41.20           H
ATOM   3848  HB3 GLN A 365      31.482  18.874 154.689  1.00 41.20           H
ATOM   3849  HG2 GLN A 365      30.492  21.424 153.414  1.00 48.59           H
ATOM   3850  HG3 GLN A 365      31.530  20.245 152.592  1.00 48.59           H
ATOM   3851 HE21 GLN A 365      30.514  18.406 151.714  1.00 40.16           H
ATOM   3852 HE22 GLN A 365      28.780  18.165 151.750  1.00 40.16           H
ATOM   3853  N   ASN A 366      31.510  20.263 158.055  1.00 31.78           N
ATOM   3854  CA  ASN A 366      32.070  19.750 159.296  1.00 36.36           C
ATOM   3855  C   ASN A 366      31.262  20.127 160.540  1.00 47.53           C
ATOM   3856  O   ASN A 366      31.636  19.724 161.640  1.00 43.28           O
ATOM   3857  CB  ASN A 366      33.523  20.213 159.426  1.00 37.64           C
ATOM   3858  CG  ASN A 366      34.416  19.520 158.399  1.00 42.27           C
ATOM   3859  OD1 ASN A 366      34.583  18.306 158.428  1.00 45.20           O
ATOM   3860  ND2 ASN A 366      35.035  20.285 157.512  1.00 44.55           N
ATOM   3861  H   ASN A 366      31.688  21.234 157.841  1.00 38.13           H
ATOM   3862  HA  ASN A 366      32.089  18.666 159.233  1.00 43.63           H
ATOM   3863  HB2 ASN A 366      33.580  21.300 159.348  1.00 45.17           H
ATOM   3864  HB3 ASN A 366      33.850  19.894 160.411  1.00 45.17           H
ATOM   3865 HD21 ASN A 366      35.639  19.876 156.816  1.00 53.46           H
ATOM   3866 HD22 ASN A 366      34.854  21.277 157.515  1.00 53.46           H
ATOM   3867  N   ALA A 367      30.201  20.926 160.396  1.00 41.19           N
ATOM   3868  CA  ALA A 367      29.401  21.364 161.524  1.00 42.77           C
ATOM   3869  C   ALA A 367      28.549  20.214 162.034  1.00 37.23           C
ATOM   3870  O   ALA A 367      27.952  19.485 161.248  1.00 34.38           O
ATOM   3871  CB  ALA A 367      28.517  22.541 161.123  1.00 37.52           C
ATOM   3872  H   ALA A 367      29.953  21.271 159.479  1.00 49.43           H
ATOM   3873  HA  ALA A 367      30.066  21.703 162.316  1.00 51.32           H
ATOM   3874  HB1 ALA A 367      27.882  22.811 161.963  1.00 45.02           H
ATOM   3875  HB2 ALA A 367      29.128  23.407 160.885  1.00 45.02           H
ATOM   3876  HB3 ALA A 367      27.892  22.281 160.270  1.00 45.02           H
ATOM   3877  N   ASP A 368      28.467  20.077 163.356  1.00 35.86           N
ATOM   3878  CA  ASP A 368      27.536  19.140 163.967  1.00 40.30           C
ATOM   3879  C   ASP A 368      26.105  19.692 163.990  1.00 34.23           C
ATOM   3880  O   ASP A 368      25.161  18.915 164.088  1.00 35.92           O
ATOM   3881  CB  ASP A 368      27.995  18.775 165.379  1.00 44.17           C
ATOM   3882  CG  ASP A 368      28.132  19.921 166.386  1.00 43.67           C
ATOM   3883  OD1 ASP A 368      28.448  19.591 167.545  1.00 52.19           O
ATOM   3884  OD2 ASP A 368      27.929  21.100 166.036  1.00 42.09           O1-
ATOM   3885  H   ASP A 368      28.893  20.776 163.951  1.00 43.04           H
ATOM   3886  HA  ASP A 368      27.532  18.220 163.376  1.00 48.36           H
ATOM   3887  HB2 ASP A 368      27.349  18.011 165.805  1.00 53.00           H
ATOM   3888  HB3 ASP A 368      28.960  18.277 165.307  1.00 53.00           H
ATOM   3889  N   LEU A 369      25.948  21.021 163.950  1.00 38.38           N
ATOM   3890  CA  LEU A 369      24.675  21.706 164.029  1.00 39.31           C
ATOM   3891  C   LEU A 369      24.670  22.882 163.060  1.00 37.44           C
ATOM   3892  O   LEU A 369      25.488  23.790 163.175  1.00 28.30           O
ATOM   3893  CB  LEU A 369      24.421  22.162 165.472  1.00 31.85           C
ATOM   3894  CG  LEU A 369      23.058  22.860 165.633  1.00 29.58           C
ATOM   3895  CD1 LEU A 369      21.906  21.884 165.387  1.00 29.71           C
ATOM   3896  CD2 LEU A 369      22.896  23.458 167.028  1.00 30.30           C
ATOM   3897  H   LEU A 369      26.775  21.601 163.928  1.00 46.06           H
ATOM   3898  HA  LEU A 369      23.897  21.008 163.740  1.00 47.18           H
ATOM   3899  HB2 LEU A 369      24.456  21.290 166.123  1.00 38.22           H
ATOM   3900  HB3 LEU A 369      25.212  22.850 165.774  1.00 38.22           H
ATOM   3901  HG  LEU A 369      22.971  23.673 164.918  1.00 35.49           H
ATOM   3902 HD11 LEU A 369      20.972  22.380 165.603  1.00 35.65           H
ATOM   3903 HD12 LEU A 369      21.879  21.567 164.352  1.00 35.65           H
ATOM   3904 HD13 LEU A 369      21.997  21.014 166.029  1.00 35.65           H
ATOM   3905 HD21 LEU A 369      21.942  23.974 167.109  1.00 36.36           H
ATOM   3906 HD22 LEU A 369      22.907  22.665 167.767  1.00 36.36           H
ATOM   3907 HD23 LEU A 369      23.701  24.164 167.226  1.00 36.36           H
ATOM   3908  N   ILE A 370      23.703  22.876 162.142  1.00 34.07           N
ATOM   3909  CA  ILE A 370      23.438  23.976 161.227  1.00 33.74           C
ATOM   3910  C   ILE A 370      22.160  24.667 161.684  1.00 28.60           C
ATOM   3911  O   ILE A 370      21.109  24.046 161.808  1.00 27.15           O
ATOM   3912  CB  ILE A 370      23.342  23.471 159.779  1.00 36.20           C
ATOM   3913  CG1 ILE A 370      24.691  22.870 159.337  1.00 30.64           C
ATOM   3914  CG2 ILE A 370      22.884  24.610 158.848  1.00 24.53           C
ATOM   3915  CD1 ILE A 370      24.660  22.275 157.935  1.00 51.06           C
ATOM   3916  H   ILE A 370      23.055  22.100 162.132  1.00 40.89           H
ATOM   3917  HA  ILE A 370      24.258  24.693 161.269  1.00 40.49           H
ATOM   3918  HB  ILE A 370      22.593  22.690 159.749  1.00 43.43           H
ATOM   3919 HG12 ILE A 370      25.449  23.643 159.354  1.00 36.77           H
ATOM   3920 HG13 ILE A 370      24.997  22.079 160.022  1.00 36.77           H
ATOM   3921 HG21 ILE A 370      22.756  24.260 157.828  1.00 29.44           H
ATOM   3922 HG22 ILE A 370      21.911  24.993 159.147  1.00 29.44           H
ATOM   3923 HG23 ILE A 370      23.611  25.419 158.876  1.00 29.44           H
ATOM   3924 HD11 ILE A 370      25.631  21.842 157.716  1.00 61.28           H
ATOM   3925 HD12 ILE A 370      23.891  21.509 157.880  1.00 61.28           H
ATOM   3926 HD13 ILE A 370      24.463  23.034 157.186  1.00 61.28           H
ATOM   3927  N   ILE A 371      22.265  25.970 161.918  1.00 23.71           N
ATOM   3928  CA  ILE A 371      21.177  26.820 162.354  1.00 25.98           C
ATOM   3929  C   ILE A 371      20.811  27.698 161.153  1.00 27.58           C
ATOM   3930  O   ILE A 371      21.378  28.769 160.951  1.00 23.86           O
ATOM   3931  CB  ILE A 371      21.595  27.609 163.609  1.00 22.19           C
ATOM   3932  CG1 ILE A 371      22.257  26.730 164.697  1.00 29.48           C
ATOM   3933  CG2 ILE A 371      20.349  28.331 164.154  1.00 23.29           C
ATOM   3934  CD1 ILE A 371      22.963  27.570 165.756  1.00 30.09           C
ATOM   3935  H   ILE A 371      23.173  26.403 161.824  1.00 28.46           H
ATOM   3936  HA  ILE A 371      20.318  26.201 162.611  1.00 31.17           H
ATOM   3937  HB  ILE A 371      22.332  28.352 163.318  1.00 26.63           H
ATOM   3938 HG12 ILE A 371      21.511  26.089 165.163  1.00 35.37           H
ATOM   3939 HG13 ILE A 371      23.040  26.103 164.273  1.00 35.37           H
ATOM   3940 HG21 ILE A 371      20.604  28.980 164.986  1.00 27.95           H
ATOM   3941 HG22 ILE A 371      19.896  28.954 163.386  1.00 27.95           H
ATOM   3942 HG23 ILE A 371      19.615  27.599 164.483  1.00 27.95           H
ATOM   3943 HD11 ILE A 371      23.459  26.914 166.466  1.00 36.11           H
ATOM   3944 HD12 ILE A 371      23.709  28.198 165.273  1.00 36.11           H
ATOM   3945 HD13 ILE A 371      22.265  28.200 166.297  1.00 36.11           H
ATOM   3946  N   ALA A 372      19.891  27.192 160.329  1.00 27.96           N
ATOM   3947  CA  ALA A 372      19.388  27.862 159.140  1.00 27.74           C
ATOM   3948  C   ALA A 372      18.379  28.942 159.529  1.00 22.63           C
ATOM   3949  O   ALA A 372      17.358  28.641 160.147  1.00 25.76           O
ATOM   3950  CB  ALA A 372      18.762  26.828 158.209  1.00 27.19           C
ATOM   3951  H   ALA A 372      19.476  26.299 160.557  1.00 33.55           H
ATOM   3952  HA  ALA A 372      20.231  28.300 158.616  1.00 33.29           H
ATOM   3953  HB1 ALA A 372      18.447  27.313 157.284  1.00 32.63           H
ATOM   3954  HB2 ALA A 372      19.499  26.060 157.993  1.00 32.63           H
ATOM   3955  HB3 ALA A 372      17.905  26.354 158.680  1.00 32.63           H
ATOM   3956  N   VAL A 373      18.680  30.198 159.185  1.00 21.33           N
ATOM   3957  CA  VAL A 373      17.870  31.359 159.532  1.00 22.70           C
ATOM   3958  C   VAL A 373      17.476  32.092 158.253  1.00 19.30           C
ATOM   3959  O   VAL A 373      18.287  32.803 157.666  1.00 17.42           O
ATOM   3960  CB  VAL A 373      18.619  32.295 160.497  1.00 24.35           C
ATOM   3961  CG1 VAL A 373      17.682  33.421 160.940  1.00 22.50           C
ATOM   3962  CG2 VAL A 373      19.132  31.574 161.749  1.00 29.32           C
ATOM   3963  H   VAL A 373      19.547  30.372 158.692  1.00 25.60           H
ATOM   3964  HA  VAL A 373      16.963  31.027 160.029  1.00 27.23           H
ATOM   3965  HB  VAL A 373      19.469  32.735 159.985  1.00 29.22           H
ATOM   3966 HG11 VAL A 373      18.218  34.110 161.584  1.00 27.00           H
ATOM   3967 HG12 VAL A 373      17.317  33.988 160.085  1.00 27.00           H
ATOM   3968 HG13 VAL A 373      16.838  32.996 161.476  1.00 27.00           H
ATOM   3969 HG21 VAL A 373      19.612  32.285 162.417  1.00 35.18           H
ATOM   3970 HG22 VAL A 373      18.308  31.089 162.267  1.00 35.18           H
ATOM   3971 HG23 VAL A 373      19.870  30.827 161.472  1.00 35.18           H
ATOM   3972  N   GLY A 374      16.213  31.954 157.850  1.00 19.42           N
ATOM   3973  CA  GLY A 374      15.675  32.679 156.710  1.00 27.21           C
ATOM   3974  C   GLY A 374      16.403  32.326 155.404  1.00 20.42           C
ATOM   3975  O   GLY A 374      16.662  33.221 154.610  1.00 26.04           O
ATOM   3976  H   GLY A 374      15.584  31.365 158.377  1.00 23.31           H
ATOM   3977  HA2 GLY A 374      14.606  32.477 156.610  1.00 32.65           H
ATOM   3978  HA3 GLY A 374      15.829  33.737 156.914  1.00 32.65           H
ATOM   3979  N   ALA A 375      16.706  31.041 155.173  1.00 17.93           N
ATOM   3980  CA  ALA A 375      17.366  30.521 153.979  1.00 21.89           C
ATOM   3981  C   ALA A 375      16.690  29.231 153.504  1.00 28.92           C
ATOM   3982  O   ALA A 375      16.315  28.408 154.336  1.00 25.57           O
ATOM   3983  CB  ALA A 375      18.822  30.235 154.319  1.00 22.29           C
ATOM   3984  H   ALA A 375      16.365  30.352 155.829  1.00 21.51           H
ATOM   3985  HA  ALA A 375      17.321  31.255 153.178  1.00 26.26           H
ATOM   3986  HB1 ALA A 375      19.332  29.921 153.413  1.00 26.75           H
ATOM   3987  HB2 ALA A 375      19.302  31.128 154.707  1.00 26.75           H
ATOM   3988  HB3 ALA A 375      18.878  29.445 155.068  1.00 26.75           H
ATOM   3989  N   ARG A 376      16.513  29.050 152.184  1.00 26.16           N
ATOM   3990  CA  ARG A 376      15.685  27.965 151.628  1.00 25.06           C
ATOM   3991  C   ARG A 376      16.453  26.760 151.096  1.00 28.01           C
ATOM   3992  O   ARG A 376      15.825  25.899 150.479  1.00 27.29           O
ATOM   3993  CB  ARG A 376      14.701  28.499 150.586  1.00 27.42           C
ATOM   3994  CG  ARG A 376      15.313  29.093 149.320  1.00 29.86           C
ATOM   3995  CD  ARG A 376      14.150  29.555 148.445  1.00 28.02           C
ATOM   3996  NE  ARG A 376      14.615  30.229 147.238  1.00 23.50           N
ATOM   3997  CZ  ARG A 376      14.840  29.678 146.048  1.00 28.06           C
ATOM   3998  NH1 ARG A 376      14.695  28.377 145.834  1.00 24.62           N
ATOM   3999  NH2 ARG A 376      15.221  30.461 145.051  1.00 26.12           N1+
ATOM   4000  H   ARG A 376      16.856  29.759 151.545  1.00 31.39           H
ATOM   4001  HA  ARG A 376      15.050  27.572 152.424  1.00 30.08           H
ATOM   4002  HB2 ARG A 376      14.010  27.700 150.307  1.00 32.91           H
ATOM   4003  HB3 ARG A 376      14.122  29.280 151.049  1.00 32.91           H
ATOM   4004  HG2 ARG A 376      15.947  29.937 149.566  1.00 35.84           H
ATOM   4005  HG3 ARG A 376      15.906  28.348 148.796  1.00 35.84           H
ATOM   4006  HD2 ARG A 376      13.532  28.701 148.180  1.00 33.62           H
ATOM   4007  HD3 ARG A 376      13.534  30.255 149.008  1.00 33.62           H
ATOM   4008  HE  ARG A 376      14.794  31.220 147.331  1.00 28.20           H
ATOM   4009 HH11 ARG A 376      14.417  27.777 146.595  1.00 29.54           H
ATOM   4010 HH12 ARG A 376      14.873  27.993 144.916  1.00 29.54           H
ATOM   4011 HH21 ARG A 376      15.346  31.451 145.195  1.00 31.34           H
ATOM   4012 HH22 ARG A 376      15.403  30.070 144.141  1.00 31.34           H
ATOM   4013  N   PHE A 377      17.772  26.683 151.330  1.00 27.33           N
ATOM   4014  CA  PHE A 377      18.606  25.562 150.893  1.00 27.40           C
ATOM   4015  C   PHE A 377      18.474  25.372 149.377  1.00 30.98           C
ATOM   4016  O   PHE A 377      18.242  24.259 148.913  1.00 27.27           O
ATOM   4017  CB  PHE A 377      18.237  24.270 151.654  1.00 29.59           C
ATOM   4018  CG  PHE A 377      18.404  24.303 153.155  1.00 39.43           C
ATOM   4019  CD1 PHE A 377      17.425  24.915 153.961  1.00 28.10           C
ATOM   4020  CD2 PHE A 377      19.519  23.681 153.750  1.00 34.02           C
ATOM   4021  CE1 PHE A 377      17.560  24.902 155.357  1.00 33.28           C
ATOM   4022  CE2 PHE A 377      19.646  23.661 155.149  1.00 39.17           C
ATOM   4023  CZ  PHE A 377      18.658  24.259 155.948  1.00 29.23           C
ATOM   4024  H   PHE A 377      18.222  27.420 151.858  1.00 32.80           H
ATOM   4025  HA  PHE A 377      19.652  25.788 151.096  1.00 32.88           H
ATOM   4026  HB2 PHE A 377      17.206  24.000 151.434  1.00 35.51           H
ATOM   4027  HB3 PHE A 377      18.863  23.466 151.276  1.00 35.51           H
ATOM   4028  HD1 PHE A 377      16.570  25.401 153.515  1.00 33.71           H
ATOM   4029  HD2 PHE A 377      20.276  23.216 153.135  1.00 40.82           H
ATOM   4030  HE1 PHE A 377      16.821  25.384 155.974  1.00 39.93           H
ATOM   4031  HE2 PHE A 377      20.496  23.186 155.613  1.00 47.00           H
ATOM   4032  HZ  PHE A 377      18.745  24.228 157.021  1.00 35.07           H
ATOM   4033  N   ASP A 378      18.604  26.446 148.593  1.00 34.38           N
ATOM   4034  CA  ASP A 378      18.461  26.341 147.148  1.00 40.19           C
ATOM   4035  C   ASP A 378      19.684  25.600 146.553  1.00 33.76           C
ATOM   4036  O   ASP A 378      20.702  25.373 147.214  1.00 26.15           O
ATOM   4037  CB  ASP A 378      18.276  27.732 146.534  1.00 33.97           C
ATOM   4038  CG  ASP A 378      19.560  28.516 146.655  1.00 39.51           C
ATOM   4039  OD1 ASP A 378      19.797  29.055 147.748  1.00 38.75           O
ATOM   4040  OD2 ASP A 378      20.308  28.531 145.662  1.00 41.74           O1-
ATOM   4041  H   ASP A 378      18.806  27.354 148.989  1.00 41.26           H
ATOM   4042  HA  ASP A 378      17.552  25.778 146.927  1.00 48.23           H
ATOM   4043  HB2 ASP A 378      18.020  27.603 145.487  1.00 40.76           H
ATOM   4044  HB3 ASP A 378      17.488  28.247 147.085  1.00 40.76           H
ATOM   4045  N   ASP A 379      19.564  25.193 145.289  1.00 25.27           N
ATOM   4046  CA  ASP A 379      20.536  24.357 144.613  1.00 21.53           C
ATOM   4047  C   ASP A 379      21.836  25.112 144.212  1.00 26.34           C
ATOM   4048  O   ASP A 379      22.791  24.490 143.768  1.00 27.07           O
ATOM   4049  CB  ASP A 379      19.959  23.669 143.372  1.00 28.82           C
ATOM   4050  CG  ASP A 379      19.474  24.584 142.246  1.00 29.41           C
ATOM   4051  OD1 ASP A 379      18.340  24.358 141.775  1.00 27.92           O
ATOM   4052  OD2 ASP A 379      20.264  25.442 141.760  1.00 32.49           O1-
ATOM   4053  H   ASP A 379      18.732  25.452 144.809  1.00 30.33           H
ATOM   4054  HA  ASP A 379      20.903  23.542 145.311  1.00 25.83           H
ATOM   4055  HB2 ASP A 379      20.739  23.020 142.921  1.00 34.58           H
ATOM   4056  HB3 ASP A 379      19.129  23.005 143.682  1.00 34.58           H
ATOM   4057  N   ARG A 380      21.903  26.488 144.411  1.00 25.40           N
ATOM   4058  CA  ARG A 380      23.169  27.235 144.302  1.00 26.34           C
ATOM   4059  C   ARG A 380      23.995  27.296 145.599  1.00 26.65           C
ATOM   4060  O   ARG A 380      25.082  27.832 145.578  1.00 28.51           O
ATOM   4061  CB  ARG A 380      22.934  28.714 143.926  1.00 27.99           C
ATOM   4062  CG  ARG A 380      22.152  28.884 142.633  1.00 30.09           C
ATOM   4063  CD  ARG A 380      22.891  28.300 141.435  1.00 26.33           C
ATOM   4064  NE  ARG A 380      22.418  26.903 141.221  1.00 24.93           N
ATOM   4065  CZ  ARG A 380      22.658  26.247 140.052  1.00 23.00           C
ATOM   4066  NH1 ARG A 380      23.517  26.792 139.097  1.00 24.05           N
ATOM   4067  NH2 ARG A 380      22.087  25.030 139.783  1.00 29.51           N1+
ATOM   4068  H   ARG A 380      21.119  26.986 144.848  1.00 30.49           H
ATOM   4069  HA  ARG A 380      23.802  26.721 143.522  1.00 31.60           H
ATOM   4070  HB2 ARG A 380      22.431  29.280 144.744  1.00 33.59           H
ATOM   4071  HB3 ARG A 380      23.927  29.202 143.846  1.00 33.59           H
ATOM   4072  HG2 ARG A 380      21.165  28.391 142.726  1.00 36.11           H
ATOM   4073  HG3 ARG A 380      21.895  29.957 142.467  1.00 36.11           H
ATOM   4074  HD2 ARG A 380      22.723  28.934 140.539  1.00 31.60           H
ATOM   4075  HD3 ARG A 380      23.985  28.268 141.629  1.00 31.60           H
ATOM   4076  HE  ARG A 380      21.667  26.537 141.890  1.00 29.91           H
ATOM   4077 HH11 ARG A 380      24.034  27.641 139.267  1.00 28.86           H
ATOM   4078 HH12 ARG A 380      23.910  26.170 138.396  1.00 28.86           H
ATOM   4079 HH21 ARG A 380      21.354  24.666 140.414  1.00 35.41           H
ATOM   4080 HH22 ARG A 380      22.331  24.491 138.959  1.00 35.41           H
ATOM   4081  N   VAL A 381      23.422  26.761 146.692  1.00 29.61           N
ATOM   4082  CA  VAL A 381      23.980  26.741 148.042  1.00 36.11           C
ATOM   4083  C   VAL A 381      24.344  25.337 148.497  1.00 29.60           C
ATOM   4084  O   VAL A 381      25.402  25.184 149.092  1.00 31.86           O
ATOM   4085  CB  VAL A 381      23.017  27.382 149.067  1.00 36.29           C
ATOM   4086  CG1 VAL A 381      23.550  27.240 150.499  1.00 31.85           C
ATOM   4087  CG2 VAL A 381      22.889  28.873 148.767  1.00 31.75           C
ATOM   4088  H   VAL A 381      22.478  26.412 146.604  1.00 35.53           H
ATOM   4089  HA  VAL A 381      24.896  27.330 148.044  1.00 43.33           H
ATOM   4090  HB  VAL A 381      22.035  26.913 149.019  1.00 43.54           H
ATOM   4091 HG11 VAL A 381      22.923  27.777 151.202  1.00 38.22           H
ATOM   4092 HG12 VAL A 381      23.608  26.201 150.820  1.00 38.22           H
ATOM   4093 HG13 VAL A 381      24.542  27.664 150.518  1.00 38.22           H
ATOM   4094 HG21 VAL A 381      22.234  29.351 149.490  1.00 38.11           H
ATOM   4095 HG22 VAL A 381      23.875  29.323 148.822  1.00 38.11           H
ATOM   4096 HG23 VAL A 381      22.478  29.028 147.772  1.00 38.11           H
ATOM   4097  N   THR A 382      23.443  24.354 148.370  1.00 27.52           N
ATOM   4098  CA  THR A 382      23.626  23.059 149.037  1.00 32.97           C
ATOM   4099  C   THR A 382      24.706  22.223 148.349  1.00 39.37           C
ATOM   4100  O   THR A 382      25.198  21.279 148.959  1.00 36.70           O
ATOM   4101  CB  THR A 382      22.307  22.271 149.063  1.00 34.42           C
ATOM   4102  OG1 THR A 382      21.845  22.036 147.752  1.00 30.10           O
ATOM   4103  CG2 THR A 382      21.236  22.994 149.879  1.00 30.73           C
ATOM   4104  H   THR A 382      22.530  24.561 147.986  1.00 33.03           H
ATOM   4105  HA  THR A 382      23.928  23.222 150.075  1.00 39.56           H
ATOM   4106  HB  THR A 382      22.485  21.304 149.537  1.00 41.30           H
ATOM   4107  HG1 THR A 382      22.514  21.536 147.277  1.00 36.12           H
ATOM   4108 HG21 THR A 382      20.322  22.404 149.875  1.00 36.88           H
ATOM   4109 HG22 THR A 382      21.574  23.138 150.904  1.00 36.88           H
ATOM   4110 HG23 THR A 382      21.005  23.963 149.444  1.00 36.88           H
ATOM   4111  N   GLY A 383      24.994  22.485 147.066  1.00 40.55           N
ATOM   4112  CA  GLY A 383      25.776  21.590 146.226  1.00 32.69           C
ATOM   4113  C   GLY A 383      25.026  20.279 146.018  1.00 31.89           C
ATOM   4114  O   GLY A 383      23.794  20.264 146.066  1.00 29.04           O
ATOM   4115  H   GLY A 383      24.509  23.243 146.604  1.00 48.67           H
ATOM   4116  HA2 GLY A 383      25.931  22.047 145.252  1.00 39.23           H
ATOM   4117  HA3 GLY A 383      26.726  21.391 146.719  1.00 39.23           H
ATOM   4118  N   ASN A 384      25.759  19.177 145.820  1.00 38.63           N
ATOM   4119  CA  ASN A 384      25.158  17.849 145.769  1.00 34.79           C
ATOM   4120  C   ASN A 384      24.423  17.577 147.089  1.00 38.79           C
ATOM   4121  O   ASN A 384      25.057  17.464 148.137  1.00 33.00           O
ATOM   4122  CB  ASN A 384      26.225  16.790 145.469  1.00 43.92           C
ATOM   4123  CG  ASN A 384      25.593  15.419 145.204  1.00 46.02           C
ATOM   4124  OD1 ASN A 384      24.651  15.008 145.870  1.00 41.66           O
ATOM   4125  ND2 ASN A 384      26.148  14.648 144.279  1.00 45.02           N
ATOM   4126  H   ASN A 384      26.767  19.247 145.792  1.00 46.36           H
ATOM   4127  HA  ASN A 384      24.446  17.843 144.948  1.00 41.75           H
ATOM   4128  HB2 ASN A 384      26.834  17.106 144.624  1.00 52.70           H
ATOM   4129  HB3 ASN A 384      26.850  16.714 146.359  1.00 52.70           H
ATOM   4130 HD21 ASN A 384      25.761  13.738 144.082  1.00 54.02           H
ATOM   4131 HD22 ASN A 384      26.940  14.997 143.762  1.00 54.02           H
ATOM   4132  N   ILE A 385      23.086  17.504 147.024  1.00 33.30           N
ATOM   4133  CA  ILE A 385      22.207  17.429 148.191  1.00 41.09           C
ATOM   4134  C   ILE A 385      22.563  16.212 149.046  1.00 35.03           C
ATOM   4135  O   ILE A 385      22.609  16.343 150.262  1.00 41.88           O
ATOM   4136  CB  ILE A 385      20.719  17.410 147.778  1.00 34.52           C
ATOM   4137  CG1 ILE A 385      20.342  18.670 146.964  1.00 50.09           C
ATOM   4138  CG2 ILE A 385      19.821  17.278 149.027  1.00 32.39           C
ATOM   4139  CD1 ILE A 385      18.917  18.652 146.401  1.00 50.38           C
ATOM   4140  H   ILE A 385      22.646  17.680 146.132  1.00 39.96           H
ATOM   4141  HA  ILE A 385      22.362  18.328 148.788  1.00 49.31           H
ATOM   4142  HB  ILE A 385      20.559  16.536 147.152  1.00 41.43           H
ATOM   4143 HG12 ILE A 385      20.464  19.550 147.594  1.00 60.11           H
ATOM   4144 HG13 ILE A 385      21.009  18.778 146.113  1.00 60.11           H
ATOM   4145 HG21 ILE A 385      18.773  17.201 148.752  1.00 38.87           H
ATOM   4146 HG22 ILE A 385      20.042  16.367 149.578  1.00 38.87           H
ATOM   4147 HG23 ILE A 385      19.967  18.138 149.679  1.00 38.87           H
ATOM   4148 HD11 ILE A 385      18.753  19.544 145.801  1.00 60.46           H
ATOM   4149 HD12 ILE A 385      18.766  17.772 145.779  1.00 60.46           H
ATOM   4150 HD13 ILE A 385      18.182  18.651 147.199  1.00 60.46           H
ATOM   4151  N   SER A 386      22.835  15.048 148.439  1.00 38.06           N
ATOM   4152  CA  SER A 386      23.157  13.828 149.183  1.00 48.58           C
ATOM   4153  C   SER A 386      24.473  13.932 149.969  1.00 47.53           C
ATOM   4154  O   SER A 386      24.660  13.192 150.933  1.00 49.38           O
ATOM   4155  CB  SER A 386      23.171  12.616 148.247  1.00 38.39           C
ATOM   4156  OG  SER A 386      24.259  12.667 147.350  1.00 48.17           O
ATOM   4157  H   SER A 386      22.837  15.009 147.428  1.00 45.67           H
ATOM   4158  HA  SER A 386      22.354  13.668 149.904  1.00 58.30           H
ATOM   4159  HB2 SER A 386      23.271  11.711 148.849  1.00 46.07           H
ATOM   4160  HB3 SER A 386      22.237  12.581 147.682  1.00 46.07           H
ATOM   4161  HG  SER A 386      24.190  13.464 146.813  1.00 57.80           H
ATOM   4162  N   LYS A 387      25.371  14.834 149.547  1.00 46.75           N
ATOM   4163  CA  LYS A 387      26.659  15.122 150.176  1.00 39.91           C
ATOM   4164  C   LYS A 387      26.598  16.318 151.127  1.00 41.08           C
ATOM   4165  O   LYS A 387      27.592  16.586 151.792  1.00 37.88           O
ATOM   4166  CB  LYS A 387      27.721  15.376 149.097  1.00 43.47           C
ATOM   4167  CG  LYS A 387      27.879  14.218 148.107  1.00 43.39           C
ATOM   4168  CD  LYS A 387      29.002  14.517 147.113  1.00 40.03           C
ATOM   4169  CE  LYS A 387      29.242  13.317 146.203  1.00 46.24           C
ATOM   4170  NZ  LYS A 387      30.307  13.592 145.231  1.00 47.58           N1+
ATOM   4171  H   LYS A 387      25.124  15.406 148.751  1.00 56.09           H
ATOM   4172  HA  LYS A 387      26.977  14.258 150.761  1.00 47.90           H
ATOM   4173  HB2 LYS A 387      27.467  16.280 148.550  1.00 52.16           H
ATOM   4174  HB3 LYS A 387      28.680  15.548 149.582  1.00 52.16           H
ATOM   4175  HG2 LYS A 387      28.113  13.306 148.652  1.00 52.06           H
ATOM   4176  HG3 LYS A 387      26.953  14.064 147.559  1.00 52.06           H
ATOM   4177  HD2 LYS A 387      28.737  15.382 146.514  1.00 48.03           H
ATOM   4178  HD3 LYS A 387      29.917  14.743 147.651  1.00 48.03           H
ATOM   4179  HE2 LYS A 387      29.485  12.432 146.787  1.00 55.49           H
ATOM   4180  HE3 LYS A 387      28.317  13.144 145.656  1.00 55.49           H
ATOM   4181  HZ1 LYS A 387      30.764  12.746 144.928  1.00 57.10           H
ATOM   4182  HZ2 LYS A 387      29.928  14.096 144.441  1.00 57.10           H
ATOM   4183  HZ3 LYS A 387      30.998  14.194 145.662  1.00 57.10           H
ATOM   4184  N   PHE A 388      25.486  17.065 151.153  1.00 34.78           N
ATOM   4185  CA  PHE A 388      25.341  18.281 151.942  1.00 41.43           C
ATOM   4186  C   PHE A 388      25.275  17.947 153.430  1.00 34.13           C
ATOM   4187  O   PHE A 388      24.528  17.055 153.829  1.00 34.08           O
ATOM   4188  CB  PHE A 388      24.084  19.038 151.501  1.00 40.25           C
ATOM   4189  CG  PHE A 388      23.805  20.272 152.332  1.00 31.43           C
ATOM   4190  CD1 PHE A 388      24.660  21.385 152.247  1.00 33.25           C
ATOM   4191  CD2 PHE A 388      22.725  20.285 153.239  1.00 35.20           C
ATOM   4192  CE1 PHE A 388      24.420  22.518 153.041  1.00 35.13           C
ATOM   4193  CE2 PHE A 388      22.497  21.412 154.045  1.00 36.87           C
ATOM   4194  CZ  PHE A 388      23.341  22.531 153.941  1.00 30.13           C
ATOM   4195  H   PHE A 388      24.710  16.806 150.562  1.00 41.74           H
ATOM   4196  HA  PHE A 388      26.197  18.932 151.756  1.00 49.71           H
ATOM   4197  HB2 PHE A 388      24.194  19.331 150.456  1.00 48.31           H
ATOM   4198  HB3 PHE A 388      23.229  18.373 151.588  1.00 48.31           H
ATOM   4199  HD1 PHE A 388      25.509  21.368 151.579  1.00 39.89           H
ATOM   4200  HD2 PHE A 388      22.070  19.431 153.324  1.00 42.24           H
ATOM   4201  HE1 PHE A 388      25.067  23.378 152.958  1.00 42.16           H
ATOM   4202  HE2 PHE A 388      21.668  21.417 154.738  1.00 44.24           H
ATOM   4203  HZ  PHE A 388      23.164  23.401 154.555  1.00 36.16           H
ATOM   4204  N   ALA A 389      26.053  18.688 154.225  1.00 30.16           N
ATOM   4205  CA  ALA A 389      26.101  18.651 155.677  1.00 41.05           C
ATOM   4206  C   ALA A 389      26.251  17.221 156.238  1.00 37.88           C
ATOM   4207  O   ALA A 389      25.364  16.763 156.963  1.00 33.96           O
ATOM   4208  CB  ALA A 389      24.897  19.418 156.225  1.00 35.11           C
ATOM   4209  H   ALA A 389      26.628  19.394 153.789  1.00 36.19           H
ATOM   4210  HA  ALA A 389      26.987  19.212 155.973  1.00 49.26           H
ATOM   4211  HB1 ALA A 389      24.978  19.470 157.305  1.00 42.13           H
ATOM   4212  HB2 ALA A 389      24.893  20.434 155.833  1.00 42.13           H
ATOM   4213  HB3 ALA A 389      23.965  18.926 155.953  1.00 42.13           H
ATOM   4214  N   PRO A 390      27.339  16.494 155.908  1.00 38.88           N
ATOM   4215  CA  PRO A 390      27.518  15.105 156.312  1.00 40.68           C
ATOM   4216  C   PRO A 390      27.726  14.949 157.826  1.00 37.55           C
ATOM   4217  O   PRO A 390      27.252  13.965 158.391  1.00 37.50           O
ATOM   4218  CB  PRO A 390      28.778  14.651 155.562  1.00 35.32           C
ATOM   4219  CG  PRO A 390      29.584  15.936 155.408  1.00 45.86           C
ATOM   4220  CD  PRO A 390      28.475  16.939 155.118  1.00 36.42           C
ATOM   4221  HA  PRO A 390      26.696  14.492 155.938  1.00 48.82           H
ATOM   4222  HB2 PRO A 390      29.339  13.859 156.055  1.00 42.39           H
ATOM   4223  HB3 PRO A 390      28.465  14.329 154.570  1.00 42.39           H
ATOM   4224  HG2 PRO A 390      30.111  16.146 156.335  1.00 55.03           H
ATOM   4225  HG3 PRO A 390      30.277  15.902 154.566  1.00 55.03           H
ATOM   4226  HD2 PRO A 390      28.811  17.922 155.420  1.00 43.71           H
ATOM   4227  HD3 PRO A 390      28.229  16.913 154.062  1.00 43.71           H
ATOM   4228  N   GLU A 391      28.367  15.921 158.495  1.00 38.28           N
ATOM   4229  CA  GLU A 391      28.552  15.887 159.941  1.00 32.92           C
ATOM   4230  C   GLU A 391      27.284  16.229 160.718  1.00 44.58           C
ATOM   4231  O   GLU A 391      27.081  15.684 161.801  1.00 40.58           O
ATOM   4232  CB  GLU A 391      29.715  16.776 160.396  1.00 29.80           C
ATOM   4233  CG  GLU A 391      31.118  16.207 160.113  1.00 45.97           C
ATOM   4234  CD  GLU A 391      31.426  14.931 160.911  1.00 56.20           C
ATOM   4235  OE1 GLU A 391      30.891  13.865 160.547  1.00 47.20           O
ATOM   4236  OE2 GLU A 391      32.188  15.023 161.898  1.00 59.32           O1-
ATOM   4237  H   GLU A 391      28.742  16.713 157.991  1.00 45.94           H
ATOM   4238  HA  GLU A 391      28.787  14.861 160.204  1.00 39.50           H
ATOM   4239  HB2 GLU A 391      29.627  17.738 159.893  1.00 35.76           H
ATOM   4240  HB3 GLU A 391      29.610  16.970 161.462  1.00 35.76           H
ATOM   4241  HG2 GLU A 391      31.175  16.011 159.043  1.00 55.16           H
ATOM   4242  HG3 GLU A 391      31.838  16.968 160.405  1.00 55.16           H
ATOM   4243  N   ALA A 392      26.438  17.119 160.191  1.00 39.36           N
ATOM   4244  CA  ALA A 392      25.162  17.449 160.799  1.00 36.95           C
ATOM   4245  C   ALA A 392      24.238  16.237 160.745  1.00 32.15           C
ATOM   4246  O   ALA A 392      23.561  15.951 161.725  1.00 36.42           O
ATOM   4247  CB  ALA A 392      24.541  18.644 160.085  1.00 43.19           C
ATOM   4248  H   ALA A 392      26.667  17.559 159.311  1.00 47.23           H
ATOM   4249  HA  ALA A 392      25.335  17.728 161.837  1.00 44.34           H
ATOM   4250  HB1 ALA A 392      23.612  18.920 160.572  1.00 51.83           H
ATOM   4251  HB2 ALA A 392      25.223  19.494 160.100  1.00 51.83           H
ATOM   4252  HB3 ALA A 392      24.312  18.366 159.062  1.00 51.83           H
ATOM   4253  N   ARG A 393      24.261  15.488 159.634  1.00 32.95           N
ATOM   4254  CA  ARG A 393      23.521  14.241 159.499  1.00 42.32           C
ATOM   4255  C   ARG A 393      23.986  13.189 160.510  1.00 54.73           C
ATOM   4256  O   ARG A 393      23.154  12.477 161.070  1.00 42.31           O
ATOM   4257  CB  ARG A 393      23.604  13.751 158.048  1.00 42.12           C
ATOM   4258  CG  ARG A 393      23.106  12.310 157.899  1.00 59.91           C
ATOM   4259  CD  ARG A 393      23.084  11.777 156.465  1.00 74.15           C
ATOM   4260  NE  ARG A 393      21.888  12.188 155.718  1.00 83.05           N
ATOM   4261  CZ  ARG A 393      20.628  11.812 155.966  1.00 89.24           C
ATOM   4262  NH1 ARG A 393      20.328  10.936 156.920  1.00 85.79           N
ATOM   4263  NH2 ARG A 393      19.640  12.328 155.251  1.00 84.04           N1+
ATOM   4264  H   ARG A 393      24.881  15.758 158.881  1.00 39.54           H
ATOM   4265  HA  ARG A 393      22.474  14.454 159.715  1.00 50.78           H
ATOM   4266  HB2 ARG A 393      23.020  14.430 157.431  1.00 50.55           H
ATOM   4267  HB3 ARG A 393      24.643  13.771 157.723  1.00 50.55           H
ATOM   4268  HG2 ARG A 393      23.714  11.628 158.490  1.00 71.89           H
ATOM   4269  HG3 ARG A 393      22.101  12.297 158.301  1.00 71.89           H
ATOM   4270  HD2 ARG A 393      23.956  12.190 155.954  1.00 88.98           H
ATOM   4271  HD3 ARG A 393      23.164  10.690 156.461  1.00 88.98           H
ATOM   4272  HE  ARG A 393      22.033  12.905 155.021  1.00 99.67           H
ATOM   4273 HH11 ARG A 393      21.065  10.556 157.492  1.00102.95           H
ATOM   4274 HH12 ARG A 393      19.372  10.684 157.100  1.00102.95           H
ATOM   4275 HH21 ARG A 393      19.852  12.999 154.526  1.00100.85           H
ATOM   4276 HH22 ARG A 393      18.682  12.070 155.425  1.00100.85           H
ATOM   4277  N   ARG A 394      25.298  13.097 160.752  1.00 47.65           N
ATOM   4278  CA  ARG A 394      25.869  12.151 161.703  1.00 53.26           C
ATOM   4279  C   ARG A 394      25.500  12.506 163.143  1.00 51.57           C
ATOM   4280  O   ARG A 394      25.152  11.627 163.928  1.00 53.20           O
ATOM   4281  CB  ARG A 394      27.383  12.093 161.499  1.00 51.81           C
ATOM   4282  CG  ARG A 394      27.966  10.847 162.162  1.00 56.70           C
ATOM   4283  CD  ARG A 394      29.426  10.624 161.758  1.00 54.30           C
ATOM   4284  NE  ARG A 394      30.332  11.639 162.318  1.00 58.56           N
ATOM   4285  CZ  ARG A 394      30.709  11.733 163.598  1.00 56.76           C
ATOM   4286  NH1 ARG A 394      30.310  10.848 164.508  1.00 49.66           N
ATOM   4287  NH2 ARG A 394      31.491  12.736 163.984  1.00 51.15           N1+
ATOM   4288  H   ARG A 394      25.929  13.703 160.245  1.00 57.18           H
ATOM   4289  HA  ARG A 394      25.451  11.172 161.469  1.00 63.92           H
ATOM   4290  HB2 ARG A 394      27.605  12.047 160.434  1.00 62.17           H
ATOM   4291  HB3 ARG A 394      27.839  12.994 161.910  1.00 62.17           H
ATOM   4292  HG2 ARG A 394      27.874  10.940 163.239  1.00 68.04           H
ATOM   4293  HG3 ARG A 394      27.394   9.971 161.857  1.00 68.04           H
ATOM   4294  HD2 ARG A 394      29.750   9.630 162.061  1.00 65.17           H
ATOM   4295  HD3 ARG A 394      29.484  10.679 160.671  1.00 65.17           H
ATOM   4296  HE  ARG A 394      30.632  12.373 161.685  1.00 70.28           H
ATOM   4297 HH11 ARG A 394      29.691  10.099 164.228  1.00 59.59           H
ATOM   4298 HH12 ARG A 394      30.582  10.928 165.474  1.00 59.59           H
ATOM   4299 HH21 ARG A 394      31.808  13.421 163.313  1.00 61.38           H
ATOM   4300 HH22 ARG A 394      31.770  12.820 164.947  1.00 61.38           H
ATOM   4301  N   ALA A 395      25.526  13.802 163.460  1.00 40.42           N
ATOM   4302  CA  ALA A 395      25.098  14.344 164.733  1.00 50.57           C
ATOM   4303  C   ALA A 395      23.598  14.153 164.960  1.00 48.16           C
ATOM   4304  O   ALA A 395      23.187  13.939 166.095  1.00 47.13           O
ATOM   4305  CB  ALA A 395      25.469  15.820 164.786  1.00 43.90           C
ATOM   4306  H   ALA A 395      25.815  14.464 162.754  1.00 48.51           H
ATOM   4307  HA  ALA A 395      25.643  13.825 165.519  1.00 60.68           H
ATOM   4308  HB1 ALA A 395      25.270  16.205 165.780  1.00 52.69           H
ATOM   4309  HB2 ALA A 395      26.524  15.960 164.567  1.00 52.69           H
ATOM   4310  HB3 ALA A 395      24.882  16.372 164.056  1.00 52.69           H
ATOM   4311  N   ALA A 396      22.789  14.216 163.895  1.00 41.40           N
ATOM   4312  CA  ALA A 396      21.356  13.974 163.947  1.00 38.77           C
ATOM   4313  C   ALA A 396      21.046  12.510 164.254  1.00 44.74           C
ATOM   4314  O   ALA A 396      20.151  12.243 165.052  1.00 49.36           O
ATOM   4315  CB  ALA A 396      20.701  14.397 162.633  1.00 39.72           C
ATOM   4316  H   ALA A 396      23.192  14.421 162.991  1.00 49.68           H
ATOM   4317  HA  ALA A 396      20.936  14.590 164.739  1.00 46.52           H
ATOM   4318  HB1 ALA A 396      19.629  14.240 162.703  1.00 47.67           H
ATOM   4319  HB2 ALA A 396      20.901  15.446 162.430  1.00 47.67           H
ATOM   4320  HB3 ALA A 396      21.079  13.803 161.807  1.00 47.67           H
ATOM   4321  N   ALA A 397      21.785  11.573 163.642  1.00 46.66           N
ATOM   4322  CA  ALA A 397      21.656  10.141 163.903  1.00 57.63           C
ATOM   4323  C   ALA A 397      22.052   9.762 165.338  1.00 46.25           C
ATOM   4324  O   ALA A 397      21.568   8.759 165.857  1.00 51.48           O
ATOM   4325  CB  ALA A 397      22.504   9.365 162.894  1.00 42.77           C
ATOM   4326  H   ALA A 397      22.513  11.865 163.004  1.00 55.99           H
ATOM   4327  HA  ALA A 397      20.613   9.865 163.748  1.00 69.15           H
ATOM   4328  HB1 ALA A 397      22.374   8.296 163.052  1.00 51.32           H
ATOM   4329  HB2 ALA A 397      22.198   9.609 161.879  1.00 51.32           H
ATOM   4330  HB3 ALA A 397      23.557   9.612 163.018  1.00 51.32           H
ATOM   4331  N   GLU A 398      22.922  10.561 165.965  1.00 49.02           N
ATOM   4332  CA  GLU A 398      23.372  10.411 167.344  1.00 48.85           C
ATOM   4333  C   GLU A 398      22.601  11.302 168.343  1.00 55.52           C
ATOM   4334  O   GLU A 398      22.944  11.324 169.525  1.00 54.20           O
ATOM   4335  CB  GLU A 398      24.885  10.669 167.396  1.00 50.98           C
ATOM   4336  CG  GLU A 398      25.690   9.564 166.701  1.00 50.14           C
ATOM   4337  CD  GLU A 398      27.179   9.893 166.664  1.00 60.98           C
ATOM   4338  OE1 GLU A 398      27.732  10.256 167.724  1.00 67.01           O
ATOM   4339  OE2 GLU A 398      27.753   9.793 165.560  1.00 71.60           O1-
ATOM   4340  H   GLU A 398      23.294  11.349 165.456  1.00 58.83           H
ATOM   4341  HA  GLU A 398      23.214   9.378 167.648  1.00 58.63           H
ATOM   4342  HB2 GLU A 398      25.104  11.616 166.907  1.00 61.18           H
ATOM   4343  HB3 GLU A 398      25.207  10.731 168.434  1.00 61.18           H
ATOM   4344  HG2 GLU A 398      25.558   8.663 167.297  1.00 60.16           H
ATOM   4345  HG3 GLU A 398      25.323   9.377 165.694  1.00 60.16           H
ATOM   4346  N   GLY A 399      21.583  12.049 167.878  1.00 51.58           N
ATOM   4347  CA  GLY A 399      20.735  12.916 168.694  1.00 45.47           C
ATOM   4348  C   GLY A 399      21.508  13.993 169.467  1.00 42.26           C
ATOM   4349  O   GLY A 399      21.083  14.377 170.555  1.00 68.74           O
ATOM   4350  H   GLY A 399      21.345  11.973 166.899  1.00 61.89           H
ATOM   4351  HA2 GLY A 399      20.007  13.405 168.047  1.00 54.56           H
ATOM   4352  HA3 GLY A 399      20.212  12.290 169.418  1.00 54.56           H
ATOM   4353  N   ARG A 400      22.620  14.482 168.900  1.00 44.85           N
ATOM   4354  CA  ARG A 400      23.510  15.496 169.473  1.00 39.61           C
ATOM   4355  C   ARG A 400      23.675  16.737 168.584  1.00 52.62           C
ATOM   4356  O   ARG A 400      24.447  17.624 168.938  1.00 42.68           O
ATOM   4357  CB  ARG A 400      24.864  14.849 169.809  1.00 50.62           C
ATOM   4358  CG  ARG A 400      25.599  14.298 168.584  1.00 53.80           C
ATOM   4359  CD  ARG A 400      26.986  13.786 168.977  1.00 48.99           C
ATOM   4360  NE  ARG A 400      27.706  13.189 167.848  1.00 61.61           N
ATOM   4361  CZ  ARG A 400      28.164  13.833 166.772  1.00 57.09           C
ATOM   4362  NH1 ARG A 400      28.111  15.156 166.661  1.00 53.26           N
ATOM   4363  NH2 ARG A 400      28.682  13.133 165.775  1.00 52.18           N1+
ATOM   4364  H   ARG A 400      22.881  14.116 167.995  1.00 53.83           H
ATOM   4365  HA  ARG A 400      23.086  15.849 170.412  1.00 47.54           H
ATOM   4366  HB2 ARG A 400      25.497  15.589 170.296  1.00 60.74           H
ATOM   4367  HB3 ARG A 400      24.701  14.031 170.509  1.00 60.74           H
ATOM   4368  HG2 ARG A 400      25.024  13.498 168.131  1.00 64.56           H
ATOM   4369  HG3 ARG A 400      25.705  15.086 167.847  1.00 64.56           H
ATOM   4370  HD2 ARG A 400      27.587  14.579 169.418  1.00 58.79           H
ATOM   4371  HD3 ARG A 400      26.842  13.006 169.724  1.00 58.79           H
ATOM   4372  HE  ARG A 400      27.752  12.178 167.831  1.00 73.93           H
ATOM   4373 HH11 ARG A 400      27.700  15.706 167.401  1.00 63.92           H
ATOM   4374 HH12 ARG A 400      28.450  15.611 165.828  1.00 63.92           H
ATOM   4375 HH21 ARG A 400      28.727  12.126 165.829  1.00 62.62           H
ATOM   4376 HH22 ARG A 400      29.027  13.621 164.960  1.00 62.62           H
ATOM   4377  N   GLY A 401      22.987  16.791 167.436  1.00 44.37           N
ATOM   4378  CA  GLY A 401      23.061  17.882 166.467  1.00 39.72           C
ATOM   4379  C   GLY A 401      22.068  17.702 165.324  1.00 44.61           C
ATOM   4380  O   GLY A 401      21.051  17.034 165.480  1.00 42.08           O
ATOM   4381  H   GLY A 401      22.352  16.037 167.221  1.00 53.24           H
ATOM   4382  HA2 GLY A 401      22.849  18.824 166.956  1.00 47.67           H
ATOM   4383  HA3 GLY A 401      24.074  17.949 166.084  1.00 47.67           H
ATOM   4384  N   GLY A 402      22.363  18.302 164.170  1.00 42.57           N
ATOM   4385  CA  GLY A 402      21.537  18.214 162.974  1.00 36.89           C
ATOM   4386  C   GLY A 402      21.298  19.574 162.353  1.00 30.63           C
ATOM   4387  O   GLY A 402      22.236  20.338 162.150  1.00 27.34           O
ATOM   4388  H   GLY A 402      23.224  18.828 164.107  1.00 51.08           H
ATOM   4389  HA2 GLY A 402      22.043  17.619 162.224  1.00 44.27           H
ATOM   4390  HA3 GLY A 402      20.583  17.745 163.206  1.00 44.27           H
ATOM   4391  N   ILE A 403      20.039  19.851 162.020  1.00 29.17           N
ATOM   4392  CA  ILE A 403      19.612  21.075 161.360  1.00 37.11           C
ATOM   4393  C   ILE A 403      18.404  21.638 162.111  1.00 30.96           C
ATOM   4394  O   ILE A 403      17.398  20.954 162.311  1.00 25.21           O
ATOM   4395  CB  ILE A 403      19.317  20.830 159.861  1.00 37.36           C
ATOM   4396  CG1 ILE A 403      20.555  20.269 159.120  1.00 32.70           C
ATOM   4397  CG2 ILE A 403      18.832  22.149 159.226  1.00 35.05           C
ATOM   4398  CD1 ILE A 403      20.343  19.988 157.630  1.00 44.25           C
ATOM   4399  H   ILE A 403      19.339  19.138 162.175  1.00 35.01           H
ATOM   4400  HA  ILE A 403      20.421  21.800 161.408  1.00 44.53           H
ATOM   4401  HB  ILE A 403      18.517  20.099 159.779  1.00 44.83           H
ATOM   4402 HG12 ILE A 403      21.377  20.970 159.217  1.00 39.24           H
ATOM   4403 HG13 ILE A 403      20.867  19.329 159.576  1.00 39.24           H
ATOM   4404 HG21 ILE A 403      18.574  22.014 158.181  1.00 42.06           H
ATOM   4405 HG22 ILE A 403      17.926  22.507 159.709  1.00 42.06           H
ATOM   4406 HG23 ILE A 403      19.606  22.910 159.313  1.00 42.06           H
ATOM   4407 HD11 ILE A 403      21.250  19.560 157.211  1.00 53.10           H
ATOM   4408 HD12 ILE A 403      19.523  19.285 157.498  1.00 53.10           H
ATOM   4409 HD13 ILE A 403      20.131  20.901 157.080  1.00 53.10           H
ATOM   4410  N   ILE A 404      18.517  22.915 162.475  1.00 31.23           N
ATOM   4411  CA  ILE A 404      17.434  23.751 162.975  1.00 34.20           C
ATOM   4412  C   ILE A 404      17.071  24.743 161.873  1.00 35.31           C
ATOM   4413  O   ILE A 404      17.968  25.373 161.322  1.00 28.26           O
ATOM   4414  CB  ILE A 404      17.872  24.487 164.254  1.00 33.44           C
ATOM   4415  CG1 ILE A 404      18.285  23.482 165.342  1.00 35.71           C
ATOM   4416  CG2 ILE A 404      16.737  25.395 164.754  1.00 28.98           C
ATOM   4417  CD1 ILE A 404      18.884  24.144 166.581  1.00 32.14           C
ATOM   4418  H   ILE A 404      19.379  23.391 162.246  1.00 37.48           H
ATOM   4419  HA  ILE A 404      16.574  23.133 163.209  1.00 41.04           H
ATOM   4420  HB  ILE A 404      18.736  25.109 164.019  1.00 40.12           H
ATOM   4421 HG12 ILE A 404      17.431  22.884 165.639  1.00 42.85           H
ATOM   4422 HG13 ILE A 404      19.020  22.795 164.939  1.00 42.85           H
ATOM   4423 HG21 ILE A 404      17.049  25.961 165.626  1.00 34.77           H
ATOM   4424 HG22 ILE A 404      16.464  26.125 163.997  1.00 34.77           H
ATOM   4425 HG23 ILE A 404      15.863  24.794 165.000  1.00 34.77           H
ATOM   4426 HD11 ILE A 404      19.195  23.373 167.269  1.00 38.57           H
ATOM   4427 HD12 ILE A 404      19.745  24.751 166.309  1.00 38.57           H
ATOM   4428 HD13 ILE A 404      18.153  24.755 167.097  1.00 38.57           H
ATOM   4429  N   HIS A 405      15.778  24.900 161.567  1.00 31.27           N
ATOM   4430  CA  HIS A 405      15.315  25.775 160.497  1.00 31.42           C
ATOM   4431  C   HIS A 405      14.246  26.755 160.987  1.00 23.99           C
ATOM   4432  O   HIS A 405      13.107  26.372 161.244  1.00 26.96           O
ATOM   4433  CB  HIS A 405      14.816  24.918 159.331  1.00 29.77           C
ATOM   4434  CG  HIS A 405      14.646  25.670 158.038  1.00 28.95           C
ATOM   4435  ND1 HIS A 405      13.977  25.168 156.925  1.00 33.41           N
ATOM   4436  CD2 HIS A 405      15.147  26.902 157.730  1.00 28.01           C
ATOM   4437  CE1 HIS A 405      14.113  26.090 155.963  1.00 30.93           C
ATOM   4438  NE2 HIS A 405      14.812  27.134 156.423  1.00 32.04           N
ATOM   4439  H   HIS A 405      15.086  24.331 162.035  1.00 37.52           H
ATOM   4440  HA  HIS A 405      16.160  26.354 160.134  1.00 37.71           H
ATOM   4441  HB2 HIS A 405      13.871  24.441 159.594  1.00 35.72           H
ATOM   4442  HB3 HIS A 405      15.546  24.131 159.144  1.00 35.72           H
ATOM   4443  HD2 HIS A 405      15.712  27.564 158.367  1.00 33.61           H
ATOM   4444  HE1 HIS A 405      13.746  25.995 154.950  1.00 37.11           H
ATOM   4445  HE2 HIS A 405      15.047  27.965 155.892  1.00 38.45           H
ATOM   4446  N   PHE A 406      14.629  28.033 161.061  1.00 25.60           N
ATOM   4447  CA  PHE A 406      13.744  29.168 161.278  1.00 23.19           C
ATOM   4448  C   PHE A 406      13.174  29.612 159.933  1.00 29.31           C
ATOM   4449  O   PHE A 406      13.847  30.322 159.188  1.00 21.34           O
ATOM   4450  CB  PHE A 406      14.520  30.316 161.939  1.00 20.49           C
ATOM   4451  CG  PHE A 406      14.968  30.045 163.358  1.00 31.16           C
ATOM   4452  CD1 PHE A 406      16.036  29.161 163.606  1.00 29.21           C
ATOM   4453  CD2 PHE A 406      14.329  30.694 164.432  1.00 36.55           C
ATOM   4454  CE1 PHE A 406      16.454  28.916 164.922  1.00 36.26           C
ATOM   4455  CE2 PHE A 406      14.747  30.448 165.750  1.00 35.52           C
ATOM   4456  CZ  PHE A 406      15.806  29.555 165.990  1.00 31.56           C
ATOM   4457  H   PHE A 406      15.584  28.254 160.817  1.00 30.71           H
ATOM   4458  HA  PHE A 406      12.932  28.856 161.930  1.00 27.83           H
ATOM   4459  HB2 PHE A 406      15.399  30.541 161.339  1.00 24.58           H
ATOM   4460  HB3 PHE A 406      13.878  31.198 161.933  1.00 24.58           H
ATOM   4461  HD1 PHE A 406      16.542  28.665 162.790  1.00 35.05           H
ATOM   4462  HD2 PHE A 406      13.530  31.397 164.246  1.00 43.86           H
ATOM   4463  HE1 PHE A 406      17.274  28.240 165.110  1.00 43.51           H
ATOM   4464  HE2 PHE A 406      14.273  30.961 166.573  1.00 42.62           H
ATOM   4465  HZ  PHE A 406      16.131  29.362 166.996  1.00 37.88           H
ATOM   4466  N   GLU A 407      11.950  29.173 159.628  1.00 27.01           N
ATOM   4467  CA  GLU A 407      11.303  29.367 158.337  1.00 27.64           C
ATOM   4468  C   GLU A 407       9.862  29.857 158.514  1.00 30.58           C
ATOM   4469  O   GLU A 407       9.101  29.274 159.281  1.00 26.94           O
ATOM   4470  CB  GLU A 407      11.374  28.041 157.566  1.00 23.81           C
ATOM   4471  CG  GLU A 407      10.537  28.047 156.284  1.00 27.52           C
ATOM   4472  CD  GLU A 407      11.047  29.080 155.300  1.00 27.35           C
ATOM   4473  OE1 GLU A 407      12.266  29.058 155.040  1.00 26.27           O
ATOM   4474  OE2 GLU A 407      10.223  29.894 154.845  1.00 19.60           O1-
ATOM   4475  H   GLU A 407      11.468  28.574 160.285  1.00 32.42           H
ATOM   4476  HA  GLU A 407      11.848  30.116 157.764  1.00 33.17           H
ATOM   4477  HB2 GLU A 407      12.410  27.822 157.322  1.00 28.58           H
ATOM   4478  HB3 GLU A 407      11.004  27.248 158.212  1.00 28.58           H
ATOM   4479  HG2 GLU A 407      10.675  27.076 155.811  1.00 33.03           H
ATOM   4480  HG3 GLU A 407       9.485  28.197 156.511  1.00 33.03           H
ATOM   4481  N   VAL A 408       9.472  30.902 157.774  1.00 25.88           N
ATOM   4482  CA  VAL A 408       8.117  31.455 157.811  1.00 29.22           C
ATOM   4483  C   VAL A 408       7.108  30.640 156.984  1.00 25.81           C
ATOM   4484  O   VAL A 408       5.919  30.656 157.291  1.00 34.01           O
ATOM   4485  CB  VAL A 408       8.156  32.938 157.397  1.00 33.15           C
ATOM   4486  CG1 VAL A 408       8.415  33.127 155.894  1.00 27.01           C
ATOM   4487  CG2 VAL A 408       6.860  33.652 157.796  1.00 35.11           C
ATOM   4488  H   VAL A 408      10.129  31.316 157.126  1.00 31.06           H
ATOM   4489  HA  VAL A 408       7.784  31.422 158.847  1.00 35.06           H
ATOM   4490  HB  VAL A 408       8.960  33.424 157.939  1.00 39.78           H
ATOM   4491 HG11 VAL A 408       8.501  34.184 155.655  1.00 32.41           H
ATOM   4492 HG12 VAL A 408       9.336  32.625 155.604  1.00 32.41           H
ATOM   4493 HG13 VAL A 408       7.599  32.712 155.311  1.00 32.41           H
ATOM   4494 HG21 VAL A 408       6.925  34.708 157.545  1.00 42.14           H
ATOM   4495 HG22 VAL A 408       6.007  33.227 157.274  1.00 42.14           H
ATOM   4496 HG23 VAL A 408       6.702  33.554 158.868  1.00 42.14           H
ATOM   4497  N   SER A 409       7.556  29.964 155.925  1.00 27.86           N
ATOM   4498  CA  SER A 409       6.706  29.261 154.975  1.00 32.60           C
ATOM   4499  C   SER A 409       6.801  27.757 155.231  1.00 32.93           C
ATOM   4500  O   SER A 409       7.846  27.179 154.935  1.00 35.61           O
ATOM   4501  CB  SER A 409       7.159  29.613 153.549  1.00 33.66           C
ATOM   4502  OG  SER A 409       6.937  30.991 153.327  1.00 40.01           O
ATOM   4503  H   SER A 409       8.542  30.013 155.702  1.00 33.43           H
ATOM   4504  HA  SER A 409       5.676  29.605 155.058  1.00 39.12           H
ATOM   4505  HB2 SER A 409       8.204  29.322 153.372  1.00 40.40           H
ATOM   4506  HB3 SER A 409       6.528  29.080 152.849  1.00 40.40           H
ATOM   4507  HG  SER A 409       6.794  31.163 152.397  1.00 48.02           H
ATOM   4508  N   PRO A 410       5.738  27.105 155.739  1.00 38.29           N
ATOM   4509  CA  PRO A 410       5.731  25.670 156.003  1.00 33.49           C
ATOM   4510  C   PRO A 410       6.085  24.787 154.795  1.00 33.20           C
ATOM   4511  O   PRO A 410       6.632  23.701 154.979  1.00 38.08           O
ATOM   4512  CB  PRO A 410       4.297  25.379 156.455  1.00 35.69           C
ATOM   4513  CG  PRO A 410       3.883  26.680 157.132  1.00 49.56           C
ATOM   4514  CD  PRO A 410       4.499  27.712 156.202  1.00 42.35           C
ATOM   4515  HA  PRO A 410       6.384  25.477 156.851  1.00 40.19           H
ATOM   4516  HB2 PRO A 410       3.686  25.261 155.560  1.00 42.82           H
ATOM   4517  HB3 PRO A 410       4.200  24.510 157.105  1.00 42.82           H
ATOM   4518  HG2 PRO A 410       2.799  26.810 157.143  1.00 59.48           H
ATOM   4519  HG3 PRO A 410       4.307  26.731 158.134  1.00 59.48           H
ATOM   4520  HD2 PRO A 410       3.838  27.897 155.360  1.00 50.82           H
ATOM   4521  HD3 PRO A 410       4.665  28.616 156.782  1.00 50.82           H
ATOM   4522  N   LYS A 411       5.807  25.263 153.570  1.00 35.73           N
ATOM   4523  CA  LYS A 411       6.127  24.584 152.315  1.00 39.46           C
ATOM   4524  C   LYS A 411       7.631  24.492 152.041  1.00 32.16           C
ATOM   4525  O   LYS A 411       8.034  23.624 151.274  1.00 32.69           O
ATOM   4526  CB  LYS A 411       5.420  25.295 151.156  1.00 33.50           C
ATOM   4527  H   LYS A 411       5.327  26.151 153.502  1.00 42.87           H
ATOM   4528  HA  LYS A 411       5.738  23.565 152.366  1.00 47.35           H
ATOM   4529  HB1 LYS A 411       4.342  25.311 151.322  1.00 40.20           H
ATOM   4530  HB3 LYS A 411       5.634  24.788 150.214  1.00 40.20           H
ATOM   4531  N   ASN A 412       8.441  25.381 152.635  1.00 32.51           N
ATOM   4532  CA  ASN A 412       9.902  25.389 152.542  1.00 32.83           C
ATOM   4533  C   ASN A 412      10.602  24.637 153.679  1.00 31.90           C
ATOM   4534  O   ASN A 412      11.831  24.551 153.675  1.00 36.85           O
ATOM   4535  CB  ASN A 412      10.403  26.838 152.394  1.00 26.35           C
ATOM   4536  CG  ASN A 412      10.208  27.393 150.982  1.00 28.63           C
ATOM   4537  OD1 ASN A 412       9.976  26.658 150.029  1.00 33.72           O
ATOM   4538  ND2 ASN A 412      10.380  28.694 150.808  1.00 40.13           N
ATOM   4539  H   ASN A 412       8.027  26.063 153.254  1.00 39.01           H
ATOM   4540  HA  ASN A 412      10.183  24.857 151.636  1.00 39.40           H
ATOM   4541  HB2 ASN A 412       9.893  27.481 153.112  1.00 31.62           H
ATOM   4542  HB3 ASN A 412      11.470  26.870 152.616  1.00 31.62           H
ATOM   4543 HD21 ASN A 412      10.309  29.085 149.879  1.00 48.16           H
ATOM   4544 HD22 ASN A 412      10.611  29.272 151.605  1.00 48.16           H
ATOM   4545  N   ILE A 413       9.840  24.068 154.621  1.00 39.33           N
ATOM   4546  CA  ILE A 413      10.374  23.232 155.693  1.00 36.84           C
ATOM   4547  C   ILE A 413      10.355  21.788 155.214  1.00 34.36           C
ATOM   4548  O   ILE A 413       9.325  21.304 154.748  1.00 32.49           O
ATOM   4549  CB  ILE A 413       9.559  23.403 156.989  1.00 38.86           C
ATOM   4550  CG1 ILE A 413       9.598  24.879 157.418  1.00 32.53           C
ATOM   4551  CG2 ILE A 413      10.130  22.482 158.084  1.00 37.50           C
ATOM   4552  CD1 ILE A 413       8.789  25.205 158.667  1.00 31.39           C
ATOM   4553  H   ILE A 413       8.833  24.125 154.539  1.00 47.19           H
ATOM   4554  HA  ILE A 413      11.403  23.528 155.910  1.00 44.21           H
ATOM   4555  HB  ILE A 413       8.525  23.116 156.808  1.00 46.63           H
ATOM   4556 HG12 ILE A 413      10.636  25.154 157.587  1.00 39.04           H
ATOM   4557 HG13 ILE A 413       9.189  25.501 156.624  1.00 39.04           H
ATOM   4558 HG21 ILE A 413       9.535  22.546 158.989  1.00 45.00           H
ATOM   4559 HG22 ILE A 413      10.091  21.442 157.775  1.00 45.00           H
ATOM   4560 HG23 ILE A 413      11.164  22.749 158.298  1.00 45.00           H
ATOM   4561 HD11 ILE A 413       8.833  26.275 158.855  1.00 37.67           H
ATOM   4562 HD12 ILE A 413       7.756  24.893 158.534  1.00 37.67           H
ATOM   4563 HD13 ILE A 413       9.193  24.705 159.533  1.00 37.67           H
ATOM   4564  N   ASN A 414      11.501  21.109 155.332  1.00 30.57           N
ATOM   4565  CA  ASN A 414      11.690  19.722 154.914  1.00 38.42           C
ATOM   4566  C   ASN A 414      11.466  19.520 153.407  1.00 36.09           C
ATOM   4567  O   ASN A 414      11.200  18.400 152.972  1.00 42.04           O
ATOM   4568  CB  ASN A 414      10.842  18.773 155.786  1.00 38.45           C
ATOM   4569  CG  ASN A 414      11.214  18.830 157.264  1.00 48.13           C
ATOM   4570  OD1 ASN A 414      12.370  19.017 157.622  1.00 43.95           O
ATOM   4571  ND2 ASN A 414      10.258  18.564 158.146  1.00 52.22           N
ATOM   4572  H   ASN A 414      12.310  21.596 155.693  1.00 36.69           H
ATOM   4573  HA  ASN A 414      12.733  19.475 155.096  1.00 46.11           H
ATOM   4574  HB2 ASN A 414       9.780  18.987 155.664  1.00 46.14           H
ATOM   4575  HB3 ASN A 414      11.038  17.756 155.446  1.00 46.14           H
ATOM   4576 HD21 ASN A 414      10.485  18.548 159.129  1.00 62.67           H
ATOM   4577 HD22 ASN A 414       9.321  18.387 157.820  1.00 62.67           H
ATOM   4578  N   LYS A 415      11.600  20.596 152.614  1.00 34.66           N
ATOM   4579  CA  LYS A 415      11.399  20.574 151.171  1.00 32.52           C
ATOM   4580  C   LYS A 415      12.602  19.958 150.472  1.00 32.70           C
ATOM   4581  O   LYS A 415      12.422  19.143 149.572  1.00 34.37           O
ATOM   4582  CB  LYS A 415      11.083  21.988 150.668  1.00 36.23           C
ATOM   4583  CG  LYS A 415      10.684  21.999 149.184  1.00 42.79           C
ATOM   4584  CD  LYS A 415      10.502  23.408 148.616  1.00 38.74           C
ATOM   4585  CE  LYS A 415      11.841  24.137 148.502  1.00 38.79           C
ATOM   4586  NZ  LYS A 415      11.671  25.481 147.938  1.00 32.76           N1+
ATOM   4587  H   LYS A 415      11.846  21.482 153.034  1.00 41.60           H
ATOM   4588  HA  LYS A 415      10.530  19.949 150.959  1.00 39.02           H
ATOM   4589  HB2 LYS A 415      10.249  22.378 151.246  1.00 43.48           H
ATOM   4590  HB3 LYS A 415      11.942  22.634 150.839  1.00 43.48           H
ATOM   4591  HG2 LYS A 415      11.465  21.518 148.601  1.00 51.35           H
ATOM   4592  HG3 LYS A 415       9.766  21.429 149.047  1.00 51.35           H
ATOM   4593  HD2 LYS A 415      10.041  23.341 147.631  1.00 46.49           H
ATOM   4594  HD3 LYS A 415       9.839  23.971 149.269  1.00 46.49           H
ATOM   4595  HE2 LYS A 415      12.266  24.235 149.499  1.00 46.54           H
ATOM   4596  HE3 LYS A 415      12.529  23.563 147.882  1.00 46.54           H
ATOM   4597  HZ1 LYS A 415      12.571  25.899 147.743  1.00 39.31           H
ATOM   4598  HZ2 LYS A 415      11.132  25.431 147.084  1.00 39.31           H
ATOM   4599  HZ3 LYS A 415      11.170  26.066 148.592  1.00 39.31           H
ATOM   4600  N   VAL A 416      13.808  20.347 150.901  1.00 34.89           N
ATOM   4601  CA  VAL A 416      15.075  19.967 150.285  1.00 32.72           C
ATOM   4602  C   VAL A 416      15.775  18.911 151.141  1.00 35.67           C
ATOM   4603  O   VAL A 416      16.175  17.867 150.632  1.00 37.89           O
ATOM   4604  CB  VAL A 416      15.973  21.202 150.069  1.00 34.19           C
ATOM   4605  CG1 VAL A 416      17.251  20.782 149.333  1.00 31.97           C
ATOM   4606  CG2 VAL A 416      15.262  22.307 149.271  1.00 35.13           C
ATOM   4607  H   VAL A 416      13.847  21.023 151.651  1.00 41.86           H
ATOM   4608  HA  VAL A 416      14.876  19.539 149.303  1.00 39.26           H
ATOM   4609  HB  VAL A 416      16.261  21.613 151.034  1.00 41.02           H
ATOM   4610 HG11 VAL A 416      17.903  21.640 149.203  1.00 38.36           H
ATOM   4611 HG12 VAL A 416      17.804  20.034 149.896  1.00 38.36           H
ATOM   4612 HG13 VAL A 416      17.000  20.374 148.359  1.00 38.36           H
ATOM   4613 HG21 VAL A 416      15.933  23.146 149.109  1.00 42.16           H
ATOM   4614 HG22 VAL A 416      14.932  21.926 148.306  1.00 42.16           H
ATOM   4615 HG23 VAL A 416      14.402  22.683 149.820  1.00 42.16           H
ATOM   4616  N   VAL A 417      15.941  19.194 152.436  1.00 38.09           N
ATOM   4617  CA  VAL A 417      16.610  18.318 153.387  1.00 48.23           C
ATOM   4618  C   VAL A 417      15.747  18.183 154.640  1.00 41.22           C
ATOM   4619  O   VAL A 417      15.119  19.144 155.083  1.00 41.94           O
ATOM   4620  CB  VAL A 417      18.036  18.836 153.682  1.00 51.99           C
ATOM   4621  CG1 VAL A 417      18.055  20.206 154.376  1.00 48.37           C
ATOM   4622  CG2 VAL A 417      18.810  17.827 154.540  1.00 62.67           C
ATOM   4623  H   VAL A 417      15.590  20.074 152.787  1.00 45.70           H
ATOM   4624  HA  VAL A 417      16.711  17.325 152.949  1.00 57.87           H
ATOM   4625  HB  VAL A 417      18.569  18.933 152.736  1.00 62.38           H
ATOM   4626 HG11 VAL A 417      19.081  20.524 154.545  1.00 58.04           H
ATOM   4627 HG12 VAL A 417      17.564  20.949 153.752  1.00 58.04           H
ATOM   4628 HG13 VAL A 417      17.548  20.159 155.337  1.00 58.04           H
ATOM   4629 HG21 VAL A 417      19.835  18.161 154.692  1.00 75.20           H
ATOM   4630 HG22 VAL A 417      18.345  17.703 155.514  1.00 75.20           H
ATOM   4631 HG23 VAL A 417      18.828  16.866 154.036  1.00 75.20           H
ATOM   4632  N   GLN A 418      15.738  16.971 155.201  1.00 46.36           N
ATOM   4633  CA  GLN A 418      15.093  16.663 156.464  1.00 49.80           C
ATOM   4634  C   GLN A 418      15.811  17.383 157.606  1.00 39.39           C
ATOM   4635  O   GLN A 418      17.024  17.248 157.772  1.00 42.55           O
ATOM   4636  CB  GLN A 418      15.135  15.149 156.665  1.00 50.33           C
ATOM   4637  H   GLN A 418      16.300  16.241 154.787  1.00 55.64           H
ATOM   4638  HA  GLN A 418      14.050  16.981 156.420  1.00 59.76           H
ATOM   4639  HB1 GLN A 418      14.493  14.662 155.929  1.00 60.39           H
ATOM   4640  HB3 GLN A 418      14.833  14.879 157.676  1.00 60.39           H
ATOM   4641  N   THR A 419      15.039  18.127 158.401  1.00 38.63           N
ATOM   4642  CA  THR A 419      15.519  18.868 159.563  1.00 43.49           C
ATOM   4643  C   THR A 419      15.082  18.161 160.844  1.00 38.63           C
ATOM   4644  O   THR A 419      14.145  17.358 160.854  1.00 38.82           O
ATOM   4645  CB  THR A 419      15.011  20.322 159.558  1.00 47.46           C
ATOM   4646  OG1 THR A 419      13.626  20.405 159.813  1.00 43.94           O
ATOM   4647  CG2 THR A 419      15.308  21.027 158.239  1.00 49.65           C
ATOM   4648  H   THR A 419      14.054  18.196 158.189  1.00 46.35           H
ATOM   4649  HA  THR A 419      16.608  18.915 159.550  1.00 52.19           H
ATOM   4650  HB  THR A 419      15.522  20.869 160.348  1.00 56.95           H
ATOM   4651  HG1 THR A 419      13.165  19.928 159.116  1.00 52.73           H
ATOM   4652 HG21 THR A 419      14.966  22.056 158.311  1.00 59.58           H
ATOM   4653 HG22 THR A 419      16.374  21.005 158.023  1.00 59.58           H
ATOM   4654 HG23 THR A 419      14.762  20.546 157.427  1.00 59.58           H
ATOM   4655  N   GLN A 420      15.791  18.474 161.928  1.00 36.22           N
ATOM   4656  CA  GLN A 420      15.533  17.946 163.257  1.00 40.46           C
ATOM   4657  C   GLN A 420      14.519  18.807 163.999  1.00 37.85           C
ATOM   4658  O   GLN A 420      13.641  18.267 164.669  1.00 41.06           O
ATOM   4659  CB  GLN A 420      16.850  17.805 164.036  1.00 35.37           C
ATOM   4660  CG  GLN A 420      17.645  16.553 163.629  1.00 38.22           C
ATOM   4661  CD  GLN A 420      17.988  16.504 162.137  1.00 41.51           C
ATOM   4662  OE1 GLN A 420      18.682  17.365 161.615  1.00 33.48           O
ATOM   4663  NE2 GLN A 420      17.508  15.496 161.419  1.00 34.80           N
ATOM   4664  H   GLN A 420      16.535  19.152 161.838  1.00 43.47           H
ATOM   4665  HA  GLN A 420      15.102  16.951 163.148  1.00 48.56           H
ATOM   4666  HB2 GLN A 420      17.464  18.696 163.894  1.00 42.45           H
ATOM   4667  HB3 GLN A 420      16.617  17.730 165.099  1.00 42.45           H
ATOM   4668  HG2 GLN A 420      18.582  16.623 164.179  1.00 45.86           H
ATOM   4669  HG3 GLN A 420      17.101  15.657 163.928  1.00 45.86           H
ATOM   4670 HE21 GLN A 420      16.929  14.798 161.852  1.00 41.76           H
ATOM   4671 HE22 GLN A 420      17.709  15.467 160.430  1.00 41.76           H
ATOM   4672  N   ILE A 421      14.659  20.134 163.903  1.00 34.77           N
ATOM   4673  CA  ILE A 421      13.796  21.098 164.571  1.00 29.64           C
ATOM   4674  C   ILE A 421      13.409  22.170 163.560  1.00 33.64           C
ATOM   4675  O   ILE A 421      14.260  22.746 162.889  1.00 35.32           O
ATOM   4676  CB  ILE A 421      14.488  21.702 165.808  1.00 36.31           C
ATOM   4677  CG1 ILE A 421      14.958  20.603 166.790  1.00 40.04           C
ATOM   4678  CG2 ILE A 421      13.538  22.697 166.501  1.00 29.40           C
ATOM   4679  CD1 ILE A 421      15.708  21.161 167.994  1.00 33.68           C
ATOM   4680  H   ILE A 421      15.417  20.500 163.343  1.00 41.72           H
ATOM   4681  HA  ILE A 421      12.887  20.603 164.911  1.00 35.57           H
ATOM   4682  HB  ILE A 421      15.356  22.259 165.471  1.00 43.57           H
ATOM   4683 HG12 ILE A 421      14.092  20.047 167.147  1.00 48.05           H
ATOM   4684 HG13 ILE A 421      15.637  19.910 166.293  1.00 48.05           H
ATOM   4685 HG21 ILE A 421      14.024  23.169 167.346  1.00 35.28           H
ATOM   4686 HG22 ILE A 421      13.252  23.505 165.833  1.00 35.28           H
ATOM   4687 HG23 ILE A 421      12.646  22.181 166.848  1.00 35.28           H
ATOM   4688 HD11 ILE A 421      16.117  20.345 168.586  1.00 40.41           H
ATOM   4689 HD12 ILE A 421      16.508  21.820 167.664  1.00 40.41           H
ATOM   4690 HD13 ILE A 421      15.031  21.713 168.626  1.00 40.41           H
ATOM   4691  N   ALA A 422      12.109  22.443 163.489  1.00 36.20           N
ATOM   4692  CA  ALA A 422      11.526  23.489 162.677  1.00 32.65           C
ATOM   4693  C   ALA A 422      10.840  24.517 163.572  1.00 37.98           C
ATOM   4694  O   ALA A 422       9.947  24.173 164.346  1.00 38.19           O
ATOM   4695  CB  ALA A 422      10.538  22.837 161.720  1.00 32.58           C
ATOM   4696  H   ALA A 422      11.477  21.924 164.081  1.00 43.44           H
ATOM   4697  HA  ALA A 422      12.295  23.988 162.089  1.00 39.19           H
ATOM   4698  HB1 ALA A 422      10.106  23.610 161.101  1.00 39.10           H
ATOM   4699  HB2 ALA A 422      11.057  22.117 161.087  1.00 39.10           H
ATOM   4700  HB3 ALA A 422       9.740  22.338 162.270  1.00 39.10           H
ATOM   4701  N   VAL A 423      11.258  25.778 163.443  1.00 33.08           N
ATOM   4702  CA  VAL A 423      10.685  26.923 164.135  1.00 29.28           C
ATOM   4703  C   VAL A 423       9.909  27.738 163.099  1.00 36.57           C
ATOM   4704  O   VAL A 423      10.503  28.488 162.328  1.00 33.63           O
ATOM   4705  CB  VAL A 423      11.787  27.746 164.835  1.00 32.33           C
ATOM   4706  CG1 VAL A 423      11.123  28.807 165.719  1.00 22.86           C
ATOM   4707  CG2 VAL A 423      12.720  26.889 165.702  1.00 26.66           C
ATOM   4708  H   VAL A 423      11.979  25.977 162.763  1.00 39.70           H
ATOM   4709  HA  VAL A 423       9.987  26.577 164.895  1.00 35.13           H
ATOM   4710  HB  VAL A 423      12.400  28.252 164.091  1.00 38.80           H
ATOM   4711 HG11 VAL A 423      11.885  29.417 166.198  1.00 27.43           H
ATOM   4712 HG12 VAL A 423      10.491  29.453 165.117  1.00 27.43           H
ATOM   4713 HG13 VAL A 423      10.506  28.331 166.477  1.00 27.43           H
ATOM   4714 HG21 VAL A 423      13.457  27.523 166.191  1.00 31.99           H
ATOM   4715 HG22 VAL A 423      12.148  26.353 166.455  1.00 31.99           H
ATOM   4716 HG23 VAL A 423      13.260  26.173 165.086  1.00 31.99           H
ATOM   4717  N   GLU A 424       8.585  27.568 163.064  1.00 35.71           N
ATOM   4718  CA  GLU A 424       7.726  28.277 162.127  1.00 30.78           C
ATOM   4719  C   GLU A 424       7.480  29.721 162.573  1.00 30.40           C
ATOM   4720  O   GLU A 424       7.306  29.984 163.765  1.00 34.11           O
ATOM   4721  CB  GLU A 424       6.384  27.567 161.936  1.00 39.76           C
ATOM   4722  CG  GLU A 424       6.522  26.173 161.312  1.00 54.75           C
ATOM   4723  CD  GLU A 424       5.201  25.459 161.018  1.00 58.55           C
ATOM   4724  OE1 GLU A 424       5.274  24.351 160.444  1.00 56.74           O
ATOM   4725  OE2 GLU A 424       4.139  26.016 161.374  1.00 58.41           O1-
ATOM   4726  H   GLU A 424       8.146  26.912 163.689  1.00 42.85           H
ATOM   4727  HA  GLU A 424       8.210  28.267 161.159  1.00 36.94           H
ATOM   4728  HB2 GLU A 424       5.875  27.491 162.896  1.00 47.72           H
ATOM   4729  HB3 GLU A 424       5.784  28.180 161.263  1.00 47.72           H
ATOM   4730  HG2 GLU A 424       7.076  26.247 160.385  1.00 65.70           H
ATOM   4731  HG3 GLU A 424       7.133  25.522 161.935  1.00 65.70           H
ATOM   4732  N   GLY A 425       7.433  30.640 161.602  1.00 31.12           N
ATOM   4733  CA  GLY A 425       7.139  32.053 161.806  1.00 26.95           C
ATOM   4734  C   GLY A 425       8.297  32.944 161.381  1.00 23.07           C
ATOM   4735  O   GLY A 425       9.275  32.484 160.792  1.00 31.24           O
ATOM   4736  H   GLY A 425       7.616  30.346 160.652  1.00 37.35           H
ATOM   4737  HA2 GLY A 425       6.275  32.327 161.205  1.00 32.34           H
ATOM   4738  HA3 GLY A 425       6.922  32.236 162.856  1.00 32.34           H
ATOM   4739  N   ASP A 426       8.173  34.229 161.718  1.00 22.84           N
ATOM   4740  CA  ASP A 426       9.210  35.223 161.521  1.00 24.73           C
ATOM   4741  C   ASP A 426      10.482  34.845 162.300  1.00 28.50           C
ATOM   4742  O   ASP A 426      10.428  34.596 163.507  1.00 35.15           O
ATOM   4743  CB  ASP A 426       8.676  36.594 161.944  1.00 24.60           C
ATOM   4744  CG  ASP A 426       9.745  37.651 161.721  1.00 29.36           C
ATOM   4745  OD1 ASP A 426      10.225  38.236 162.713  1.00 29.13           O
ATOM   4746  OD2 ASP A 426      10.108  37.835 160.546  1.00 31.44           O1-
ATOM   4747  H   ASP A 426       7.339  34.526 162.202  1.00 27.41           H
ATOM   4748  HA  ASP A 426       9.416  35.263 160.455  1.00 29.68           H
ATOM   4749  HB2 ASP A 426       7.826  36.814 161.296  1.00 29.52           H
ATOM   4750  HB3 ASP A 426       8.382  36.568 162.991  1.00 29.52           H
ATOM   4751  N   ALA A 427      11.624  34.805 161.601  1.00 27.36           N
ATOM   4752  CA  ALA A 427      12.909  34.397 162.136  1.00 25.70           C
ATOM   4753  C   ALA A 427      13.329  35.324 163.261  1.00 31.98           C
ATOM   4754  O   ALA A 427      13.569  34.834 164.356  1.00 31.89           O
ATOM   4755  CB  ALA A 427      13.977  34.361 161.043  1.00 24.16           C
ATOM   4756  H   ALA A 427      11.600  35.049 160.623  1.00 32.83           H
ATOM   4757  HA  ALA A 427      12.813  33.390 162.540  1.00 30.84           H
ATOM   4758  HB1 ALA A 427      14.932  34.115 161.496  1.00 28.99           H
ATOM   4759  HB2 ALA A 427      13.736  33.604 160.300  1.00 28.99           H
ATOM   4760  HB3 ALA A 427      14.067  35.330 160.555  1.00 28.99           H
ATOM   4761  N   THR A 428      13.364  36.638 163.008  1.00 26.54           N
ATOM   4762  CA  THR A 428      13.753  37.657 163.977  1.00 32.01           C
ATOM   4763  C   THR A 428      12.939  37.543 165.264  1.00 36.99           C
ATOM   4764  O   THR A 428      13.513  37.489 166.349  1.00 33.13           O
ATOM   4765  CB  THR A 428      13.609  39.046 163.348  1.00 30.67           C
ATOM   4766  OG1 THR A 428      14.422  39.096 162.201  1.00 34.62           O
ATOM   4767  CG2 THR A 428      14.046  40.161 164.299  1.00 30.84           C
ATOM   4768  H   THR A 428      13.123  36.955 162.078  1.00 31.85           H
ATOM   4769  HA  THR A 428      14.810  37.503 164.193  1.00 38.41           H
ATOM   4770  HB  THR A 428      12.570  39.212 163.066  1.00 36.80           H
ATOM   4771  HG1 THR A 428      14.021  38.552 161.515  1.00 41.54           H
ATOM   4772 HG21 THR A 428      13.937  41.123 163.815  1.00 37.00           H
ATOM   4773 HG22 THR A 428      13.441  40.165 165.205  1.00 37.00           H
ATOM   4774 HG23 THR A 428      15.099  40.047 164.537  1.00 37.00           H
ATOM   4775  N   THR A 429      11.609  37.473 165.135  1.00 34.87           N
ATOM   4776  CA  THR A 429      10.697  37.325 166.260  1.00 34.94           C
ATOM   4777  C   THR A 429      11.072  36.099 167.095  1.00 40.09           C
ATOM   4778  O   THR A 429      11.261  36.218 168.304  1.00 35.05           O
ATOM   4779  CB  THR A 429       9.244  37.260 165.766  1.00 28.33           C
ATOM   4780  OG1 THR A 429       8.879  38.473 165.145  1.00 40.27           O
ATOM   4781  CG2 THR A 429       8.260  37.028 166.912  1.00 29.96           C
ATOM   4782  H   THR A 429      11.208  37.524 164.206  1.00 41.84           H
ATOM   4783  HA  THR A 429      10.802  38.227 166.864  1.00 41.92           H
ATOM   4784  HB  THR A 429       9.150  36.442 165.053  1.00 34.00           H
ATOM   4785  HG1 THR A 429       9.412  38.572 164.346  1.00 48.33           H
ATOM   4786 HG21 THR A 429       7.246  37.011 166.518  1.00 35.95           H
ATOM   4787 HG22 THR A 429       8.457  36.080 167.406  1.00 35.95           H
ATOM   4788 HG23 THR A 429       8.340  37.846 167.626  1.00 35.95           H
ATOM   4789  N   ASN A 430      11.196  34.927 166.465  1.00 34.72           N
ATOM   4790  CA  ASN A 430      11.489  33.685 167.166  1.00 33.72           C
ATOM   4791  C   ASN A 430      12.900  33.633 167.758  1.00 31.87           C
ATOM   4792  O   ASN A 430      13.085  32.980 168.785  1.00 35.48           O
ATOM   4793  CB  ASN A 430      11.219  32.502 166.240  1.00 30.81           C
ATOM   4794  CG  ASN A 430       9.732  32.340 165.931  1.00 32.28           C
ATOM   4795  OD1 ASN A 430       8.883  32.529 166.799  1.00 33.54           O
ATOM   4796  ND2 ASN A 430       9.416  31.882 164.727  1.00 33.80           N
ATOM   4797  H   ASN A 430      11.070  34.886 165.461  1.00 41.66           H
ATOM   4798  HA  ASN A 430      10.792  33.615 168.001  1.00 40.46           H
ATOM   4799  HB2 ASN A 430      11.799  32.607 165.324  1.00 36.98           H
ATOM   4800  HB3 ASN A 430      11.545  31.616 166.781  1.00 36.98           H
ATOM   4801 HD21 ASN A 430       8.454  31.681 164.489  1.00 40.56           H
ATOM   4802 HD22 ASN A 430      10.150  31.738 164.046  1.00 40.56           H
ATOM   4803  N   LEU A 431      13.875  34.323 167.150  1.00 33.52           N
ATOM   4804  CA  LEU A 431      15.216  34.479 167.696  1.00 35.60           C
ATOM   4805  C   LEU A 431      15.206  35.280 168.996  1.00 43.38           C
ATOM   4806  O   LEU A 431      15.928  34.917 169.923  1.00 32.61           O
[truncated: 1,380,180 more chars]
