# Supplementary material for: High-throughput quantum-mechanics/molecular-mechanics (ONIOM) macromolecular crystallographic refinement with PHENIX/DivCon: the impact of mixed Hamiltonian methods on ligand and protein structure
Source: Acta Crystallogr D Struct Biol. 2018 Oct 29;74(Pt 11):1063–77. doi: 10.1107/S2059798318012913 (PMC6213575; doi:10.1107/S2059798318012913)
Supplement: Supplementary file 2 [file d-74-01063-sup2.gz › results_ONIOM/1T9B-H.cif]

#
# Files merged : Wed Jan 11 13:04:32 2017
#
#	/scratch/oleg/2711276.gondor.quantumbioinc.com/ligandsCIF/1CS.cif
#	/scratch/oleg/2711276.gondor.quantumbioinc.com/ligandsCIF/NSP.cif
#	/scratch/oleg/2711276.gondor.quantumbioinc.com/ligandsCIF/P22.cif
#	/scratch/oleg/2711276.gondor.quantumbioinc.com/ligandsCIF/YF3.cif
#	/scratch/oleg/2711276.gondor.quantumbioinc.com/ligandsCIF/P25.cif
#
data_comp_list


#
data_comp_1CS
#
loop_
_chem_comp_atom.comp_id
_chem_comp_atom.atom_id
_chem_comp_atom.type_symbol
_chem_comp_atom.type_energy
_chem_comp_atom.partial_charge
_chem_comp_atom.x
_chem_comp_atom.y
_chem_comp_atom.z
1CS        C5'     C   CH3   0.04      25.8790   30.1660  137.7790
1CS        H5'1    H   HCH3  0.08      25.8727   30.4492  138.8315
1CS        H5'2    H   HCH3  0.08      25.2940   30.8851  137.2057
1CS        H5'3    H   HCH3  0.08      26.9051   30.1570  137.4113
1CS        O4'     O   O2    -0.43     25.3140   28.8750  137.6340
1CS        C4'     C   CR6   0.65      25.2060   28.2670  136.3270
1CS        N5'     N   NRD6  -0.661    25.6770   28.9940  135.1990
1CS        C6'     C   CR6   0.6       25.5660   28.3690  133.9060
1CS        C7'     C   CH3   -0.179    26.0370   29.1020  132.7740
1CS        H7'1    H   HCH3  0.08      26.4284   30.0650  133.1020
1CS        H7'2    H   HCH3  0.08      25.2144   29.2624  132.0771
1CS        H7'3    H   HCH3  0.08      26.8276   28.5379  132.2792
1CS        N1'     N   NRD6  -0.661    25.0040   27.0730  133.7460
1CS        C2'     C   CR6   0.711     24.5420   26.3820  134.9240
1CS        N3'     N   N     -0.661    24.0020   25.1520  134.8100
1CS        C9      C   C     1.0173    23.5310   24.4130  135.8380
1CS        O9      O   O     -0.57     23.4920   24.6940  137.0510
1CS        N8      N   NH1   -0.7943   23.0560   23.2540  135.3240
1CS        HN8     H   HNH1  0.42      23.1327   23.1138  134.3267
1CS        S7      S   S     1.447     22.3540   22.0450  136.2270
1CS        O7A     O   OS    -0.65     23.1170   21.0510  136.9430
1CS        O7B     O   OS    -0.65     21.6960   21.6790  134.9860
1CS        C2      C   CR6   -0.009    20.9380   22.7280  137.0080
1CS        C3      C   CR16  -0.15     20.7650   22.1350  138.3120
1CS        H3      H   HCR6  0.15      21.4619   21.3869  138.6598
1CS        C4      C   CR16  -0.15     19.6400   22.5470  139.1710
1CS        H4      H   HCR6  0.15      19.5080   22.1026  140.1464
1CS        C5      C   CR16  -0.15     18.6960   23.5720  138.6860
1CS        H5      H   HCR6  0.15      17.8686   23.8855  139.3053
1CS        C6      C   CR16  -0.15     18.8820   24.1420  137.4030
1CS        H6      H   HCR6  0.15      18.1880   24.8917  137.0526
1CS        C1      C   CR6   0.177     19.9790   23.7430  136.5530
1CS        N10     N   NR16  -0.5      24.6630   27.0110  136.1820
1CS        H10     H   HNH1  0.4       24.3397   26.5220  137.0044
1CS        CL11    Cl  CL    -0.177    20.1170   24.4860  135.0260
#
loop_
_chem_comp_bond.comp_id
_chem_comp_bond.atom_id_1
_chem_comp_bond.atom_id_2
_chem_comp_bond.type
_chem_comp_bond.value_dist
_chem_comp_bond.value_dist_esd
1CS  H5'1    C5'    single        1.093 0.020
1CS  H5'2    C5'    single        1.094 0.020
1CS  H5'3    C5'    single        1.094 0.020
1CS  O4'     C5'    single        1.433 0.020
1CS  C4'     O4'    single        1.361 0.020
1CS  N10     C4'    single        1.368 0.020
1CS  H10     N10    single        1.015 0.020
1CS  C2'     N10    single        1.384 0.020
1CS  N1'     C2'    single        1.387 0.020
1CS  C6'     N1'    double        1.305 0.020
1CS  C7'     C6'    single        1.503 0.020
1CS  H7'1    C7'    single        1.094 0.020
1CS  H7'2    C7'    single        1.093 0.020
1CS  H7'3    C7'    single        1.094 0.020
1CS  N5'     C6'    single        1.389 0.020
1CS  N3'     C2'    double        1.302 0.020
1CS  C9      N3'    single        1.375 0.020
1CS  N8      C9     single        1.433 0.020
1CS  HN8     N8     single        1.028 0.020
1CS  S7      N8     single        1.710 0.020
1CS  C2      S7     single        1.778 0.020
1CS  C3      C2     aromatic      1.399 0.020
1CS  H3      C3     single        1.086 0.020
1CS  C4      C3     aromatic      1.395 0.020
1CS  H4      C4     single        1.086 0.020
1CS  C5      C4     aromatic      1.392 0.020
1CS  H5      C5     single        1.086 0.020
1CS  C6      C5     aromatic      1.394 0.020
1CS  H6      C6     single        1.088 0.020
1CS  C1      C6     aromatic      1.399 0.020
1CS  CL11    C1     single        1.728 0.020
1CS  O7A     S7     single        1.451 0.020
1CS  O7B     S7     single        1.450 0.020
1CS  O9      C9     double        1.226 0.020
1CS  C4'     N5'    double        1.302 0.020
1CS  C2      C1     aromatic      1.402 0.020
#
loop_
_chem_comp_angle.comp_id
_chem_comp_angle.atom_id_1
_chem_comp_angle.atom_id_2
_chem_comp_angle.atom_id_3
_chem_comp_angle.value_angle
_chem_comp_angle.value_angle_esd
1CS  H5'1    C5'     H5'2         108.65 3.000
1CS  H5'1    C5'     H5'3         108.67 3.000
1CS  H5'1    C5'     O4'          107.98 3.000
1CS  H5'2    C5'     H5'3         110.92 3.000
1CS  H5'2    C5'     O4'          110.28 3.000
1CS  H5'3    C5'     O4'          110.26 3.000
1CS  C5'     O4'     C4'          117.21 3.000
1CS  N5'     C4'     N10          122.38 3.000
1CS  O4'     C4'     N10          113.74 3.000
1CS  O4'     C4'     N5'          123.88 3.000
1CS  C4'     N5'     C6'          115.19 3.000
1CS  C7'     C6'     N1'          119.27 3.000
1CS  N5'     C6'     C7'          114.23 3.000
1CS  N5'     C6'     N1'          126.50 3.000
1CS  H7'1    C7'     H7'2         109.14 3.000
1CS  H7'1    C7'     H7'3         109.00 3.000
1CS  H7'2    C7'     H7'3         109.14 3.000
1CS  C6'     C7'     H7'1         109.40 3.000
1CS  C6'     C7'     H7'2         110.72 3.000
1CS  C6'     C7'     H7'3         109.40 3.000
1CS  C6'     N1'     C2'          117.77 3.000
1CS  N1'     C2'     N10          117.13 3.000
1CS  N1'     C2'     N3'          115.33 3.000
1CS  N3'     C2'     N10          127.54 3.000
1CS  C2'     N3'     C9           116.69 3.000
1CS  N3'     C9      N8           113.26 3.000
1CS  N3'     C9      O9           124.03 3.000
1CS  O9      C9      N8           122.71 3.000
1CS  HN8     N8      S7           116.95 3.000
1CS  C9      N8      HN8          117.23 3.000
1CS  C9      N8      S7           125.12 3.000
1CS  N8      S7      C2           101.29 3.000
1CS  N8      S7      O7A          108.61 3.000
1CS  N8      S7      O7B          109.77 3.000
1CS  O7A     S7      C2           108.26 3.000
1CS  O7A     S7      O7B          120.27 3.000
1CS  O7B     S7      C2           106.96 3.000
1CS  C3      C2      C1           120.04 3.000
1CS  S7      C2      C3           117.99 3.000
1CS  S7      C2      C1           121.98 3.000
1CS  H3      C3      C4           118.22 3.000
1CS  C2      C3      H3           121.79 3.000
1CS  C2      C3      C4           119.99 3.000
1CS  H4      C4      C5           119.93 3.000
1CS  C3      C4      H4           119.91 3.000
1CS  C3      C4      C5           120.15 3.000
1CS  H5      C5      C6           119.98 3.000
1CS  C4      C5      H5           120.01 3.000
1CS  C4      C5      C6           120.01 3.000
1CS  H6      C6      C1           120.83 3.000
1CS  C5      C6      H6           118.81 3.000
1CS  C5      C6      C1           120.35 3.000
1CS  C6      C1      CL11         116.92 3.000
1CS  C2      C1      C6           119.46 3.000
1CS  C2      C1      CL11         123.61 3.000
1CS  C2'     N10     H10          120.06 3.000
1CS  C4'     N10     H10          118.93 3.000
1CS  C4'     N10     C2'          121.02 3.000
#
loop_
_chem_comp_tor.comp_id
_chem_comp_tor.id
_chem_comp_tor.atom_id_1
_chem_comp_tor.atom_id_2
_chem_comp_tor.atom_id_3
_chem_comp_tor.atom_id_4
_chem_comp_tor.value_angle
_chem_comp_tor.value_angle_esd
_chem_comp_tor.period
1CS Var_1         H5'1    C5'     O4'     C4'          179.58   0.0 0
1CS Var_2         C5'     O4'     C4'     N10         -179.35   0.0 0
1CS CONST_1       N5'     C4'     N10     H10          179.57  20.0 1
1CS CONST_2       O4'     C4'     N5'     C6'         -179.97  20.0 1
1CS CONST_3       C4'     N5'     C6'     C7'         -179.60  20.0 1
1CS CONST_4       C7'     C6'     N1'     C2'         -179.94  20.0 1
1CS Var_3         N5'     C6'     C7'     H7'1         -59.66   0.0 0
1CS CONST_5       C6'     N1'     C2'     N10           -0.76  20.0 1
1CS CONST_6       N1'     C2'     N10     H10         -179.13  20.0 1
1CS Var_4         N1'     C2'     N3'     C9          -179.51   0.0 0
1CS Var_5         C2'     N3'     C9      N8            95.75   0.0 0
1CS Var_6         N3'     C9      N8      HN8            0.21   0.0 0
1CS Var_7         HN8     N8      S7      C2          -104.49   0.0 0
1CS Var_8         N8      S7      C2      C3          -117.64   0.0 0
1CS CONST_7       C3      C2      C1      C6             0.47  20.0 1
1CS CONST_8       S7      C2      C3      H3            -0.37  20.0 1
1CS CONST_9       H3      C3      C4      H4            -0.03  20.0 1
1CS CONST_10      H4      C4      C5      H5             0.06  20.0 1
1CS CONST_11      H5      C5      C6      H6             0.12  20.0 1
1CS CONST_12      H6      C6      C1      CL11           0.32  20.0 1
#
loop_
_chem_comp_tree.comp_id
_chem_comp_tree.atom_id
_chem_comp_tree.atom_back
_chem_comp_tree.atom_forward
_chem_comp_tree.connect_type
1CS      C5'    ?      H5'1   START
1CS      H5'1   C5'    ?      ?
1CS      H5'2   C5'    ?      ?
1CS      H5'3   C5'    ?      ?
1CS      O4'    C5'    C4'    ?
1CS      C4'    O4'    N10    ?
1CS      N10    C4'    H10    ?
1CS      H10    N10    ?      ?
1CS      C2'    N10    N1'    ?
1CS      N1'    C2'    C6'    ?
1CS      C6'    N1'    C7'    ?
1CS      C7'    C6'    H7'1   ?
1CS      H7'1   C7'    ?      ?
1CS      H7'2   C7'    ?      ?
1CS      H7'3   C7'    ?      ?
1CS      N5'    C6'    ?      ?
1CS      N3'    C2'    C9     ?
1CS      C9     N3'    N8     ?
1CS      N8     C9     HN8    ?
1CS      HN8    N8     ?      ?
1CS      S7     N8     C2     ?
1CS      C2     S7     C3     ?
1CS      C3     C2     H3     ?
1CS      H3     C3     ?      ?
1CS      C4     C3     H4     ?
1CS      H4     C4     ?      ?
1CS      C5     C4     H5     ?
1CS      H5     C5     ?      ?
1CS      C6     C5     H6     ?
1CS      H6     C6     ?      ?
1CS      C1     C6     CL11   ?
1CS      CL11   C1     ?      ?
1CS      O7A    S7     ?      ?
1CS      O7B    S7     ?      ?
1CS      O9     C9     ?      END
1CS      C4'    N5'    ?      ADD
1CS      C2     C1     ?      ADD
#
loop_
_chem_comp_plane_atom.comp_id
_chem_comp_plane_atom.plane_id
_chem_comp_plane_atom.atom_id
_chem_comp_plane_atom.dist_esd
1CS plan-1  N3'    0.020
1CS plan-1  C9     0.020
1CS plan-1  O9     0.020
1CS plan-1  N8     0.020
1CS plan-2  N1'    0.020
1CS plan-2  C2'    0.020
1CS plan-2  N3'    0.020
1CS plan-2  C9     0.020
1CS plan-2  N10    0.020
1CS plan-3  S7     0.020
1CS plan-3  C2     0.020
1CS plan-3  C3     0.020
1CS plan-3  C4     0.020
1CS plan-3  C5     0.020
1CS plan-3  C6     0.020
1CS plan-3  C1     0.020
1CS plan-3  CL11   0.020
1CS plan-4  C5'    0.020
1CS plan-4  O4'    0.020
1CS plan-4  C4'    0.020
1CS plan-4  N5'    0.020
1CS plan-4  C6'    0.020
1CS plan-4  C7'    0.020
1CS plan-4  N1'    0.020
1CS plan-4  C2'    0.020
1CS plan-4  N10    0.020
#
data_comp_NSP
#
loop_
_chem_comp_atom.comp_id
_chem_comp_atom.atom_id
_chem_comp_atom.type_symbol
_chem_comp_atom.type_energy
_chem_comp_atom.partial_charge
_chem_comp_atom.x
_chem_comp_atom.y
_chem_comp_atom.z
NSP        N       N   NT2   -0.99      0.1400   52.2650  124.2840
NSP        HN1     H   H     0.36       0.6906   52.6262  123.5182
NSP        HN2     H   H     0.36      -0.7118   52.7332  124.5584
NSP        CA      C   CH2   0.2535     0.5660   51.0920  124.9790
NSP        HCA1    H   HCH2  0.08      -0.3132   50.4585  124.8617
NSP        HCA2    H   HCH2  0.08       0.6088   51.4684  126.0010
NSP        CP      C   CR6   -0.1435    1.5640   50.1380  125.0170
NSP        CQ1     C   CR16  0.16       2.4290   49.9990  126.1330
NSP        HQ1     H   HCR6  0.15       2.3189   50.6480  126.9892
NSP        CQ2     C   CR6   0.41       1.8030   49.2180  123.9340
NSP        NR1     N   NRD6  -0.62      3.4070   49.0350  126.1190
NSP        NQ2     N   NT2   -0.9       1.0170   49.2720  122.8050
NSP        HQ21    H   H     0.4        1.1823   48.6296  122.0434
NSP        HQ22    H   H     0.4        0.2751   49.9541  122.7383
NSP        NR2     N   NRD6  -0.62      2.7980   48.2740  123.9770
NSP        CS      C   CR6   0.4765     3.6110   48.1730  125.0750
NSP        CS1     C   CH3   -0.0965    4.6210   47.2220  125.1330
NSP        HS11    H   HCH3  0.08       5.1472   47.3084  126.0837
NSP        HS12    H   HCH3  0.08       5.3214   47.3854  124.3139
NSP        HS13    H   HCH3  0.08       4.1873   46.2257  125.0469
#
loop_
_chem_comp_bond.comp_id
_chem_comp_bond.atom_id_1
_chem_comp_bond.atom_id_2
_chem_comp_bond.type
_chem_comp_bond.value_dist
_chem_comp_bond.value_dist_esd
NSP  HN1     N      single        1.019 0.020
NSP  HN2     N      single        1.019 0.020
NSP  CA      N      single        1.459 0.020
NSP  HCA1    CA     single        1.096 0.020
NSP  HCA2    CA     single        1.097 0.020
NSP  CP      CA     single        1.504 0.020
NSP  CQ1     CP     aromatic      1.389 0.020
NSP  HQ1     CQ1    single        1.086 0.020
NSP  NR1     CQ1    aromatic      1.347 0.020
NSP  CS      NR1    aromatic      1.345 0.020
NSP  CS1     CS     single        1.495 0.020
NSP  HS11    CS1    single        1.094 0.020
NSP  HS12    CS1    single        1.094 0.020
NSP  HS13    CS1    single        1.094 0.020
NSP  NR2     CS     aromatic      1.351 0.020
NSP  CQ2     NR2    aromatic      1.357 0.020
NSP  NQ2     CQ2    single        1.388 0.020
NSP  HQ21    NQ2    single        1.011 0.020
NSP  HQ22    NQ2    single        1.010 0.020
NSP  CP      CQ2    aromatic      1.396 0.020
#
loop_
_chem_comp_angle.comp_id
_chem_comp_angle.atom_id_1
_chem_comp_angle.atom_id_2
_chem_comp_angle.atom_id_3
_chem_comp_angle.value_angle
_chem_comp_angle.value_angle_esd
NSP  HN1     N       HN2          105.94 3.000
NSP  HN1     N       CA           109.70 3.000
NSP  HN2     N       CA           109.23 3.000
NSP  HCA1    CA      HCA2         105.66 3.000
NSP  HCA1    CA      CP           110.28 3.000
NSP  HCA2    CA      CP           109.70 3.000
NSP  N       CA      HCA1         110.28 3.000
NSP  N       CA      HCA2         108.63 3.000
NSP  N       CA      CP           112.08 3.000
NSP  CA      CP      CQ1          120.11 3.000
NSP  CA      CP      CQ2          124.12 3.000
NSP  CQ1     CP      CQ2          115.75 3.000
NSP  HQ1     CQ1     NR1          114.37 3.000
NSP  CP      CQ1     HQ1          121.12 3.000
NSP  CP      CQ1     NR1          124.51 3.000
NSP  CP      CQ2     NQ2          121.07 3.000
NSP  CP      CQ2     NR2          121.27 3.000
NSP  NQ2     CQ2     NR2          117.66 3.000
NSP  CQ1     NR1     CS           115.35 3.000
NSP  HQ21    NQ2     HQ22         119.18 3.000
NSP  CQ2     NQ2     HQ21         119.00 3.000
NSP  CQ2     NQ2     HQ22         121.82 3.000
NSP  CQ2     NR2     CS           117.76 3.000
NSP  NR1     CS      CS1          117.38 3.000
NSP  NR1     CS      NR2          125.34 3.000
NSP  NR2     CS      CS1          117.24 3.000
NSP  HS11    CS1     HS12         108.81 3.000
NSP  HS11    CS1     HS13         108.18 3.000
NSP  HS12    CS1     HS13         108.81 3.000
NSP  CS      CS1     HS11         110.66 3.000
NSP  CS      CS1     HS12         109.69 3.000
NSP  CS      CS1     HS13         110.64 3.000
#
loop_
_chem_comp_tor.comp_id
_chem_comp_tor.id
_chem_comp_tor.atom_id_1
_chem_comp_tor.atom_id_2
_chem_comp_tor.atom_id_3
_chem_comp_tor.atom_id_4
_chem_comp_tor.value_angle
_chem_comp_tor.value_angle_esd
_chem_comp_tor.period
NSP Var_1         HN1     N       CA      HCA1         -58.17   0.0 0
NSP Var_2         HCA1    CA      CP      CQ1         -137.39   0.0 0
NSP CONST_1       CA      CP      CQ1     HQ1            0.50  20.0 1
NSP CONST_2       CA      CP      CQ2     NQ2           -0.35  20.0 1
NSP CONST_3       HQ1     CQ1     NR1     CS           179.95  20.0 1
NSP Var_3         CP      CQ2     NQ2     HQ21        -179.67   0.0 0
NSP CONST_4       CP      CQ2     NR2     CS            -0.06  20.0 1
NSP CONST_5       CQ1     NR1     CS      CS1          178.74  20.0 1
NSP CONST_6       CQ2     NR2     CS      CS1         -178.66  20.0 1
NSP Var_4         NR1     CS      CS1     HS11          30.85   0.0 0
#
loop_
_chem_comp_tree.comp_id
_chem_comp_tree.atom_id
_chem_comp_tree.atom_back
_chem_comp_tree.atom_forward
_chem_comp_tree.connect_type
NSP      N      ?      HN1    START
NSP      HN1    N      ?      ?
NSP      HN2    N      ?      ?
NSP      CA     N      HCA1   ?
NSP      HCA1   CA     ?      ?
NSP      HCA2   CA     ?      ?
NSP      CP     CA     CQ1    ?
NSP      CQ1    CP     HQ1    ?
NSP      HQ1    CQ1    ?      ?
NSP      NR1    CQ1    CS     ?
NSP      CS     NR1    CS1    ?
NSP      CS1    CS     HS11   ?
NSP      HS11   CS1    ?      ?
NSP      HS12   CS1    ?      ?
NSP      HS13   CS1    ?      ?
NSP      NR2    CS     CQ2    ?
NSP      CQ2    NR2    NQ2    ?
NSP      NQ2    CQ2    HQ21   ?
NSP      HQ21   NQ2    ?      ?
NSP      HQ22   NQ2    ?      END
NSP      CP     CQ2    ?      ADD
#
loop_
_chem_comp_plane_atom.comp_id
_chem_comp_plane_atom.plane_id
_chem_comp_plane_atom.atom_id
_chem_comp_plane_atom.dist_esd
NSP plan-1  CA     0.020
NSP plan-1  CP     0.020
NSP plan-1  CQ1    0.020
NSP plan-1  NR1    0.020
NSP plan-1  CS     0.020
NSP plan-2  CA     0.020
NSP plan-2  CP     0.020
NSP plan-2  CQ2    0.020
NSP plan-2  NQ2    0.020
NSP plan-2  NR2    0.020
NSP plan-2  CS     0.020
#
data_comp_P22
#
loop_
_chem_comp_atom.comp_id
_chem_comp_atom.atom_id
_chem_comp_atom.type_symbol
_chem_comp_atom.type_energy
_chem_comp_atom.partial_charge
_chem_comp_atom.x
_chem_comp_atom.y
_chem_comp_atom.z
P22        C6      C   CH3   -0.17203767313   26.3370   36.0990  132.4090
P22        H61     H   HCH3  0.156383379501   25.4913   35.4806  132.1083
P22        H62     H   HCH3  0.156383379501   26.1039   36.6018  133.3476
P22        H63     H   HCH3  0.156383379501   27.2175   35.4704  132.5424
P22        C7      C   CH2   0.194278116343   26.6150   37.1420  131.3280
P22        H71     H   HCH2  0.156383379501   25.6229   37.5920  131.2911
P22        H72     H   HCH2  0.156383379501   26.7365   36.4607  130.4859
P22        O7      O   O2    -0.499616620499   27.2900   38.1480  130.8480
P22        PA      P   P     1.10829916898   27.6700   39.3800  131.4560
P22        O3B     O   O     -0.731195567867   28.4090   40.1820  130.5530
P22        H3B     H   H     0.554278116343   27.8498   40.3523  129.7915
P22        O1A     O   O     -0.731195567867   26.4680   40.1030  131.9130
P22        H1A     H   H     0.554278116343   25.9431   40.3131  131.1371
P22        O3A     O   O2    -0.490353462604   28.5390   39.0370  132.7850
P22        PB      P   P     1.44707811634   29.9320   38.2820  133.0130
P22        O2B     O   OP    -0.919406094183   29.5190   36.8960  133.3910
P22        O2A     O   OP    -0.919406094183   30.5540   39.1610  134.0410
P22        O1B     O   O     -0.731195567867   30.7050   38.3360  131.7560
P22        H1B     H   H     0.554278116343   30.2717   37.7580  131.1237
#
loop_
_chem_comp_bond.comp_id
_chem_comp_bond.atom_id_1
_chem_comp_bond.atom_id_2
_chem_comp_bond.type
_chem_comp_bond.value_dist
_chem_comp_bond.value_dist_esd
P22  H61     C6     single        1.094 0.020
P22  H62     C6     single        1.095 0.020
P22  H63     C6     single        1.095 0.020
P22  C7      C6     single        1.514 0.020
P22  H71     C7     single        1.094 0.020
P22  H72     C7     single        1.094 0.020
P22  O7      C7     single        1.420 0.020
P22  PA      O7     single        1.600 0.020
P22  O3B     PA     single        1.601 0.020
P22  H3B     O3B    single        0.981 0.020
P22  O1A     PA     single        1.601 0.020
P22  H1A     O1A    single        0.981 0.020
P22  O3A     PA     single        1.605 0.020
P22  PB      O3A    single        1.630 0.020
P22  O2B     PB     single        1.513 0.020
P22  O2A     PB     single        1.513 0.020
P22  O1B     PB     single        1.633 0.020
P22  H1B     O1B    single        0.981 0.020
#
loop_
_chem_comp_angle.comp_id
_chem_comp_angle.atom_id_1
_chem_comp_angle.atom_id_2
_chem_comp_angle.atom_id_3
_chem_comp_angle.value_angle
_chem_comp_angle.value_angle_esd
P22  H61     C6      H62          108.83 3.000
P22  H61     C6      H63          108.84 3.000
P22  H61     C6      C7           110.92 3.000
P22  H62     C6      H63          106.90 3.000
P22  H62     C6      C7           110.59 3.000
P22  H63     C6      C7           110.64 3.000
P22  H71     C7      H72          108.89 3.000
P22  H71     C7      O7           109.55 3.000
P22  H72     C7      O7           109.04 3.000
P22  C6      C7      H71          110.24 3.000
P22  C6      C7      H72          110.37 3.000
P22  C6      C7      O7           108.74 3.000
P22  C7      O7      PA           119.05 3.000
P22  O3B     PA      O1A          109.73 3.000
P22  O3B     PA      O3A          107.85 3.000
P22  O1A     PA      O3A          107.76 3.000
P22  O7      PA      O3B          110.90 3.000
P22  O7      PA      O1A          111.62 3.000
P22  O7      PA      O3A          108.86 3.000
P22  PA      O3B     H3B          119.46 3.000
P22  PA      O1A     H1A          119.45 3.000
P22  PA      O3A     PB           132.02 3.000
P22  O2B     PB      O2A          120.75 3.000
P22  O2B     PB      O1B          108.56 3.000
P22  O2A     PB      O1B          108.37 3.000
P22  O3A     PB      O2B          109.22 3.000
P22  O3A     PB      O2A          108.62 3.000
P22  O3A     PB      O1B           99.15 3.000
P22  PB      O1B     H1B          118.38 3.000
#
loop_
_chem_comp_tor.comp_id
_chem_comp_tor.id
_chem_comp_tor.atom_id_1
_chem_comp_tor.atom_id_2
_chem_comp_tor.atom_id_3
_chem_comp_tor.atom_id_4
_chem_comp_tor.value_angle
_chem_comp_tor.value_angle_esd
_chem_comp_tor.period
P22 Var_1         H61     C6      C7      H71           60.06   0.0 0
P22 Var_2         H71     C7      O7      PA           -53.61   0.0 0
P22 Var_3         C7      O7      PA      O3B         -178.30   0.0 0
P22 Var_4         O3B     PA      O1A     H1A           60.92   0.0 0
P22 Var_5         O3B     PA      O3A     PB           -60.13   0.0 0
P22 Var_6         O7      PA      O3B     H3B           62.61   0.0 0
P22 Var_7         PA      O3A     PB      O2B          -48.48   0.0 0
P22 Var_8         O2B     PB      O1B     H1B           36.35   0.0 0
#
loop_
_chem_comp_tree.comp_id
_chem_comp_tree.atom_id
_chem_comp_tree.atom_back
_chem_comp_tree.atom_forward
_chem_comp_tree.connect_type
P22      C6     ?      H61    START
P22      H61    C6     ?      ?
P22      H62    C6     ?      ?
P22      H63    C6     ?      ?
P22      C7     C6     H71    ?
P22      H71    C7     ?      ?
P22      H72    C7     ?      ?
P22      O7     C7     PA     ?
P22      PA     O7     O3B    ?
P22      O3B    PA     H3B    ?
P22      H3B    O3B    ?      ?
P22      O1A    PA     H1A    ?
P22      H1A    O1A    ?      ?
P22      O3A    PA     PB     ?
P22      PB     O3A    O2B    ?
P22      O2B    PB     ?      ?
P22      O2A    PB     ?      ?
P22      O1B    PB     H1B    ?
P22      H1B    O1B    ?      END
#
data_comp_YF3
#
loop_
_chem_comp_atom.comp_id
_chem_comp_atom.atom_id
_chem_comp_atom.type_symbol
_chem_comp_atom.type_energy
_chem_comp_atom.partial_charge
_chem_comp_atom.x
_chem_comp_atom.y
_chem_comp_atom.z
YF3        N1'     N   NR16  -0.8191   18.5120   35.8690  129.7130
YF3        H1'     H   HNH1  0.4       18.0294   36.1591  128.8745
YF3        C2'     C   CR6   0.439     18.2250   36.5210  130.8760
YF3        CM2     C   CH3   -0.179    17.2960   37.5470  130.8950
YF3        HM21    H   HCH3  0.08      16.8994   37.6967  129.8908
YF3        HM22    H   HCH3  0.08      17.7749   38.4645  131.2370
YF3        HM23    H   HCH3  0.08      16.4821   37.2878  131.5721
YF3        N3'     N   NRD6  -0.621    18.8780   36.1300  132.0220
YF3        C4'     C   CR6   0.271     19.7930   35.1070  131.9780
YF3        N4'     N   NH2   -0.9      20.4220   34.7530  133.1540
YF3        H4'1    H   HNH2  0.4       21.1016   34.0058  133.1581
YF3        H4'2    H   HNH2  0.4       20.2028   35.2410  134.0107
YF3        C5'     C   CR6   -0.2764   20.1090   34.4080  130.7590
YF3        C6'     C   CH2   0.3473    19.4150   34.8450  129.6140
YF3        H6'1    H   HCH2  0.08      20.1672   35.1571  128.8895
YF3        H6'2    H   HCH2  0.08      18.8725   33.9828  129.2261
YF3        C7'     C   CH2   0.2242    21.0240   33.3830  130.7070
YF3        H7'1    H   HCH2  0.08      21.3424   33.4507  129.6667
YF3        H7'2    H   HCH2  0.08      20.3677   32.5215  130.8308
YF3        N3      N   N     -0.696    22.2120   32.8960  131.3130
YF3        C4      C   C     0.328     23.3780   33.6280  131.6320
YF3        CM4     C   CH3   -0.179    23.7610   33.7420  133.1250
YF3        HM41    H   HCH3  0.08      24.6742   34.3292  133.2220
YF3        HM42    H   HCH3  0.08      23.9245   32.7455  133.5353
YF3        HM43    H   HCH3  0.08      22.9544   34.2317  133.6707
YF3        S1      S   S2    -0.41     24.2220   34.4400  128.7240
YF3        H1      H   HSH1  0.18      23.1767   33.8045  128.1870
YF3        C2      C   CH2   0.131     24.1830   34.2570  130.4850
YF3        H21     H   HCH2  0.08      25.1639   33.8162  130.6628
YF3        H22     H   HCH2  0.08      24.1925   35.3017  130.7957
#
loop_
_chem_comp_bond.comp_id
_chem_comp_bond.atom_id_1
_chem_comp_bond.atom_id_2
_chem_comp_bond.type
_chem_comp_bond.value_dist
_chem_comp_bond.value_dist_esd
YF3  H1'     N1'    single        1.016 0.020
YF3  C6'     N1'    single        1.441 0.020
YF3  H6'1    C6'    single        1.095 0.020
YF3  H6'2    C6'    single        1.095 0.020
YF3  C5'     C6'    single        1.514 0.020
YF3  C7'     C5'    single        1.517 0.020
YF3  H7'1    C7'    single        1.094 0.020
YF3  H7'2    C7'    single        1.095 0.020
YF3  N3      C7'    single        1.455 0.020
YF3  C4      N3     double        1.287 0.020
YF3  CM4     C4     single        1.513 0.020
YF3  HM41    CM4    single        1.093 0.020
YF3  HM42    CM4    single        1.093 0.020
YF3  HM43    CM4    single        1.094 0.020
YF3  C2      C4     single        1.511 0.020
YF3  H21     C2     single        1.094 0.020
YF3  H22     C2     single        1.091 0.020
YF3  S1      C2     single        1.810 0.020
YF3  H1      S1     single        1.341 0.020
YF3  C4'     C5'    double        1.364 0.020
YF3  N4'     C4'    single        1.378 0.020
YF3  H4'1    N4'    single        1.010 0.020
YF3  H4'2    N4'    single        1.012 0.020
YF3  N3'     C4'    single        1.391 0.020
YF3  C2'     N3'    double        1.299 0.020
YF3  CM2     C2'    single        1.509 0.020
YF3  HM21    CM2    single        1.094 0.020
YF3  HM22    CM2    single        1.094 0.020
YF3  HM23    CM2    single        1.094 0.020
YF3  N1'     C2'    single        1.372 0.020
#
loop_
_chem_comp_angle.comp_id
_chem_comp_angle.atom_id_1
_chem_comp_angle.atom_id_2
_chem_comp_angle.atom_id_3
_chem_comp_angle.value_angle
_chem_comp_angle.value_angle_esd
YF3  H1'     N1'     C6'          117.75 3.000
YF3  H1'     N1'     C2'          120.61 3.000
YF3  C2'     N1'     C6'          121.64 3.000
YF3  CM2     C2'     N3'          117.54 3.000
YF3  N1'     C2'     CM2          116.53 3.000
YF3  N1'     C2'     N3'          125.93 3.000
YF3  HM21    CM2     HM22         109.08 3.000
YF3  HM21    CM2     HM23         109.04 3.000
YF3  HM22    CM2     HM23         109.08 3.000
YF3  C2'     CM2     HM21         109.37 3.000
YF3  C2'     CM2     HM22         110.86 3.000
YF3  C2'     CM2     HM23         109.38 3.000
YF3  C2'     N3'     C4'          118.14 3.000
YF3  N4'     C4'     C5'          120.80 3.000
YF3  N3'     C4'     C5'          121.14 3.000
YF3  N3'     C4'     N4'          118.05 3.000
YF3  H4'1    N4'     H4'2         119.85 3.000
YF3  C4'     N4'     H4'1         121.88 3.000
YF3  C4'     N4'     H4'2         118.27 3.000
YF3  C6'     C5'     C7'          113.19 3.000
YF3  C4'     C5'     C6'          122.34 3.000
YF3  C4'     C5'     C7'          124.46 3.000
YF3  H6'1    C6'     H6'2         108.25 3.000
YF3  C5'     C6'     H6'1         109.95 3.000
YF3  C5'     C6'     H6'2         109.93 3.000
YF3  N1'     C6'     H6'1         108.95 3.000
YF3  N1'     C6'     H6'2         108.90 3.000
YF3  N1'     C6'     C5'          110.81 3.000
YF3  H7'1    C7'     H7'2         103.61 3.000
YF3  H7'1    C7'     N3           114.66 3.000
YF3  H7'2    C7'     N3           108.26 3.000
YF3  C5'     C7'     H7'1         109.34 3.000
YF3  C5'     C7'     H7'2         111.45 3.000
YF3  C5'     C7'     N3           109.43 3.000
YF3  C7'     N3      C4           123.02 3.000
YF3  CM4     C4      C2           116.63 3.000
YF3  N3      C4      CM4          116.92 3.000
YF3  N3      C4      C2           126.44 3.000
YF3  HM41    CM4     HM42         109.21 3.000
YF3  HM41    CM4     HM43         108.93 3.000
YF3  HM42    CM4     HM43         108.96 3.000
YF3  C4      CM4     HM41         109.26 3.000
YF3  C4      CM4     HM42         109.65 3.000
YF3  C4      CM4     HM43         110.80 3.000
YF3  H1      S1      C2            96.91 3.000
YF3  H21     C2      H22          107.22 3.000
YF3  C4      C2      H21          109.09 3.000
YF3  C4      C2      H22          111.87 3.000
YF3  C4      C2      S1           109.26 3.000
YF3  S1      C2      H21          108.60 3.000
YF3  S1      C2      H22          110.71 3.000
#
loop_
_chem_comp_tor.comp_id
_chem_comp_tor.id
_chem_comp_tor.atom_id_1
_chem_comp_tor.atom_id_2
_chem_comp_tor.atom_id_3
_chem_comp_tor.atom_id_4
_chem_comp_tor.value_angle
_chem_comp_tor.value_angle_esd
_chem_comp_tor.period
YF3 CONST_1       H1'     N1'     C6'     H6'1          58.87  20.0 3
YF3 CONST_2       H1'     N1'     C2'     CM2            0.16  20.0 1
YF3 CONST_3       CM2     C2'     N3'     C4'         -179.91  20.0 1
YF3 Var_1         N1'     C2'     CM2     HM21         -59.82   0.0 0
YF3 CONST_4       C2'     N3'     C4'     C5'           -0.53  20.0 1
YF3 CONST_5       N4'     C4'     C5'     C6'         -178.56  20.0 1
YF3 Var_2         N3'     C4'     N4'     H4'1        -177.73   0.0 0
YF3 Var_3         C6'     C5'     C7'     H7'1         -38.84   0.0 0
YF3 CONST_6       C4'     C5'     C6'     H6'1         120.14  20.0 3
YF3 Var_4         H7'1    C7'     N3      C4             7.56   0.0 0
YF3 Var_5         C7'     N3      C4      CM4         -179.20   0.0 0
YF3 Var_6         CM4     C4      C2      H21          -28.07   0.0 0
YF3 Var_7         N3      C4      CM4     HM41        -120.55   0.0 0
YF3 Var_8         H1      S1      C2      H21         -177.83   0.0 0
#
loop_
_chem_comp_tree.comp_id
_chem_comp_tree.atom_id
_chem_comp_tree.atom_back
_chem_comp_tree.atom_forward
_chem_comp_tree.connect_type
YF3      N1'    ?      H1'    START
YF3      H1'    N1'    ?      ?
YF3      C6'    N1'    H6'1   ?
YF3      H6'1   C6'    ?      ?
YF3      H6'2   C6'    ?      ?
YF3      C5'    C6'    C7'    ?
YF3      C7'    C5'    H7'1   ?
YF3      H7'1   C7'    ?      ?
YF3      H7'2   C7'    ?      ?
YF3      N3     C7'    C4     ?
YF3      C4     N3     CM4    ?
YF3      CM4    C4     HM41   ?
YF3      HM41   CM4    ?      ?
YF3      HM42   CM4    ?      ?
YF3      HM43   CM4    ?      ?
YF3      C2     C4     H21    ?
YF3      H21    C2     ?      ?
YF3      H22    C2     ?      ?
YF3      S1     C2     H1     ?
YF3      H1     S1     ?      ?
YF3      C4'    C5'    N4'    ?
YF3      N4'    C4'    H4'1   ?
YF3      H4'1   N4'    ?      ?
YF3      H4'2   N4'    ?      ?
YF3      N3'    C4'    C2'    ?
YF3      C2'    N3'    CM2    ?
YF3      CM2    C2'    HM21   ?
YF3      HM21   CM2    ?      ?
YF3      HM22   CM2    ?      ?
YF3      HM23   CM2    ?      END
YF3      N1'    C2'    ?      ADD
#
loop_
_chem_comp_plane_atom.comp_id
_chem_comp_plane_atom.plane_id
_chem_comp_plane_atom.atom_id
_chem_comp_plane_atom.dist_esd
YF3 plan-1  C7'    0.020
YF3 plan-1  N3     0.020
YF3 plan-1  C4     0.020
YF3 plan-1  C2     0.020
YF3 plan-2  N1'    0.020
YF3 plan-2  C2'    0.020
YF3 plan-2  CM2    0.020
YF3 plan-2  N3'    0.020
YF3 plan-2  C4'    0.020
YF3 plan-2  C5'    0.020
YF3 plan-2  C6'    0.020
#
data_comp_P25
#
loop_
_chem_comp_atom.comp_id
_chem_comp_atom.atom_id
_chem_comp_atom.type_symbol
_chem_comp_atom.type_energy
_chem_comp_atom.partial_charge
_chem_comp_atom.x
_chem_comp_atom.y
_chem_comp_atom.z
P25        C4      C   CH2   -0.1159    0.0080   52.5270  121.3210
P25        H41     H   HCH2  0.126957142857    0.6189   51.6830  121.0006
P25        H42     H   HCH2  0.126957142857   -0.0885   52.5142  122.4066
P25        CM4     C   CH3   -0.198757142857   -1.4280   52.2860  120.7410
P25        HM41    H   HCH3  0.126957142857   -1.3853   52.2898  119.6518
P25        HM42    H   HCH3  0.126957142857   -2.0949   53.0782  121.0812
P25        HM43    H   HCH3  0.126957142857   -1.8024   51.3224  121.0866
P25        C5      C   CH2   -0.1159    0.7950   53.7990  120.9650
P25        H51     H   HCH2  0.126957142857    0.1583   54.6244  121.2834
P25        H52     H   HCH2  0.126957142857    0.8656   53.7933  119.8773
P25        C6      C   CH2   -0.1159    2.2020   54.1690  121.4540
P25        H61     H   HCH2  0.126957142857    2.7978   53.2710  121.2906
P25        H62     H   HCH2  0.126957142857    2.0880   54.3396  122.5245
P25        C7      C   CH2   0.165528571429    3.0590   55.2810  120.9840
P25        H71     H   HCH2  0.126957142857    2.3239   56.0650  121.1658
P25        H72     H   HCH2  0.126957142857    3.0340   54.9964  119.9321
P25        O7      O   O2    -0.521071428571    4.1760   56.1640  120.8620
P25        PA      P   P     1.09587142857    5.0260   56.1330  119.6790
P25        O3B     O   O     -0.748928571429    6.0260   57.1050  119.8360
P25        H3B     H   H     0.531957142857    6.5365   56.8731  120.6152
P25        O2A     O   O     -0.748928571429    5.7070   54.9000  119.5070
P25        H2A     H   H     0.531957142857    6.2057   54.7295  120.3094
P25        O3A     O   O2    -0.511957142857    4.1790   56.4950  118.4080
P25        PB      P   P     1.4407     3.2390   57.6940  118.0020
P25        O1B     O   OP    -0.934114285714    1.9260   57.3240  118.3820
P25        O1A     O   OP    -0.934114285714    3.4820   57.8210  116.5800
P25        O2B     O   O     -0.748928571429    3.8470   58.8460  118.7750
P25        H2B     H   H     0.531957142857    3.6535   58.7059  119.7048
#
loop_
_chem_comp_bond.comp_id
_chem_comp_bond.atom_id_1
_chem_comp_bond.atom_id_2
_chem_comp_bond.type
_chem_comp_bond.value_dist
_chem_comp_bond.value_dist_esd
P25  H41     C4     single        1.096 0.020
P25  H42     C4     single        1.096 0.020
P25  CM4     C4     single        1.520 0.020
P25  HM41    CM4    single        1.095 0.020
P25  HM42    CM4    single        1.095 0.020
P25  HM43    CM4    single        1.094 0.020
P25  C5      C4     single        1.528 0.020
P25  H51     C5     single        1.097 0.020
P25  H52     C5     single        1.097 0.020
P25  C6      C5     single        1.527 0.020
P25  H61     C6     single        1.097 0.020
P25  H62     C6     single        1.097 0.020
P25  C7      C6     single        1.523 0.020
P25  H71     C7     single        1.095 0.020
P25  H72     C7     single        1.095 0.020
P25  O7      C7     single        1.422 0.020
P25  PA      O7     single        1.600 0.020
P25  O3B     PA     single        1.601 0.020
P25  H3B     O3B    single        0.981 0.020
P25  O2A     PA     single        1.601 0.020
P25  H2A     O2A    single        0.981 0.020
P25  O3A     PA     single        1.605 0.020
P25  PB      O3A    single        1.630 0.020
P25  O1B     PB     single        1.513 0.020
P25  O1A     PB     single        1.513 0.020
P25  O2B     PB     single        1.633 0.020
P25  H2B     O2B    single        0.981 0.020
#
loop_
_chem_comp_angle.comp_id
_chem_comp_angle.atom_id_1
_chem_comp_angle.atom_id_2
_chem_comp_angle.atom_id_3
_chem_comp_angle.value_angle
_chem_comp_angle.value_angle_esd
P25  H41     C4      H42          107.22 3.000
P25  H41     C4      CM4          109.14 3.000
P25  H41     C4      C5           109.86 3.000
P25  H42     C4      CM4          109.15 3.000
P25  H42     C4      C5           109.87 3.000
P25  CM4     C4      C5           111.50 3.000
P25  HM41    CM4     HM42         108.31 3.000
P25  HM41    CM4     HM43         108.08 3.000
P25  HM42    CM4     HM43         108.08 3.000
P25  C4      CM4     HM41         111.00 3.000
P25  C4      CM4     HM42         111.00 3.000
P25  C4      CM4     HM43         110.26 3.000
P25  H51     C5      H52          107.13 3.000
P25  H51     C5      C6           109.58 3.000
P25  H52     C5      C6           109.56 3.000
P25  C4      C5      H51          109.58 3.000
P25  C4      C5      H52          109.57 3.000
P25  C4      C5      C6           111.33 3.000
P25  H61     C6      H62          105.83 3.000
P25  H61     C6      C7           109.46 3.000
P25  H62     C6      C7           109.30 3.000
P25  C5      C6      H61          110.17 3.000
P25  C5      C6      H62          110.27 3.000
P25  C5      C6      C7           111.64 3.000
P25  H71     C7      H72          107.92 3.000
P25  H71     C7      O7           107.72 3.000
P25  H72     C7      O7           110.37 3.000
P25  C6      C7      H71          110.62 3.000
P25  C6      C7      H72          111.07 3.000
P25  C6      C7      O7           109.08 3.000
P25  C7      O7      PA           119.79 3.000
P25  O3B     PA      O2A          109.71 3.000
P25  O3B     PA      O3A          107.84 3.000
P25  O2A     PA      O3A          107.73 3.000
P25  O7      PA      O3B          110.89 3.000
P25  O7      PA      O2A          111.68 3.000
P25  O7      PA      O3A          108.86 3.000
P25  PA      O3B     H3B          119.46 3.000
P25  PA      O2A     H2A          119.45 3.000
P25  PA      O3A     PB           132.11 3.000
P25  O1B     PB      O1A          120.74 3.000
P25  O1B     PB      O2B          108.57 3.000
P25  O1A     PB      O2B          108.38 3.000
P25  O3A     PB      O1B          109.21 3.000
P25  O3A     PB      O1A          108.62 3.000
P25  O3A     PB      O2B           99.17 3.000
P25  PB      O2B     H2B          118.38 3.000
#
loop_
_chem_comp_tor.comp_id
_chem_comp_tor.id
_chem_comp_tor.atom_id_1
_chem_comp_tor.atom_id_2
_chem_comp_tor.atom_id_3
_chem_comp_tor.atom_id_4
_chem_comp_tor.value_angle
_chem_comp_tor.value_angle_esd
_chem_comp_tor.period
P25 Var_1         H41     C4      CM4     HM41         -61.29   0.0 0
P25 Var_2         H41     C4      C5      H51          179.77   0.0 0
P25 Var_3         H51     C5      C6      H61          179.54   0.0 0
P25 Var_4         H61     C6      C7      H71         -176.88   0.0 0
P25 Var_5         H71     C7      O7      PA          -134.53   0.0 0
P25 Var_6         C7      O7      PA      O3B         -179.00   0.0 0
P25 Var_7         O3B     PA      O2A     H2A           60.86   0.0 0
P25 Var_8         O3B     PA      O3A     PB           -61.32   0.0 0
P25 Var_9         O7      PA      O3B     H3B           62.66   0.0 0
P25 Var_10        PA      O3A     PB      O1B          -49.46   0.0 0
P25 Var_11        O1B     PB      O2B     H2B           36.33   0.0 0
#
loop_
_chem_comp_tree.comp_id
_chem_comp_tree.atom_id
_chem_comp_tree.atom_back
_chem_comp_tree.atom_forward
_chem_comp_tree.connect_type
P25      C4     ?      H41    START
P25      H41    C4     ?      ?
P25      H42    C4     ?      ?
P25      CM4    C4     HM41   ?
P25      HM41   CM4    ?      ?
P25      HM42   CM4    ?      ?
P25      HM43   CM4    ?      ?
P25      C5     C4     H51    ?
P25      H51    C5     ?      ?
P25      H52    C5     ?      ?
P25      C6     C5     H61    ?
P25      H61    C6     ?      ?
P25      H62    C6     ?      ?
P25      C7     C6     H71    ?
P25      H71    C7     ?      ?
P25      H72    C7     ?      ?
P25      O7     C7     PA     ?
P25      PA     O7     O3B    ?
P25      O3B    PA     H3B    ?
P25      H3B    O3B    ?      ?
P25      O2A    PA     H2A    ?
P25      H2A    O2A    ?      ?
P25      O3A    PA     PB     ?
P25      PB     O3A    O1B    ?
P25      O1B    PB     ?      ?
P25      O1A    PB     ?      ?
P25      O2B    PB     H2B    ?
P25      H2B    O2B    ?      END
