# Supplementary material for: High-throughput quantum-mechanics/molecular-mechanics (ONIOM) macromolecular crystallographic refinement with PHENIX/DivCon: the impact of mixed Hamiltonian methods on ligand and protein structure
Source: Acta Crystallogr D Struct Biol. 2018 Oct 29;74(Pt 11):1063–77. doi: 10.1107/S2059798318012913 (PMC6213575; doi:10.1107/S2059798318012913)
Supplement: Supplementary file 2 [file d-74-01063-sup2.gz › results_ONIOM/1TOW-H_refine_001.pdb]

REMARK Date 2017-01-11 Time 13:46:06 EST -0500 (1484160366.55 s)
REMARK PHENIX refinement
REMARK 
REMARK ****************** INPUT FILES AND LABELS ******************************
REMARK Reflections:
REMARK   file name      : 1TOW.sf
REMARK   labels         : ['r1towsf,wavelength_id=1,_refln.F_meas_au,_refln.F_meas_sigma_au']
REMARK R-free flags:
REMARK   file name      : None
REMARK   label          : R-free-flags
REMARK   test_flag_value: 1
REMARK Model file name(s): 
REMARK   /scratch/oleg/2711277.gondor.quantumbioinc.com/1TOW-H.pdb
REMARK 
REMARK ******************** REFINEMENT SUMMARY: QUICK FACTS *******************
REMARK Start: r_work = 0.1905 r_free = 0.1892 bonds = 0.011 angles = 1.423
REMARK Final: r_work = 0.1502 r_free = 0.2180 bonds = 0.018 angles = 2.225
REMARK ************************************************************************
REMARK 
REMARK ****************** REFINEMENT STATISTICS STEP BY STEP ******************
REMARK leading digit, like 1_, means number of macro-cycle                     
REMARK 0    : statistics at the very beginning when nothing is done yet        
REMARK 1_bss: bulk solvent correction and/or (anisotropic) scaling             
REMARK 1_xyz: refinement of coordinates                                        
REMARK 1_adp: refinement of ADPs (Atomic Displacement Parameters)              
REMARK 1_occ: refinement of occupancies                                        
REMARK ------------------------------------------------------------------------
REMARK  stage       r-work r-free bonds angles b_min b_max b_ave n_water shift
REMARK       0    : 0.2598 0.2733 0.011  1.42   9.3  85.9  20.4 522      0.000
REMARK       1_bss: 0.1905 0.1892 0.011  1.42   9.3  85.8  20.3 522      0.000
REMARK 1_settarget: 0.1905 0.1892 0.011  1.42   9.3  85.8  20.3 522      0.000
REMARK       1_nqh: 0.1907 0.1888 0.011  1.42   9.3  85.8  20.3 522      0.004
REMARK    1_weight: 0.1907 0.1888 0.011  1.42   9.3  85.8  20.3 522      0.004
REMARK    1_checkH: 0.1916 0.1907 0.011  1.42   9.3  85.8  20.3 522      0.412
REMARK    1_xyzrec: 0.1755 0.2250 0.016  2.15   9.3  85.8  20.3 522      0.545
REMARK    1_checkH: 0.1754 0.2253 0.016  2.15   9.3  85.8  20.3 522      0.544
REMARK       1_adp: 0.1615 0.2248 0.016  2.15   9.1  80.8  20.9 522      0.544
REMARK   1_regHadp: 0.1609 0.2230 0.016  2.15   9.1  80.8  20.9 522      0.544
REMARK       2_bss: 0.1611 0.2242 0.016  2.15   9.1  80.8  20.9 522      0.544
REMARK 2_settarget: 0.1611 0.2242 0.016  2.15   9.1  80.8  20.9 522      0.544
REMARK 2_updatecdl: 0.1611 0.2242 0.016  2.16   9.1  80.8  20.9 522      0.544
REMARK       2_nqh: 0.1611 0.2242 0.016  2.16   9.1  80.8  20.9 522      0.544
REMARK    2_weight: 0.1611 0.2242 0.016  2.16   9.1  80.8  20.9 522      0.544
REMARK    2_checkH: 0.1611 0.2242 0.016  2.16   9.1  80.8  20.9 522      0.544
REMARK    2_xyzrec: 0.1581 0.2191 0.017  2.13   9.1  80.8  20.9 522      0.541
REMARK    2_checkH: 0.1582 0.2192 0.017  2.13   9.1  80.8  20.9 522      0.542
REMARK       2_adp: 0.1546 0.2185 0.017  2.13   8.0  75.8  20.5 522      0.542
REMARK   2_regHadp: 0.1547 0.2187 0.017  2.13   8.0  75.8  20.5 522      0.542
REMARK       3_bss: 0.1544 0.2175 0.017  2.13   8.2  76.0  20.8 522      0.542
REMARK 3_settarget: 0.1544 0.2175 0.017  2.13   8.2  76.0  20.8 522      0.542
REMARK 3_updatecdl: 0.1544 0.2175 0.017  2.13   8.2  76.0  20.8 522      0.542
REMARK       3_nqh: 0.1544 0.2175 0.017  2.13   8.2  76.0  20.8 522      0.542
REMARK    3_weight: 0.1544 0.2175 0.017  2.13   8.2  76.0  20.8 522      0.542
REMARK    3_checkH: 0.1544 0.2175 0.017  2.13   8.2  76.0  20.8 522      0.542
REMARK    3_xyzrec: 0.1505 0.2176 0.018  2.23   8.2  76.0  20.8 522      0.566
REMARK    3_checkH: 0.1505 0.2176 0.018  2.23   8.2  76.0  20.8 522      0.566
REMARK       3_adp: 0.1503 0.2177 0.018  2.23   7.9  75.5  20.7 522      0.566
REMARK   3_regHadp: 0.1503 0.2177 0.018  2.23   7.9  75.5  20.7 522      0.566
REMARK         end: 0.1502 0.2180 0.018  2.23   8.1  75.8  20.9 522      0.566
REMARK ------------------------------------------------------------------------
REMARK MODEL CONTENT.
REMARK  ELEMENT        ATOM RECORD COUNT   OCCUPANCY SUM
REMARK        C                      658          658.00
REMARK        H                     1399         1399.00
REMARK        O                      356          356.00
REMARK        N                      174          174.00
REMARK        S                        6            6.00
REMARK      O1-                       21           21.00
REMARK    TOTAL                     2614         2614.00
REMARK -----------------------------------------------------------------------
REMARK r_free_flags.md5.hexdigest 22f378c03798d82e73c93951705195fa
REMARK 
REMARK IF THIS FILE IS FOR PDB DEPOSITION: REMOVE ALL FROM THIS LINE UP.
REMARK   3
REMARK   3 REFINEMENT.
REMARK   3   PROGRAM     : PHENIX (1.11.1_2575: ???)
REMARK   3   AUTHORS     : Adams,Afonine,Bunkoczi,Burnley,Chen,Dar,Davis,
REMARK   3               : Draizen,Echols,Gildea,Gros,Grosse-Kunstleve,Headd,
REMARK   3               : Hintze,Hung,Ioerger,Liebschner,McCoy,McKee,Moriarty,
REMARK   3               : Oeffner,Poon,Read,Richardson,Richardson,Sacchettini,
REMARK   3               : Sauter,Sobolev,Storoni,Terwilliger,Williams,Zwart
REMARK   3
REMARK   3  REFINEMENT TARGET : ML
REMARK   3  
REMARK   3  DATA USED IN REFINEMENT.
REMARK   3   RESOLUTION RANGE HIGH (ANGSTROMS) : 2.000   
REMARK   3   RESOLUTION RANGE LOW  (ANGSTROMS) : 14.901  
REMARK   3   MIN(FOBS/SIGMA_FOBS)              : 1.38  
REMARK   3   COMPLETENESS FOR RANGE        (%) : 93.78 
REMARK   3   NUMBER OF REFLECTIONS             : 8127      
REMARK   3   NUMBER OF REFLECTIONS (NON-ANOMALOUS) : 8127      
REMARK   3  
REMARK   3  FIT TO DATA USED IN REFINEMENT.
REMARK   3   R VALUE     (WORKING + TEST SET) : 0.1572
REMARK   3   R VALUE            (WORKING SET) : 0.1502
REMARK   3   FREE R VALUE                     : 0.2180
REMARK   3   FREE R VALUE TEST SET SIZE   (%) : 10.00 
REMARK   3   FREE R VALUE TEST SET COUNT      : 813       
REMARK   3  
REMARK   3  FIT TO DATA USED IN REFINEMENT (IN BINS).
REMARK   3   BIN  RESOLUTION RANGE  COMPL.    NWORK NFREE   RWORK  RFREE  CCWORK CCFREE
REMARK   3     1 14.9014 -  3.6199    0.98     1345   150  0.1421 0.1890   0.958  0.925
REMARK   3     2  3.6199 -  2.8800    0.98     1287   143  0.1400 0.2158   0.956  0.880
REMARK   3     3  2.8800 -  2.5179    0.98     1270   141  0.1652 0.2326   0.932  0.838
REMARK   3     4  2.5179 -  2.2886    0.97     1240   138  0.1633 0.2276   0.933  0.871
REMARK   3     5  2.2886 -  2.1251    0.95     1197   132  0.1608 0.2586   0.939  0.824
REMARK   3     6  2.1251 -  2.0001    0.76      975   109  0.1495 0.2384   0.948  0.893
REMARK   3  
REMARK   3  BULK SOLVENT MODELLING.
REMARK   3   METHOD USED        : FLAT BULK SOLVENT MODEL
REMARK   3   SOLVENT RADIUS     : 1.11    
REMARK   3   SHRINKAGE RADIUS   : 0.90    
REMARK   3   GRID STEP FACTOR   : 4.00    
REMARK   3  
REMARK   3  ERROR ESTIMATES.
REMARK   3   COORDINATE ERROR (MAXIMUM-LIKELIHOOD BASED)     : 0.21    
REMARK   3   PHASE ERROR (DEGREES, MAXIMUM-LIKELIHOOD BASED) : 20.72   
REMARK   3  
REMARK   3  STRUCTURE FACTORS CALCULATION ALGORITHM : FFT
REMARK   3  
REMARK   3  RESTRAINTS LIBRARY
REMARK   3    GEOSTD + MON.LIB. + CDL v1.2
REMARK   3  
REMARK   3  DEVIATIONS FROM IDEAL VALUES.
REMARK   3                 RMSD     MAX  COUNT
REMARK   3   BOND      :  0.018   0.082   1056
REMARK   3   ANGLE     :  2.225   8.629   1421
REMARK   3   CHIRALITY :  0.137   0.658    163
REMARK   3   PLANARITY :  0.022   0.152    180
REMARK   3   DIHEDRAL  : 13.950 140.696    632
REMARK   3   MIN NONBONDED DISTANCE : 1.875 
REMARK   3  
REMARK   3  MOLPROBITY STATISTICS.
REMARK   3   ALL-ATOM CLASHSCORE : 0.96
REMARK   3   RAMACHANDRAN PLOT:
REMARK   3     OUTLIERS : 0.78  %
REMARK   3     ALLOWED  : 3.10  %
REMARK   3     FAVORED  : 96.12 %
REMARK   3   ROTAMER OUTLIERS : 2.61 %
REMARK   3   CBETA DEVIATIONS : 1
REMARK   3   PEPTIDE PLANE:
REMARK   3     CIS-PROLINE     : 0
REMARK   3     CIS-GENERAL     : 0
REMARK   3     TWISTED PROLINE : 0
REMARK   3     TWISTED GENERAL : 1
REMARK   3  
REMARK   3  ATOMIC DISPLACEMENT PARAMETERS.
REMARK   3   WILSON B : 19.13
REMARK   3   RMS(B_ISO_OR_EQUIVALENT_BONDED) : 4.07
REMARK   3   ATOMS          NUMBER OF ATOMS
REMARK   3                    ISO.  ANISO. 
REMARK   3    ALL         :   2614       0
REMARK   3    ALL (NO H)  :   1215       0
REMARK   3    SOLVENT     :    174       0
REMARK   3    NON-SOLVENT :   1041       0
REMARK   3    HYDROGENS   :   1399       0
REMARK   3
REMARK   3
REMARK   3   OTHER REFINEMENT REMARKS:
REMARK   3   XRAY REFINEMENT USING QUANTUM MECHANICAL FUNCTIONAL
REMARK   3   PROGRAM      :QuantumBio DivCon 6 build-7.1.1-b4015.17
REMARK   3   AUTHORS      :BORBULEVYCH O.Y., PLUMLEY J., 
REMARK   3                :MARTIN, R.I., WESTERHOFF L.M. 
REMARK   3
REMARK   3   REFERENCE     :BORBULEVYCH O.Y., PLUMLEY J.A.,
REMARK   3                 :MARTIN, R.I., MERZ, K.M.,  WESTERHOFF L.M.
REMARK   3                 :ACTA CRYSTLLOGRAPHICA SECTION D, 2014, 
REMARK   3                 :V. D70, pp. 1233-1247
REMARK   3   QM METHOD(HAMILTONIAN): PM6 AMBERFF14
REMARK   3   REGION QM REFINEMENT: 
REMARK   3      MAIN/BUFFER QM REGION RADII (A): 3.0 / 0.0
REMARK   3      LIGAND / STRAIN ENERGY: CRZ_A_501 / 7.25 KCAL/MOLE
REMARK   3
HELIX    1   1 PHE A   16  VAL A   23  1               Generated by MOE    8
HELIX    2   2 PHE A   27  MET A   35  1               Generated by MOE    9
SHEET    1       GLY A   6  GLU A  14                  Generated by MOE
SHEET    2       ASN A  39  ASN A  45                  Generated by MOE
SHEET    3       VAL A  48  GLU A  54                  Generated by MOE
SHEET    4       THR A  60  PHE A  64                  Generated by MOE
SHEET    5       PHE A  70  VAL A  73                  Generated by MOE
SHEET    6       LYS A  79  ASP A  87                  Generated by MOE
SHEET    7       VAL A  90  TRP A  97                  Generated by MOE
SHEET    8       LYS A 100  GLU A 109                  Generated by MOE
SHEET    9       LYS A 112  MET A 119                  Generated by MOE
SHEET   10       VAL A 122  ARG A 130                  Generated by MOE
CRYST1   72.050   53.045   31.782  90.00  90.00  90.00 P 21 21 2
SCALE1      0.013879  0.000000  0.000000        0.00000
SCALE2      0.000000  0.018852  0.000000        0.00000
SCALE3      0.000000  0.000000  0.031464        0.00000
ATOM      1  N   CYS A   1       4.475  -0.702  13.104  1.00 47.83           N
ATOM      2  CA  CYS A   1       4.706   0.122  11.908  1.00 48.51           C
ATOM      3  C   CYS A   1       3.754  -0.264  10.780  1.00 41.48           C
ATOM      4  O   CYS A   1       3.767  -1.429  10.434  1.00 46.78           O
ATOM      5  CB  CYS A   1       6.190  -0.001  11.501  1.00 48.36           C
ATOM      6  SG  CYS A   1       6.382  -0.311   9.702  1.00 63.46           S
ATOM      7  H1  CYS A   1       4.797  -1.642  12.914  1.00 57.36           H
ATOM      8  H2  CYS A   1       3.479  -0.767  13.280  1.00 57.36           H
ATOM      9  HA  CYS A   1       4.501   1.159  12.181  1.00 58.17           H
ATOM     10  HB2 CYS A   1       6.693  -0.783  12.073  1.00 58.00           H
ATOM     11  HB3 CYS A   1       6.682   0.945  11.740  1.00 58.00           H
ATOM     12  HG  CYS A   1       6.061  -1.609   9.762  1.00 76.11           H
ATOM     13  N   ASP A   2       2.996   0.685  10.206  1.00 42.77           N
ATOM     14  CA  ASP A   2       1.924   0.420   9.231  1.00 38.25           C
ATOM     15  C   ASP A   2       1.231   1.686   8.590  1.00 42.18           C
ATOM     16  O   ASP A   2       0.791   1.628   7.437  1.00 30.19           O
ATOM     17  CB  ASP A   2       0.883  -0.624   9.731  1.00 47.23           C
ATOM     18  CG  ASP A   2       0.947  -1.125  11.240  1.00 56.85           C
ATOM     19  OD1 ASP A   2       1.009  -2.366  11.524  1.00 51.65           O
ATOM     20  OD2 ASP A   2       0.914  -0.208  12.111  1.00 52.21           O1-
ATOM     21  H   ASP A   2       2.989   1.592  10.645  1.00 51.28           H
ATOM     22  HA  ASP A   2       2.485   0.000   8.409  1.00 45.86           H
ATOM     23  HB2 ASP A   2      -0.093  -0.245   9.422  1.00 56.64           H
ATOM     24  HB3 ASP A   2       1.039  -1.551   9.175  1.00 56.64           H
ATOM     25  N   ALA A   3       1.249   2.871   9.269  1.00 39.86           N
ATOM     26  CA  ALA A   3       1.292   4.179   8.609  1.00 29.10           C
ATOM     27  C   ALA A   3       2.515   4.341   7.690  1.00 23.49           C
ATOM     28  O   ALA A   3       2.615   5.326   6.982  1.00 24.51           O
ATOM     29  CB  ALA A   3       1.352   5.244   9.706  1.00 35.94           C
ATOM     30  H   ALA A   3       1.459   2.869  10.258  1.00 47.79           H
ATOM     31  HA  ALA A   3       0.389   4.322   8.020  1.00 34.88           H
ATOM     32  HB1 ALA A   3       1.198   6.224   9.258  1.00 43.09           H
ATOM     33  HB2 ALA A   3       0.567   5.060  10.440  1.00 43.09           H
ATOM     34  HB3 ALA A   3       2.321   5.222  10.205  1.00 43.09           H
ATOM     35  N   PHE A   4       3.473   3.403   7.720  1.00 22.36           N
ATOM     36  CA  PHE A   4       4.664   3.395   6.873  1.00 25.04           C
ATOM     37  C   PHE A   4       4.428   2.648   5.570  1.00 17.88           C
ATOM     38  O   PHE A   4       5.233   2.778   4.655  1.00 13.71           O
ATOM     39  CB  PHE A   4       5.834   2.784   7.672  1.00 19.47           C
ATOM     40  CG  PHE A   4       6.301   3.695   8.781  1.00 22.11           C
ATOM     41  CD1 PHE A   4       7.262   4.674   8.496  1.00 19.71           C
ATOM     42  CD2 PHE A   4       5.846   3.542  10.103  1.00 26.09           C
ATOM     43  CE1 PHE A   4       7.727   5.487   9.514  1.00 19.85           C
ATOM     44  CE2 PHE A   4       6.339   4.357  11.136  1.00 18.96           C
ATOM     45  CZ  PHE A   4       7.264   5.330  10.826  1.00 21.74           C
ATOM     46  H   PHE A   4       3.363   2.615   8.342  1.00 26.79           H
ATOM     47  HA  PHE A   4       4.943   4.420   6.614  1.00 30.00           H
ATOM     48  HB2 PHE A   4       5.523   1.832   8.092  1.00 23.32           H
ATOM     49  HB3 PHE A   4       6.668   2.587   7.001  1.00 23.32           H
ATOM     50  HD1 PHE A   4       7.635   4.805   7.491  1.00 23.61           H
ATOM     51  HD2 PHE A   4       5.124   2.780  10.338  1.00 31.27           H
ATOM     52  HE1 PHE A   4       8.447   6.257   9.292  1.00 23.78           H
ATOM     53  HE2 PHE A   4       6.012   4.233  12.158  1.00 22.71           H
ATOM     54  HZ  PHE A   4       7.654   5.963  11.610  1.00 26.05           H
ATOM     55  N   VAL A   5       3.403   1.786   5.512  1.00 17.73           N
ATOM     56  CA  VAL A   5       3.176   0.938   4.339  1.00 17.24           C
ATOM     57  C   VAL A   5       2.952   1.773   3.084  1.00 16.58           C
ATOM     58  O   VAL A   5       2.168   2.729   3.045  1.00 17.06           O
ATOM     59  CB  VAL A   5       2.047  -0.070   4.604  1.00 20.22           C
ATOM     60  CG1 VAL A   5       1.629  -0.824   3.328  1.00 14.24           C
ATOM     61  CG2 VAL A   5       2.495  -1.103   5.637  1.00 20.89           C
ATOM     62  H   VAL A   5       2.781   1.693   6.302  1.00 21.23           H
ATOM     63  HA  VAL A   5       4.081   0.350   4.182  1.00 20.64           H
ATOM     64  HB  VAL A   5       1.177   0.454   5.004  1.00 24.23           H
ATOM     65 HG11 VAL A   5       0.766  -1.444   3.552  1.00 17.04           H
ATOM     66 HG12 VAL A   5       1.304  -0.126   2.564  1.00 17.04           H
ATOM     67 HG13 VAL A   5       2.446  -1.440   2.948  1.00 17.04           H
ATOM     68 HG21 VAL A   5       1.672  -1.759   5.913  1.00 25.03           H
ATOM     69 HG22 VAL A   5       3.313  -1.702   5.235  1.00 25.03           H
ATOM     70 HG23 VAL A   5       2.849  -0.593   6.523  1.00 25.03           H
ATOM     71  N   GLY A   6       3.621   1.363   2.018  1.00 15.79           N
ATOM     72  CA  GLY A   6       3.394   1.949   0.714  1.00 15.26           C
ATOM     73  C   GLY A   6       4.664   1.973  -0.107  1.00 18.82           C
ATOM     74  O   GLY A   6       5.687   1.373   0.260  1.00 12.48           O
ATOM     75  H   GLY A   6       4.246   0.575   2.085  1.00 18.90           H
ATOM     76  HA2 GLY A   6       2.641   1.368   0.195  1.00 18.27           H
ATOM     77  HA3 GLY A   6       3.048   2.966   0.839  1.00 18.27           H
ATOM     78  N   THR A   7       4.575   2.634  -1.259  1.00 13.96           N
ATOM     79  CA  THR A   7       5.723   2.892  -2.112  1.00 20.93           C
ATOM     80  C   THR A   7       6.034   4.415  -2.076  1.00 19.82           C
ATOM     81  O   THR A   7       5.162   5.248  -2.270  1.00 18.34           O
ATOM     82  CB  THR A   7       5.365   2.294  -3.486  1.00 21.45           C
ATOM     83  OG1 THR A   7       5.259   0.876  -3.390  1.00 21.10           O
ATOM     84  CG2 THR A   7       6.390   2.688  -4.529  1.00 19.29           C
ATOM     85  H   THR A   7       3.682   2.985  -1.558  1.00 16.71           H
ATOM     86  HA  THR A   7       6.589   2.345  -1.745  1.00 25.08           H
ATOM     87  HB  THR A   7       4.397   2.702  -3.788  1.00 25.69           H
ATOM     88  HG1 THR A   7       4.552   0.646  -2.777  1.00 25.28           H
ATOM     89 HG21 THR A   7       6.135   2.196  -5.468  1.00 23.11           H
ATOM     90 HG22 THR A   7       6.395   3.767  -4.673  1.00 23.11           H
ATOM     91 HG23 THR A   7       7.380   2.387  -4.189  1.00 23.11           H
ATOM     92  N   TRP A   8       7.287   4.762  -1.852  1.00 14.09           N
ATOM     93  CA  TRP A   8       7.754   6.085  -1.465  1.00 15.47           C
ATOM     94  C   TRP A   8       8.867   6.499  -2.398  1.00 19.78           C
ATOM     95  O   TRP A   8       9.767   5.694  -2.603  1.00 16.00           O
ATOM     96  CB  TRP A   8       8.150   6.052   0.005  1.00 11.62           C
ATOM     97  CG  TRP A   8       7.108   5.666   0.981  1.00 13.20           C
ATOM     98  CD1 TRP A   8       6.855   4.429   1.476  1.00 15.15           C
ATOM     99  CD2 TRP A   8       6.101   6.532   1.558  1.00 14.24           C
ATOM    100  NE1 TRP A   8       5.785   4.481   2.369  1.00 14.89           N
ATOM    101  CE2 TRP A   8       5.308   5.781   2.471  1.00 16.02           C
ATOM    102  CE3 TRP A   8       5.818   7.889   1.385  1.00 13.04           C
ATOM    103  CZ2 TRP A   8       4.291   6.389   3.217  1.00 19.35           C
ATOM    104  CZ3 TRP A   8       4.791   8.508   2.109  1.00 19.07           C
ATOM    105  CH2 TRP A   8       4.035   7.761   3.019  1.00 19.77           C
ATOM    106  H   TRP A   8       7.961   4.023  -1.759  1.00 16.86           H
ATOM    107  HA  TRP A   8       6.949   6.813  -1.569  1.00 18.52           H
ATOM    108  HB2 TRP A   8       8.988   5.369   0.103  1.00 13.90           H
ATOM    109  HB3 TRP A   8       8.462   7.034   0.301  1.00 13.90           H
ATOM    110  HD1 TRP A   8       7.415   3.544   1.221  1.00 18.14           H
ATOM    111  HE1 TRP A   8       5.442   3.683   2.883  1.00 17.82           H
ATOM    112  HE3 TRP A   8       6.428   8.466   0.711  1.00 15.61           H
ATOM    113  HZ2 TRP A   8       3.698   5.809   3.908  1.00 23.17           H
ATOM    114  HZ3 TRP A   8       4.603   9.560   1.971  1.00 22.84           H
ATOM    115  HH2 TRP A   8       3.218   8.236   3.537  1.00 23.68           H
ATOM    116  N   LYS A   9       8.813   7.709  -3.005  1.00 13.62           N
ATOM    117  CA  LYS A   9       9.860   8.148  -3.897  1.00 13.85           C
ATOM    118  C   LYS A   9      10.674   9.256  -3.238  1.00 15.21           C
ATOM    119  O   LYS A   9      10.093  10.148  -2.630  1.00 14.14           O
ATOM    120  CB  LYS A   9       9.213   8.613  -5.209  1.00 17.14           C
ATOM    121  CG  LYS A   9      10.273   9.036  -6.233  1.00 19.41           C
ATOM    122  CD  LYS A   9       9.660   9.011  -7.626  1.00 35.80           C
ATOM    123  CE  LYS A   9      10.327  10.003  -8.621  1.00 45.00           C
ATOM    124  NZ  LYS A   9      10.031   9.691 -10.058  1.00 43.27           N1+
ATOM    125  H   LYS A   9       7.981   8.276  -2.921  1.00 16.30           H
ATOM    126  HA  LYS A   9      10.534   7.326  -4.137  1.00 16.58           H
ATOM    127  HB2 LYS A   9       8.614   7.804  -5.623  1.00 20.52           H
ATOM    128  HB3 LYS A   9       8.555   9.458  -5.012  1.00 20.52           H
ATOM    129  HG2 LYS A   9      10.666  10.022  -5.990  1.00 23.25           H
ATOM    130  HG3 LYS A   9      11.094   8.312  -6.240  1.00 23.25           H
ATOM    131  HD2 LYS A   9       9.740   7.992  -8.016  1.00 42.91           H
ATOM    132  HD3 LYS A   9       8.601   9.267  -7.549  1.00 42.91           H
ATOM    133  HE2 LYS A   9       9.909  10.991  -8.406  1.00 53.95           H
ATOM    134  HE3 LYS A   9      11.404  10.056  -8.454  1.00 53.95           H
ATOM    135  HZ1 LYS A   9      10.640  10.226 -10.660  1.00 51.89           H
ATOM    136  HZ2 LYS A   9      10.176   8.705 -10.228  1.00 51.89           H
ATOM    137  HZ3 LYS A   9       9.067   9.920 -10.264  1.00 51.89           H
ATOM    138  N   LEU A  10      12.003   9.226  -3.381  1.00 15.47           N
ATOM    139  CA  LEU A  10      12.859  10.262  -2.820  1.00 12.30           C
ATOM    140  C   LEU A  10      12.575  11.547  -3.631  1.00 16.05           C
ATOM    141  O   LEU A  10      12.756  11.543  -4.860  1.00 16.05           O
ATOM    142  CB  LEU A  10      14.338   9.911  -2.927  1.00 16.43           C
ATOM    143  CG  LEU A  10      15.281  11.065  -2.356  1.00 16.54           C
ATOM    144  CD1 LEU A  10      15.302  10.965  -0.827  1.00 19.74           C
ATOM    145  CD2 LEU A  10      16.721  10.932  -2.845  1.00 20.77           C
ATOM    146  H   LEU A  10      12.431   8.509  -3.950  1.00 18.52           H
ATOM    147  HA  LEU A  10      12.619  10.386  -1.765  1.00 14.71           H
ATOM    148  HB2 LEU A  10      14.538   8.973  -2.415  1.00 19.67           H
ATOM    149  HB3 LEU A  10      14.565   9.775  -3.985  1.00 19.67           H
ATOM    150  HG  LEU A  10      14.943  12.058  -2.638  1.00 19.80           H
ATOM    151 HD11 LEU A  10      16.030  11.671  -0.427  1.00 23.64           H
ATOM    152 HD12 LEU A  10      14.325  11.201  -0.407  1.00 23.64           H
ATOM    153 HD13 LEU A  10      15.604   9.955  -0.525  1.00 23.64           H
ATOM    154 HD21 LEU A  10      17.332  11.736  -2.431  1.00 24.89           H
ATOM    155 HD22 LEU A  10      17.139   9.988  -2.497  1.00 24.89           H
ATOM    156 HD23 LEU A  10      16.768  10.999  -3.932  1.00 24.89           H
ATOM    157  N   VAL A  11      12.212  12.638  -2.925  1.00 13.47           N
ATOM    158  CA  VAL A  11      11.986  13.984  -3.537  1.00 17.91           C
ATOM    159  C   VAL A  11      12.991  15.066  -3.070  1.00 16.41           C
ATOM    160  O   VAL A  11      13.117  16.053  -3.769  1.00 14.00           O
ATOM    161  CB  VAL A  11      10.531  14.515  -3.389  1.00 13.36           C
ATOM    162  CG1 VAL A  11       9.554  13.498  -4.018  1.00 12.54           C
ATOM    163  CG2 VAL A  11      10.104  14.859  -1.964  1.00 15.30           C
ATOM    164  H   VAL A  11      12.131  12.545  -1.923  1.00 16.12           H
ATOM    165  HA  VAL A  11      12.166  13.888  -4.608  1.00 21.45           H
ATOM    166  HB  VAL A  11      10.470  15.431  -3.970  1.00 15.99           H
ATOM    167 HG11 VAL A  11       8.547  13.909  -4.039  1.00 15.01           H
ATOM    168 HG12 VAL A  11       9.861  13.261  -5.035  1.00 15.01           H
ATOM    169 HG13 VAL A  11       9.551  12.580  -3.439  1.00 15.01           H
ATOM    170 HG21 VAL A  11       9.066  15.194  -1.946  1.00 18.31           H
ATOM    171 HG22 VAL A  11      10.177  13.976  -1.332  1.00 18.31           H
ATOM    172 HG23 VAL A  11      10.732  15.645  -1.547  1.00 18.31           H
ATOM    173  N   SER A  12      13.664  14.908  -1.916  1.00 17.46           N
ATOM    174  CA  SER A  12      14.759  15.799  -1.467  1.00 13.22           C
ATOM    175  C   SER A  12      15.722  15.125  -0.502  1.00 16.00           C
ATOM    176  O   SER A  12      15.426  14.101   0.137  1.00 13.10           O
ATOM    177  CB  SER A  12      14.194  17.041  -0.833  1.00 11.83           C
ATOM    178  OG  SER A  12      13.528  16.726   0.318  1.00 13.74           O
ATOM    179  H   SER A  12      13.465  14.108  -1.335  1.00 20.91           H
ATOM    180  HA  SER A  12      15.326  16.102  -2.342  1.00 15.83           H
ATOM    181  HB2 SER A  12      14.990  17.721  -0.553  1.00 14.15           H
ATOM    182  HB3 SER A  12      13.524  17.532  -1.529  1.00 14.15           H
ATOM    183  HG  SER A  12      12.700  17.222   0.322  1.00 16.44           H
ATOM    184  N   SER A  13      16.934  15.662  -0.459  1.00 14.01           N
ATOM    185  CA  SER A  13      17.981  15.121   0.376  1.00 14.44           C
ATOM    186  C   SER A  13      18.962  16.224   0.715  1.00 14.29           C
ATOM    187  O   SER A  13      19.416  16.917  -0.184  1.00 17.27           O
ATOM    188  CB  SER A  13      18.696  13.999  -0.368  1.00 11.11           C
ATOM    189  OG  SER A  13      19.850  13.480   0.264  1.00 15.41           O
ATOM    190  H   SER A  13      17.154  16.447  -1.055  1.00 16.77           H
ATOM    191  HA  SER A  13      17.561  14.719   1.298  1.00 17.28           H
ATOM    192  HB2 SER A  13      17.985  13.195  -0.532  1.00 13.29           H
ATOM    193  HB3 SER A  13      19.010  14.365  -1.344  1.00 13.29           H
ATOM    194  HG  SER A  13      20.429  13.116  -0.409  1.00 18.45           H
ATOM    195  N   GLU A  14      19.318  16.325   1.987  1.00 13.47           N
ATOM    196  CA  GLU A  14      20.342  17.241   2.449  1.00 14.54           C
ATOM    197  C   GLU A  14      21.419  16.490   3.193  1.00 15.01           C
ATOM    198  O   GLU A  14      21.130  15.701   4.086  1.00 11.43           O
ATOM    199  CB  GLU A  14      19.718  18.289   3.371  1.00 14.12           C
ATOM    200  CG  GLU A  14      18.692  19.254   2.683  1.00 15.73           C
ATOM    201  CD  GLU A  14      17.282  19.192   3.253  1.00 21.15           C
ATOM    202  OE1 GLU A  14      16.309  19.260   2.470  1.00 18.98           O
ATOM    203  OE2 GLU A  14      17.182  19.177   4.481  1.00 22.12           O1-
ATOM    204  H   GLU A  14      18.880  15.732   2.673  1.00 16.12           H
ATOM    205  HA  GLU A  14      20.831  17.738   1.612  1.00 17.41           H
ATOM    206  HB2 GLU A  14      19.239  17.745   4.183  1.00 16.90           H
ATOM    207  HB3 GLU A  14      20.523  18.881   3.814  1.00 16.90           H
ATOM    208  HG2 GLU A  14      19.052  20.268   2.882  1.00 18.83           H
ATOM    209  HG3 GLU A  14      18.664  19.110   1.600  1.00 18.83           H
ATOM    210  N   ASN A  15      22.662  16.846   2.900  1.00 13.89           N
ATOM    211  CA  ASN A  15      23.881  16.384   3.602  1.00 12.09           C
ATOM    212  C   ASN A  15      24.190  14.888   3.422  1.00 11.38           C
ATOM    213  O   ASN A  15      24.952  14.291   4.195  1.00 10.57           O
ATOM    214  CB  ASN A  15      23.886  16.775   5.079  1.00 15.03           C
ATOM    215  CG  ASN A  15      23.605  18.247   5.300  1.00 16.22           C
ATOM    216  OD1 ASN A  15      24.077  19.074   4.523  1.00 13.27           O
ATOM    217  ND2 ASN A  15      22.937  18.568   6.422  1.00 20.01           N
ATOM    218  H   ASN A  15      22.784  17.569   2.207  1.00 16.62           H
ATOM    219  HA  ASN A  15      24.708  16.936   3.156  1.00 14.46           H
ATOM    220  HB2 ASN A  15      23.207  16.146   5.646  1.00 17.99           H
ATOM    221  HB3 ASN A  15      24.904  16.593   5.430  1.00 17.99           H
ATOM    222 HD21 ASN A  15      22.783  19.540   6.640  1.00 23.97           H
ATOM    223 HD22 ASN A  15      22.647  17.855   7.073  1.00 23.97           H
ATOM    224  N   PHE A  16      23.594  14.259   2.392  1.00 14.58           N
ATOM    225  CA  PHE A  16      23.731  12.838   2.214  1.00 12.82           C
ATOM    226  C   PHE A  16      25.189  12.447   1.834  1.00 13.00           C
ATOM    227  O   PHE A  16      25.634  11.411   2.286  1.00 15.17           O
ATOM    228  CB  PHE A  16      22.742  12.223   1.211  1.00 10.26           C
ATOM    229  CG  PHE A  16      22.739  10.723   1.319  1.00 13.73           C
ATOM    230  CD1 PHE A  16      22.476  10.116   2.579  1.00 14.61           C
ATOM    231  CD2 PHE A  16      22.879   9.949   0.194  1.00 14.09           C
ATOM    232  CE1 PHE A  16      22.307   8.747   2.673  1.00 14.90           C
ATOM    233  CE2 PHE A  16      22.821   8.518   0.307  1.00 19.58           C
ATOM    234  CZ  PHE A  16      22.460   7.945   1.520  1.00 16.24           C
ATOM    235  H   PHE A  16      23.036  14.795   1.771  1.00 17.45           H
ATOM    236  HA  PHE A  16      23.544  12.336   3.217  1.00 15.34           H
ATOM    237  HB2 PHE A  16      21.733  12.579   1.494  1.00 12.26           H
ATOM    238  HB3 PHE A  16      22.940  12.571   0.186  1.00 12.26           H
ATOM    239  HD1 PHE A  16      22.409  10.724   3.473  1.00 17.49           H
ATOM    240  HD2 PHE A  16      23.071  10.400  -0.774  1.00 16.86           H
ATOM    241  HE1 PHE A  16      22.063   8.305   3.637  1.00 17.84           H
ATOM    242  HE2 PHE A  16      23.025   7.893  -0.560  1.00 23.45           H
ATOM    243  HZ  PHE A  16      22.345   6.864   1.578  1.00 19.44           H
ATOM    244  N   ASP A  17      25.890  13.275   1.048  1.00 12.48           N
ATOM    245  CA  ASP A  17      27.314  13.039   0.692  1.00 12.34           C
ATOM    246  C   ASP A  17      28.192  13.136   1.952  1.00 14.45           C
ATOM    247  O   ASP A  17      28.965  12.222   2.234  1.00 15.53           O
ATOM    248  CB  ASP A  17      27.782  13.989  -0.434  1.00 12.89           C
ATOM    249  CG  ASP A  17      29.219  13.654  -0.864  1.00 17.14           C
ATOM    250  OD1 ASP A  17      29.436  12.510  -1.321  1.00 22.04           O
ATOM    251  OD2 ASP A  17      30.127  14.483  -0.659  1.00 21.52           O1-
ATOM    252  H   ASP A  17      25.455  14.125   0.734  1.00 14.93           H
ATOM    253  HA  ASP A  17      27.373  12.020   0.303  1.00 14.76           H
ATOM    254  HB2 ASP A  17      27.147  13.797  -1.289  1.00 15.42           H
ATOM    255  HB3 ASP A  17      27.688  15.026  -0.128  1.00 15.42           H
ATOM    256  N   ASP A  18      28.077  14.198   2.764  1.00 14.67           N
ATOM    257  CA  ASP A  18      28.704  14.306   4.087  1.00 11.99           C
ATOM    258  C   ASP A  18      28.416  13.066   4.954  1.00 15.85           C
ATOM    259  O   ASP A  18      29.337  12.555   5.601  1.00 13.16           O
ATOM    260  CB  ASP A  18      28.371  15.609   4.827  1.00 16.19           C
ATOM    261  CG  ASP A  18      28.893  16.870   4.149  1.00 17.83           C
ATOM    262  OD1 ASP A  18      29.795  16.712   3.321  1.00 16.73           O
ATOM    263  OD2 ASP A  18      28.325  17.961   4.384  1.00 18.08           O1-
ATOM    264  H   ASP A  18      27.426  14.927   2.519  1.00 17.57           H
ATOM    265  HA  ASP A  18      29.776  14.311   3.906  1.00 14.34           H
ATOM    266  HB2 ASP A  18      27.301  15.713   4.987  1.00 19.38           H
ATOM    267  HB3 ASP A  18      28.842  15.567   5.810  1.00 19.38           H
ATOM    268  N   TYR A  19      27.184  12.530   4.937  1.00 14.36           N
ATOM    269  CA  TYR A  19      26.826  11.396   5.766  1.00 10.59           C
ATOM    270  C   TYR A  19      27.538  10.170   5.314  1.00 11.50           C
ATOM    271  O   TYR A  19      28.166   9.499   6.105  1.00 13.22           O
ATOM    272  CB  TYR A  19      25.310  11.169   5.856  1.00 12.97           C
ATOM    273  CG  TYR A  19      24.937   9.826   6.446  1.00 14.98           C
ATOM    274  CD1 TYR A  19      24.805   9.643   7.844  1.00 12.32           C
ATOM    275  CD2 TYR A  19      24.663   8.767   5.579  1.00 14.16           C
ATOM    276  CE1 TYR A  19      24.494   8.403   8.383  1.00 12.36           C
ATOM    277  CE2 TYR A  19      24.311   7.519   6.123  1.00 11.08           C
ATOM    278  CZ  TYR A  19      24.280   7.328   7.521  1.00 14.84           C
ATOM    279  OH  TYR A  19      24.075   6.083   8.036  1.00 15.84           O
ATOM    280  H   TYR A  19      26.465  12.957   4.373  1.00 17.19           H
ATOM    281  HA  TYR A  19      27.177  11.625   6.774  1.00 12.66           H
ATOM    282  HB2 TYR A  19      24.854  11.959   6.461  1.00 15.52           H
ATOM    283  HB3 TYR A  19      24.897  11.233   4.853  1.00 15.52           H
ATOM    284  HD1 TYR A  19      24.969  10.466   8.520  1.00 14.74           H
ATOM    285  HD2 TYR A  19      24.732   8.907   4.507  1.00 16.95           H
ATOM    286  HE1 TYR A  19      24.453   8.278   9.448  1.00 14.78           H
ATOM    287  HE2 TYR A  19      24.104   6.692   5.465  1.00 13.25           H
ATOM    288  HH  TYR A  19      24.262   6.044   8.979  1.00 18.96           H
ATOM    289  N   MET A  20      27.460   9.890   4.031  1.00 14.71           N
ATOM    290  CA  MET A  20      28.148   8.734   3.453  1.00 16.20           C
ATOM    291  C   MET A  20      29.657   8.798   3.708  1.00 16.26           C
ATOM    292  O   MET A  20      30.269   7.820   4.076  1.00 18.17           O
ATOM    293  CB  MET A  20      27.925   8.611   1.947  1.00 12.56           C
ATOM    294  CG  MET A  20      26.477   8.282   1.626  1.00  9.35           C
ATOM    295  SD  MET A  20      26.279   7.835  -0.132  1.00 13.67           S
ATOM    296  CE  MET A  20      26.313   9.463  -0.886  1.00 14.27           C
ATOM    297  H   MET A  20      27.014  10.556   3.444  1.00 17.61           H
ATOM    298  HA  MET A  20      27.793   7.789   3.957  1.00 19.39           H
ATOM    299  HB2 MET A  20      28.221   9.550   1.447  1.00 15.03           H
ATOM    300  HB3 MET A  20      28.613   7.816   1.570  1.00 15.03           H
ATOM    301  HG2 MET A  20      26.114   7.422   2.219  1.00 11.17           H
ATOM    302  HG3 MET A  20      25.785   9.103   1.917  1.00 11.17           H
ATOM    303  HE1 MET A  20      26.147   9.363  -1.960  1.00 17.09           H
ATOM    304  HE2 MET A  20      25.537  10.111  -0.465  1.00 17.09           H
ATOM    305  HE3 MET A  20      27.276   9.965  -0.733  1.00 17.09           H
ATOM    306  N   LYS A  21      30.247   9.971   3.474  1.00 12.51           N
ATOM    307  CA  LYS A  21      31.671  10.182   3.751  1.00 17.76           C
ATOM    308  C   LYS A  21      32.023   9.831   5.184  1.00 19.49           C
ATOM    309  O   LYS A  21      32.984   9.124   5.427  1.00 12.35           O
ATOM    310  CB  LYS A  21      32.099  11.601   3.424  1.00 16.56           C
ATOM    311  CG  LYS A  21      33.627  11.804   3.458  1.00 20.24           C
ATOM    312  CD  LYS A  21      34.032  13.193   2.932  1.00 17.12           C
ATOM    313  CE  LYS A  21      35.590  13.279   3.017  1.00 31.66           C
ATOM    314  NZ  LYS A  21      36.092  14.680   2.927  1.00 43.81           N1+
ATOM    315  H   LYS A  21      29.715  10.708   3.034  1.00 14.97           H
ATOM    316  HA  LYS A  21      32.230   9.506   3.100  1.00 21.27           H
ATOM    317  HB2 LYS A  21      31.733  11.855   2.425  1.00 19.82           H
ATOM    318  HB3 LYS A  21      31.651  12.286   4.146  1.00 19.82           H
ATOM    319  HG2 LYS A  21      33.985  11.685   4.479  1.00 24.25           H
ATOM    320  HG3 LYS A  21      34.091  11.044   2.832  1.00 24.25           H
ATOM    321  HD2 LYS A  21      33.705  13.317   1.901  1.00 20.50           H
ATOM    322  HD3 LYS A  21      33.588  13.973   3.556  1.00 20.50           H
ATOM    323  HE2 LYS A  21      35.919  12.848   3.966  1.00 37.95           H
ATOM    324  HE3 LYS A  21      36.027  12.682   2.212  1.00 37.95           H
ATOM    325  HZ1 LYS A  21      37.095  14.705   3.062  1.00 52.53           H
ATOM    326  HZ2 LYS A  21      35.868  15.070   2.022  1.00 52.53           H
ATOM    327  HZ3 LYS A  21      35.656  15.252   3.644  1.00 52.53           H
ATOM    328  N   GLU A  22      31.231  10.310   6.141  1.00 16.93           N
ATOM    329  CA  GLU A  22      31.449  10.098   7.577  1.00 17.90           C
ATOM    330  C   GLU A  22      31.269   8.623   7.952  1.00 14.81           C
ATOM    331  O   GLU A  22      31.875   8.131   8.876  1.00 16.58           O
ATOM    332  CB  GLU A  22      30.409  10.981   8.313  1.00 19.65           C
ATOM    333  CG  GLU A  22      30.858  11.288   9.710  1.00 22.10           C
ATOM    334  CD  GLU A  22      32.030  12.285   9.744  1.00 20.05           C
ATOM    335  OE1 GLU A  22      32.345  12.929   8.730  1.00 24.22           O
ATOM    336  OE2 GLU A  22      32.680  12.280  10.791  1.00 24.68           O1-
ATOM    337  H   GLU A  22      30.428  10.848   5.853  1.00 20.27           H
ATOM    338  HA  GLU A  22      32.460  10.396   7.846  1.00 21.43           H
ATOM    339  HB2 GLU A  22      30.268  11.924   7.792  1.00 23.54           H
ATOM    340  HB3 GLU A  22      29.445  10.474   8.355  1.00 23.54           H
ATOM    341  HG2 GLU A  22      30.029  11.726  10.261  1.00 26.48           H
ATOM    342  HG3 GLU A  22      31.117  10.378  10.247  1.00 26.48           H
ATOM    343  N   VAL A  23      30.423   7.884   7.252  1.00 12.03           N
ATOM    344  CA  VAL A  23      30.252   6.486   7.485  1.00 12.89           C
ATOM    345  C   VAL A  23      31.431   5.718   6.929  1.00 19.26           C
ATOM    346  O   VAL A  23      31.682   4.630   7.408  1.00 23.22           O
ATOM    347  CB  VAL A  23      28.911   5.984   6.866  1.00 13.89           C
ATOM    348  CG1 VAL A  23      28.817   4.476   6.877  1.00 24.38           C
ATOM    349  CG2 VAL A  23      27.785   6.519   7.715  1.00 15.61           C
ATOM    350  H   VAL A  23      29.844   8.322   6.554  1.00 14.40           H
ATOM    351  HA  VAL A  23      30.227   6.317   8.558  1.00 15.43           H
ATOM    352  HB  VAL A  23      28.769   6.324   5.841  1.00 16.63           H
ATOM    353 HG11 VAL A  23      27.848   4.202   6.466  1.00 29.21           H
ATOM    354 HG12 VAL A  23      29.580   4.025   6.238  1.00 29.21           H
ATOM    355 HG13 VAL A  23      28.889   4.092   7.896  1.00 29.21           H
ATOM    356 HG21 VAL A  23      26.836   6.175   7.311  1.00 18.69           H
ATOM    357 HG22 VAL A  23      27.894   6.181   8.746  1.00 18.69           H
ATOM    358 HG23 VAL A  23      27.770   7.604   7.702  1.00 18.69           H
ATOM    359  N   GLY A  24      32.135   6.216   5.929  1.00 16.87           N
ATOM    360  CA  GLY A  24      33.323   5.604   5.393  1.00 15.72           C
ATOM    361  C   GLY A  24      33.103   5.208   3.969  1.00 16.61           C
ATOM    362  O   GLY A  24      33.920   4.486   3.422  1.00 17.50           O
ATOM    363  H   GLY A  24      31.872   7.115   5.556  1.00 20.20           H
ATOM    364  HA2 GLY A  24      34.127   6.331   5.411  1.00 18.83           H
ATOM    365  HA3 GLY A  24      33.604   4.721   5.960  1.00 18.83           H
ATOM    366  N   VAL A  25      32.055   5.716   3.333  1.00 17.41           N
ATOM    367  CA  VAL A  25      31.737   5.384   1.941  1.00 20.93           C
ATOM    368  C   VAL A  25      32.795   6.082   1.087  1.00 20.24           C
ATOM    369  O   VAL A  25      33.047   7.260   1.146  1.00 18.15           O
ATOM    370  CB  VAL A  25      30.313   5.774   1.461  1.00 17.06           C
ATOM    371  CG1 VAL A  25      30.045   5.322   0.045  1.00 17.89           C
ATOM    372  CG2 VAL A  25      29.310   5.099   2.400  1.00 15.55           C
ATOM    373  H   VAL A  25      31.512   6.393   3.815  1.00 20.85           H
ATOM    374  HA  VAL A  25      31.820   4.266   1.793  1.00 25.07           H
ATOM    375  HB  VAL A  25      30.184   6.882   1.506  1.00 20.43           H
ATOM    376 HG11 VAL A  25      28.989   5.493  -0.204  1.00 21.42           H
ATOM    377 HG12 VAL A  25      30.629   5.867  -0.687  1.00 21.42           H
ATOM    378 HG13 VAL A  25      30.257   4.253  -0.082  1.00 21.42           H
ATOM    379 HG21 VAL A  25      28.297   5.417   2.147  1.00 18.61           H
ATOM    380 HG22 VAL A  25      29.375   4.005   2.341  1.00 18.61           H
ATOM    381 HG23 VAL A  25      29.499   5.352   3.452  1.00 18.61           H
ATOM    382  N   GLY A  26      33.406   5.238   0.246  1.00 21.06           N
ATOM    383  CA  GLY A  26      34.404   5.687  -0.708  1.00 23.54           C
ATOM    384  C   GLY A  26      33.792   6.505  -1.812  1.00 24.49           C
ATOM    385  O   GLY A  26      32.594   6.423  -2.067  1.00 20.54           O
ATOM    386  H   GLY A  26      33.166   4.254   0.270  1.00 25.23           H
ATOM    387  HA2 GLY A  26      35.131   6.301  -0.180  1.00 28.21           H
ATOM    388  HA3 GLY A  26      34.885   4.817  -1.146  1.00 28.21           H
ATOM    389  N   PHE A  27      34.613   7.344  -2.456  1.00 24.57           N
ATOM    390  CA  PHE A  27      34.156   8.342  -3.410  1.00 22.90           C
ATOM    391  C   PHE A  27      33.349   7.783  -4.593  1.00 26.39           C
ATOM    392  O   PHE A  27      32.371   8.421  -4.999  1.00 22.35           O
ATOM    393  CB  PHE A  27      35.305   9.168  -3.931  1.00 25.41           C
ATOM    394  CG  PHE A  27      34.915  10.193  -4.969  1.00 29.33           C
ATOM    395  CD1 PHE A  27      34.683  11.522  -4.557  1.00 32.73           C
ATOM    396  CD2 PHE A  27      34.836   9.865  -6.336  1.00 25.43           C
ATOM    397  CE1 PHE A  27      34.388  12.525  -5.493  1.00 33.00           C
ATOM    398  CE2 PHE A  27      34.389  10.842  -7.246  1.00 24.42           C
ATOM    399  CZ  PHE A  27      34.221  12.174  -6.841  1.00 35.01           C
ATOM    400  H   PHE A  27      35.595   7.318  -2.229  1.00 29.44           H
ATOM    401  HA  PHE A  27      33.495   9.025  -2.876  1.00 27.43           H
ATOM    402  HB2 PHE A  27      35.781   9.669  -3.083  1.00 30.45           H
ATOM    403  HB3 PHE A  27      36.038   8.497  -4.381  1.00 30.45           H
ATOM    404  HD1 PHE A  27      34.791  11.784  -3.518  1.00 39.23           H
ATOM    405  HD2 PHE A  27      35.057   8.867  -6.685  1.00 30.47           H
ATOM    406  HE1 PHE A  27      34.249  13.550  -5.178  1.00 39.55           H
ATOM    407  HE2 PHE A  27      34.241  10.581  -8.283  1.00 29.26           H
ATOM    408  HZ  PHE A  27      33.941  12.934  -7.560  1.00 41.97           H
ATOM    409  N   ALA A  28      33.784   6.650  -5.168  1.00 24.08           N
ATOM    410  CA  ALA A  28      33.151   6.118  -6.370  1.00 25.64           C
ATOM    411  C   ALA A  28      31.695   5.755  -6.087  1.00 20.40           C
ATOM    412  O   ALA A  28      30.853   6.026  -6.927  1.00 22.57           O
ATOM    413  CB  ALA A  28      33.894   4.891  -6.864  1.00 29.03           C
ATOM    414  H   ALA A  28      34.571   6.158  -4.773  1.00 28.85           H
ATOM    415  HA  ALA A  28      33.183   6.876  -7.154  1.00 30.72           H
ATOM    416  HB1 ALA A  28      33.363   4.490  -7.727  1.00 34.80           H
ATOM    417  HB2 ALA A  28      34.904   5.161  -7.166  1.00 34.80           H
ATOM    418  HB3 ALA A  28      33.939   4.133  -6.080  1.00 34.80           H
ATOM    419  N   THR A  29      31.455   5.139  -4.927  1.00 20.15           N
ATOM    420  CA  THR A  29      30.160   4.773  -4.456  1.00 24.18           C
ATOM    421  C   THR A  29      29.327   6.015  -4.116  1.00 21.50           C
ATOM    422  O   THR A  29      28.169   6.053  -4.511  1.00 17.77           O
ATOM    423  CB  THR A  29      30.357   3.849  -3.293  1.00 20.22           C
ATOM    424  OG1 THR A  29      30.973   2.731  -3.829  1.00 23.93           O
ATOM    425  CG2 THR A  29      29.050   3.439  -2.657  1.00 16.73           C
ATOM    426  H   THR A  29      32.237   4.892  -4.337  1.00 24.14           H
ATOM    427  HA  THR A  29      29.668   4.217  -5.254  1.00 28.97           H
ATOM    428  HB  THR A  29      31.003   4.316  -2.553  1.00 24.22           H
ATOM    429  HG1 THR A  29      31.074   2.098  -3.114  1.00 28.67           H
ATOM    430 HG21 THR A  29      29.249   2.797  -1.804  1.00 20.03           H
ATOM    431 HG22 THR A  29      28.496   4.304  -2.314  1.00 20.03           H
ATOM    432 HG23 THR A  29      28.443   2.886  -3.374  1.00 20.03           H
ATOM    433  N   ARG A  30      29.904   7.032  -3.428  1.00 18.08           N
ATOM    434  CA  ARG A  30      29.203   8.273  -3.116  1.00 20.58           C
ATOM    435  C   ARG A  30      28.657   8.950  -4.350  1.00 23.24           C
ATOM    436  O   ARG A  30      27.538   9.451  -4.356  1.00 17.78           O
ATOM    437  CB  ARG A  30      30.101   9.263  -2.369  1.00 17.20           C
ATOM    438  CG  ARG A  30      30.392   8.784  -0.992  1.00 13.63           C
ATOM    439  CD  ARG A  30      30.742   9.874  -0.017  1.00 19.96           C
ATOM    440  NE  ARG A  30      31.666  10.859  -0.593  1.00 25.68           N
ATOM    441  CZ  ARG A  30      32.994  10.801  -0.597  1.00 24.26           C
ATOM    442  NH1 ARG A  30      33.661   9.786  -0.106  1.00 26.67           N
ATOM    443  NH2 ARG A  30      33.657  11.806  -1.118  1.00 31.89           N1+
ATOM    444  H   ARG A  30      30.876   6.964  -3.163  1.00 21.65           H
ATOM    445  HA  ARG A  30      28.343   8.035  -2.487  1.00 24.65           H
ATOM    446  HB2 ARG A  30      31.035   9.420  -2.905  1.00 20.60           H
ATOM    447  HB3 ARG A  30      29.590  10.219  -2.302  1.00 20.60           H
ATOM    448  HG2 ARG A  30      29.507   8.286  -0.614  1.00 16.32           H
ATOM    449  HG3 ARG A  30      31.211   8.083  -1.015  1.00 16.32           H
ATOM    450  HD2 ARG A  30      29.831  10.394   0.269  1.00 23.91           H
ATOM    451  HD3 ARG A  30      31.186   9.416   0.869  1.00 23.91           H
ATOM    452  HE  ARG A  30      31.225  11.667  -1.020  1.00 30.77           H
ATOM    453 HH11 ARG A  30      33.149   9.011   0.297  1.00 31.96           H
ATOM    454 HH12 ARG A  30      34.668   9.770  -0.140  1.00 31.96           H
ATOM    455 HH21 ARG A  30      33.147  12.601  -1.487  1.00 38.22           H
ATOM    456 HH22 ARG A  30      34.664  11.797  -1.127  1.00 38.22           H
ATOM    457  N   LYS A  31      29.466   8.977  -5.414  1.00 22.38           N
ATOM    458  CA  LYS A  31      29.124   9.636  -6.634  1.00 22.41           C
ATOM    459  C   LYS A  31      27.783   9.058  -7.142  1.00 21.57           C
ATOM    460  O   LYS A  31      26.831   9.778  -7.368  1.00 28.25           O
ATOM    461  CB  LYS A  31      30.333   9.408  -7.570  1.00 23.29           C
ATOM    462  CG  LYS A  31      30.097   9.638  -9.060  1.00 29.99           C
ATOM    463  CD  LYS A  31      30.549  11.011  -9.566  1.00 33.94           C
ATOM    464  CE  LYS A  31      29.838  11.369 -10.889  1.00 30.97           C
ATOM    465  NZ  LYS A  31      30.408  12.602 -11.503  1.00 37.18           N1+
ATOM    466  H   LYS A  31      30.356   8.505  -5.356  1.00 26.81           H
ATOM    467  HA  LYS A  31      28.998  10.702  -6.464  1.00 26.85           H
ATOM    468  HB2 LYS A  31      31.170  10.024  -7.232  1.00 27.91           H
ATOM    469  HB3 LYS A  31      30.643   8.370  -7.480  1.00 27.91           H
ATOM    470  HG2 LYS A  31      30.731   8.914  -9.577  1.00 35.95           H
ATOM    471  HG3 LYS A  31      29.069   9.424  -9.349  1.00 35.95           H
ATOM    472  HD2 LYS A  31      30.319  11.765  -8.812  1.00 40.68           H
ATOM    473  HD3 LYS A  31      31.630  10.990  -9.725  1.00 40.68           H
ATOM    474  HE2 LYS A  31      29.941  10.531 -11.583  1.00 37.12           H
ATOM    475  HE3 LYS A  31      28.774  11.524 -10.696  1.00 37.12           H
ATOM    476  HZ1 LYS A  31      29.902  12.811 -12.355  1.00 44.57           H
ATOM    477  HZ2 LYS A  31      30.326  13.382 -10.864  1.00 44.57           H
ATOM    478  HZ3 LYS A  31      31.386  12.467 -11.721  1.00 44.57           H
ATOM    479  N   VAL A  32      27.686   7.741  -7.278  1.00 22.25           N
ATOM    480  CA  VAL A  32      26.474   7.157  -7.866  1.00 21.98           C
ATOM    481  C   VAL A  32      25.275   7.168  -6.891  1.00 22.33           C
ATOM    482  O   VAL A  32      24.155   7.533  -7.251  1.00 24.04           O
ATOM    483  CB  VAL A  32      26.869   5.772  -8.398  1.00 17.09           C
ATOM    484  CG1 VAL A  32      25.692   5.110  -9.060  1.00 23.59           C
ATOM    485  CG2 VAL A  32      28.001   5.872  -9.404  1.00 20.10           C
ATOM    486  H   VAL A  32      28.465   7.142  -7.045  1.00 26.66           H
ATOM    487  HA  VAL A  32      26.189   7.760  -8.722  1.00 26.33           H
ATOM    488  HB  VAL A  32      27.204   5.153  -7.563  1.00 20.47           H
ATOM    489 HG11 VAL A  32      25.995   4.137  -9.444  1.00 28.27           H
ATOM    490 HG12 VAL A  32      24.904   4.968  -8.328  1.00 28.27           H
ATOM    491 HG13 VAL A  32      25.323   5.711  -9.892  1.00 28.27           H
ATOM    492 HG21 VAL A  32      28.179   4.896  -9.846  1.00 24.07           H
ATOM    493 HG22 VAL A  32      27.748   6.581 -10.190  1.00 24.07           H
ATOM    494 HG23 VAL A  32      28.921   6.182  -8.918  1.00 24.07           H
ATOM    495  N   ALA A  33      25.535   6.805  -5.633  1.00 20.07           N
ATOM    496  CA  ALA A  33      24.580   6.696  -4.539  1.00 19.62           C
ATOM    497  C   ALA A  33      23.924   8.045  -4.302  1.00 21.46           C
ATOM    498  O   ALA A  33      22.742   8.145  -4.041  1.00 23.28           O
ATOM    499  CB  ALA A  33      25.242   6.275  -3.239  1.00 18.89           C
ATOM    500  H   ALA A  33      26.481   6.556  -5.430  1.00 24.04           H
ATOM    501  HA  ALA A  33      23.780   5.929  -4.785  1.00 23.51           H
ATOM    502  HB1 ALA A  33      24.552   6.302  -2.389  1.00 22.63           H
ATOM    503  HB2 ALA A  33      25.625   5.241  -3.326  1.00 22.63           H
ATOM    504  HB3 ALA A  33      26.113   6.892  -2.970  1.00 22.63           H
ATOM    505  N   GLY A  34      24.739   9.093  -4.368  1.00 18.89           N
ATOM    506  CA  GLY A  34      24.309  10.449  -4.157  1.00 22.07           C
ATOM    507  C   GLY A  34      23.364  10.974  -5.221  1.00 25.25           C
ATOM    508  O   GLY A  34      22.459  11.716  -4.884  1.00 28.35           O
ATOM    509  H   GLY A  34      25.723   8.922  -4.503  1.00 22.63           H
ATOM    510  HA2 GLY A  34      23.798  10.491  -3.197  1.00 26.44           H
ATOM    511  HA3 GLY A  34      25.179  11.095  -4.119  1.00 26.44           H
ATOM    512  N   MET A  35      23.558  10.641  -6.498  1.00 29.55           N
ATOM    513  CA  MET A  35      22.621  10.997  -7.575  1.00 36.00           C
ATOM    514  C   MET A  35      21.304  10.187  -7.482  1.00 29.18           C
ATOM    515  O   MET A  35      20.363  10.430  -8.240  1.00 24.19           O
ATOM    516  CB  MET A  35      23.268  10.733  -8.968  1.00 31.71           C
ATOM    517  CG  MET A  35      24.458  11.625  -9.354  1.00 45.69           C
ATOM    518  SD  MET A  35      25.326  11.260 -10.959  1.00 50.70           S
ATOM    519  CE  MET A  35      26.371   9.766 -10.687  1.00 43.14           C
ATOM    520  H   MET A  35      24.362  10.075  -6.736  1.00 35.42           H
ATOM    521  HA  MET A  35      22.385  12.061  -7.493  1.00 43.16           H
ATOM    522  HB2 MET A  35      23.609   9.698  -8.998  1.00 38.01           H
ATOM    523  HB3 MET A  35      22.506  10.854  -9.739  1.00 38.01           H
ATOM    524  HG2 MET A  35      24.093  12.654  -9.396  1.00 54.78           H
ATOM    525  HG3 MET A  35      25.200  11.573  -8.553  1.00 54.78           H
ATOM    526  HE1 MET A  35      26.982   9.585 -11.575  1.00 51.73           H
ATOM    527  HE2 MET A  35      27.023   9.938  -9.836  1.00 51.73           H
ATOM    528  HE3 MET A  35      25.742   8.889 -10.516  1.00 51.73           H
ATOM    529  N   ALA A  36      21.272   9.145  -6.646  1.00 27.81           N
ATOM    530  CA  ALA A  36      20.179   8.177  -6.623  1.00 21.78           C
ATOM    531  C   ALA A  36      18.913   8.856  -6.041  1.00 20.64           C
ATOM    532  O   ALA A  36      18.925   9.576  -5.066  1.00 18.95           O
ATOM    533  CB  ALA A  36      20.587   6.925  -5.860  1.00 19.60           C
ATOM    534  H   ALA A  36      21.946   9.114  -5.916  1.00 33.32           H
ATOM    535  HA  ALA A  36      19.949   7.860  -7.675  1.00 26.09           H
ATOM    536  HB1 ALA A  36      19.736   6.266  -5.679  1.00 23.48           H
ATOM    537  HB2 ALA A  36      21.327   6.354  -6.432  1.00 23.48           H
ATOM    538  HB3 ALA A  36      21.045   7.153  -4.887  1.00 23.48           H
ATOM    539  N   LYS A  37      17.794   8.623  -6.754  1.00 21.48           N
ATOM    540  CA  LYS A  37      16.417   8.913  -6.374  1.00 22.65           C
ATOM    541  C   LYS A  37      15.677   7.549  -6.214  1.00 19.78           C
ATOM    542  O   LYS A  37      14.926   7.115  -7.091  1.00 17.66           O
ATOM    543  CB  LYS A  37      15.713   9.921  -7.314  1.00 28.48           C
ATOM    544  CG  LYS A  37      16.470  11.295  -7.355  1.00 27.88           C
ATOM    545  CD  LYS A  37      15.861  12.228  -8.440  1.00 43.25           C
ATOM    546  CE  LYS A  37      15.700  13.760  -8.116  1.00 44.74           C
ATOM    547  NZ  LYS A  37      15.562  14.595  -9.371  1.00 35.52           N1+
ATOM    548  H   LYS A  37      17.892   8.088  -7.599  1.00 25.74           H
ATOM    549  HA  LYS A  37      16.429   9.395  -5.404  1.00 27.14           H
ATOM    550  HB2 LYS A  37      15.652   9.498  -8.319  1.00 34.13           H
ATOM    551  HB3 LYS A  37      14.697  10.084  -6.945  1.00 34.13           H
ATOM    552  HG2 LYS A  37      16.442  11.782  -6.382  1.00 33.41           H
ATOM    553  HG3 LYS A  37      17.502  11.098  -7.620  1.00 33.41           H
ATOM    554  HD2 LYS A  37      16.505  12.140  -9.319  1.00 51.86           H
ATOM    555  HD3 LYS A  37      14.878  11.847  -8.733  1.00 51.86           H
ATOM    556  HE2 LYS A  37      14.796  13.891  -7.512  1.00 53.65           H
ATOM    557  HE3 LYS A  37      16.548  14.113  -7.523  1.00 53.65           H
ATOM    558  HZ1 LYS A  37      15.570  15.574  -9.117  1.00 42.58           H
ATOM    559  HZ2 LYS A  37      16.330  14.415 -10.006  1.00 42.58           H
ATOM    560  HZ3 LYS A  37      14.692  14.377  -9.839  1.00 42.58           H
ATOM    561  N   PRO A  38      15.931   6.851  -5.108  1.00 20.81           N
ATOM    562  CA  PRO A  38      15.291   5.548  -4.909  1.00 20.17           C
ATOM    563  C   PRO A  38      13.791   5.604  -4.673  1.00 16.34           C
ATOM    564  O   PRO A  38      13.198   6.572  -4.239  1.00 17.53           O
ATOM    565  CB  PRO A  38      15.867   5.046  -3.539  1.00 20.20           C
ATOM    566  CG  PRO A  38      16.424   6.306  -2.835  1.00 25.74           C
ATOM    567  CD  PRO A  38      16.795   7.261  -3.964  1.00 16.91           C
ATOM    568  HA  PRO A  38      15.548   4.865  -5.750  1.00 24.16           H
ATOM    569  HB2 PRO A  38      15.114   4.551  -2.904  1.00 24.20           H
ATOM    570  HB3 PRO A  38      16.664   4.305  -3.712  1.00 24.20           H
ATOM    571  HG2 PRO A  38      15.647   6.737  -2.167  1.00 30.84           H
ATOM    572  HG3 PRO A  38      17.289   6.057  -2.194  1.00 30.84           H
ATOM    573  HD2 PRO A  38      16.577   8.295  -3.653  1.00 20.25           H
ATOM    574  HD3 PRO A  38      17.863   7.173  -4.243  1.00 20.25           H
ATOM    575  N   ASN A  39      13.233   4.400  -4.897  1.00 14.81           N
ATOM    576  CA  ASN A  39      11.892   4.034  -4.536  1.00 12.84           C
ATOM    577  C   ASN A  39      11.984   3.118  -3.327  1.00 19.83           C
ATOM    578  O   ASN A  39      12.677   2.121  -3.405  1.00 22.12           O
ATOM    579  CB  ASN A  39      11.194   3.372  -5.743  1.00 22.19           C
ATOM    580  CG  ASN A  39      10.734   4.407  -6.772  1.00 27.45           C
ATOM    581  OD1 ASN A  39       9.985   5.312  -6.429  1.00 23.90           O
ATOM    582  ND2 ASN A  39      11.144   4.263  -8.034  1.00 28.54           N
ATOM    583  H   ASN A  39      13.821   3.655  -5.238  1.00 17.73           H
ATOM    584  HA  ASN A  39      11.333   4.914  -4.247  1.00 15.37           H
ATOM    585  HB2 ASN A  39      11.838   2.622  -6.206  1.00 26.59           H
ATOM    586  HB3 ASN A  39      10.294   2.906  -5.350  1.00 26.59           H
ATOM    587 HD21 ASN A  39      10.850   4.923  -8.735  1.00 34.20           H
ATOM    588 HD22 ASN A  39      11.730   3.476  -8.277  1.00 34.20           H
ATOM    589  N   MET A  40      11.333   3.460  -2.217  1.00 14.49           N
ATOM    590  CA  MET A  40      11.354   2.714  -1.006  1.00 11.82           C
ATOM    591  C   MET A  40       9.995   2.023  -0.827  1.00 15.47           C
ATOM    592  O   MET A  40       8.970   2.689  -0.820  1.00 14.45           O
ATOM    593  CB  MET A  40      11.749   3.598   0.150  1.00 13.97           C
ATOM    594  CG  MET A  40      11.626   2.875   1.486  1.00 19.09           C
ATOM    595  SD  MET A  40      12.160   3.678   2.985  1.00 21.77           S
ATOM    596  CE  MET A  40      11.271   5.208   2.919  1.00 26.06           C
ATOM    597  H   MET A  40      10.756   4.282  -2.234  1.00 17.34           H
ATOM    598  HA  MET A  40      12.136   1.972  -1.081  1.00 14.14           H
ATOM    599  HB2 MET A  40      12.781   3.918   0.016  1.00 16.72           H
ATOM    600  HB3 MET A  40      11.104   4.476   0.160  1.00 16.72           H
ATOM    601  HG2 MET A  40      10.577   2.622   1.641  1.00 22.86           H
ATOM    602  HG3 MET A  40      12.178   1.940   1.409  1.00 22.86           H
ATOM    603  HE1 MET A  40      11.547   5.810   3.785  1.00 31.23           H
ATOM    604  HE2 MET A  40      11.542   5.745   2.013  1.00 31.23           H
ATOM    605  HE3 MET A  40      10.203   4.996   2.935  1.00 31.23           H
ATOM    606  N   ILE A  41       9.948   0.711  -0.681  1.00 15.06           N
ATOM    607  CA  ILE A  41       8.671  -0.029  -0.623  1.00 10.69           C
ATOM    608  C   ILE A  41       8.631  -0.773   0.696  1.00 14.12           C
ATOM    609  O   ILE A  41       9.448  -1.669   0.929  1.00 10.12           O
ATOM    610  CB  ILE A  41       8.517  -1.014  -1.785  1.00 13.22           C
ATOM    611  CG1 ILE A  41       8.767  -0.347  -3.137  1.00 22.84           C
ATOM    612  CG2 ILE A  41       7.131  -1.688  -1.745  1.00 16.71           C
ATOM    613  CD1 ILE A  41       9.232  -1.359  -4.165  1.00 26.94           C
ATOM    614  H   ILE A  41      10.811   0.187  -0.711  1.00 18.03           H
ATOM    615  HA  ILE A  41       7.840   0.665  -0.665  1.00 12.79           H
ATOM    616  HB  ILE A  41       9.244  -1.809  -1.643  1.00 15.82           H
ATOM    617 HG12 ILE A  41       7.865   0.151  -3.480  1.00 27.37           H
ATOM    618 HG13 ILE A  41       9.557   0.398  -3.084  1.00 27.37           H
ATOM    619 HG21 ILE A  41       7.010  -2.360  -2.592  1.00 20.01           H
ATOM    620 HG22 ILE A  41       7.019  -2.271  -0.833  1.00 20.01           H
ATOM    621 HG23 ILE A  41       6.352  -0.928  -1.769  1.00 20.01           H
ATOM    622 HD11 ILE A  41       9.472  -0.830  -5.085  1.00 32.28           H
ATOM    623 HD12 ILE A  41      10.141  -1.841  -3.803  1.00 32.28           H
ATOM    624 HD13 ILE A  41       8.455  -2.098  -4.360  1.00 32.28           H
ATOM    625  N   ILE A  42       7.683  -0.348   1.533  1.00 16.31           N
ATOM    626  CA  ILE A  42       7.518  -0.815   2.871  1.00  9.21           C
ATOM    627  C   ILE A  42       6.245  -1.643   2.911  1.00 12.99           C
ATOM    628  O   ILE A  42       5.166  -1.170   2.549  1.00 11.99           O
ATOM    629  CB  ILE A  42       7.472   0.315   3.902  1.00 12.78           C
ATOM    630  CG1 ILE A  42       8.752   1.212   3.713  1.00 19.23           C
ATOM    631  CG2 ILE A  42       7.250  -0.276   5.303  1.00 14.43           C
ATOM    632  CD1 ILE A  42       8.959   2.249   4.785  1.00 15.08           C
ATOM    633  H   ILE A  42       7.096   0.421   1.239  1.00 19.53           H
ATOM    634  HA  ILE A  42       8.368  -1.440   3.125  1.00 11.01           H
ATOM    635  HB  ILE A  42       6.609   0.948   3.689  1.00 15.30           H
ATOM    636 HG12 ILE A  42       9.645   0.591   3.655  1.00 23.03           H
ATOM    637 HG13 ILE A  42       8.657   1.753   2.769  1.00 23.03           H
ATOM    638 HG21 ILE A  42       7.065   0.520   6.022  1.00 17.28           H
ATOM    639 HG22 ILE A  42       6.373  -0.926   5.350  1.00 17.28           H
ATOM    640 HG23 ILE A  42       8.140  -0.832   5.609  1.00 17.28           H
ATOM    641 HD11 ILE A  42       9.809   2.879   4.529  1.00 18.05           H
ATOM    642 HD12 ILE A  42       8.057   2.852   4.876  1.00 18.05           H
ATOM    643 HD13 ILE A  42       9.161   1.764   5.736  1.00 18.05           H
ATOM    644  N   SER A  43       6.377  -2.828   3.466  1.00 12.39           N
ATOM    645  CA  SER A  43       5.264  -3.770   3.687  1.00 12.56           C
ATOM    646  C   SER A  43       5.407  -4.480   5.016  1.00 15.44           C
ATOM    647  O   SER A  43       6.475  -4.445   5.629  1.00 13.26           O
ATOM    648  CB  SER A  43       5.212  -4.761   2.527  1.00 14.51           C
ATOM    649  OG  SER A  43       6.336  -5.612   2.443  1.00 14.04           O
ATOM    650  H   SER A  43       7.297  -3.126   3.764  1.00 14.82           H
ATOM    651  HA  SER A  43       4.316  -3.239   3.689  1.00 15.03           H
ATOM    652  HB2 SER A  43       4.335  -5.383   2.677  1.00 17.36           H
ATOM    653  HB3 SER A  43       5.080  -4.213   1.594  1.00 17.36           H
ATOM    654  HG  SER A  43       7.021  -5.182   1.927  1.00 16.81           H
ATOM    655  N   VAL A  44       4.296  -5.107   5.473  1.00 13.66           N
ATOM    656  CA  VAL A  44       4.209  -5.813   6.748  1.00 15.36           C
ATOM    657  C   VAL A  44       3.379  -7.074   6.549  1.00 15.72           C
ATOM    658  O   VAL A  44       2.341  -7.058   5.905  1.00 17.37           O
ATOM    659  CB  VAL A  44       3.635  -4.949   7.907  1.00 17.78           C
ATOM    660  CG1 VAL A  44       3.839  -5.602   9.274  1.00 24.22           C
ATOM    661  CG2 VAL A  44       4.355  -3.594   7.958  1.00 27.38           C
ATOM    662  H   VAL A  44       3.470  -5.115   4.898  1.00 16.35           H
ATOM    663  HA  VAL A  44       5.221  -6.112   7.029  1.00 18.39           H
ATOM    664  HB  VAL A  44       2.565  -4.778   7.756  1.00 21.29           H
ATOM    665 HG11 VAL A  44       3.455  -4.972  10.073  1.00 29.03           H
ATOM    666 HG12 VAL A  44       3.299  -6.549   9.301  1.00 29.03           H
ATOM    667 HG13 VAL A  44       4.898  -5.787   9.456  1.00 29.03           H
ATOM    668 HG21 VAL A  44       4.029  -3.057   8.829  1.00 32.81           H
ATOM    669 HG22 VAL A  44       5.429  -3.732   7.988  1.00 32.81           H
ATOM    670 HG23 VAL A  44       4.110  -3.000   7.082  1.00 32.81           H
ATOM    671  N   ASN A  45       3.858  -8.176   7.102  1.00 22.45           N
ATOM    672  CA  ASN A  45       3.198  -9.478   7.110  1.00 24.53           C
ATOM    673  C   ASN A  45       3.306  -9.946   8.569  1.00 21.81           C
ATOM    674  O   ASN A  45       4.349 -10.424   8.975  1.00 19.81           O
ATOM    675  CB  ASN A  45       4.004 -10.367   6.129  1.00 25.31           C
ATOM    676  CG  ASN A  45       3.934  -9.879   4.678  1.00 28.55           C
ATOM    677  OD1 ASN A  45       4.833  -9.206   4.156  1.00 33.82           O
ATOM    678  ND2 ASN A  45       2.819 -10.142   4.020  1.00 23.88           N
ATOM    679  H   ASN A  45       4.752  -8.120   7.573  1.00 26.89           H
ATOM    680  HA  ASN A  45       2.153  -9.398   6.810  1.00 29.39           H
ATOM    681  HB2 ASN A  45       5.052 -10.328   6.436  1.00 30.32           H
ATOM    682  HB3 ASN A  45       3.657 -11.399   6.195  1.00 30.32           H
ATOM    683 HD21 ASN A  45       2.720  -9.784   3.082  1.00 28.61           H
ATOM    684 HD22 ASN A  45       2.057 -10.591   4.497  1.00 28.61           H
ATOM    685  N   GLY A  46       2.304  -9.704   9.391  1.00 23.17           N
ATOM    686  CA  GLY A  46       2.371 -10.005  10.801  1.00 26.04           C
ATOM    687  C   GLY A  46       3.475  -9.219  11.515  1.00 21.54           C
ATOM    688  O   GLY A  46       3.509  -7.991  11.491  1.00 23.66           O
ATOM    689  H   GLY A  46       1.479  -9.235   9.043  1.00 27.76           H
ATOM    690  HA2 GLY A  46       1.418  -9.764  11.272  1.00 31.20           H
ATOM    691  HA3 GLY A  46       2.562 -11.075  10.908  1.00 31.20           H
ATOM    692  N   ASP A  47       4.375  -9.940  12.167  1.00 22.08           N
ATOM    693  CA  ASP A  47       5.462  -9.306  12.895  1.00 25.37           C
ATOM    694  C   ASP A  47       6.686  -8.985  12.037  1.00 16.38           C
ATOM    695  O   ASP A  47       7.650  -8.411  12.514  1.00 17.18           O
ATOM    696  CB  ASP A  47       5.717  -9.884  14.294  1.00 35.85           C
ATOM    697  CG  ASP A  47       5.445 -11.359  14.454  1.00 31.77           C
ATOM    698  OD1 ASP A  47       6.161 -12.174  13.853  1.00 42.06           O
ATOM    699  OD2 ASP A  47       4.523 -11.630  15.227  1.00 28.61           O1-
ATOM    700  H   ASP A  47       4.372 -10.950  12.113  1.00 26.45           H
ATOM    701  HA  ASP A  47       5.097  -8.319  13.163  1.00 30.40           H
ATOM    702  HB2 ASP A  47       6.766  -9.720  14.538  1.00 42.98           H
ATOM    703  HB3 ASP A  47       5.095  -9.335  15.011  1.00 42.98           H
ATOM    704  N   VAL A  48       6.680  -9.352  10.762  1.00 20.70           N
ATOM    705  CA  VAL A  48       7.807  -9.155   9.859  1.00 18.43           C
ATOM    706  C   VAL A  48       7.526  -7.905   9.013  1.00 19.61           C
ATOM    707  O   VAL A  48       6.547  -7.851   8.276  1.00 16.32           O
ATOM    708  CB  VAL A  48       8.048 -10.412   9.048  1.00 18.31           C
ATOM    709  CG1 VAL A  48       9.287 -10.203   8.196  1.00 16.15           C
ATOM    710  CG2 VAL A  48       8.237 -11.686   9.884  1.00 17.15           C
ATOM    711  H   VAL A  48       5.821  -9.708  10.371  1.00 24.80           H
ATOM    712  HA  VAL A  48       8.711  -8.980  10.438  1.00 22.07           H
ATOM    713  HB  VAL A  48       7.195 -10.551   8.381  1.00 21.93           H
ATOM    714 HG11 VAL A  48       9.518 -11.119   7.654  1.00 19.34           H
ATOM    715 HG12 VAL A  48       9.127  -9.413   7.466  1.00 19.34           H
ATOM    716 HG13 VAL A  48      10.132  -9.928   8.829  1.00 19.34           H
ATOM    717 HG21 VAL A  48       8.276 -12.549   9.223  1.00 20.54           H
ATOM    718 HG22 VAL A  48       9.166 -11.643  10.446  1.00 20.54           H
ATOM    719 HG23 VAL A  48       7.411 -11.822  10.580  1.00 20.54           H
ATOM    720  N   ILE A  49       8.409  -6.913   9.126  1.00 13.61           N
ATOM    721  CA  ILE A  49       8.420  -5.723   8.303  1.00 17.79           C
ATOM    722  C   ILE A  49       9.507  -5.887   7.209  1.00 13.41           C
ATOM    723  O   ILE A  49      10.643  -6.186   7.532  1.00 11.05           O
ATOM    724  CB  ILE A  49       8.657  -4.485   9.174  1.00 10.66           C
ATOM    725  CG1 ILE A  49       7.516  -4.368  10.210  1.00 19.21           C
ATOM    726  CG2 ILE A  49       8.751  -3.199   8.328  1.00 15.57           C
ATOM    727  CD1 ILE A  49       7.843  -3.356  11.336  1.00 22.40           C
ATOM    728  H   ILE A  49       9.162  -7.023   9.789  1.00 16.28           H
ATOM    729  HA  ILE A  49       7.444  -5.603   7.829  1.00 21.31           H
ATOM    730  HB  ILE A  49       9.599  -4.624   9.699  1.00 12.75           H
ATOM    731 HG12 ILE A  49       6.614  -4.047   9.710  1.00 23.01           H
ATOM    732 HG13 ILE A  49       7.320  -5.324  10.692  1.00 23.01           H
ATOM    733 HG21 ILE A  49       8.984  -2.349   8.966  1.00 18.65           H
ATOM    734 HG22 ILE A  49       9.526  -3.249   7.573  1.00 18.65           H
ATOM    735 HG23 ILE A  49       7.800  -3.025   7.822  1.00 18.65           H
ATOM    736 HD11 ILE A  49       7.024  -3.342  12.054  1.00 26.84           H
ATOM    737 HD12 ILE A  49       8.754  -3.653  11.853  1.00 26.84           H
ATOM    738 HD13 ILE A  49       7.979  -2.351  10.942  1.00 26.84           H
ATOM    739  N   THR A  50       9.183  -5.596   5.950  1.00 10.43           N
ATOM    740  CA  THR A  50      10.106  -5.545   4.830  1.00 12.35           C
ATOM    741  C   THR A  50      10.242  -4.100   4.308  1.00 13.07           C
ATOM    742  O   THR A  50       9.236  -3.457   4.019  1.00 11.48           O
ATOM    743  CB  THR A  50       9.626  -6.500   3.736  1.00  9.81           C
ATOM    744  OG1 THR A  50       9.533  -7.845   4.210  1.00 11.58           O
ATOM    745  CG2 THR A  50      10.631  -6.581   2.578  1.00 11.54           C
ATOM    746  H   THR A  50       8.218  -5.386   5.743  1.00 12.48           H
ATOM    747  HA  THR A  50      11.069  -5.905   5.173  1.00 14.78           H
ATOM    748  HB  THR A  50       8.665  -6.165   3.366  1.00 11.73           H
ATOM    749  HG1 THR A  50      10.383  -8.111   4.579  1.00 13.85           H
ATOM    750 HG21 THR A  50      10.288  -7.282   1.821  1.00 13.81           H
ATOM    751 HG22 THR A  50      10.709  -5.613   2.093  1.00 13.81           H
ATOM    752 HG23 THR A  50      11.607  -6.920   2.936  1.00 13.81           H
ATOM    753  N   ILE A  51      11.485  -3.613   4.162  1.00 12.26           N
ATOM    754  CA  ILE A  51      11.844  -2.318   3.549  1.00 14.02           C
ATOM    755  C   ILE A  51      12.795  -2.609   2.399  1.00 14.16           C
ATOM    756  O   ILE A  51      13.927  -3.059   2.618  1.00 12.67           O
ATOM    757  CB  ILE A  51      12.469  -1.348   4.540  1.00 13.84           C
ATOM    758  CG1 ILE A  51      11.486  -1.125   5.706  1.00 15.63           C
ATOM    759  CG2 ILE A  51      12.852  -0.082   3.773  1.00 12.47           C
ATOM    760  CD1 ILE A  51      12.066  -0.252   6.847  1.00 14.10           C
ATOM    761  H   ILE A  51      12.250  -4.190   4.478  1.00 14.67           H
ATOM    762  HA  ILE A  51      10.943  -1.840   3.163  1.00 16.78           H
ATOM    763  HB  ILE A  51      13.389  -1.794   4.920  1.00 16.57           H
ATOM    764 HG12 ILE A  51      10.571  -0.677   5.323  1.00 18.72           H
ATOM    765 HG13 ILE A  51      11.223  -2.083   6.147  1.00 18.72           H
ATOM    766 HG21 ILE A  51      13.190   0.688   4.453  1.00 14.93           H
ATOM    767 HG22 ILE A  51      13.695  -0.292   3.119  1.00 14.93           H
ATOM    768 HG23 ILE A  51      12.018   0.313   3.198  1.00 14.93           H
ATOM    769 HD11 ILE A  51      11.340  -0.185   7.653  1.00 16.88           H
ATOM    770 HD12 ILE A  51      12.974  -0.706   7.239  1.00 16.88           H
ATOM    771 HD13 ILE A  51      12.279   0.756   6.502  1.00 16.88           H
ATOM    772  N   LYS A  52      12.296  -2.372   1.190  1.00 10.23           N
ATOM    773  CA  LYS A  52      13.016  -2.449  -0.051  1.00 12.00           C
ATOM    774  C   LYS A  52      13.454  -1.035  -0.406  1.00 14.76           C
ATOM    775  O   LYS A  52      12.709  -0.087  -0.173  1.00 11.85           O
ATOM    776  CB  LYS A  52      12.150  -3.009  -1.175  1.00 11.42           C
ATOM    777  CG  LYS A  52      11.590  -4.389  -0.919  1.00 17.40           C
ATOM    778  CD  LYS A  52      10.700  -4.795  -2.051  1.00 16.55           C
ATOM    779  CE  LYS A  52      10.216  -6.220  -1.816  1.00 14.74           C
ATOM    780  NZ  LYS A  52       9.576  -6.739  -3.024  1.00 18.37           N1+
ATOM    781  H   LYS A  52      11.354  -2.014   1.131  1.00 12.24           H
ATOM    782  HA  LYS A  52      13.885  -3.088   0.066  1.00 14.35           H
ATOM    783  HB2 LYS A  52      11.321  -2.330  -1.347  1.00 13.67           H
ATOM    784  HB3 LYS A  52      12.749  -3.060  -2.085  1.00 13.67           H
ATOM    785  HG2 LYS A  52      12.437  -5.074  -0.854  1.00 20.84           H
ATOM    786  HG3 LYS A  52      11.020  -4.414   0.009  1.00 20.84           H
ATOM    787  HD2 LYS A  52       9.839  -4.125  -2.078  1.00 19.82           H
ATOM    788  HD3 LYS A  52      11.251  -4.721  -2.993  1.00 19.82           H
ATOM    789  HE2 LYS A  52      11.087  -6.828  -1.577  1.00 17.65           H
ATOM    790  HE3 LYS A  52       9.524  -6.261  -0.976  1.00 17.65           H
ATOM    791  HZ1 LYS A  52       8.973  -7.509  -2.777  1.00 22.01           H
ATOM    792  HZ2 LYS A  52       9.012  -6.016  -3.450  1.00 22.01           H
ATOM    793  HZ3 LYS A  52      10.278  -7.054  -3.679  1.00 22.01           H
ATOM    794  N   SER A  53      14.619  -0.914  -1.026  1.00 15.83           N
ATOM    795  CA  SER A  53      15.107   0.292  -1.659  1.00 13.54           C
ATOM    796  C   SER A  53      15.578  -0.128  -3.091  1.00 17.83           C
ATOM    797  O   SER A  53      16.487  -0.885  -3.280  1.00 15.93           O
ATOM    798  CB  SER A  53      16.278   0.951  -0.843  1.00 17.20           C
ATOM    799  OG  SER A  53      16.629   2.153  -1.574  1.00 18.61           O
ATOM    800  H   SER A  53      15.171  -1.731  -1.119  1.00 18.95           H
ATOM    801  HA  SER A  53      14.313   1.071  -1.748  1.00 16.21           H
ATOM    802  HB2 SER A  53      16.038   1.150   0.203  1.00 20.60           H
ATOM    803  HB3 SER A  53      17.190   0.334  -0.911  1.00 20.60           H
ATOM    804  HG  SER A  53      16.287   2.935  -1.090  1.00 22.29           H
ATOM    805  N   GLU A  54      14.933   0.462  -4.099  1.00 12.08           N
ATOM    806  CA  GLU A  54      15.186   0.226  -5.521  1.00 14.76           C
ATOM    807  C   GLU A  54      15.726   1.483  -6.174  1.00 14.27           C
ATOM    808  O   GLU A  54      15.077   2.512  -6.115  1.00 15.47           O
ATOM    809  CB  GLU A  54      13.919  -0.214  -6.320  1.00 13.16           C
ATOM    810  CG  GLU A  54      13.443  -1.582  -5.785  1.00 22.02           C
ATOM    811  CD  GLU A  54      12.151  -2.140  -6.344  1.00 28.38           C
ATOM    812  OE1 GLU A  54      11.618  -1.492  -7.282  1.00 24.83           O
ATOM    813  OE2 GLU A  54      11.767  -3.240  -5.832  1.00 31.81           O1-
ATOM    814  H   GLU A  54      14.223   1.141  -3.876  1.00 14.45           H
ATOM    815  HA  GLU A  54      15.924  -0.570  -5.613  1.00 17.67           H
ATOM    816  HB2 GLU A  54      13.126   0.524  -6.174  1.00 15.75           H
ATOM    817  HB3 GLU A  54      14.146  -0.292  -7.381  1.00 15.75           H
ATOM    818  HG2 GLU A  54      14.220  -2.329  -5.951  1.00 26.39           H
ATOM    819  HG3 GLU A  54      13.336  -1.553  -4.703  1.00 26.39           H
ATOM    820  N   SER A  55      16.878   1.394  -6.818  1.00 12.23           N
ATOM    821  CA  SER A  55      17.422   2.467  -7.629  1.00 14.14           C
ATOM    822  C   SER A  55      18.395   1.914  -8.620  1.00 14.95           C
ATOM    823  O   SER A  55      18.852   0.779  -8.442  1.00 14.79           O
ATOM    824  CB  SER A  55      18.114   3.529  -6.763  1.00 16.13           C
ATOM    825  OG  SER A  55      19.335   3.079  -6.232  1.00 12.57           O
ATOM    826  H   SER A  55      17.334   0.494  -6.876  1.00 14.64           H
ATOM    827  HA  SER A  55      16.605   2.917  -8.183  1.00 16.93           H
ATOM    828  HB2 SER A  55      18.305   4.402  -7.381  1.00 19.32           H
ATOM    829  HB3 SER A  55      17.465   3.820  -5.940  1.00 19.32           H
ATOM    830  HG  SER A  55      19.161   2.768  -5.336  1.00 15.04           H
ATOM    831  N   THR A  56      18.743   2.704  -9.659  1.00 14.19           N
ATOM    832  CA  THR A  56      19.768   2.234 -10.606  1.00 22.09           C
ATOM    833  C   THR A  56      21.147   2.066  -9.939  1.00 16.41           C
ATOM    834  O   THR A  56      21.994   1.344 -10.462  1.00 18.66           O
ATOM    835  CB  THR A  56      19.886   3.161 -11.840  1.00 23.67           C
ATOM    836  OG1 THR A  56      20.334   4.456 -11.492  1.00 23.40           O
ATOM    837  CG2 THR A  56      18.542   3.264 -12.584  1.00 24.89           C
ATOM    838  H   THR A  56      18.289   3.590  -9.815  1.00 16.99           H
ATOM    839  HA  THR A  56      19.467   1.249 -10.960  1.00 26.46           H
ATOM    840  HB  THR A  56      20.626   2.723 -12.518  1.00 28.36           H
ATOM    841  HG1 THR A  56      19.803   4.751 -10.748  1.00 28.04           H
ATOM    842 HG21 THR A  56      18.657   3.966 -13.415  1.00 29.82           H
ATOM    843 HG22 THR A  56      18.240   2.294 -12.981  1.00 29.82           H
ATOM    844 HG23 THR A  56      17.762   3.643 -11.928  1.00 29.82           H
ATOM    845  N   PHE A  57      21.376   2.772  -8.809  1.00 14.56           N
ATOM    846  CA  PHE A  57      22.603   2.599  -8.034  1.00 17.68           C
ATOM    847  C   PHE A  57      22.714   1.143  -7.403  1.00 19.75           C
ATOM    848  O   PHE A  57      23.688   0.477  -7.648  1.00 20.36           O
ATOM    849  CB  PHE A  57      22.635   3.638  -6.894  1.00 15.62           C
ATOM    850  CG  PHE A  57      23.560   3.282  -5.768  1.00 16.52           C
ATOM    851  CD1 PHE A  57      24.874   2.890  -6.073  1.00 16.32           C
ATOM    852  CD2 PHE A  57      23.082   3.225  -4.447  1.00 17.60           C
ATOM    853  CE1 PHE A  57      25.711   2.426  -5.055  1.00 22.67           C
ATOM    854  CE2 PHE A  57      23.968   2.880  -3.419  1.00 18.38           C
ATOM    855  CZ  PHE A  57      25.262   2.443  -3.734  1.00 16.79           C
ATOM    856  H   PHE A  57      20.619   3.263  -8.406  1.00 17.43           H
ATOM    857  HA  PHE A  57      23.497   2.711  -8.699  1.00 21.18           H
ATOM    858  HB2 PHE A  57      22.936   4.612  -7.327  1.00 18.70           H
ATOM    859  HB3 PHE A  57      21.623   3.808  -6.499  1.00 18.70           H
ATOM    860  HD1 PHE A  57      25.226   2.903  -7.105  1.00 19.55           H
ATOM    861  HD2 PHE A  57      22.049   3.456  -4.214  1.00 21.07           H
ATOM    862  HE1 PHE A  57      26.712   2.063  -5.292  1.00 27.17           H
ATOM    863  HE2 PHE A  57      23.633   2.929  -2.386  1.00 22.02           H
ATOM    864  HZ  PHE A  57      25.949   2.112  -2.957  1.00 20.10           H
ATOM    865  N   LYS A  58      21.708   0.744  -6.595  1.00 16.13           N
ATOM    866  CA  LYS A  58      21.606  -0.540  -5.900  1.00 18.32           C
ATOM    867  C   LYS A  58      20.157  -0.861  -5.564  1.00 16.85           C
ATOM    868  O   LYS A  58      19.373   0.035  -5.287  1.00 15.53           O
ATOM    869  CB  LYS A  58      22.584  -0.569  -4.664  1.00 22.85           C
ATOM    870  CG  LYS A  58      23.182  -1.987  -4.463  1.00 24.40           C
ATOM    871  CD  LYS A  58      24.418  -2.085  -3.543  1.00 32.83           C
ATOM    872  CE  LYS A  58      24.635  -3.524  -2.976  1.00 38.30           C
ATOM    873  NZ  LYS A  58      25.603  -3.615  -1.810  1.00 35.78           N1+
ATOM    874  H   LYS A  58      20.956   1.398  -6.432  1.00 19.31           H
ATOM    875  HA  LYS A  58      21.937  -1.293  -6.608  1.00 21.95           H
ATOM    876  HB2 LYS A  58      23.431   0.089  -4.857  1.00 27.38           H
ATOM    877  HB3 LYS A  58      22.082  -0.210  -3.764  1.00 27.38           H
ATOM    878  HG2 LYS A  58      22.400  -2.659  -4.107  1.00 29.24           H
ATOM    879  HG3 LYS A  58      23.514  -2.348  -5.438  1.00 29.24           H
ATOM    880  HD2 LYS A  58      25.317  -1.773  -4.087  1.00 39.35           H
ATOM    881  HD3 LYS A  58      24.236  -1.406  -2.720  1.00 39.35           H
ATOM    882  HE2 LYS A  58      23.661  -3.891  -2.644  1.00 45.92           H
ATOM    883  HE3 LYS A  58      24.973  -4.177  -3.785  1.00 45.92           H
ATOM    884  HZ1 LYS A  58      26.298  -4.342  -1.957  1.00 42.89           H
ATOM    885  HZ2 LYS A  58      26.113  -2.744  -1.720  1.00 42.89           H
ATOM    886  HZ3 LYS A  58      25.135  -3.810  -0.935  1.00 42.89           H
ATOM    887  N   ASN A  59      19.778  -2.145  -5.606  1.00 13.93           N
ATOM    888  CA  ASN A  59      18.635  -2.672  -4.920  1.00 14.26           C
ATOM    889  C   ASN A  59      19.010  -3.264  -3.591  1.00 18.58           C
ATOM    890  O   ASN A  59      19.909  -4.107  -3.528  1.00 19.65           O
ATOM    891  CB  ASN A  59      17.927  -3.694  -5.806  1.00 19.92           C
ATOM    892  CG  ASN A  59      17.279  -3.029  -7.039  1.00 24.67           C
ATOM    893  OD1 ASN A  59      17.277  -1.806  -7.251  1.00 20.22           O
ATOM    894  ND2 ASN A  59      16.670  -3.882  -7.824  1.00 26.65           N
ATOM    895  H   ASN A  59      20.438  -2.824  -5.948  1.00 16.67           H
ATOM    896  HA  ASN A  59      17.943  -1.858  -4.757  1.00 17.07           H
ATOM    897  HB2 ASN A  59      18.644  -4.442  -6.136  1.00 23.86           H
ATOM    898  HB3 ASN A  59      17.161  -4.199  -5.218  1.00 23.86           H
ATOM    899 HD21 ASN A  59      16.207  -3.546  -8.652  1.00 31.94           H
ATOM    900 HD22 ASN A  59      16.594  -4.853  -7.558  1.00 31.94           H
ATOM    901  N   THR A  60      18.334  -2.851  -2.519  1.00 12.53           N
ATOM    902  CA  THR A  60      18.546  -3.453  -1.197  1.00 15.82           C
ATOM    903  C   THR A  60      17.217  -3.818  -0.542  1.00 16.98           C
ATOM    904  O   THR A  60      16.178  -3.247  -0.835  1.00 16.54           O
ATOM    905  CB  THR A  60      19.343  -2.576  -0.226  1.00 16.65           C
ATOM    906  OG1 THR A  60      18.544  -1.457   0.124  1.00 17.73           O
ATOM    907  CG2 THR A  60      20.713  -2.086  -0.679  1.00 17.99           C
ATOM    908  H   THR A  60      17.537  -2.252  -2.643  1.00 15.00           H
ATOM    909  HA  THR A  60      19.105  -4.381  -1.300  1.00 18.95           H
ATOM    910  HB  THR A  60      19.509  -3.160   0.677  1.00 19.94           H
ATOM    911  HG1 THR A  60      18.815  -1.165   1.001  1.00 21.23           H
ATOM    912 HG21 THR A  60      21.180  -1.565   0.157  1.00 21.55           H
ATOM    913 HG22 THR A  60      21.335  -2.929  -0.972  1.00 21.55           H
ATOM    914 HG23 THR A  60      20.612  -1.394  -1.519  1.00 21.55           H
ATOM    915  N   GLU A  61      17.265  -4.761   0.395  1.00 13.31           N
ATOM    916  CA  GLU A  61      16.097  -5.164   1.135  1.00 11.22           C
ATOM    917  C   GLU A  61      16.500  -5.629   2.501  1.00 14.02           C
ATOM    918  O   GLU A  61      17.477  -6.380   2.650  1.00 14.77           O
ATOM    919  CB  GLU A  61      15.400  -6.268   0.350  1.00 10.54           C
ATOM    920  CG  GLU A  61      14.161  -6.826   1.072  1.00 18.28           C
ATOM    921  CD  GLU A  61      13.453  -7.857   0.159  1.00 15.87           C
ATOM    922  OE1 GLU A  61      13.244  -7.590  -1.037  1.00 11.11           O
ATOM    923  OE2 GLU A  61      13.096  -8.916   0.696  1.00 15.23           O1-
ATOM    924  H   GLU A  61      18.137  -5.201   0.635  1.00 15.93           H
ATOM    925  HA  GLU A  61      15.436  -4.312   1.238  1.00 13.42           H
ATOM    926  HB2 GLU A  61      15.107  -5.876  -0.622  1.00 12.60           H
ATOM    927  HB3 GLU A  61      16.104  -7.082   0.160  1.00 12.60           H
ATOM    928  HG2 GLU A  61      14.413  -7.276   2.029  1.00 21.90           H
ATOM    929  HG3 GLU A  61      13.479  -5.991   1.253  1.00 21.90           H
ATOM    930  N   ILE A  62      15.681  -5.260   3.498  1.00 11.57           N
ATOM    931  CA  ILE A  62      15.751  -5.807   4.840  1.00 14.84           C
ATOM    932  C   ILE A  62      14.385  -6.271   5.248  1.00 15.47           C
ATOM    933  O   ILE A  62      13.409  -5.553   5.070  1.00 13.11           O
ATOM    934  CB  ILE A  62      16.338  -4.818   5.889  1.00 14.06           C
ATOM    935  CG1 ILE A  62      15.616  -3.476   5.974  1.00 15.32           C
ATOM    936  CG2 ILE A  62      17.827  -4.620   5.548  1.00 14.72           C
ATOM    937  CD1 ILE A  62      16.110  -2.512   7.057  1.00 12.57           C
ATOM    938  H   ILE A  62      14.874  -4.688   3.287  1.00 13.84           H
ATOM    939  HA  ILE A  62      16.397  -6.680   4.817  1.00 17.77           H
ATOM    940  HB  ILE A  62      16.258  -5.291   6.868  1.00 16.83           H
ATOM    941 HG12 ILE A  62      15.668  -2.975   5.010  1.00 18.34           H
ATOM    942 HG13 ILE A  62      14.567  -3.661   6.186  1.00 18.34           H
ATOM    943 HG21 ILE A  62      18.309  -3.990   6.288  1.00 17.62           H
ATOM    944 HG22 ILE A  62      18.351  -5.571   5.516  1.00 17.62           H
ATOM    945 HG23 ILE A  62      17.924  -4.124   4.585  1.00 17.62           H
ATOM    946 HD11 ILE A  62      15.542  -1.589   7.013  1.00 15.04           H
ATOM    947 HD12 ILE A  62      15.971  -2.945   8.040  1.00 15.04           H
ATOM    948 HD13 ILE A  62      17.158  -2.270   6.906  1.00 15.04           H
ATOM    949  N   SER A  63      14.363  -7.402   5.939  1.00 12.44           N
ATOM    950  CA  SER A  63      13.205  -7.937   6.685  1.00 13.95           C
ATOM    951  C   SER A  63      13.568  -8.183   8.135  1.00 16.55           C
ATOM    952  O   SER A  63      14.636  -8.733   8.422  1.00 17.83           O
ATOM    953  CB  SER A  63      12.639  -9.228   6.084  1.00 17.14           C
ATOM    954  OG  SER A  63      12.032  -8.926   4.879  1.00 17.90           O
ATOM    955  H   SER A  63      15.242  -7.882   6.057  1.00 14.89           H
ATOM    956  HA  SER A  63      12.419  -7.198   6.658  1.00 16.70           H
ATOM    957  HB2 SER A  63      13.429  -9.969   5.938  1.00 20.52           H
ATOM    958  HB3 SER A  63      11.866  -9.612   6.754  1.00 20.52           H
ATOM    959  HG  SER A  63      12.703  -8.963   4.189  1.00 21.44           H
ATOM    960  N   PHE A  64      12.695  -7.755   9.049  1.00 13.81           N
ATOM    961  CA  PHE A  64      13.060  -7.763  10.446  1.00 12.84           C
ATOM    962  C   PHE A  64      11.799  -7.793  11.271  1.00 15.72           C
ATOM    963  O   PHE A  64      10.680  -7.475  10.808  1.00 17.17           O
ATOM    964  CB  PHE A  64      13.964  -6.554  10.759  1.00 10.99           C
ATOM    965  CG  PHE A  64      13.336  -5.212  10.460  1.00 11.26           C
ATOM    966  CD1 PHE A  64      13.370  -4.687   9.152  1.00 14.19           C
ATOM    967  CD2 PHE A  64      12.591  -4.552  11.432  1.00 13.96           C
ATOM    968  CE1 PHE A  64      12.651  -3.528   8.844  1.00 12.73           C
ATOM    969  CE2 PHE A  64      11.899  -3.367  11.138  1.00 12.15           C
ATOM    970  CZ  PHE A  64      11.895  -2.889   9.828  1.00 12.71           C
ATOM    971  H   PHE A  64      11.858  -7.267   8.766  1.00 16.52           H
ATOM    972  HA  PHE A  64      13.612  -8.667  10.681  1.00 15.36           H
ATOM    973  HB2 PHE A  64      14.275  -6.576  11.800  1.00 13.14           H
ATOM    974  HB3 PHE A  64      14.867  -6.642  10.164  1.00 13.14           H
ATOM    975  HD1 PHE A  64      13.922  -5.187   8.377  1.00 16.98           H
ATOM    976  HD2 PHE A  64      12.519  -4.977  12.422  1.00 16.70           H
ATOM    977  HE1 PHE A  64      12.661  -3.150   7.834  1.00 15.23           H
ATOM    978  HE2 PHE A  64      11.303  -2.874  11.890  1.00 14.54           H
ATOM    979  HZ  PHE A  64      11.320  -2.014   9.576  1.00 15.21           H
ATOM    980  N   ILE A  65      12.016  -8.163  12.523  1.00 12.67           N
ATOM    981  CA  ILE A  65      11.047  -8.018  13.603  1.00 14.32           C
ATOM    982  C   ILE A  65      11.547  -6.908  14.525  1.00 12.66           C
ATOM    983  O   ILE A  65      12.713  -6.893  14.878  1.00 16.71           O
ATOM    984  CB  ILE A  65      10.906  -9.369  14.310  1.00 15.07           C
ATOM    985  CG1 ILE A  65      10.262 -10.419  13.362  1.00 16.28           C
ATOM    986  CG2 ILE A  65      10.165  -9.170  15.648  1.00 16.91           C
ATOM    987  CD1 ILE A  65      10.393 -11.819  13.940  1.00 26.05           C
ATOM    988  H   ILE A  65      12.956  -8.409  12.799  1.00 15.16           H
ATOM    989  HA  ILE A  65      10.065  -7.741  13.216  1.00 17.14           H
ATOM    990  HB  ILE A  65      11.911  -9.716  14.561  1.00 18.04           H
ATOM    991 HG12 ILE A  65       9.206 -10.203  13.235  1.00 19.49           H
ATOM    992 HG13 ILE A  65      10.733 -10.416  12.384  1.00 19.49           H
ATOM    993 HG21 ILE A  65       9.960 -10.126  16.116  1.00 20.25           H
ATOM    994 HG22 ILE A  65      10.811  -8.634  16.342  1.00 20.25           H
ATOM    995 HG23 ILE A  65       9.226  -8.643  15.485  1.00 20.25           H
ATOM    996 HD11 ILE A  65       9.978 -12.537  13.232  1.00 31.21           H
ATOM    997 HD12 ILE A  65      11.447 -12.048  14.099  1.00 31.21           H
ATOM    998 HD13 ILE A  65       9.846 -11.905  14.876  1.00 31.21           H
ATOM    999  N   LEU A  66      10.674  -6.005  14.934  1.00 15.52           N
ATOM   1000  CA  LEU A  66      10.968  -4.958  15.910  1.00 14.24           C
ATOM   1001  C   LEU A  66      11.595  -5.558  17.178  1.00 15.84           C
ATOM   1002  O   LEU A  66      11.064  -6.512  17.746  1.00 14.99           O
ATOM   1003  CB  LEU A  66       9.684  -4.215  16.295  1.00 15.19           C
ATOM   1004  CG  LEU A  66       9.030  -3.481  15.127  1.00 13.10           C
ATOM   1005  CD1 LEU A  66       7.699  -2.928  15.674  1.00 17.14           C
ATOM   1006  CD2 LEU A  66       9.933  -2.308  14.651  1.00 15.40           C
ATOM   1007  H   LEU A  66       9.717  -6.098  14.628  1.00 18.58           H
ATOM   1008  HA  LEU A  66      11.661  -4.277  15.438  1.00 17.04           H
ATOM   1009  HB2 LEU A  66       8.974  -4.912  16.737  1.00 18.18           H
ATOM   1010  HB3 LEU A  66       9.922  -3.503  17.083  1.00 18.18           H
ATOM   1011  HG  LEU A  66       8.841  -4.156  14.297  1.00 15.68           H
ATOM   1012 HD11 LEU A  66       7.147  -2.440  14.871  1.00 20.53           H
ATOM   1013 HD12 LEU A  66       7.089  -3.731  16.078  1.00 20.53           H
ATOM   1014 HD13 LEU A  66       7.898  -2.200  16.464  1.00 20.53           H
ATOM   1015 HD21 LEU A  66       9.371  -1.661  13.985  1.00 18.43           H
ATOM   1016 HD22 LEU A  66      10.280  -1.722  15.503  1.00 18.43           H
ATOM   1017 HD23 LEU A  66      10.803  -2.675  14.121  1.00 18.43           H
ATOM   1018  N   GLY A  67      12.794  -5.077  17.516  1.00 15.01           N
ATOM   1019  CA  GLY A  67      13.497  -5.369  18.729  1.00 14.93           C
ATOM   1020  C   GLY A  67      14.387  -6.607  18.616  1.00 18.22           C
ATOM   1021  O   GLY A  67      14.862  -7.011  19.658  1.00 17.68           O
ATOM   1022  H   GLY A  67      13.239  -4.438  16.878  1.00 17.97           H
ATOM   1023  HA2 GLY A  67      14.128  -4.521  18.978  1.00 17.87           H
ATOM   1024  HA3 GLY A  67      12.773  -5.521  19.526  1.00 17.87           H
ATOM   1025  N   GLN A  68      14.523  -7.262  17.430  1.00 16.51           N
ATOM   1026  CA  GLN A  68      15.313  -8.444  17.180  1.00 16.19           C
ATOM   1027  C   GLN A  68      16.489  -8.058  16.286  1.00 17.40           C
ATOM   1028  O   GLN A  68      16.307  -7.734  15.113  1.00 16.60           O
ATOM   1029  CB  GLN A  68      14.407  -9.531  16.625  1.00 20.16           C
ATOM   1030  CG  GLN A  68      15.271 -10.769  16.428  1.00 17.19           C
ATOM   1031  CD  GLN A  68      14.532 -11.757  15.540  1.00 29.17           C
ATOM   1032  OE1 GLN A  68      13.559 -12.403  15.934  1.00 21.33           O
ATOM   1033  NE2 GLN A  68      14.981 -11.834  14.307  1.00 28.61           N
ATOM   1034  H   GLN A  68      14.068  -6.879  16.616  1.00 19.77           H
ATOM   1035  HA  GLN A  68      15.723  -8.809  18.121  1.00 19.39           H
ATOM   1036  HB2 GLN A  68      13.613  -9.731  17.344  1.00 24.15           H
ATOM   1037  HB3 GLN A  68      13.946  -9.218  15.688  1.00 24.15           H
ATOM   1038  HG2 GLN A  68      16.241 -10.547  16.000  1.00 20.58           H
ATOM   1039  HG3 GLN A  68      15.374 -11.218  17.418  1.00 20.58           H
ATOM   1040 HE21 GLN A  68      15.796 -11.311  14.032  1.00 34.29           H
ATOM   1041 HE22 GLN A  68      14.527 -12.459  13.662  1.00 34.29           H
ATOM   1042  N   GLU A  69      17.705  -8.073  16.829  1.00 19.76           N
ATOM   1043  CA  GLU A  69      18.915  -7.804  16.059  1.00 18.23           C
ATOM   1044  C   GLU A  69      19.069  -8.764  14.881  1.00 20.61           C
ATOM   1045  O   GLU A  69      18.750  -9.920  15.021  1.00 13.58           O
ATOM   1046  CB  GLU A  69      20.160  -7.830  16.978  1.00 24.54           C
ATOM   1047  CG  GLU A  69      21.468  -7.301  16.307  1.00 22.31           C
ATOM   1048  CD  GLU A  69      22.639  -7.241  17.296  1.00 21.59           C
ATOM   1049  OE1 GLU A  69      23.001  -8.315  17.789  1.00 25.23           O
ATOM   1050  OE2 GLU A  69      23.184  -6.138  17.545  1.00 41.05           O1-
ATOM   1051  H   GLU A  69      17.811  -8.325  17.799  1.00 23.67           H
ATOM   1052  HA  GLU A  69      18.809  -6.801  15.671  1.00 21.83           H
ATOM   1053  HB2 GLU A  69      19.946  -7.214  17.855  1.00 29.40           H
ATOM   1054  HB3 GLU A  69      20.324  -8.856  17.309  1.00 29.40           H
ATOM   1055  HG2 GLU A  69      21.725  -8.017  15.528  1.00 26.73           H
ATOM   1056  HG3 GLU A  69      21.300  -6.320  15.862  1.00 26.73           H
ATOM   1057  N   PHE A  70      19.564  -8.293  13.724  1.00 12.71           N
ATOM   1058  CA  PHE A  70      19.737  -9.059  12.513  1.00 15.94           C
ATOM   1059  C   PHE A  70      20.974  -8.549  11.817  1.00 18.31           C
ATOM   1060  O   PHE A  70      21.341  -7.388  12.009  1.00 17.46           O
ATOM   1061  CB  PHE A  70      18.489  -8.986  11.633  1.00 18.31           C
ATOM   1062  CG  PHE A  70      18.104  -7.632  11.043  1.00 12.25           C
ATOM   1063  CD1 PHE A  70      17.413  -6.683  11.817  1.00 18.36           C
ATOM   1064  CD2 PHE A  70      18.478  -7.301   9.729  1.00 16.58           C
ATOM   1065  CE1 PHE A  70      17.114  -5.427  11.271  1.00 15.43           C
ATOM   1066  CE2 PHE A  70      18.149  -6.062   9.164  1.00 14.38           C
ATOM   1067  CZ  PHE A  70      17.498  -5.126   9.965  1.00  9.72           C
ATOM   1068  H   PHE A  70      19.819  -7.323  13.669  1.00 15.21           H
ATOM   1069  HA  PHE A  70      19.897 -10.104  12.767  1.00 19.08           H
ATOM   1070  HB2 PHE A  70      18.657  -9.687  10.818  1.00 21.93           H
ATOM   1071  HB3 PHE A  70      17.652  -9.341  12.227  1.00 21.93           H
ATOM   1072  HD1 PHE A  70      17.123  -6.895  12.833  1.00 21.99           H
ATOM   1073  HD2 PHE A  70      19.019  -8.008   9.121  1.00 19.85           H
ATOM   1074  HE1 PHE A  70      16.597  -4.695  11.867  1.00 18.48           H
ATOM   1075  HE2 PHE A  70      18.422  -5.834   8.147  1.00 17.22           H
ATOM   1076  HZ  PHE A  70      17.271  -4.151   9.568  1.00 11.62           H
ATOM   1077  N   ASP A  71      21.621  -9.398  11.014  1.00 13.72           N
ATOM   1078  CA  ASP A  71      22.737  -9.015  10.146  1.00 24.99           C
ATOM   1079  C   ASP A  71      22.223  -8.307   8.894  1.00 18.65           C
ATOM   1080  O   ASP A  71      21.350  -8.842   8.232  1.00 19.29           O
ATOM   1081  CB  ASP A  71      23.507 -10.270   9.707  1.00 22.31           C
ATOM   1082  CG  ASP A  71      24.061 -11.005  10.924  1.00 23.73           C
ATOM   1083  OD1 ASP A  71      24.747 -10.336  11.690  1.00 19.46           O
ATOM   1084  OD2 ASP A  71      23.809 -12.217  11.085  1.00 29.79           O1-
ATOM   1085  H   ASP A  71      21.327 -10.357  10.956  1.00 16.42           H
ATOM   1086  HA  ASP A  71      23.415  -8.353  10.693  1.00 29.95           H
ATOM   1087  HB2 ASP A  71      22.863 -10.930   9.126  1.00 26.73           H
ATOM   1088  HB3 ASP A  71      24.336  -9.929   9.086  1.00 26.73           H
ATOM   1089  N   GLU A  72      22.783  -7.143   8.543  1.00 15.14           N
ATOM   1090  CA  GLU A  72      22.453  -6.426   7.312  1.00 16.13           C
ATOM   1091  C   GLU A  72      23.697  -6.210   6.474  1.00 15.46           C
ATOM   1092  O   GLU A  72      24.736  -5.863   7.003  1.00 17.17           O
ATOM   1093  CB  GLU A  72      21.756  -5.116   7.729  1.00 17.09           C
ATOM   1094  CG  GLU A  72      21.607  -4.088   6.634  1.00 15.42           C
ATOM   1095  CD  GLU A  72      20.804  -2.855   7.007  1.00 16.43           C
ATOM   1096  OE1 GLU A  72      20.597  -2.583   8.212  1.00 12.02           O
ATOM   1097  OE2 GLU A  72      20.492  -2.106   6.060  1.00 16.85           O1-
ATOM   1098  H   GLU A  72      23.465  -6.724   9.158  1.00 18.13           H
ATOM   1099  HA  GLU A  72      21.744  -6.996   6.720  1.00 19.32           H
ATOM   1100  HB2 GLU A  72      20.765  -5.371   8.086  1.00 20.46           H
ATOM   1101  HB3 GLU A  72      22.308  -4.656   8.538  1.00 20.46           H
ATOM   1102  HG2 GLU A  72      22.593  -3.736   6.325  1.00 18.46           H
ATOM   1103  HG3 GLU A  72      21.161  -4.532   5.749  1.00 18.46           H
ATOM   1104  N   VAL A  73      23.613  -6.403   5.151  1.00 18.49           N
ATOM   1105  CA  VAL A  73      24.568  -5.866   4.181  1.00 10.94           C
ATOM   1106  C   VAL A  73      23.985  -4.549   3.672  1.00 15.24           C
ATOM   1107  O   VAL A  73      22.932  -4.536   3.046  1.00 14.70           O
ATOM   1108  CB  VAL A  73      24.820  -6.865   3.048  1.00 11.44           C
ATOM   1109  CG1 VAL A  73      25.737  -6.274   1.985  1.00 16.15           C
ATOM   1110  CG2 VAL A  73      25.572  -8.102   3.650  1.00 15.97           C
ATOM   1111  H   VAL A  73      22.763  -6.794   4.778  1.00 22.15           H
ATOM   1112  HA  VAL A  73      25.509  -5.685   4.674  1.00 13.08           H
ATOM   1113  HB  VAL A  73      23.889  -7.168   2.577  1.00 13.69           H
ATOM   1114 HG11 VAL A  73      25.965  -7.006   1.212  1.00 19.34           H
ATOM   1115 HG12 VAL A  73      25.258  -5.419   1.520  1.00 19.34           H
ATOM   1116 HG13 VAL A  73      26.661  -5.951   2.456  1.00 19.34           H
ATOM   1117 HG21 VAL A  73      25.779  -8.827   2.870  1.00 19.12           H
ATOM   1118 HG22 VAL A  73      26.511  -7.766   4.079  1.00 19.12           H
ATOM   1119 HG23 VAL A  73      24.993  -8.582   4.431  1.00 19.12           H
ATOM   1120  N   THR A  74      24.653  -3.454   3.944  1.00 15.80           N
ATOM   1121  CA  THR A  74      24.191  -2.113   3.555  1.00 15.71           C
ATOM   1122  C   THR A  74      24.469  -1.897   2.077  1.00 13.28           C
ATOM   1123  O   THR A  74      25.209  -2.648   1.458  1.00 15.29           O
ATOM   1124  CB  THR A  74      24.837  -1.056   4.417  1.00 10.30           C
ATOM   1125  OG1 THR A  74      26.263  -1.011   4.311  1.00 13.21           O
ATOM   1126  CG2 THR A  74      24.529  -1.214   5.898  1.00 11.81           C
ATOM   1127  H   THR A  74      25.537  -3.537   4.424  1.00 18.92           H
ATOM   1128  HA  THR A  74      23.124  -2.038   3.723  1.00 18.81           H
ATOM   1129  HB  THR A  74      24.437  -0.104   4.076  1.00 12.32           H
ATOM   1130  HG1 THR A  74      26.507  -0.311   3.698  1.00 15.81           H
ATOM   1131 HG21 THR A  74      24.998  -0.422   6.478  1.00 14.13           H
ATOM   1132 HG22 THR A  74      23.454  -1.186   6.049  1.00 14.13           H
ATOM   1133 HG23 THR A  74      24.924  -2.164   6.252  1.00 14.13           H
ATOM   1134  N   ALA A  75      23.906  -0.841   1.513  1.00 16.60           N
ATOM   1135  CA  ALA A  75      24.145  -0.494   0.114  1.00 22.46           C
ATOM   1136  C   ALA A  75      25.611  -0.279  -0.254  1.00 18.13           C
ATOM   1137  O   ALA A  75      25.956  -0.471  -1.405  1.00 18.19           O
ATOM   1138  CB  ALA A  75      23.372   0.756  -0.269  1.00 20.02           C
ATOM   1139  H   ALA A  75      23.355  -0.204   2.077  1.00 19.88           H
ATOM   1140  HA  ALA A  75      23.766  -1.321  -0.484  1.00 26.91           H
ATOM   1141  HB1 ALA A  75      23.525   0.967  -1.326  1.00 23.98           H
ATOM   1142  HB2 ALA A  75      22.310   0.601  -0.088  1.00 23.98           H
ATOM   1143  HB3 ALA A  75      23.705   1.601   0.328  1.00 23.98           H
ATOM   1144  N   ASP A  76      26.418   0.209   0.681  1.00 16.39           N
ATOM   1145  CA  ASP A  76      27.835   0.443   0.563  1.00 15.96           C
ATOM   1146  C   ASP A  76      28.707  -0.743   1.076  1.00 19.34           C
ATOM   1147  O   ASP A  76      29.892  -0.591   1.269  1.00 21.24           O
ATOM   1148  CB  ASP A  76      28.339   1.636   1.400  1.00 17.86           C
ATOM   1149  CG  ASP A  76      27.905   1.694   2.840  1.00 19.59           C
ATOM   1150  OD1 ASP A  76      26.733   1.479   3.239  1.00 17.82           O
ATOM   1151  OD2 ASP A  76      28.822   2.093   3.635  1.00 14.57           O1-
ATOM   1152  H   ASP A  76      25.986   0.428   1.562  1.00 19.63           H
ATOM   1153  HA  ASP A  76      28.112   0.606  -0.509  1.00 19.10           H
ATOM   1154  HB2 ASP A  76      29.459   1.637   1.396  1.00 21.39           H
ATOM   1155  HB3 ASP A  76      28.030   2.588   0.921  1.00 21.39           H
ATOM   1156  N   ASP A  77      28.083  -1.914   1.302  1.00 21.32           N
ATOM   1157  CA  ASP A  77      28.784  -3.176   1.549  1.00 19.33           C
ATOM   1158  C   ASP A  77      29.406  -3.260   2.937  1.00 20.09           C
ATOM   1159  O   ASP A  77      30.346  -4.015   3.175  1.00 22.67           O
ATOM   1160  CB  ASP A  77      29.809  -3.502   0.432  1.00 18.61           C
ATOM   1161  CG  ASP A  77      29.110  -3.724  -0.888  1.00 32.92           C
ATOM   1162  OD1 ASP A  77      28.159  -4.553  -0.904  1.00 43.99           O
ATOM   1163  OD2 ASP A  77      29.511  -3.040  -1.857  1.00 38.37           O1-
ATOM   1164  H   ASP A  77      27.081  -1.978   1.178  1.00 25.54           H
ATOM   1165  HA  ASP A  77      28.008  -3.937   1.516  1.00 23.15           H
ATOM   1166  HB2 ASP A  77      30.574  -2.736   0.347  1.00 22.29           H
ATOM   1167  HB3 ASP A  77      30.286  -4.452   0.678  1.00 22.29           H
ATOM   1168  N   ARG A  78      28.823  -2.556   3.896  1.00 13.52           N
ATOM   1169  CA  ARG A  78      29.150  -2.751   5.284  1.00 14.82           C
ATOM   1170  C   ARG A  78      28.287  -3.967   5.766  1.00 19.81           C
ATOM   1171  O   ARG A  78      27.164  -4.168   5.370  1.00 17.64           O
ATOM   1172  CB  ARG A  78      28.918  -1.550   6.227  1.00 14.27           C
ATOM   1173  CG  ARG A  78      29.869  -0.390   6.072  1.00 18.56           C
ATOM   1174  CD  ARG A  78      29.373   0.822   6.864  1.00 21.19           C
ATOM   1175  NE  ARG A  78      28.246   1.461   6.118  1.00 14.99           N
ATOM   1176  CZ  ARG A  78      27.042   1.744   6.635  1.00 11.32           C
ATOM   1177  NH1 ARG A  78      26.690   1.705   7.998  1.00 11.44           N
ATOM   1178  NH2 ARG A  78      26.013   2.131   5.808  1.00 16.13           N1+
ATOM   1179  H   ARG A  78      28.002  -2.058   3.660  1.00 16.18           H
ATOM   1180  HA  ARG A  78      30.228  -3.027   5.378  1.00 17.74           H
ATOM   1181  HB2 ARG A  78      27.876  -1.190   6.139  1.00 17.09           H
ATOM   1182  HB3 ARG A  78      29.011  -1.937   7.268  1.00 17.09           H
ATOM   1183  HG2 ARG A  78      30.887  -0.655   6.408  1.00 22.22           H
ATOM   1184  HG3 ARG A  78      29.944  -0.131   4.987  1.00 22.22           H
ATOM   1185  HD2 ARG A  78      29.055   0.516   7.881  1.00 25.38           H
ATOM   1186  HD3 ARG A  78      30.191   1.572   6.985  1.00 25.38           H
ATOM   1187  HE  ARG A  78      28.510   1.775   4.961  1.00 17.95           H
ATOM   1188 HH11 ARG A  78      27.427   1.460   8.650  1.00 13.69           H
ATOM   1189 HH12 ARG A  78      25.793   1.286   8.238  1.00 13.69           H
ATOM   1190 HH21 ARG A  78      26.130   2.035   4.761  1.00 19.31           H
ATOM   1191 HH22 ARG A  78      25.139   2.469   6.194  1.00 19.31           H
ATOM   1192  N   LYS A  79      28.901  -4.768   6.634  1.00 12.98           N
ATOM   1193  CA  LYS A  79      28.251  -5.840   7.356  1.00 19.00           C
ATOM   1194  C   LYS A  79      28.048  -5.348   8.789  1.00 19.79           C
ATOM   1195  O   LYS A  79      28.989  -5.163   9.564  1.00 22.23           O
ATOM   1196  CB  LYS A  79      29.061  -7.106   7.262  1.00 20.44           C
ATOM   1197  CG  LYS A  79      29.070  -7.653   5.814  1.00 22.64           C
ATOM   1198  CD  LYS A  79      30.271  -8.571   5.748  1.00 30.58           C
ATOM   1199  CE  LYS A  79      30.282  -9.482   4.522  1.00 33.03           C
ATOM   1200  NZ  LYS A  79      31.632 -10.118   4.580  1.00 46.40           N1+
ATOM   1201  H   LYS A  79      29.854  -4.563   6.889  1.00 15.54           H
ATOM   1202  HA  LYS A  79      27.281  -6.056   6.911  1.00 22.76           H
ATOM   1203  HB2 LYS A  79      30.072  -6.922   7.635  1.00 24.49           H
ATOM   1204  HB3 LYS A  79      28.580  -7.848   7.897  1.00 24.49           H
ATOM   1205  HG2 LYS A  79      28.143  -8.178   5.590  1.00 27.12           H
ATOM   1206  HG3 LYS A  79      29.239  -6.866   5.085  1.00 27.12           H
ATOM   1207  HD2 LYS A  79      31.173  -7.956   5.747  1.00 36.66           H
ATOM   1208  HD3 LYS A  79      30.300  -9.197   6.641  1.00 36.66           H
ATOM   1209  HE2 LYS A  79      29.484 -10.223   4.607  1.00 39.60           H
ATOM   1210  HE3 LYS A  79      30.138  -8.902   3.607  1.00 39.60           H
ATOM   1211  HZ1 LYS A  79      31.750 -10.766   3.813  1.00 55.63           H
ATOM   1212  HZ2 LYS A  79      32.344  -9.400   4.533  1.00 55.63           H
ATOM   1213  HZ3 LYS A  79      31.736 -10.614   5.457  1.00 55.63           H
ATOM   1214  N   VAL A  80      26.800  -5.086   9.117  1.00 13.64           N
ATOM   1215  CA  VAL A  80      26.448  -4.441  10.349  1.00 16.88           C
ATOM   1216  C   VAL A  80      25.456  -5.303  11.097  1.00 13.89           C
ATOM   1217  O   VAL A  80      24.704  -6.087  10.497  1.00 13.90           O
ATOM   1218  CB  VAL A  80      25.813  -3.067  10.003  1.00 18.79           C
ATOM   1219  CG1 VAL A  80      26.706  -2.225   9.092  1.00 15.36           C
ATOM   1220  CG2 VAL A  80      24.439  -3.244   9.334  1.00 16.04           C
ATOM   1221  H   VAL A  80      26.055  -5.288   8.466  1.00 16.33           H
ATOM   1222  HA  VAL A  80      27.315  -4.275  10.987  1.00 20.22           H
ATOM   1223  HB  VAL A  80      25.646  -2.524  10.936  1.00 22.50           H
ATOM   1224 HG11 VAL A  80      26.347  -1.198   9.011  1.00 18.39           H
ATOM   1225 HG12 VAL A  80      27.721  -2.232   9.482  1.00 18.39           H
ATOM   1226 HG13 VAL A  80      26.690  -2.655   8.091  1.00 18.39           H
ATOM   1227 HG21 VAL A  80      24.046  -2.271   9.049  1.00 19.21           H
ATOM   1228 HG22 VAL A  80      24.497  -3.859   8.442  1.00 19.21           H
ATOM   1229 HG23 VAL A  80      23.744  -3.696  10.041  1.00 19.21           H
ATOM   1230  N   LYS A  81      25.351  -5.025  12.388  1.00 10.39           N
ATOM   1231  CA  LYS A  81      24.327  -5.574  13.259  1.00 12.36           C
ATOM   1232  C   LYS A  81      23.265  -4.502  13.377  1.00 13.50           C
ATOM   1233  O   LYS A  81      23.564  -3.428  13.859  1.00 11.82           O
ATOM   1234  CB  LYS A  81      24.937  -5.930  14.621  1.00 17.26           C
ATOM   1235  CG  LYS A  81      25.960  -7.042  14.534  1.00 19.21           C
ATOM   1236  CD  LYS A  81      25.307  -8.390  14.304  1.00 18.28           C
ATOM   1237  CE  LYS A  81      26.395  -9.453  14.320  1.00 24.32           C
ATOM   1238  NZ  LYS A  81      25.750 -10.793  14.278  1.00 29.67           N1+
ATOM   1239  H   LYS A  81      25.879  -4.245  12.754  1.00 12.43           H
ATOM   1240  HA  LYS A  81      23.880  -6.468  12.823  1.00 14.79           H
ATOM   1241  HB2 LYS A  81      25.424  -5.060  15.067  1.00 20.67           H
ATOM   1242  HB3 LYS A  81      24.131  -6.236  15.277  1.00 20.67           H
ATOM   1243  HG2 LYS A  81      26.671  -6.822  13.741  1.00 23.01           H
ATOM   1244  HG3 LYS A  81      26.478  -7.091  15.488  1.00 23.01           H
ATOM   1245  HD2 LYS A  81      24.582  -8.600  15.094  1.00 21.90           H
ATOM   1246  HD3 LYS A  81      24.810  -8.402  13.334  1.00 21.90           H
ATOM   1247  HE2 LYS A  81      27.046  -9.317  13.455  1.00 29.14           H
ATOM   1248  HE3 LYS A  81      26.984  -9.328  15.228  1.00 29.14           H
ATOM   1249  HZ1 LYS A  81      26.439 -11.527  14.257  1.00 35.57           H
ATOM   1250  HZ2 LYS A  81      25.111 -10.913  15.056  1.00 35.57           H
ATOM   1251  HZ3 LYS A  81      25.205 -10.862  13.426  1.00 35.57           H
ATOM   1252  N   SER A  82      22.032  -4.794  12.973  1.00 13.67           N
ATOM   1253  CA  SER A  82      20.946  -3.806  12.929  1.00 14.38           C
ATOM   1254  C   SER A  82      19.875  -4.146  13.928  1.00 14.02           C
ATOM   1255  O   SER A  82      19.566  -5.316  14.104  1.00 13.16           O
ATOM   1256  CB  SER A  82      20.318  -3.694  11.559  1.00 11.49           C
ATOM   1257  OG  SER A  82      21.334  -3.188  10.711  1.00 11.13           O
ATOM   1258  H   SER A  82      21.823  -5.739  12.683  1.00 16.36           H
ATOM   1259  HA  SER A  82      21.359  -2.835  13.167  1.00 17.21           H
ATOM   1260  HB2 SER A  82      19.960  -4.668  11.228  1.00 13.74           H
ATOM   1261  HB3 SER A  82      19.475  -3.016  11.603  1.00 13.74           H
ATOM   1262  HG  SER A  82      21.059  -3.236   9.789  1.00 13.32           H
ATOM   1263  N   THR A  83      19.373  -3.137  14.631  1.00 11.05           N
ATOM   1264  CA  THR A  83      18.188  -3.276  15.474  1.00 10.09           C
ATOM   1265  C   THR A  83      17.260  -2.135  15.162  1.00 15.52           C
ATOM   1266  O   THR A  83      17.649  -0.957  15.114  1.00 10.58           O
ATOM   1267  CB  THR A  83      18.596  -3.302  16.951  1.00 13.80           C
ATOM   1268  OG1 THR A  83      19.580  -4.301  17.100  1.00 12.51           O
ATOM   1269  CG2 THR A  83      17.412  -3.667  17.838  1.00 17.07           C
ATOM   1270  H   THR A  83      19.754  -2.214  14.500  1.00 13.21           H
ATOM   1271  HA  THR A  83      17.695  -4.208  15.217  1.00 12.07           H
ATOM   1272  HB  THR A  83      19.002  -2.342  17.281  1.00 16.51           H
ATOM   1273  HG1 THR A  83      19.974  -4.175  17.969  1.00 14.97           H
ATOM   1274 HG21 THR A  83      17.721  -3.672  18.883  1.00 20.44           H
ATOM   1275 HG22 THR A  83      16.623  -2.928  17.731  1.00 20.44           H
ATOM   1276 HG23 THR A  83      17.014  -4.643  17.565  1.00 20.44           H
ATOM   1277  N   ILE A  84      15.985  -2.486  15.008  1.00 11.51           N
ATOM   1278  CA  ILE A  84      14.959  -1.541  14.703  1.00 12.30           C
ATOM   1279  C   ILE A  84      13.828  -1.660  15.721  1.00 16.81           C
ATOM   1280  O   ILE A  84      13.340  -2.750  15.955  1.00 12.13           O
ATOM   1281  CB  ILE A  84      14.499  -1.778  13.252  1.00 10.50           C
ATOM   1282  CG1 ILE A  84      15.736  -1.755  12.311  1.00  9.03           C
ATOM   1283  CG2 ILE A  84      13.413  -0.770  12.873  1.00 15.37           C
ATOM   1284  CD1 ILE A  84      15.414  -1.760  10.839  1.00 11.10           C
ATOM   1285  H   ILE A  84      15.736  -3.464  15.011  1.00 13.77           H
ATOM   1286  HA  ILE A  84      15.367  -0.554  14.766  1.00 14.72           H
ATOM   1287  HB  ILE A  84      14.053  -2.771  13.206  1.00 12.56           H
ATOM   1288 HG12 ILE A  84      16.308  -0.872  12.531  1.00 10.79           H
ATOM   1289 HG13 ILE A  84      16.391  -2.595  12.505  1.00 10.79           H
ATOM   1290 HG21 ILE A  84      13.050  -0.979  11.870  1.00 18.41           H
ATOM   1291 HG22 ILE A  84      12.549  -0.840  13.531  1.00 18.41           H
ATOM   1292 HG23 ILE A  84      13.833   0.234  12.931  1.00 18.41           H
ATOM   1293 HD11 ILE A  84      16.322  -1.961  10.276  1.00 13.28           H
ATOM   1294 HD12 ILE A  84      14.692  -2.545  10.626  1.00 13.28           H
ATOM   1295 HD13 ILE A  84      15.006  -0.795  10.533  1.00 13.28           H
ATOM   1296  N   THR A  85      13.368  -0.526  16.258  1.00 15.47           N
ATOM   1297  CA  THR A  85      12.265  -0.427  17.199  1.00 17.03           C
ATOM   1298  C   THR A  85      11.308   0.672  16.739  1.00 15.53           C
ATOM   1299  O   THR A  85      11.660   1.471  15.888  1.00 13.24           O
ATOM   1300  CB  THR A  85      12.833  -0.140  18.603  1.00 23.41           C
ATOM   1301  OG1 THR A  85      13.605   1.027  18.592  1.00 22.21           O
ATOM   1302  CG2 THR A  85      13.678  -1.292  19.119  1.00 16.88           C
ATOM   1303  H   THR A  85      13.842   0.336  16.028  1.00 18.53           H
ATOM   1304  HA  THR A  85      11.710  -1.369  17.225  1.00 20.39           H
ATOM   1305  HB  THR A  85      12.003   0.002  19.295  1.00 28.05           H
ATOM   1306  HG1 THR A  85      13.019   1.752  18.366  1.00 26.61           H
ATOM   1307 HG21 THR A  85      14.042  -1.060  20.117  1.00 20.21           H
ATOM   1308 HG22 THR A  85      13.060  -2.189  19.144  1.00 20.21           H
ATOM   1309 HG23 THR A  85      14.550  -1.437  18.481  1.00 20.21           H
ATOM   1310  N   LEU A  86      10.087   0.686  17.274  1.00 18.37           N
ATOM   1311  CA  LEU A  86       9.072   1.705  17.025  1.00 23.70           C
ATOM   1312  C   LEU A  86       8.763   2.468  18.335  1.00 30.10           C
ATOM   1313  O   LEU A  86       8.186   1.913  19.265  1.00 31.23           O
ATOM   1314  CB  LEU A  86       7.833   1.018  16.442  1.00 22.26           C
ATOM   1315  CG  LEU A  86       6.750   1.975  15.938  1.00 24.49           C
ATOM   1316  CD1 LEU A  86       7.164   2.709  14.691  1.00 20.90           C
ATOM   1317  CD2 LEU A  86       5.534   1.108  15.616  1.00 35.13           C
ATOM   1318  H   LEU A  86       9.838  -0.035  17.936  1.00 22.00           H
ATOM   1319  HA  LEU A  86       9.452   2.399  16.281  1.00 28.40           H
ATOM   1320  HB2 LEU A  86       8.143   0.379  15.617  1.00 26.66           H
ATOM   1321  HB3 LEU A  86       7.404   0.383  17.217  1.00 26.66           H
ATOM   1322  HG  LEU A  86       6.507   2.694  16.720  1.00 29.35           H
ATOM   1323 HD11 LEU A  86       6.333   3.322  14.346  1.00 25.04           H
ATOM   1324 HD12 LEU A  86       8.017   3.347  14.886  1.00 25.04           H
ATOM   1325 HD13 LEU A  86       7.421   1.992  13.916  1.00 25.04           H
ATOM   1326 HD21 LEU A  86       4.769   1.709  15.119  1.00 42.11           H
ATOM   1327 HD22 LEU A  86       5.840   0.284  14.976  1.00 42.11           H
ATOM   1328 HD23 LEU A  86       5.107   0.703  16.534  1.00 42.11           H
ATOM   1329  N   ASP A  87       9.160   3.740  18.375  1.00 22.18           N
ATOM   1330  CA  ASP A  87       9.342   4.617  19.523  1.00 29.99           C
ATOM   1331  C   ASP A  87       8.504   5.860  19.224  1.00 24.88           C
ATOM   1332  O   ASP A  87       8.956   6.679  18.444  1.00 21.75           O
ATOM   1333  CB  ASP A  87      10.877   4.879  19.542  1.00 33.33           C
ATOM   1334  CG  ASP A  87      11.492   5.699  20.666  1.00 39.96           C
ATOM   1335  OD1 ASP A  87      12.751   5.714  20.728  1.00 47.03           O
ATOM   1336  OD2 ASP A  87      10.722   6.306  21.442  1.00 36.95           O1-
ATOM   1337  H   ASP A  87       9.522   4.120  17.515  1.00 26.58           H
ATOM   1338  HA  ASP A  87       8.989   4.148  20.436  1.00 35.95           H
ATOM   1339  HB2 ASP A  87      11.412   3.925  19.508  1.00 39.95           H
ATOM   1340  HB3 ASP A  87      11.173   5.360  18.609  1.00 39.95           H
ATOM   1341  N   GLY A  88       7.259   5.982  19.728  1.00 21.67           N
ATOM   1342  CA  GLY A  88       6.471   7.203  19.576  1.00 23.98           C
ATOM   1343  C   GLY A  88       6.066   7.424  18.127  1.00 24.70           C
ATOM   1344  O   GLY A  88       6.068   8.546  17.638  1.00 23.68           O
ATOM   1345  H   GLY A  88       6.891   5.260  20.324  1.00 25.96           H
ATOM   1346  HA2 GLY A  88       5.577   7.143  20.192  1.00 28.74           H
ATOM   1347  HA3 GLY A  88       7.059   8.061  19.903  1.00 28.74           H
ATOM   1348  N   GLY A  89       5.786   6.343  17.402  1.00 24.56           N
ATOM   1349  CA  GLY A  89       5.513   6.443  15.968  1.00 24.66           C
ATOM   1350  C   GLY A  89       6.764   6.561  15.061  1.00 24.21           C
ATOM   1351  O   GLY A  89       6.577   6.627  13.860  1.00 24.03           O
ATOM   1352  H   GLY A  89       5.887   5.428  17.824  1.00 29.42           H
ATOM   1353  HA2 GLY A  89       4.969   5.545  15.680  1.00 29.55           H
ATOM   1354  HA3 GLY A  89       4.909   7.327  15.777  1.00 29.55           H
ATOM   1355  N   VAL A  90       7.987   6.560  15.601  1.00 21.38           N
ATOM   1356  CA  VAL A  90       9.248   6.678  14.856  1.00 18.50           C
ATOM   1357  C   VAL A  90       9.882   5.309  14.764  1.00 19.65           C
ATOM   1358  O   VAL A  90      10.082   4.657  15.792  1.00 17.85           O
ATOM   1359  CB  VAL A  90      10.181   7.643  15.543  1.00 20.09           C
ATOM   1360  CG1 VAL A  90      11.409   7.875  14.637  1.00 20.56           C
ATOM   1361  CG2 VAL A  90       9.464   8.976  15.800  1.00 27.22           C
ATOM   1362  H   VAL A  90       8.064   6.571  16.611  1.00 25.62           H
ATOM   1363  HA  VAL A  90       9.059   7.065  13.853  1.00 22.16           H
ATOM   1364  HB  VAL A  90      10.508   7.236  16.497  1.00 24.07           H
ATOM   1365 HG11 VAL A  90      12.094   8.563  15.128  1.00 24.63           H
ATOM   1366 HG12 VAL A  90      11.945   6.943  14.464  1.00 24.63           H
ATOM   1367 HG13 VAL A  90      11.091   8.298  13.684  1.00 24.63           H
ATOM   1368 HG21 VAL A  90      10.157   9.691  16.237  1.00 32.62           H
ATOM   1369 HG22 VAL A  90       9.084   9.376  14.862  1.00 32.62           H
ATOM   1370 HG23 VAL A  90       8.645   8.836  16.504  1.00 32.62           H
ATOM   1371  N   LEU A  91      10.215   4.875  13.547  1.00 15.99           N
ATOM   1372  CA  LEU A  91      11.038   3.664  13.341  1.00 18.67           C
ATOM   1373  C   LEU A  91      12.515   4.039  13.544  1.00 15.82           C
ATOM   1374  O   LEU A  91      13.034   4.798  12.747  1.00 16.74           O
ATOM   1375  CB  LEU A  91      10.893   3.026  11.945  1.00 16.02           C
ATOM   1376  CG  LEU A  91       9.732   2.060  11.729  1.00 25.49           C
ATOM   1377  CD1 LEU A  91       9.740   1.596  10.258  1.00 23.17           C
ATOM   1378  CD2 LEU A  91       9.936   0.845  12.635  1.00 17.11           C
ATOM   1379  H   LEU A  91      10.099   5.512  12.773  1.00 19.14           H
ATOM   1380  HA  LEU A  91      10.737   2.939  14.094  1.00 22.36           H
ATOM   1381  HB2 LEU A  91      10.815   3.834  11.226  1.00 19.18           H
ATOM   1382  HB3 LEU A  91      11.805   2.463  11.725  1.00 19.18           H
ATOM   1383  HG  LEU A  91       8.798   2.570  11.958  1.00 30.54           H
ATOM   1384 HD11 LEU A  91       9.029   0.781  10.118  1.00 27.77           H
ATOM   1385 HD12 LEU A  91       9.445   2.424   9.608  1.00 27.77           H
ATOM   1386 HD13 LEU A  91      10.734   1.244   9.981  1.00 27.77           H
ATOM   1387 HD21 LEU A  91       9.206   0.079  12.379  1.00 20.50           H
ATOM   1388 HD22 LEU A  91      10.940   0.449  12.492  1.00 20.50           H
ATOM   1389 HD23 LEU A  91       9.792   1.102  13.684  1.00 20.50           H
ATOM   1390  N   VAL A  92      13.195   3.517  14.564  1.00 14.80           N
ATOM   1391  CA  VAL A  92      14.569   3.874  14.905  1.00 11.45           C
ATOM   1392  C   VAL A  92      15.411   2.652  14.541  1.00 14.83           C
ATOM   1393  O   VAL A  92      15.208   1.586  15.113  1.00 16.04           O
ATOM   1394  CB  VAL A  92      14.596   4.202  16.409  1.00 13.82           C
ATOM   1395  CG1 VAL A  92      16.055   4.449  16.844  1.00 19.04           C
ATOM   1396  CG2 VAL A  92      13.689   5.451  16.735  1.00 22.33           C
ATOM   1397  H   VAL A  92      12.752   2.827  15.155  1.00 17.71           H
ATOM   1398  HA  VAL A  92      14.916   4.740  14.345  1.00 13.70           H
ATOM   1399  HB  VAL A  92      14.208   3.349  16.965  1.00 16.54           H
ATOM   1400 HG11 VAL A  92      16.088   4.636  17.917  1.00 22.80           H
ATOM   1401 HG12 VAL A  92      16.684   3.584  16.629  1.00 22.80           H
ATOM   1402 HG13 VAL A  92      16.441   5.326  16.322  1.00 22.80           H
ATOM   1403 HG21 VAL A  92      13.713   5.668  17.801  1.00 26.75           H
ATOM   1404 HG22 VAL A  92      14.039   6.328  16.194  1.00 26.75           H
ATOM   1405 HG23 VAL A  92      12.653   5.262  16.458  1.00 26.75           H
ATOM   1406  N   HIS A  93      16.364   2.834  13.625  1.00 16.20           N
ATOM   1407  CA  HIS A  93      17.223   1.788  13.094  1.00 15.09           C
ATOM   1408  C   HIS A  93      18.664   2.124  13.421  1.00 17.37           C
ATOM   1409  O   HIS A  93      19.165   3.133  12.928  1.00 15.12           O
ATOM   1410  CB  HIS A  93      16.963   1.703  11.616  1.00 13.70           C
ATOM   1411  CG  HIS A  93      17.802   0.732  10.826  1.00 12.33           C
ATOM   1412  ND1 HIS A  93      17.751   0.697   9.437  1.00 10.99           N
ATOM   1413  CD2 HIS A  93      18.720  -0.189  11.285  1.00 13.26           C
ATOM   1414  CE1 HIS A  93      18.550  -0.317   9.093  1.00 13.62           C
ATOM   1415  NE2 HIS A  93      19.161  -0.845  10.173  1.00 10.00           N
ATOM   1416  H   HIS A  93      16.491   3.761  13.239  1.00 19.40           H
ATOM   1417  HA  HIS A  93      16.968   0.832  13.542  1.00 18.06           H
ATOM   1418  HB2 HIS A  93      17.089   2.683  11.177  1.00 16.40           H
ATOM   1419  HB3 HIS A  93      15.920   1.423  11.476  1.00 16.40           H
ATOM   1420  HD2 HIS A  93      18.991  -0.421  12.303  1.00 15.87           H
ATOM   1421  HE1 HIS A  93      18.520  -0.804   8.130  1.00 16.30           H
ATOM   1422  HE2 HIS A  93      19.671  -1.717  10.169  1.00 11.96           H
ATOM   1423  N   VAL A  94      19.313   1.275  14.240  1.00 15.63           N
ATOM   1424  CA  VAL A  94      20.711   1.426  14.634  1.00 14.43           C
ATOM   1425  C   VAL A  94      21.472   0.364  13.910  1.00 13.45           C
ATOM   1426  O   VAL A  94      21.073  -0.797  13.999  1.00 11.01           O
ATOM   1427  CB  VAL A  94      20.920   1.274  16.171  1.00 14.53           C
ATOM   1428  CG1 VAL A  94      22.332   1.813  16.511  1.00 10.53           C
ATOM   1429  CG2 VAL A  94      19.885   2.019  16.982  1.00 30.27           C
ATOM   1430  H   VAL A  94      18.833   0.454  14.577  1.00 18.72           H
ATOM   1431  HA  VAL A  94      21.077   2.401  14.335  1.00 17.27           H
ATOM   1432  HB  VAL A  94      20.834   0.220  16.456  1.00 17.39           H
ATOM   1433 HG11 VAL A  94      22.523   1.769  17.583  1.00 12.60           H
ATOM   1434 HG12 VAL A  94      23.081   1.196  16.020  1.00 12.60           H
ATOM   1435 HG13 VAL A  94      22.461   2.837  16.181  1.00 12.60           H
ATOM   1436 HG21 VAL A  94      20.102   1.896  18.045  1.00 36.28           H
ATOM   1437 HG22 VAL A  94      19.914   3.086  16.734  1.00 36.28           H
ATOM   1438 HG23 VAL A  94      18.889   1.616  16.783  1.00 36.28           H
ATOM   1439  N   GLN A  95      22.567   0.757  13.257  1.00 10.94           N
ATOM   1440  CA  GLN A  95      23.578  -0.115  12.667  1.00 13.23           C
ATOM   1441  C   GLN A  95      24.825  -0.006  13.474  1.00 13.89           C
ATOM   1442  O   GLN A  95      25.292   1.114  13.678  1.00 12.91           O
ATOM   1443  CB  GLN A  95      23.803   0.240  11.184  1.00 14.81           C
ATOM   1444  CG  GLN A  95      22.549  -0.042  10.288  1.00 13.00           C
ATOM   1445  CD  GLN A  95      22.704   0.539   8.906  1.00 12.19           C
ATOM   1446  OE1 GLN A  95      23.482   1.428   8.711  1.00 10.21           O
ATOM   1447  NE2 GLN A  95      22.011   0.049   7.917  1.00 10.42           N
ATOM   1448  H   GLN A  95      22.783   1.746  13.236  1.00 13.09           H
ATOM   1449  HA  GLN A  95      23.232  -1.148  12.692  1.00 15.83           H
ATOM   1450  HB2 GLN A  95      24.023   1.305  11.150  1.00 17.73           H
ATOM   1451  HB3 GLN A  95      24.664  -0.307  10.801  1.00 17.73           H
ATOM   1452  HG2 GLN A  95      22.370  -1.101  10.205  1.00 15.56           H
ATOM   1453  HG3 GLN A  95      21.675   0.420  10.747  1.00 15.56           H
ATOM   1454 HE21 GLN A  95      21.340  -0.686   8.097  1.00 12.46           H
ATOM   1455 HE22 GLN A  95      22.198   0.349   6.973  1.00 12.46           H
ATOM   1456  N   LYS A  96      25.401  -1.152  13.903  1.00 16.62           N
ATOM   1457  CA  LYS A  96      26.625  -1.231  14.693  1.00 16.63           C
ATOM   1458  C   LYS A  96      27.668  -2.073  13.957  1.00 16.11           C
ATOM   1459  O   LYS A  96      27.329  -3.142  13.453  1.00 16.27           O
ATOM   1460  CB  LYS A  96      26.310  -1.808  16.067  1.00 15.01           C
ATOM   1461  CG  LYS A  96      25.475  -0.877  16.941  1.00 17.99           C
ATOM   1462  CD  LYS A  96      25.243  -1.424  18.351  1.00 20.94           C
ATOM   1463  CE  LYS A  96      24.180  -0.557  19.019  1.00 21.85           C
ATOM   1464  NZ  LYS A  96      23.813  -1.133  20.313  1.00 23.79           N1+
ATOM   1465  H   LYS A  96      24.975  -2.034  13.652  1.00 19.90           H
ATOM   1466  HA  LYS A  96      27.033  -0.236  14.835  1.00 19.91           H
ATOM   1467  HB2 LYS A  96      25.807  -2.773  15.976  1.00 17.97           H
ATOM   1468  HB3 LYS A  96      27.257  -1.971  16.576  1.00 17.97           H
ATOM   1469  HG2 LYS A  96      25.986   0.083  17.007  1.00 21.54           H
ATOM   1470  HG3 LYS A  96      24.501  -0.717  16.475  1.00 21.54           H
ATOM   1471  HD2 LYS A  96      24.879  -2.450  18.295  1.00 25.08           H
ATOM   1472  HD3 LYS A  96      26.165  -1.377  18.929  1.00 25.08           H
ATOM   1473  HE2 LYS A  96      24.578   0.444  19.167  1.00 26.18           H
ATOM   1474  HE3 LYS A  96      23.302  -0.490  18.379  1.00 26.18           H
ATOM   1475  HZ1 LYS A  96      23.006  -0.652  20.688  1.00 28.51           H
ATOM   1476  HZ2 LYS A  96      23.600  -2.117  20.185  1.00 28.51           H
ATOM   1477  HZ3 LYS A  96      24.583  -1.047  20.958  1.00 28.51           H
ATOM   1478  N   TRP A  97      28.902  -1.578  13.830  1.00 11.57           N
ATOM   1479  CA  TRP A  97      29.975  -2.262  13.116  1.00 14.04           C
ATOM   1480  C   TRP A  97      31.273  -1.630  13.520  1.00 18.89           C
ATOM   1481  O   TRP A  97      31.400  -0.402  13.552  1.00 14.92           O
ATOM   1482  CB  TRP A  97      29.802  -2.269  11.602  1.00 11.46           C
ATOM   1483  CG  TRP A  97      30.184  -1.031  10.841  1.00 19.94           C
ATOM   1484  CD1 TRP A  97      31.273  -0.880  10.032  1.00 18.96           C
ATOM   1485  CD2 TRP A  97      29.541   0.293  10.869  1.00 13.27           C
ATOM   1486  NE1 TRP A  97      31.280   0.401   9.497  1.00 13.02           N
ATOM   1487  CE2 TRP A  97      30.301   1.188  10.057  1.00 11.61           C
ATOM   1488  CE3 TRP A  97      28.441   0.811  11.562  1.00 12.10           C
ATOM   1489  CZ2 TRP A  97      29.998   2.548   9.983  1.00 11.74           C
ATOM   1490  CZ3 TRP A  97      28.168   2.186  11.560  1.00 13.82           C
ATOM   1491  CH2 TRP A  97      28.978   3.049  10.814  1.00 13.95           C
ATOM   1492  H   TRP A  97      29.124  -0.681  14.240  1.00 13.84           H
ATOM   1493  HA  TRP A  97      29.988  -3.295  13.453  1.00 16.80           H
ATOM   1494  HB2 TRP A  97      30.380  -3.105  11.214  1.00 13.71           H
ATOM   1495  HB3 TRP A  97      28.758  -2.484  11.396  1.00 13.71           H
ATOM   1496  HD1 TRP A  97      32.000  -1.656   9.825  1.00 22.71           H
ATOM   1497  HE1 TRP A  97      31.984   0.718   8.844  1.00 15.59           H
ATOM   1498  HE3 TRP A  97      27.840   0.167  12.181  1.00 14.48           H
ATOM   1499  HZ2 TRP A  97      30.604   3.212   9.392  1.00 14.04           H
ATOM   1500  HZ3 TRP A  97      27.404   2.579  12.209  1.00 16.54           H
ATOM   1501  HH2 TRP A  97      28.777   4.108  10.854  1.00 16.70           H
ATOM   1502  N   ASP A  98      32.251  -2.462  13.877  1.00 20.01           N
ATOM   1503  CA  ASP A  98      33.583  -1.984  14.214  1.00 16.98           C
ATOM   1504  C   ASP A  98      33.623  -0.912  15.306  1.00 22.58           C
ATOM   1505  O   ASP A  98      34.418   0.022  15.227  1.00 22.48           O
ATOM   1506  CB  ASP A  98      34.269  -1.519  12.924  1.00 16.38           C
ATOM   1507  CG  ASP A  98      34.631  -2.659  11.989  1.00 24.89           C
ATOM   1508  OD1 ASP A  98      34.671  -3.825  12.443  1.00 23.94           O
ATOM   1509  OD2 ASP A  98      34.880  -2.322  10.818  1.00 24.47           O1-
ATOM   1510  H   ASP A  98      32.117  -3.459  13.805  1.00 23.97           H
ATOM   1511  HA  ASP A  98      34.143  -2.827  14.622  1.00 20.34           H
ATOM   1512  HB2 ASP A  98      33.664  -0.804  12.374  1.00 19.62           H
ATOM   1513  HB3 ASP A  98      35.193  -0.992  13.169  1.00 19.62           H
ATOM   1514  N   GLY A  99      32.800  -1.076  16.345  1.00 18.93           N
ATOM   1515  CA  GLY A  99      32.779  -0.191  17.493  1.00 20.41           C
ATOM   1516  C   GLY A  99      32.143   1.152  17.161  1.00 21.44           C
ATOM   1517  O   GLY A  99      32.115   1.998  18.030  1.00 25.73           O
ATOM   1518  H   GLY A  99      32.189  -1.885  16.355  1.00 22.67           H
ATOM   1519  HA2 GLY A  99      32.204  -0.656  18.291  1.00 24.45           H
ATOM   1520  HA3 GLY A  99      33.795  -0.001  17.824  1.00 24.45           H
ATOM   1521  N   LYS A 100      31.660   1.345  15.930  1.00 15.40           N
ATOM   1522  CA  LYS A 100      30.917   2.521  15.476  1.00 17.18           C
ATOM   1523  C   LYS A 100      29.427   2.174  15.405  1.00 17.93           C
ATOM   1524  O   LYS A 100      28.993   1.014  15.327  1.00 15.78           O
ATOM   1525  CB  LYS A 100      31.389   2.906  14.082  1.00 14.23           C
ATOM   1526  CG  LYS A 100      32.888   3.025  13.916  1.00 17.64           C
ATOM   1527  CD  LYS A 100      33.296   3.580  12.547  1.00 21.49           C
ATOM   1528  CE  LYS A 100      33.675   2.525  11.547  1.00 21.46           C
ATOM   1529  NZ  LYS A 100      34.386   3.086  10.392  1.00 22.01           N1+
ATOM   1530  H   LYS A 100      31.778   0.605  15.252  1.00 18.43           H
ATOM   1531  HA  LYS A 100      31.085   3.371  16.136  1.00 20.57           H
ATOM   1532  HB2 LYS A 100      31.033   2.160  13.374  1.00 17.04           H
ATOM   1533  HB3 LYS A 100      30.917   3.851  13.823  1.00 17.04           H
ATOM   1534  HG2 LYS A 100      33.294   3.673  14.697  1.00 21.12           H
ATOM   1535  HG3 LYS A 100      33.318   2.033  14.031  1.00 21.12           H
ATOM   1536  HD2 LYS A 100      32.488   4.171  12.117  1.00 25.75           H
ATOM   1537  HD3 LYS A 100      34.157   4.224  12.720  1.00 25.75           H
ATOM   1538  HE2 LYS A 100      34.340   1.812  12.034  1.00 25.71           H
ATOM   1539  HE3 LYS A 100      32.788   1.975  11.225  1.00 25.71           H
ATOM   1540  HZ1 LYS A 100      33.783   3.721   9.887  1.00 26.36           H
ATOM   1541  HZ2 LYS A 100      35.207   3.581  10.711  1.00 26.36           H
ATOM   1542  HZ3 LYS A 100      34.673   2.340   9.768  1.00 26.36           H
ATOM   1543  N   SER A 101      28.642   3.235  15.341  1.00 15.29           N
ATOM   1544  CA  SER A 101      27.215   3.207  15.204  1.00 17.93           C
ATOM   1545  C   SER A 101      26.698   4.350  14.281  1.00 15.07           C
ATOM   1546  O   SER A 101      27.228   5.443  14.333  1.00 13.53           O
ATOM   1547  CB  SER A 101      26.703   3.393  16.635  1.00 19.80           C
ATOM   1548  OG  SER A 101      25.337   3.547  16.597  1.00 30.12           O
ATOM   1549  H   SER A 101      29.070   4.147  15.355  1.00 18.30           H
ATOM   1550  HA  SER A 101      26.911   2.244  14.829  1.00 21.48           H
ATOM   1551  HB2 SER A 101      26.911   2.477  17.186  1.00 23.71           H
ATOM   1552  HB3 SER A 101      27.152   4.257  17.129  1.00 23.71           H
ATOM   1553  HG  SER A 101      25.159   4.455  16.332  1.00 36.10           H
ATOM   1554  N   THR A 102      25.590   4.106  13.591  1.00 11.91           N
ATOM   1555  CA  THR A 102      24.813   5.065  12.838  1.00 11.50           C
ATOM   1556  C   THR A 102      23.336   4.821  13.072  1.00 11.66           C
ATOM   1557  O   THR A 102      22.894   3.676  13.269  1.00 10.34           O
ATOM   1558  CB  THR A 102      25.212   5.102  11.352  1.00 13.03           C
ATOM   1559  OG1 THR A 102      24.528   6.184  10.710  1.00 17.13           O
ATOM   1560  CG2 THR A 102      24.965   3.782  10.582  1.00 15.15           C
ATOM   1561  H   THR A 102      25.176   3.193  13.696  1.00 14.25           H
ATOM   1562  HA  THR A 102      25.010   6.057  13.244  1.00 13.76           H
ATOM   1563  HB  THR A 102      26.278   5.319  11.298  1.00 15.59           H
ATOM   1564  HG1 THR A 102      24.600   6.986  11.243  1.00 20.51           H
ATOM   1565 HG21 THR A 102      25.297   3.902   9.553  1.00 18.14           H
ATOM   1566 HG22 THR A 102      25.534   2.980  11.030  1.00 18.14           H
ATOM   1567 HG23 THR A 102      23.908   3.533  10.597  1.00 18.14           H
ATOM   1568  N   THR A 103      22.572   5.896  13.094  1.00 11.19           N
ATOM   1569  CA  THR A 103      21.115   5.792  13.334  1.00 12.10           C
ATOM   1570  C   THR A 103      20.339   6.364  12.167  1.00 14.54           C
ATOM   1571  O   THR A 103      20.621   7.469  11.721  1.00 13.38           O
ATOM   1572  CB  THR A 103      20.746   6.369  14.711  1.00 17.69           C
ATOM   1573  OG1 THR A 103      21.319   5.547  15.698  1.00 19.67           O
ATOM   1574  CG2 THR A 103      19.278   6.308  15.051  1.00 17.10           C
ATOM   1575  H   THR A 103      22.969   6.813  12.951  1.00 13.38           H
ATOM   1576  HA  THR A 103      20.872   4.739  13.396  1.00 14.48           H
ATOM   1577  HB  THR A 103      21.103   7.397  14.795  1.00 21.19           H
ATOM   1578  HG1 THR A 103      22.273   5.599  15.591  1.00 23.56           H
ATOM   1579 HG21 THR A 103      19.118   6.690  16.054  1.00 20.48           H
ATOM   1580 HG22 THR A 103      18.725   6.924  14.348  1.00 20.48           H
ATOM   1581 HG23 THR A 103      18.931   5.275  15.010  1.00 20.48           H
ATOM   1582  N   ILE A 104      19.364   5.596  11.660  1.00 12.67           N
ATOM   1583  CA  ILE A 104      18.408   5.973  10.632  1.00 12.59           C
ATOM   1584  C   ILE A 104      16.999   5.968  11.290  1.00 17.29           C
ATOM   1585  O   ILE A 104      16.507   4.991  11.801  1.00 15.65           O
ATOM   1586  CB  ILE A 104      18.466   5.015   9.450  1.00 14.54           C
ATOM   1587  CG1 ILE A 104      19.893   4.862   8.947  1.00 15.50           C
ATOM   1588  CG2 ILE A 104      17.503   5.415   8.354  1.00 12.11           C
ATOM   1589  CD1 ILE A 104      19.996   3.864   7.789  1.00 21.86           C
ATOM   1590  H   ILE A 104      19.246   4.702  12.077  1.00 15.16           H
ATOM   1591  HA  ILE A 104      18.626   6.992  10.243  1.00 15.07           H
ATOM   1592  HB  ILE A 104      18.121   4.001   9.805  1.00 17.41           H
ATOM   1593 HG12 ILE A 104      20.289   5.849   8.636  1.00 18.55           H
ATOM   1594 HG13 ILE A 104      20.546   4.521   9.781  1.00 18.55           H
ATOM   1595 HG21 ILE A 104      17.652   4.822   7.443  1.00 14.49           H
ATOM   1596 HG22 ILE A 104      16.477   5.221   8.664  1.00 14.49           H
ATOM   1597 HG23 ILE A 104      17.612   6.472   8.090  1.00 14.49           H
ATOM   1598 HD11 ILE A 104      21.023   3.768   7.423  1.00 26.19           H
ATOM   1599 HD12 ILE A 104      19.661   2.867   8.112  1.00 26.19           H
ATOM   1600 HD13 ILE A 104      19.346   4.151   6.956  1.00 26.19           H
ATOM   1601  N   LYS A 105      16.387   7.164  11.335  1.00 13.61           N
ATOM   1602  CA  LYS A 105      15.030   7.357  11.837  1.00 16.04           C
ATOM   1603  C   LYS A 105      14.058   7.599  10.702  1.00 16.97           C
ATOM   1604  O   LYS A 105      14.285   8.471   9.868  1.00 14.38           O
ATOM   1605  CB  LYS A 105      14.931   8.489  12.835  1.00 15.80           C
ATOM   1606  CG  LYS A 105      15.748   8.187  14.092  1.00 19.43           C
ATOM   1607  CD  LYS A 105      15.487   9.349  15.025  1.00 25.68           C
ATOM   1608  CE  LYS A 105      16.618   9.683  15.953  1.00 29.53           C
ATOM   1609  NZ  LYS A 105      16.368   9.266  17.327  1.00 36.00           N1+
ATOM   1610  H   LYS A 105      16.878   7.963  10.964  1.00 16.28           H
ATOM   1611  HA  LYS A 105      14.719   6.461  12.364  1.00 19.20           H
ATOM   1612  HB2 LYS A 105      15.289   9.409  12.371  1.00 18.91           H
ATOM   1613  HB3 LYS A 105      13.888   8.621  13.125  1.00 18.91           H
ATOM   1614  HG2 LYS A 105      15.364   7.278  14.550  1.00 23.28           H
ATOM   1615  HG3 LYS A 105      16.804   8.049  13.876  1.00 23.28           H
ATOM   1616  HD2 LYS A 105      15.297  10.264  14.453  1.00 30.77           H
ATOM   1617  HD3 LYS A 105      14.587   9.135  15.603  1.00 30.77           H
ATOM   1618  HE2 LYS A 105      17.571   9.303  15.583  1.00 35.39           H
ATOM   1619  HE3 LYS A 105      16.639  10.770  15.957  1.00 35.39           H
ATOM   1620  HZ1 LYS A 105      17.196   9.437  17.879  1.00 43.16           H
ATOM   1621  HZ2 LYS A 105      15.597   9.801  17.708  1.00 43.16           H
ATOM   1622  HZ3 LYS A 105      16.146   8.281  17.345  1.00 43.16           H
ATOM   1623  N   ARG A 106      12.976   6.817  10.654  1.00 13.54           N
ATOM   1624  CA  ARG A 106      11.949   6.954   9.631  1.00 14.23           C
ATOM   1625  C   ARG A 106      10.682   7.408  10.379  1.00 18.59           C
ATOM   1626  O   ARG A 106      10.279   6.745  11.341  1.00 14.94           O
ATOM   1627  CB  ARG A 106      11.870   5.672   8.817  1.00 20.15           C
ATOM   1628  CG  ARG A 106      13.187   5.249   8.103  1.00 15.69           C
ATOM   1629  CD  ARG A 106      13.032   3.938   7.343  1.00 22.53           C
ATOM   1630  NE  ARG A 106      14.262   3.530   6.599  1.00 24.90           N
ATOM   1631  CZ  ARG A 106      15.247   2.771   7.042  1.00 25.85           C
ATOM   1632  NH1 ARG A 106      15.272   2.395   8.303  1.00 29.19           N
ATOM   1633  NH2 ARG A 106      16.247   2.359   6.260  1.00 27.22           N1+
ATOM   1634  H   ARG A 106      12.818   6.142  11.388  1.00 16.20           H
ATOM   1635  HA  ARG A 106      12.225   7.731   8.929  1.00 17.04           H
ATOM   1636  HB2 ARG A 106      11.584   4.861   9.481  1.00 24.14           H
ATOM   1637  HB3 ARG A 106      11.091   5.810   8.069  1.00 24.14           H
ATOM   1638  HG2 ARG A 106      13.491   6.007   7.391  1.00 18.79           H
ATOM   1639  HG3 ARG A 106      13.990   5.150   8.825  1.00 18.79           H
ATOM   1640  HD2 ARG A 106      12.738   3.152   8.036  1.00 26.99           H
ATOM   1641  HD3 ARG A 106      12.227   4.061   6.623  1.00 26.99           H
ATOM   1642  HE  ARG A 106      14.331   3.836   5.639  1.00 29.84           H
ATOM   1643 HH11 ARG A 106      14.537   2.694   8.925  1.00 34.99           H
ATOM   1644 HH12 ARG A 106      16.029   1.814   8.640  1.00 34.99           H
ATOM   1645 HH21 ARG A 106      16.270   2.617   5.285  1.00 32.62           H
ATOM   1646 HH22 ARG A 106      16.976   1.772   6.640  1.00 32.62           H
ATOM   1647  N   LYS A 107      10.153   8.582  10.007  1.00 19.28           N
ATOM   1648  CA  LYS A 107       8.935   9.175  10.546  1.00 17.78           C
ATOM   1649  C   LYS A 107       7.967   9.644   9.472  1.00 21.59           C
ATOM   1650  O   LYS A 107       8.349  10.032   8.385  1.00 26.79           O
ATOM   1651  CB  LYS A 107       9.284  10.253  11.588  1.00 21.29           C
ATOM   1652  CG  LYS A 107       9.640  11.656  11.073  1.00 25.28           C
ATOM   1653  CD  LYS A 107      10.561  12.478  12.012  1.00 34.03           C
ATOM   1654  CE  LYS A 107      12.066  12.053  11.992  1.00 36.87           C
ATOM   1655  NZ  LYS A 107      12.812  12.513  13.208  1.00 45.87           N1+
ATOM   1656  H   LYS A 107      10.626   9.115   9.291  1.00 23.10           H
ATOM   1657  HA  LYS A 107       8.410   8.385  11.079  1.00 21.29           H
ATOM   1658  HB2 LYS A 107       8.394  10.382  12.204  1.00 25.51           H
ATOM   1659  HB3 LYS A 107      10.071   9.885  12.244  1.00 25.51           H
ATOM   1660  HG2 LYS A 107      10.185  11.510  10.147  1.00 30.29           H
ATOM   1661  HG3 LYS A 107       8.728  12.216  10.858  1.00 30.29           H
ATOM   1662  HD2 LYS A 107      10.495  13.528  11.721  1.00 40.79           H
ATOM   1663  HD3 LYS A 107      10.176  12.379  13.029  1.00 40.79           H
ATOM   1664  HE2 LYS A 107      12.124  10.963  11.949  1.00 44.20           H
ATOM   1665  HE3 LYS A 107      12.546  12.453  11.094  1.00 44.20           H
ATOM   1666  HZ1 LYS A 107      13.786  12.242  13.150  1.00 55.00           H
ATOM   1667  HZ2 LYS A 107      12.761  13.523  13.275  1.00 55.00           H
ATOM   1668  HZ3 LYS A 107      12.400  12.118  14.044  1.00 55.00           H
ATOM   1669  N   ARG A 108       6.688   9.528   9.743  1.00 22.23           N
ATOM   1670  CA  ARG A 108       5.601  10.113   8.948  1.00 23.82           C
ATOM   1671  C   ARG A 108       5.314  11.489   9.438  1.00 21.88           C
ATOM   1672  O   ARG A 108       5.203  11.703  10.639  1.00 26.99           O
ATOM   1673  CB  ARG A 108       4.340   9.305   9.124  1.00 22.87           C
ATOM   1674  CG  ARG A 108       4.352   7.905   8.559  1.00 27.08           C
ATOM   1675  CD  ARG A 108       4.778   7.749   7.082  1.00 29.35           C
ATOM   1676  NE  ARG A 108       4.217   8.722   6.115  1.00 39.59           N
ATOM   1677  CZ  ARG A 108       2.981   9.244   6.039  1.00 22.96           C
ATOM   1678  NH1 ARG A 108       1.849   8.618   6.304  1.00 25.68           N
ATOM   1679  NH2 ARG A 108       2.926  10.493   5.639  1.00 30.21           N1+
ATOM   1680  H   ARG A 108       6.434   9.102  10.617  1.00 26.63           H
ATOM   1681  HA  ARG A 108       5.860  10.159   7.894  1.00 28.54           H
ATOM   1682  HB2 ARG A 108       4.123   9.237  10.188  1.00 27.40           H
ATOM   1683  HB3 ARG A 108       3.520   9.851   8.660  1.00 27.40           H
ATOM   1684  HG2 ARG A 108       5.025   7.296   9.162  1.00 32.45           H
ATOM   1685  HG3 ARG A 108       3.351   7.490   8.682  1.00 32.45           H
ATOM   1686  HD2 ARG A 108       5.834   7.999   7.129  1.00 35.18           H
ATOM   1687  HD3 ARG A 108       4.726   6.724   6.702  1.00 35.18           H
ATOM   1688  HE  ARG A 108       4.908   9.416   5.853  1.00 47.46           H
ATOM   1689 HH11 ARG A 108       1.887   7.652   6.599  1.00 30.78           H
ATOM   1690 HH12 ARG A 108       0.969   9.106   6.231  1.00 30.78           H
ATOM   1691 HH21 ARG A 108       3.779  10.993   5.429  1.00 36.21           H
ATOM   1692 HH22 ARG A 108       2.036  10.969   5.558  1.00 36.21           H
ATOM   1693  N   GLU A 109       5.229  12.418   8.505  1.00 24.37           N
ATOM   1694  CA  GLU A 109       5.011  13.820   8.778  1.00 23.93           C
ATOM   1695  C   GLU A 109       4.173  14.376   7.612  1.00 32.80           C
ATOM   1696  O   GLU A 109       4.709  14.447   6.502  1.00 22.56           O
ATOM   1697  CB  GLU A 109       6.348  14.581   8.890  1.00 27.76           C
ATOM   1698  CG  GLU A 109       6.136  16.086   9.129  1.00 28.53           C
ATOM   1699  CD  GLU A 109       7.451  16.875   9.048  1.00 35.03           C
ATOM   1700  OE1 GLU A 109       8.418  16.474   9.719  1.00 30.15           O
ATOM   1701  OE2 GLU A 109       7.466  17.889   8.313  1.00 39.69           O1-
ATOM   1702  H   GLU A 109       5.365  12.153   7.542  1.00 29.21           H
ATOM   1703  HA  GLU A 109       4.456  13.918   9.710  1.00 28.67           H
ATOM   1704  HB2 GLU A 109       6.907  14.166   9.729  1.00 33.27           H
ATOM   1705  HB3 GLU A 109       6.942  14.446   7.988  1.00 33.27           H
ATOM   1706  HG2 GLU A 109       5.419  16.510   8.427  1.00 34.20           H
ATOM   1707  HG3 GLU A 109       5.754  16.182  10.146  1.00 34.20           H
ATOM   1708  N   ASP A 110       2.899  14.764   7.856  1.00 23.43           N
ATOM   1709  CA  ASP A 110       1.998  15.140   6.795  1.00 28.44           C
ATOM   1710  C   ASP A 110       1.916  13.990   5.818  1.00 22.38           C
ATOM   1711  O   ASP A 110       1.631  12.884   6.246  1.00 23.98           O
ATOM   1712  CB  ASP A 110       2.405  16.471   6.180  1.00 31.12           C
ATOM   1713  CG  ASP A 110       2.441  17.615   7.180  1.00 35.51           C
ATOM   1714  OD1 ASP A 110       1.695  17.552   8.186  1.00 36.16           O
ATOM   1715  OD2 ASP A 110       3.214  18.546   6.894  1.00 41.58           O1-
ATOM   1716  H   ASP A 110       2.538  14.801   8.799  1.00 28.07           H
ATOM   1717  HA  ASP A 110       1.011  15.258   7.233  1.00 34.09           H
ATOM   1718  HB2 ASP A 110       3.347  16.419   5.638  1.00 37.31           H
ATOM   1719  HB3 ASP A 110       1.638  16.722   5.447  1.00 37.31           H
ATOM   1720  N   ASP A 111       2.179  14.196   4.540  1.00 23.41           N
ATOM   1721  CA  ASP A 111       2.109  13.093   3.583  1.00 30.67           C
ATOM   1722  C   ASP A 111       3.550  12.670   3.169  1.00 32.25           C
ATOM   1723  O   ASP A 111       3.776  12.047   2.141  1.00 30.36           O
ATOM   1724  CB  ASP A 111       1.101  13.398   2.436  1.00 35.48           C
ATOM   1725  CG  ASP A 111       1.332  14.710   1.794  1.00 31.94           C
ATOM   1726  OD1 ASP A 111       2.468  15.168   2.020  1.00 30.04           O
ATOM   1727  OD2 ASP A 111       0.435  15.214   1.077  1.00 32.29           O1-
ATOM   1728  H   ASP A 111       2.474  15.107   4.206  1.00 28.04           H
ATOM   1729  HA  ASP A 111       1.703  12.207   4.063  1.00 36.76           H
ATOM   1730  HB2 ASP A 111       1.132  12.612   1.679  1.00 42.53           H
ATOM   1731  HB3 ASP A 111       0.070  13.411   2.793  1.00 42.53           H
ATOM   1732  N   LYS A 112       4.547  13.034   3.977  1.00 25.96           N
ATOM   1733  CA  LYS A 112       5.928  12.671   3.759  1.00 26.47           C
ATOM   1734  C   LYS A 112       6.349  11.509   4.651  1.00 22.58           C
ATOM   1735  O   LYS A 112       5.796  11.217   5.707  1.00 24.29           O
ATOM   1736  CB  LYS A 112       6.808  13.852   4.084  1.00 24.05           C
ATOM   1737  CG  LYS A 112       6.495  15.196   3.451  1.00 30.32           C
ATOM   1738  CD  LYS A 112       7.356  16.288   4.107  1.00 27.64           C
ATOM   1739  CE  LYS A 112       7.022  17.638   3.446  1.00 37.79           C
ATOM   1740  NZ  LYS A 112       8.095  18.627   3.655  1.00 44.37           N1+
ATOM   1741  H   LYS A 112       4.343  13.617   4.777  1.00 31.10           H
ATOM   1742  HA  LYS A 112       6.073  12.420   2.710  1.00 31.72           H
ATOM   1743  HB2 LYS A 112       6.804  14.002   5.164  1.00 28.82           H
ATOM   1744  HB3 LYS A 112       7.818  13.574   3.806  1.00 28.82           H
ATOM   1745  HG2 LYS A 112       6.695  15.152   2.379  1.00 36.34           H
ATOM   1746  HG3 LYS A 112       5.443  15.431   3.619  1.00 36.34           H
ATOM   1747  HD2 LYS A 112       7.116  16.347   5.171  1.00 33.12           H
ATOM   1748  HD3 LYS A 112       8.415  16.058   4.008  1.00 33.12           H
ATOM   1749  HE2 LYS A 112       6.863  17.494   2.377  1.00 45.31           H
ATOM   1750  HE3 LYS A 112       6.091  18.018   3.875  1.00 45.31           H
ATOM   1751  HZ1 LYS A 112       7.849  19.489   3.184  1.00 53.20           H
ATOM   1752  HZ2 LYS A 112       8.169  18.811   4.647  1.00 53.20           H
ATOM   1753  HZ3 LYS A 112       8.977  18.278   3.307  1.00 53.20           H
ATOM   1754  N   LEU A 113       7.383  10.809   4.211  1.00 22.91           N
ATOM   1755  CA  LEU A 113       8.147   9.895   5.031  1.00 18.32           C
ATOM   1756  C   LEU A 113       9.534  10.524   5.081  1.00 17.62           C
ATOM   1757  O   LEU A 113      10.181  10.703   4.053  1.00 16.00           O
ATOM   1758  CB  LEU A 113       8.076   8.506   4.406  1.00 20.28           C
ATOM   1759  CG  LEU A 113       8.843   7.380   5.111  1.00 25.56           C
ATOM   1760  CD1 LEU A 113       8.903   7.483   6.621  1.00 31.50           C
ATOM   1761  CD2 LEU A 113       8.099   6.067   4.742  1.00 24.14           C
ATOM   1762  H   LEU A 113       7.785  11.064   3.321  1.00 27.45           H
ATOM   1763  HA  LEU A 113       7.737   9.847   6.033  1.00 21.95           H
ATOM   1764  HB2 LEU A 113       7.018   8.253   4.415  1.00 24.29           H
ATOM   1765  HB3 LEU A 113       8.364   8.525   3.359  1.00 24.29           H
ATOM   1766  HG  LEU A 113       9.868   7.372   4.730  1.00 30.62           H
ATOM   1767 HD11 LEU A 113       9.270   6.543   7.031  1.00 37.76           H
ATOM   1768 HD12 LEU A 113       9.615   8.260   6.906  1.00 37.76           H
ATOM   1769 HD13 LEU A 113       7.921   7.702   7.037  1.00 37.76           H
ATOM   1770 HD21 LEU A 113       8.622   5.205   5.149  1.00 28.92           H
ATOM   1771 HD22 LEU A 113       7.079   6.069   5.134  1.00 28.92           H
ATOM   1772 HD23 LEU A 113       8.068   5.962   3.660  1.00 28.92           H
ATOM   1773  N   VAL A 114       9.932  10.940   6.268  1.00 17.45           N
ATOM   1774  CA  VAL A 114      11.154  11.704   6.495  1.00 18.97           C
ATOM   1775  C   VAL A 114      12.150  10.694   7.098  1.00 15.31           C
ATOM   1776  O   VAL A 114      11.841  10.014   8.082  1.00 13.31           O
ATOM   1777  CB  VAL A 114      10.920  12.930   7.405  1.00 17.06           C
ATOM   1778  CG1 VAL A 114      12.225  13.737   7.704  1.00 16.67           C
ATOM   1779  CG2 VAL A 114       9.814  13.837   6.906  1.00 17.52           C
ATOM   1780  H   VAL A 114       9.333  10.783   7.061  1.00 20.90           H
ATOM   1781  HA  VAL A 114      11.536  12.084   5.549  1.00 22.72           H
ATOM   1782  HB  VAL A 114      10.572  12.556   8.361  1.00 20.43           H
ATOM   1783 HG11 VAL A 114      11.983  14.567   8.369  1.00 19.96           H
ATOM   1784 HG12 VAL A 114      12.958  13.102   8.205  1.00 19.96           H
ATOM   1785 HG13 VAL A 114      12.671  14.126   6.790  1.00 19.96           H
ATOM   1786 HG21 VAL A 114       9.652  14.631   7.634  1.00 20.99           H
ATOM   1787 HG22 VAL A 114      10.099  14.258   5.945  1.00 20.99           H
ATOM   1788 HG23 VAL A 114       8.884  13.286   6.788  1.00 20.99           H
ATOM   1789  N   VAL A 115      13.327  10.648   6.506  1.00 15.26           N
ATOM   1790  CA  VAL A 115      14.461   9.787   6.867  1.00  9.97           C
ATOM   1791  C   VAL A 115      15.628  10.609   7.388  1.00 16.16           C
ATOM   1792  O   VAL A 115      16.217  11.406   6.657  1.00 14.75           O
ATOM   1793  CB  VAL A 115      14.812   8.855   5.716  1.00 12.26           C
ATOM   1794  CG1 VAL A 115      15.910   7.860   6.126  1.00 11.50           C
ATOM   1795  CG2 VAL A 115      13.578   8.117   5.195  1.00 22.22           C
ATOM   1796  H   VAL A 115      13.465  11.261   5.718  1.00 18.27           H
ATOM   1797  HA  VAL A 115      14.127   9.143   7.665  1.00 11.92           H
ATOM   1798  HB  VAL A 115      15.210   9.473   4.913  1.00 14.67           H
ATOM   1799 HG11 VAL A 115      16.103   7.169   5.307  1.00 13.76           H
ATOM   1800 HG12 VAL A 115      16.840   8.376   6.358  1.00 13.76           H
ATOM   1801 HG13 VAL A 115      15.587   7.309   7.004  1.00 13.76           H
ATOM   1802 HG21 VAL A 115      13.858   7.419   4.407  1.00 26.63           H
ATOM   1803 HG22 VAL A 115      13.090   7.583   6.006  1.00 26.63           H
ATOM   1804 HG23 VAL A 115      12.863   8.829   4.775  1.00 26.63           H
ATOM   1805  N   GLU A 116      15.930  10.475   8.669  1.00 13.92           N
ATOM   1806  CA  GLU A 116      17.039  11.183   9.251  1.00 10.17           C
ATOM   1807  C   GLU A 116      18.177  10.219   9.486  1.00 16.17           C
ATOM   1808  O   GLU A 116      18.050   9.268  10.269  1.00 12.37           O
ATOM   1809  CB  GLU A 116      16.630  11.846  10.549  1.00 15.61           C
ATOM   1810  CG  GLU A 116      17.821  12.664  11.149  1.00 18.62           C
ATOM   1811  CD  GLU A 116      17.539  13.022  12.568  1.00 19.95           C
ATOM   1812  OE1 GLU A 116      17.567  12.109  13.407  1.00 17.49           O
ATOM   1813  OE2 GLU A 116      17.273  14.214  12.799  1.00 30.61           O1-
ATOM   1814  H   GLU A 116      15.403   9.844   9.250  1.00 16.66           H
ATOM   1815  HA  GLU A 116      17.381  11.968   8.589  1.00 12.16           H
ATOM   1816  HB2 GLU A 116      15.798  12.524  10.343  1.00 18.69           H
ATOM   1817  HB3 GLU A 116      16.277  11.098  11.256  1.00 18.69           H
ATOM   1818  HG2 GLU A 116      18.718  12.053  11.157  1.00 22.30           H
ATOM   1819  HG3 GLU A 116      17.984  13.561  10.557  1.00 22.30           H
ATOM   1820  N   CYS A 117      19.319  10.515   8.853  1.00 15.78           N
ATOM   1821  CA  CYS A 117      20.512   9.688   8.939  1.00 10.88           C
ATOM   1822  C   CYS A 117      21.631  10.451   9.707  1.00 12.86           C
ATOM   1823  O   CYS A 117      22.038  11.519   9.323  1.00 12.21           O
ATOM   1824  CB  CYS A 117      21.092   9.277   7.574  1.00 14.07           C
ATOM   1825  SG  CYS A 117      19.814   8.417   6.600  1.00 14.80           S
ATOM   1826  H   CYS A 117      19.356  11.357   8.336  1.00 18.89           H
ATOM   1827  HA  CYS A 117      20.282   8.743   9.504  1.00 13.01           H
ATOM   1828  HB2 CYS A 117      21.424  10.183   7.014  1.00 16.84           H
ATOM   1829  HB3 CYS A 117      21.977   8.643   7.692  1.00 16.84           H
ATOM   1830  HG  CYS A 117      20.462   7.245   6.407  1.00 17.72           H
ATOM   1831  N   VAL A 118      22.100   9.846  10.807  1.00 11.65           N
ATOM   1832  CA  VAL A 118      23.070  10.451  11.732  1.00 13.53           C
ATOM   1833  C   VAL A 118      24.329   9.574  11.806  1.00 12.49           C
ATOM   1834  O   VAL A 118      24.248   8.386  12.120  1.00 12.52           O
ATOM   1835  CB  VAL A 118      22.447  10.692  13.144  1.00 14.50           C
ATOM   1836  CG1 VAL A 118      23.485  11.124  14.199  1.00 15.05           C
ATOM   1837  CG2 VAL A 118      21.349  11.763  13.214  1.00 15.54           C
ATOM   1838  H   VAL A 118      21.683   8.979  11.103  1.00 13.94           H
ATOM   1839  HA  VAL A 118      23.375  11.410  11.338  1.00 16.20           H
ATOM   1840  HB  VAL A 118      22.004   9.752  13.476  1.00 17.35           H
ATOM   1841 HG11 VAL A 118      22.992  11.283  15.162  1.00 18.02           H
ATOM   1842 HG12 VAL A 118      24.231  10.345  14.327  1.00 18.02           H
ATOM   1843 HG13 VAL A 118      23.973  12.038  13.873  1.00 18.02           H
ATOM   1844 HG21 VAL A 118      20.978  11.829  14.232  1.00 18.60           H
ATOM   1845 HG22 VAL A 118      21.748  12.734  12.929  1.00 18.60           H
ATOM   1846 HG23 VAL A 118      20.528  11.495  12.555  1.00 18.60           H
ATOM   1847  N   MET A 119      25.487  10.188  11.599  1.00 13.05           N
ATOM   1848  CA  MET A 119      26.804   9.603  11.870  1.00 14.74           C
ATOM   1849  C   MET A 119      27.667  10.678  12.513  1.00 17.65           C
ATOM   1850  O   MET A 119      27.958  11.668  11.844  1.00 15.29           O
ATOM   1851  CB  MET A 119      27.454   9.082  10.568  1.00 15.77           C
ATOM   1852  CG  MET A 119      28.806   8.457  10.785  1.00 14.01           C
ATOM   1853  SD  MET A 119      28.679   6.989  11.791  1.00 16.38           S
ATOM   1854  CE  MET A 119      30.462   6.646  12.011  1.00 21.88           C
ATOM   1855  H   MET A 119      25.460  11.164  11.347  1.00 15.62           H
ATOM   1856  HA  MET A 119      26.690   8.772  12.560  1.00 17.65           H
ATOM   1857  HB2 MET A 119      26.790   8.327  10.138  1.00 18.88           H
ATOM   1858  HB3 MET A 119      27.581   9.898   9.857  1.00 18.88           H
ATOM   1859  HG2 MET A 119      29.246   8.213   9.827  1.00 16.77           H
ATOM   1860  HG3 MET A 119      29.450   9.160  11.300  1.00 16.77           H
ATOM   1861  HE1 MET A 119      30.589   5.782  12.665  1.00 26.21           H
ATOM   1862  HE2 MET A 119      30.919   6.453  11.038  1.00 26.21           H
ATOM   1863  HE3 MET A 119      30.968   7.497  12.462  1.00 26.21           H
ATOM   1864  N   LYS A 120      28.125  10.460  13.757  1.00 13.95           N
ATOM   1865  CA  LYS A 120      28.955  11.430  14.475  1.00 17.97           C
ATOM   1866  C   LYS A 120      28.240  12.768  14.441  1.00 15.28           C
ATOM   1867  O   LYS A 120      27.081  12.843  14.869  1.00 18.03           O
ATOM   1868  CB  LYS A 120      30.405  11.425  13.888  1.00 16.18           C
ATOM   1869  CG  LYS A 120      31.079  10.074  14.074  1.00 20.75           C
ATOM   1870  CD  LYS A 120      32.472   9.954  13.380  1.00 21.47           C
ATOM   1871  CE  LYS A 120      33.384  11.140  13.790  1.00 31.76           C
ATOM   1872  NZ  LYS A 120      34.564  11.270  12.918  1.00 42.49           N1+
ATOM   1873  H   LYS A 120      27.909   9.595  14.229  1.00 16.70           H
ATOM   1874  HA  LYS A 120      28.992  11.124  15.520  1.00 21.52           H
ATOM   1875  HB2 LYS A 120      30.409  11.678  12.831  1.00 19.37           H
ATOM   1876  HB3 LYS A 120      30.986  12.179  14.413  1.00 19.37           H
ATOM   1877  HG2 LYS A 120      31.180   9.881  15.142  1.00 24.85           H
ATOM   1878  HG3 LYS A 120      30.440   9.304  13.652  1.00 24.85           H
ATOM   1879  HD2 LYS A 120      32.932   9.031  13.726  1.00 25.72           H
ATOM   1880  HD3 LYS A 120      32.364   9.892  12.296  1.00 25.72           H
ATOM   1881  HE2 LYS A 120      32.819  12.070  13.709  1.00 38.07           H
ATOM   1882  HE3 LYS A 120      33.697  11.047  14.832  1.00 38.07           H
ATOM   1883  HZ1 LYS A 120      35.176  11.988  13.282  1.00 50.95           H
ATOM   1884  HZ2 LYS A 120      35.056  10.388  12.869  1.00 50.95           H
ATOM   1885  HZ3 LYS A 120      34.253  11.541  11.991  1.00 50.95           H
ATOM   1886  N   GLY A 121      28.857  13.816  13.899  1.00 11.50           N
ATOM   1887  CA  GLY A 121      28.309  15.156  13.939  1.00 12.78           C
ATOM   1888  C   GLY A 121      27.537  15.535  12.680  1.00 14.39           C
ATOM   1889  O   GLY A 121      27.147  16.698  12.559  1.00 17.55           O
ATOM   1890  H   GLY A 121      29.791  13.703  13.540  1.00 13.76           H
ATOM   1891  HA2 GLY A 121      27.656  15.263  14.801  1.00 15.29           H
ATOM   1892  HA3 GLY A 121      29.141  15.851  14.016  1.00 15.29           H
ATOM   1893  N   VAL A 122      27.317  14.569  11.774  1.00  8.80           N
ATOM   1894  CA  VAL A 122      26.653  14.717  10.503  1.00 15.78           C
ATOM   1895  C   VAL A 122      25.229  14.212  10.575  1.00 14.12           C
ATOM   1896  O   VAL A 122      25.000  13.072  10.951  1.00 14.12           O
ATOM   1897  CB  VAL A 122      27.440  14.096   9.345  1.00 15.11           C
ATOM   1898  CG1 VAL A 122      26.683  14.378   8.049  1.00 16.94           C
ATOM   1899  CG2 VAL A 122      28.811  14.728   9.182  1.00 20.16           C
ATOM   1900  H   VAL A 122      27.589  13.631  12.013  1.00 10.52           H
ATOM   1901  HA  VAL A 122      26.624  15.786  10.293  1.00 18.90           H
ATOM   1902  HB  VAL A 122      27.553  13.025   9.494  1.00 18.09           H
ATOM   1903 HG11 VAL A 122      27.251  13.966   7.219  1.00 20.29           H
ATOM   1904 HG12 VAL A 122      25.694  13.927   8.046  1.00 20.29           H
ATOM   1905 HG13 VAL A 122      26.593  15.455   7.891  1.00 20.29           H
ATOM   1906 HG21 VAL A 122      29.298  14.325   8.299  1.00 24.15           H
ATOM   1907 HG22 VAL A 122      28.697  15.803   9.073  1.00 24.15           H
ATOM   1908 HG23 VAL A 122      29.446  14.528  10.045  1.00 24.15           H
ATOM   1909  N   THR A 123      24.299  15.041  10.135  1.00  9.89           N
ATOM   1910  CA  THR A 123      22.886  14.758  10.059  1.00 17.17           C
ATOM   1911  C   THR A 123      22.429  15.006   8.627  1.00 13.79           C
ATOM   1912  O   THR A 123      22.532  16.105   8.093  1.00 15.03           O
ATOM   1913  CB  THR A 123      22.057  15.558  11.092  1.00 14.23           C
ATOM   1914  OG1 THR A 123      22.454  15.402  12.469  1.00 16.10           O
ATOM   1915  CG2 THR A 123      20.585  15.098  11.051  1.00 14.05           C
ATOM   1916  H   THR A 123      24.594  15.922   9.748  1.00 11.82           H
ATOM   1917  HA  THR A 123      22.744  13.706  10.296  1.00 20.57           H
ATOM   1918  HB  THR A 123      22.098  16.616  10.818  1.00 17.04           H
ATOM   1919  HG1 THR A 123      23.316  15.806  12.583  1.00 19.28           H
ATOM   1920 HG21 THR A 123      19.993  15.702  11.737  1.00 16.81           H
ATOM   1921 HG22 THR A 123      20.167  15.218  10.055  1.00 16.81           H
ATOM   1922 HG23 THR A 123      20.513  14.063  11.368  1.00 16.81           H
ATOM   1923  N   SER A 124      21.910  13.954   8.010  1.00 13.25           N
ATOM   1924  CA  SER A 124      21.333  13.993   6.673  1.00 14.07           C
ATOM   1925  C   SER A 124      19.827  13.801   6.787  1.00 17.51           C
ATOM   1926  O   SER A 124      19.356  12.863   7.423  1.00 13.02           O
ATOM   1927  CB  SER A 124      22.023  13.023   5.720  1.00 10.36           C
ATOM   1928  OG  SER A 124      21.262  12.883   4.543  1.00 13.39           O
ATOM   1929  H   SER A 124      21.893  13.076   8.501  1.00 15.86           H
ATOM   1930  HA  SER A 124      21.480  14.987   6.270  1.00 16.84           H
ATOM   1931  HB2 SER A 124      22.999  13.429   5.475  1.00 12.39           H
ATOM   1932  HB3 SER A 124      22.129  12.040   6.178  1.00 12.39           H
ATOM   1933  HG  SER A 124      21.192  13.749   4.134  1.00 16.02           H
ATOM   1934  N   THR A 125      19.088  14.674   6.111  1.00 10.66           N
ATOM   1935  CA  THR A 125      17.628  14.562   6.074  1.00 13.44           C
ATOM   1936  C   THR A 125      17.116  14.316   4.669  1.00 14.98           C
ATOM   1937  O   THR A 125      17.456  15.024   3.744  1.00 13.12           O
ATOM   1938  CB  THR A 125      16.964  15.803   6.716  1.00 20.95           C
ATOM   1939  OG1 THR A 125      17.460  15.952   8.022  1.00 21.05           O
ATOM   1940  CG2 THR A 125      15.440  15.619   6.840  1.00 17.73           C
ATOM   1941  H   THR A 125      19.549  15.367   5.545  1.00 12.76           H
ATOM   1942  HA  THR A 125      17.330  13.717   6.693  1.00 16.08           H
ATOM   1943  HB  THR A 125      17.188  16.699   6.131  1.00 25.10           H
ATOM   1944  HG1 THR A 125      18.400  16.159   7.993  1.00 25.22           H
ATOM   1945 HG21 THR A 125      15.023  16.483   7.356  1.00 21.23           H
ATOM   1946 HG22 THR A 125      15.004  15.544   5.848  1.00 21.23           H
ATOM   1947 HG23 THR A 125      15.206  14.744   7.445  1.00 21.23           H
ATOM   1948  N   ARG A 126      16.322  13.259   4.495  1.00 18.77           N
ATOM   1949  CA  ARG A 126      15.866  12.776   3.184  1.00 14.71           C
ATOM   1950  C   ARG A 126      14.341  12.638   3.272  1.00 17.39           C
ATOM   1951  O   ARG A 126      13.837  12.055   4.206  1.00 15.71           O
ATOM   1952  CB  ARG A 126      16.581  11.460   2.827  1.00 20.47           C
ATOM   1953  CG  ARG A 126      18.058  11.736   2.499  1.00 16.85           C
ATOM   1954  CD  ARG A 126      18.947  10.502   2.501  1.00 15.78           C
ATOM   1955  NE  ARG A 126      18.526   9.597   1.417  1.00 12.31           N
ATOM   1956  CZ  ARG A 126      19.057   9.552   0.175  1.00 14.20           C
ATOM   1957  NH1 ARG A 126      19.620  10.638  -0.456  1.00 16.56           N
ATOM   1958  NH2 ARG A 126      18.938   8.369  -0.517  1.00 16.91           N1+
ATOM   1959  H   ARG A 126      16.086  12.720   5.301  1.00 22.48           H
ATOM   1960  HA  ARG A 126      16.114  13.514   2.377  1.00 17.61           H
ATOM   1961  HB2 ARG A 126      16.514  10.770   3.694  1.00 24.52           H
ATOM   1962  HB3 ARG A 126      16.065  10.945   1.998  1.00 24.52           H
ATOM   1963  HG2 ARG A 126      18.106  12.236   1.525  1.00 20.18           H
ATOM   1964  HG3 ARG A 126      18.475  12.441   3.255  1.00 20.18           H
ATOM   1965  HD2 ARG A 126      20.024  10.784   2.406  1.00 18.89           H
ATOM   1966  HD3 ARG A 126      18.878   9.945   3.471  1.00 18.89           H
ATOM   1967  HE  ARG A 126      17.899   8.812   1.720  1.00 14.73           H
ATOM   1968 HH11 ARG A 126      19.888  11.445   0.091  1.00 19.83           H
ATOM   1969 HH12 ARG A 126      20.110  10.496  -1.342  1.00 19.83           H
ATOM   1970 HH21 ARG A 126      18.393   7.593  -0.123  1.00 20.25           H
ATOM   1971 HH22 ARG A 126      19.051   8.366  -1.533  1.00 20.25           H
ATOM   1972  N   VAL A 127      13.622  13.247   2.290  1.00 12.60           N
ATOM   1973  CA  VAL A 127      12.175  13.239   2.221  1.00 12.35           C
ATOM   1974  C   VAL A 127      11.688  12.401   1.057  1.00 14.75           C
ATOM   1975  O   VAL A 127      12.101  12.581  -0.087  1.00 15.15           O
ATOM   1976  CB  VAL A 127      11.557  14.635   2.203  1.00 15.01           C
ATOM   1977  CG1 VAL A 127      10.037  14.605   2.071  1.00 11.81           C
ATOM   1978  CG2 VAL A 127      11.972  15.355   3.467  1.00 18.60           C
ATOM   1979  H   VAL A 127      14.110  13.780   1.583  1.00 15.07           H
ATOM   1980  HA  VAL A 127      11.809  12.765   3.133  1.00 14.78           H
ATOM   1981  HB  VAL A 127      11.945  15.168   1.343  1.00 17.97           H
ATOM   1982 HG11 VAL A 127       9.631  15.610   2.142  1.00 14.13           H
ATOM   1983 HG12 VAL A 127       9.751  14.226   1.094  1.00 14.13           H
ATOM   1984 HG13 VAL A 127       9.629  13.981   2.856  1.00 14.13           H
ATOM   1985 HG21 VAL A 127      11.522  16.348   3.471  1.00 22.28           H
ATOM   1986 HG22 VAL A 127      11.621  14.791   4.330  1.00 22.28           H
ATOM   1987 HG23 VAL A 127      13.049  15.475   3.519  1.00 22.28           H
ATOM   1988  N   TYR A 128      10.789  11.466   1.402  1.00 14.07           N
ATOM   1989  CA  TYR A 128      10.053  10.693   0.428  1.00  8.13           C
ATOM   1990  C   TYR A 128       8.552  11.153   0.457  1.00 13.80           C
ATOM   1991  O   TYR A 128       8.004  11.412   1.503  1.00 16.73           O
ATOM   1992  CB  TYR A 128      10.118   9.203   0.706  1.00 13.60           C
ATOM   1993  CG  TYR A 128      11.515   8.601   0.623  1.00 12.06           C
ATOM   1994  CD1 TYR A 128      12.505   8.858   1.573  1.00 14.82           C
ATOM   1995  CD2 TYR A 128      11.833   7.705  -0.412  1.00 18.64           C
ATOM   1996  CE1 TYR A 128      13.753   8.239   1.505  1.00 13.08           C
ATOM   1997  CE2 TYR A 128      13.081   7.060  -0.504  1.00 15.66           C
ATOM   1998  CZ  TYR A 128      14.034   7.357   0.459  1.00 14.59           C
ATOM   1999  OH  TYR A 128      15.227   6.641   0.384  1.00 18.34           O
ATOM   2000  H   TYR A 128      10.457  11.452   2.343  1.00 16.84           H
ATOM   2001  HA  TYR A 128      10.480  10.866  -0.576  1.00  9.71           H
ATOM   2002  HB2 TYR A 128       9.694   9.021   1.709  1.00 16.28           H
ATOM   2003  HB3 TYR A 128       9.475   8.716  -0.047  1.00 16.28           H
ATOM   2004  HD1 TYR A 128      12.304   9.553   2.393  1.00 17.74           H
ATOM   2005  HD2 TYR A 128      11.084   7.493  -1.175  1.00 22.33           H
ATOM   2006  HE1 TYR A 128      14.494   8.458   2.265  1.00 15.65           H
ATOM   2007  HE2 TYR A 128      13.282   6.359  -1.315  1.00 18.74           H
ATOM   2008  HH  TYR A 128      15.891   6.970   1.049  1.00 21.96           H
ATOM   2009  N   GLU A 129       7.877  11.014  -0.690  1.00 12.69           N
ATOM   2010  CA  GLU A 129       6.407  11.133  -0.842  1.00 17.30           C
ATOM   2011  C   GLU A 129       5.845   9.957  -1.653  1.00 16.35           C
ATOM   2012  O   GLU A 129       6.561   9.290  -2.412  1.00 16.68           O
ATOM   2013  CB  GLU A 129       6.086  12.438  -1.584  1.00 13.08           C
ATOM   2014  CG  GLU A 129       6.458  13.605  -0.662  1.00 23.68           C
ATOM   2015  CD  GLU A 129       6.126  14.983  -1.217  1.00 27.60           C
ATOM   2016  OE1 GLU A 129       5.418  15.046  -2.235  1.00 26.80           O
ATOM   2017  OE2 GLU A 129       6.612  15.937  -0.574  1.00 25.32           O1-
ATOM   2018  H   GLU A 129       8.384  10.790  -1.533  1.00 15.19           H
ATOM   2019  HA  GLU A 129       5.924  11.150   0.132  1.00 20.71           H
ATOM   2020  HB2 GLU A 129       6.618  12.482  -2.530  1.00 15.65           H
ATOM   2021  HB3 GLU A 129       5.030  12.481  -1.810  1.00 15.65           H
ATOM   2022  HG2 GLU A 129       5.922  13.511   0.288  1.00 28.37           H
ATOM   2023  HG3 GLU A 129       7.516  13.601  -0.406  1.00 28.37           H
ATOM   2024  N   ARG A 130       4.559   9.665  -1.475  1.00 14.31           N
ATOM   2025  CA  ARG A 130       3.907   8.539  -2.153  1.00 21.62           C
ATOM   2026  C   ARG A 130       4.056   8.634  -3.669  1.00 17.67           C
ATOM   2027  O   ARG A 130       3.938   9.682  -4.307  1.00 20.14           O
ATOM   2028  CB  ARG A 130       2.451   8.332  -1.760  1.00 23.13           C
ATOM   2029  CG  ARG A 130       2.348   7.943  -0.307  1.00 20.45           C
ATOM   2030  CD  ARG A 130       0.962   7.452  -0.035  1.00 21.74           C
ATOM   2031  NE  ARG A 130       0.760   7.338   1.386  1.00 23.74           N
ATOM   2032  CZ  ARG A 130       0.912   6.257   2.138  1.00 24.34           C
ATOM   2033  NH1 ARG A 130       1.286   5.106   1.613  1.00 27.85           N
ATOM   2034  NH2 ARG A 130       0.652   6.351   3.448  1.00 32.20           N1+
ATOM   2035  H   ARG A 130       4.015  10.203  -0.824  1.00 17.13           H
ATOM   2036  HA  ARG A 130       4.429   7.635  -1.831  1.00 25.90           H
ATOM   2037  HB2 ARG A 130       1.898   9.260  -1.937  1.00 27.71           H
ATOM   2038  HB3 ARG A 130       2.026   7.535  -2.370  1.00 27.71           H
ATOM   2039  HG2 ARG A 130       3.044   7.122  -0.116  1.00 24.50           H
ATOM   2040  HG3 ARG A 130       2.581   8.795   0.328  1.00 24.50           H
ATOM   2041  HD2 ARG A 130       0.258   8.189  -0.423  1.00 26.04           H
ATOM   2042  HD3 ARG A 130       0.806   6.499  -0.540  1.00 26.04           H
ATOM   2043  HE  ARG A 130       0.476   8.183   1.850  1.00 28.44           H
ATOM   2044 HH11 ARG A 130       1.485   5.046   0.623  1.00 33.38           H
ATOM   2045 HH12 ARG A 130       1.376   4.284   2.193  1.00 33.38           H
ATOM   2046 HH21 ARG A 130       0.331   7.219   3.848  1.00 38.60           H
ATOM   2047 HH22 ARG A 130       0.744   5.536   4.036  1.00 38.60           H
ATOM   2048  N   ALA A 131       4.429   7.477  -4.204  1.00 18.10           N
ATOM   2049  CA  ALA A 131       4.539   7.341  -5.627  1.00 21.42           C
ATOM   2050  C   ALA A 131       3.143   7.575  -6.278  1.00 29.28           C
ATOM   2051  O   ALA A 131       2.124   7.515  -5.542  1.00 27.23           O
ATOM   2052  CB  ALA A 131       5.084   5.970  -5.954  1.00 27.48           C
ATOM   2053  OXT ALA A 131       3.155   7.840  -7.505  1.00 32.12           O1-
ATOM   2054  H   ALA A 131       4.489   6.649  -3.630  1.00 21.68           H
ATOM   2055  HA  ALA A 131       5.246   8.077  -6.007  1.00 25.66           H
ATOM   2056  HB1 ALA A 131       5.215   5.889  -7.034  1.00 32.93           H
ATOM   2057  HB2 ALA A 131       6.057   5.866  -5.474  1.00 32.93           H
ATOM   2058  HB3 ALA A 131       4.394   5.198  -5.602  1.00 32.93           H
TER
HETATM 2059  C1  CRZ A 501      17.853   6.425   2.779  1.00 17.41           C
HETATM 2060  C10 CRZ A 501      23.316   4.284   3.257  1.00 17.65           C
HETATM 2061  C11 CRZ A 501      24.670   4.170   2.971  1.00 14.56           C
HETATM 2062  C12 CRZ A 501      25.194   4.340   1.671  1.00 12.24           C
HETATM 2063  C13 CRZ A 501      24.344   4.506   0.595  1.00 22.10           C
HETATM 2064  C14 CRZ A 501      21.706   4.931  -1.421  1.00 17.08           C
HETATM 2065  C15 CRZ A 501      20.420   5.002  -1.980  1.00 23.05           C
HETATM 2066  C16 CRZ A 501      19.289   4.703  -1.202  1.00 19.51           C
HETATM 2067  C17 CRZ A 501      19.348   4.442   0.166  1.00 15.78           C
HETATM 2068  C2  CRZ A 501      19.296   6.577   3.186  1.00  9.75           C
HETATM 2069  C3  CRZ A 501      19.837   5.416   4.045  1.00 13.56           C
HETATM 2070  C4  CRZ A 501      20.161   4.114   3.252  1.00 17.90           C
HETATM 2071  C6  CRZ A 501      20.626   4.461   0.753  1.00 20.94           C
HETATM 2072  C7  CRZ A 501      21.822   4.668  -0.052  1.00 15.10           C
HETATM 2073  C8  CRZ A 501      22.949   4.532   0.829  1.00 18.42           C
HETATM 2074  C9  CRZ A 501      22.443   4.385   2.151  1.00 17.96           C
HETATM 2075  N5  CRZ A 501      21.018   4.372   2.094  1.00 13.59           N
HETATM 2076  O18 CRZ A 501      17.281   7.213   2.028  1.00 17.78           O
HETATM 2077  O19 CRZ A 501      17.203   5.382   3.272  1.00 15.57           O
HETATM 2078  H10 CRZ A 501      22.951   4.230   4.272  1.00 21.14           H
HETATM 2079  H11 CRZ A 501      25.369   3.949   3.779  1.00 17.43           H
HETATM 2080  H12 CRZ A 501      26.272   4.367   1.533  1.00 14.65           H
HETATM 2081  H13 CRZ A 501      24.719   4.655  -0.414  1.00 26.48           H
HETATM 2082  H14 CRZ A 501      22.586   5.089  -2.036  1.00 20.46           H
HETATM 2083  H15 CRZ A 501      20.303   5.231  -3.036  1.00 27.62           H
HETATM 2084  H16 CRZ A 501      18.319   4.653  -1.703  1.00 23.36           H
HETATM 2085  H17 CRZ A 501      18.466   4.183   0.733  1.00 18.90           H
HETATM 2086  H19 CRZ A 501      16.162   5.334   3.059  1.00 18.64           H
HETATM 2087  H21 CRZ A 501      19.382   7.522   3.765  1.00 11.66           H
HETATM 2088  H22 CRZ A 501      19.900   6.717   2.265  1.00 11.66           H
HETATM 2089  H31 CRZ A 501      19.110   5.177   4.838  1.00 16.23           H
HETATM 2090  H32 CRZ A 501      20.773   5.753   4.535  1.00 16.23           H
HETATM 2091  H41 CRZ A 501      19.221   3.607   2.916  1.00 21.44           H
HETATM 2092  H42 CRZ A 501      20.670   3.400   3.943  1.00 21.44           H
HETATM 2093  O   HOH A 502      -2.575   5.733  -0.554  1.00 32.67           O
HETATM 2094  H1  HOH A 502      -2.340   6.524  -0.060  1.00 39.16           H
HETATM 2095  H2  HOH A 502      -2.292   5.916  -1.451  1.00 39.16           H
HETATM 2096  O   HOH A 503      -1.805   3.644   1.116  1.00 21.33           O
HETATM 2097  H1  HOH A 503      -2.020   4.099   1.935  1.00 25.56           H
HETATM 2098  H2  HOH A 503      -2.068   4.263   0.433  1.00 25.56           H
HETATM 2099  O   HOH A 504      -1.958   4.491   3.726  1.00 15.99           O
HETATM 2100  H1  HOH A 504      -2.490   4.686   4.497  1.00 19.15           H
HETATM 2101  H2  HOH A 504      -1.221   3.981   4.067  1.00 19.15           H
HETATM 2102  O   HOH A 505       0.856   8.948   9.438  1.00 34.04           O
HETATM 2103  H1  HOH A 505       0.717   9.822   9.065  1.00 40.81           H
HETATM 2104  H2  HOH A 505       1.310   9.114  10.266  1.00 40.81           H
HETATM 2105  O   HOH A 506       0.433   3.733   4.940  1.00 19.84           O
HETATM 2106  H1  HOH A 506       0.336   3.174   5.716  1.00 23.77           H
HETATM 2107  H2  HOH A 506       1.000   3.223   4.351  1.00 23.77           H
HETATM 2108  O   HOH A 507       1.130  -6.376  11.834  1.00 35.80           O
HETATM 2109  H1  HOH A 507       1.985  -6.812  11.805  1.00 42.92           H
HETATM 2110  H2  HOH A 507       1.332  -5.444  11.738  1.00 42.92           H
HETATM 2111  O   HOH A 508       0.984   1.656  -1.921  1.00 33.35           O
HETATM 2112  H1  HOH A 508       0.312   1.117  -1.504  1.00 39.97           H
HETATM 2113  H2  HOH A 508       1.525   1.028  -2.405  1.00 39.97           H
HETATM 2114  O   HOH A 509       0.970  11.884   8.666  1.00 44.62           O
HETATM 2115  H1  HOH A 509       0.387  12.520   9.086  1.00 53.50           H
HETATM 2116  H2  HOH A 509       1.241  12.317   7.850  1.00 53.50           H
HETATM 2117  O   HOH A 510      -2.735   8.101   0.892  1.00 38.56           O
HETATM 2118  H1  HOH A 510      -3.508   7.537   0.845  1.00 46.23           H
HETATM 2119  H2  HOH A 510      -3.034   8.941   0.540  1.00 46.23           H
HETATM 2120  O   HOH A 511       2.116   4.166  -1.187  1.00 24.98           O
HETATM 2121  H1  HOH A 511       1.713   3.318  -1.401  1.00 29.93           H
HETATM 2122  H2  HOH A 511       2.174   4.617  -2.035  1.00 29.93           H
HETATM 2123  O   HOH A 512       1.910   5.240  -3.796  1.00 29.81           O
HETATM 2124  H1  HOH A 512       2.292   5.992  -4.255  1.00 35.73           H
HETATM 2125  H2  HOH A 512       1.038   5.156  -4.185  1.00 35.73           H
HETATM 2126  O   HOH A 513       2.913  11.676  -0.302  1.00 23.86           O
HETATM 2127  H1  HOH A 513       2.770  12.562  -0.643  1.00 28.59           H
HETATM 2128  H2  HOH A 513       3.263  11.822   0.582  1.00 28.59           H
HETATM 2129  O   HOH A 514       3.010  14.036  -5.631  1.00 48.93           O
HETATM 2130  H1  HOH A 514       3.151  14.655  -4.913  1.00 58.67           H
HETATM 2131  H2  HOH A 514       2.515  13.320  -5.229  1.00 58.67           H
HETATM 2132  O   HOH A 515       3.797  -1.835   0.187  1.00 18.91           O
HETATM 2133  H1  HOH A 515       2.966  -2.073   0.598  1.00 22.65           H
HETATM 2134  H2  HOH A 515       4.347  -1.525   0.912  1.00 22.65           H
HETATM 2135  O   HOH A 516       3.197  -0.146  -1.954  1.00 19.35           O
HETATM 2136  H1  HOH A 516       3.074  -0.889  -2.545  1.00 23.17           H
HETATM 2137  H2  HOH A 516       3.473  -0.552  -1.130  1.00 23.17           H
HETATM 2138  O   HOH A 517       3.313  17.362   3.213  1.00 32.99           O
HETATM 2139  H1  HOH A 517       2.827  18.084   2.816  1.00 39.54           H
HETATM 2140  H2  HOH A 517       2.980  16.579   2.762  1.00 39.54           H
HETATM 2141  O   HOH A 518       4.055  -3.270  13.431  1.00 34.33           O
HETATM 2142  H1  HOH A 518       3.215  -3.348  12.969  1.00 41.15           H
HETATM 2143  H2  HOH A 518       3.830  -2.833  14.254  1.00 41.15           H
HETATM 2144  O   HOH A 519       4.577  17.322   0.674  1.00 38.97           O
HETATM 2145  H1  HOH A 519       5.171  16.818   0.113  1.00 46.72           H
HETATM 2146  H2  HOH A 519       3.944  16.673   0.986  1.00 46.72           H
HETATM 2147  O   HOH A 520       4.986 -12.978   8.893  1.00 32.11           O
HETATM 2148  H1  HOH A 520       4.831 -12.053   8.681  1.00 38.49           H
HETATM 2149  H2  HOH A 520       5.439 -12.948   9.736  1.00 38.49           H
HETATM 2150  O   HOH A 521       5.101  -5.603  12.752  1.00 37.51           O
HETATM 2151  H1  HOH A 521       4.398  -6.005  12.238  1.00 44.97           H
HETATM 2152  H2  HOH A 521       4.761  -4.733  12.980  1.00 44.97           H
HETATM 2153  O   HOH A 522       4.610  -4.253  -1.618  1.00 20.32           O
HETATM 2154  H1  HOH A 522       4.348  -3.692  -0.886  1.00 24.34           H
HETATM 2155  H2  HOH A 522       5.481  -4.572  -1.376  1.00 24.34           H
HETATM 2156  O   HOH A 523       5.778  -0.788  -5.808  1.00 29.37           O
HETATM 2157  H1  HOH A 523       5.514  -0.106  -5.185  1.00 35.20           H
HETATM 2158  H2  HOH A 523       6.115  -0.307  -6.566  1.00 35.20           H
HETATM 2159  O   HOH A 524       5.856  13.675  -4.995  1.00 40.33           O
HETATM 2160  H1  HOH A 524       4.961  13.662  -5.343  1.00 48.35           H
HETATM 2161  H2  HOH A 524       5.758  14.047  -4.113  1.00 48.35           H
HETATM 2162  O   HOH A 525       5.439   1.793  19.913  1.00 43.25           O
HETATM 2163  H1  HOH A 525       5.226   0.986  20.382  1.00 51.86           H
HETATM 2164  H2  HOH A 525       6.384   1.731  19.757  1.00 51.86           H
HETATM 2165  O   HOH A 526       6.008   8.751  12.339  1.00 32.34           O
HETATM 2166  H1  HOH A 526       5.637   9.440  12.895  1.00 38.76           H
HETATM 2167  H2  HOH A 526       6.087   7.987  12.918  1.00 38.76           H
HETATM 2168  O   HOH A 527       6.357  19.242   6.109  1.00 50.66           O
HETATM 2169  H1  HOH A 527       5.429  18.998   6.183  1.00 60.75           H
HETATM 2170  H2  HOH A 527       6.756  18.854   6.895  1.00 60.75           H
HETATM 2171  O   HOH A 528       6.770  -9.149   1.355  1.00 26.46           O
HETATM 2172  H1  HOH A 528       7.145  -9.236   2.236  1.00 31.71           H
HETATM 2173  H2  HOH A 528       6.585 -10.051   1.092  1.00 31.71           H
HETATM 2174  O   HOH A 529       6.782   3.685  -8.607  1.00 36.31           O
HETATM 2175  H1  HOH A 529       7.338   2.910  -8.695  1.00 43.53           H
HETATM 2176  H2  HOH A 529       7.279   4.282  -8.045  1.00 43.53           H
HETATM 2177  O   HOH A 530       7.064  -8.080  -1.482  1.00 22.76           O
HETATM 2178  H1  HOH A 530       6.159  -8.242  -1.752  1.00 27.27           H
HETATM 2179  H2  HOH A 530       7.074  -8.328  -0.553  1.00 27.27           H
HETATM 2180  O   HOH A 531       7.109  -5.356  -1.233  1.00 20.68           O
HETATM 2181  H1  HOH A 531       6.885  -5.191  -2.152  1.00 24.77           H
HETATM 2182  H2  HOH A 531       7.119  -6.314  -1.156  1.00 24.77           H
HETATM 2183  O   HOH A 532       6.946  -1.096  -9.291  1.00 60.42           O
HETATM 2184  H1  HOH A 532       7.021  -1.666 -10.058  1.00 72.46           H
HETATM 2185  H2  HOH A 532       7.738  -1.274  -8.783  1.00 72.46           H
HETATM 2186  O   HOH A 533       6.952  21.590   4.250  1.00 37.95           O
HETATM 2187  H1  HOH A 533       6.730  20.994   4.970  1.00 45.50           H
HETATM 2188  H2  HOH A 533       6.330  22.313   4.342  1.00 45.50           H
HETATM 2189  O   HOH A 534       7.283  -8.605   5.658  1.00 23.74           O
HETATM 2190  H1  HOH A 534       8.007  -8.134   5.247  1.00 28.45           H
HETATM 2191  H2  HOH A 534       7.193  -8.211   6.529  1.00 28.45           H
HETATM 2192  O   HOH A 535       7.772  -6.534  14.453  1.00 18.60           O
HETATM 2193  H1  HOH A 535       6.859  -6.494  14.746  1.00 22.28           H
HETATM 2194  H2  HOH A 535       7.711  -6.948  13.588  1.00 22.28           H
HETATM 2195  O   HOH A 536       8.445  -5.769  20.234  1.00 50.11           O
HETATM 2196  H1  HOH A 536       7.588  -5.967  20.613  1.00 60.10           H
HETATM 2197  H2  HOH A 536       8.419  -6.195  19.371  1.00 60.10           H
HETATM 2198  O   HOH A 537       7.684  -4.725  -4.137  1.00 35.37           O
HETATM 2199  H1  HOH A 537       6.885  -4.707  -4.667  1.00 42.41           H
HETATM 2200  H2  HOH A 537       8.236  -4.042  -4.528  1.00 42.41           H
HETATM 2201  O   HOH A 538       6.425   8.783  -9.069  1.00 75.76           O
HETATM 2202  H1  HOH A 538       5.670   8.194  -9.014  1.00 90.87           H
HETATM 2203  H2  HOH A 538       6.238   9.459  -8.416  1.00 90.87           H
HETATM 2204  O   HOH A 539       7.204  11.393  -6.722  1.00 36.13           O
HETATM 2205  H1  HOH A 539       6.637  10.834  -6.185  1.00 43.32           H
HETATM 2206  H2  HOH A 539       6.956  12.281  -6.455  1.00 43.32           H
HETATM 2207  O   HOH A 540       8.373  -7.497  18.115  1.00 23.23           O
HETATM 2208  H1  HOH A 540       7.947  -7.998  17.416  1.00 27.84           H
HETATM 2209  H2  HOH A 540       9.222  -7.237  17.745  1.00 27.84           H
HETATM 2210  O   HOH A 541       8.463  -4.296   1.055  1.00 15.82           O
HETATM 2211  H1  HOH A 541       8.744  -3.379   1.032  1.00 18.94           H
HETATM 2212  H2  HOH A 541       8.145  -4.473   0.169  1.00 18.94           H
HETATM 2213  O   HOH A 542       8.035   7.037  23.252  1.00 38.95           O
HETATM 2214  H1  HOH A 542       8.384   6.674  24.068  1.00 46.70           H
HETATM 2215  H2  HOH A 542       8.760   6.961  22.628  1.00 46.70           H
HETATM 2216  O   HOH A 543       8.481  17.791   0.183  1.00 28.87           O
HETATM 2217  H1  HOH A 543       7.839  17.073   0.144  1.00 34.60           H
HETATM 2218  H2  HOH A 543       8.498  18.125  -0.714  1.00 34.60           H
HETATM 2219  O   HOH A 544       9.192 -10.038   2.633  1.00 18.29           O
HETATM 2220  H1  HOH A 544       9.424  -9.323   3.233  1.00 21.91           H
HETATM 2221  H2  HOH A 544       9.658  -9.830   1.823  1.00 21.91           H
HETATM 2222  O   HOH A 545       9.598  -1.549  19.062  1.00 23.87           O
HETATM 2223  H1  HOH A 545       9.992  -2.410  19.228  1.00 28.61           H
HETATM 2224  H2  HOH A 545       9.289  -1.261  19.924  1.00 28.61           H
HETATM 2225  O   HOH A 546      10.107   2.201  21.224  1.00 42.37           O
HETATM 2226  H1  HOH A 546       9.424   2.159  20.549  1.00 50.80           H
HETATM 2227  H2  HOH A 546       9.938   3.029  21.676  1.00 50.80           H
HETATM 2228  O   HOH A 547       9.596  -0.476  21.731  1.00 37.69           O
HETATM 2229  H1  HOH A 547       9.725   0.468  21.607  1.00 45.18           H
HETATM 2230  H2  HOH A 547      10.478  -0.817  21.886  1.00 45.18           H
HETATM 2231  O   HOH A 548      10.899 -10.420   0.174  1.00  9.50           O
HETATM 2232  H1  HOH A 548      11.252 -11.056   0.799  1.00 11.36           H
HETATM 2233  H2  HOH A 548      11.518  -9.689   0.215  1.00 11.36           H
HETATM 2234  O   HOH A 549      10.714  -4.156  20.567  1.00 46.54           O
HETATM 2235  H1  HOH A 549      10.066  -4.778  20.222  1.00 55.81           H
HETATM 2236  H2  HOH A 549      10.796  -4.407  21.488  1.00 55.81           H
HETATM 2237  O   HOH A 550      11.180  18.000   0.807  1.00 22.20           O
HETATM 2238  H1  HOH A 550      11.121  18.752   1.397  1.00 26.59           H
HETATM 2239  H2  HOH A 550      10.263  17.751   0.657  1.00 26.59           H
HETATM 2240  O   HOH A 551      11.043  17.823   9.750  1.00 46.49           O
HETATM 2241  H1  HOH A 551      10.264  17.262   9.814  1.00 55.75           H
HETATM 2242  H2  HOH A 551      10.700  18.657   9.430  1.00 55.75           H
HETATM 2243  O   HOH A 552      11.371  19.133   3.924  1.00 47.30           O
HETATM 2244  H1  HOH A 552      12.315  19.302   3.882  1.00 56.72           H
HETATM 2245  H2  HOH A 552      10.988  19.995   4.077  1.00 56.72           H
HETATM 2246  O   HOH A 553      12.694 -14.663  14.269  1.00 25.78           O
HETATM 2247  H1  HOH A 553      11.741 -14.605  14.332  1.00 30.89           H
HETATM 2248  H2  HOH A 553      13.015 -14.044  14.931  1.00 30.89           H
HETATM 2249  O   HOH A 554      12.800 -12.729   2.317  1.00 19.09           O
HETATM 2250  H1  HOH A 554      12.485 -13.581   2.019  1.00 22.86           H
HETATM 2251  H2  HOH A 554      13.381 -12.431   1.609  1.00 22.86           H
HETATM 2252  O   HOH A 555      12.756   8.321  -8.657  1.00 34.90           O
HETATM 2253  H1  HOH A 555      13.411   7.908  -9.221  1.00 41.84           H
HETATM 2254  H2  HOH A 555      12.954   7.979  -7.782  1.00 41.84           H
HETATM 2255  O   HOH A 556      12.470  16.034  -6.492  1.00 19.43           O
HETATM 2256  H1  HOH A 556      12.614  16.960  -6.699  1.00 23.27           H
HETATM 2257  H2  HOH A 556      12.581  15.992  -5.539  1.00 23.27           H
HETATM 2258  O   HOH A 557      12.839  -7.108  22.207  1.00 30.01           O
HETATM 2259  H1  HOH A 557      13.638  -7.307  21.715  1.00 35.97           H
HETATM 2260  H2  HOH A 557      12.340  -7.928  22.209  1.00 35.97           H
HETATM 2261  O   HOH A 558      13.519  11.106  17.625  1.00 45.49           O
HETATM 2262  H1  HOH A 558      13.758  12.032  17.561  1.00 54.55           H
HETATM 2263  H2  HOH A 558      12.743  11.097  18.188  1.00 54.55           H
HETATM 2264  O   HOH A 559      13.816  -9.981   3.128  1.00 24.80           O
HETATM 2265  H1  HOH A 559      13.477  -9.589   2.317  1.00 29.71           H
HETATM 2266  H2  HOH A 559      13.305 -10.787   3.234  1.00 29.71           H
HETATM 2267  O   HOH A 560      13.860  -6.157  -3.120  1.00 29.83           O
HETATM 2268  H1  HOH A 560      13.533  -6.660  -2.363  1.00 35.75           H
HETATM 2269  H2  HOH A 560      14.647  -6.631  -3.386  1.00 35.75           H
HETATM 2270  O   HOH A 561      14.051  20.621   3.683  1.00 25.84           O
HETATM 2271  H1  HOH A 561      14.825  20.244   3.255  1.00 30.97           H
HETATM 2272  H2  HOH A 561      14.289  20.617   4.615  1.00 30.97           H
HETATM 2273  O   HOH A 562      14.218 -13.067  10.845  1.00 42.27           O
HETATM 2274  H1  HOH A 562      13.674 -13.524  11.489  1.00 50.68           H
HETATM 2275  H2  HOH A 562      15.116 -13.268  11.110  1.00 50.68           H
HETATM 2276  O   HOH A 563      13.978 -11.505   0.086  1.00 14.77           O
HETATM 2277  H1  HOH A 563      14.831 -11.065   0.029  1.00 17.68           H
HETATM 2278  H2  HOH A 563      13.354 -10.829  -0.184  1.00 17.68           H
HETATM 2279  O   HOH A 564      14.434  -5.392  -6.343  1.00 39.66           O
HETATM 2280  H1  HOH A 564      13.625  -4.946  -6.610  1.00 47.55           H
HETATM 2281  H2  HOH A 564      14.551  -5.118  -5.430  1.00 47.55           H
HETATM 2282  O   HOH A 565      14.272   3.478  10.629  1.00 16.16           O
HETATM 2283  H1  HOH A 565      15.098   3.955  10.536  1.00 19.34           H
HETATM 2284  H2  HOH A 565      13.999   3.661  11.531  1.00 19.34           H
HETATM 2285  O   HOH A 566      14.588  18.563  -4.073  1.00 18.44           O
HETATM 2286  H1  HOH A 566      14.177  17.720  -3.885  1.00 22.09           H
HETATM 2287  H2  HOH A 566      15.018  18.800  -3.249  1.00 22.09           H
HETATM 2288  O   HOH A 567      15.157  19.952   6.167  1.00 35.29           O
HETATM 2289  H1  HOH A 567      15.948  19.731   5.664  1.00 42.30           H
HETATM 2290  H2  HOH A 567      14.594  19.184   6.066  1.00 42.30           H
HETATM 2291  O   HOH A 568      14.824  -8.960  13.009  1.00 13.16           O
HETATM 2292  H1  HOH A 568      15.026  -9.839  12.678  1.00 15.75           H
HETATM 2293  H2  HOH A 568      15.601  -8.706  13.507  1.00 15.75           H
HETATM 2294  O   HOH A 569      15.201  -5.224  14.656  1.00 12.01           O
HETATM 2295  H1  HOH A 569      14.244  -5.270  14.703  1.00 14.36           H
HETATM 2296  H2  HOH A 569      15.469  -6.127  14.476  1.00 14.36           H
HETATM 2297  O   HOH A 570      14.942  -3.854  -3.937  1.00 26.26           O
HETATM 2298  H1  HOH A 570      15.333  -3.459  -3.158  1.00 31.46           H
HETATM 2299  H2  HOH A 570      14.323  -4.504  -3.591  1.00 31.46           H
HETATM 2300  O   HOH A 571      14.923   4.583   3.797  1.00 49.02           O
HETATM 2301  H1  HOH A 571      14.045   4.897   3.530  1.00 58.78           H
HETATM 2302  H2  HOH A 571      14.965   3.654   3.511  1.00 58.78           H
HETATM 2303  O   HOH A 572      15.674 -10.093  10.587  1.00 32.75           O
HETATM 2304  H1  HOH A 572      16.353  -9.450  10.371  1.00 39.26           H
HETATM 2305  H2  HOH A 572      14.992  -9.936   9.928  1.00 39.26           H
HETATM 2306  O   HOH A 573      15.711  -3.729 -10.648  1.00 27.79           O
HETATM 2307  H1  HOH A 573      14.810  -4.012 -10.807  1.00 33.31           H
HETATM 2308  H2  HOH A 573      15.632  -2.791 -10.463  1.00 33.31           H
HETATM 2309  O   HOH A 574      15.487   3.996   0.001  1.00 18.09           O
HETATM 2310  H1  HOH A 574      14.702   3.931  -0.546  1.00 21.66           H
HETATM 2311  H2  HOH A 574      15.409   4.856   0.420  1.00 21.66           H
HETATM 2312  O   HOH A 575      15.682  15.587  10.087  1.00 31.74           O
HETATM 2313  H1  HOH A 575      16.112  15.833   9.265  1.00 38.05           H
HETATM 2314  H2  HOH A 575      16.376  15.659  10.745  1.00 38.05           H
HETATM 2315  O   HOH A 576      15.294  16.771   2.476  1.00 18.22           O
HETATM 2316  H1  HOH A 576      15.909  17.462   2.207  1.00 21.82           H
HETATM 2317  H2  HOH A 576      14.467  17.014   2.050  1.00 21.82           H
HETATM 2318  O   HOH A 577      16.064 -11.304   7.181  1.00 34.05           O
HETATM 2319  H1  HOH A 577      15.157 -11.618   7.143  1.00 40.82           H
HETATM 2320  H2  HOH A 577      16.034 -10.572   7.801  1.00 40.82           H
HETATM 2321  O   HOH A 578      16.199  -0.936  -9.674  1.00 20.01           O
HETATM 2322  H1  HOH A 578      16.983  -0.979 -10.225  1.00 23.97           H
HETATM 2323  H2  HOH A 578      16.526  -1.054  -8.780  1.00 23.97           H
HETATM 2324  O   HOH A 579      16.533   0.575  17.561  1.00 17.34           O
HETATM 2325  H1  HOH A 579      17.289   0.134  17.175  1.00 20.76           H
HETATM 2326  H2  HOH A 579      16.002   0.833  16.803  1.00 20.76           H
HETATM 2327  O   HOH A 580      16.053  14.636  15.168  1.00 24.72           O
HETATM 2328  H1  HOH A 580      16.368  15.520  15.362  1.00 29.62           H
HETATM 2329  H2  HOH A 580      16.441  14.437  14.308  1.00 29.62           H
HETATM 2330  O   HOH A 581      16.355  20.087  -0.002  1.00 18.05           O
HETATM 2331  H1  HOH A 581      15.756  20.817   0.168  1.00 21.62           H
HETATM 2332  H2  HOH A 581      16.425  19.645   0.852  1.00 21.62           H
HETATM 2333  O   HOH A 582      16.996  -8.918   5.712  1.00 16.34           O
HETATM 2334  H1  HOH A 582      17.063  -9.156   4.786  1.00 19.57           H
HETATM 2335  H2  HOH A 582      16.887  -9.758   6.167  1.00 19.57           H
HETATM 2336  O   HOH A 583      16.533  -1.698   2.363  1.00 22.37           O
HETATM 2337  H1  HOH A 583      17.084  -2.002   1.640  1.00 26.81           H
HETATM 2338  H2  HOH A 583      15.780  -2.293   2.358  1.00 26.81           H
HETATM 2339  O   HOH A 584      15.981  15.105  -5.180  1.00 32.73           O
HETATM 2340  H1  HOH A 584      16.497  14.685  -4.487  1.00 39.24           H
HETATM 2341  H2  HOH A 584      15.272  15.543  -4.707  1.00 39.24           H
HETATM 2342  O   HOH A 585      16.840  18.238  -2.045  1.00 17.81           O
HETATM 2343  H1  HOH A 585      17.717  18.441  -2.374  1.00 21.33           H
HETATM 2344  H2  HOH A 585      16.665  18.924  -1.389  1.00 21.33           H
HETATM 2345  O   HOH A 586      17.827 -12.266  13.779  1.00 32.94           O
HETATM 2346  H1  HOH A 586      18.270 -12.446  12.947  1.00 39.48           H
HETATM 2347  H2  HOH A 586      18.303 -11.518  14.149  1.00 39.48           H
HETATM 2348  O   HOH A 587      17.211   1.652   2.903  1.00 34.08           O
HETATM 2349  H1  HOH A 587      17.782   0.881   2.751  1.00 40.86           H
HETATM 2350  H2  HOH A 587      17.354   2.211   2.133  1.00 40.86           H
HETATM 2351  O   HOH A 588      16.891   4.966  -9.766  1.00 26.01           O
HETATM 2352  H1  HOH A 588      16.741   4.731 -10.683  1.00 31.17           H
HETATM 2353  H2  HOH A 588      16.011   4.982  -9.379  1.00 31.17           H
HETATM 2354  O   HOH A 589      17.596 -12.270  10.636  1.00 37.63           O
HETATM 2355  H1  HOH A 589      17.088 -11.458  10.702  1.00 45.11           H
HETATM 2356  H2  HOH A 589      17.437 -12.568   9.740  1.00 45.11           H
HETATM 2357  O   HOH A 590      18.142  -9.090  19.527  1.00 30.69           O
HETATM 2358  H1  HOH A 590      17.464  -8.562  19.956  1.00 36.78           H
HETATM 2359  H2  HOH A 590      18.660  -9.451  20.247  1.00 36.78           H
HETATM 2360  O   HOH A 591      17.987  -0.463 -12.082  1.00 19.75           O
HETATM 2361  H1  HOH A 591      18.700  -1.009 -11.740  1.00 23.66           H
HETATM 2362  H2  HOH A 591      17.722  -0.897 -12.892  1.00 23.66           H
HETATM 2363  O   HOH A 592      17.920   7.279  -9.183  1.00 24.14           O
HETATM 2364  H1  HOH A 592      17.412   6.469  -9.284  1.00 28.92           H
HETATM 2365  H2  HOH A 592      18.828   6.973  -9.216  1.00 28.92           H
HETATM 2366  O   HOH A 593      18.211  12.173  16.189  1.00 29.53           O
HETATM 2367  H1  HOH A 593      18.247  13.116  16.358  1.00 35.39           H
HETATM 2368  H2  HOH A 593      17.997  12.119  15.251  1.00 35.39           H
HETATM 2369  O   HOH A 594      18.545   2.017  -3.665  1.00 13.92           O
HETATM 2370  H1  HOH A 594      17.847   1.963  -3.007  1.00 16.66           H
HETATM 2371  H2  HOH A 594      18.348   1.291  -4.264  1.00 16.66           H
HETATM 2372  O   HOH A 595      18.728   9.577  13.263  1.00 22.42           O
HETATM 2373  H1  HOH A 595      18.596   9.517  12.314  1.00 26.86           H
HETATM 2374  H2  HOH A 595      18.498  10.489  13.469  1.00 26.86           H
HETATM 2375  O   HOH A 596      18.762  13.278  -7.827  1.00 34.27           O
HETATM 2376  H1  HOH A 596      19.325  13.219  -7.053  1.00 41.08           H
HETATM 2377  H2  HOH A 596      19.106  12.616  -8.429  1.00 41.08           H
HETATM 2378  O   HOH A 597      18.058  14.180  -3.812  1.00 31.35           O
HETATM 2379  H1  HOH A 597      18.050  14.656  -4.646  1.00 37.58           H
HETATM 2380  H2  HOH A 597      18.660  13.447  -3.978  1.00 37.58           H
HETATM 2381  O   HOH A 598      18.697 -10.506   8.292  1.00 62.96           O
HETATM 2382  H1  HOH A 598      18.978 -11.272   8.793  1.00 75.51           H
HETATM 2383  H2  HOH A 598      19.518 -10.069   8.053  1.00 75.51           H
HETATM 2384  O   HOH A 599      19.062   0.286   5.750  1.00 30.74           O
HETATM 2385  H1  HOH A 599      19.621  -0.466   5.966  1.00 36.84           H
HETATM 2386  H2  HOH A 599      18.390  -0.081   5.170  1.00 36.84           H
HETATM 2387  O   HOH A 600      19.205  11.754 -10.765  1.00 39.46           O
HETATM 2388  H1  HOH A 600      19.639  11.382 -11.535  1.00 47.31           H
HETATM 2389  H2  HOH A 600      19.419  11.148 -10.055  1.00 47.31           H
HETATM 2390  O   HOH A 601      19.731  12.278  -4.642  1.00 27.17           O
HETATM 2391  H1  HOH A 601      20.662  12.045  -4.658  1.00 32.56           H
HETATM 2392  H2  HOH A 601      19.276  11.471  -4.898  1.00 32.56           H
HETATM 2393  O   HOH A 602      19.617  16.789  -3.145  1.00 27.98           O
HETATM 2394  H1  HOH A 602      19.826  17.051  -2.246  1.00 33.53           H
HETATM 2395  H2  HOH A 602      19.098  15.992  -3.042  1.00 33.53           H
HETATM 2396  O   HOH A 603      19.038  19.593   6.372  1.00 27.92           O
HETATM 2397  H1  HOH A 603      18.412  19.497   5.646  1.00 33.46           H
HETATM 2398  H2  HOH A 603      18.489  19.541   7.155  1.00 33.46           H
HETATM 2399  O   HOH A 604      19.759  -8.488   6.098  1.00 24.63           O
HETATM 2400  H1  HOH A 604      18.821  -8.396   6.282  1.00 29.52           H
HETATM 2401  H2  HOH A 604      20.176  -8.469   6.963  1.00 29.52           H
HETATM 2402  O   HOH A 605      20.134  -4.950   2.644  1.00 33.58           O
HETATM 2403  H1  HOH A 605      21.092  -5.004   2.697  1.00 40.25           H
HETATM 2404  H2  HOH A 605      19.820  -5.718   3.129  1.00 40.25           H
HETATM 2405  O   HOH A 606      19.999  -4.816  19.789  1.00 27.23           O
HETATM 2406  H1  HOH A 606      19.068  -4.688  19.582  1.00 32.63           H
HETATM 2407  H2  HOH A 606      20.180  -5.710  19.490  1.00 32.63           H
HETATM 2408  O   HOH A 607      19.660   0.958   1.040  1.00 18.62           O
HETATM 2409  H1  HOH A 607      19.909   1.459   0.265  1.00 22.30           H
HETATM 2410  H2  HOH A 607      20.492   0.624   1.437  1.00 22.30           H
HETATM 2411  O   HOH A 608      20.483   9.129  -2.829  1.00 18.50           O
HETATM 2412  H1  HOH A 608      21.354   8.925  -3.177  1.00 22.16           H
HETATM 2413  H2  HOH A 608      19.939   9.274  -3.607  1.00 22.16           H
HETATM 2414  O   HOH A 609      19.865  17.287   8.030  1.00 20.68           O
HETATM 2415  H1  HOH A 609      19.780  17.813   7.231  1.00 24.78           H
HETATM 2416  H2  HOH A 609      20.718  16.855   7.946  1.00 24.78           H
HETATM 2417  O   HOH A 610      20.385  -1.500  -9.269  1.00 26.69           O
HETATM 2418  H1  HOH A 610      19.855  -0.767  -8.945  1.00 31.99           H
HETATM 2419  H2  HOH A 610      20.116  -2.245  -8.725  1.00 31.99           H
HETATM 2420  O   HOH A 611      20.307   1.727  -1.544  1.00 25.48           O
HETATM 2421  H1  HOH A 611      20.038   0.848  -1.266  1.00 30.53           H
HETATM 2422  H2  HOH A 611      19.747   1.918  -2.302  1.00 30.53           H
HETATM 2423  O   HOH A 612      20.321   5.776  -9.245  1.00 30.16           O
HETATM 2424  H1  HOH A 612      20.433   5.903 -10.192  1.00 36.15           H
HETATM 2425  H2  HOH A 612      21.115   6.182  -8.886  1.00 36.15           H
HETATM 2426  O   HOH A 613      20.531  -2.245   3.441  1.00 19.10           O
HETATM 2427  H1  HOH A 613      20.423  -2.169   4.396  1.00 22.88           H
HETATM 2428  H2  HOH A 613      20.647  -3.186   3.290  1.00 22.88           H
HETATM 2429  O   HOH A 614      21.239  -3.872  -7.342  1.00 25.52           O
HETATM 2430  H1  HOH A 614      21.544  -3.847  -8.253  1.00 30.58           H
HETATM 2431  H2  HOH A 614      21.384  -4.776  -7.061  1.00 30.58           H
HETATM 2432  O   HOH A 615      21.499   0.228   2.816  1.00 19.14           O
HETATM 2433  H1  HOH A 615      21.388   0.740   3.634  1.00 22.93           H
HETATM 2434  H2  HOH A 615      21.183  -0.660   3.016  1.00 22.93           H
HETATM 2435  O   HOH A 616      21.854   1.488   5.344  1.00 17.51           O
HETATM 2436  H1  HOH A 616      22.533   2.145   5.524  1.00 20.97           H
HETATM 2437  H2  HOH A 616      21.098   1.700   5.887  1.00 20.97           H
HETATM 2438  O   HOH A 617      22.547 -13.803   9.177  1.00 35.01           O
HETATM 2439  H1  HOH A 617      22.900 -13.286   9.907  1.00 41.97           H
HETATM 2440  H2  HOH A 617      23.273 -14.372   8.918  1.00 41.97           H
HETATM 2441  O   HOH A 618      22.271  -3.442  16.519  1.00 18.28           O
HETATM 2442  H1  HOH A 618      22.810  -3.377  15.725  1.00 21.89           H
HETATM 2443  H2  HOH A 618      22.463  -4.316  16.867  1.00 21.89           H
HETATM 2444  O   HOH A 619      22.443 -11.012  17.012  1.00 36.94           O
HETATM 2445  H1  HOH A 619      21.786 -11.323  17.637  1.00 44.28           H
HETATM 2446  H2  HOH A 619      22.662 -10.124  17.313  1.00 44.28           H
HETATM 2447  O   HOH A 620      22.581   7.322  -9.397  1.00 36.97           O
HETATM 2448  H1  HOH A 620      22.145   8.175  -9.339  1.00 44.32           H
HETATM 2449  H2  HOH A 620      23.235   7.346  -8.690  1.00 44.32           H
HETATM 2450  O   HOH A 621      13.309 -12.524   8.217  1.00 31.74           O
HETATM 2451  H1  HOH A 621      12.699 -13.214   7.960  1.00 38.05           H
HETATM 2452  H2  HOH A 621      13.347 -12.583   9.178  1.00 38.05           H
HETATM 2453  O   HOH A 622      23.365  -1.707  -9.232  1.00 45.45           O
HETATM 2454  H1  HOH A 622      23.655  -1.008  -8.640  1.00 54.50           H
HETATM 2455  H2  HOH A 622      22.518  -1.397  -9.560  1.00 54.50           H
HETATM 2456  O   HOH A 623      23.547   3.387   6.753  1.00 11.95           O
HETATM 2457  H1  HOH A 623      23.590   4.329   6.934  1.00 14.30           H
HETATM 2458  H2  HOH A 623      23.448   2.941   7.602  1.00 14.30           H
HETATM 2459  O   HOH A 624      23.479   4.688 -11.961  1.00 34.25           O
HETATM 2460  H1  HOH A 624      23.829   3.800 -11.857  1.00 41.06           H
HETATM 2461  H2  HOH A 624      22.958   4.837 -11.173  1.00 41.06           H
HETATM 2462  O   HOH A 625      24.020   5.879  16.411  1.00 28.91           O
HETATM 2463  H1  HOH A 625      24.253   6.256  17.264  1.00 34.65           H
HETATM 2464  H2  HOH A 625      23.525   5.088  16.640  1.00 34.65           H
HETATM 2465  O   HOH A 626      24.053 -13.233  14.108  1.00 46.80           O
HETATM 2466  H1  HOH A 626      23.845 -12.933  13.219  1.00 56.11           H
HETATM 2467  H2  HOH A 626      23.327 -13.819  14.334  1.00 56.11           H
HETATM 2468  O   HOH A 627      24.396  17.703  12.400  1.00 15.64           O
HETATM 2469  H1  HOH A 627      25.332  17.558  12.241  1.00 18.72           H
HETATM 2470  H2  HOH A 627      24.266  17.388  13.297  1.00 18.72           H
HETATM 2471  O   HOH A 628      25.929  -8.404  18.552  1.00 37.00           O
HETATM 2472  H1  HOH A 628      25.078  -8.650  18.182  1.00 44.36           H
HETATM 2473  H2  HOH A 628      25.771  -7.543  18.935  1.00 44.36           H
HETATM 2474  O   HOH A 629      25.998   7.348  18.927  1.00 40.11           O
HETATM 2475  H1  HOH A 629      26.142   8.294  18.894  1.00 48.09           H
HETATM 2476  H2  HOH A 629      26.655   7.032  19.548  1.00 48.09           H
HETATM 2477  O   HOH A 630      25.508  14.044  -3.356  1.00 21.87           O
HETATM 2478  H1  HOH A 630      26.187  13.450  -3.025  1.00 26.21           H
HETATM 2479  H2  HOH A 630      25.950  14.524  -4.057  1.00 26.21           H
HETATM 2480  O   HOH A 631       9.851  16.536  -6.836  1.00 28.25           O
HETATM 2481  H1  HOH A 631      10.599  15.937  -6.772  1.00 33.86           H
HETATM 2482  H2  HOH A 631       9.157  16.114  -6.324  1.00 33.86           H
HETATM 2483  O   HOH A 632      26.250  11.507  17.024  1.00 18.81           O
HETATM 2484  H1  HOH A 632      26.351  11.997  16.203  1.00 22.53           H
HETATM 2485  H2  HOH A 632      25.630  12.026  17.533  1.00 22.53           H
HETATM 2486  O   HOH A 633      26.634  16.616   1.717  1.00 16.85           O
HETATM 2487  H1  HOH A 633      27.428  16.774   1.204  1.00 20.17           H
HETATM 2488  H2  HOH A 633      26.624  17.327   2.359  1.00 20.17           H
HETATM 2489  O   HOH A 634      26.439 -13.336  11.226  1.00 48.99           O
HETATM 2490  H1  HOH A 634      25.678 -12.805  10.979  1.00 58.75           H
HETATM 2491  H2  HOH A 634      26.111 -13.899  11.927  1.00 58.75           H
HETATM 2492  O   HOH A 635      27.399  11.936  -3.153  1.00 23.26           O
HETATM 2493  H1  HOH A 635      28.104  12.044  -2.507  1.00 27.87           H
HETATM 2494  H2  HOH A 635      27.740  11.295  -3.780  1.00 27.87           H
HETATM 2495  O   HOH A 636      26.853  18.176   6.657  1.00 23.90           O
HETATM 2496  H1  HOH A 636      26.098  18.652   6.320  1.00 28.64           H
HETATM 2497  H2  HOH A 636      27.405  18.045   5.878  1.00 28.64           H
HETATM 2498  O   HOH A 637      27.452   7.977  15.152  1.00 29.04           O
HETATM 2499  H1  HOH A 637      26.719   8.204  15.729  1.00 34.80           H
HETATM 2500  H2  HOH A 637      27.270   7.076  14.868  1.00 34.80           H
HETATM 2501  O   HOH A 638      28.496  18.212  10.115  1.00 35.35           O
HETATM 2502  H1  HOH A 638      27.644  18.412  10.501  1.00 42.37           H
HETATM 2503  H2  HOH A 638      28.374  18.373   9.178  1.00 42.37           H
HETATM 2504  O   HOH A 639      28.627  -4.898  15.789  1.00 29.99           O
HETATM 2505  H1  HOH A 639      27.908  -4.484  15.310  1.00 35.95           H
HETATM 2506  H2  HOH A 639      29.306  -4.219  15.839  1.00 35.95           H
HETATM 2507  O   HOH A 640      29.291  -6.480  13.533  1.00 40.59           O
HETATM 2508  H1  HOH A 640      29.795  -6.414  14.347  1.00 48.67           H
HETATM 2509  H2  HOH A 640      28.582  -5.848  13.648  1.00 48.67           H
HETATM 2510  O   HOH A 641      29.207   5.841  18.304  1.00 37.55           O
HETATM 2511  H1  HOH A 641      30.034   6.005  18.759  1.00 45.02           H
HETATM 2512  H2  HOH A 641      29.449   5.816  17.376  1.00 45.02           H
HETATM 2513  O   HOH A 642      29.479  -0.622  17.366  1.00 23.28           O
HETATM 2514  H1  HOH A 642      29.227  -0.024  18.072  1.00 27.89           H
HETATM 2515  H2  HOH A 642      29.314  -0.115  16.566  1.00 27.89           H
HETATM 2516  O   HOH A 643      30.070   5.935  15.668  1.00 17.40           O
HETATM 2517  H1  HOH A 643      30.712   6.557  16.016  1.00 20.84           H
HETATM 2518  H2  HOH A 643      29.491   6.472  15.123  1.00 20.84           H
HETATM 2519  O   HOH A 644      30.546  -3.174  16.708  1.00 26.07           O
HETATM 2520  H1  HOH A 644      30.201  -2.317  16.981  1.00 31.24           H
HETATM 2521  H2  HOH A 644      30.224  -3.781  17.377  1.00 31.24           H
HETATM 2522  O   HOH A 645      30.870   0.666  -1.397  1.00 37.21           O
HETATM 2523  H1  HOH A 645      30.538   0.029  -2.036  1.00 44.60           H
HETATM 2524  H2  HOH A 645      30.710   0.247  -0.549  1.00 44.60           H
HETATM 2525  O   HOH A 646      31.160  16.732  11.466  1.00 33.28           O
HETATM 2526  H1  HOH A 646      31.318  16.680  10.520  1.00 39.89           H
HETATM 2527  H2  HOH A 646      30.413  17.331  11.545  1.00 39.89           H
HETATM 2528  O   HOH A 647      31.489  -5.734  10.601  1.00 23.58           O
HETATM 2529  H1  HOH A 647      31.692  -6.477  10.030  1.00 28.26           H
HETATM 2530  H2  HOH A 647      30.569  -5.533  10.407  1.00 28.26           H
HETATM 2531  O   HOH A 648      31.375  14.245  12.422  1.00 17.73           O
HETATM 2532  H1  HOH A 648      31.214  15.112  12.034  1.00 21.23           H
HETATM 2533  H2  HOH A 648      31.597  13.689  11.670  1.00 21.23           H
HETATM 2534  O   HOH A 649      31.834  -5.244  13.299  1.00 27.51           O
HETATM 2535  H1  HOH A 649      32.668  -5.246  12.823  1.00 32.97           H
HETATM 2536  H2  HOH A 649      31.242  -5.740  12.730  1.00 32.97           H
HETATM 2537  O   HOH A 650      31.851  -4.006   6.931  1.00 19.69           O
HETATM 2538  H1  HOH A 650      32.348  -4.050   7.753  1.00 23.58           H
HETATM 2539  H2  HOH A 650      32.466  -3.613   6.308  1.00 23.58           H
HETATM 2540  O   HOH A 651      31.734  16.589   8.151  1.00 46.71           O
HETATM 2541  H1  HOH A 651      31.850  15.638   8.171  1.00 56.01           H
HETATM 2542  H2  HOH A 651      31.724  16.814   7.220  1.00 56.01           H
HETATM 2543  O   HOH A 652      32.309  -1.054   2.736  1.00 28.09           O
HETATM 2544  H1  HOH A 652      32.123  -0.305   3.305  1.00 33.66           H
HETATM 2545  H2  HOH A 652      31.536  -1.116   2.169  1.00 33.66           H
HETATM 2546  O   HOH A 653      32.645   2.179   0.088  1.00 36.20           O
HETATM 2547  H1  HOH A 653      32.054   1.726  -0.521  1.00 43.40           H
HETATM 2548  H2  HOH A 653      32.517   1.723   0.920  1.00 43.40           H
HETATM 2549  O   HOH A 654      32.104   8.983  17.612  1.00 38.50           O
HETATM 2550  H1  HOH A 654      31.701   9.343  18.404  1.00 46.15           H
HETATM 2551  H2  HOH A 654      32.748   8.352  17.935  1.00 46.15           H
HETATM 2552  O   HOH A 655      32.773  14.551  -1.711  1.00 46.76           O
HETATM 2553  H1  HOH A 655      31.907  14.484  -1.291  1.00 56.07           H
HETATM 2554  H2  HOH A 655      32.752  15.406  -2.143  1.00 56.07           H
HETATM 2555  O   HOH A 656      32.824   2.224   7.698  1.00 22.94           O
HETATM 2556  H1  HOH A 656      32.763   1.812   6.835  1.00 27.49           H
HETATM 2557  H2  HOH A 656      32.489   3.113   7.553  1.00 27.49           H
HETATM 2558  O   HOH A 657      33.542   4.914  17.439  1.00 45.46           O
HETATM 2559  H1  HOH A 657      34.327   4.532  17.038  1.00 54.51           H
HETATM 2560  H2  HOH A 657      33.053   4.157  17.768  1.00 54.51           H
HETATM 2561  O   HOH A 658      32.964  14.708  14.522  1.00 31.14           O
HETATM 2562  H1  HOH A 658      33.314  15.557  14.248  1.00 37.32           H
HETATM 2563  H2  HOH A 658      32.294  14.508  13.862  1.00 37.32           H
HETATM 2564  O   HOH A 659      32.899  18.166   5.451  1.00 47.97           O
HETATM 2565  H1  HOH A 659      32.103  17.838   5.030  1.00 57.53           H
HETATM 2566  H2  HOH A 659      32.766  19.114   5.496  1.00 57.53           H
HETATM 2567  O   HOH A 660      33.357  -4.168   9.231  1.00 34.32           O
HETATM 2568  H1  HOH A 660      32.777  -4.656   9.822  1.00 41.15           H
HETATM 2569  H2  HOH A 660      33.946  -3.692   9.825  1.00 41.15           H
HETATM 2570  O   HOH A 661      33.457  -2.783   4.718  1.00 47.25           O
HETATM 2571  H1  HOH A 661      34.007  -2.062   4.406  1.00 56.66           H
HETATM 2572  H2  HOH A 661      32.798  -2.883   4.026  1.00 56.66           H
HETATM 2573  O   HOH A 662      33.672   3.432  -3.329  1.00 29.47           O
HETATM 2574  H1  HOH A 662      33.485   2.709  -3.932  1.00 35.32           H
HETATM 2575  H2  HOH A 662      33.498   3.064  -2.459  1.00 35.32           H
HETATM 2576  O   HOH A 663      33.938   6.602  11.829  1.00 29.10           O
HETATM 2577  H1  HOH A 663      33.388   6.715  11.054  1.00 34.88           H
HETATM 2578  H2  HOH A 663      34.733   7.097  11.627  1.00 34.88           H
HETATM 2579  O   HOH A 664      34.219   9.318  10.028  1.00 37.26           O
HETATM 2580  H1  HOH A 664      33.542   8.826   9.559  1.00 44.67           H
HETATM 2581  H2  HOH A 664      33.957  10.234   9.917  1.00 44.67           H
HETATM 2582  O   HOH A 665      33.713  -1.086   6.791  1.00 34.35           O
HETATM 2583  H1  HOH A 665      33.647  -1.774   6.123  1.00 41.17           H
HETATM 2584  H2  HOH A 665      33.327  -1.482   7.573  1.00 41.17           H
HETATM 2585  O   HOH A 666      34.697  -0.170   9.321  1.00 27.45           O
HETATM 2586  H1  HOH A 666      34.867  -0.521   8.444  1.00 32.90           H
HETATM 2587  H2  HOH A 666      34.844  -0.921   9.911  1.00 32.90           H
HETATM 2588  O   HOH A 667      35.211  -6.416  11.187  1.00 41.71           O
HETATM 2589  H1  HOH A 667      35.136  -5.681  11.803  1.00 50.01           H
HETATM 2590  H2  HOH A 667      35.270  -5.992  10.331  1.00 50.01           H
HETATM 2591  O   HOH A 668      35.197   1.653   2.026  1.00 46.59           O
HETATM 2592  H1  HOH A 668      34.629   2.356   2.346  1.00 55.87           H
HETATM 2593  H2  HOH A 668      34.965   1.559   1.102  1.00 55.87           H
HETATM 2594  O   HOH A 669      35.519   2.447  16.153  1.00 25.90           O
HETATM 2595  H1  HOH A 669      35.336   1.618  15.704  1.00 31.04           H
HETATM 2596  H2  HOH A 669      34.869   2.482  16.854  1.00 31.04           H
HETATM 2597  O   HOH A 670      35.385  15.576   6.799  1.00 39.95           O
HETATM 2598  H1  HOH A 670      34.655  15.023   7.083  1.00 47.90           H
HETATM 2599  H2  HOH A 670      35.394  16.294   7.434  1.00 47.90           H
HETATM 2600  O   HOH A 671      35.904   3.791   7.654  1.00 43.28           O
HETATM 2601  H1  HOH A 671      35.555   2.904   7.549  1.00 51.89           H
HETATM 2602  H2  HOH A 671      36.247   4.005   6.785  1.00 51.89           H
HETATM 2603  O   HOH A 672      36.533   5.766  -4.960  1.00 27.14           O
HETATM 2604  H1  HOH A 672      36.696   4.891  -4.603  1.00 32.52           H
HETATM 2605  H2  HOH A 672      37.276   5.934  -5.545  1.00 32.52           H
HETATM 2606  O   HOH A 673      36.584   4.197   4.577  1.00 40.38           O
HETATM 2607  H1  HOH A 673      36.020   3.819   3.901  1.00 48.42           H
HETATM 2608  H2  HOH A 673      36.948   4.983   4.161  1.00 48.42           H
HETATM 2609  O   HOH A 674      37.806   5.151  -0.538  1.00 46.62           O
HETATM 2610  H1  HOH A 674      37.580   4.763   0.309  1.00 55.90           H
HETATM 2611  H2  HOH A 674      38.752   5.027  -0.610  1.00 55.90           H
HETATM 2612  O   HOH A 675      37.152   6.704   3.306  1.00 50.19           O
HETATM 2613  H1  HOH A 675      36.271   7.013   3.519  1.00 60.19           H
HETATM 2614  H2  HOH A 675      37.731   7.231   3.858  1.00 60.19           H
TER
END
