# Supplementary material for: High-throughput quantum-mechanics/molecular-mechanics (ONIOM) macromolecular crystallographic refinement with PHENIX/DivCon: the impact of mixed Hamiltonian methods on ligand and protein structure
Source: Acta Crystallogr D Struct Biol. 2018 Oct 29;74(Pt 11):1063–77. doi: 10.1107/S2059798318012913 (PMC6213575; doi:10.1107/S2059798318012913)
Supplement: Supplementary file 2 [file d-74-01063-sup2.gz › results_ONIOM/1TOW-H.cif]

# Generated by MOE 2016.08 on 2017-01-11 13:10.32
# Structure optimized with MOE using MMFF94x forcefield to determine
# ideal geometry (Gas Phase with Electrostatics disabled).
data_comp_list
_chem_comp.id	CRZ
_chem_comp.three_letter_code	CRZ
_chem_comp.name	1TOW.A
_chem_comp.group	non-polymer
_chem_comp.number_atoms_all	34
_chem_comp.number_atoms_nh	19
_chem_comp.desc_level	?
#
data_comp_CRZ
#
loop_
_chem_comp_atom.comp_id
_chem_comp_atom.atom_id
_chem_comp_atom.type_symbol
_chem_comp_atom.type_energy
_chem_comp_atom.partial_charge
_chem_comp_atom.x
_chem_comp_atom.y
_chem_comp_atom.z
CRZ	O18	O	O	-0.57	17.4080	7.2290	2.0020	
CRZ	C1	C	C	0.659	17.9280	6.4240	2.7610	
CRZ	O19	O	OH1	-0.65	17.1920	5.4060	3.1960	
CRZ	H19	H	HOH1	0.5	16.2898	5.3885	2.8685	
CRZ	C2	C	CH2	-0.099	19.3710	6.5730	3.1920	
CRZ	H21	H	HCH2	0.08	19.4759	7.5027	3.7513	
CRZ	H22	H	HCH2	0.08	20.0005	6.6109	2.3030	
CRZ	C3	C	CH2	-0.16	19.8380	5.4040	4.0810	
CRZ	H31	H	HCH2	0.08	19.0565	5.1901	4.8101	
CRZ	H32	H	HCH2	0.08	20.7470	5.7064	4.6009	
CRZ	C4	C	CH2	0.0956	20.1330	4.1170	3.2890	
CRZ	H41	H	HCH2	0.08	19.1906	3.7154	2.9166	
CRZ	H42	H	HCH2	0.08	20.5954	3.3944	3.9614	
CRZ	N5	N	NR5	0.0476	21.0330	4.3350	2.1460	
CRZ	C6	C	CR56	-0.1516	20.6150	4.5170	0.8490	
CRZ	C17	C	CR16	-0.15	19.3820	4.6100	0.2010	
CRZ	H17	H	HCR6	0.15	18.4632	4.5199	0.7615	
CRZ	C7	C	CR56	-3.83727848311892e-018	21.8270	4.6580	0.0110	
CRZ	C14	C	CR16	-0.15	21.7870	4.8620	-1.3620	
CRZ	H14	H	HCR6	0.15	22.6907	4.9473	-1.9472	
CRZ	C15	C	CR16	-0.15	20.5190	4.9520	-1.9530	
CRZ	H15	H	HCR6	0.15	20.4409	5.1245	-3.0163	
CRZ	C16	C	CR16	-0.15	19.3480	4.8220	-1.1880	
CRZ	H16	H	HCR6	0.15	18.3905	4.8871	-1.6833	
CRZ	C8	C	CR56	-3.83727848311892e-018	22.9600	4.5250	0.9060	
CRZ	C9	C	CR56	-0.1516	22.3980	4.3210	2.2560	
CRZ	C10	C	CR16	-0.15	23.3060	4.1740	3.3110	
CRZ	H10	H	HCR6	0.15	22.9550	4.0315	4.3224	
CRZ	C13	C	CR16	-0.15	24.3290	4.5700	0.6410	
CRZ	H13	H	HCR6	0.15	24.7099	4.7240	-0.3578	
CRZ	C12	C	CR16	-0.15	25.1830	4.4050	1.7380	
CRZ	H12	H	HCR6	0.15	26.2519	4.4244	1.5848	
CRZ	C11	C	CR16	-0.15	24.6770	4.2150	3.0320	
CRZ	H11	H	HCR6	0.15	25.3746	4.0953	3.8477	
#
#
loop_
_chem_comp_tree.comp_id
_chem_comp_tree.atom_id
_chem_comp_tree.atom_back
_chem_comp_tree.atom_forward
_chem_comp_tree.connect_type
CRZ	O18	?	C1	START	
CRZ	C1	O18	C2	?	
CRZ	C2	C1	H21	?	
CRZ	H21	C2	?	?	
CRZ	H22	C2	?	?	
CRZ	C3	C2	H31	?	
CRZ	H31	C3	?	?	
CRZ	H32	C3	?	?	
CRZ	C4	C3	H41	?	
CRZ	H41	C4	?	?	
CRZ	H42	C4	?	?	
CRZ	N5	C4	C6	?	
CRZ	C6	N5	C17	?	
CRZ	C17	C6	H17	?	
CRZ	H17	C17	?	?	
CRZ	C16	C17	H16	?	
CRZ	H16	C16	?	?	
CRZ	C15	C16	H15	?	
CRZ	H15	C15	?	?	
CRZ	C14	C15	H14	?	
CRZ	H14	C14	?	?	
CRZ	C7	C14	C8	?	
CRZ	C8	C7	C13	?	
CRZ	C13	C8	H13	?	
CRZ	H13	C13	?	?	
CRZ	C12	C13	H12	?	
CRZ	H12	C12	?	?	
CRZ	C11	C12	H11	?	
CRZ	H11	C11	?	?	
CRZ	C10	C11	H10	?	
CRZ	H10	C10	?	?	
CRZ	C9	C10	?	?	
CRZ	O19	C1	H19	?	
CRZ	H19	O19	?	END	
CRZ	N5	C9	?	ADD	
CRZ	C6	C7	?	ADD	
CRZ	C8	C9	?	ADD	
#
#
loop_
_chem_comp_bond.comp_id
_chem_comp_bond.atom_id_1
_chem_comp_bond.atom_id_2
_chem_comp_bond.type
_chem_comp_bond.value_dist
_chem_comp_bond.value_dist_esd
CRZ	C1	O18	double	1.223	0.020	
CRZ	C2	C1	single	1.507	0.020	
CRZ	H21	C2	single	1.096	0.020	
CRZ	H22	C2	single	1.095	0.020	
CRZ	C3	C2	single	1.529	0.020	
CRZ	H31	C3	single	1.097	0.020	
CRZ	H32	C3	single	1.096	0.020	
CRZ	C4	C3	single	1.533	0.020	
CRZ	H41	C4	single	1.094	0.020	
CRZ	H42	C4	single	1.097	0.020	
CRZ	N5	C4	single	1.457	0.020	
CRZ	C6	N5	aromatic	1.383	0.020	
CRZ	C17	C6	aromatic	1.405	0.020	
CRZ	H17	C17	single	1.085	0.020	
CRZ	C16	C17	aromatic	1.397	0.020	
CRZ	H16	C16	single	1.087	0.020	
CRZ	C15	C16	aromatic	1.390	0.020	
CRZ	H15	C15	single	1.087	0.020	
CRZ	C14	C15	aromatic	1.397	0.020	
CRZ	H14	C14	single	1.087	0.020	
CRZ	C7	C14	aromatic	1.412	0.020	
CRZ	C8	C7	aromatic	1.429	0.020	
CRZ	C13	C8	aromatic	1.412	0.020	
CRZ	H13	C13	single	1.087	0.020	
CRZ	C12	C13	aromatic	1.398	0.020	
CRZ	H12	C12	single	1.087	0.020	
CRZ	C11	C12	aromatic	1.390	0.020	
CRZ	H11	C11	single	1.087	0.020	
CRZ	C10	C11	aromatic	1.397	0.020	
CRZ	H10	C10	single	1.085	0.020	
CRZ	C9	C10	aromatic	1.405	0.020	
CRZ	O19	C1	single	1.354	0.020	
CRZ	H19	O19	single	0.981	0.020	
CRZ	N5	C9	aromatic	1.384	0.020	
CRZ	C6	C7	aromatic	1.398	0.020	
CRZ	C8	C9	aromatic	1.396	0.020	
#
#
loop_
_chem_comp_angle.comp_id
_chem_comp_angle.atom_id_1
_chem_comp_angle.atom_id_2
_chem_comp_angle.atom_id_3
_chem_comp_angle.value_angle
_chem_comp_angle.value_angle_esd
CRZ	O19	C1	C2	112.02	3.000	
CRZ	O18	C1	C2	124.27	3.000	
CRZ	O18	C1	O19	123.63	3.000	
CRZ	C1	O19	H19	111.95	3.000	
CRZ	H21	C2	H22	106.87	3.000	
CRZ	H21	C2	C3	109.61	3.000	
CRZ	H22	C2	C3	110.23	3.000	
CRZ	C1	C2	H21	107.11	3.000	
CRZ	C1	C2	H22	108.34	3.000	
CRZ	C1	C2	C3	114.37	3.000	
CRZ	H31	C3	H32	106.13	3.000	
CRZ	H31	C3	C4	108.19	3.000	
CRZ	H32	C3	C4	109.77	3.000	
CRZ	C2	C3	H31	109.64	3.000	
CRZ	C2	C3	H32	108.03	3.000	
CRZ	C2	C3	C4	114.73	3.000	
CRZ	H41	C4	H42	106.07	3.000	
CRZ	H41	C4	N5	108.91	3.000	
CRZ	H42	C4	N5	106.52	3.000	
CRZ	C3	C4	H41	111.09	3.000	
CRZ	C3	C4	H42	109.64	3.000	
CRZ	C3	C4	N5	114.19	3.000	
CRZ	C4	N5	C6	125.25	3.000	
CRZ	C4	N5	C9	124.22	3.000	
CRZ	C6	N5	C9	110.53	3.000	
CRZ	C17	C6	C7	121.50	3.000	
CRZ	N5	C6	C17	131.42	3.000	
CRZ	N5	C6	C7	107.08	3.000	
CRZ	H17	C17	C16	119.87	3.000	
CRZ	C6	C17	H17	121.68	3.000	
CRZ	C6	C17	C16	118.45	3.000	
CRZ	C14	C7	C8	133.38	3.000	
CRZ	C6	C7	C14	118.98	3.000	
CRZ	C6	C7	C8	107.64	3.000	
CRZ	H14	C14	C15	119.71	3.000	
CRZ	C7	C14	H14	120.62	3.000	
CRZ	C7	C14	C15	119.67	3.000	
CRZ	H15	C15	C16	119.86	3.000	
CRZ	C14	C15	H15	119.65	3.000	
CRZ	C14	C15	C16	120.49	3.000	
CRZ	C15	C16	H16	119.66	3.000	
CRZ	C17	C16	H16	119.44	3.000	
CRZ	C17	C16	C15	120.90	3.000	
CRZ	C7	C8	C13	133.53	3.000	
CRZ	C7	C8	C9	107.56	3.000	
CRZ	C9	C8	C13	118.92	3.000	
CRZ	C8	C9	C10	121.70	3.000	
CRZ	N5	C9	C10	131.13	3.000	
CRZ	N5	C9	C8	107.17	3.000	
CRZ	H10	C10	C11	120.17	3.000	
CRZ	C9	C10	H10	121.50	3.000	
CRZ	C9	C10	C11	118.32	3.000	
CRZ	H13	C13	C12	119.73	3.000	
CRZ	C8	C13	H13	120.64	3.000	
CRZ	C8	C13	C12	119.63	3.000	
CRZ	H12	C12	C11	119.83	3.000	
CRZ	C13	C12	H12	119.63	3.000	
CRZ	C13	C12	C11	120.54	3.000	
CRZ	C12	C11	H11	119.66	3.000	
CRZ	C10	C11	H11	119.46	3.000	
CRZ	C10	C11	C12	120.88	3.000	
#
#
loop_
_chem_comp_tor.comp_id
_chem_comp_tor.id
_chem_comp_tor.atom_id_1
_chem_comp_tor.atom_id_2
_chem_comp_tor.atom_id_3
_chem_comp_tor.atom_id_4
_chem_comp_tor.value_angle
_chem_comp_tor.value_angle_esd
_chem_comp_tor.period
CRZ	Var_1	O19	C1	C2	H21	-73.94	0.0	0	
CRZ	Var_2	O18	C1	O19	H19	1.31	0.0	0	
CRZ	Var_3	H21	C2	C3	H31	63.31	0.0	0	
CRZ	Var_4	H31	C3	C4	H41	65.65	0.0	0	
CRZ	Var_5	H41	C4	N5	C6	19.41	0.0	0	
CRZ	CONST_1	C4	N5	C6	C17	-1.06	20.0	1	
CRZ	CONST_2	C4	N5	C9	C10	0.97	20.0	1	
CRZ	CONST_3	C17	C6	C7	C14	0.64	20.0	1	
CRZ	CONST_4	N5	C6	C17	H17	-0.78	20.0	1	
CRZ	CONST_5	H17	C17	C16	H16	0.17	20.0	1	
CRZ	CONST_6	C14	C7	C8	C13	-0.05	20.0	1	
CRZ	CONST_7	C6	C7	C14	H14	179.93	20.0	1	
CRZ	CONST_8	H14	C14	C15	H15	-0.14	20.0	1	
CRZ	CONST_9	H15	C15	C16	H16	0.01	20.0	1	
CRZ	CONST_10	C7	C8	C13	H13	0.44	20.0	1	
CRZ	CONST_11	C7	C8	C9	C10	179.21	20.0	1	
CRZ	CONST_12	C8	C9	C10	H10	-179.69	20.0	1	
CRZ	CONST_13	H10	C10	C11	H11	-0.01	20.0	1	
CRZ	CONST_14	H13	C13	C12	H12	0.13	20.0	1	
CRZ	CONST_15	H12	C12	C11	H11	0.01	20.0	1	
#
#
loop_
_chem_comp_plane_atom.comp_id
_chem_comp_plane_atom.plane_id
_chem_comp_plane_atom.atom_id
_chem_comp_plane_atom.dist_esd
CRZ	plan-1	N5	0.020	
CRZ	plan-1	C6	0.020	
CRZ	plan-1	C17	0.020	
CRZ	plan-1	C7	0.020	
CRZ	plan-1	C14	0.020	
CRZ	plan-1	C15	0.020	
CRZ	plan-1	C16	0.020	
CRZ	plan-2	N5	0.020	
CRZ	plan-2	C8	0.020	
CRZ	plan-2	C9	0.020	
CRZ	plan-2	C10	0.020	
CRZ	plan-2	C13	0.020	
CRZ	plan-2	C12	0.020	
CRZ	plan-2	C11	0.020	
CRZ	plan-3	C6	0.020	
CRZ	plan-3	C17	0.020	
CRZ	plan-3	C7	0.020	
CRZ	plan-3	C14	0.020	
CRZ	plan-3	C15	0.020	
CRZ	plan-3	C16	0.020	
CRZ	plan-3	C8	0.020	
CRZ	plan-3	C9	0.020	
CRZ	plan-3	C13	0.020	
CRZ	plan-4	C6	0.020	
CRZ	plan-4	C7	0.020	
CRZ	plan-4	C14	0.020	
CRZ	plan-4	C8	0.020	
CRZ	plan-4	C9	0.020	
CRZ	plan-4	C10	0.020	
CRZ	plan-4	C13	0.020	
CRZ	plan-4	C12	0.020	
CRZ	plan-4	C11	0.020	
CRZ	plan-5	C6	0.020	
CRZ	plan-5	C7	0.020	
CRZ	plan-5	C14	0.020	
CRZ	plan-5	C15	0.020	
CRZ	plan-5	C16	0.020	
CRZ	plan-5	C8	0.020	
CRZ	plan-5	C9	0.020	
CRZ	plan-5	C13	0.020	
CRZ	plan-5	C12	0.020	
CRZ	plan-5	C11	0.020	
#
