# Supplementary material for: High-throughput quantum-mechanics/molecular-mechanics (ONIOM) macromolecular crystallographic refinement with PHENIX/DivCon: the impact of mixed Hamiltonian methods on ligand and protein structure
Source: Acta Crystallogr D Struct Biol. 2018 Oct 29;74(Pt 11):1063–77. doi: 10.1107/S2059798318012913 (PMC6213575; doi:10.1107/S2059798318012913)
Supplement: Supplementary file 2 [file d-74-01063-sup2.gz › results_ONIOM/1TT1-H_refine_001.pdb]

REMARK Date 2017-01-11 Time 18:30:07 EST -0500 (1484177407.68 s)
REMARK PHENIX refinement
REMARK 
REMARK ****************** INPUT FILES AND LABELS ******************************
REMARK Reflections:
REMARK   file name      : 1TT1.sf
REMARK   labels         : ['r1tt1sf,wavelength_id=1,_refln.F_meas_au,_refln.F_meas_sigma_au']
REMARK R-free flags:
REMARK   file name      : None
REMARK   label          : R-free-flags
REMARK   test_flag_value: 1
REMARK Model file name(s): 
REMARK   /scratch/oleg/2711278.gondor.quantumbioinc.com/1TT1-H.pdb
REMARK 
REMARK ******************** REFINEMENT SUMMARY: QUICK FACTS *******************
REMARK Start: r_work = 0.1772 r_free = 0.1698 bonds = 0.011 angles = 1.389
REMARK Final: r_work = 0.1595 r_free = 0.1953 bonds = 0.013 angles = 1.684
REMARK ************************************************************************
REMARK 
REMARK ****************** REFINEMENT STATISTICS STEP BY STEP ******************
REMARK leading digit, like 1_, means number of macro-cycle                     
REMARK 0    : statistics at the very beginning when nothing is done yet        
REMARK 1_bss: bulk solvent correction and/or (anisotropic) scaling             
REMARK 1_xyz: refinement of coordinates                                        
REMARK 1_adp: refinement of ADPs (Atomic Displacement Parameters)              
REMARK 1_occ: refinement of occupancies                                        
REMARK ------------------------------------------------------------------------
REMARK  stage       r-work r-free bonds angles b_min b_max b_ave n_water shift
REMARK       0    : 0.2533 0.2492 0.011  1.39   6.5  59.1  18.7 1260      0.000
REMARK       1_bss: 0.1772 0.1698 0.011  1.39   7.9  60.5  20.1 1260      0.000
REMARK 1_settarget: 0.1772 0.1698 0.011  1.39   7.9  60.5  20.1 1260      0.000
REMARK       1_nqh: 0.1772 0.1698 0.011  1.39   7.9  60.5  20.1 1260      0.000
REMARK    1_weight: 0.1772 0.1698 0.011  1.39   7.9  60.5  20.1 1260      0.000
REMARK    1_checkH: 0.1779 0.1708 0.011  1.39   7.9  60.5  20.1 1260      0.435
REMARK    1_xyzrec: 0.1737 0.1882 0.013  1.79   7.9  60.5  20.1 1260      0.539
REMARK    1_checkH: 0.1738 0.1877 0.013  1.79   7.9  60.5  20.1 1260      0.539
REMARK       1_adp: 0.1668 0.1926 0.013  1.79   8.3  64.3  20.4 1260      0.539
REMARK   1_regHadp: 0.1664 0.1924 0.013  1.79   8.3  64.3  20.4 1260      0.539
REMARK       2_bss: 0.1665 0.1922 0.013  1.79   8.1  64.1  20.2 1260      0.539
REMARK 2_settarget: 0.1665 0.1922 0.013  1.79   8.1  64.1  20.2 1260      0.539
REMARK 2_updatecdl: 0.1665 0.1922 0.013  1.79   8.1  64.1  20.2 1260      0.539
REMARK       2_nqh: 0.1665 0.1923 0.013  1.79   8.1  64.1  20.2 1260      0.540
REMARK    2_weight: 0.1665 0.1923 0.013  1.79   8.1  64.1  20.2 1260      0.540
REMARK    2_checkH: 0.1665 0.1923 0.013  1.79   8.1  64.1  20.2 1260      0.540
REMARK    2_xyzrec: 0.1633 0.1927 0.013  1.65   8.1  64.1  20.2 1260      0.558
REMARK    2_checkH: 0.1633 0.1929 0.013  1.65   8.1  64.1  20.2 1260      0.558
REMARK       2_adp: 0.1608 0.1923 0.013  1.65   7.7  68.7  20.4 1260      0.558
REMARK   2_regHadp: 0.1609 0.1925 0.013  1.65   7.7  68.7  20.4 1260      0.558
REMARK       3_bss: 0.1611 0.1932 0.013  1.65   7.6  68.6  20.3 1260      0.558
REMARK 3_settarget: 0.1611 0.1932 0.013  1.65   7.6  68.6  20.3 1260      0.558
REMARK 3_updatecdl: 0.1611 0.1932 0.013  1.65   7.6  68.6  20.3 1260      0.558
REMARK       3_nqh: 0.1611 0.1932 0.013  1.65   7.6  68.6  20.3 1260      0.558
REMARK    3_weight: 0.1611 0.1932 0.013  1.65   7.6  68.6  20.3 1260      0.558
REMARK    3_checkH: 0.1611 0.1932 0.013  1.65   7.6  68.6  20.3 1260      0.558
REMARK    3_xyzrec: 0.1597 0.1956 0.013  1.68   7.6  68.6  20.3 1260      0.567
REMARK    3_checkH: 0.1598 0.1957 0.013  1.68   7.6  68.6  20.3 1260      0.566
REMARK       3_adp: 0.1597 0.1957 0.013  1.68   7.5  68.7  20.3 1260      0.566
REMARK   3_regHadp: 0.1597 0.1957 0.013  1.68   7.5  68.7  20.3 1260      0.566
REMARK         end: 0.1595 0.1953 0.013  1.68   7.5  68.6  20.3 1260      0.566
REMARK ------------------------------------------------------------------------
REMARK MODEL CONTENT.
REMARK  ELEMENT        ATOM RECORD COUNT   OCCUPANCY SUM
REMARK        C                     2592         2588.00
REMARK        H                     4926         4918.00
REMARK        O                     1122         1120.00
REMARK        N                      670          668.00
REMARK        S                       22           22.00
REMARK      O1-                       68           68.00
REMARK    TOTAL                     9400         9384.00
REMARK -----------------------------------------------------------------------
REMARK r_free_flags.md5.hexdigest 94f0e928e31507ce05c8b715c6fde118
REMARK 
REMARK IF THIS FILE IS FOR PDB DEPOSITION: REMOVE ALL FROM THIS LINE UP.
REMARK   3
REMARK   3 REFINEMENT.
REMARK   3   PROGRAM     : PHENIX (1.11.1_2575: ???)
REMARK   3   AUTHORS     : Adams,Afonine,Bunkoczi,Burnley,Chen,Dar,Davis,
REMARK   3               : Draizen,Echols,Gildea,Gros,Grosse-Kunstleve,Headd,
REMARK   3               : Hintze,Hung,Ioerger,Liebschner,McCoy,McKee,Moriarty,
REMARK   3               : Oeffner,Poon,Read,Richardson,Richardson,Sacchettini,
REMARK   3               : Sauter,Sobolev,Storoni,Terwilliger,Williams,Zwart
REMARK   3
REMARK   3  REFINEMENT TARGET : ML
REMARK   3  
REMARK   3  DATA USED IN REFINEMENT.
REMARK   3   RESOLUTION RANGE HIGH (ANGSTROMS) : 1.931   
REMARK   3   RESOLUTION RANGE LOW  (ANGSTROMS) : 24.952  
REMARK   3   MIN(FOBS/SIGMA_FOBS)              : 1.35  
REMARK   3   COMPLETENESS FOR RANGE        (%) : 99.32 
REMARK   3   NUMBER OF REFLECTIONS             : 41038     
REMARK   3   NUMBER OF REFLECTIONS (NON-ANOMALOUS) : 41038     
REMARK   3  
REMARK   3  FIT TO DATA USED IN REFINEMENT.
REMARK   3   R VALUE     (WORKING + TEST SET) : 0.1612
REMARK   3   R VALUE            (WORKING SET) : 0.1595
REMARK   3   FREE R VALUE                     : 0.1953
REMARK   3   FREE R VALUE TEST SET SIZE   (%) : 4.87  
REMARK   3   FREE R VALUE TEST SET COUNT      : 1999      
REMARK   3  
REMARK   3  FIT TO DATA USED IN REFINEMENT (IN BINS).
REMARK   3   BIN  RESOLUTION RANGE  COMPL.    NWORK NFREE   RWORK  RFREE  CCWORK CCFREE
REMARK   3     1 24.9544 -  4.6437    1.00     2853   145  0.1458 0.1545   0.950  0.944
REMARK   3     2  4.6437 -  3.6897    1.00     2827   145  0.1310 0.1679   0.958  0.934
REMARK   3     3  3.6897 -  3.2244    1.00     2807   144  0.1597 0.1763   0.931  0.908
REMARK   3     4  3.2244 -  2.9301    1.00     2816   144  0.1722 0.2111   0.920  0.869
REMARK   3     5  2.9301 -  2.7203    1.00     2808   144  0.1716 0.2041   0.920  0.855
REMARK   3     6  2.7203 -  2.5601    1.00     2803   144  0.1645 0.1946   0.929  0.873
REMARK   3     7  2.5601 -  2.4320    1.00     2810   144  0.1611 0.2105   0.926  0.878
REMARK   3     8  2.4320 -  2.3262    1.00     2777   142  0.1624 0.2172   0.938  0.879
REMARK   3     9  2.3262 -  2.2367    1.00     2788   143  0.1584 0.2043   0.936  0.891
REMARK   3    10  2.2367 -  2.1596    1.00     2805   144  0.1603 0.2086   0.933  0.896
REMARK   3    11  2.1596 -  2.0921    1.00     2802   143  0.1604 0.1908   0.936  0.915
REMARK   3    12  2.0921 -  2.0323    1.00     2781   143  0.1610 0.2099   0.935  0.901
REMARK   3    13  2.0323 -  1.9788    1.00     2794   143  0.1885 0.2410   0.912  0.882
REMARK   3    14  1.9788 -  1.9306    0.92     2568   131  0.2173 0.2928   0.885  0.811
REMARK   3  
REMARK   3  BULK SOLVENT MODELLING.
REMARK   3   METHOD USED        : FLAT BULK SOLVENT MODEL
REMARK   3   SOLVENT RADIUS     : 1.11    
REMARK   3   SHRINKAGE RADIUS   : 0.90    
REMARK   3   GRID STEP FACTOR   : 4.00    
REMARK   3  
REMARK   3  ERROR ESTIMATES.
REMARK   3   COORDINATE ERROR (MAXIMUM-LIKELIHOOD BASED)     : 0.19    
REMARK   3   PHASE ERROR (DEGREES, MAXIMUM-LIKELIHOOD BASED) : 18.95   
REMARK   3  
REMARK   3  STRUCTURE FACTORS CALCULATION ALGORITHM : FFT
REMARK   3  
REMARK   3  RESTRAINTS LIBRARY
REMARK   3    GEOSTD + MON.LIB. + CDL v1.2
REMARK   3  
REMARK   3  DEVIATIONS FROM IDEAL VALUES.
REMARK   3                 RMSD     MAX  COUNT
REMARK   3   BOND      :  0.013   0.093   4130
REMARK   3   ANGLE     :  1.684   7.600   5568
REMARK   3   CHIRALITY :  0.105   0.312    620
REMARK   3   PLANARITY :  0.013   0.086    698
REMARK   3   DIHEDRAL  : 14.422 159.867   2478
REMARK   3   MIN NONBONDED DISTANCE : 2.282 
REMARK   3  
REMARK   3  MOLPROBITY STATISTICS.
REMARK   3   ALL-ATOM CLASHSCORE : 0.62
REMARK   3   RAMACHANDRAN PLOT:
REMARK   3     OUTLIERS : 0.00  %
REMARK   3     ALLOWED  : 2.01  %
REMARK   3     FAVORED  : 97.99 %
REMARK   3   ROTAMER OUTLIERS : 1.59 %
REMARK   3   CBETA DEVIATIONS : 0
REMARK   3   PEPTIDE PLANE:
REMARK   3     CIS-PROLINE     : 2
REMARK   3     CIS-GENERAL     : 0
REMARK   3     TWISTED PROLINE : 0
REMARK   3     TWISTED GENERAL : 0
REMARK   3  
REMARK   3  ATOMIC DISPLACEMENT PARAMETERS.
REMARK   3   WILSON B : 16.47
REMARK   3   RMS(B_ISO_OR_EQUIVALENT_BONDED) : 4.24
REMARK   3   ATOMS          NUMBER OF ATOMS
REMARK   3                    ISO.  ANISO. 
REMARK   3    ALL         :   9400       0
REMARK   3    ALL (NO H)  :   4474       0
REMARK   3    SOLVENT     :    420       0
REMARK   3    NON-SOLVENT :   4054       0
REMARK   3    HYDROGENS   :   4926       0
REMARK   3
REMARK   3
REMARK   3   OTHER REFINEMENT REMARKS:
REMARK   3   XRAY REFINEMENT USING QUANTUM MECHANICAL FUNCTIONAL
REMARK   3   PROGRAM      :QuantumBio DivCon 6 build-7.1.1-b4015.17
REMARK   3   AUTHORS      :BORBULEVYCH O.Y., PLUMLEY J., 
REMARK   3                :MARTIN, R.I., WESTERHOFF L.M. 
REMARK   3
REMARK   3   REFERENCE     :BORBULEVYCH O.Y., PLUMLEY J.A.,
REMARK   3                 :MARTIN, R.I., MERZ, K.M.,  WESTERHOFF L.M.
REMARK   3                 :ACTA CRYSTLLOGRAPHICA SECTION D, 2014, 
REMARK   3                 :V. D70, pp. 1233-1247
REMARK   3   QM METHOD(HAMILTONIAN): PM6 AMBERFF14
REMARK   3   REGION QM REFINEMENT: 
REMARK   3      MAIN/BUFFER QM REGION RADII (A): 3.0 / 0.0
REMARK   3      LIGAND / STRAIN ENERGY: KAI_A_998 / 7.04 KCAL/MOLE
REMARK   3      LIGAND / STRAIN ENERGY: KAI_B_999 / 6.31 KCAL/MOLE
REMARK   3
HELIX    1   1 GLY A   28  ARG A   31  5               Generated by MOE    4
HELIX    2   2 TYR A   35  LEU A   47  1               Generated by MOE   13
HELIX    3   3 GLY A   73  ILE A   79  1               Generated by MOE    7
HELIX    4   4 TYR A   94  GLU A   97  1               Generated by MOE    4
HELIX    5   5 ALA A  124  ALA A  128  1               Generated by MOE    5
HELIX    6   6 ALA A  142  LYS A  149  1               Generated by MOE    8
HELIX    7   7 SER A  153  SER A  164  1               Generated by MOE   12
HELIX    8   8 ARG A  166  VAL A  169  1               Generated by MOE    4
HELIX    9   9 ASN A  174  THR A  183  1               Generated by MOE   10
HELIX   10  10 SER A  192  ARG A  201  1               Generated by MOE   10
HELIX   11  11 TYR A  227  GLU A  240  1               Generated by MOE   14
HELIX   12  12 LYS A  243  TRP A  252  1               Generated by MOE   10
HELIX   13  13 GLY B   28  ARG B   31  5               Generated by MOE    4
HELIX   14  14 TYR B   35  LEU B   47  1               Generated by MOE   13
HELIX   15  15 GLY B   73  ILE B   79  1               Generated by MOE    7
HELIX   16  16 TYR B   94  GLU B   97  1               Generated by MOE    4
HELIX   17  17 ALA B  124  ALA B  128  1               Generated by MOE    5
HELIX   18  18 ALA B  142  LYS B  149  1               Generated by MOE    8
HELIX   19  19 SER B  153  SER B  164  1               Generated by MOE   12
HELIX   20  20 ARG B  166  VAL B  169  1               Generated by MOE    4
HELIX   21  21 ASN B  174  THR B  183  1               Generated by MOE   10
HELIX   22  22 SER B  192  ARG B  201  1               Generated by MOE   10
HELIX   23  23 TYR B  227  GLU B  240  1               Generated by MOE   14
HELIX   24  24 LYS B  243  TRP B  252  1               Generated by MOE   10
SHEET    1       LEU A   6  THR A  10                  Generated by MOE
SHEET    2       LEU A  18  PHE A  19                  Generated by MOE
SHEET    3       PHE A  32  GLU A  33                  Generated by MOE
SHEET    4       TYR A  51  LEU A  55                  Generated by MOE
SHEET    5       LEU A  85  ALA A  86                  Generated by MOE
SHEET    6       ILE A 100  PHE A 102                  Generated by MOE
SHEET    7       MET A 107  LEU A 109                  Generated by MOE
SHEET    8       ILE A 111  ARG A 116                  Generated by MOE
SHEET    9       GLU A 134  GLY A 136                  Generated by MOE
SHEET   10       TYR A 186  PHE A 188                  Generated by MOE
SHEET   11       LEU A 189  GLU A 191                  Generated by MOE
SHEET   12       LEU A 205  ILE A 208                  Generated by MOE
SHEET   13       LYS A 215  TYR A 217                  Generated by MOE
SHEET   14       GLY A 220  PRO A 222                  Generated by MOE
SHEET   15       LEU B   6  THR B  10                  Generated by MOE
SHEET   16       LEU B  18  PHE B  19                  Generated by MOE
SHEET   17       PHE B  32  GLU B  33                  Generated by MOE
SHEET   18       TYR B  51  LEU B  55                  Generated by MOE
SHEET   19       LEU B  85  ALA B  86                  Generated by MOE
SHEET   20       ILE B 100  PHE B 102                  Generated by MOE
SHEET   21       MET B 107  LEU B 109                  Generated by MOE
SHEET   22       ILE B 111  ARG B 116                  Generated by MOE
SHEET   23       GLU B 134  GLY B 136                  Generated by MOE
SHEET   24       TYR B 186  PHE B 188                  Generated by MOE
SHEET   25       LEU B 189  GLU B 191                  Generated by MOE
SHEET   26       LEU B 205  ILE B 208                  Generated by MOE
SHEET   27       LYS B 215  TYR B 217                  Generated by MOE
SHEET   28       GLY B 220  PRO B 222                  Generated by MOE
CRYST1   46.682  106.228   57.665  90.00 101.38  90.00 P 1 21 1
SCALE1      0.021422  0.000000  0.004312        0.00000
SCALE2      0.000000  0.009414  0.000000        0.00000
SCALE3      0.000000  0.000000  0.017689        0.00000
ATOM      1  N   ASN A   3       0.683 -28.813   9.683  1.00 45.31           N
ATOM      2  CA  ASN A   3       1.353 -27.670  10.355  1.00 51.13           C
ATOM      3  C   ASN A   3       0.635 -27.317  11.664  1.00 44.47           C
ATOM      4  O   ASN A   3      -0.559 -27.010  11.626  1.00 45.50           O
ATOM      5  CB  ASN A   3       1.370 -26.421   9.452  0.00 44.31           C
ATOM      6  CG  ASN A   3       1.859 -26.715   8.037  0.00 44.26           C
ATOM      7  OD1 ASN A   3       2.943 -27.254   7.849  0.00 44.16           O
ATOM      8  ND2 ASN A   3       1.080 -26.325   7.030  0.00 42.11           N
ATOM      9  H1  ASN A   3       1.126 -29.004   8.794  1.00 54.38           H
ATOM     10  H2  ASN A   3      -0.296 -28.598   9.536  1.00 54.38           H
ATOM     11  HA  ASN A   3       2.383 -27.949  10.582  1.00 61.36           H
ATOM     12  HB2 ASN A   3       2.090 -25.742   9.910  0.00 53.18           H
ATOM     13  HB3 ASN A   3       0.387 -25.946   9.426  0.00 53.18           H
ATOM     14 HD21 ASN A   3       0.200 -25.865   7.212  0.00 50.54           H
ATOM     15 HD22 ASN A   3       1.386 -26.480   6.082  0.00 50.54           H
ATOM     16  N   ARG A   4       1.351 -27.315  12.802  1.00 43.92           N
ATOM     17  CA  ARG A   4       0.765 -26.916  14.095  1.00 43.79           C
ATOM     18  C   ARG A   4       0.331 -25.439  14.078  1.00 32.02           C
ATOM     19  O   ARG A   4       0.902 -24.617  13.349  1.00 31.24           O
ATOM     20  CB  ARG A   4       1.743 -27.194  15.250  1.00 40.68           C
ATOM     21  CG  ARG A   4       2.876 -26.157  15.383  1.00 41.68           C
ATOM     22  CD  ARG A   4       3.663 -26.370  16.678  1.00 48.73           C
ATOM     23  NE  ARG A   4       4.730 -25.370  16.820  1.00 49.23           N
ATOM     24  CZ  ARG A   4       4.607 -24.108  17.259  1.00 48.26           C
ATOM     25  NH1 ARG A   4       3.463 -23.584  17.696  1.00 34.82           N
ATOM     26  NH2 ARG A   4       5.686 -23.340  17.255  1.00 47.45           N1+
ATOM     27  H   ARG A   4       2.330 -27.559  12.774  1.00 52.72           H
ATOM     28  HA  ARG A   4      -0.116 -27.537  14.268  1.00 52.56           H
ATOM     29  HB2 ARG A   4       1.171 -27.180  16.180  1.00 48.83           H
ATOM     30  HB3 ARG A   4       2.163 -28.195  15.136  1.00 48.83           H
ATOM     31  HG2 ARG A   4       3.541 -26.222  14.521  1.00 50.03           H
ATOM     32  HG3 ARG A   4       2.460 -25.151  15.430  1.00 50.03           H
ATOM     33  HD2 ARG A   4       2.996 -26.332  17.541  1.00 58.48           H
ATOM     34  HD3 ARG A   4       4.124 -27.359  16.642  1.00 58.48           H
ATOM     35  HE  ARG A   4       5.640 -25.642  16.481  1.00 59.09           H
ATOM     36 HH11 ARG A   4       2.613 -24.127  17.708  1.00 41.80           H
ATOM     37 HH12 ARG A   4       3.447 -22.620  18.007  1.00 41.80           H
ATOM     38 HH21 ARG A   4       6.572 -23.692  16.932  1.00 56.95           H
ATOM     39 HH22 ARG A   4       5.613 -22.380  17.572  1.00 56.95           H
ATOM     40  N   SER A   5      -0.675 -25.121  14.897  1.00 22.59           N
ATOM     41  CA  SER A   5      -1.129 -23.747  15.080  1.00 21.95           C
ATOM     42  C   SER A   5      -0.074 -22.937  15.823  1.00 21.91           C
ATOM     43  O   SER A   5       0.572 -23.433  16.750  1.00 21.13           O
ATOM     44  CB  SER A   5      -2.454 -23.715  15.842  1.00 22.49           C
ATOM     45  OG  SER A   5      -3.433 -24.395  15.074  1.00 30.25           O
ATOM     46  H   SER A   5      -1.113 -25.839  15.453  1.00 27.12           H
ATOM     47  HA  SER A   5      -1.292 -23.289  14.105  1.00 26.35           H
ATOM     48  HB2 SER A   5      -2.338 -24.196  16.814  1.00 27.00           H
ATOM     49  HB3 SER A   5      -2.764 -22.682  15.997  1.00 27.00           H
ATOM     50  HG  SER A   5      -4.286 -24.292  15.505  1.00 36.31           H
ATOM     51  N   LEU A   6       0.082 -21.682  15.405  1.00 14.05           N
ATOM     52  CA  LEU A   6       0.896 -20.718  16.117  1.00 14.58           C
ATOM     53  C   LEU A   6       0.186 -20.327  17.409  1.00 15.36           C
ATOM     54  O   LEU A   6      -1.038 -20.230  17.457  1.00 18.55           O
ATOM     55  CB  LEU A   6       1.148 -19.474  15.259  1.00 14.74           C
ATOM     56  CG  LEU A   6       1.825 -19.747  13.900  1.00 20.36           C
ATOM     57  CD1 LEU A   6       2.264 -18.410  13.279  1.00 14.06           C
ATOM     58  CD2 LEU A   6       3.029 -20.690  13.986  1.00 20.19           C
ATOM     59  H   LEU A   6      -0.479 -21.344  14.638  1.00 16.87           H
ATOM     60  HA  LEU A   6       1.857 -21.168  16.362  1.00 17.51           H
ATOM     61  HB2 LEU A   6       0.203 -18.959  15.080  1.00 17.70           H
ATOM     62  HB3 LEU A   6       1.781 -18.802  15.835  1.00 17.70           H
ATOM     63  HG  LEU A   6       1.095 -20.200  13.228  1.00 24.44           H
ATOM     64 HD11 LEU A   6       2.565 -18.565  12.244  1.00 16.88           H
ATOM     65 HD12 LEU A   6       1.435 -17.701  13.299  1.00 16.88           H
ATOM     66 HD13 LEU A   6       3.102 -17.989  13.837  1.00 16.88           H
ATOM     67 HD21 LEU A   6       3.440 -20.820  12.988  1.00 24.23           H
ATOM     68 HD22 LEU A   6       3.791 -20.277  14.648  1.00 24.23           H
ATOM     69 HD23 LEU A   6       2.728 -21.672  14.349  1.00 24.23           H
ATOM     70  N   ILE A   7       0.964 -20.077  18.452  1.00 12.68           N
ATOM     71  CA  ILE A   7       0.473 -19.444  19.667  1.00 12.99           C
ATOM     72  C   ILE A   7       0.744 -17.952  19.539  1.00 11.62           C
ATOM     73  O   ILE A   7       1.882 -17.532  19.335  1.00 12.39           O
ATOM     74  CB  ILE A   7       1.124 -20.080  20.910  1.00 16.19           C
ATOM     75  CG1 ILE A   7       0.885 -21.603  21.005  1.00 17.46           C
ATOM     76  CG2 ILE A   7       0.633 -19.348  22.168  1.00 14.01           C
ATOM     77  CD1 ILE A   7      -0.581 -22.024  21.025  1.00 26.96           C
ATOM     78  H   ILE A   7       1.964 -20.202  18.359  1.00 15.22           H
ATOM     79  HA  ILE A   7      -0.606 -19.586  19.745  1.00 15.60           H
ATOM     80  HB  ILE A   7       2.201 -19.926  20.833  1.00 19.44           H
ATOM     81 HG12 ILE A   7       1.366 -22.096  20.158  1.00 20.96           H
ATOM     82 HG13 ILE A   7       1.367 -21.982  21.909  1.00 20.96           H
ATOM     83 HG21 ILE A   7       0.956 -19.891  23.056  1.00 16.82           H
ATOM     84 HG22 ILE A   7       1.059 -18.346  22.206  1.00 16.82           H
ATOM     85 HG23 ILE A   7      -0.456 -19.273  22.167  1.00 16.82           H
ATOM     86 HD11 ILE A   7      -0.633 -23.108  21.135  1.00 32.36           H
ATOM     87 HD12 ILE A   7      -1.102 -21.560  21.860  1.00 32.36           H
ATOM     88 HD13 ILE A   7      -1.067 -21.750  20.088  1.00 32.36           H
ATOM     89  N   VAL A   8      -0.324 -17.166  19.623  1.00 10.14           N
ATOM     90  CA  VAL A   8      -0.285 -15.714  19.518  1.00 11.52           C
ATOM     91  C   VAL A   8      -0.649 -15.116  20.873  1.00 11.59           C
ATOM     92  O   VAL A   8      -1.777 -15.245  21.333  1.00 14.76           O
ATOM     93  CB  VAL A   8      -1.199 -15.215  18.392  1.00  9.20           C
ATOM     94  CG1 VAL A   8      -1.086 -13.679  18.334  1.00  9.46           C
ATOM     95  CG2 VAL A   8      -0.814 -15.845  17.052  1.00 11.38           C
ATOM     96  H   VAL A   8      -1.232 -17.592  19.744  1.00 12.18           H
ATOM     97  HA  VAL A   8       0.725 -15.408  19.264  1.00 13.83           H
ATOM     98  HB  VAL A   8      -2.230 -15.487  18.622  1.00 11.05           H
ATOM     99 HG11 VAL A   8      -1.605 -13.297  17.462  1.00 11.36           H
ATOM    100 HG12 VAL A   8      -1.525 -13.227  19.224  1.00 11.36           H
ATOM    101 HG13 VAL A   8      -0.038 -13.386  18.266  1.00 11.36           H
ATOM    102 HG21 VAL A   8      -1.472 -15.476  16.271  1.00 13.67           H
ATOM    103 HG22 VAL A   8       0.214 -15.608  16.803  1.00 13.67           H
ATOM    104 HG23 VAL A   8      -0.909 -16.928  17.097  1.00 13.67           H
ATOM    105  N   THR A   9       0.311 -14.441  21.493  1.00  9.35           N
ATOM    106  CA  THR A   9       0.084 -13.724  22.736  1.00 11.69           C
ATOM    107  C   THR A   9      -0.360 -12.296  22.432  1.00 10.31           C
ATOM    108  O   THR A   9       0.061 -11.664  21.469  1.00 10.65           O
ATOM    109  CB  THR A   9       1.286 -13.818  23.679  1.00 10.49           C
ATOM    110  OG1 THR A   9       0.949 -13.236  24.913  1.00 11.28           O
ATOM    111  CG2 THR A   9       2.538 -13.108  23.157  1.00 10.63           C
ATOM    112  H   THR A   9       1.208 -14.331  21.041  1.00 11.23           H
ATOM    113  HA  THR A   9      -0.730 -14.201  23.280  1.00 14.03           H
ATOM    114  HB  THR A   9       1.521 -14.869  23.848  1.00 12.60           H
ATOM    115  HG1 THR A   9       1.308 -13.800  25.608  1.00 13.54           H
ATOM    116 HG21 THR A   9       3.329 -13.195  23.901  1.00 12.77           H
ATOM    117 HG22 THR A   9       2.875 -13.565  22.230  1.00 12.77           H
ATOM    118 HG23 THR A   9       2.337 -12.048  23.001  1.00 12.77           H
ATOM    119  N   THR A  10      -1.261 -11.806  23.267  1.00  9.60           N
ATOM    120  CA  THR A  10      -1.799 -10.478  23.178  1.00 11.35           C
ATOM    121  C   THR A  10      -2.229 -10.029  24.563  1.00 12.35           C
ATOM    122  O   THR A  10      -1.987 -10.728  25.542  1.00 10.93           O
ATOM    123  CB  THR A  10      -2.909 -10.446  22.118  1.00 12.60           C
ATOM    124  OG1 THR A  10      -3.225  -9.101  21.871  1.00 11.85           O
ATOM    125  CG2 THR A  10      -4.172 -11.188  22.547  1.00 10.71           C
ATOM    126  H   THR A  10      -1.574 -12.384  24.035  1.00 11.53           H
ATOM    127  HA  THR A  10      -1.015  -9.787  22.871  1.00 13.62           H
ATOM    128  HB  THR A  10      -2.535 -10.887  21.193  1.00 15.13           H
ATOM    129  HG1 THR A  10      -2.507  -8.717  21.357  1.00 14.23           H
ATOM    130 HG21 THR A  10      -4.921 -11.119  21.759  1.00 12.87           H
ATOM    131 HG22 THR A  10      -3.939 -12.232  22.736  1.00 12.87           H
ATOM    132 HG23 THR A  10      -4.591 -10.730  23.442  1.00 12.87           H
ATOM    133  N   ILE A  11      -2.830  -8.844  24.668  1.00 10.42           N
ATOM    134  CA  ILE A  11      -3.274  -8.283  25.940  1.00 10.12           C
ATOM    135  C   ILE A  11      -4.517  -7.437  25.686  1.00 11.65           C
ATOM    136  O   ILE A  11      -4.656  -6.843  24.613  1.00 12.48           O
ATOM    137  CB  ILE A  11      -2.102  -7.499  26.574  1.00 12.98           C
ATOM    138  CG1 ILE A  11      -2.423  -7.099  28.030  1.00 11.97           C
ATOM    139  CG2 ILE A  11      -1.717  -6.286  25.719  1.00 10.51           C
ATOM    140  CD1 ILE A  11      -1.220  -6.523  28.785  1.00 14.39           C
ATOM    141  H   ILE A  11      -3.032  -8.322  23.828  1.00 12.51           H
ATOM    142  HA  ILE A  11      -3.551  -9.088  26.623  1.00 12.16           H
ATOM    143  HB  ILE A  11      -1.230  -8.152  26.608  1.00 15.59           H
ATOM    144 HG12 ILE A  11      -3.229  -6.366  28.051  1.00 14.37           H
ATOM    145 HG13 ILE A  11      -2.759  -7.983  28.571  1.00 14.37           H
ATOM    146 HG21 ILE A  11      -0.766  -5.894  26.070  1.00 12.62           H
ATOM    147 HG22 ILE A  11      -1.588  -6.575  24.677  1.00 12.62           H
ATOM    148 HG23 ILE A  11      -2.489  -5.519  25.788  1.00 12.62           H
ATOM    149 HD11 ILE A  11      -1.500  -6.367  29.826  1.00 17.28           H
ATOM    150 HD12 ILE A  11      -0.378  -7.212  28.736  1.00 17.28           H
ATOM    151 HD13 ILE A  11      -0.934  -5.568  28.359  1.00 17.28           H
ATOM    152  N   LEU A  12      -5.420  -7.394  26.673  1.00 10.44           N
ATOM    153  CA  LEU A  12      -6.614  -6.560  26.597  1.00 11.77           C
ATOM    154  C   LEU A  12      -6.183  -5.092  26.578  1.00 10.41           C
ATOM    155  O   LEU A  12      -5.438  -4.661  27.450  1.00 13.09           O
ATOM    156  CB  LEU A  12      -7.537  -6.831  27.794  1.00 13.17           C
ATOM    157  CG  LEU A  12      -8.212  -8.221  27.779  1.00 11.80           C
ATOM    158  CD1 LEU A  12      -8.753  -8.514  29.189  1.00 11.96           C
ATOM    159  CD2 LEU A  12      -9.359  -8.306  26.747  1.00  9.86           C
ATOM    160  H   LEU A  12      -5.228  -7.872  27.541  1.00 12.53           H
ATOM    161  HA  LEU A  12      -7.148  -6.789  25.673  1.00 14.13           H
ATOM    162  HB2 LEU A  12      -6.935  -6.747  28.700  1.00 15.82           H
ATOM    163  HB3 LEU A  12      -8.306  -6.059  27.841  1.00 15.82           H
ATOM    164  HG  LEU A  12      -7.479  -8.988  27.525  1.00 14.17           H
ATOM    165 HD11 LEU A  12      -9.116  -9.539  29.236  1.00 14.36           H
ATOM    166 HD12 LEU A  12      -7.957  -8.400  29.925  1.00 14.36           H
ATOM    167 HD13 LEU A  12      -9.567  -7.828  29.429  1.00 14.36           H
ATOM    168 HD21 LEU A  12      -9.764  -9.316  26.719  1.00 11.84           H
ATOM    169 HD22 LEU A  12     -10.156  -7.613  27.014  1.00 11.84           H
ATOM    170 HD23 LEU A  12      -8.996  -8.055  25.752  1.00 11.84           H
ATOM    171  N   GLU A  13      -6.644  -4.336  25.587  1.00 11.71           N
ATOM    172  CA  GLU A  13      -6.408  -2.896  25.456  1.00 15.88           C
ATOM    173  C   GLU A  13      -7.364  -2.362  24.393  1.00 12.09           C
ATOM    174  O   GLU A  13      -7.210  -2.677  23.219  1.00  9.88           O
ATOM    175  CB  GLU A  13      -4.945  -2.587  25.079  1.00 10.27           C
ATOM    176  CG  GLU A  13      -4.714  -1.067  24.982  1.00 12.51           C
ATOM    177  CD  GLU A  13      -4.762  -0.321  26.330  1.00 12.29           C
ATOM    178  OE1 GLU A  13      -5.030   0.902  26.314  1.00 14.10           O
ATOM    179  OE2 GLU A  13      -4.529  -0.957  27.372  1.00 13.09           O1-
ATOM    180  H   GLU A  13      -7.234  -4.762  24.886  1.00 14.07           H
ATOM    181  HA  GLU A  13      -6.647  -2.422  26.408  1.00 19.07           H
ATOM    182  HB2 GLU A  13      -4.263  -3.029  25.792  1.00 12.34           H
ATOM    183  HB3 GLU A  13      -4.719  -3.039  24.112  1.00 12.34           H
ATOM    184  HG2 GLU A  13      -3.713  -0.916  24.577  1.00 15.02           H
ATOM    185  HG3 GLU A  13      -5.384  -0.599  24.262  1.00 15.02           H
ATOM    186  N   GLU A  14      -8.363  -1.584  24.792  1.00 10.63           N
ATOM    187  CA  GLU A  14      -9.316  -1.006  23.866  1.00 12.86           C
ATOM    188  C   GLU A  14      -8.619   0.064  23.000  1.00 13.22           C
ATOM    189  O   GLU A  14      -7.874   0.872  23.555  1.00 11.26           O
ATOM    190  CB  GLU A  14     -10.463  -0.390  24.686  1.00 13.74           C
ATOM    191  CG  GLU A  14     -11.512   0.232  23.745  1.00 24.97           C
ATOM    192  CD  GLU A  14     -12.766   0.748  24.439  1.00 31.16           C
ATOM    193  OE1 GLU A  14     -13.805   0.793  23.745  1.00 32.49           O
ATOM    194  OE2 GLU A  14     -12.667   1.112  25.630  1.00 30.62           O1-
ATOM    195  H   GLU A  14      -8.453  -1.341  25.768  1.00 12.76           H
ATOM    196  HA  GLU A  14      -9.720  -1.809  23.252  1.00 15.45           H
ATOM    197  HB2 GLU A  14     -10.931  -1.164  25.295  1.00 16.49           H
ATOM    198  HB3 GLU A  14     -10.064   0.382  25.345  1.00 16.49           H
ATOM    199  HG2 GLU A  14     -11.059   1.087  23.244  1.00 29.97           H
ATOM    200  HG3 GLU A  14     -11.811  -0.459  22.962  1.00 29.97           H
ATOM    201  N   PRO A  15      -8.847   0.125  21.675  1.00 11.76           N
ATOM    202  CA  PRO A  15      -9.728  -0.717  20.879  1.00 11.94           C
ATOM    203  C   PRO A  15      -8.979  -1.802  20.072  1.00 10.92           C
ATOM    204  O   PRO A  15      -9.462  -2.249  19.032  1.00  9.75           O
ATOM    205  CB  PRO A  15     -10.368   0.302  19.938  1.00 11.46           C
ATOM    206  CG  PRO A  15      -9.175   1.164  19.562  1.00 13.41           C
ATOM    207  CD  PRO A  15      -8.416   1.279  20.876  1.00 13.64           C
ATOM    208  HA  PRO A  15     -10.547  -1.142  21.448  1.00 14.34           H
ATOM    209  HB2 PRO A  15     -10.885  -0.118  19.078  1.00 13.76           H
ATOM    210  HB3 PRO A  15     -11.067   0.893  20.531  1.00 13.76           H
ATOM    211  HG2 PRO A  15      -8.588   0.678  18.784  1.00 16.10           H
ATOM    212  HG3 PRO A  15      -9.492   2.158  19.244  1.00 16.10           H
ATOM    213  HD2 PRO A  15      -7.342   1.270  20.685  1.00 16.37           H
ATOM    214  HD3 PRO A  15      -8.742   2.199  21.365  1.00 16.37           H
ATOM    215  N   TYR A  16      -7.781  -2.193  20.517  1.00 10.74           N
ATOM    216  CA  TYR A  16      -6.934  -3.200  19.895  1.00  9.29           C
ATOM    217  C   TYR A  16      -7.449  -4.613  20.141  1.00 12.62           C
ATOM    218  O   TYR A  16      -7.446  -5.435  19.222  1.00 13.54           O
ATOM    219  CB  TYR A  16      -5.497  -3.067  20.411  1.00 12.31           C
ATOM    220  CG  TYR A  16      -4.870  -1.728  20.097  1.00 11.26           C
ATOM    221  CD1 TYR A  16      -4.950  -0.679  21.024  1.00 13.55           C
ATOM    222  CD2 TYR A  16      -4.279  -1.521  18.839  1.00 13.76           C
ATOM    223  CE1 TYR A  16      -4.409   0.574  20.715  1.00 13.61           C
ATOM    224  CE2 TYR A  16      -3.736  -0.273  18.513  1.00 18.35           C
ATOM    225  CZ  TYR A  16      -3.818   0.778  19.451  1.00 13.60           C
ATOM    226  OH  TYR A  16      -3.394   2.003  19.073  1.00 19.26           O
ATOM    227  H   TYR A  16      -7.442  -1.791  21.379  1.00 12.89           H
ATOM    228  HA  TYR A  16      -6.925  -3.026  18.827  1.00 11.16           H
ATOM    229  HB2 TYR A  16      -5.469  -3.231  21.486  1.00 14.78           H
ATOM    230  HB3 TYR A  16      -4.898  -3.852  19.955  1.00 14.78           H
ATOM    231  HD1 TYR A  16      -5.430  -0.831  21.977  1.00 16.27           H
ATOM    232  HD2 TYR A  16      -4.258  -2.314  18.111  1.00 16.52           H
ATOM    233  HE1 TYR A  16      -4.483   1.381  21.428  1.00 16.34           H
ATOM    234  HE2 TYR A  16      -3.295  -0.109  17.541  1.00 22.03           H
ATOM    235  HH  TYR A  16      -3.120   2.023  18.151  1.00 23.12           H
ATOM    236  N   VAL A  17      -7.798  -4.910  21.398  1.00 10.82           N
ATOM    237  CA  VAL A  17      -8.204  -6.229  21.860  1.00 10.41           C
ATOM    238  C   VAL A  17      -9.235  -6.043  22.964  1.00 10.43           C
ATOM    239  O   VAL A  17      -8.951  -5.404  23.976  1.00 11.88           O
ATOM    240  CB  VAL A  17      -6.998  -7.021  22.388  1.00 13.26           C
ATOM    241  CG1 VAL A  17      -7.418  -8.428  22.811  1.00 12.70           C
ATOM    242  CG2 VAL A  17      -5.884  -7.153  21.361  1.00 12.72           C
ATOM    243  H   VAL A  17      -7.754  -4.174  22.090  1.00 12.99           H
ATOM    244  HA  VAL A  17      -8.653  -6.783  21.037  1.00 12.50           H
ATOM    245  HB  VAL A  17      -6.615  -6.491  23.255  1.00 15.92           H
ATOM    246 HG11 VAL A  17      -6.550  -8.973  23.183  1.00 15.25           H
ATOM    247 HG12 VAL A  17      -8.158  -8.381  23.607  1.00 15.25           H
ATOM    248 HG13 VAL A  17      -7.846  -8.959  21.964  1.00 15.25           H
ATOM    249 HG21 VAL A  17      -5.095  -7.727  21.809  1.00 15.28           H
ATOM    250 HG22 VAL A  17      -6.249  -7.652  20.463  1.00 15.28           H
ATOM    251 HG23 VAL A  17      -5.473  -6.176  21.109  1.00 15.28           H
ATOM    252  N   LEU A  18     -10.415  -6.631  22.764  1.00 12.10           N
ATOM    253  CA  LEU A  18     -11.556  -6.641  23.673  1.00 12.08           C
ATOM    254  C   LEU A  18     -12.125  -8.045  23.675  1.00 12.92           C
ATOM    255  O   LEU A  18     -12.017  -8.747  22.673  1.00 15.70           O
ATOM    256  CB  LEU A  18     -12.756  -5.794  23.164  1.00 21.08           C
ATOM    257  CG  LEU A  18     -12.629  -4.315  22.808  1.00 28.37           C
ATOM    258  CD1 LEU A  18     -12.026  -3.515  23.952  1.00 28.99           C
ATOM    259  CD2 LEU A  18     -11.922  -4.035  21.483  1.00 21.95           C
ATOM    260  H   LEU A  18     -10.544  -7.125  21.893  1.00 14.53           H
ATOM    261  HA  LEU A  18     -11.273  -6.342  24.682  1.00 14.50           H
ATOM    262  HB2 LEU A  18     -13.202  -6.288  22.298  1.00 25.30           H
ATOM    263  HB3 LEU A  18     -13.511  -5.840  23.951  1.00 25.30           H
ATOM    264  HG  LEU A  18     -13.643  -3.927  22.685  1.00 34.05           H
ATOM    265 HD11 LEU A  18     -12.268  -2.468  23.803  1.00 34.79           H
ATOM    266 HD12 LEU A  18     -12.450  -3.835  24.904  1.00 34.79           H
ATOM    267 HD13 LEU A  18     -10.945  -3.646  23.975  1.00 34.79           H
ATOM    268 HD21 LEU A  18     -12.103  -2.997  21.200  1.00 26.35           H
ATOM    269 HD22 LEU A  18     -10.848  -4.191  21.575  1.00 26.35           H
ATOM    270 HD23 LEU A  18     -12.322  -4.682  20.703  1.00 26.35           H
ATOM    271  N   PHE A  19     -12.869  -8.390  24.733  1.00 10.33           N
ATOM    272  CA  PHE A  19     -13.805  -9.493  24.657  1.00 13.71           C
ATOM    273  C   PHE A  19     -15.032  -9.096  23.826  1.00 15.42           C
ATOM    274  O   PHE A  19     -15.720  -8.121  24.116  1.00 15.27           O
ATOM    275  CB  PHE A  19     -14.212  -9.955  26.056  1.00 13.27           C
ATOM    276  CG  PHE A  19     -13.070 -10.527  26.871  1.00 17.34           C
ATOM    277  CD1 PHE A  19     -12.800 -10.012  28.149  1.00 15.64           C
ATOM    278  CD2 PHE A  19     -12.282 -11.576  26.357  1.00 14.13           C
ATOM    279  CE1 PHE A  19     -11.762 -10.553  28.922  1.00 13.91           C
ATOM    280  CE2 PHE A  19     -11.209 -12.083  27.114  1.00 15.12           C
ATOM    281  CZ  PHE A  19     -10.964 -11.583  28.398  1.00 11.52           C
ATOM    282  H   PHE A  19     -12.939  -7.760  25.520  1.00 12.40           H
ATOM    283  HA  PHE A  19     -13.305 -10.323  24.165  1.00 16.46           H
ATOM    284  HB2 PHE A  19     -14.666  -9.122  26.592  1.00 15.93           H
ATOM    285  HB3 PHE A  19     -14.965 -10.737  25.950  1.00 15.93           H
ATOM    286  HD1 PHE A  19     -13.396  -9.205  28.549  1.00 18.78           H
ATOM    287  HD2 PHE A  19     -12.478 -11.980  25.375  1.00 16.97           H
ATOM    288  HE1 PHE A  19     -11.569 -10.168  29.913  1.00 16.70           H
ATOM    289  HE2 PHE A  19     -10.589 -12.871  26.715  1.00 18.15           H
ATOM    290  HZ  PHE A  19     -10.152 -11.987  28.988  1.00 13.83           H
ATOM    291  N   LYS A  20     -15.300  -9.882  22.788  1.00 15.70           N
ATOM    292  CA  LYS A  20     -16.491  -9.756  21.957  1.00 21.14           C
ATOM    293  C   LYS A  20     -17.713 -10.139  22.792  1.00 21.82           C
ATOM    294  O   LYS A  20     -17.679 -11.102  23.548  1.00 20.57           O
ATOM    295  CB  LYS A  20     -16.314 -10.633  20.711  1.00 18.70           C
ATOM    296  CG  LYS A  20     -17.455 -10.438  19.698  1.00 19.48           C
ATOM    297  CD  LYS A  20     -17.534 -11.505  18.597  1.00 28.41           C
ATOM    298  CE  LYS A  20     -16.275 -11.607  17.739  1.00 33.62           C
ATOM    299  NZ  LYS A  20     -16.341 -12.797  16.861  1.00 37.34           N1+
ATOM    300  H   LYS A  20     -14.666 -10.644  22.591  1.00 18.85           H
ATOM    301  HA  LYS A  20     -16.588  -8.717  21.635  1.00 25.37           H
ATOM    302  HB2 LYS A  20     -15.378 -10.346  20.230  1.00 22.45           H
ATOM    303  HB3 LYS A  20     -16.238 -11.680  21.003  1.00 22.45           H
ATOM    304  HG2 LYS A  20     -18.405 -10.482  20.225  1.00 23.38           H
ATOM    305  HG3 LYS A  20     -17.370  -9.452  19.243  1.00 23.38           H
ATOM    306  HD2 LYS A  20     -17.733 -12.474  19.050  1.00 34.10           H
ATOM    307  HD3 LYS A  20     -18.375 -11.261  17.947  1.00 34.10           H
ATOM    308  HE2 LYS A  20     -16.181 -10.703  17.135  1.00 40.35           H
ATOM    309  HE3 LYS A  20     -15.401 -11.687  18.388  1.00 40.35           H
ATOM    310  HZ1 LYS A  20     -15.514 -12.848  16.282  1.00 44.82           H
ATOM    311  HZ2 LYS A  20     -16.383 -13.631  17.431  1.00 44.82           H
ATOM    312  HZ3 LYS A  20     -17.161 -12.750  16.273  1.00 44.82           H
ATOM    313  N   LYS A  21     -18.789  -9.365  22.662  1.00 28.41           N
ATOM    314  CA  LYS A  21     -20.077  -9.576  23.328  1.00 29.95           C
ATOM    315  C   LYS A  21     -21.012 -10.262  22.326  1.00 34.67           C
ATOM    316  O   LYS A  21     -20.995  -9.953  21.132  1.00 30.82           O
ATOM    317  CB  LYS A  21     -20.626  -8.228  23.839  1.00 30.61           C
ATOM    318  CG  LYS A  21     -19.602  -7.485  24.725  1.00 36.13           C
ATOM    319  CD  LYS A  21     -20.023  -6.061  25.110  1.00 38.09           C
ATOM    320  CE  LYS A  21     -21.103  -6.076  26.191  1.00 56.79           C
ATOM    321  NZ  LYS A  21     -21.457  -4.706  26.617  1.00 59.19           N1+
ATOM    322  H   LYS A  21     -18.724  -8.577  22.032  1.00 34.10           H
ATOM    323  HA  LYS A  21     -19.941 -10.225  24.193  1.00 35.95           H
ATOM    324  HB2 LYS A  21     -20.884  -7.598  22.986  1.00 36.74           H
ATOM    325  HB3 LYS A  21     -21.536  -8.414  24.411  1.00 36.74           H
ATOM    326  HG2 LYS A  21     -19.426  -8.072  25.627  1.00 43.36           H
ATOM    327  HG3 LYS A  21     -18.650  -7.387  24.202  1.00 43.36           H
ATOM    328  HD2 LYS A  21     -19.148  -5.518  25.473  1.00 45.71           H
ATOM    329  HD3 LYS A  21     -20.404  -5.544  24.227  1.00 45.71           H
ATOM    330  HE2 LYS A  21     -21.990  -6.572  25.795  1.00 68.16           H
ATOM    331  HE3 LYS A  21     -20.740  -6.641  27.051  1.00 68.16           H
ATOM    332  HZ1 LYS A  21     -22.145  -4.742  27.355  1.00 71.04           H
ATOM    333  HZ2 LYS A  21     -20.629  -4.231  26.953  1.00 71.04           H
ATOM    334  HZ3 LYS A  21     -21.832  -4.193  25.831  1.00 71.04           H
ATOM    335  N   SER A  22     -21.787 -11.234  22.811  1.00 32.15           N
ATOM    336  CA  SER A  22     -22.694 -12.042  22.002  1.00 31.77           C
ATOM    337  C   SER A  22     -23.850 -12.558  22.870  1.00 39.45           C
ATOM    338  O   SER A  22     -23.728 -12.696  24.092  1.00 32.24           O
ATOM    339  CB  SER A  22     -21.905 -13.189  21.356  1.00 37.49           C
ATOM    340  OG  SER A  22     -22.692 -13.946  20.455  1.00 39.16           O
ATOM    341  H   SER A  22     -21.752 -11.437  23.799  1.00 38.59           H
ATOM    342  HA  SER A  22     -23.105 -11.420  21.204  1.00 38.13           H
ATOM    343  HB2 SER A  22     -21.070 -12.767  20.801  1.00 44.99           H
ATOM    344  HB3 SER A  22     -21.523 -13.842  22.140  1.00 44.99           H
ATOM    345  HG  SER A  22     -22.161 -14.673  20.121  1.00 47.01           H
ATOM    346  N   ASP A  23     -24.980 -12.817  22.204  1.00 38.22           N
ATOM    347  CA  ASP A  23     -26.185 -13.400  22.790  1.00 48.40           C
ATOM    348  C   ASP A  23     -25.968 -14.911  23.044  1.00 50.58           C
ATOM    349  O   ASP A  23     -26.630 -15.504  23.894  1.00 47.78           O
ATOM    350  CB  ASP A  23     -27.355 -13.151  21.812  1.00 43.82           C
ATOM    351  CG  ASP A  23     -27.276 -14.015  20.540  1.00 50.90           C
ATOM    352  OD1 ASP A  23     -26.500 -13.656  19.624  1.00 49.64           O
ATOM    353  OD2 ASP A  23     -27.995 -15.038  20.509  1.00 54.24           O1-
ATOM    354  H   ASP A  23     -24.994 -12.677  21.203  1.00 45.88           H
ATOM    355  HA  ASP A  23     -26.401 -12.900  23.736  1.00 58.09           H
ATOM    356  HB2 ASP A  23     -28.284 -13.348  22.343  1.00 52.59           H
ATOM    357  HB3 ASP A  23     -27.306 -12.098  21.525  1.00 52.59           H
ATOM    358  N   LYS A  24     -25.069 -15.523  22.255  1.00 50.12           N
ATOM    359  CA  LYS A  24     -24.777 -16.948  22.172  1.00 43.92           C
ATOM    360  C   LYS A  24     -23.313 -17.166  22.623  1.00 43.35           C
ATOM    361  O   LYS A  24     -22.496 -16.254  22.466  1.00 32.93           O
ATOM    362  CB  LYS A  24     -25.061 -17.312  20.695  1.00 42.95           C
ATOM    363  CG  LYS A  24     -25.212 -18.806  20.368  1.00 53.68           C
ATOM    364  CD  LYS A  24     -23.888 -19.410  19.889  1.00 56.73           C
ATOM    365  CE  LYS A  24     -23.880 -20.937  19.995  1.00 59.61           C
ATOM    366  NZ  LYS A  24     -22.521 -21.457  19.778  1.00 58.41           N1+
ATOM    367  H   LYS A  24     -24.570 -14.938  21.596  1.00 60.15           H
ATOM    368  HA  LYS A  24     -25.468 -17.494  22.814  1.00 52.71           H
ATOM    369  HB2 LYS A  24     -26.006 -16.850  20.403  1.00 51.54           H
ATOM    370  HB3 LYS A  24     -24.289 -16.865  20.065  1.00 51.54           H
ATOM    371  HG2 LYS A  24     -25.630 -19.350  21.216  1.00 64.42           H
ATOM    372  HG3 LYS A  24     -25.914 -18.889  19.536  1.00 64.42           H
ATOM    373  HD2 LYS A  24     -23.716 -19.125  18.850  1.00 68.09           H
ATOM    374  HD3 LYS A  24     -23.086 -19.001  20.489  1.00 68.09           H
ATOM    375  HE2 LYS A  24     -24.254 -21.261  20.968  1.00 71.54           H
ATOM    376  HE3 LYS A  24     -24.535 -21.333  19.217  1.00 71.54           H
ATOM    377  HZ1 LYS A  24     -22.476 -22.430  20.048  1.00 70.10           H
ATOM    378  HZ2 LYS A  24     -22.269 -21.361  18.804  1.00 70.10           H
ATOM    379  HZ3 LYS A  24     -21.867 -20.922  20.338  1.00 70.10           H
ATOM    380  N   PRO A  25     -22.928 -18.344  23.157  1.00 44.08           N
ATOM    381  CA  PRO A  25     -21.541 -18.582  23.545  1.00 33.07           C
ATOM    382  C   PRO A  25     -20.570 -18.468  22.366  1.00 31.62           C
ATOM    383  O   PRO A  25     -20.835 -18.958  21.267  1.00 27.84           O
ATOM    384  CB  PRO A  25     -21.537 -20.009  24.106  1.00 37.12           C
ATOM    385  CG  PRO A  25     -22.941 -20.143  24.686  1.00 37.45           C
ATOM    386  CD  PRO A  25     -23.777 -19.439  23.616  1.00 36.84           C
ATOM    387  HA  PRO A  25     -21.274 -17.924  24.371  1.00 39.69           H
ATOM    388  HB2 PRO A  25     -21.454 -20.697  23.265  1.00 44.55           H
ATOM    389  HB3 PRO A  25     -20.751 -20.203  24.836  1.00 44.55           H
ATOM    390  HG2 PRO A  25     -23.244 -21.188  24.758  1.00 44.95           H
ATOM    391  HG3 PRO A  25     -22.999 -19.649  25.657  1.00 44.95           H
ATOM    392  HD2 PRO A  25     -23.988 -20.123  22.796  1.00 44.22           H
ATOM    393  HD3 PRO A  25     -24.687 -19.075  24.093  1.00 44.22           H
ATOM    394  N   LEU A  26     -19.424 -17.844  22.636  1.00 21.04           N
ATOM    395  CA  LEU A  26     -18.307 -17.685  21.718  1.00 25.80           C
ATOM    396  C   LEU A  26     -17.161 -18.589  22.154  1.00 25.17           C
ATOM    397  O   LEU A  26     -16.927 -18.757  23.351  1.00 19.94           O
ATOM    398  CB  LEU A  26     -17.829 -16.225  21.747  1.00 17.51           C
ATOM    399  CG  LEU A  26     -18.856 -15.210  21.227  1.00 24.52           C
ATOM    400  CD1 LEU A  26     -18.279 -13.809  21.453  1.00 24.50           C
ATOM    401  CD2 LEU A  26     -19.176 -15.435  19.744  1.00 23.62           C
ATOM    402  H   LEU A  26     -19.296 -17.470  23.567  1.00 25.26           H
ATOM    403  HA  LEU A  26     -18.598 -17.953  20.704  1.00 30.97           H
ATOM    404  HB2 LEU A  26     -17.578 -15.966  22.775  1.00 21.02           H
ATOM    405  HB3 LEU A  26     -16.920 -16.147  21.148  1.00 21.02           H
ATOM    406  HG  LEU A  26     -19.772 -15.306  21.809  1.00 29.44           H
ATOM    407 HD11 LEU A  26     -18.940 -13.049  21.041  1.00 29.40           H
ATOM    408 HD12 LEU A  26     -18.165 -13.629  22.522  1.00 29.40           H
ATOM    409 HD13 LEU A  26     -17.306 -13.730  20.978  1.00 29.40           H
ATOM    410 HD21 LEU A  26     -19.841 -14.647  19.389  1.00 28.35           H
ATOM    411 HD22 LEU A  26     -18.260 -15.424  19.152  1.00 28.35           H
ATOM    412 HD23 LEU A  26     -19.688 -16.387  19.609  1.00 28.35           H
ATOM    413  N   TYR A  27     -16.432 -19.125  21.173  1.00 20.59           N
ATOM    414  CA  TYR A  27     -15.373 -20.098  21.385  1.00 21.81           C
ATOM    415  C   TYR A  27     -14.093 -19.698  20.663  1.00 20.65           C
ATOM    416  O   TYR A  27     -14.122 -19.115  19.578  1.00 19.94           O
ATOM    417  CB  TYR A  27     -15.840 -21.461  20.870  1.00 32.99           C
ATOM    418  CG  TYR A  27     -17.116 -21.947  21.521  1.00 31.25           C
ATOM    419  CD1 TYR A  27     -18.306 -21.976  20.771  1.00 31.38           C
ATOM    420  CD2 TYR A  27     -17.123 -22.320  22.882  1.00 27.46           C
ATOM    421  CE1 TYR A  27     -19.496 -22.423  21.365  1.00 34.75           C
ATOM    422  CE2 TYR A  27     -18.323 -22.737  23.488  1.00 39.21           C
ATOM    423  CZ  TYR A  27     -19.513 -22.806  22.724  1.00 31.25           C
ATOM    424  OH  TYR A  27     -20.682 -23.230  23.289  1.00 36.22           O
ATOM    425  H   TYR A  27     -16.680 -18.921  20.214  1.00 24.72           H
ATOM    426  HA  TYR A  27     -15.156 -20.187  22.450  1.00 26.18           H
ATOM    427  HB2 TYR A  27     -15.983 -21.401  19.790  1.00 39.60           H
ATOM    428  HB3 TYR A  27     -15.055 -22.193  21.068  1.00 39.60           H
ATOM    429  HD1 TYR A  27     -18.304 -21.662  19.737  1.00 37.67           H
ATOM    430  HD2 TYR A  27     -16.214 -22.268  23.464  1.00 32.96           H
ATOM    431  HE1 TYR A  27     -20.395 -22.486  20.780  1.00 41.71           H
ATOM    432  HE2 TYR A  27     -18.330 -23.002  24.536  1.00 47.07           H
ATOM    433  HH  TYR A  27     -20.577 -23.481  24.209  1.00 43.47           H
ATOM    434  N   GLY A  28     -12.968 -20.061  21.281  1.00 16.92           N
ATOM    435  CA  GLY A  28     -11.639 -19.914  20.731  1.00 19.46           C
ATOM    436  C   GLY A  28     -11.375 -18.458  20.384  1.00 17.01           C
ATOM    437  O   GLY A  28     -11.688 -17.550  21.156  1.00 12.65           O
ATOM    438  H   GLY A  28     -13.041 -20.508  22.183  1.00 20.31           H
ATOM    439  HA2 GLY A  28     -10.908 -20.246  21.465  1.00 23.36           H
ATOM    440  HA3 GLY A  28     -11.555 -20.527  19.834  1.00 23.36           H
ATOM    441  N   ASN A  29     -10.865 -18.235  19.177  1.00 15.54           N
ATOM    442  CA  ASN A  29     -10.507 -16.909  18.703  1.00 14.93           C
ATOM    443  C   ASN A  29     -11.703 -15.972  18.523  1.00 16.59           C
ATOM    444  O   ASN A  29     -11.506 -14.756  18.564  1.00 15.14           O
ATOM    445  CB  ASN A  29      -9.694 -17.070  17.419  1.00 17.88           C
ATOM    446  CG  ASN A  29      -8.412 -17.869  17.650  1.00 17.30           C
ATOM    447  OD1 ASN A  29      -7.884 -17.939  18.753  1.00 14.59           O
ATOM    448  ND2 ASN A  29      -7.857 -18.428  16.590  1.00 14.52           N
ATOM    449  H   ASN A  29     -10.688 -19.017  18.564  1.00 18.65           H
ATOM    450  HA  ASN A  29      -9.863 -16.458  19.458  1.00 17.92           H
ATOM    451  HB2 ASN A  29     -10.300 -17.546  16.645  1.00 21.46           H
ATOM    452  HB3 ASN A  29      -9.407 -16.078  17.076  1.00 21.46           H
ATOM    453 HD21 ASN A  29      -6.990 -18.934  16.693  1.00 17.43           H
ATOM    454 HD22 ASN A  29      -8.299 -18.370  15.686  1.00 17.43           H
ATOM    455  N   ASP A  30     -12.926 -16.497  18.340  1.00 11.92           N
ATOM    456  CA  ASP A  30     -14.125 -15.659  18.234  1.00 15.19           C
ATOM    457  C   ASP A  30     -14.498 -14.906  19.516  1.00 16.81           C
ATOM    458  O   ASP A  30     -15.350 -14.020  19.450  1.00 15.08           O
ATOM    459  CB  ASP A  30     -15.345 -16.434  17.695  1.00 23.59           C
ATOM    460  CG  ASP A  30     -15.212 -16.746  16.213  1.00 37.91           C
ATOM    461  OD1 ASP A  30     -15.247 -15.759  15.438  1.00 55.97           O
ATOM    462  OD2 ASP A  30     -15.144 -17.947  15.882  1.00 38.94           O1-
ATOM    463  H   ASP A  30     -13.048 -17.499  18.338  1.00 14.31           H
ATOM    464  HA  ASP A  30     -13.895 -14.894  17.492  1.00 18.24           H
ATOM    465  HB2 ASP A  30     -15.470 -17.350  18.269  1.00 28.32           H
ATOM    466  HB3 ASP A  30     -16.222 -15.796  17.807  1.00 28.32           H
ATOM    467  N   ARG A  31     -13.899 -15.246  20.670  1.00 11.66           N
ATOM    468  CA  ARG A  31     -14.144 -14.534  21.939  1.00 14.54           C
ATOM    469  C   ARG A  31     -13.509 -13.145  21.955  1.00 16.54           C
ATOM    470  O   ARG A  31     -13.793 -12.378  22.870  1.00 14.55           O
ATOM    471  CB  ARG A  31     -13.638 -15.349  23.143  1.00 12.65           C
ATOM    472  CG  ARG A  31     -14.351 -16.696  23.286  1.00 17.58           C
ATOM    473  CD  ARG A  31     -13.683 -17.637  24.301  1.00 15.41           C
ATOM    474  NE  ARG A  31     -12.319 -17.981  23.880  1.00 16.27           N
ATOM    475  CZ  ARG A  31     -11.315 -18.400  24.656  1.00 16.34           C
ATOM    476  NH1 ARG A  31     -11.494 -18.667  25.947  1.00 22.91           N
ATOM    477  NH2 ARG A  31     -10.104 -18.546  24.135  1.00 16.81           N1+
ATOM    478  H   ARG A  31     -13.228 -16.005  20.671  1.00 14.01           H
ATOM    479  HA  ARG A  31     -15.218 -14.395  22.060  1.00 17.46           H
ATOM    480  HB2 ARG A  31     -12.560 -15.492  23.044  1.00 15.19           H
ATOM    481  HB3 ARG A  31     -13.817 -14.776  24.054  1.00 15.19           H
ATOM    482  HG2 ARG A  31     -15.380 -16.515  23.590  1.00 21.10           H
ATOM    483  HG3 ARG A  31     -14.364 -17.211  22.325  1.00 21.10           H
ATOM    484  HD2 ARG A  31     -13.670 -17.162  25.283  1.00 18.50           H
ATOM    485  HD3 ARG A  31     -14.276 -18.550  24.362  1.00 18.50           H
ATOM    486  HE  ARG A  31     -12.102 -17.803  22.911  1.00 19.53           H
ATOM    487 HH11 ARG A  31     -12.413 -18.562  26.355  1.00 27.50           H
ATOM    488 HH12 ARG A  31     -10.719 -18.972  26.515  1.00 27.50           H
ATOM    489 HH21 ARG A  31      -9.939 -18.345  23.158  1.00 20.19           H
ATOM    490 HH22 ARG A  31      -9.331 -18.855  24.706  1.00 20.19           H
ATOM    491  N   PHE A  32     -12.627 -12.843  20.996  1.00 13.51           N
ATOM    492  CA  PHE A  32     -11.882 -11.594  20.937  1.00 13.17           C
ATOM    493  C   PHE A  32     -12.286 -10.789  19.714  1.00 12.54           C
ATOM    494  O   PHE A  32     -12.618 -11.346  18.666  1.00 14.73           O
ATOM    495  CB  PHE A  32     -10.382 -11.890  20.860  1.00 13.35           C
ATOM    496  CG  PHE A  32      -9.863 -12.771  21.983  1.00 13.70           C
ATOM    497  CD1 PHE A  32      -9.855 -14.168  21.830  1.00 15.74           C
ATOM    498  CD2 PHE A  32      -9.410 -12.201  23.179  1.00 16.53           C
ATOM    499  CE1 PHE A  32      -9.362 -14.995  22.853  1.00 18.06           C
ATOM    500  CE2 PHE A  32      -8.931 -13.029  24.208  1.00 15.19           C
ATOM    501  CZ  PHE A  32      -8.898 -14.424  24.042  1.00 12.24           C
ATOM    502  H   PHE A  32     -12.444 -13.523  20.272  1.00 16.22           H
ATOM    503  HA  PHE A  32     -12.067 -11.007  21.833  1.00 15.81           H
ATOM    504  HB2 PHE A  32     -10.161 -12.368  19.904  1.00 16.03           H
ATOM    505  HB3 PHE A  32      -9.846 -10.943  20.891  1.00 16.03           H
ATOM    506  HD1 PHE A  32     -10.218 -14.612  20.918  1.00 18.90           H
ATOM    507  HD2 PHE A  32      -9.429 -11.129  23.310  1.00 19.84           H
ATOM    508  HE1 PHE A  32      -9.354 -16.066  22.730  1.00 21.69           H
ATOM    509  HE2 PHE A  32      -8.582 -12.591  25.130  1.00 18.24           H
ATOM    510  HZ  PHE A  32      -8.528 -15.057  24.835  1.00 14.69           H
ATOM    511  N   GLU A  33     -12.195  -9.468  19.849  1.00 13.54           N
ATOM    512  CA  GLU A  33     -12.324  -8.545  18.740  1.00 16.64           C
ATOM    513  C   GLU A  33     -11.455  -7.293  18.979  1.00 15.29           C
ATOM    514  O   GLU A  33     -10.887  -7.105  20.051  1.00 12.39           O
ATOM    515  CB  GLU A  33     -13.803  -8.184  18.507  1.00 14.03           C
ATOM    516  CG  GLU A  33     -14.402  -7.327  19.628  1.00 14.79           C
ATOM    517  CD  GLU A  33     -15.848  -6.899  19.382  1.00 23.35           C
ATOM    518  OE1 GLU A  33     -16.408  -7.257  18.323  1.00 25.00           O
ATOM    519  OE2 GLU A  33     -16.382  -6.221  20.275  1.00 25.53           O1-
ATOM    520  H   GLU A  33     -11.936  -9.077  20.745  1.00 16.25           H
ATOM    521  HA  GLU A  33     -11.950  -9.041  17.846  1.00 19.98           H
ATOM    522  HB2 GLU A  33     -13.893  -7.629  17.576  1.00 16.85           H
ATOM    523  HB3 GLU A  33     -14.378  -9.104  18.398  1.00 16.85           H
ATOM    524  HG2 GLU A  33     -14.349  -7.851  20.583  1.00 17.76           H
ATOM    525  HG3 GLU A  33     -13.815  -6.422  19.784  1.00 17.76           H
ATOM    526  N   GLY A  34     -11.315  -6.466  17.945  1.00 13.12           N
ATOM    527  CA  GLY A  34     -10.533  -5.239  17.964  1.00 11.57           C
ATOM    528  C   GLY A  34      -9.610  -5.144  16.769  1.00 11.93           C
ATOM    529  O   GLY A  34      -9.508  -6.066  15.950  1.00 11.20           O
ATOM    530  H   GLY A  34     -11.768  -6.704  17.074  1.00 15.76           H
ATOM    531  HA2 GLY A  34     -11.216  -4.394  17.946  1.00 13.89           H
ATOM    532  HA3 GLY A  34      -9.941  -5.178  18.876  1.00 13.89           H
ATOM    533  N   TYR A  35      -8.915  -4.005  16.697  1.00  8.36           N
ATOM    534  CA  TYR A  35      -7.955  -3.707  15.645  1.00 11.40           C
ATOM    535  C   TYR A  35      -6.939  -4.850  15.482  1.00 13.37           C
ATOM    536  O   TYR A  35      -6.776  -5.347  14.368  1.00 11.24           O
ATOM    537  CB  TYR A  35      -7.286  -2.357  15.919  1.00 11.08           C
ATOM    538  CG  TYR A  35      -6.214  -2.001  14.910  1.00 10.26           C
ATOM    539  CD1 TYR A  35      -6.498  -1.140  13.836  1.00 11.58           C
ATOM    540  CD2 TYR A  35      -4.938  -2.585  15.028  1.00 11.32           C
ATOM    541  CE1 TYR A  35      -5.501  -0.844  12.888  1.00 14.72           C
ATOM    542  CE2 TYR A  35      -3.955  -2.338  14.063  1.00 13.43           C
ATOM    543  CZ  TYR A  35      -4.224  -1.447  13.006  1.00 16.32           C
ATOM    544  OH  TYR A  35      -3.250  -1.211  12.096  1.00 16.36           O
ATOM    545  H   TYR A  35      -9.045  -3.314  17.421  1.00 10.04           H
ATOM    546  HA  TYR A  35      -8.499  -3.618  14.706  1.00 13.68           H
ATOM    547  HB2 TYR A  35      -8.058  -1.587  15.924  1.00 13.30           H
ATOM    548  HB3 TYR A  35      -6.821  -2.371  16.899  1.00 13.30           H
ATOM    549  HD1 TYR A  35      -7.484  -0.718  13.727  1.00 13.90           H
ATOM    550  HD2 TYR A  35      -4.710  -3.239  15.853  1.00 13.59           H
ATOM    551  HE1 TYR A  35      -5.712  -0.181  12.063  1.00 17.67           H
ATOM    552  HE2 TYR A  35      -2.999  -2.830  14.135  1.00 16.13           H
ATOM    553  HH  TYR A  35      -2.384  -1.492  12.398  1.00 19.64           H
ATOM    554  N   CYS A  36      -6.278  -5.270  16.578  1.00 11.50           N
ATOM    555  CA  CYS A  36      -5.249  -6.310  16.525  1.00 11.38           C
ATOM    556  C   CYS A  36      -5.829  -7.670  16.139  1.00 12.78           C
ATOM    557  O   CYS A  36      -5.123  -8.485  15.559  1.00 13.10           O
ATOM    558  CB  CYS A  36      -4.435  -6.383  17.824  1.00  9.79           C
ATOM    559  SG  CYS A  36      -3.254  -5.017  17.901  1.00 14.64           S
ATOM    560  H   CYS A  36      -6.510  -4.875  17.479  1.00 13.81           H
ATOM    561  HA  CYS A  36      -4.548  -6.026  15.742  1.00 13.66           H
ATOM    562  HB2 CYS A  36      -5.096  -6.326  18.686  1.00 11.75           H
ATOM    563  HB3 CYS A  36      -3.889  -7.324  17.874  1.00 11.75           H
ATOM    564  HG  CYS A  36      -3.055  -5.014  19.215  1.00 17.58           H
ATOM    565  N   ILE A  37      -7.085  -7.941  16.501  1.00 11.59           N
ATOM    566  CA  ILE A  37      -7.749  -9.196  16.178  1.00 15.45           C
ATOM    567  C   ILE A  37      -8.058  -9.265  14.683  1.00 11.74           C
ATOM    568  O   ILE A  37      -7.810 -10.298  14.070  1.00 11.71           O
ATOM    569  CB  ILE A  37      -8.987  -9.386  17.074  1.00 11.29           C
ATOM    570  CG1 ILE A  37      -8.619  -9.257  18.563  1.00 12.25           C
ATOM    571  CG2 ILE A  37      -9.641 -10.751  16.791  1.00 16.02           C
ATOM    572  CD1 ILE A  37      -7.452 -10.141  19.015  1.00 13.22           C
ATOM    573  H   ILE A  37      -7.626  -7.229  16.970  1.00 13.91           H
ATOM    574  HA  ILE A  37      -7.051 -10.007  16.389  1.00 18.55           H
ATOM    575  HB  ILE A  37      -9.711  -8.614  16.824  1.00 13.56           H
ATOM    576 HG12 ILE A  37      -8.366  -8.219  18.778  1.00 14.71           H
ATOM    577 HG13 ILE A  37      -9.491  -9.498  19.163  1.00 14.71           H
ATOM    578 HG21 ILE A  37     -10.468 -10.912  17.474  1.00 19.24           H
ATOM    579 HG22 ILE A  37     -10.026 -10.782  15.772  1.00 19.24           H
ATOM    580 HG23 ILE A  37      -8.923 -11.553  16.937  1.00 19.24           H
ATOM    581 HD11 ILE A  37      -7.334 -10.073  20.095  1.00 15.87           H
ATOM    582 HD12 ILE A  37      -7.641 -11.177  18.755  1.00 15.87           H
ATOM    583 HD13 ILE A  37      -6.521  -9.814  18.554  1.00 15.87           H
ATOM    584  N   ASP A  38      -8.558  -8.178  14.086  1.00 11.25           N
ATOM    585  CA  ASP A  38      -8.709  -8.075  12.646  1.00 11.85           C
ATOM    586  C   ASP A  38      -7.380  -8.145  11.904  1.00 13.09           C
ATOM    587  O   ASP A  38      -7.292  -8.812  10.873  1.00 13.43           O
ATOM    588  CB  ASP A  38      -9.462  -6.798  12.268  1.00 15.74           C
ATOM    589  CG  ASP A  38     -10.940  -6.808  12.636  1.00 15.56           C
ATOM    590  OD1 ASP A  38     -11.470  -7.871  13.023  1.00 14.61           O
ATOM    591  OD2 ASP A  38     -11.557  -5.739  12.469  1.00 14.32           O1-
ATOM    592  H   ASP A  38      -8.777  -7.361  14.641  1.00 13.51           H
ATOM    593  HA  ASP A  38      -9.306  -8.925  12.318  1.00 14.23           H
ATOM    594  HB2 ASP A  38      -8.987  -5.918  12.703  1.00 18.90           H
ATOM    595  HB3 ASP A  38      -9.395  -6.635  11.193  1.00 18.90           H
ATOM    596  N   LEU A  39      -6.357  -7.456  12.415  1.00 12.57           N
ATOM    597  CA  LEU A  39      -5.006  -7.509  11.883  1.00 16.02           C
ATOM    598  C   LEU A  39      -4.531  -8.957  11.811  1.00 13.65           C
ATOM    599  O   LEU A  39      -4.150  -9.417  10.741  1.00  9.59           O
ATOM    600  CB  LEU A  39      -4.065  -6.644  12.731  1.00 11.24           C
ATOM    601  CG  LEU A  39      -2.574  -6.747  12.322  1.00 13.75           C
ATOM    602  CD1 LEU A  39      -2.315  -6.268  10.890  1.00 15.37           C
ATOM    603  CD2 LEU A  39      -1.730  -5.923  13.305  1.00 17.01           C
ATOM    604  H   LEU A  39      -6.513  -6.893  13.240  1.00 15.09           H
ATOM    605  HA  LEU A  39      -5.033  -7.099  10.873  1.00 19.23           H
ATOM    606  HB2 LEU A  39      -4.394  -5.605  12.675  1.00 13.50           H
ATOM    607  HB3 LEU A  39      -4.146  -6.962  13.766  1.00 13.50           H
ATOM    608  HG  LEU A  39      -2.245  -7.783  12.395  1.00 16.51           H
ATOM    609 HD11 LEU A  39      -1.245  -6.295  10.681  1.00 18.45           H
ATOM    610 HD12 LEU A  39      -2.817  -6.929  10.185  1.00 18.45           H
ATOM    611 HD13 LEU A  39      -2.681  -5.250  10.755  1.00 18.45           H
ATOM    612 HD21 LEU A  39      -0.672  -6.059  13.083  1.00 20.43           H
ATOM    613 HD22 LEU A  39      -1.985  -4.866  13.225  1.00 20.43           H
ATOM    614 HD23 LEU A  39      -1.921  -6.263  14.323  1.00 20.43           H
ATOM    615  N   LEU A  40      -4.559  -9.659  12.949  1.00 13.71           N
ATOM    616  CA  LEU A  40      -4.113 -11.040  13.094  1.00  9.88           C
ATOM    617  C   LEU A  40      -4.832 -11.964  12.121  1.00 11.58           C
ATOM    618  O   LEU A  40      -4.184 -12.832  11.549  1.00  8.69           O
ATOM    619  CB  LEU A  40      -4.319 -11.493  14.546  1.00 10.42           C
ATOM    620  CG  LEU A  40      -3.994 -12.982  14.836  1.00 12.20           C
ATOM    621  CD1 LEU A  40      -2.570 -13.416  14.457  1.00 13.77           C
ATOM    622  CD2 LEU A  40      -4.211 -13.233  16.330  1.00 10.12           C
ATOM    623  H   LEU A  40      -4.904  -9.196  13.779  1.00 16.46           H
ATOM    624  HA  LEU A  40      -3.047 -11.064  12.871  1.00 11.86           H
ATOM    625  HB2 LEU A  40      -3.698 -10.868  15.189  1.00 12.52           H
ATOM    626  HB3 LEU A  40      -5.359 -11.313  14.817  1.00 12.52           H
ATOM    627  HG  LEU A  40      -4.702 -13.607  14.291  1.00 14.65           H
ATOM    628 HD11 LEU A  40      -2.502 -14.501  14.516  1.00 16.53           H
ATOM    629 HD12 LEU A  40      -2.330 -13.125  13.436  1.00 16.53           H
ATOM    630 HD13 LEU A  40      -1.841 -12.969  15.129  1.00 16.53           H
ATOM    631 HD21 LEU A  40      -3.920 -14.248  16.596  1.00 12.15           H
ATOM    632 HD22 LEU A  40      -3.626 -12.527  16.917  1.00 12.15           H
ATOM    633 HD23 LEU A  40      -5.265 -13.084  16.567  1.00 12.15           H
ATOM    634  N   ARG A  41      -6.153 -11.785  11.932  1.00 11.75           N
ATOM    635  CA  ARG A  41      -6.929 -12.602  11.012  1.00 11.72           C
ATOM    636  C   ARG A  41      -6.448 -12.418   9.569  1.00 14.44           C
ATOM    637  O   ARG A  41      -6.251 -13.407   8.863  1.00 12.84           O
ATOM    638  CB  ARG A  41      -8.436 -12.349  11.206  1.00 14.51           C
ATOM    639  CG  ARG A  41      -9.302 -13.253  10.310  1.00 16.09           C
ATOM    640  CD  ARG A  41     -10.777 -12.834  10.277  1.00 22.31           C
ATOM    641  NE  ARG A  41     -11.386 -12.803  11.622  1.00 33.47           N
ATOM    642  CZ  ARG A  41     -11.663 -11.695  12.328  1.00 32.95           C
ATOM    643  NH1 ARG A  41     -11.583 -10.489  11.777  1.00 26.38           N
ATOM    644  NH2 ARG A  41     -12.019 -11.793  13.609  1.00 36.10           N1+
ATOM    645  H   ARG A  41      -6.623 -11.033  12.420  1.00 14.11           H
ATOM    646  HA  ARG A  41      -6.743 -13.644  11.270  1.00 14.07           H
ATOM    647  HB2 ARG A  41      -8.682 -12.548  12.249  1.00 17.42           H
ATOM    648  HB3 ARG A  41      -8.665 -11.303  10.998  1.00 17.42           H
ATOM    649  HG2 ARG A  41      -8.942 -13.197   9.283  1.00 19.32           H
ATOM    650  HG3 ARG A  41      -9.216 -14.287  10.644  1.00 19.32           H
ATOM    651  HD2 ARG A  41     -10.815 -11.846   9.818  1.00 26.78           H
ATOM    652  HD3 ARG A  41     -11.345 -13.509   9.637  1.00 26.78           H
ATOM    653  HE  ARG A  41     -11.452 -13.686  12.106  1.00 40.17           H
ATOM    654 HH11 ARG A  41     -11.305 -10.390  10.810  1.00 31.67           H
ATOM    655 HH12 ARG A  41     -11.768  -9.660  12.326  1.00 31.67           H
ATOM    656 HH21 ARG A  41     -12.074 -12.695  14.057  1.00 43.33           H
ATOM    657 HH22 ARG A  41     -12.210 -10.954  14.137  1.00 43.33           H
ATOM    658  N   GLU A  42      -6.186 -11.181   9.152  1.00 10.24           N
ATOM    659  CA  GLU A  42      -5.636 -10.935   7.826  1.00 12.22           C
ATOM    660  C   GLU A  42      -4.220 -11.494   7.694  1.00 16.02           C
ATOM    661  O   GLU A  42      -3.903 -12.035   6.640  1.00 14.71           O
ATOM    662  CB  GLU A  42      -5.640  -9.451   7.444  1.00 10.85           C
ATOM    663  CG  GLU A  42      -7.037  -8.827   7.373  1.00 17.32           C
ATOM    664  CD  GLU A  42      -7.966  -9.607   6.455  1.00 28.84           C
ATOM    665  OE1 GLU A  42      -7.728  -9.602   5.230  1.00 24.85           O
ATOM    666  OE2 GLU A  42      -8.909 -10.209   7.016  1.00 27.12           O1-
ATOM    667  H   GLU A  42      -6.331 -10.395   9.771  1.00 12.30           H
ATOM    668  HA  GLU A  42      -6.266 -11.461   7.110  1.00 14.67           H
ATOM    669  HB2 GLU A  42      -5.037  -8.884   8.156  1.00 13.03           H
ATOM    670  HB3 GLU A  42      -5.172  -9.376   6.468  1.00 13.03           H
ATOM    671  HG2 GLU A  42      -7.458  -8.755   8.371  1.00 20.80           H
ATOM    672  HG3 GLU A  42      -6.900  -7.837   6.938  1.00 20.80           H
ATOM    673  N   LEU A  43      -3.375 -11.400   8.735  1.00 11.28           N
ATOM    674  CA  LEU A  43      -2.042 -11.993   8.693  1.00 11.94           C
ATOM    675  C   LEU A  43      -2.153 -13.491   8.396  1.00 11.92           C
ATOM    676  O   LEU A  43      -1.390 -14.023   7.598  1.00 12.43           O
ATOM    677  CB  LEU A  43      -1.266 -11.768  10.005  1.00 11.95           C
ATOM    678  CG  LEU A  43      -0.959 -10.299  10.368  1.00  9.99           C
ATOM    679  CD1 LEU A  43      -0.226 -10.213  11.716  1.00 12.28           C
ATOM    680  CD2 LEU A  43      -0.150  -9.552   9.297  1.00 12.72           C
ATOM    681  H   LEU A  43      -3.681 -10.957   9.591  1.00 13.54           H
ATOM    682  HA  LEU A  43      -1.490 -11.532   7.875  1.00 14.34           H
ATOM    683  HB2 LEU A  43      -1.827 -12.215  10.824  1.00 14.35           H
ATOM    684  HB3 LEU A  43      -0.316 -12.304   9.934  1.00 14.35           H
ATOM    685  HG  LEU A  43      -1.882  -9.757  10.482  1.00 12.00           H
ATOM    686 HD11 LEU A  43      -0.137  -9.170  12.024  1.00 14.75           H
ATOM    687 HD12 LEU A  43      -0.777 -10.759  12.480  1.00 14.75           H
ATOM    688 HD13 LEU A  43       0.768 -10.638  11.621  1.00 14.75           H
ATOM    689 HD21 LEU A  43      -0.002  -8.517   9.610  1.00 15.27           H
ATOM    690 HD22 LEU A  43       0.821 -10.024   9.161  1.00 15.27           H
ATOM    691 HD23 LEU A  43      -0.689  -9.539   8.351  1.00 15.27           H
ATOM    692  N   SER A  44      -3.106 -14.163   9.047  1.00 10.44           N
ATOM    693  CA  SER A  44      -3.222 -15.607   8.972  1.00 12.93           C
ATOM    694  C   SER A  44      -3.633 -16.064   7.566  1.00 13.67           C
ATOM    695  O   SER A  44      -3.145 -17.093   7.109  1.00 12.46           O
ATOM    696  CB  SER A  44      -4.157 -16.116  10.070  1.00 13.22           C
ATOM    697  OG  SER A  44      -5.519 -15.944   9.755  1.00 11.72           O
ATOM    698  H   SER A  44      -3.722 -13.658   9.668  1.00 12.54           H
ATOM    699  HA  SER A  44      -2.235 -16.015   9.185  1.00 15.53           H
ATOM    700  HB2 SER A  44      -3.973 -17.174  10.232  1.00 15.87           H
ATOM    701  HB3 SER A  44      -3.935 -15.588  10.998  1.00 15.87           H
ATOM    702  HG  SER A  44      -5.688 -15.007   9.607  1.00 14.07           H
ATOM    703  N   THR A  45      -4.510 -15.323   6.877  1.00 10.66           N
ATOM    704  CA  THR A  45      -5.021 -15.715   5.562  1.00 14.16           C
ATOM    705  C   THR A  45      -4.049 -15.302   4.450  1.00 12.63           C
ATOM    706  O   THR A  45      -3.902 -16.027   3.473  1.00 10.23           O
ATOM    707  CB  THR A  45      -6.444 -15.181   5.335  1.00 15.18           C
ATOM    708  OG1 THR A  45      -6.461 -13.770   5.395  1.00 15.11           O
ATOM    709  CG2 THR A  45      -7.458 -15.765   6.331  1.00 15.77           C
ATOM    710  H   THR A  45      -4.827 -14.447   7.265  1.00 12.80           H
ATOM    711  HA  THR A  45      -5.085 -16.804   5.548  1.00 17.00           H
ATOM    712  HB  THR A  45      -6.752 -15.492   4.334  1.00 18.22           H
ATOM    713  HG1 THR A  45      -6.311 -13.493   6.302  1.00 18.15           H
ATOM    714 HG21 THR A  45      -8.459 -15.406   6.094  1.00 18.93           H
ATOM    715 HG22 THR A  45      -7.451 -16.852   6.283  1.00 18.93           H
ATOM    716 HG23 THR A  45      -7.214 -15.449   7.343  1.00 18.93           H
ATOM    717  N   ILE A  46      -3.346 -14.177   4.605  1.00  9.80           N
ATOM    718  CA  ILE A  46      -2.257 -13.797   3.716  1.00 12.04           C
ATOM    719  C   ILE A  46      -1.144 -14.839   3.755  1.00 15.00           C
ATOM    720  O   ILE A  46      -0.616 -15.168   2.696  1.00 12.06           O
ATOM    721  CB  ILE A  46      -1.746 -12.371   4.027  1.00  8.92           C
ATOM    722  CG1 ILE A  46      -2.848 -11.328   3.713  1.00 20.21           C
ATOM    723  CG2 ILE A  46      -0.458 -12.072   3.229  1.00 10.40           C
ATOM    724  CD1 ILE A  46      -2.508  -9.921   4.240  1.00 13.17           C
ATOM    725  H   ILE A  46      -3.569 -13.555   5.370  1.00 11.77           H
ATOM    726  HA  ILE A  46      -2.655 -13.784   2.700  1.00 14.46           H
ATOM    727  HB  ILE A  46      -1.505 -12.322   5.091  1.00 10.71           H
ATOM    728 HG12 ILE A  46      -2.997 -11.272   2.634  1.00 24.26           H
ATOM    729 HG13 ILE A  46      -3.798 -11.630   4.150  1.00 24.26           H
ATOM    730 HG21 ILE A  46      -0.148 -11.040   3.353  1.00 12.49           H
ATOM    731 HG22 ILE A  46       0.359 -12.699   3.577  1.00 12.49           H
ATOM    732 HG23 ILE A  46      -0.628 -12.253   2.167  1.00 12.49           H
ATOM    733 HD11 ILE A  46      -3.362  -9.268   4.070  1.00 15.81           H
ATOM    734 HD12 ILE A  46      -2.292  -9.960   5.309  1.00 15.81           H
ATOM    735 HD13 ILE A  46      -1.658  -9.502   3.706  1.00 15.81           H
ATOM    736  N   LEU A  47      -0.790 -15.350   4.946  1.00  9.23           N
ATOM    737  CA  LEU A  47       0.391 -16.190   5.141  1.00 10.48           C
ATOM    738  C   LEU A  47       0.094 -17.678   5.280  1.00  9.77           C
ATOM    739  O   LEU A  47       1.031 -18.473   5.308  1.00 15.12           O
ATOM    740  CB  LEU A  47       1.213 -15.660   6.325  1.00 11.18           C
ATOM    741  CG  LEU A  47       1.724 -14.225   6.098  1.00 13.81           C
ATOM    742  CD1 LEU A  47       2.453 -13.757   7.360  1.00 11.55           C
ATOM    743  CD2 LEU A  47       2.664 -14.123   4.882  1.00 10.83           C
ATOM    744  H   LEU A  47      -1.284 -15.038   5.770  1.00 11.09           H
ATOM    745  HA  LEU A  47       1.016 -16.114   4.253  1.00 12.58           H
ATOM    746  HB2 LEU A  47       0.585 -15.681   7.215  1.00 13.43           H
ATOM    747  HB3 LEU A  47       2.066 -16.314   6.500  1.00 13.43           H
ATOM    748  HG  LEU A  47       0.874 -13.563   5.936  1.00 16.58           H
ATOM    749 HD11 LEU A  47       2.751 -12.720   7.244  1.00 13.87           H
ATOM    750 HD12 LEU A  47       1.776 -13.818   8.209  1.00 13.87           H
ATOM    751 HD13 LEU A  47       3.331 -14.374   7.547  1.00 13.87           H
ATOM    752 HD21 LEU A  47       3.075 -13.115   4.821  1.00 13.01           H
ATOM    753 HD22 LEU A  47       3.482 -14.839   4.963  1.00 13.01           H
ATOM    754 HD23 LEU A  47       2.118 -14.308   3.960  1.00 13.01           H
ATOM    755  N   GLY A  48      -1.174 -18.070   5.389  1.00 14.90           N
ATOM    756  CA  GLY A  48      -1.594 -19.465   5.444  1.00 13.91           C
ATOM    757  C   GLY A  48      -1.228 -20.181   6.741  1.00 19.45           C
ATOM    758  O   GLY A  48      -0.896 -21.364   6.706  1.00 14.89           O
ATOM    759  H   GLY A  48      -1.899 -17.365   5.385  1.00 17.89           H
ATOM    760  HA2 GLY A  48      -2.674 -19.518   5.306  1.00 16.71           H
ATOM    761  HA3 GLY A  48      -1.101 -20.002   4.636  1.00 16.71           H
ATOM    762  N   PHE A  49      -1.332 -19.510   7.887  1.00 15.01           N
ATOM    763  CA  PHE A  49      -1.175 -20.169   9.187  1.00 18.61           C
ATOM    764  C   PHE A  49      -2.489 -20.232   9.945  1.00 13.09           C
ATOM    765  O   PHE A  49      -3.405 -19.443   9.729  1.00 15.72           O
ATOM    766  CB  PHE A  49      -0.064 -19.533  10.026  1.00 11.38           C
ATOM    767  CG  PHE A  49      -0.266 -18.111  10.480  1.00 14.65           C
ATOM    768  CD1 PHE A  49      -1.040 -17.839  11.622  1.00 19.88           C
ATOM    769  CD2 PHE A  49       0.413 -17.062   9.834  1.00 13.90           C
ATOM    770  CE1 PHE A  49      -1.178 -16.523  12.087  1.00 14.07           C
ATOM    771  CE2 PHE A  49       0.293 -15.750  10.313  1.00 14.22           C
ATOM    772  CZ  PHE A  49      -0.513 -15.475  11.431  1.00 12.47           C
ATOM    773  H   PHE A  49      -1.653 -18.552   7.869  1.00 18.02           H
ATOM    774  HA  PHE A  49      -0.858 -21.200   9.036  1.00 22.34           H
ATOM    775  HB2 PHE A  49       0.072 -20.139  10.919  1.00 13.67           H
ATOM    776  HB3 PHE A  49       0.864 -19.598   9.459  1.00 13.67           H
ATOM    777  HD1 PHE A  49      -1.535 -18.642  12.143  1.00 23.87           H
ATOM    778  HD2 PHE A  49       1.039 -17.266   8.978  1.00 16.69           H
ATOM    779  HE1 PHE A  49      -1.789 -16.315  12.954  1.00 16.89           H
ATOM    780  HE2 PHE A  49       0.822 -14.947   9.826  1.00 17.07           H
ATOM    781  HZ  PHE A  49      -0.610 -14.463  11.794  1.00 14.97           H
ATOM    782  N   THR A  50      -2.565 -21.206  10.848  1.00 16.58           N
ATOM    783  CA  THR A  50      -3.609 -21.282  11.862  1.00 16.31           C
ATOM    784  C   THR A  50      -2.985 -20.877  13.191  1.00 18.21           C
ATOM    785  O   THR A  50      -1.767 -20.912  13.355  1.00 17.59           O
ATOM    786  CB  THR A  50      -4.187 -22.701  11.950  1.00 19.00           C
ATOM    787  OG1 THR A  50      -3.176 -23.631  12.285  1.00 19.67           O
ATOM    788  CG2 THR A  50      -4.825 -23.104  10.617  1.00 22.48           C
ATOM    789  H   THR A  50      -1.782 -21.840  10.942  1.00 19.90           H
ATOM    790  HA  THR A  50      -4.423 -20.595  11.633  1.00 19.57           H
ATOM    791  HB  THR A  50      -4.952 -22.717  12.727  1.00 22.80           H
ATOM    792  HG1 THR A  50      -2.884 -23.463  13.184  1.00 23.62           H
ATOM    793 HG21 THR A  50      -5.265 -24.095  10.719  1.00 26.98           H
ATOM    794 HG22 THR A  50      -5.600 -22.388  10.345  1.00 26.98           H
ATOM    795 HG23 THR A  50      -4.071 -23.150   9.831  1.00 26.98           H
ATOM    796  N   TYR A  51      -3.823 -20.462  14.136  1.00 15.37           N
ATOM    797  CA  TYR A  51      -3.353 -19.850  15.370  1.00 12.35           C
ATOM    798  C   TYR A  51      -4.382 -19.959  16.483  1.00 11.12           C
ATOM    799  O   TYR A  51      -5.573 -20.101  16.237  1.00 13.16           O
ATOM    800  CB  TYR A  51      -2.961 -18.386  15.116  1.00  9.32           C
ATOM    801  CG  TYR A  51      -4.110 -17.495  14.706  1.00 12.64           C
ATOM    802  CD1 TYR A  51      -4.804 -16.728  15.664  1.00 13.90           C
ATOM    803  CD2 TYR A  51      -4.537 -17.492  13.369  1.00 12.71           C
ATOM    804  CE1 TYR A  51      -5.911 -15.943  15.286  1.00 12.65           C
ATOM    805  CE2 TYR A  51      -5.627 -16.699  12.990  1.00 13.75           C
ATOM    806  CZ  TYR A  51      -6.303 -15.901  13.932  1.00 15.84           C
ATOM    807  OH  TYR A  51      -7.337 -15.116  13.515  1.00 13.52           O
ATOM    808  H   TYR A  51      -4.817 -20.444  13.954  1.00 18.46           H
ATOM    809  HA  TYR A  51      -2.469 -20.393  15.682  1.00 14.83           H
ATOM    810  HB2 TYR A  51      -2.539 -17.995  16.039  1.00 11.19           H
ATOM    811  HB3 TYR A  51      -2.183 -18.349  14.355  1.00 11.19           H
ATOM    812  HD1 TYR A  51      -4.493 -16.749  16.698  1.00 16.68           H
ATOM    813  HD2 TYR A  51      -4.033 -18.101  12.633  1.00 15.27           H
ATOM    814  HE1 TYR A  51      -6.447 -15.357  16.017  1.00 15.18           H
ATOM    815  HE2 TYR A  51      -5.985 -16.733  11.980  1.00 16.51           H
ATOM    816  HH  TYR A  51      -7.409 -14.453  14.026  1.00 16.23           H
ATOM    817  N   GLU A  52      -3.899 -19.878  17.714  1.00 13.10           N
ATOM    818  CA  GLU A  52      -4.709 -19.718  18.908  1.00 12.03           C
ATOM    819  C   GLU A  52      -4.257 -18.444  19.615  1.00 13.03           C
ATOM    820  O   GLU A  52      -3.079 -18.306  19.948  1.00 16.04           O
ATOM    821  CB  GLU A  52      -4.526 -20.941  19.813  1.00 12.89           C
ATOM    822  CG  GLU A  52      -5.494 -20.869  21.003  1.00 14.77           C
ATOM    823  CD  GLU A  52      -5.208 -21.872  22.130  1.00 24.25           C
ATOM    824  OE1 GLU A  52      -6.146 -22.125  22.910  1.00 23.29           O
ATOM    825  OE2 GLU A  52      -4.051 -22.338  22.243  1.00 22.31           O1-
ATOM    826  H   GLU A  52      -2.898 -19.789  17.830  1.00 15.73           H
ATOM    827  HA  GLU A  52      -5.764 -19.627  18.646  1.00 14.44           H
ATOM    828  HB2 GLU A  52      -4.734 -21.847  19.243  1.00 15.48           H
ATOM    829  HB3 GLU A  52      -3.494 -20.979  20.165  1.00 15.48           H
ATOM    830  HG2 GLU A  52      -5.441 -19.886  21.462  1.00 17.74           H
ATOM    831  HG3 GLU A  52      -6.525 -20.972  20.664  1.00 17.74           H
ATOM    832  N   ILE A  53      -5.207 -17.542  19.886  1.00 12.79           N
ATOM    833  CA  ILE A  53      -5.001 -16.367  20.729  1.00 13.42           C
ATOM    834  C   ILE A  53      -4.922 -16.806  22.192  1.00 18.55           C
ATOM    835  O   ILE A  53      -5.781 -17.557  22.645  1.00 15.37           O
ATOM    836  CB  ILE A  53      -6.153 -15.361  20.488  1.00 10.59           C
ATOM    837  CG1 ILE A  53      -6.169 -14.868  19.025  1.00 10.74           C
ATOM    838  CG2 ILE A  53      -6.038 -14.150  21.429  1.00 13.65           C
ATOM    839  CD1 ILE A  53      -7.499 -14.225  18.629  1.00 17.37           C
ATOM    840  H   ILE A  53      -6.149 -17.718  19.567  1.00 15.35           H
ATOM    841  HA  ILE A  53      -4.063 -15.884  20.454  1.00 16.11           H
ATOM    842  HB  ILE A  53      -7.098 -15.863  20.699  1.00 12.71           H
ATOM    843 HG12 ILE A  53      -5.359 -14.155  18.873  1.00 12.90           H
ATOM    844 HG13 ILE A  53      -6.011 -15.704  18.345  1.00 12.90           H
ATOM    845 HG21 ILE A  53      -6.842 -13.441  21.247  1.00 16.39           H
ATOM    846 HG22 ILE A  53      -6.114 -14.464  22.469  1.00 16.39           H
ATOM    847 HG23 ILE A  53      -5.082 -13.655  21.265  1.00 16.39           H
ATOM    848 HD11 ILE A  53      -7.470 -13.944  17.579  1.00 20.86           H
ATOM    849 HD12 ILE A  53      -8.312 -14.928  18.789  1.00 20.86           H
ATOM    850 HD13 ILE A  53      -7.685 -13.334  19.224  1.00 20.86           H
ATOM    851  N   ARG A  54      -3.937 -16.284  22.934  1.00  9.88           N
ATOM    852  CA  ARG A  54      -3.840 -16.329  24.390  1.00 15.32           C
ATOM    853  C   ARG A  54      -3.550 -14.943  24.935  1.00 12.87           C
ATOM    854  O   ARG A  54      -2.962 -14.110  24.241  1.00 13.59           O
ATOM    855  CB  ARG A  54      -2.695 -17.267  24.794  1.00 19.90           C
ATOM    856  CG  ARG A  54      -3.027 -18.698  24.364  1.00 22.59           C
ATOM    857  CD  ARG A  54      -1.960 -19.651  24.874  1.00 25.24           C
ATOM    858  NE  ARG A  54      -2.242 -21.006  24.395  1.00 20.56           N
ATOM    859  CZ  ARG A  54      -1.588 -22.097  24.778  1.00 26.85           C
ATOM    860  NH1 ARG A  54      -0.472 -22.015  25.501  1.00 22.56           N
ATOM    861  NH2 ARG A  54      -2.077 -23.282  24.428  1.00 24.69           N1+
ATOM    862  H   ARG A  54      -3.246 -15.713  22.465  1.00 11.86           H
ATOM    863  HA  ARG A  54      -4.773 -16.683  24.831  1.00 18.39           H
ATOM    864  HB2 ARG A  54      -1.764 -16.937  24.326  1.00 23.89           H
ATOM    865  HB3 ARG A  54      -2.570 -17.244  25.878  1.00 23.89           H
ATOM    866  HG2 ARG A  54      -3.990 -18.989  24.787  1.00 27.12           H
ATOM    867  HG3 ARG A  54      -3.075 -18.768  23.276  1.00 27.12           H
ATOM    868  HD2 ARG A  54      -1.004 -19.326  24.464  1.00 30.30           H
ATOM    869  HD3 ARG A  54      -1.906 -19.633  25.964  1.00 30.30           H
ATOM    870  HE  ARG A  54      -3.081 -21.136  23.845  1.00 24.68           H
ATOM    871 HH11 ARG A  54      -0.103 -21.108  25.755  1.00 27.08           H
ATOM    872 HH12 ARG A  54       0.010 -22.852  25.783  1.00 27.08           H
ATOM    873 HH21 ARG A  54      -2.923 -23.320  23.874  1.00 29.64           H
ATOM    874 HH22 ARG A  54      -1.608 -24.129  24.703  1.00 29.64           H
ATOM    875  N   LEU A  55      -3.991 -14.700  26.177  1.00  9.43           N
ATOM    876  CA  LEU A  55      -3.669 -13.466  26.884  1.00 12.96           C
ATOM    877  C   LEU A  55      -2.385 -13.679  27.670  1.00 10.17           C
ATOM    878  O   LEU A  55      -2.304 -14.628  28.445  1.00 12.33           O
ATOM    879  CB  LEU A  55      -4.829 -13.046  27.802  1.00 12.29           C
ATOM    880  CG  LEU A  55      -6.104 -12.667  27.029  1.00 12.79           C
ATOM    881  CD1 LEU A  55      -7.284 -12.631  28.003  1.00 10.98           C
ATOM    882  CD2 LEU A  55      -5.915 -11.330  26.297  1.00 10.64           C
ATOM    883  H   LEU A  55      -4.469 -15.425  26.689  1.00 11.32           H
ATOM    884  HA  LEU A  55      -3.496 -12.668  26.166  1.00 15.56           H
ATOM    885  HB2 LEU A  55      -5.048 -13.886  28.464  1.00 14.76           H
ATOM    886  HB3 LEU A  55      -4.518 -12.206  28.424  1.00 14.76           H
ATOM    887  HG  LEU A  55      -6.314 -13.435  26.283  1.00 15.36           H
ATOM    888 HD11 LEU A  55      -8.192 -12.358  27.471  1.00 13.19           H
ATOM    889 HD12 LEU A  55      -7.421 -13.619  28.441  1.00 13.19           H
ATOM    890 HD13 LEU A  55      -7.099 -11.906  28.797  1.00 13.19           H
ATOM    891 HD21 LEU A  55      -6.840 -11.050  25.792  1.00 12.77           H
ATOM    892 HD22 LEU A  55      -5.647 -10.549  27.009  1.00 12.77           H
ATOM    893 HD23 LEU A  55      -5.130 -11.411  25.549  1.00 12.77           H
ATOM    894  N   VAL A  56      -1.416 -12.777  27.483  1.00 12.45           N
ATOM    895  CA  VAL A  56      -0.150 -12.764  28.201  1.00 11.75           C
ATOM    896  C   VAL A  56      -0.406 -12.992  29.690  1.00 12.41           C
ATOM    897  O   VAL A  56      -1.216 -12.308  30.305  1.00 11.54           O
ATOM    898  CB  VAL A  56       0.623 -11.467  27.912  1.00 11.71           C
ATOM    899  CG1 VAL A  56      -0.053 -10.169  28.390  1.00  8.85           C
ATOM    900  CG2 VAL A  56       2.014 -11.560  28.546  1.00  9.94           C
ATOM    901  H   VAL A  56      -1.575 -12.033  26.821  1.00 14.94           H
ATOM    902  HA  VAL A  56       0.450 -13.593  27.822  1.00 14.11           H
ATOM    903  HB  VAL A  56       0.752 -11.388  26.835  1.00 14.06           H
ATOM    904 HG11 VAL A  56       0.509  -9.312  28.022  1.00 10.63           H
ATOM    905 HG12 VAL A  56      -1.069 -10.111  28.003  1.00 10.63           H
ATOM    906 HG13 VAL A  56      -0.076 -10.135  29.475  1.00 10.63           H
ATOM    907 HG21 VAL A  56       2.564 -10.647  28.342  1.00 11.93           H
ATOM    908 HG22 VAL A  56       1.941 -11.690  29.625  1.00 11.93           H
ATOM    909 HG23 VAL A  56       2.557 -12.402  28.121  1.00 11.93           H
ATOM    910  N   GLU A  57       0.213 -14.032  30.242  1.00 13.56           N
ATOM    911  CA  GLU A  57      -0.192 -14.547  31.540  1.00 16.25           C
ATOM    912  C   GLU A  57       0.032 -13.508  32.659  1.00 13.63           C
ATOM    913  O   GLU A  57      -0.783 -13.388  33.573  1.00 15.37           O
ATOM    914  CB  GLU A  57       0.568 -15.858  31.800  1.00 14.96           C
ATOM    915  CG  GLU A  57       0.238 -16.494  33.163  1.00 20.58           C
ATOM    916  CD  GLU A  57      -1.067 -17.288  33.205  1.00 28.27           C
ATOM    917  OE1 GLU A  57      -1.682 -17.489  32.133  1.00 21.94           O
ATOM    918  OE2 GLU A  57      -1.420 -17.688  34.338  1.00 31.21           O1-
ATOM    919  H   GLU A  57       0.854 -14.582  29.686  1.00 16.28           H
ATOM    920  HA  GLU A  57      -1.257 -14.776  31.488  1.00 19.51           H
ATOM    921  HB2 GLU A  57       0.354 -16.562  30.995  1.00 17.96           H
ATOM    922  HB3 GLU A  57       1.635 -15.669  31.775  1.00 17.96           H
ATOM    923  HG2 GLU A  57       1.039 -17.190  33.427  1.00 24.71           H
ATOM    924  HG3 GLU A  57       0.249 -15.775  33.979  1.00 24.71           H
ATOM    925  N   ASP A  58       1.148 -12.768  32.598  1.00 13.18           N
ATOM    926  CA  ASP A  58       1.526 -11.822  33.631  1.00 12.27           C
ATOM    927  C   ASP A  58       0.957 -10.423  33.389  1.00 15.26           C
ATOM    928  O   ASP A  58       1.247  -9.546  34.193  1.00 12.60           O
ATOM    929  CB  ASP A  58       3.046 -11.751  33.784  1.00 12.63           C
ATOM    930  CG  ASP A  58       3.828 -11.057  32.673  1.00 13.55           C
ATOM    931  OD1 ASP A  58       3.221 -10.664  31.657  1.00 12.30           O
ATOM    932  OD2 ASP A  58       5.051 -10.916  32.866  1.00 13.81           O1-
ATOM    933  H   ASP A  58       1.785 -12.899  31.825  1.00 15.82           H
ATOM    934  HA  ASP A  58       1.138 -12.181  34.584  1.00 14.73           H
ATOM    935  HB2 ASP A  58       3.316 -11.292  34.729  1.00 15.16           H
ATOM    936  HB3 ASP A  58       3.440 -12.764  33.882  1.00 15.16           H
ATOM    937  N   GLY A  59       0.205 -10.188  32.302  1.00 10.87           N
ATOM    938  CA  GLY A  59      -0.442  -8.905  32.035  1.00 15.15           C
ATOM    939  C   GLY A  59       0.519  -7.761  31.689  1.00 13.60           C
ATOM    940  O   GLY A  59       0.163  -6.606  31.923  1.00 13.18           O
ATOM    941  H   GLY A  59       0.017 -10.954  31.668  1.00 13.06           H
ATOM    942  HA2 GLY A  59      -1.129  -9.007  31.205  1.00 18.19           H
ATOM    943  HA3 GLY A  59      -1.003  -8.618  32.925  1.00 18.19           H
ATOM    944  N   LYS A  60       1.706  -8.043  31.138  1.00 11.57           N
ATOM    945  CA  LYS A  60       2.724  -7.033  30.844  1.00 11.65           C
ATOM    946  C   LYS A  60       3.129  -7.072  29.363  1.00 13.10           C
ATOM    947  O   LYS A  60       3.022  -8.090  28.679  1.00 12.06           O
ATOM    948  CB  LYS A  60       3.957  -7.247  31.739  1.00 14.53           C
ATOM    949  CG  LYS A  60       3.733  -7.244  33.268  1.00 19.25           C
ATOM    950  CD  LYS A  60       3.678  -5.865  33.919  1.00 32.76           C
ATOM    951  CE  LYS A  60       3.565  -5.952  35.454  1.00 35.61           C
ATOM    952  NZ  LYS A  60       4.702  -6.661  36.079  1.00 39.45           N1+
ATOM    953  H   LYS A  60       1.968  -9.014  31.016  1.00 13.89           H
ATOM    954  HA  LYS A  60       2.332  -6.042  31.057  1.00 13.98           H
ATOM    955  HB2 LYS A  60       4.415  -8.201  31.488  1.00 17.45           H
ATOM    956  HB3 LYS A  60       4.687  -6.472  31.498  1.00 17.45           H
ATOM    957  HG2 LYS A  60       2.839  -7.801  33.523  1.00 23.10           H
ATOM    958  HG3 LYS A  60       4.581  -7.776  33.701  1.00 23.10           H
ATOM    959  HD2 LYS A  60       4.573  -5.304  33.656  1.00 39.32           H
ATOM    960  HD3 LYS A  60       2.808  -5.329  33.535  1.00 39.32           H
ATOM    961  HE2 LYS A  60       3.470  -4.952  35.881  1.00 42.74           H
ATOM    962  HE3 LYS A  60       2.655  -6.508  35.684  1.00 42.74           H
ATOM    963  HZ1 LYS A  60       4.691  -6.517  37.077  1.00 47.35           H
ATOM    964  HZ2 LYS A  60       4.634  -7.654  35.897  1.00 47.35           H
ATOM    965  HZ3 LYS A  60       5.576  -6.315  35.705  1.00 47.35           H
ATOM    966  N   TYR A  61       3.611  -5.935  28.867  1.00 13.75           N
ATOM    967  CA  TYR A  61       4.031  -5.778  27.471  1.00 10.53           C
ATOM    968  C   TYR A  61       5.466  -6.337  27.330  1.00 11.66           C
ATOM    969  O   TYR A  61       5.715  -7.246  26.568  1.00 12.64           O
ATOM    970  CB  TYR A  61       3.945  -4.317  26.995  1.00  9.77           C
ATOM    971  CG  TYR A  61       2.530  -3.962  26.634  1.00  9.80           C
ATOM    972  CD1 TYR A  61       1.548  -3.763  27.613  1.00 11.20           C
ATOM    973  CD2 TYR A  61       2.186  -3.839  25.277  1.00 13.12           C
ATOM    974  CE1 TYR A  61       0.230  -3.467  27.254  1.00 11.00           C
ATOM    975  CE2 TYR A  61       0.888  -3.520  24.897  1.00 14.30           C
ATOM    976  CZ  TYR A  61      -0.080  -3.344  25.892  1.00  9.89           C
ATOM    977  OH  TYR A  61      -1.397  -3.097  25.561  1.00 12.16           O
ATOM    978  H   TYR A  61       3.666  -5.155  29.475  1.00 16.51           H
ATOM    979  HA  TYR A  61       3.368  -6.398  26.804  1.00 12.65           H
ATOM    980  HB2 TYR A  61       4.325  -3.618  27.769  1.00 11.73           H
ATOM    981  HB3 TYR A  61       4.625  -4.150  26.132  1.00 11.73           H
ATOM    982  HD1 TYR A  61       1.788  -3.857  28.668  1.00 13.45           H
ATOM    983  HD2 TYR A  61       2.944  -3.965  24.499  1.00 15.76           H
ATOM    984  HE1 TYR A  61      -0.530  -3.305  28.004  1.00 13.21           H
ATOM    985  HE2 TYR A  61       0.644  -3.376  23.841  1.00 17.17           H
ATOM    986  HH  TYR A  61      -1.487  -2.814  24.601  1.00 14.60           H
ATOM    987  N   GLY A  62       6.386  -5.800  28.150  1.00 11.47           N
ATOM    988  CA  GLY A  62       7.759  -6.263  28.224  1.00 15.14           C
ATOM    989  C   GLY A  62       8.753  -5.171  28.588  1.00 14.28           C
ATOM    990  O   GLY A  62       9.007  -4.246  27.812  1.00 13.60           O
ATOM    991  H   GLY A  62       6.112  -5.051  28.771  1.00 13.78           H
ATOM    992  HA2 GLY A  62       7.795  -7.041  28.978  1.00 18.18           H
ATOM    993  HA3 GLY A  62       8.064  -6.706  27.281  1.00 18.18           H
ATOM    994  N   ALA A  63       9.336  -5.324  29.776  1.00 12.00           N
ATOM    995  CA  ALA A  63      10.414  -4.514  30.312  1.00 13.80           C
ATOM    996  C   ALA A  63      11.400  -5.406  31.051  1.00 14.62           C
ATOM    997  O   ALA A  63      11.070  -6.520  31.455  1.00 13.13           O
ATOM    998  CB  ALA A  63       9.829  -3.478  31.262  1.00 17.14           C
ATOM    999  H   ALA A  63       9.016  -6.080  30.368  1.00 14.40           H
ATOM   1000  HA  ALA A  63      10.945  -4.008  29.510  1.00 16.57           H
ATOM   1001  HB1 ALA A  63      10.616  -2.830  31.646  1.00 20.58           H
ATOM   1002  HB2 ALA A  63       9.115  -2.889  30.700  1.00 20.58           H
ATOM   1003  HB3 ALA A  63       9.320  -3.972  32.091  1.00 20.58           H
ATOM   1004  N   GLN A  64      12.616  -4.892  31.197  1.00 17.06           N
ATOM   1005  CA  GLN A  64      13.692  -5.522  31.917  1.00 15.72           C
ATOM   1006  C   GLN A  64      13.773  -4.935  33.331  1.00 21.55           C
ATOM   1007  O   GLN A  64      13.797  -3.720  33.522  1.00 17.77           O
ATOM   1008  CB  GLN A  64      14.983  -5.301  31.121  1.00 22.43           C
ATOM   1009  CG  GLN A  64      16.140  -6.080  31.747  1.00 21.66           C
ATOM   1010  CD  GLN A  64      17.359  -6.135  30.828  1.00 21.27           C
ATOM   1011  OE1 GLN A  64      17.716  -5.155  30.190  1.00 24.65           O
ATOM   1012  NE2 GLN A  64      18.039  -7.274  30.782  1.00 22.18           N
ATOM   1013  H   GLN A  64      12.802  -3.974  30.817  1.00 20.48           H
ATOM   1014  HA  GLN A  64      13.510  -6.592  31.976  1.00 18.87           H
ATOM   1015  HB2 GLN A  64      14.833  -5.627  30.096  1.00 26.93           H
ATOM   1016  HB3 GLN A  64      15.229  -4.238  31.114  1.00 26.93           H
ATOM   1017  HG2 GLN A  64      16.425  -5.548  32.654  1.00 26.00           H
ATOM   1018  HG3 GLN A  64      15.808  -7.086  31.997  1.00 26.00           H
ATOM   1019 HE21 GLN A  64      17.733  -8.066  31.330  1.00 26.62           H
ATOM   1020 HE22 GLN A  64      18.884  -7.328  30.232  1.00 26.62           H
ATOM   1021  N   ASP A  65      13.802  -5.822  34.320  1.00 22.30           N
ATOM   1022  CA  ASP A  65      13.898  -5.477  35.730  1.00 24.89           C
ATOM   1023  C   ASP A  65      15.264  -4.811  35.984  1.00 22.26           C
ATOM   1024  O   ASP A  65      16.312  -5.323  35.592  1.00 22.39           O
ATOM   1025  CB  ASP A  65      13.703  -6.772  36.524  1.00 23.22           C
ATOM   1026  CG  ASP A  65      13.604  -6.542  38.035  1.00 28.90           C
ATOM   1027  OD1 ASP A  65      14.590  -6.050  38.618  1.00 24.31           O
ATOM   1028  OD2 ASP A  65      12.551  -6.899  38.600  1.00 32.48           O1-
ATOM   1029  H   ASP A  65      13.753  -6.803  34.089  1.00 26.77           H
ATOM   1030  HA  ASP A  65      13.092  -4.791  35.994  1.00 29.87           H
ATOM   1031  HB2 ASP A  65      12.814  -7.297  36.171  1.00 27.88           H
ATOM   1032  HB3 ASP A  65      14.595  -7.361  36.321  1.00 27.88           H
ATOM   1033  N   ASP A  66      15.249  -3.655  36.654  1.00 28.01           N
ATOM   1034  CA  ASP A  66      16.447  -2.897  37.022  1.00 32.98           C
ATOM   1035  C   ASP A  66      17.433  -3.653  37.909  1.00 20.38           C
ATOM   1036  O   ASP A  66      18.645  -3.486  37.762  1.00 31.27           O
ATOM   1037  CB  ASP A  66      16.000  -1.625  37.752  1.00 37.56           C
ATOM   1038  CG  ASP A  66      15.215  -0.706  36.836  1.00 44.69           C
ATOM   1039  OD1 ASP A  66      15.373  -0.876  35.611  1.00 45.06           O
ATOM   1040  OD2 ASP A  66      14.490   0.167  37.364  1.00 38.54           O1-
ATOM   1041  H   ASP A  66      14.361  -3.274  36.941  1.00 33.63           H
ATOM   1042  HA  ASP A  66      16.975  -2.631  36.105  1.00 39.58           H
ATOM   1043  HB2 ASP A  66      15.412  -1.852  38.642  1.00 45.08           H
ATOM   1044  HB3 ASP A  66      16.879  -1.080  38.101  1.00 45.08           H
ATOM   1045  N   VAL A  67      16.900  -4.438  38.842  1.00 22.90           N
ATOM   1046  CA  VAL A  67      17.680  -5.177  39.822  1.00 28.77           C
ATOM   1047  C   VAL A  67      18.267  -6.434  39.178  1.00 22.85           C
ATOM   1048  O   VAL A  67      19.484  -6.549  39.115  1.00 20.44           O
ATOM   1049  CB  VAL A  67      16.825  -5.466  41.074  1.00 29.46           C
ATOM   1050  CG1 VAL A  67      17.573  -6.369  42.068  1.00 29.18           C
ATOM   1051  CG2 VAL A  67      16.452  -4.143  41.759  1.00 29.54           C
ATOM   1052  H   VAL A  67      15.895  -4.568  38.855  1.00 27.49           H
ATOM   1053  HA  VAL A  67      18.515  -4.549  40.135  1.00 34.53           H
ATOM   1054  HB  VAL A  67      15.906  -5.977  40.788  1.00 35.36           H
ATOM   1055 HG11 VAL A  67      16.954  -6.527  42.951  1.00 35.03           H
ATOM   1056 HG12 VAL A  67      17.779  -7.342  41.623  1.00 35.03           H
ATOM   1057 HG13 VAL A  67      18.513  -5.901  42.363  1.00 35.03           H
ATOM   1058 HG21 VAL A  67      15.858  -4.348  42.650  1.00 35.46           H
ATOM   1059 HG22 VAL A  67      17.351  -3.595  42.042  1.00 35.46           H
ATOM   1060 HG23 VAL A  67      15.853  -3.526  41.089  1.00 35.46           H
ATOM   1061  N   ASN A  68      17.414  -7.369  38.732  1.00 20.79           N
ATOM   1062  CA  ASN A  68      17.829  -8.726  38.368  1.00 23.05           C
ATOM   1063  C   ASN A  68      17.950  -8.962  36.854  1.00 20.66           C
ATOM   1064  O   ASN A  68      18.294 -10.078  36.464  1.00 19.31           O
ATOM   1065  CB  ASN A  68      16.903  -9.761  39.045  1.00 18.11           C
ATOM   1066  CG  ASN A  68      15.446  -9.607  38.625  1.00 26.14           C
ATOM   1067  OD1 ASN A  68      15.143  -9.438  37.450  1.00 23.90           O
ATOM   1068  ND2 ASN A  68      14.527  -9.712  39.576  1.00 38.44           N
ATOM   1069  H   ASN A  68      16.421  -7.175  38.774  1.00 24.96           H
ATOM   1070  HA  ASN A  68      18.823  -8.899  38.785  1.00 27.67           H
ATOM   1071  HB2 ASN A  68      17.235 -10.748  38.724  1.00 21.74           H
ATOM   1072  HB3 ASN A  68      16.996  -9.691  40.129  1.00 21.74           H
ATOM   1073 HD21 ASN A  68      13.556  -9.583  39.331  1.00 46.14           H
ATOM   1074 HD22 ASN A  68      14.803  -9.835  40.537  1.00 46.14           H
ATOM   1075  N   GLY A  69      17.643  -7.969  36.006  1.00 15.01           N
ATOM   1076  CA  GLY A  69      17.786  -8.063  34.547  1.00 26.91           C
ATOM   1077  C   GLY A  69      16.785  -8.993  33.839  1.00 20.43           C
ATOM   1078  O   GLY A  69      16.944  -9.278  32.649  1.00 22.69           O
ATOM   1079  H   GLY A  69      17.296  -7.095  36.380  1.00 18.03           H
ATOM   1080  HA2 GLY A  69      17.679  -7.067  34.123  1.00 32.30           H
ATOM   1081  HA3 GLY A  69      18.790  -8.432  34.332  1.00 32.30           H
ATOM   1082  N   GLN A  70      15.765  -9.489  34.538  1.00 17.99           N
ATOM   1083  CA  GLN A  70      14.775 -10.389  33.951  1.00 18.59           C
ATOM   1084  C   GLN A  70      13.787  -9.579  33.099  1.00 18.05           C
ATOM   1085  O   GLN A  70      13.276  -8.550  33.533  1.00 15.95           O
ATOM   1086  CB  GLN A  70      14.018 -11.163  35.042  1.00 21.75           C
ATOM   1087  CG  GLN A  70      14.882 -12.205  35.778  1.00 26.59           C
ATOM   1088  CD  GLN A  70      15.046 -13.465  34.926  1.00 32.13           C
ATOM   1089  OE1 GLN A  70      14.156 -14.313  34.860  1.00 32.44           O
ATOM   1090  NE2 GLN A  70      16.162 -13.587  34.221  1.00 22.04           N
ATOM   1091  H   GLN A  70      15.664  -9.245  35.514  1.00 21.60           H
ATOM   1092  HA  GLN A  70      15.285 -11.114  33.318  1.00 22.31           H
ATOM   1093  HB2 GLN A  70      13.594 -10.462  35.761  1.00 26.11           H
ATOM   1094  HB3 GLN A  70      13.175 -11.677  34.577  1.00 26.11           H
ATOM   1095  HG2 GLN A  70      15.850 -11.784  36.050  1.00 31.92           H
ATOM   1096  HG3 GLN A  70      14.320 -12.469  36.675  1.00 31.92           H
ATOM   1097 HE21 GLN A  70      16.890 -12.896  34.322  1.00 26.46           H
ATOM   1098 HE22 GLN A  70      16.292 -14.390  33.628  1.00 26.46           H
ATOM   1099  N   TRP A  71      13.511 -10.064  31.892  1.00 16.89           N
ATOM   1100  CA  TRP A  71      12.422  -9.577  31.056  1.00 15.95           C
ATOM   1101  C   TRP A  71      11.082 -10.143  31.497  1.00 18.57           C
ATOM   1102  O   TRP A  71      11.021 -11.268  31.989  1.00 17.80           O
ATOM   1103  CB  TRP A  71      12.717  -9.915  29.595  1.00 14.95           C
ATOM   1104  CG  TRP A  71      13.698  -8.966  28.992  1.00 14.47           C
ATOM   1105  CD1 TRP A  71      15.043  -9.099  28.999  1.00 19.12           C
ATOM   1106  CD2 TRP A  71      13.424  -7.695  28.339  1.00 14.19           C
ATOM   1107  NE1 TRP A  71      15.616  -8.007  28.389  1.00 19.57           N
ATOM   1108  CE2 TRP A  71      14.665  -7.118  27.944  1.00 19.52           C
ATOM   1109  CE3 TRP A  71      12.254  -6.959  28.056  1.00 18.08           C
ATOM   1110  CZ2 TRP A  71      14.738  -5.886  27.284  1.00 19.19           C
ATOM   1111  CZ3 TRP A  71      12.319  -5.718  27.399  1.00 14.21           C
ATOM   1112  CH2 TRP A  71      13.555  -5.180  27.011  1.00 17.23           C
ATOM   1113  H   TRP A  71      13.999 -10.888  31.577  1.00 20.28           H
ATOM   1114  HA  TRP A  71      12.380  -8.493  31.131  1.00 19.15           H
ATOM   1115  HB2 TRP A  71      13.081 -10.938  29.515  1.00 17.95           H
ATOM   1116  HB3 TRP A  71      11.786  -9.830  29.031  1.00 17.95           H
ATOM   1117  HD1 TRP A  71      15.585  -9.925  29.437  1.00 22.96           H
ATOM   1118  HE1 TRP A  71      16.615  -7.890  28.307  1.00 23.49           H
ATOM   1119  HE3 TRP A  71      11.294  -7.360  28.346  1.00 21.70           H
ATOM   1120  HZ2 TRP A  71      15.696  -5.484  27.000  1.00 23.04           H
ATOM   1121  HZ3 TRP A  71      11.411  -5.178  27.184  1.00 17.06           H
ATOM   1122  HH2 TRP A  71      13.599  -4.226  26.509  1.00 20.68           H
ATOM   1123  N   ASN A  72      10.007  -9.372  31.281  1.00 17.11           N
ATOM   1124  CA  ASN A  72       8.642  -9.813  31.540  1.00 16.55           C
ATOM   1125  C   ASN A  72       7.758  -9.687  30.291  1.00 14.05           C
ATOM   1126  O   ASN A  72       8.227  -9.360  29.194  1.00 11.75           O
ATOM   1127  CB  ASN A  72       8.089  -9.087  32.783  1.00 14.05           C
ATOM   1128  CG  ASN A  72       7.951  -7.579  32.632  1.00 13.78           C
ATOM   1129  OD1 ASN A  72       7.839  -7.052  31.536  1.00 13.07           O
ATOM   1130  ND2 ASN A  72       7.858  -6.878  33.753  1.00 18.08           N
ATOM   1131  H   ASN A  72      10.134  -8.441  30.910  1.00 20.54           H
ATOM   1132  HA  ASN A  72       8.660 -10.875  31.785  1.00 19.87           H
ATOM   1133  HB2 ASN A  72       7.107  -9.486  33.017  1.00 16.87           H
ATOM   1134  HB3 ASN A  72       8.726  -9.306  33.639  1.00 16.87           H
ATOM   1135 HD21 ASN A  72       7.714  -5.880  33.711  1.00 21.71           H
ATOM   1136 HD22 ASN A  72       7.924  -7.345  34.646  1.00 21.71           H
ATOM   1137  N   GLY A  73       6.468  -9.981  30.461  1.00 11.83           N
ATOM   1138  CA  GLY A  73       5.458  -9.641  29.479  1.00 13.97           C
ATOM   1139  C   GLY A  73       5.495 -10.503  28.225  1.00 13.88           C
ATOM   1140  O   GLY A  73       6.055 -11.600  28.197  1.00 10.33           O
ATOM   1141  H   GLY A  73       6.146 -10.297  31.366  1.00 14.21           H
ATOM   1142  HA2 GLY A  73       4.476  -9.755  29.922  1.00 16.77           H
ATOM   1143  HA3 GLY A  73       5.602  -8.598  29.191  1.00 16.77           H
ATOM   1144  N   MET A  74       4.893  -9.967  27.159  1.00 15.43           N
ATOM   1145  CA  MET A  74       4.906 -10.598  25.850  1.00 10.64           C
ATOM   1146  C   MET A  74       6.337 -10.777  25.344  1.00 11.97           C
ATOM   1147  O   MET A  74       6.629 -11.810  24.738  1.00 12.06           O
ATOM   1148  CB  MET A  74       4.047  -9.806  24.869  1.00  9.15           C
ATOM   1149  CG  MET A  74       2.581  -9.831  25.269  1.00  8.99           C
ATOM   1150  SD  MET A  74       1.526  -8.934  24.124  1.00 11.95           S
ATOM   1151  CE  MET A  74       1.770  -7.276  24.806  1.00  9.95           C
ATOM   1152  H   MET A  74       4.449  -9.064  27.247  1.00 18.53           H
ATOM   1153  HA  MET A  74       4.464 -11.590  25.958  1.00 12.77           H
ATOM   1154  HB2 MET A  74       4.396  -8.773  24.825  1.00 10.98           H
ATOM   1155  HB3 MET A  74       4.142 -10.245  23.876  1.00 10.98           H
ATOM   1156  HG2 MET A  74       2.245 -10.867  25.312  1.00 10.79           H
ATOM   1157  HG3 MET A  74       2.467  -9.386  26.257  1.00 10.79           H
ATOM   1158  HE1 MET A  74       1.198  -6.554  24.228  1.00 11.94           H
ATOM   1159  HE2 MET A  74       1.425  -7.255  25.839  1.00 11.94           H
ATOM   1160  HE3 MET A  74       2.829  -7.022  24.768  1.00 11.94           H
ATOM   1161  N   VAL A  75       7.224  -9.806  25.614  1.00 14.89           N
ATOM   1162  CA  VAL A  75       8.637  -9.899  25.250  1.00 11.95           C
ATOM   1163  C   VAL A  75       9.235 -11.167  25.849  1.00 14.07           C
ATOM   1164  O   VAL A  75       9.861 -11.931  25.118  1.00 13.61           O
ATOM   1165  CB  VAL A  75       9.413  -8.624  25.632  1.00 15.37           C
ATOM   1166  CG1 VAL A  75      10.913  -8.783  25.338  1.00 16.62           C
ATOM   1167  CG2 VAL A  75       8.901  -7.409  24.836  1.00 12.65           C
ATOM   1168  H   VAL A  75       6.915  -8.990  26.125  1.00 17.88           H
ATOM   1169  HA  VAL A  75       8.687  -9.994  24.164  1.00 14.35           H
ATOM   1170  HB  VAL A  75       9.293  -8.438  26.698  1.00 18.46           H
ATOM   1171 HG11 VAL A  75      11.432  -7.851  25.555  1.00 19.95           H
ATOM   1172 HG12 VAL A  75      11.342  -9.567  25.961  1.00 19.95           H
ATOM   1173 HG13 VAL A  75      11.067  -9.022  24.289  1.00 19.95           H
ATOM   1174 HG21 VAL A  75       9.430  -6.516  25.158  1.00 15.19           H
ATOM   1175 HG22 VAL A  75       9.071  -7.559  23.773  1.00 15.19           H
ATOM   1176 HG23 VAL A  75       7.835  -7.263  25.001  1.00 15.19           H
ATOM   1177  N   ARG A  76       8.993 -11.428  27.142  1.00 13.34           N
ATOM   1178  CA  ARG A  76       9.500 -12.628  27.793  1.00 12.41           C
ATOM   1179  C   ARG A  76       8.873 -13.909  27.252  1.00 15.26           C
ATOM   1180  O   ARG A  76       9.589 -14.898  27.126  1.00 13.44           O
ATOM   1181  CB  ARG A  76       9.389 -12.501  29.317  1.00 12.53           C
ATOM   1182  CG  ARG A  76       9.944 -13.705  30.092  1.00 15.97           C
ATOM   1183  CD  ARG A  76      11.447 -13.889  29.845  1.00 16.68           C
ATOM   1184  NE  ARG A  76      11.999 -14.993  30.648  1.00 14.72           N
ATOM   1185  CZ  ARG A  76      12.353 -14.934  31.928  1.00 25.15           C
ATOM   1186  NH1 ARG A  76      12.241 -13.812  32.626  1.00 16.24           N
ATOM   1187  NH2 ARG A  76      12.841 -16.020  32.517  1.00 19.17           N1+
ATOM   1188  H   ARG A  76       8.437 -10.782  27.686  1.00 16.02           H
ATOM   1189  HA  ARG A  76      10.559 -12.679  27.546  1.00 14.90           H
ATOM   1190  HB2 ARG A  76       9.929 -11.608  29.615  1.00 15.05           H
ATOM   1191  HB3 ARG A  76       8.345 -12.372  29.592  1.00 15.05           H
ATOM   1192  HG2 ARG A  76       9.777 -13.532  31.156  1.00 19.17           H
ATOM   1193  HG3 ARG A  76       9.412 -14.617  29.817  1.00 19.17           H
ATOM   1194  HD2 ARG A  76      11.603 -14.134  28.797  1.00 20.03           H
ATOM   1195  HD3 ARG A  76      11.979 -12.962  30.062  1.00 20.03           H
ATOM   1196  HE  ARG A  76      12.069 -15.891  30.184  1.00 17.68           H
ATOM   1197 HH11 ARG A  76      11.866 -12.980  32.192  1.00 19.50           H
ATOM   1198 HH12 ARG A  76      12.521 -13.797  33.596  1.00 19.50           H
ATOM   1199 HH21 ARG A  76      12.929 -16.874  31.988  1.00 23.02           H
ATOM   1200 HH22 ARG A  76      13.119 -15.978  33.485  1.00 23.02           H
ATOM   1201  N   GLU A  77       7.570 -13.910  26.934  1.00 13.41           N
ATOM   1202  CA  GLU A  77       6.925 -15.092  26.357  1.00 12.99           C
ATOM   1203  C   GLU A  77       7.565 -15.452  25.010  1.00 14.06           C
ATOM   1204  O   GLU A  77       7.737 -16.637  24.732  1.00 17.13           O
ATOM   1205  CB  GLU A  77       5.388 -14.948  26.244  1.00 13.08           C
ATOM   1206  CG  GLU A  77       4.662 -15.032  27.601  1.00 15.54           C
ATOM   1207  CD  GLU A  77       3.131 -15.153  27.526  1.00 23.63           C
ATOM   1208  OE1 GLU A  77       2.584 -15.001  26.416  1.00 19.86           O
ATOM   1209  OE2 GLU A  77       2.520 -15.406  28.594  1.00 18.08           O1-
ATOM   1210  H   GLU A  77       7.020 -13.076  27.076  1.00 16.11           H
ATOM   1211  HA  GLU A  77       7.113 -15.922  27.040  1.00 15.60           H
ATOM   1212  HB2 GLU A  77       5.151 -13.992  25.775  1.00 15.70           H
ATOM   1213  HB3 GLU A  77       5.013 -15.746  25.600  1.00 15.70           H
ATOM   1214  HG2 GLU A  77       5.033 -15.879  28.177  1.00 18.65           H
ATOM   1215  HG3 GLU A  77       4.902 -14.153  28.196  1.00 18.65           H
ATOM   1216  N   LEU A  78       7.934 -14.455  24.183  1.00 10.94           N
ATOM   1217  CA  LEU A  78       8.654 -14.667  22.929  1.00 15.00           C
ATOM   1218  C   LEU A  78      10.079 -15.185  23.198  1.00 17.42           C
ATOM   1219  O   LEU A  78      10.500 -16.137  22.548  1.00 17.16           O
ATOM   1220  CB  LEU A  78       8.691 -13.381  22.080  1.00 14.02           C
ATOM   1221  CG  LEU A  78       7.314 -12.881  21.591  1.00 13.77           C
ATOM   1222  CD1 LEU A  78       7.513 -11.528  20.906  1.00 10.30           C
ATOM   1223  CD2 LEU A  78       6.643 -13.868  20.646  1.00 11.66           C
ATOM   1224  H   LEU A  78       7.768 -13.500  24.471  1.00 13.14           H
ATOM   1225  HA  LEU A  78       8.132 -15.438  22.362  1.00 18.00           H
ATOM   1226  HB2 LEU A  78       9.153 -12.593  22.670  1.00 16.84           H
ATOM   1227  HB3 LEU A  78       9.333 -13.548  21.212  1.00 16.84           H
ATOM   1228  HG  LEU A  78       6.654 -12.738  22.441  1.00 16.54           H
ATOM   1229 HD11 LEU A  78       6.578 -11.190  20.466  1.00 12.37           H
ATOM   1230 HD12 LEU A  78       7.835 -10.797  21.644  1.00 12.37           H
ATOM   1231 HD13 LEU A  78       8.267 -11.602  20.125  1.00 12.37           H
ATOM   1232 HD21 LEU A  78       5.680 -13.468  20.339  1.00 14.00           H
ATOM   1233 HD22 LEU A  78       7.260 -14.019  19.765  1.00 14.00           H
ATOM   1234 HD23 LEU A  78       6.461 -14.818  21.144  1.00 14.00           H
ATOM   1235  N   ILE A  79      10.821 -14.557  24.126  1.00 16.08           N
ATOM   1236  CA  ILE A  79      12.186 -14.988  24.482  1.00 15.66           C
ATOM   1237  C   ILE A  79      12.205 -16.478  24.823  1.00 19.76           C
ATOM   1238  O   ILE A  79      13.070 -17.202  24.343  1.00 23.40           O
ATOM   1239  CB  ILE A  79      12.781 -14.145  25.638  1.00 18.33           C
ATOM   1240  CG1 ILE A  79      13.076 -12.706  25.178  1.00 17.02           C
ATOM   1241  CG2 ILE A  79      14.059 -14.798  26.215  1.00 18.37           C
ATOM   1242  CD1 ILE A  79      13.469 -11.784  26.334  1.00 19.35           C
ATOM   1243  H   ILE A  79      10.420 -13.773  24.620  1.00 19.31           H
ATOM   1244  HA  ILE A  79      12.817 -14.846  23.610  1.00 18.80           H
ATOM   1245  HB  ILE A  79      12.042 -14.106  26.436  1.00 22.00           H
ATOM   1246 HG12 ILE A  79      13.892 -12.725  24.456  1.00 20.43           H
ATOM   1247 HG13 ILE A  79      12.217 -12.283  24.668  1.00 20.43           H
ATOM   1248 HG21 ILE A  79      14.491 -14.178  26.998  1.00 22.05           H
ATOM   1249 HG22 ILE A  79      13.826 -15.760  26.670  1.00 22.05           H
ATOM   1250 HG23 ILE A  79      14.796 -14.941  25.423  1.00 22.05           H
ATOM   1251 HD11 ILE A  79      13.395 -10.746  26.015  1.00 23.23           H
ATOM   1252 HD12 ILE A  79      12.798 -11.938  27.181  1.00 23.23           H
ATOM   1253 HD13 ILE A  79      14.497 -11.976  26.639  1.00 23.23           H
ATOM   1254  N   ASP A  80      11.263 -16.911  25.660  1.00 17.33           N
ATOM   1255  CA  ASP A  80      11.163 -18.277  26.158  1.00 25.67           C
ATOM   1256  C   ASP A  80      10.407 -19.237  25.225  1.00 26.15           C
ATOM   1257  O   ASP A  80      10.116 -20.363  25.629  1.00 18.80           O
ATOM   1258  CB  ASP A  80      10.555 -18.253  27.564  1.00 23.92           C
ATOM   1259  CG  ASP A  80      11.422 -17.646  28.669  1.00 17.94           C
ATOM   1260  OD1 ASP A  80      12.634 -17.404  28.453  1.00 28.77           O
ATOM   1261  OD2 ASP A  80      10.834 -17.466  29.746  1.00 24.85           O1-
ATOM   1262  H   ASP A  80      10.597 -16.241  26.018  1.00 20.81           H
ATOM   1263  HA  ASP A  80      12.174 -18.674  26.253  1.00 30.82           H
ATOM   1264  HB2 ASP A  80       9.591 -17.740  27.554  1.00 28.72           H
ATOM   1265  HB3 ASP A  80      10.314 -19.267  27.883  1.00 28.72           H
ATOM   1266  N   HIS A  81      10.053 -18.795  24.005  1.00 27.07           N
ATOM   1267  CA  HIS A  81       9.340 -19.588  22.998  1.00 20.42           C
ATOM   1268  C   HIS A  81       8.034 -20.189  23.550  1.00 24.47           C
ATOM   1269  O   HIS A  81       7.632 -21.284  23.159  1.00 27.45           O
ATOM   1270  CB  HIS A  81      10.279 -20.637  22.371  1.00 18.11           C
ATOM   1271  CG  HIS A  81      11.430 -20.061  21.592  1.00 26.98           C
ATOM   1272  ND1 HIS A  81      11.427 -19.826  20.214  1.00 46.52           N
ATOM   1273  CD2 HIS A  81      12.637 -19.676  22.104  1.00 39.86           C
ATOM   1274  CE1 HIS A  81      12.625 -19.283  19.940  1.00 41.31           C
ATOM   1275  NE2 HIS A  81      13.368 -19.178  21.049  1.00 31.89           N
ATOM   1276  H   HIS A  81      10.327 -17.859  23.738  1.00 32.49           H
ATOM   1277  HA  HIS A  81       9.052 -18.903  22.198  1.00 24.52           H
ATOM   1278  HB2 HIS A  81       9.701 -21.248  21.678  1.00 21.74           H
ATOM   1279  HB3 HIS A  81      10.668 -21.291  23.151  1.00 21.74           H
ATOM   1280  HD2 HIS A  81      12.947 -19.734  23.138  1.00 47.85           H
ATOM   1281  HE1 HIS A  81      12.903 -18.850  18.989  1.00 49.58           H
ATOM   1282  HE2 HIS A  81      14.265 -18.714  21.107  1.00 38.28           H
ATOM   1283  N   LYS A  82       7.345 -19.448  24.432  1.00 16.76           N
ATOM   1284  CA  LYS A  82       5.992 -19.766  24.902  1.00 19.43           C
ATOM   1285  C   LYS A  82       4.906 -19.304  23.927  1.00 16.11           C
ATOM   1286  O   LYS A  82       3.791 -19.816  23.978  1.00 15.44           O
ATOM   1287  CB  LYS A  82       5.746 -19.160  26.287  1.00 23.77           C
ATOM   1288  CG  LYS A  82       6.675 -19.705  27.392  1.00 27.59           C
ATOM   1289  CD  LYS A  82       6.084 -19.331  28.783  1.00 24.61           C
ATOM   1290  CE  LYS A  82       7.045 -19.508  29.978  1.00 44.40           C
ATOM   1291  NZ  LYS A  82       8.193 -18.596  29.904  1.00 56.29           N1+
ATOM   1292  H   LYS A  82       7.746 -18.566  24.721  1.00 20.12           H
ATOM   1293  HA  LYS A  82       5.905 -20.849  24.996  1.00 23.32           H
ATOM   1294  HB2 LYS A  82       5.876 -18.079  26.236  1.00 28.54           H
ATOM   1295  HB3 LYS A  82       4.716 -19.359  26.591  1.00 28.54           H
ATOM   1296  HG2 LYS A  82       6.705 -20.799  27.345  1.00 33.12           H
ATOM   1297  HG3 LYS A  82       7.689 -19.304  27.279  1.00 33.12           H
ATOM   1298  HD2 LYS A  82       5.732 -18.288  28.773  1.00 29.54           H
ATOM   1299  HD3 LYS A  82       5.214 -19.975  28.980  1.00 29.54           H
ATOM   1300  HE2 LYS A  82       6.502 -19.332  30.914  1.00 53.29           H
ATOM   1301  HE3 LYS A  82       7.429 -20.532  29.946  1.00 53.29           H
ATOM   1302  HZ1 LYS A  82       8.598 -18.490  30.813  1.00 67.55           H
ATOM   1303  HZ2 LYS A  82       8.903 -18.933  29.280  1.00 67.55           H
ATOM   1304  HZ3 LYS A  82       7.903 -17.685  29.589  1.00 67.55           H
ATOM   1305  N   ALA A  83       5.244 -18.354  23.051  1.00 17.10           N
ATOM   1306  CA  ALA A  83       4.418 -17.861  21.957  1.00 18.36           C
ATOM   1307  C   ALA A  83       5.269 -17.757  20.690  1.00 12.66           C
ATOM   1308  O   ALA A  83       6.476 -17.514  20.737  1.00 11.21           O
ATOM   1309  CB  ALA A  83       3.824 -16.488  22.346  1.00 16.33           C
ATOM   1310  H   ALA A  83       6.177 -17.973  23.107  1.00 20.52           H
ATOM   1311  HA  ALA A  83       3.594 -18.545  21.765  1.00 22.04           H
ATOM   1312  HB1 ALA A  83       3.189 -16.113  21.541  1.00 19.61           H
ATOM   1313  HB2 ALA A  83       3.217 -16.588  23.247  1.00 19.61           H
ATOM   1314  HB3 ALA A  83       4.623 -15.771  22.538  1.00 19.61           H
ATOM   1315  N   ASP A  84       4.629 -17.918  19.538  1.00 13.16           N
ATOM   1316  CA  ASP A  84       5.243 -17.677  18.235  1.00 17.26           C
ATOM   1317  C   ASP A  84       5.213 -16.197  17.824  1.00 11.72           C
ATOM   1318  O   ASP A  84       6.143 -15.720  17.169  1.00 10.86           O
ATOM   1319  CB  ASP A  84       4.559 -18.535  17.169  1.00 15.28           C
ATOM   1320  CG  ASP A  84       4.716 -20.016  17.490  1.00 17.52           C
ATOM   1321  OD1 ASP A  84       5.841 -20.515  17.320  1.00 17.53           O
ATOM   1322  OD2 ASP A  84       3.726 -20.638  17.915  1.00 15.51           O1-
ATOM   1323  H   ASP A  84       3.645 -18.145  19.552  1.00 15.80           H
ATOM   1324  HA  ASP A  84       6.288 -17.993  18.280  1.00 20.72           H
ATOM   1325  HB2 ASP A  84       3.503 -18.269  17.128  1.00 18.35           H
ATOM   1326  HB3 ASP A  84       5.064 -18.324  16.225  1.00 18.35           H
ATOM   1327  N   LEU A  85       4.099 -15.512  18.095  1.00 11.80           N
ATOM   1328  CA  LEU A  85       3.892 -14.122  17.719  1.00 12.65           C
ATOM   1329  C   LEU A  85       3.310 -13.369  18.924  1.00 11.33           C
ATOM   1330  O   LEU A  85       2.561 -13.953  19.702  1.00 12.35           O
ATOM   1331  CB  LEU A  85       2.888 -14.009  16.552  1.00 12.68           C
ATOM   1332  CG  LEU A  85       3.232 -14.778  15.261  1.00 11.21           C
ATOM   1333  CD1 LEU A  85       2.032 -14.700  14.302  1.00 13.74           C
ATOM   1334  CD2 LEU A  85       4.480 -14.181  14.601  1.00 10.81           C
ATOM   1335  H   LEU A  85       3.362 -15.963  18.622  1.00 14.17           H
ATOM   1336  HA  LEU A  85       4.832 -13.660  17.425  1.00 15.18           H
ATOM   1337  HB2 LEU A  85       1.927 -14.357  16.919  1.00 15.22           H
ATOM   1338  HB3 LEU A  85       2.764 -12.953  16.302  1.00 15.22           H
ATOM   1339  HG  LEU A  85       3.423 -15.824  15.500  1.00 13.46           H
ATOM   1340 HD11 LEU A  85       2.272 -15.220  13.374  1.00 16.49           H
ATOM   1341 HD12 LEU A  85       1.163 -15.184  14.745  1.00 16.49           H
ATOM   1342 HD13 LEU A  85       1.788 -13.661  14.075  1.00 16.49           H
ATOM   1343 HD21 LEU A  85       4.678 -14.689  13.658  1.00 12.98           H
ATOM   1344 HD22 LEU A  85       4.348 -13.114  14.419  1.00 12.98           H
ATOM   1345 HD23 LEU A  85       5.337 -14.333  15.248  1.00 12.98           H
ATOM   1346  N   ALA A  86       3.611 -12.075  19.027  1.00 10.60           N
ATOM   1347  CA  ALA A  86       2.906 -11.119  19.869  1.00 10.88           C
ATOM   1348  C   ALA A  86       2.241 -10.098  18.959  1.00  9.82           C
ATOM   1349  O   ALA A  86       2.926  -9.439  18.179  1.00 11.44           O
ATOM   1350  CB  ALA A  86       3.855 -10.460  20.870  1.00  9.92           C
ATOM   1351  H   ALA A  86       4.279 -11.692  18.371  1.00 12.73           H
ATOM   1352  HA  ALA A  86       2.149 -11.648  20.436  1.00 13.06           H
ATOM   1353  HB1 ALA A  86       3.285  -9.799  21.522  1.00 11.92           H
ATOM   1354  HB2 ALA A  86       4.331 -11.227  21.481  1.00 11.92           H
ATOM   1355  HB3 ALA A  86       4.616  -9.878  20.349  1.00 11.92           H
ATOM   1356  N   VAL A  87       0.913  -9.980  19.040  1.00 10.09           N
ATOM   1357  CA  VAL A  87       0.123  -9.069  18.211  1.00 14.95           C
ATOM   1358  C   VAL A  87      -0.725  -8.244  19.165  1.00 10.93           C
ATOM   1359  O   VAL A  87      -1.707  -8.718  19.712  1.00 12.29           O
ATOM   1360  CB  VAL A  87      -0.742  -9.792  17.156  1.00 12.77           C
ATOM   1361  CG1 VAL A  87      -1.403  -8.733  16.246  1.00 11.33           C
ATOM   1362  CG2 VAL A  87       0.096 -10.710  16.260  1.00 14.86           C
ATOM   1363  H   VAL A  87       0.418 -10.533  19.728  1.00 12.12           H
ATOM   1364  HA  VAL A  87       0.792  -8.393  17.679  1.00 17.95           H
ATOM   1365  HB  VAL A  87      -1.515 -10.384  17.649  1.00 15.33           H
ATOM   1366 HG11 VAL A  87      -2.027  -9.220  15.497  1.00 13.60           H
ATOM   1367 HG12 VAL A  87      -2.030  -8.063  16.830  1.00 13.60           H
ATOM   1368 HG13 VAL A  87      -0.640  -8.145  15.734  1.00 13.60           H
ATOM   1369 HG21 VAL A  87      -0.543 -11.160  15.501  1.00 17.84           H
ATOM   1370 HG22 VAL A  87       0.877 -10.139  15.762  1.00 17.84           H
ATOM   1371 HG23 VAL A  87       0.549 -11.507  16.848  1.00 17.84           H
ATOM   1372  N   ALA A  88      -0.302  -7.010  19.378  1.00  9.65           N
ATOM   1373  CA  ALA A  88      -0.748  -6.112  20.431  1.00 11.20           C
ATOM   1374  C   ALA A  88      -0.275  -4.694  20.064  1.00 10.85           C
ATOM   1375  O   ALA A  88       0.548  -4.557  19.159  1.00 10.84           O
ATOM   1376  CB  ALA A  88      -0.126  -6.607  21.747  1.00 11.59           C
ATOM   1377  H   ALA A  88       0.511  -6.704  18.865  1.00 11.58           H
ATOM   1378  HA  ALA A  88      -1.834  -6.130  20.507  1.00 13.45           H
ATOM   1379  HB1 ALA A  88      -0.383  -5.955  22.577  1.00 13.92           H
ATOM   1380  HB2 ALA A  88      -0.487  -7.610  21.976  1.00 13.92           H
ATOM   1381  HB3 ALA A  88       0.959  -6.637  21.648  1.00 13.92           H
ATOM   1382  N   PRO A  89      -0.716  -3.633  20.762  1.00  9.92           N
ATOM   1383  CA  PRO A  89      -0.118  -2.288  20.605  1.00 11.44           C
ATOM   1384  C   PRO A  89       1.242  -2.244  21.368  1.00 12.40           C
ATOM   1385  O   PRO A  89       1.461  -1.633  22.393  1.00 10.67           O
ATOM   1386  CB  PRO A  89      -1.099  -1.328  21.312  1.00 13.60           C
ATOM   1387  CG  PRO A  89      -1.896  -2.212  22.284  1.00 10.98           C
ATOM   1388  CD  PRO A  89      -1.851  -3.643  21.703  1.00  9.41           C
ATOM   1389  HA  PRO A  89      -0.006  -1.989  19.537  1.00 13.73           H
ATOM   1390  HB2 PRO A  89      -0.564  -0.506  21.835  1.00 16.33           H
ATOM   1391  HB3 PRO A  89      -1.756  -0.835  20.578  1.00 16.33           H
ATOM   1392  HG2 PRO A  89      -1.429  -2.181  23.293  1.00 13.18           H
ATOM   1393  HG3 PRO A  89      -2.926  -1.851  22.402  1.00 13.18           H
ATOM   1394  HD2 PRO A  89      -1.728  -4.378  22.519  1.00 11.30           H
ATOM   1395  HD3 PRO A  89      -2.791  -3.877  21.161  1.00 11.30           H
ATOM   1396  N   LEU A  90       2.233  -3.050  20.802  1.00  9.85           N
ATOM   1397  CA  LEU A  90       3.554  -3.273  21.408  1.00 12.11           C
ATOM   1398  C   LEU A  90       4.542  -2.373  20.642  1.00 13.94           C
ATOM   1399  O   LEU A  90       4.863  -2.527  19.466  1.00 14.28           O
ATOM   1400  CB  LEU A  90       3.955  -4.741  21.233  1.00 12.63           C
ATOM   1401  CG  LEU A  90       5.321  -5.112  21.847  1.00 11.42           C
ATOM   1402  CD1 LEU A  90       5.370  -4.955  23.365  1.00 11.77           C
ATOM   1403  CD2 LEU A  90       5.642  -6.561  21.440  1.00 13.10           C
ATOM   1404  H   LEU A  90       2.099  -3.468  19.882  1.00 11.83           H
ATOM   1405  HA  LEU A  90       3.513  -2.987  22.502  1.00 14.54           H
ATOM   1406  HB2 LEU A  90       3.161  -5.387  21.654  1.00 15.17           H
ATOM   1407  HB3 LEU A  90       4.002  -4.965  20.144  1.00 15.17           H
ATOM   1408  HG  LEU A  90       6.092  -4.427  21.411  1.00 13.71           H
ATOM   1409 HD11 LEU A  90       6.365  -5.194  23.753  1.00 14.13           H
ATOM   1410 HD12 LEU A  90       5.138  -3.923  23.667  1.00 14.13           H
ATOM   1411 HD13 LEU A  90       4.660  -5.619  23.873  1.00 14.13           H
ATOM   1412 HD21 LEU A  90       6.633  -6.857  21.798  1.00 15.73           H
ATOM   1413 HD22 LEU A  90       4.919  -7.266  21.864  1.00 15.73           H
ATOM   1414 HD23 LEU A  90       5.635  -6.691  20.354  1.00 15.73           H
ATOM   1415  N   ALA A  91       5.087  -1.379  21.437  1.00 10.85           N
ATOM   1416  CA  ALA A  91       6.006  -0.390  20.836  1.00 11.10           C
ATOM   1417  C   ALA A  91       7.321  -1.112  20.502  1.00 10.99           C
ATOM   1418  O   ALA A  91       7.903  -1.864  21.262  1.00 11.64           O
ATOM   1419  CB  ALA A  91       6.300   0.766  21.780  1.00  9.53           C
ATOM   1420  H   ALA A  91       4.631  -1.111  22.338  1.00 13.03           H
ATOM   1421  HA  ALA A  91       5.534   0.012  19.895  1.00 13.32           H
ATOM   1422  HB1 ALA A  91       7.011   1.469  21.343  1.00 11.45           H
ATOM   1423  HB2 ALA A  91       5.382   1.341  22.018  1.00 11.45           H
ATOM   1424  HB3 ALA A  91       6.709   0.429  22.743  1.00 11.45           H
ATOM   1425  N   ILE A  92       7.777  -0.791  19.282  1.00 10.78           N
ATOM   1426  CA  ILE A  92       9.079  -1.142  18.737  1.00 15.57           C
ATOM   1427  C   ILE A  92      10.075  -0.161  19.350  1.00 13.79           C
ATOM   1428  O   ILE A  92      10.001   1.037  19.078  1.00 14.57           O
ATOM   1429  CB  ILE A  92       9.092  -1.035  17.185  1.00 16.79           C
ATOM   1430  CG1 ILE A  92       7.983  -1.873  16.505  1.00 17.49           C
ATOM   1431  CG2 ILE A  92      10.495  -1.432  16.679  1.00 16.52           C
ATOM   1432  CD1 ILE A  92       7.927  -1.662  14.989  1.00 13.68           C
ATOM   1433  H   ILE A  92       7.194  -0.210  18.696  1.00 12.95           H
ATOM   1434  HA  ILE A  92       9.330  -2.164  19.021  1.00 18.69           H
ATOM   1435  HB  ILE A  92       8.910   0.003  16.911  1.00 20.16           H
ATOM   1436 HG12 ILE A  92       8.148  -2.927  16.707  1.00 20.99           H
ATOM   1437 HG13 ILE A  92       7.010  -1.602  16.910  1.00 20.99           H
ATOM   1438 HG21 ILE A  92      10.571  -1.302  15.601  1.00 19.84           H
ATOM   1439 HG22 ILE A  92      11.263  -0.802  17.126  1.00 19.84           H
ATOM   1440 HG23 ILE A  92      10.699  -2.474  16.927  1.00 19.84           H
ATOM   1441 HD11 ILE A  92       7.031  -2.118  14.576  1.00 16.43           H
ATOM   1442 HD12 ILE A  92       7.897  -0.598  14.770  1.00 16.43           H
ATOM   1443 HD13 ILE A  92       8.791  -2.120  14.514  1.00 16.43           H
ATOM   1444  N   THR A  93      10.990  -0.661  20.177  1.00 13.90           N
ATOM   1445  CA  THR A  93      11.945   0.171  20.907  1.00 14.39           C
ATOM   1446  C   THR A  93      13.306  -0.507  20.852  1.00 15.67           C
ATOM   1447  O   THR A  93      13.388  -1.727  20.745  1.00 12.05           O
ATOM   1448  CB  THR A  93      11.512   0.354  22.379  1.00 12.61           C
ATOM   1449  OG1 THR A  93      11.619  -0.880  23.059  1.00 11.54           O
ATOM   1450  CG2 THR A  93      10.080   0.900  22.538  1.00 15.18           C
ATOM   1451  H   THR A  93      11.016  -1.657  20.338  1.00 16.69           H
ATOM   1452  HA  THR A  93      12.040   1.150  20.441  1.00 17.28           H
ATOM   1453  HB  THR A  93      12.194   1.063  22.848  1.00 15.14           H
ATOM   1454  HG1 THR A  93      11.359  -0.739  23.974  1.00 13.85           H
ATOM   1455 HG21 THR A  93       9.853   1.078  23.585  1.00 18.23           H
ATOM   1456 HG22 THR A  93       9.967   1.833  21.989  1.00 18.23           H
ATOM   1457 HG23 THR A  93       9.359   0.174  22.170  1.00 18.23           H
ATOM   1458  N   TYR A  94      14.365   0.302  20.955  1.00 16.25           N
ATOM   1459  CA  TYR A  94      15.744  -0.154  20.915  1.00 16.66           C
ATOM   1460  C   TYR A  94      16.007  -1.256  21.946  1.00 18.47           C
ATOM   1461  O   TYR A  94      16.574  -2.288  21.587  1.00 14.70           O
ATOM   1462  CB  TYR A  94      16.682   1.047  21.082  1.00 19.63           C
ATOM   1463  CG  TYR A  94      18.140   0.666  20.968  1.00 30.61           C
ATOM   1464  CD1 TYR A  94      18.713   0.495  19.694  1.00 30.93           C
ATOM   1465  CD2 TYR A  94      18.910   0.430  22.128  1.00 35.44           C
ATOM   1466  CE1 TYR A  94      20.049   0.073  19.570  1.00 37.21           C
ATOM   1467  CE2 TYR A  94      20.248   0.008  22.011  1.00 39.50           C
ATOM   1468  CZ  TYR A  94      20.818  -0.182  20.729  1.00 36.36           C
ATOM   1469  OH  TYR A  94      22.096  -0.637  20.606  1.00 49.03           O
ATOM   1470  H   TYR A  94      14.207   1.296  21.018  1.00 19.51           H
ATOM   1471  HA  TYR A  94      15.924  -0.571  19.927  1.00 20.00           H
ATOM   1472  HB2 TYR A  94      16.453   1.779  20.307  1.00 23.57           H
ATOM   1473  HB3 TYR A  94      16.511   1.511  22.052  1.00 23.57           H
ATOM   1474  HD1 TYR A  94      18.118   0.671  18.808  1.00 37.13           H
ATOM   1475  HD2 TYR A  94      18.469   0.552  23.107  1.00 42.54           H
ATOM   1476  HE1 TYR A  94      20.484  -0.069  18.590  1.00 44.66           H
ATOM   1477  HE2 TYR A  94      20.830  -0.186  22.900  1.00 47.40           H
ATOM   1478  HH  TYR A  94      22.551  -0.704  21.448  1.00 58.85           H
ATOM   1479  N   VAL A  95      15.591  -1.076  23.212  1.00 19.68           N
ATOM   1480  CA  VAL A  95      15.822  -2.080  24.257  1.00 13.91           C
ATOM   1481  C   VAL A  95      15.155  -3.421  23.937  1.00 14.00           C
ATOM   1482  O   VAL A  95      15.712  -4.481  24.226  1.00 15.82           O
ATOM   1483  CB  VAL A  95      15.429  -1.586  25.671  1.00 20.20           C
ATOM   1484  CG1 VAL A  95      16.375  -0.468  26.141  1.00 25.01           C
ATOM   1485  CG2 VAL A  95      13.988  -1.086  25.804  1.00 17.69           C
ATOM   1486  H   VAL A  95      15.109  -0.222  23.462  1.00 23.62           H
ATOM   1487  HA  VAL A  95      16.896  -2.268  24.275  1.00 16.70           H
ATOM   1488  HB  VAL A  95      15.543  -2.424  26.359  1.00 24.25           H
ATOM   1489 HG11 VAL A  95      16.112  -0.194  27.161  1.00 30.02           H
ATOM   1490 HG12 VAL A  95      17.403  -0.832  26.128  1.00 30.02           H
ATOM   1491 HG13 VAL A  95      16.287   0.407  25.497  1.00 30.02           H
ATOM   1492 HG21 VAL A  95      13.800  -0.804  26.840  1.00 21.24           H
ATOM   1493 HG22 VAL A  95      13.809  -0.223  25.165  1.00 21.24           H
ATOM   1494 HG23 VAL A  95      13.293  -1.881  25.542  1.00 21.24           H
ATOM   1495  N   ARG A  96      13.947  -3.395  23.365  1.00 15.95           N
ATOM   1496  CA  ARG A  96      13.202  -4.622  23.090  1.00 11.09           C
ATOM   1497  C   ARG A  96      13.784  -5.376  21.872  1.00 14.33           C
ATOM   1498  O   ARG A  96      13.884  -6.580  21.884  1.00 17.23           O
ATOM   1499  CB  ARG A  96      11.714  -4.340  22.822  1.00 15.73           C
ATOM   1500  CG  ARG A  96      10.972  -3.994  24.116  1.00 11.51           C
ATOM   1501  CD  ARG A  96       9.497  -3.681  23.807  1.00 14.85           C
ATOM   1502  NE  ARG A  96       8.851  -3.313  25.086  1.00 14.15           N
ATOM   1503  CZ  ARG A  96       7.618  -2.609  25.169  1.00 14.05           C
ATOM   1504  NH1 ARG A  96       7.150  -2.000  24.014  1.00 13.37           N
ATOM   1505  NH2 ARG A  96       6.969  -2.430  26.320  1.00  9.73           N
ATOM   1506  H   ARG A  96      13.557  -2.520  23.108  1.00 19.15           H
ATOM   1507  HA  ARG A  96      13.272  -5.325  23.970  1.00 13.32           H
ATOM   1508  HB2 ARG A  96      11.247  -5.232  22.355  1.00 18.89           H
ATOM   1509  HB3 ARG A  96      11.597  -3.517  22.088  1.00 18.89           H
ATOM   1510  HG2 ARG A  96      11.448  -3.133  24.622  1.00 13.83           H
ATOM   1511  HG3 ARG A  96      11.049  -4.837  24.827  1.00 13.83           H
ATOM   1512  HD2 ARG A  96       8.997  -4.556  23.334  1.00 17.82           H
ATOM   1513  HD3 ARG A  96       9.425  -2.832  23.083  1.00 17.82           H
ATOM   1514  HE  ARG A  96       9.011  -3.991  25.838  1.00 16.99           H
ATOM   1515 HH11 ARG A  96       6.188  -1.632  24.036  1.00 16.05           H
ATOM   1516 HH12 ARG A  96       7.437  -2.321  23.086  1.00 16.05           H
ATOM   1517 HH21 ARG A  96       7.379  -2.806  27.166  1.00 11.68           H
ATOM   1518  N   GLU A  97      14.209  -4.593  20.864  1.00 14.80           N
ATOM   1519  CA  GLU A  97      14.909  -5.055  19.659  1.00 16.66           C
ATOM   1520  C   GLU A  97      16.192  -5.829  19.986  1.00 20.08           C
ATOM   1521  O   GLU A  97      16.641  -6.618  19.161  1.00 20.48           O
ATOM   1522  CB  GLU A  97      15.269  -3.866  18.753  1.00 18.40           C
ATOM   1523  CG  GLU A  97      14.100  -3.361  17.903  1.00 20.06           C
ATOM   1524  CD  GLU A  97      14.394  -2.047  17.176  1.00 24.59           C
ATOM   1525  OE1 GLU A  97      15.194  -1.226  17.683  1.00 30.55           O
ATOM   1526  OE2 GLU A  97      13.779  -1.864  16.114  1.00 27.62           O1-
ATOM   1527  H   GLU A  97      14.061  -3.598  20.945  1.00 17.77           H
ATOM   1528  HA  GLU A  97      14.235  -5.709  19.108  1.00 20.01           H
ATOM   1529  HB2 GLU A  97      15.641  -3.052  19.370  1.00 22.09           H
ATOM   1530  HB3 GLU A  97      16.071  -4.162  18.075  1.00 22.09           H
ATOM   1531  HG2 GLU A  97      13.784  -4.117  17.185  1.00 24.09           H
ATOM   1532  HG3 GLU A  97      13.242  -3.183  18.550  1.00 24.09           H
ATOM   1533  N   LYS A  98      16.803  -5.613  21.167  1.00 24.23           N
ATOM   1534  CA  LYS A  98      17.963  -6.393  21.602  1.00 26.61           C
ATOM   1535  C   LYS A  98      17.629  -7.843  21.963  1.00 20.31           C
ATOM   1536  O   LYS A  98      18.555  -8.645  21.986  1.00 25.89           O
ATOM   1537  CB  LYS A  98      18.711  -5.697  22.753  1.00 27.11           C
ATOM   1538  CG  LYS A  98      19.270  -4.294  22.450  1.00 30.08           C
ATOM   1539  CD  LYS A  98      20.265  -4.171  21.274  1.00 38.92           C
ATOM   1540  CE  LYS A  98      19.675  -4.123  19.848  1.00 50.01           C
ATOM   1541  NZ  LYS A  98      18.737  -3.000  19.638  1.00 36.90           N1+
ATOM   1542  H   LYS A  98      16.396  -4.957  21.821  1.00 29.09           H
ATOM   1543  HA  LYS A  98      18.658  -6.467  20.766  1.00 31.94           H
ATOM   1544  HB2 LYS A  98      18.041  -5.630  23.610  1.00 32.54           H
ATOM   1545  HB3 LYS A  98      19.550  -6.327  23.055  1.00 32.54           H
ATOM   1546  HG2 LYS A  98      18.435  -3.627  22.282  1.00 36.11           H
ATOM   1547  HG3 LYS A  98      19.775  -3.936  23.349  1.00 36.11           H
ATOM   1548  HD2 LYS A  98      20.865  -3.273  21.430  1.00 46.71           H
ATOM   1549  HD3 LYS A  98      20.949  -5.021  21.318  1.00 46.71           H
ATOM   1550  HE2 LYS A  98      20.504  -4.014  19.145  1.00 60.02           H
ATOM   1551  HE3 LYS A  98      19.171  -5.061  19.616  1.00 60.02           H
ATOM   1552  HZ1 LYS A  98      18.338  -3.055  18.710  1.00 44.29           H
ATOM   1553  HZ2 LYS A  98      17.986  -3.043  20.315  1.00 44.29           H
ATOM   1554  HZ3 LYS A  98      19.216  -2.116  19.741  1.00 44.29           H
ATOM   1555  N   VAL A  99      16.367  -8.184  22.277  1.00 20.16           N
ATOM   1556  CA  VAL A  99      15.971  -9.513  22.785  1.00 21.54           C
ATOM   1557  C   VAL A  99      14.866 -10.200  21.979  1.00 15.33           C
ATOM   1558  O   VAL A  99      14.728 -11.408  22.095  1.00 17.42           O
ATOM   1559  CB  VAL A  99      15.567  -9.466  24.270  1.00 21.82           C
ATOM   1560  CG1 VAL A  99      16.776  -9.220  25.173  1.00 22.91           C
ATOM   1561  CG2 VAL A  99      14.489  -8.410  24.565  1.00 17.62           C
ATOM   1562  H   VAL A  99      15.651  -7.473  22.226  1.00 24.20           H
ATOM   1563  HA  VAL A  99      16.831 -10.178  22.711  1.00 25.86           H
ATOM   1564  HB  VAL A  99      15.164 -10.437  24.548  1.00 26.19           H
ATOM   1565 HG11 VAL A  99      16.473  -9.300  26.214  1.00 27.50           H
ATOM   1566 HG12 VAL A  99      17.530  -9.982  24.975  1.00 27.50           H
ATOM   1567 HG13 VAL A  99      17.194  -8.230  24.985  1.00 27.50           H
ATOM   1568 HG21 VAL A  99      14.161  -8.510  25.598  1.00 21.15           H
ATOM   1569 HG22 VAL A  99      14.880  -7.404  24.416  1.00 21.15           H
ATOM   1570 HG23 VAL A  99      13.627  -8.567  23.917  1.00 21.15           H
ATOM   1571  N   ILE A 100      14.072  -9.459  21.202  1.00 17.21           N
ATOM   1572  CA  ILE A 100      13.103  -9.986  20.242  1.00 16.48           C
ATOM   1573  C   ILE A 100      13.268  -9.257  18.909  1.00 12.21           C
ATOM   1574  O   ILE A 100      13.906  -8.206  18.847  1.00 13.10           O
ATOM   1575  CB  ILE A 100      11.648  -9.856  20.759  1.00 15.16           C
ATOM   1576  CG1 ILE A 100      11.168  -8.397  20.978  1.00 11.70           C
ATOM   1577  CG2 ILE A 100      11.458 -10.742  21.999  1.00 12.63           C
ATOM   1578  CD1 ILE A 100       9.636  -8.270  21.017  1.00 15.58           C
ATOM   1579  H   ILE A 100      14.218  -8.459  21.186  1.00 20.66           H
ATOM   1580  HA  ILE A 100      13.307 -11.042  20.057  1.00 19.78           H
ATOM   1581  HB  ILE A 100      11.003 -10.271  19.990  1.00 18.20           H
ATOM   1582 HG12 ILE A 100      11.584  -8.003  21.906  1.00 14.05           H
ATOM   1583 HG13 ILE A 100      11.511  -7.766  20.161  1.00 14.05           H
ATOM   1584 HG21 ILE A 100      10.434 -10.676  22.355  1.00 15.16           H
ATOM   1585 HG22 ILE A 100      11.669 -11.781  21.745  1.00 15.16           H
ATOM   1586 HG23 ILE A 100      12.127 -10.426  22.798  1.00 15.16           H
ATOM   1587 HD11 ILE A 100       9.367  -7.244  21.261  1.00 18.70           H
ATOM   1588 HD12 ILE A 100       9.213  -8.534  20.048  1.00 18.70           H
ATOM   1589 HD13 ILE A 100       9.211  -8.916  21.782  1.00 18.70           H
ATOM   1590  N   ASP A 101      12.667  -9.822  17.861  1.00 11.95           N
ATOM   1591  CA  ASP A 101      12.516  -9.166  16.575  1.00 14.60           C
ATOM   1592  C   ASP A 101      11.101  -8.626  16.381  1.00 14.59           C
ATOM   1593  O   ASP A 101      10.139  -9.147  16.942  1.00 15.23           O
ATOM   1594  CB  ASP A 101      12.869 -10.137  15.455  1.00 14.26           C
ATOM   1595  CG  ASP A 101      14.345 -10.471  15.327  1.00 21.16           C
ATOM   1596  OD1 ASP A 101      15.193  -9.675  15.776  1.00 19.08           O
ATOM   1597  OD2 ASP A 101      14.614 -11.509  14.699  1.00 17.94           O1-
ATOM   1598  H   ASP A 101      12.154 -10.681  17.995  1.00 14.35           H
ATOM   1599  HA  ASP A 101      13.211  -8.330  16.510  1.00 17.53           H
ATOM   1600  HB2 ASP A 101      12.290 -11.056  15.526  1.00 17.12           H
ATOM   1601  HB3 ASP A 101      12.582  -9.685  14.512  1.00 17.12           H
ATOM   1602  N   PHE A 102      11.003  -7.576  15.573  1.00 12.39           N
ATOM   1603  CA  PHE A 102       9.762  -6.928  15.199  1.00 11.60           C
ATOM   1604  C   PHE A 102       9.630  -6.893  13.689  1.00 12.31           C
ATOM   1605  O   PHE A 102      10.594  -6.593  12.986  1.00 12.61           O
ATOM   1606  CB  PHE A 102       9.718  -5.485  15.699  1.00 12.35           C
ATOM   1607  CG  PHE A 102       9.586  -5.334  17.185  1.00 13.81           C
ATOM   1608  CD1 PHE A 102      10.735  -5.135  17.969  1.00 16.00           C
ATOM   1609  CD2 PHE A 102       8.312  -5.317  17.778  1.00 13.58           C
ATOM   1610  CE1 PHE A 102      10.613  -4.897  19.341  1.00 16.97           C
ATOM   1611  CE2 PHE A 102       8.191  -5.075  19.151  1.00 14.43           C
ATOM   1612  CZ  PHE A 102       9.339  -4.860  19.930  1.00 13.45           C
ATOM   1613  H   PHE A 102      11.851  -7.196  15.176  1.00 14.88           H
ATOM   1614  HA  PHE A 102       8.928  -7.465  15.635  1.00 13.93           H
ATOM   1615  HB2 PHE A 102      10.609  -4.956  15.356  1.00 14.82           H
ATOM   1616  HB3 PHE A 102       8.850  -4.999  15.250  1.00 14.82           H
ATOM   1617  HD1 PHE A 102      11.712  -5.154  17.511  1.00 19.21           H
ATOM   1618  HD2 PHE A 102       7.426  -5.464  17.178  1.00 16.30           H
ATOM   1619  HE1 PHE A 102      11.498  -4.736  19.937  1.00 20.37           H
ATOM   1620  HE2 PHE A 102       7.212  -5.042  19.597  1.00 17.32           H
ATOM   1621  HZ  PHE A 102       9.241  -4.665  20.987  1.00 16.15           H
ATOM   1622  N   SER A 103       8.398  -7.091  13.210  1.00 14.85           N
ATOM   1623  CA  SER A 103       8.001  -6.712  11.864  1.00 11.58           C
ATOM   1624  C   SER A 103       8.165  -5.207  11.657  1.00 14.48           C
ATOM   1625  O   SER A 103       8.276  -4.437  12.619  1.00 13.52           O
ATOM   1626  CB  SER A 103       6.529  -7.084  11.649  1.00 12.60           C
ATOM   1627  OG  SER A 103       5.700  -6.254  12.453  1.00 11.34           O
ATOM   1628  H   SER A 103       7.663  -7.339  13.856  1.00 17.83           H
ATOM   1629  HA  SER A 103       8.606  -7.258  11.142  1.00 13.91           H
ATOM   1630  HB2 SER A 103       6.266  -6.971  10.598  1.00 15.13           H
ATOM   1631  HB3 SER A 103       6.380  -8.128  11.926  1.00 15.13           H
ATOM   1632  HG  SER A 103       5.718  -5.364  12.084  1.00 13.62           H
ATOM   1633  N   LYS A 104       8.085  -4.766  10.399  1.00 12.67           N
ATOM   1634  CA  LYS A 104       7.824  -3.348  10.130  1.00 16.14           C
ATOM   1635  C   LYS A 104       6.552  -2.907  10.869  1.00 14.09           C
ATOM   1636  O   LYS A 104       5.694  -3.742  11.149  1.00 11.50           O
ATOM   1637  CB  LYS A 104       7.713  -3.088   8.628  1.00 14.30           C
ATOM   1638  CG  LYS A 104       9.096  -3.184   7.957  1.00 20.46           C
ATOM   1639  CD  LYS A 104       9.115  -2.510   6.573  1.00 25.93           C
ATOM   1640  CE  LYS A 104      10.565  -2.398   6.079  1.00 35.92           C
ATOM   1641  NZ  LYS A 104      10.724  -1.348   5.054  1.00 50.01           N1+
ATOM   1642  H   LYS A 104       7.990  -5.428   9.642  1.00 15.22           H
ATOM   1643  HA  LYS A 104       8.653  -2.757  10.517  1.00 19.38           H
ATOM   1644  HB2 LYS A 104       7.015  -3.796   8.180  1.00 17.17           H
ATOM   1645  HB3 LYS A 104       7.319  -2.083   8.466  1.00 17.17           H
ATOM   1646  HG2 LYS A 104       9.823  -2.663   8.583  1.00 24.56           H
ATOM   1647  HG3 LYS A 104       9.399  -4.227   7.885  1.00 24.56           H
ATOM   1648  HD2 LYS A 104       8.545  -3.115   5.871  1.00 31.12           H
ATOM   1649  HD3 LYS A 104       8.663  -1.520   6.634  1.00 31.12           H
ATOM   1650  HE2 LYS A 104      11.236  -2.201   6.917  1.00 43.11           H
ATOM   1651  HE3 LYS A 104      10.838  -3.357   5.637  1.00 43.11           H
ATOM   1652  HZ1 LYS A 104      11.701  -1.161   4.881  1.00 60.02           H
ATOM   1653  HZ2 LYS A 104      10.286  -1.631   4.187  1.00 60.02           H
ATOM   1654  HZ3 LYS A 104      10.289  -0.489   5.364  1.00 60.02           H
ATOM   1655  N   PRO A 105       6.409  -1.621  11.209  1.00 13.78           N
ATOM   1656  CA  PRO A 105       5.262  -1.214  11.988  1.00 15.84           C
ATOM   1657  C   PRO A 105       3.970  -1.295  11.164  1.00 16.23           C
ATOM   1658  O   PRO A 105       3.948  -0.967   9.976  1.00 12.65           O
ATOM   1659  CB  PRO A 105       5.581   0.227  12.405  1.00 10.69           C
ATOM   1660  CG  PRO A 105       6.585   0.721  11.372  1.00 16.25           C
ATOM   1661  CD  PRO A 105       7.378  -0.543  11.057  1.00 15.20           C
ATOM   1662  HA  PRO A 105       5.218  -1.803  12.902  1.00 19.02           H
ATOM   1663  HB2 PRO A 105       4.715   0.880  12.505  1.00 12.83           H
ATOM   1664  HB3 PRO A 105       6.101   0.159  13.360  1.00 12.83           H
ATOM   1665  HG2 PRO A 105       6.065   1.114  10.499  1.00 19.51           H
ATOM   1666  HG3 PRO A 105       7.256   1.467  11.796  1.00 19.51           H
ATOM   1667  HD2 PRO A 105       7.766  -0.474  10.045  1.00 18.25           H
ATOM   1668  HD3 PRO A 105       8.171  -0.668  11.794  1.00 18.25           H
ATOM   1669  N   PHE A 106       2.886  -1.712  11.824  1.00 12.65           N
ATOM   1670  CA  PHE A 106       1.534  -1.617  11.287  1.00 14.37           C
ATOM   1671  C   PHE A 106       0.849  -0.303  11.665  1.00 13.39           C
ATOM   1672  O   PHE A 106      -0.223  -0.015  11.144  1.00 13.34           O
ATOM   1673  CB  PHE A 106       0.711  -2.831  11.702  1.00 14.75           C
ATOM   1674  CG  PHE A 106       0.580  -3.048  13.201  1.00 12.45           C
ATOM   1675  CD1 PHE A 106      -0.328  -2.276  13.943  1.00 12.85           C
ATOM   1676  CD2 PHE A 106       1.324  -4.053  13.840  1.00 11.72           C
ATOM   1677  CE1 PHE A 106      -0.510  -2.510  15.312  1.00 12.99           C
ATOM   1678  CE2 PHE A 106       1.152  -4.293  15.214  1.00 11.04           C
ATOM   1679  CZ  PHE A 106       0.210  -3.542  15.939  1.00 11.81           C
ATOM   1680  H   PHE A 106       2.982  -1.997  12.788  1.00 15.19           H
ATOM   1681  HA  PHE A 106       1.587  -1.638  10.198  1.00 17.25           H
ATOM   1682  HB2 PHE A 106      -0.287  -2.728  11.274  1.00 17.70           H
ATOM   1683  HB3 PHE A 106       1.161  -3.718  11.253  1.00 17.70           H
ATOM   1684  HD1 PHE A 106      -0.908  -1.512  13.455  1.00 15.43           H
ATOM   1685  HD2 PHE A 106       2.019  -4.653  13.271  1.00 14.07           H
ATOM   1686  HE1 PHE A 106      -1.219  -1.918  15.872  1.00 15.59           H
ATOM   1687  HE2 PHE A 106       1.720  -5.068  15.705  1.00 13.25           H
ATOM   1688  HZ  PHE A 106       0.050  -3.736  16.982  1.00 14.18           H
ATOM   1689  N   MET A 107       1.431   0.465  12.592  1.00 11.74           N
ATOM   1690  CA  MET A 107       0.887   1.746  13.042  1.00 11.64           C
ATOM   1691  C   MET A 107       2.027   2.617  13.547  1.00 14.40           C
ATOM   1692  O   MET A 107       2.955   2.117  14.165  1.00 11.21           O
ATOM   1693  CB  MET A 107      -0.140   1.502  14.156  1.00 13.22           C
ATOM   1694  CG  MET A 107      -0.993   2.731  14.477  1.00 24.61           C
ATOM   1695  SD  MET A 107      -2.269   2.418  15.713  1.00 23.05           S
ATOM   1696  CE  MET A 107      -3.320   1.273  14.819  1.00 17.77           C
ATOM   1697  H   MET A 107       2.310   0.167  12.987  1.00 14.10           H
ATOM   1698  HA  MET A 107       0.399   2.249  12.209  1.00 13.98           H
ATOM   1699  HB2 MET A 107      -0.808   0.704  13.838  1.00 15.88           H
ATOM   1700  HB3 MET A 107       0.378   1.180  15.059  1.00 15.88           H
ATOM   1701  HG2 MET A 107      -0.354   3.536  14.840  1.00 29.54           H
ATOM   1702  HG3 MET A 107      -1.485   3.059  13.559  1.00 29.54           H
ATOM   1703  HE1 MET A 107      -4.250   1.126  15.367  1.00 21.34           H
ATOM   1704  HE2 MET A 107      -3.540   1.679  13.831  1.00 21.34           H
ATOM   1705  HE3 MET A 107      -2.808   0.317  14.721  1.00 21.34           H
ATOM   1706  N   THR A 108       1.943   3.922  13.296  1.00  9.85           N
ATOM   1707  CA  THR A 108       2.904   4.911  13.762  1.00 14.26           C
ATOM   1708  C   THR A 108       2.180   5.834  14.744  1.00 13.79           C
ATOM   1709  O   THR A 108       0.964   6.017  14.704  1.00 14.98           O
ATOM   1710  CB  THR A 108       3.501   5.703  12.586  1.00 12.93           C
ATOM   1711  OG1 THR A 108       2.488   6.304  11.816  1.00 22.34           O
ATOM   1712  CG2 THR A 108       4.397   4.835  11.704  1.00 15.53           C
ATOM   1713  H   THR A 108       1.139   4.269  12.790  1.00 11.83           H
ATOM   1714  HA  THR A 108       3.729   4.427  14.283  1.00 17.12           H
ATOM   1715  HB  THR A 108       4.108   6.504  12.989  1.00 15.53           H
ATOM   1716  HG1 THR A 108       1.931   6.835  12.390  1.00 26.82           H
ATOM   1717 HG21 THR A 108       4.815   5.439  10.898  1.00 18.64           H
ATOM   1718 HG22 THR A 108       5.207   4.411  12.296  1.00 18.64           H
ATOM   1719 HG23 THR A 108       3.813   4.033  11.254  1.00 18.64           H
ATOM   1720  N   LEU A 109       2.954   6.377  15.673  1.00 13.07           N
ATOM   1721  CA  LEU A 109       2.456   7.114  16.828  1.00 14.85           C
ATOM   1722  C   LEU A 109       3.623   7.822  17.512  1.00 12.40           C
ATOM   1723  O   LEU A 109       4.772   7.699  17.088  1.00 14.57           O
ATOM   1724  CB  LEU A 109       1.731   6.151  17.801  1.00 11.52           C
ATOM   1725  CG  LEU A 109       2.626   5.007  18.327  1.00 14.66           C
ATOM   1726  CD1 LEU A 109       2.481   4.874  19.846  1.00 17.01           C
ATOM   1727  CD2 LEU A 109       2.278   3.672  17.646  1.00 14.82           C
ATOM   1728  H   LEU A 109       3.948   6.195  15.640  1.00 15.69           H
ATOM   1729  HA  LEU A 109       1.750   7.876  16.491  1.00 17.82           H
ATOM   1730  HB2 LEU A 109       1.362   6.739  18.642  1.00 13.83           H
ATOM   1731  HB3 LEU A 109       0.850   5.735  17.317  1.00 13.83           H
ATOM   1732  HG  LEU A 109       3.669   5.209  18.099  1.00 17.61           H
ATOM   1733 HD11 LEU A 109       3.164   4.113  20.222  1.00 20.43           H
ATOM   1734 HD12 LEU A 109       2.711   5.824  20.330  1.00 20.43           H
ATOM   1735 HD13 LEU A 109       1.457   4.583  20.079  1.00 20.43           H
ATOM   1736 HD21 LEU A 109       2.907   2.879  18.050  1.00 17.80           H
ATOM   1737 HD22 LEU A 109       1.230   3.429  17.817  1.00 17.80           H
ATOM   1738 HD23 LEU A 109       2.455   3.737  16.574  1.00 17.80           H
ATOM   1739  N   GLY A 110       3.333   8.563  18.577  1.00 14.02           N
ATOM   1740  CA  GLY A 110       4.360   9.146  19.428  1.00 11.83           C
ATOM   1741  C   GLY A 110       3.832   9.366  20.838  1.00 12.14           C
ATOM   1742  O   GLY A 110       2.632   9.404  21.054  1.00 11.69           O
ATOM   1743  H   GLY A 110       2.370   8.660  18.870  1.00 16.83           H
ATOM   1744  HA2 GLY A 110       5.234   8.494  19.456  1.00 14.21           H
ATOM   1745  HA3 GLY A 110       4.652  10.107  19.016  1.00 14.21           H
ATOM   1746  N   ILE A 111       4.736   9.539  21.800  1.00 11.87           N
ATOM   1747  CA  ILE A 111       4.400   9.947  23.158  1.00 11.61           C
ATOM   1748  C   ILE A 111       3.819  11.366  23.095  1.00 12.99           C
ATOM   1749  O   ILE A 111       4.299  12.204  22.343  1.00 12.54           O
ATOM   1750  CB  ILE A 111       5.659   9.848  24.047  1.00 13.82           C
ATOM   1751  CG1 ILE A 111       6.136   8.383  24.187  1.00 11.45           C
ATOM   1752  CG2 ILE A 111       5.413  10.446  25.446  1.00 12.49           C
ATOM   1753  CD1 ILE A 111       7.572   8.261  24.707  1.00 12.27           C
ATOM   1754  H   ILE A 111       5.716   9.470  21.561  1.00 14.25           H
ATOM   1755  HA  ILE A 111       3.650   9.267  23.563  1.00 13.95           H
ATOM   1756  HB  ILE A 111       6.448  10.428  23.564  1.00 16.60           H
ATOM   1757 HG12 ILE A 111       5.464   7.851  24.858  1.00 13.75           H
ATOM   1758 HG13 ILE A 111       6.105   7.879  23.222  1.00 13.75           H
ATOM   1759 HG21 ILE A 111       6.306  10.357  26.060  1.00 15.00           H
ATOM   1760 HG22 ILE A 111       5.174  11.502  25.365  1.00 15.00           H
ATOM   1761 HG23 ILE A 111       4.582   9.937  25.935  1.00 15.00           H
ATOM   1762 HD11 ILE A 111       7.881   7.218  24.667  1.00 14.73           H
ATOM   1763 HD12 ILE A 111       8.251   8.852  24.092  1.00 14.73           H
ATOM   1764 HD13 ILE A 111       7.632   8.602  25.739  1.00 14.73           H
ATOM   1765  N   SER A 112       2.787  11.651  23.883  1.00 13.87           N
ATOM   1766  CA  SER A 112       2.323  13.010  24.145  1.00 14.86           C
ATOM   1767  C   SER A 112       1.694  13.036  25.543  1.00 13.91           C
ATOM   1768  O   SER A 112       1.890  12.118  26.340  1.00 11.85           O
ATOM   1769  CB  SER A 112       1.404  13.487  23.008  1.00 11.53           C
ATOM   1770  OG  SER A 112       1.165  14.882  23.062  1.00 11.29           O
ATOM   1771  H   SER A 112       2.381  10.914  24.443  1.00 16.65           H
ATOM   1772  HA  SER A 112       3.199  13.664  24.169  1.00 17.84           H
ATOM   1773  HB2 SER A 112       1.846  13.242  22.044  1.00 13.84           H
ATOM   1774  HB3 SER A 112       0.455  12.969  23.084  1.00 13.84           H
ATOM   1775  HG  SER A 112       1.883  15.335  22.608  1.00 13.55           H
ATOM   1776  N   ILE A 113       0.993  14.124  25.853  1.00 14.61           N
ATOM   1777  CA  ILE A 113       0.461  14.430  27.172  1.00  9.81           C
ATOM   1778  C   ILE A 113      -1.064  14.489  27.059  1.00 14.84           C
ATOM   1779  O   ILE A 113      -1.594  15.181  26.192  1.00 12.77           O
ATOM   1780  CB  ILE A 113       1.033  15.787  27.644  1.00 14.67           C
ATOM   1781  CG1 ILE A 113       2.561  15.790  27.804  1.00 14.44           C
ATOM   1782  CG2 ILE A 113       0.352  16.228  28.950  1.00 12.39           C
ATOM   1783  CD1 ILE A 113       3.127  17.217  27.827  1.00 14.53           C
ATOM   1784  H   ILE A 113       0.855  14.822  25.135  1.00 17.54           H
ATOM   1785  HA  ILE A 113       0.750  13.662  27.890  1.00 11.78           H
ATOM   1786  HB  ILE A 113       0.795  16.500  26.862  1.00 17.62           H
ATOM   1787 HG12 ILE A 113       2.829  15.285  28.733  1.00 17.33           H
ATOM   1788 HG13 ILE A 113       3.032  15.264  26.973  1.00 17.33           H
ATOM   1789 HG21 ILE A 113       0.772  17.165  29.310  1.00 14.88           H
ATOM   1790 HG22 ILE A 113      -0.712  16.399  28.789  1.00 14.88           H
ATOM   1791 HG23 ILE A 113       0.488  15.459  29.712  1.00 14.88           H
ATOM   1792 HD11 ILE A 113       4.212  17.154  27.791  1.00 17.44           H
ATOM   1793 HD12 ILE A 113       2.780  17.779  26.960  1.00 17.44           H
ATOM   1794 HD13 ILE A 113       2.831  17.740  28.734  1.00 17.44           H
ATOM   1795  N   LEU A 114      -1.748  13.793  27.963  1.00 13.90           N
ATOM   1796  CA  LEU A 114      -3.177  13.871  28.199  1.00 16.37           C
ATOM   1797  C   LEU A 114      -3.387  14.723  29.457  1.00 13.92           C
ATOM   1798  O   LEU A 114      -2.784  14.467  30.496  1.00 14.11           O
ATOM   1799  CB  LEU A 114      -3.731  12.459  28.411  1.00 14.81           C
ATOM   1800  CG  LEU A 114      -5.261  12.448  28.610  1.00 15.65           C
ATOM   1801  CD1 LEU A 114      -5.958  12.707  27.266  1.00 15.01           C
ATOM   1802  CD2 LEU A 114      -5.740  11.115  29.212  1.00 21.39           C
ATOM   1803  H   LEU A 114      -1.226  13.231  28.618  1.00 16.69           H
ATOM   1804  HA  LEU A 114      -3.668  14.328  27.339  1.00 19.66           H
ATOM   1805  HB2 LEU A 114      -3.468  11.830  27.560  1.00 17.78           H
ATOM   1806  HB3 LEU A 114      -3.253  12.040  29.295  1.00 17.78           H
ATOM   1807  HG  LEU A 114      -5.557  13.246  29.289  1.00 18.78           H
ATOM   1808 HD11 LEU A 114      -7.033  12.591  27.378  1.00 18.02           H
ATOM   1809 HD12 LEU A 114      -5.744  13.713  26.910  1.00 18.02           H
ATOM   1810 HD13 LEU A 114      -5.616  11.982  26.525  1.00 18.02           H
ATOM   1811 HD21 LEU A 114      -6.798  11.185  29.465  1.00 25.68           H
ATOM   1812 HD22 LEU A 114      -5.604  10.308  28.494  1.00 25.68           H
ATOM   1813 HD23 LEU A 114      -5.179  10.891  30.120  1.00 25.68           H
ATOM   1814  N   TYR A 115      -4.257  15.720  29.367  1.00 17.24           N
ATOM   1815  CA  TYR A 115      -4.563  16.591  30.490  1.00 12.07           C
ATOM   1816  C   TYR A 115      -6.008  17.053  30.347  1.00 13.52           C
ATOM   1817  O   TYR A 115      -6.651  16.852  29.317  1.00 15.58           O
ATOM   1818  CB  TYR A 115      -3.553  17.748  30.489  1.00 13.25           C
ATOM   1819  CG  TYR A 115      -3.460  18.555  31.776  1.00 14.20           C
ATOM   1820  CD1 TYR A 115      -3.306  17.901  33.010  1.00 12.26           C
ATOM   1821  CD2 TYR A 115      -3.453  19.965  31.736  1.00 15.64           C
ATOM   1822  CE1 TYR A 115      -3.148  18.626  34.200  1.00 13.98           C
ATOM   1823  CE2 TYR A 115      -3.258  20.695  32.923  1.00 14.70           C
ATOM   1824  CZ  TYR A 115      -3.106  20.035  34.154  1.00 18.56           C
ATOM   1825  OH  TYR A 115      -2.917  20.767  35.281  1.00 21.38           O
ATOM   1826  H   TYR A 115      -4.731  15.895  28.490  1.00 20.70           H
ATOM   1827  HA  TYR A 115      -4.473  16.032  31.416  1.00 14.49           H
ATOM   1828  HB2 TYR A 115      -2.556  17.345  30.305  1.00 15.91           H
ATOM   1829  HB3 TYR A 115      -3.805  18.414  29.665  1.00 15.91           H
ATOM   1830  HD1 TYR A 115      -3.302  16.827  33.042  1.00 14.72           H
ATOM   1831  HD2 TYR A 115      -3.554  20.485  30.794  1.00 18.78           H
ATOM   1832  HE1 TYR A 115      -3.045  18.106  35.140  1.00 16.79           H
ATOM   1833  HE2 TYR A 115      -3.190  21.763  32.903  1.00 17.65           H
ATOM   1834  HH  TYR A 115      -2.958  20.237  36.084  1.00 25.67           H
ATOM   1835  N   ARG A 116      -6.544  17.674  31.396  1.00 12.38           N
ATOM   1836  CA  ARG A 116      -7.817  18.372  31.278  1.00 18.70           C
ATOM   1837  C   ARG A 116      -7.626  19.615  30.408  1.00 16.53           C
ATOM   1838  O   ARG A 116      -6.521  20.147  30.303  1.00 15.21           O
ATOM   1839  CB  ARG A 116      -8.354  18.727  32.673  1.00 19.90           C
ATOM   1840  CG  ARG A 116      -7.471  19.727  33.422  1.00 22.01           C
ATOM   1841  CD  ARG A 116      -8.116  20.018  34.782  1.00 31.05           C
ATOM   1842  NE  ARG A 116      -7.343  21.030  35.504  1.00 31.51           N
ATOM   1843  CZ  ARG A 116      -6.250  20.787  36.238  1.00 37.74           C
ATOM   1844  NH1 ARG A 116      -5.801  19.549  36.424  1.00 30.74           N
ATOM   1845  NH2 ARG A 116      -5.580  21.792  36.796  1.00 31.42           N1+
ATOM   1846  H   ARG A 116      -5.980  17.828  32.220  1.00 14.87           H
ATOM   1847  HA  ARG A 116      -8.547  17.715  30.805  1.00 22.45           H
ATOM   1848  HB2 ARG A 116      -9.350  19.162  32.560  1.00 23.89           H
ATOM   1849  HB3 ARG A 116      -8.445  17.813  33.264  1.00 23.89           H
ATOM   1850  HG2 ARG A 116      -6.472  19.315  33.570  1.00 26.42           H
ATOM   1851  HG3 ARG A 116      -7.390  20.656  32.860  1.00 26.42           H
ATOM   1852  HD2 ARG A 116      -9.124  20.403  34.619  1.00 37.27           H
ATOM   1853  HD3 ARG A 116      -8.191  19.103  35.372  1.00 37.27           H
ATOM   1854  HE  ARG A 116      -7.622  21.990  35.360  1.00 37.82           H
ATOM   1855 HH11 ARG A 116      -6.279  18.765  36.001  1.00 36.90           H
ATOM   1856 HH12 ARG A 116      -4.969  19.400  36.975  1.00 36.90           H
ATOM   1857 HH21 ARG A 116      -5.882  22.745  36.665  1.00 37.72           H
ATOM   1858 HH22 ARG A 116      -4.751  21.589  37.337  1.00 37.72           H
ATOM   1859  N   LYS A 117      -8.722  20.064  29.796  1.00 15.21           N
ATOM   1860  CA  LYS A 117      -8.829  21.368  29.150  1.00 16.95           C
ATOM   1861  C   LYS A 117      -8.859  22.484  30.194  1.00 28.08           C
ATOM   1862  O   LYS A 117      -8.981  22.231  31.387  1.00 20.44           O
ATOM   1863  CB  LYS A 117     -10.115  21.387  28.318  1.00 20.25           C
ATOM   1864  CG  LYS A 117     -10.025  20.466  27.098  1.00 19.95           C
ATOM   1865  CD  LYS A 117     -11.332  20.557  26.317  1.00 27.80           C
ATOM   1866  CE  LYS A 117     -11.247  19.707  25.054  1.00 24.53           C
ATOM   1867  NZ  LYS A 117     -12.516  19.750  24.312  1.00 24.91           N1+
ATOM   1868  H   LYS A 117      -9.570  19.524  29.892  1.00 18.26           H
ATOM   1869  HA  LYS A 117      -7.982  21.536  28.483  1.00 20.35           H
ATOM   1870  HB2 LYS A 117     -10.964  21.101  28.943  1.00 24.31           H
ATOM   1871  HB3 LYS A 117     -10.287  22.402  27.955  1.00 24.31           H
ATOM   1872  HG2 LYS A 117      -9.202  20.791  26.460  1.00 23.95           H
ATOM   1873  HG3 LYS A 117      -9.855  19.435  27.412  1.00 23.95           H
ATOM   1874  HD2 LYS A 117     -12.148  20.206  26.947  1.00 33.37           H
ATOM   1875  HD3 LYS A 117     -11.518  21.595  26.036  1.00 33.37           H
ATOM   1876  HE2 LYS A 117     -10.433  20.059  24.420  1.00 29.45           H
ATOM   1877  HE3 LYS A 117     -11.044  18.676  25.351  1.00 29.45           H
ATOM   1878  HZ1 LYS A 117     -12.406  19.267  23.429  1.00 29.90           H
ATOM   1879  HZ2 LYS A 117     -13.228  19.282  24.857  1.00 29.90           H
ATOM   1880  HZ3 LYS A 117     -12.785  20.708  24.145  1.00 29.90           H
ATOM   1881  N   GLY A 118      -8.744  23.730  29.737  1.00 23.10           N
ATOM   1882  CA  GLY A 118      -9.015  24.902  30.560  1.00 18.84           C
ATOM   1883  C   GLY A 118      -7.792  25.497  31.253  1.00 18.29           C
ATOM   1884  O   GLY A 118      -7.974  26.369  32.098  1.00 19.53           O
ATOM   1885  H   GLY A 118      -8.613  23.870  28.745  1.00 27.73           H
ATOM   1886  HA2 GLY A 118      -9.478  25.659  29.940  1.00 22.61           H
ATOM   1887  HA3 GLY A 118      -9.728  24.629  31.339  1.00 22.61           H
ATOM   1888  N   THR A 119      -6.567  25.049  30.949  1.00 18.39           N
ATOM   1889  CA  THR A 119      -5.353  25.525  31.622  1.00 16.17           C
ATOM   1890  C   THR A 119      -4.351  26.105  30.617  1.00 15.77           C
ATOM   1891  O   THR A 119      -4.450  25.813  29.430  1.00 17.17           O
ATOM   1892  CB  THR A 119      -4.673  24.408  32.442  1.00 21.89           C
ATOM   1893  OG1 THR A 119      -3.805  23.648  31.622  1.00 18.44           O
ATOM   1894  CG2 THR A 119      -5.665  23.487  33.176  1.00 16.35           C
ATOM   1895  H   THR A 119      -6.463  24.337  30.241  1.00 22.07           H
ATOM   1896  HA  THR A 119      -5.605  26.327  32.316  1.00 19.42           H
ATOM   1897  HB  THR A 119      -4.061  24.880  33.208  1.00 26.28           H
ATOM   1898  HG1 THR A 119      -4.321  23.295  30.888  1.00 22.14           H
ATOM   1899 HG21 THR A 119      -5.115  22.784  33.796  1.00 19.63           H
ATOM   1900 HG22 THR A 119      -6.330  24.079  33.804  1.00 19.63           H
ATOM   1901 HG23 THR A 119      -6.252  22.907  32.461  1.00 19.63           H
ATOM   1902  N   PRO A 120      -3.315  26.828  31.077  1.00 24.59           N
ATOM   1903  CA  PRO A 120      -2.278  27.294  30.181  1.00 22.80           C
ATOM   1904  C   PRO A 120      -1.170  26.268  29.906  1.00 20.77           C
ATOM   1905  O   PRO A 120      -0.272  26.592  29.133  1.00 24.04           O
ATOM   1906  CB  PRO A 120      -1.712  28.528  30.885  1.00 23.35           C
ATOM   1907  CG  PRO A 120      -1.868  28.203  32.369  1.00 21.35           C
ATOM   1908  CD  PRO A 120      -3.192  27.442  32.400  1.00 23.32           C
ATOM   1909  HA  PRO A 120      -2.708  27.669  29.250  1.00 27.37           H
ATOM   1910  HB2 PRO A 120      -0.696  28.801  30.601  1.00 28.03           H
ATOM   1911  HB3 PRO A 120      -2.393  29.340  30.645  1.00 28.03           H
ATOM   1912  HG2 PRO A 120      -1.029  27.600  32.721  1.00 25.63           H
ATOM   1913  HG3 PRO A 120      -1.963  29.113  32.961  1.00 25.63           H
ATOM   1914  HD2 PRO A 120      -3.152  26.715  33.208  1.00 27.99           H
ATOM   1915  HD3 PRO A 120      -3.999  28.162  32.538  1.00 27.99           H
ATOM   1916  N   ILE A 121      -1.199  25.063  30.509  1.00 18.43           N
ATOM   1917  CA  ILE A 121      -0.169  24.042  30.284  1.00 14.31           C
ATOM   1918  C   ILE A 121      -0.188  23.652  28.809  1.00 15.20           C
ATOM   1919  O   ILE A 121      -1.237  23.285  28.287  1.00 17.75           O
ATOM   1920  CB  ILE A 121      -0.393  22.815  31.205  1.00 17.92           C
ATOM   1921  CG1 ILE A 121      -0.308  23.158  32.702  1.00 22.46           C
ATOM   1922  CG2 ILE A 121       0.582  21.677  30.874  1.00 17.67           C
ATOM   1923  CD1 ILE A 121       1.079  23.611  33.191  1.00 22.36           C
ATOM   1924  H   ILE A 121      -1.986  24.822  31.094  1.00 22.13           H
ATOM   1925  HA  ILE A 121       0.807  24.473  30.508  1.00 17.19           H
ATOM   1926  HB  ILE A 121      -1.398  22.442  31.007  1.00 21.51           H
ATOM   1927 HG12 ILE A 121      -1.037  23.934  32.939  1.00 26.96           H
ATOM   1928 HG13 ILE A 121      -0.595  22.269  33.260  1.00 26.96           H
ATOM   1929 HG21 ILE A 121       0.477  20.871  31.601  1.00 21.21           H
ATOM   1930 HG22 ILE A 121       0.345  21.274  29.901  1.00 21.21           H
ATOM   1931 HG23 ILE A 121       1.613  22.032  30.869  1.00 21.21           H
ATOM   1932 HD11 ILE A 121       1.001  23.926  34.230  1.00 26.84           H
ATOM   1933 HD12 ILE A 121       1.796  22.792  33.124  1.00 26.84           H
ATOM   1934 HD13 ILE A 121       1.434  24.458  32.607  1.00 26.84           H
ATOM   1935  N   ASP A 122       0.957  23.762  28.139  1.00 15.17           N
ATOM   1936  CA  ASP A 122       1.007  23.721  26.684  1.00 19.91           C
ATOM   1937  C   ASP A 122       2.154  22.840  26.174  1.00 17.32           C
ATOM   1938  O   ASP A 122       2.284  22.668  24.964  1.00 17.28           O
ATOM   1939  CB  ASP A 122       1.174  25.155  26.145  1.00 28.06           C
ATOM   1940  CG  ASP A 122       0.567  25.383  24.757  1.00 27.48           C
ATOM   1941  OD1 ASP A 122       0.972  26.372  24.111  1.00 36.99           O
ATOM   1942  OD2 ASP A 122      -0.311  24.578  24.362  1.00 26.62           O1-
ATOM   1943  H   ASP A 122       1.770  24.130  28.615  1.00 18.21           H
ATOM   1944  HA  ASP A 122       0.077  23.299  26.308  1.00 23.90           H
ATOM   1945  HB2 ASP A 122       0.668  25.850  26.813  1.00 33.68           H
ATOM   1946  HB3 ASP A 122       2.220  25.469  26.152  1.00 33.68           H
ATOM   1947  N   SER A 123       2.999  22.281  27.049  1.00 15.11           N
ATOM   1948  CA  SER A 123       4.148  21.467  26.646  1.00 15.81           C
ATOM   1949  C   SER A 123       4.696  20.646  27.815  1.00 13.81           C
ATOM   1950  O   SER A 123       4.351  20.883  28.971  1.00 15.25           O
ATOM   1951  CB  SER A 123       5.271  22.359  26.105  1.00 19.41           C
ATOM   1952  OG  SER A 123       5.866  23.083  27.161  1.00 17.06           O
ATOM   1953  H   SER A 123       2.867  22.448  28.037  1.00 18.14           H
ATOM   1954  HA  SER A 123       3.836  20.784  25.853  1.00 18.98           H
ATOM   1955  HB2 SER A 123       6.021  21.746  25.610  1.00 23.30           H
ATOM   1956  HB3 SER A 123       4.864  23.061  25.378  1.00 23.30           H
ATOM   1957  HG  SER A 123       6.496  23.708  26.792  1.00 20.48           H
ATOM   1958  N   ALA A 124       5.572  19.686  27.500  1.00 13.19           N
ATOM   1959  CA  ALA A 124       6.336  18.923  28.479  1.00 16.28           C
ATOM   1960  C   ALA A 124       7.210  19.856  29.320  1.00 21.24           C
ATOM   1961  O   ALA A 124       7.320  19.638  30.520  1.00 14.93           O
ATOM   1962  CB  ALA A 124       7.193  17.878  27.766  1.00 12.91           C
ATOM   1963  H   ALA A 124       5.789  19.528  26.527  1.00 15.84           H
ATOM   1964  HA  ALA A 124       5.641  18.405  29.140  1.00 19.55           H
ATOM   1965  HB1 ALA A 124       7.743  17.289  28.495  1.00 15.50           H
ATOM   1966  HB2 ALA A 124       6.555  17.218  27.182  1.00 15.50           H
ATOM   1967  HB3 ALA A 124       7.904  18.366  27.101  1.00 15.50           H
ATOM   1968  N   ASP A 125       7.822  20.877  28.705  1.00 19.64           N
ATOM   1969  CA  ASP A 125       8.599  21.892  29.418  1.00 17.42           C
ATOM   1970  C   ASP A 125       7.802  22.522  30.557  1.00 16.63           C
ATOM   1971  O   ASP A 125       8.336  22.668  31.657  1.00 19.00           O
ATOM   1972  CB  ASP A 125       9.130  22.994  28.484  1.00 21.09           C
ATOM   1973  CG  ASP A 125      10.195  22.551  27.486  1.00 37.51           C
ATOM   1974  OD1 ASP A 125      11.092  21.788  27.897  1.00 46.07           O
ATOM   1975  OD2 ASP A 125      10.129  23.010  26.325  1.00 50.82           O1-
ATOM   1976  H   ASP A 125       7.697  20.992  27.709  1.00 23.57           H
ATOM   1977  HA  ASP A 125       9.457  21.382  29.855  1.00 20.91           H
ATOM   1978  HB2 ASP A 125       8.313  23.493  27.965  1.00 25.31           H
ATOM   1979  HB3 ASP A 125       9.608  23.737  29.128  1.00 25.31           H
ATOM   1980  N   ASP A 126       6.534  22.880  30.308  1.00 16.63           N
ATOM   1981  CA  ASP A 126       5.650  23.425  31.324  1.00 19.06           C
ATOM   1982  C   ASP A 126       5.473  22.497  32.530  1.00 26.22           C
ATOM   1983  O   ASP A 126       5.483  22.985  33.656  1.00 17.13           O
ATOM   1984  CB  ASP A 126       4.302  23.835  30.725  1.00 19.82           C
ATOM   1985  CG  ASP A 126       4.384  24.985  29.728  1.00 22.54           C
ATOM   1986  OD1 ASP A 126       5.396  25.725  29.756  1.00 23.02           O
ATOM   1987  OD2 ASP A 126       3.398  25.123  28.976  1.00 20.50           O1-
ATOM   1988  H   ASP A 126       6.157  22.754  29.378  1.00 19.96           H
ATOM   1989  HA  ASP A 126       6.123  24.332  31.700  1.00 22.89           H
ATOM   1990  HB2 ASP A 126       3.779  22.994  30.275  1.00 23.79           H
ATOM   1991  HB3 ASP A 126       3.651  24.161  31.536  1.00 23.79           H
ATOM   1992  N   LEU A 127       5.348  21.177  32.317  1.00 17.26           N
ATOM   1993  CA  LEU A 127       5.300  20.199  33.398  1.00 15.65           C
ATOM   1994  C   LEU A 127       6.644  20.090  34.125  1.00 16.76           C
ATOM   1995  O   LEU A 127       6.679  20.061  35.356  1.00 18.30           O
ATOM   1996  CB  LEU A 127       4.860  18.822  32.862  1.00 13.62           C
ATOM   1997  CG  LEU A 127       3.434  18.779  32.298  1.00 14.71           C
ATOM   1998  CD1 LEU A 127       3.159  17.376  31.742  1.00 16.43           C
ATOM   1999  CD2 LEU A 127       2.389  19.096  33.371  1.00 20.66           C
ATOM   2000  H   LEU A 127       5.361  20.831  31.367  1.00 20.72           H
ATOM   2001  HA  LEU A 127       4.563  20.533  34.126  1.00 18.79           H
ATOM   2002  HB2 LEU A 127       5.556  18.516  32.080  1.00 16.36           H
ATOM   2003  HB3 LEU A 127       4.939  18.092  33.668  1.00 16.36           H
ATOM   2004  HG  LEU A 127       3.347  19.502  31.485  1.00 17.66           H
ATOM   2005 HD11 LEU A 127       2.162  17.349  31.302  1.00 19.72           H
ATOM   2006 HD12 LEU A 127       3.888  17.130  30.969  1.00 19.72           H
ATOM   2007 HD13 LEU A 127       3.217  16.635  32.540  1.00 19.72           H
ATOM   2008 HD21 LEU A 127       1.390  18.959  32.957  1.00 24.80           H
ATOM   2009 HD22 LEU A 127       2.513  18.431  34.227  1.00 24.80           H
ATOM   2010 HD23 LEU A 127       2.477  20.132  33.696  1.00 24.80           H
ATOM   2011  N   ALA A 128       7.739  19.995  33.360  1.00 21.33           N
ATOM   2012  CA  ALA A 128       9.073  19.708  33.861  1.00 16.89           C
ATOM   2013  C   ALA A 128       9.566  20.792  34.825  1.00 22.39           C
ATOM   2014  O   ALA A 128      10.319  20.477  35.743  1.00 19.49           O
ATOM   2015  CB  ALA A 128      10.040  19.556  32.685  1.00 19.30           C
ATOM   2016  H   ALA A 128       7.628  20.068  32.357  1.00 25.60           H
ATOM   2017  HA  ALA A 128       9.034  18.758  34.393  1.00 20.28           H
ATOM   2018  HB1 ALA A 128      11.014  19.224  33.046  1.00 23.17           H
ATOM   2019  HB2 ALA A 128       9.659  18.822  31.977  1.00 23.17           H
ATOM   2020  HB3 ALA A 128      10.154  20.511  32.171  1.00 23.17           H
ATOM   2021  N   LYS A 129       9.166  22.055  34.617  1.00 23.88           N
ATOM   2022  CA  LYS A 129       9.694  23.203  35.362  1.00 26.69           C
ATOM   2023  C   LYS A 129       8.915  23.512  36.649  1.00 24.64           C
ATOM   2024  O   LYS A 129       9.178  24.539  37.270  1.00 29.60           O
ATOM   2025  CB  LYS A 129       9.839  24.413  34.408  1.00 29.61           C
ATOM   2026  CG  LYS A 129       8.508  25.075  34.016  1.00 32.04           C
ATOM   2027  CD  LYS A 129       8.760  26.284  33.094  1.00 37.71           C
ATOM   2028  CE  LYS A 129       7.481  26.871  32.478  1.00 46.66           C
ATOM   2029  NZ  LYS A 129       6.481  27.259  33.496  1.00 47.91           N1+
ATOM   2030  H   LYS A 129       8.537  22.240  33.844  1.00 28.66           H
ATOM   2031  HA  LYS A 129      10.708  22.953  35.672  1.00 32.04           H
ATOM   2032  HB2 LYS A 129      10.455  25.165  34.903  1.00 35.54           H
ATOM   2033  HB3 LYS A 129      10.368  24.099  33.506  1.00 35.54           H
ATOM   2034  HG2 LYS A 129       7.869  24.355  33.510  1.00 38.46           H
ATOM   2035  HG3 LYS A 129       7.996  25.415  34.917  1.00 38.46           H
ATOM   2036  HD2 LYS A 129       9.259  27.068  33.665  1.00 45.26           H
ATOM   2037  HD3 LYS A 129       9.423  25.984  32.281  1.00 45.26           H
ATOM   2038  HE2 LYS A 129       7.725  27.731  31.853  1.00 56.00           H
ATOM   2039  HE3 LYS A 129       7.044  26.104  31.835  1.00 56.00           H
ATOM   2040  HZ1 LYS A 129       5.800  27.882  33.082  1.00 57.50           H
ATOM   2041  HZ2 LYS A 129       5.988  26.436  33.824  1.00 57.50           H
ATOM   2042  HZ3 LYS A 129       6.929  27.711  34.279  1.00 57.50           H
ATOM   2043  N   GLN A 130       7.958  22.660  37.039  1.00 20.55           N
ATOM   2044  CA  GLN A 130       7.094  22.834  38.208  1.00 27.72           C
ATOM   2045  C   GLN A 130       6.844  21.492  38.903  1.00 31.41           C
ATOM   2046  O   GLN A 130       7.258  20.438  38.417  1.00 22.91           O
ATOM   2047  CB  GLN A 130       5.787  23.532  37.790  1.00 30.84           C
ATOM   2048  CG  GLN A 130       4.913  22.717  36.815  1.00 22.24           C
ATOM   2049  CD  GLN A 130       4.104  21.618  37.489  1.00 19.62           C
ATOM   2050  OE1 GLN A 130       3.280  21.901  38.347  1.00 20.10           O
ATOM   2051  NE2 GLN A 130       4.315  20.364  37.099  1.00 19.95           N
ATOM   2052  H   GLN A 130       7.796  21.837  36.475  1.00 24.66           H
ATOM   2053  HA  GLN A 130       7.596  23.478  38.932  1.00 33.27           H
ATOM   2054  HB2 GLN A 130       5.208  23.772  38.682  1.00 37.02           H
ATOM   2055  HB3 GLN A 130       6.039  24.477  37.308  1.00 37.02           H
ATOM   2056  HG2 GLN A 130       4.194  23.424  36.402  1.00 26.70           H
ATOM   2057  HG3 GLN A 130       5.525  22.304  36.019  1.00 26.70           H
ATOM   2058 HE21 GLN A 130       5.023  20.160  36.406  1.00 23.95           H
ATOM   2059 HE22 GLN A 130       3.771  19.615  37.505  1.00 23.95           H
ATOM   2060  N   THR A 131       6.189  21.548  40.069  1.00 28.09           N
ATOM   2061  CA  THR A 131       6.029  20.400  40.960  1.00 28.18           C
ATOM   2062  C   THR A 131       4.591  20.195  41.451  1.00 31.62           C
ATOM   2063  O   THR A 131       4.297  19.142  42.010  1.00 36.34           O
ATOM   2064  CB  THR A 131       6.998  20.526  42.159  1.00 37.41           C
ATOM   2065  OG1 THR A 131       8.145  21.319  41.920  1.00 49.74           O
ATOM   2066  CG2 THR A 131       7.519  19.142  42.518  1.00 45.65           C
ATOM   2067  H   THR A 131       5.893  22.449  40.415  1.00 33.72           H
ATOM   2068  HA  THR A 131       6.305  19.512  40.390  1.00 33.83           H
ATOM   2069  HB  THR A 131       6.460  20.950  43.009  1.00 44.90           H
ATOM   2070  HG1 THR A 131       8.916  20.806  42.175  1.00 59.70           H
ATOM   2071 HG21 THR A 131       8.167  19.212  43.393  1.00 54.79           H
ATOM   2072 HG22 THR A 131       6.669  18.499  42.739  1.00 54.79           H
ATOM   2073 HG23 THR A 131       8.092  18.720  41.691  1.00 54.79           H
ATOM   2074  N   LYS A 132       3.715  21.200  41.306  1.00 21.60           N
ATOM   2075  CA  LYS A 132       2.344  21.202  41.809  1.00 25.92           C
ATOM   2076  C   LYS A 132       1.451  20.190  41.084  1.00 30.50           C
ATOM   2077  O   LYS A 132       0.772  19.392  41.727  1.00 26.55           O
ATOM   2078  CB  LYS A 132       1.807  22.648  41.754  1.00 21.02           C
ATOM   2079  CG  LYS A 132       0.281  22.820  41.859  1.00 40.13           C
ATOM   2080  CD  LYS A 132      -0.301  22.314  43.189  1.00 46.28           C
ATOM   2081  CE  LYS A 132      -1.827  22.456  43.244  1.00 46.26           C
ATOM   2082  NZ  LYS A 132      -2.243  23.868  43.125  1.00 44.55           N1+
ATOM   2083  H   LYS A 132       4.018  22.029  40.816  1.00 25.93           H
ATOM   2084  HA  LYS A 132       2.359  20.896  42.856  1.00 31.11           H
ATOM   2085  HB2 LYS A 132       2.301  23.243  42.524  1.00 25.23           H
ATOM   2086  HB3 LYS A 132       2.086  23.072  40.787  1.00 25.23           H
ATOM   2087  HG2 LYS A 132       0.065  23.885  41.757  1.00 48.17           H
ATOM   2088  HG3 LYS A 132      -0.209  22.304  41.031  1.00 48.17           H
ATOM   2089  HD2 LYS A 132      -0.054  21.262  43.331  1.00 55.54           H
ATOM   2090  HD3 LYS A 132       0.140  22.879  44.012  1.00 55.54           H
ATOM   2091  HE2 LYS A 132      -2.248  21.892  42.408  1.00 55.52           H
ATOM   2092  HE3 LYS A 132      -2.208  22.033  44.175  1.00 55.52           H
ATOM   2093  HZ1 LYS A 132      -3.223  23.957  43.354  1.00 53.47           H
ATOM   2094  HZ2 LYS A 132      -1.695  24.439  43.752  1.00 53.47           H
ATOM   2095  HZ3 LYS A 132      -2.095  24.178  42.174  1.00 53.47           H
ATOM   2096  N   ILE A 133       1.456  20.250  39.749  1.00 21.99           N
ATOM   2097  CA  ILE A 133       0.798  19.302  38.855  1.00 21.46           C
ATOM   2098  C   ILE A 133       1.698  18.067  38.830  1.00 17.89           C
ATOM   2099  O   ILE A 133       2.840  18.137  38.375  1.00 17.58           O
ATOM   2100  CB  ILE A 133       0.640  19.892  37.435  1.00 16.38           C
ATOM   2101  CG1 ILE A 133      -0.072  21.267  37.454  1.00 20.56           C
ATOM   2102  CG2 ILE A 133      -0.077  18.882  36.513  1.00 17.26           C
ATOM   2103  CD1 ILE A 133       0.089  22.041  36.148  1.00 30.66           C
ATOM   2104  H   ILE A 133       2.036  20.951  39.315  1.00 26.40           H
ATOM   2105  HA  ILE A 133      -0.190  19.048  39.240  1.00 25.77           H
ATOM   2106  HB  ILE A 133       1.636  20.040  37.024  1.00 19.66           H
ATOM   2107 HG12 ILE A 133      -1.130  21.129  37.659  1.00 24.68           H
ATOM   2108 HG13 ILE A 133       0.340  21.904  38.235  1.00 24.68           H
ATOM   2109 HG21 ILE A 133      -0.208  19.297  35.515  1.00 20.72           H
ATOM   2110 HG22 ILE A 133       0.520  17.978  36.412  1.00 20.72           H
ATOM   2111 HG23 ILE A 133      -1.053  18.625  36.922  1.00 20.72           H
ATOM   2112 HD11 ILE A 133      -0.418  23.002  36.234  1.00 36.81           H
ATOM   2113 HD12 ILE A 133       1.148  22.211  35.952  1.00 36.81           H
ATOM   2114 HD13 ILE A 133      -0.349  21.488  35.322  1.00 36.81           H
ATOM   2115  N   GLU A 134       1.197  16.940  39.320  1.00 17.54           N
ATOM   2116  CA  GLU A 134       1.949  15.706  39.200  1.00 17.05           C
ATOM   2117  C   GLU A 134       1.752  15.110  37.802  1.00 18.56           C
ATOM   2118  O   GLU A 134       0.785  15.418  37.108  1.00 16.45           O
ATOM   2119  CB  GLU A 134       1.563  14.731  40.304  1.00 16.62           C
ATOM   2120  CG  GLU A 134       1.879  15.294  41.702  1.00 18.87           C
ATOM   2121  CD  GLU A 134       1.811  14.175  42.739  1.00 26.98           C
ATOM   2122  OE1 GLU A 134       0.774  13.478  42.720  1.00 20.76           O
ATOM   2123  OE2 GLU A 134       2.804  14.023  43.494  1.00 27.29           O1-
ATOM   2124  H   GLU A 134       0.235  16.902  39.630  1.00 21.06           H
ATOM   2125  HA  GLU A 134       3.011  15.913  39.327  1.00 20.47           H
ATOM   2126  HB2 GLU A 134       0.495  14.520  40.230  1.00 19.96           H
ATOM   2127  HB3 GLU A 134       2.114  13.804  40.155  1.00 19.96           H
ATOM   2128  HG2 GLU A 134       2.852  15.783  41.729  1.00 22.65           H
ATOM   2129  HG3 GLU A 134       1.096  16.018  41.934  1.00 22.65           H
ATOM   2130  N   TYR A 135       2.692  14.268  37.386  1.00 12.86           N
ATOM   2131  CA  TYR A 135       2.641  13.595  36.102  1.00 16.17           C
ATOM   2132  C   TYR A 135       3.366  12.264  36.145  1.00 16.86           C
ATOM   2133  O   TYR A 135       4.278  12.041  36.941  1.00 18.11           O
ATOM   2134  CB  TYR A 135       3.220  14.504  35.005  1.00 10.83           C
ATOM   2135  CG  TYR A 135       4.623  15.008  35.283  1.00 16.19           C
ATOM   2136  CD1 TYR A 135       5.731  14.197  34.977  1.00 14.40           C
ATOM   2137  CD2 TYR A 135       4.817  16.273  35.870  1.00 12.97           C
ATOM   2138  CE1 TYR A 135       7.030  14.648  35.242  1.00 17.00           C
ATOM   2139  CE2 TYR A 135       6.118  16.739  36.126  1.00 15.22           C
ATOM   2140  CZ  TYR A 135       7.225  15.931  35.797  1.00 16.23           C
ATOM   2141  OH  TYR A 135       8.484  16.392  35.986  1.00 21.83           O
ATOM   2142  H   TYR A 135       3.492  14.085  37.972  1.00 15.44           H
ATOM   2143  HA  TYR A 135       1.599  13.386  35.879  1.00 19.41           H
ATOM   2144  HB2 TYR A 135       3.225  13.957  34.063  1.00 13.00           H
ATOM   2145  HB3 TYR A 135       2.559  15.362  34.882  1.00 13.00           H
ATOM   2146  HD1 TYR A 135       5.582  13.222  34.536  1.00 17.28           H
ATOM   2147  HD2 TYR A 135       3.965  16.888  36.124  1.00 15.57           H
ATOM   2148  HE1 TYR A 135       7.878  14.025  35.003  1.00 20.41           H
ATOM   2149  HE2 TYR A 135       6.269  17.711  36.570  1.00 18.27           H
ATOM   2150  HH  TYR A 135       8.509  17.218  36.478  1.00 26.21           H
ATOM   2151  N   GLY A 136       2.956  11.369  35.257  1.00 14.96           N
ATOM   2152  CA  GLY A 136       3.494  10.025  35.224  1.00 13.19           C
ATOM   2153  C   GLY A 136       3.088   9.304  33.953  1.00 14.86           C
ATOM   2154  O   GLY A 136       2.621   9.918  33.000  1.00 15.76           O
ATOM   2155  H   GLY A 136       2.219  11.607  34.608  1.00 17.96           H
ATOM   2156  HA2 GLY A 136       4.578  10.069  35.285  1.00 15.84           H
ATOM   2157  HA3 GLY A 136       3.123   9.477  36.087  1.00 15.84           H
ATOM   2158  N   ALA A 137       3.294   7.994  33.973  1.00 13.68           N
ATOM   2159  CA  ALA A 137       3.128   7.090  32.839  1.00 13.83           C
ATOM   2160  C   ALA A 137       2.806   5.697  33.379  1.00 13.36           C
ATOM   2161  O   ALA A 137       2.883   5.435  34.584  1.00 14.37           O
ATOM   2162  CB  ALA A 137       4.423   7.086  32.015  1.00 12.81           C
ATOM   2163  H   ALA A 137       3.641   7.581  34.826  1.00 16.43           H
ATOM   2164  HA  ALA A 137       2.310   7.421  32.200  1.00 16.60           H
ATOM   2165  HB1 ALA A 137       4.341   6.396  31.178  1.00 15.38           H
ATOM   2166  HB2 ALA A 137       4.615   8.086  31.628  1.00 15.38           H
ATOM   2167  HB3 ALA A 137       5.262   6.788  32.643  1.00 15.38           H
ATOM   2168  N   VAL A 138       2.444   4.789  32.477  1.00 11.14           N
ATOM   2169  CA  VAL A 138       2.297   3.402  32.853  1.00 13.26           C
ATOM   2170  C   VAL A 138       3.711   2.905  33.235  1.00 12.95           C
ATOM   2171  O   VAL A 138       4.669   3.004  32.491  1.00 15.25           O
ATOM   2172  CB  VAL A 138       1.741   2.469  31.748  1.00 15.22           C
ATOM   2173  CG1 VAL A 138       1.675   1.037  32.314  1.00 14.77           C
ATOM   2174  CG2 VAL A 138       0.380   2.944  31.264  1.00 10.71           C
ATOM   2175  H   VAL A 138       2.350   5.059  31.517  1.00 13.38           H
ATOM   2176  HA  VAL A 138       1.608   3.329  33.735  1.00 15.92           H
ATOM   2177  HB  VAL A 138       2.452   2.481  30.881  1.00 18.27           H
ATOM   2178 HG11 VAL A 138       1.187   0.353  31.610  1.00 17.73           H
ATOM   2179 HG12 VAL A 138       2.672   0.623  32.498  1.00 17.73           H
ATOM   2180 HG13 VAL A 138       1.102   0.984  33.244  1.00 17.73           H
ATOM   2181 HG21 VAL A 138      -0.117   2.196  30.631  1.00 12.86           H
ATOM   2182 HG22 VAL A 138      -0.306   3.176  32.084  1.00 12.86           H
ATOM   2183 HG23 VAL A 138       0.482   3.851  30.648  1.00 12.86           H
ATOM   2184  N   GLU A 139       3.785   2.398  34.465  1.00 13.01           N
ATOM   2185  CA  GLU A 139       5.012   1.920  35.094  1.00 15.82           C
ATOM   2186  C   GLU A 139       5.688   0.881  34.202  1.00 15.00           C
ATOM   2187  O   GLU A 139       5.047  -0.087  33.793  1.00 13.80           O
ATOM   2188  CB  GLU A 139       4.714   1.313  36.474  1.00 17.60           C
ATOM   2189  CG  GLU A 139       6.025   0.878  37.150  1.00 17.01           C
ATOM   2190  CD  GLU A 139       5.854   0.373  38.586  1.00 31.22           C
ATOM   2191  OE1 GLU A 139       4.835  -0.299  38.853  1.00 30.38           O
ATOM   2192  OE2 GLU A 139       6.773   0.643  39.388  1.00 29.35           O1-
ATOM   2193  H   GLU A 139       2.939   2.359  35.019  1.00 15.62           H
ATOM   2194  HA  GLU A 139       5.679   2.772  35.223  1.00 19.00           H
ATOM   2195  HB2 GLU A 139       4.202   2.043  37.099  1.00 21.12           H
ATOM   2196  HB3 GLU A 139       4.062   0.446  36.359  1.00 21.12           H
ATOM   2197  HG2 GLU A 139       6.426   0.035  36.586  1.00 20.42           H
ATOM   2198  HG3 GLU A 139       6.766   1.677  37.118  1.00 20.42           H
ATOM   2199  N   ASP A 140       6.966   1.105  33.873  1.00 18.44           N
ATOM   2200  CA  ASP A 140       7.781   0.192  33.070  1.00 18.89           C
ATOM   2201  C   ASP A 140       7.275  -0.064  31.645  1.00 20.52           C
ATOM   2202  O   ASP A 140       7.857  -0.892  30.952  1.00 20.94           O
ATOM   2203  CB  ASP A 140       8.053  -1.114  33.839  1.00 25.46           C
ATOM   2204  CG  ASP A 140       8.897  -0.930  35.096  1.00 31.77           C
ATOM   2205  OD1 ASP A 140       8.704  -1.751  36.013  1.00 39.11           O
ATOM   2206  OD2 ASP A 140       9.735   0.005  35.115  1.00 37.50           O1-
ATOM   2207  H   ASP A 140       7.435   1.913  34.256  1.00 22.14           H
ATOM   2208  HA  ASP A 140       8.744   0.683  32.938  1.00 22.68           H
ATOM   2209  HB2 ASP A 140       7.128  -1.629  34.088  1.00 30.56           H
ATOM   2210  HB3 ASP A 140       8.615  -1.786  33.195  1.00 30.56           H
ATOM   2211  N   GLY A 141       6.249   0.657  31.166  1.00 16.95           N
ATOM   2212  CA  GLY A 141       5.903   0.633  29.755  1.00 18.50           C
ATOM   2213  C   GLY A 141       6.939   1.419  28.918  1.00 14.89           C
ATOM   2214  O   GLY A 141       7.875   2.034  29.392  1.00 15.70           O
ATOM   2215  H   GLY A 141       5.896   1.393  31.734  1.00 20.35           H
ATOM   2216  HA2 GLY A 141       5.850  -0.409  29.365  1.00 22.21           H
ATOM   2217  HA3 GLY A 141       4.894   1.087  29.589  1.00 22.21           H
ATOM   2218  N   ALA A 142       6.695   1.401  27.547  1.00 13.17           N
ATOM   2219  CA  ALA A 142       7.607   2.069  26.598  1.00 14.45           C
ATOM   2220  C   ALA A 142       7.762   3.594  26.887  1.00 12.40           C
ATOM   2221  O   ALA A 142       8.813   4.111  26.823  1.00 14.97           O
ATOM   2222  CB  ALA A 142       7.161   1.860  25.162  1.00 12.11           C
ATOM   2223  H   ALA A 142       5.847   0.965  27.153  1.00 15.81           H
ATOM   2224  HA  ALA A 142       8.643   1.645  26.753  1.00 17.35           H
ATOM   2225  HB1 ALA A 142       7.837   2.375  24.463  1.00 14.54           H
ATOM   2226  HB2 ALA A 142       7.163   0.793  24.895  1.00 14.54           H
ATOM   2227  HB3 ALA A 142       6.150   2.248  24.974  1.00 14.54           H
ATOM   2228  N   THR A 143       6.605   4.278  27.324  1.00 10.92           N
ATOM   2229  CA  THR A 143       6.678   5.736  27.564  1.00  8.32           C
ATOM   2230  C   THR A 143       7.650   6.038  28.735  1.00 12.65           C
ATOM   2231  O   THR A 143       8.558   6.821  28.616  1.00 11.91           O
ATOM   2232  CB  THR A 143       5.247   6.277  27.843  1.00 13.10           C
ATOM   2233  OG1 THR A 143       4.553   6.045  26.603  1.00 14.33           O
ATOM   2234  CG2 THR A 143       5.252   7.773  28.129  1.00 11.41           C
ATOM   2235  H   THR A 143       5.682   3.937  27.028  1.00 13.11           H
ATOM   2236  HA  THR A 143       7.077   6.255  26.646  1.00  9.99           H
ATOM   2237  HB  THR A 143       4.740   5.704  28.656  1.00 15.72           H
ATOM   2238  HG1 THR A 143       3.577   5.989  26.750  1.00 17.21           H
ATOM   2239 HG21 THR A 143       4.236   8.175  28.064  1.00 13.70           H
ATOM   2240 HG22 THR A 143       5.654   8.008  29.118  1.00 13.70           H
ATOM   2241 HG23 THR A 143       5.846   8.324  27.389  1.00 13.70           H
ATOM   2242  N   MET A 144       7.427   5.378  29.880  1.00 13.84           N
ATOM   2243  CA  MET A 144       8.250   5.542  31.064  1.00 12.84           C
ATOM   2244  C   MET A 144       9.716   5.242  30.734  1.00 17.66           C
ATOM   2245  O   MET A 144      10.604   5.998  31.128  1.00 16.04           O
ATOM   2246  CB  MET A 144       7.737   4.642  32.192  1.00 12.41           C
ATOM   2247  CG  MET A 144       8.407   5.026  33.516  1.00 19.10           C
ATOM   2248  SD  MET A 144       8.905   3.645  34.576  1.00 20.80           S
ATOM   2249  CE  MET A 144      10.358   3.023  33.684  1.00 17.29           C
ATOM   2250  H   MET A 144       6.640   4.750  29.935  1.00 16.62           H
ATOM   2251  HA  MET A 144       8.169   6.582  31.387  1.00 15.41           H
ATOM   2252  HB2 MET A 144       6.659   4.749  32.296  1.00 14.90           H
ATOM   2253  HB3 MET A 144       7.962   3.603  31.949  1.00 14.90           H
ATOM   2254  HG2 MET A 144       9.301   5.613  33.317  1.00 22.92           H
ATOM   2255  HG3 MET A 144       7.726   5.669  34.076  1.00 22.92           H
ATOM   2256  HE1 MET A 144      10.779   2.175  34.216  1.00 20.76           H
ATOM   2257  HE2 MET A 144      10.072   2.701  32.684  1.00 20.76           H
ATOM   2258  HE3 MET A 144      11.108   3.809  33.616  1.00 20.76           H
ATOM   2259  N   THR A 145       9.969   4.164  29.982  1.00 15.61           N
ATOM   2260  CA  THR A 145      11.319   3.754  29.605  1.00 14.83           C
ATOM   2261  C   THR A 145      12.007   4.800  28.713  1.00 19.26           C
ATOM   2262  O   THR A 145      13.201   5.036  28.885  1.00 16.21           O
ATOM   2263  CB  THR A 145      11.273   2.350  28.986  1.00 19.17           C
ATOM   2264  OG1 THR A 145      10.689   1.438  29.899  1.00 21.53           O
ATOM   2265  CG2 THR A 145      12.657   1.804  28.626  1.00 20.48           C
ATOM   2266  H   THR A 145       9.196   3.606  29.648  1.00 18.74           H
ATOM   2267  HA  THR A 145      11.879   3.677  30.537  1.00 17.81           H
ATOM   2268  HB  THR A 145      10.661   2.388  28.086  1.00 23.01           H
ATOM   2269  HG1 THR A 145       9.773   1.693  30.046  1.00 25.84           H
ATOM   2270 HG21 THR A 145      12.545   0.798  28.223  1.00 24.59           H
ATOM   2271 HG22 THR A 145      13.135   2.437  27.878  1.00 24.59           H
ATOM   2272 HG23 THR A 145      13.277   1.744  29.521  1.00 24.59           H
ATOM   2273  N   PHE A 146      11.276   5.447  27.784  1.00 12.77           N
ATOM   2274  CA  PHE A 146      11.777   6.596  27.037  1.00 14.62           C
ATOM   2275  C   PHE A 146      12.319   7.693  27.979  1.00 16.17           C
ATOM   2276  O   PHE A 146      13.423   8.180  27.761  1.00 15.48           O
ATOM   2277  CB  PHE A 146      10.706   7.146  26.083  1.00 15.30           C
ATOM   2278  CG  PHE A 146      11.053   8.507  25.519  1.00 17.42           C
ATOM   2279  CD1 PHE A 146      11.734   8.601  24.296  1.00 18.74           C
ATOM   2280  CD2 PHE A 146      10.726   9.676  26.231  1.00 15.97           C
ATOM   2281  CE1 PHE A 146      12.076   9.860  23.777  1.00 19.87           C
ATOM   2282  CE2 PHE A 146      11.125  10.927  25.747  1.00 17.46           C
ATOM   2283  CZ  PHE A 146      11.788  11.021  24.512  1.00 18.06           C
ATOM   2284  H   PHE A 146      10.295   5.226  27.690  1.00 15.33           H
ATOM   2285  HA  PHE A 146      12.606   6.256  26.418  1.00 17.56           H
ATOM   2286  HB2 PHE A 146      10.561   6.440  25.265  1.00 18.37           H
ATOM   2287  HB3 PHE A 146       9.760   7.237  26.602  1.00 18.37           H
ATOM   2288  HD1 PHE A 146      11.982   7.705  23.746  1.00 22.50           H
ATOM   2289  HD2 PHE A 146      10.194   9.616  27.167  1.00 19.17           H
ATOM   2290  HE1 PHE A 146      12.584   9.933  22.826  1.00 23.86           H
ATOM   2291  HE2 PHE A 146      10.894  11.820  26.309  1.00 20.96           H
ATOM   2292  HZ  PHE A 146      12.068  11.990  24.125  1.00 21.68           H
ATOM   2293  N   PHE A 147      11.569   8.082  29.019  1.00 15.38           N
ATOM   2294  CA  PHE A 147      12.019   9.134  29.942  1.00 16.73           C
ATOM   2295  C   PHE A 147      13.249   8.665  30.718  1.00 17.40           C
ATOM   2296  O   PHE A 147      14.207   9.414  30.854  1.00 17.80           O
ATOM   2297  CB  PHE A 147      10.877   9.594  30.857  1.00 14.25           C
ATOM   2298  CG  PHE A 147       9.891  10.471  30.127  1.00 14.41           C
ATOM   2299  CD1 PHE A 147       8.727   9.928  29.557  1.00 13.84           C
ATOM   2300  CD2 PHE A 147      10.165  11.842  29.982  1.00 17.32           C
ATOM   2301  CE1 PHE A 147       7.854  10.743  28.818  1.00 16.56           C
ATOM   2302  CE2 PHE A 147       9.290  12.660  29.246  1.00 20.84           C
ATOM   2303  CZ  PHE A 147       8.148  12.102  28.647  1.00 15.47           C
ATOM   2304  H   PHE A 147      10.669   7.650  29.178  1.00 18.46           H
ATOM   2305  HA  PHE A 147      12.326   9.999  29.350  1.00 20.09           H
ATOM   2306  HB2 PHE A 147      10.372   8.731  31.294  1.00 17.11           H
ATOM   2307  HB3 PHE A 147      11.288  10.189  31.671  1.00 17.11           H
ATOM   2308  HD1 PHE A 147       8.487   8.894  29.710  1.00 16.62           H
ATOM   2309  HD2 PHE A 147      11.047  12.266  30.433  1.00 20.80           H
ATOM   2310  HE1 PHE A 147       6.959  10.326  28.381  1.00 19.88           H
ATOM   2311  HE2 PHE A 147       9.492  13.714  29.139  1.00 25.01           H
ATOM   2312  HZ  PHE A 147       7.482  12.729  28.075  1.00 18.57           H
ATOM   2313  N   LYS A 148      13.254   7.408  31.159  1.00 17.57           N
ATOM   2314  CA  LYS A 148      14.356   6.819  31.905  1.00 21.42           C
ATOM   2315  C   LYS A 148      15.682   6.798  31.142  1.00 19.24           C
ATOM   2316  O   LYS A 148      16.730   7.014  31.738  1.00 21.23           O
ATOM   2317  CB  LYS A 148      13.912   5.429  32.325  1.00 16.94           C
ATOM   2318  CG  LYS A 148      14.976   4.684  33.128  1.00 18.86           C
ATOM   2319  CD  LYS A 148      14.278   3.421  33.577  1.00 30.31           C
ATOM   2320  CE  LYS A 148      15.255   2.455  34.183  1.00 35.72           C
ATOM   2321  NZ  LYS A 148      14.585   1.157  34.156  1.00 52.66           N1+
ATOM   2322  H   LYS A 148      12.438   6.835  30.990  1.00 21.10           H
ATOM   2323  HA  LYS A 148      14.520   7.413  32.801  1.00 25.72           H
ATOM   2324  HB2 LYS A 148      13.000   5.518  32.920  1.00 20.34           H
ATOM   2325  HB3 LYS A 148      13.689   4.852  31.429  1.00 20.34           H
ATOM   2326  HG2 LYS A 148      15.845   4.451  32.514  1.00 22.64           H
ATOM   2327  HG3 LYS A 148      15.280   5.269  33.995  1.00 22.64           H
ATOM   2328  HD2 LYS A 148      13.513   3.659  34.318  1.00 36.38           H
ATOM   2329  HD3 LYS A 148      13.800   2.948  32.713  1.00 36.38           H
ATOM   2330  HE2 LYS A 148      16.192   2.427  33.626  1.00 42.88           H
ATOM   2331  HE3 LYS A 148      15.439   2.761  35.215  1.00 42.88           H
ATOM   2332  HZ1 LYS A 148      15.239   0.421  34.394  1.00 63.20           H
ATOM   2333  HZ2 LYS A 148      13.864   1.140  34.867  1.00 63.20           H
ATOM   2334  HZ3 LYS A 148      14.167   0.967  33.259  1.00 63.20           H
ATOM   2335  N   LYS A 149      15.636   6.532  29.835  1.00 15.17           N
ATOM   2336  CA  LYS A 149      16.805   6.469  28.960  1.00 17.70           C
ATOM   2337  C   LYS A 149      17.198   7.831  28.371  1.00 17.29           C
ATOM   2338  O   LYS A 149      18.244   7.924  27.730  1.00 19.50           O
ATOM   2339  CB  LYS A 149      16.562   5.407  27.862  1.00 24.13           C
ATOM   2340  CG  LYS A 149      17.176   4.034  28.186  1.00 36.79           C
ATOM   2341  CD  LYS A 149      16.516   3.303  29.358  1.00 33.58           C
ATOM   2342  CE  LYS A 149      17.388   2.166  29.908  1.00 40.95           C
ATOM   2343  NZ  LYS A 149      17.711   1.155  28.888  1.00 50.24           N1+
ATOM   2344  H   LYS A 149      14.729   6.369  29.419  1.00 18.21           H
ATOM   2345  HA  LYS A 149      17.670   6.156  29.546  1.00 21.25           H
ATOM   2346  HB2 LYS A 149      15.497   5.313  27.642  1.00 28.96           H
ATOM   2347  HB3 LYS A 149      17.036   5.741  26.938  1.00 28.96           H
ATOM   2348  HG2 LYS A 149      17.064   3.408  27.299  1.00 44.15           H
ATOM   2349  HG3 LYS A 149      18.243   4.152  28.383  1.00 44.15           H
ATOM   2350  HD2 LYS A 149      16.327   4.000  30.173  1.00 40.31           H
ATOM   2351  HD3 LYS A 149      15.559   2.897  29.033  1.00 40.31           H
ATOM   2352  HE2 LYS A 149      18.324   2.613  30.251  1.00 49.15           H
ATOM   2353  HE3 LYS A 149      16.902   1.692  30.763  1.00 49.15           H
ATOM   2354  HZ1 LYS A 149      17.983   0.290  29.338  1.00 60.30           H
ATOM   2355  HZ2 LYS A 149      16.895   0.976  28.319  1.00 60.30           H
ATOM   2356  HZ3 LYS A 149      18.465   1.483  28.302  1.00 60.30           H
ATOM   2357  N   SER A 150      16.366   8.869  28.521  1.00 18.24           N
ATOM   2358  CA  SER A 150      16.559  10.120  27.796  1.00 23.02           C
ATOM   2359  C   SER A 150      17.757  10.903  28.340  1.00 25.01           C
ATOM   2360  O   SER A 150      17.960  10.986  29.549  1.00 24.41           O
ATOM   2361  CB  SER A 150      15.284  10.965  27.865  1.00 22.64           C
ATOM   2362  OG  SER A 150      15.478  12.135  27.112  1.00 23.33           O
ATOM   2363  H   SER A 150      15.536   8.764  29.088  1.00 21.89           H
ATOM   2364  HA  SER A 150      16.736   9.881  26.747  1.00 27.64           H
ATOM   2365  HB2 SER A 150      14.434  10.418  27.461  1.00 27.18           H
ATOM   2366  HB3 SER A 150      15.081  11.241  28.903  1.00 27.18           H
ATOM   2367  HG  SER A 150      15.385  11.934  26.176  1.00 28.00           H
ATOM   2368  N   LYS A 151      18.514  11.502  27.417  1.00 27.98           N
ATOM   2369  CA  LYS A 151      19.615  12.441  27.667  1.00 26.96           C
ATOM   2370  C   LYS A 151      19.203  13.902  27.420  1.00 30.79           C
ATOM   2371  O   LYS A 151      20.016  14.811  27.592  1.00 28.70           O
ATOM   2372  CB  LYS A 151      20.820  12.043  26.802  1.00 30.41           C
ATOM   2373  CG  LYS A 151      21.265  10.590  27.052  1.00 31.85           C
ATOM   2374  CD  LYS A 151      22.442  10.205  26.141  1.00 41.02           C
ATOM   2375  CE  LYS A 151      22.785   8.712  26.223  1.00 47.68           C
ATOM   2376  NZ  LYS A 151      23.046   8.285  27.614  1.00 47.93           N1+
ATOM   2377  H   LYS A 151      18.294  11.320  26.447  1.00 33.58           H
ATOM   2378  HA  LYS A 151      19.914  12.367  28.714  1.00 32.36           H
ATOM   2379  HB2 LYS A 151      20.557  12.162  25.750  1.00 36.50           H
ATOM   2380  HB3 LYS A 151      21.653  12.711  27.027  1.00 36.50           H
ATOM   2381  HG2 LYS A 151      21.556  10.492  28.098  1.00 38.23           H
ATOM   2382  HG3 LYS A 151      20.442   9.902  26.851  1.00 38.23           H
ATOM   2383  HD2 LYS A 151      22.193  10.446  25.106  1.00 49.23           H
ATOM   2384  HD3 LYS A 151      23.320  10.785  26.426  1.00 49.23           H
ATOM   2385  HE2 LYS A 151      21.941   8.144  25.827  1.00 57.23           H
ATOM   2386  HE3 LYS A 151      23.659   8.506  25.603  1.00 57.23           H
ATOM   2387  HZ1 LYS A 151      23.365   7.327  27.626  1.00 57.52           H
ATOM   2388  HZ2 LYS A 151      23.748   8.882  28.029  1.00 57.52           H
ATOM   2389  HZ3 LYS A 151      22.194   8.362  28.154  1.00 57.52           H
ATOM   2390  N   ILE A 152      17.954  14.129  27.000  1.00 21.28           N
ATOM   2391  CA  ILE A 152      17.383  15.456  26.780  1.00 21.17           C
ATOM   2392  C   ILE A 152      17.049  16.037  28.151  1.00 25.28           C
ATOM   2393  O   ILE A 152      16.388  15.354  28.929  1.00 21.37           O
ATOM   2394  CB  ILE A 152      16.126  15.328  25.890  1.00 20.29           C
ATOM   2395  CG1 ILE A 152      16.382  14.632  24.529  1.00 26.72           C
ATOM   2396  CG2 ILE A 152      15.457  16.688  25.681  1.00 24.38           C
ATOM   2397  CD1 ILE A 152      17.429  15.307  23.640  1.00 38.56           C
ATOM   2398  H   ILE A 152      17.321  13.345  26.943  1.00 25.54           H
ATOM   2399  HA  ILE A 152      18.113  16.097  26.284  1.00 25.41           H
ATOM   2400  HB  ILE A 152      15.413  14.718  26.438  1.00 24.36           H
ATOM   2401 HG12 ILE A 152      16.704  13.606  24.708  1.00 32.07           H
ATOM   2402 HG13 ILE A 152      15.443  14.576  23.975  1.00 32.07           H
ATOM   2403 HG21 ILE A 152      14.635  16.594  24.971  1.00 29.27           H
ATOM   2404 HG22 ILE A 152      15.044  17.047  26.624  1.00 29.27           H
ATOM   2405 HG23 ILE A 152      16.179  17.413  25.304  1.00 29.27           H
ATOM   2406 HD11 ILE A 152      17.506  14.752  22.704  1.00 46.28           H
ATOM   2407 HD12 ILE A 152      17.134  16.332  23.416  1.00 46.28           H
ATOM   2408 HD13 ILE A 152      18.402  15.301  24.130  1.00 46.28           H
ATOM   2409  N   SER A 153      17.502  17.263  28.462  1.00 26.89           N
ATOM   2410  CA  SER A 153      17.452  17.780  29.837  1.00 26.80           C
ATOM   2411  C   SER A 153      16.032  17.852  30.406  1.00 19.95           C
ATOM   2412  O   SER A 153      15.837  17.494  31.561  1.00 21.67           O
ATOM   2413  CB  SER A 153      18.167  19.130  29.953  1.00 33.73           C
ATOM   2414  OG  SER A 153      17.491  20.132  29.224  1.00 42.32           O
ATOM   2415  H   SER A 153      18.022  17.790  27.777  1.00 32.27           H
ATOM   2416  HA  SER A 153      18.011  17.078  30.459  1.00 32.17           H
ATOM   2417  HB2 SER A 153      18.200  19.420  31.004  1.00 40.48           H
ATOM   2418  HB3 SER A 153      19.188  19.037  29.581  1.00 40.48           H
ATOM   2419  HG  SER A 153      17.516  19.908  28.290  1.00 50.79           H
ATOM   2420  N   THR A 154      15.048  18.291  29.607  1.00 24.21           N
ATOM   2421  CA  THR A 154      13.635  18.342  29.982  1.00 25.58           C
ATOM   2422  C   THR A 154      13.125  16.973  30.427  1.00 20.07           C
ATOM   2423  O   THR A 154      12.415  16.875  31.423  1.00 19.35           O
ATOM   2424  CB  THR A 154      12.813  18.857  28.791  1.00 26.46           C
ATOM   2425  OG1 THR A 154      13.237  20.167  28.487  1.00 28.17           O
ATOM   2426  CG2 THR A 154      11.302  18.878  29.062  1.00 29.50           C
ATOM   2427  H   THR A 154      15.286  18.618  28.682  1.00 29.06           H
ATOM   2428  HA  THR A 154      13.541  19.051  30.806  1.00 30.70           H
ATOM   2429  HB  THR A 154      13.006  18.216  27.930  1.00 31.76           H
ATOM   2430  HG1 THR A 154      12.460  20.696  28.264  1.00 33.81           H
ATOM   2431 HG21 THR A 154      10.783  19.247  28.177  1.00 35.41           H
ATOM   2432 HG22 THR A 154      10.924  17.882  29.285  1.00 35.41           H
ATOM   2433 HG23 THR A 154      11.084  19.547  29.894  1.00 35.41           H
ATOM   2434  N   TYR A 155      13.454  15.932  29.656  1.00 21.24           N
ATOM   2435  CA  TYR A 155      12.935  14.594  29.873  1.00 18.39           C
ATOM   2436  C   TYR A 155      13.682  13.879  30.995  1.00 19.59           C
ATOM   2437  O   TYR A 155      13.052  13.131  31.732  1.00 18.54           O
ATOM   2438  CB  TYR A 155      12.958  13.833  28.548  1.00 16.07           C
ATOM   2439  CG  TYR A 155      12.213  14.505  27.417  1.00 19.22           C
ATOM   2440  CD1 TYR A 155      12.633  14.272  26.096  1.00 19.61           C
ATOM   2441  CD2 TYR A 155      11.141  15.389  27.669  1.00 19.31           C
ATOM   2442  CE1 TYR A 155      11.996  14.917  25.030  1.00 13.17           C
ATOM   2443  CE2 TYR A 155      10.497  16.032  26.611  1.00 22.63           C
ATOM   2444  CZ  TYR A 155      10.925  15.790  25.292  1.00 17.20           C
ATOM   2445  OH  TYR A 155      10.239  16.348  24.274  1.00 18.89           O
ATOM   2446  H   TYR A 155      14.054  16.082  28.859  1.00 25.49           H
ATOM   2447  HA  TYR A 155      11.897  14.676  30.190  1.00 22.07           H
ATOM   2448  HB2 TYR A 155      13.997  13.732  28.255  1.00 19.29           H
ATOM   2449  HB3 TYR A 155      12.548  12.834  28.692  1.00 19.29           H
ATOM   2450  HD1 TYR A 155      13.436  13.580  25.894  1.00 23.53           H
ATOM   2451  HD2 TYR A 155      10.794  15.584  28.671  1.00 23.18           H
ATOM   2452  HE1 TYR A 155      12.305  14.718  24.016  1.00 15.81           H
ATOM   2453  HE2 TYR A 155       9.668  16.697  26.799  1.00 27.17           H
ATOM   2454  HH  TYR A 155      10.473  15.948  23.431  1.00 22.68           H
ATOM   2455  N   ASP A 156      14.986  14.130  31.159  1.00 22.11           N
ATOM   2456  CA  ASP A 156      15.758  13.685  32.311  1.00 19.86           C
ATOM   2457  C   ASP A 156      15.225  14.282  33.622  1.00 19.98           C
ATOM   2458  O   ASP A 156      15.174  13.602  34.649  1.00 23.60           O
ATOM   2459  CB  ASP A 156      17.248  13.971  32.071  1.00 34.09           C
ATOM   2460  CG  ASP A 156      18.057  13.663  33.327  1.00 43.63           C
ATOM   2461  OD1 ASP A 156      18.451  12.487  33.477  1.00 52.03           O
ATOM   2462  OD2 ASP A 156      18.263  14.613  34.117  1.00 48.33           O1-
ATOM   2463  H   ASP A 156      15.448  14.749  30.508  1.00 26.54           H
ATOM   2464  HA  ASP A 156      15.641  12.606  32.375  1.00 23.84           H
ATOM   2465  HB2 ASP A 156      17.580  13.324  31.258  1.00 40.91           H
ATOM   2466  HB3 ASP A 156      17.356  15.028  31.819  1.00 40.91           H
ATOM   2467  N   LYS A 157      14.795  15.548  33.584  1.00 22.08           N
ATOM   2468  CA  LYS A 157      14.201  16.220  34.738  1.00 22.77           C
ATOM   2469  C   LYS A 157      12.850  15.588  35.073  1.00 21.24           C
ATOM   2470  O   LYS A 157      12.566  15.295  36.233  1.00 19.89           O
ATOM   2471  CB  LYS A 157      14.113  17.727  34.456  1.00 22.16           C
ATOM   2472  CG  LYS A 157      13.919  18.565  35.727  1.00 36.80           C
ATOM   2473  CD  LYS A 157      13.902  20.060  35.351  1.00 36.61           C
ATOM   2474  CE  LYS A 157      14.003  21.000  36.558  1.00 44.95           C
ATOM   2475  NZ  LYS A 157      12.909  20.771  37.516  1.00 49.81           N1+
ATOM   2476  H   LYS A 157      14.879  16.064  32.718  1.00 26.51           H
ATOM   2477  HA  LYS A 157      14.878  16.068  35.581  1.00 27.33           H
ATOM   2478  HB2 LYS A 157      15.057  18.043  34.011  1.00 26.60           H
ATOM   2479  HB3 LYS A 157      13.314  17.930  33.742  1.00 26.60           H
ATOM   2480  HG2 LYS A 157      12.974  18.291  36.198  1.00 44.17           H
ATOM   2481  HG3 LYS A 157      14.736  18.372  36.424  1.00 44.17           H
ATOM   2482  HD2 LYS A 157      14.733  20.278  34.678  1.00 43.94           H
ATOM   2483  HD3 LYS A 157      12.975  20.278  34.818  1.00 43.94           H
ATOM   2484  HE2 LYS A 157      14.956  20.814  37.057  1.00 53.95           H
ATOM   2485  HE3 LYS A 157      13.985  22.037  36.219  1.00 53.95           H
ATOM   2486  HZ1 LYS A 157      12.917  21.487  38.228  1.00 59.78           H
ATOM   2487  HZ2 LYS A 157      12.023  20.790  37.024  1.00 59.78           H
ATOM   2488  HZ3 LYS A 157      13.021  19.863  37.946  1.00 59.78           H
ATOM   2489  N   MET A 158      12.034  15.335  34.051  1.00 18.68           N
ATOM   2490  CA  MET A 158      10.771  14.625  34.198  1.00 17.10           C
ATOM   2491  C   MET A 158      10.952  13.229  34.775  1.00 16.42           C
ATOM   2492  O   MET A 158      10.171  12.821  35.635  1.00 15.61           O
ATOM   2493  CB  MET A 158      10.017  14.590  32.863  1.00 18.73           C
ATOM   2494  CG  MET A 158       9.492  15.987  32.542  1.00 21.63           C
ATOM   2495  SD  MET A 158       8.766  16.171  30.909  1.00 17.21           S
ATOM   2496  CE  MET A 158       7.179  15.358  31.157  1.00 16.60           C
ATOM   2497  H   MET A 158      12.321  15.603  33.119  1.00 22.43           H
ATOM   2498  HA  MET A 158      10.178  15.181  34.911  1.00 20.53           H
ATOM   2499  HB2 MET A 158      10.679  14.254  32.068  1.00 22.49           H
ATOM   2500  HB3 MET A 158       9.177  13.900  32.933  1.00 22.49           H
ATOM   2501  HG2 MET A 158       8.731  16.249  33.277  1.00 25.97           H
ATOM   2502  HG3 MET A 158      10.297  16.710  32.633  1.00 25.97           H
ATOM   2503  HE1 MET A 158       6.578  15.461  30.253  1.00 19.93           H
ATOM   2504  HE2 MET A 158       7.334  14.300  31.371  1.00 19.93           H
ATOM   2505  HE3 MET A 158       6.656  15.824  31.994  1.00 19.93           H
ATOM   2506  N   TRP A 159      11.979  12.510  34.322  1.00 16.83           N
ATOM   2507  CA  TRP A 159      12.287  11.196  34.838  1.00 14.09           C
ATOM   2508  C   TRP A 159      12.695  11.228  36.308  1.00 17.92           C
ATOM   2509  O   TRP A 159      12.232  10.384  37.063  1.00 16.74           O
ATOM   2510  CB  TRP A 159      13.358  10.487  34.018  1.00 16.12           C
ATOM   2511  CG  TRP A 159      13.738   9.172  34.626  1.00 16.44           C
ATOM   2512  CD1 TRP A 159      14.980   8.841  35.035  1.00 21.13           C
ATOM   2513  CD2 TRP A 159      12.884   8.040  34.983  1.00 21.46           C
ATOM   2514  NE1 TRP A 159      14.965   7.586  35.596  1.00 24.53           N
ATOM   2515  CE2 TRP A 159      13.700   7.046  35.606  1.00 18.97           C
ATOM   2516  CE3 TRP A 159      11.497   7.754  34.879  1.00 20.99           C
ATOM   2517  CZ2 TRP A 159      13.187   5.839  36.097  1.00 15.60           C
ATOM   2518  CZ3 TRP A 159      10.971   6.557  35.399  1.00 21.48           C
ATOM   2519  CH2 TRP A 159      11.808   5.596  35.995  1.00 17.72           C
ATOM   2520  H   TRP A 159      12.592  12.901  33.620  1.00 20.20           H
ATOM   2521  HA  TRP A 159      11.376  10.607  34.769  1.00 16.92           H
ATOM   2522  HB2 TRP A 159      12.976  10.317  33.018  1.00 19.35           H
ATOM   2523  HB3 TRP A 159      14.245  11.118  33.948  1.00 19.35           H
ATOM   2524  HD1 TRP A 159      15.853   9.473  34.943  1.00 25.36           H
ATOM   2525  HE1 TRP A 159      15.794   7.142  35.967  1.00 29.45           H
ATOM   2526  HE3 TRP A 159      10.831   8.469  34.423  1.00 25.19           H
ATOM   2527  HZ2 TRP A 159      13.841   5.118  36.563  1.00 18.73           H
ATOM   2528  HZ3 TRP A 159       9.907   6.384  35.361  1.00 25.79           H
ATOM   2529  HH2 TRP A 159      11.390   4.680  36.380  1.00 21.28           H
ATOM   2530  N   ALA A 160      13.540  12.172  36.725  1.00 20.13           N
ATOM   2531  CA  ALA A 160      13.887  12.313  38.140  1.00 19.06           C
ATOM   2532  C   ALA A 160      12.646  12.536  39.007  1.00 19.65           C
ATOM   2533  O   ALA A 160      12.549  11.973  40.096  1.00 22.33           O
ATOM   2534  CB  ALA A 160      14.900  13.434  38.301  1.00 22.58           C
ATOM   2535  H   ALA A 160      13.940  12.823  36.061  1.00 24.16           H
ATOM   2536  HA  ALA A 160      14.362  11.386  38.461  1.00 22.88           H
ATOM   2537  HB1 ALA A 160      15.173  13.536  39.352  1.00 27.11           H
ATOM   2538  HB2 ALA A 160      15.793  13.196  37.722  1.00 27.11           H
ATOM   2539  HB3 ALA A 160      14.481  14.370  37.939  1.00 27.11           H
ATOM   2540  N   PHE A 161      11.686  13.332  38.525  1.00 19.22           N
ATOM   2541  CA  PHE A 161      10.429  13.554  39.219  1.00 17.64           C
ATOM   2542  C   PHE A 161       9.639  12.252  39.365  1.00 21.51           C
ATOM   2543  O   PHE A 161       9.286  11.866  40.477  1.00 18.30           O
ATOM   2544  CB  PHE A 161       9.636  14.651  38.506  1.00 21.61           C
ATOM   2545  CG  PHE A 161       8.255  14.877  39.079  1.00 19.74           C
ATOM   2546  CD1 PHE A 161       8.044  15.918  39.999  1.00 23.73           C
ATOM   2547  CD2 PHE A 161       7.182  14.042  38.706  1.00 21.47           C
ATOM   2548  CE1 PHE A 161       6.765  16.110  40.543  1.00 25.96           C
ATOM   2549  CE2 PHE A 161       5.909  14.228  39.261  1.00 24.75           C
ATOM   2550  CZ  PHE A 161       5.705  15.263  40.184  1.00 25.97           C
ATOM   2551  H   PHE A 161      11.818  13.766  37.622  1.00 23.08           H
ATOM   2552  HA  PHE A 161      10.653  13.916  40.221  1.00 21.17           H
ATOM   2553  HB2 PHE A 161      10.208  15.579  38.554  1.00 25.94           H
ATOM   2554  HB3 PHE A 161       9.526  14.384  37.457  1.00 25.94           H
ATOM   2555  HD1 PHE A 161       8.857  16.564  40.291  1.00 28.49           H
ATOM   2556  HD2 PHE A 161       7.327  13.248  37.990  1.00 25.78           H
ATOM   2557  HE1 PHE A 161       6.590  16.899  41.253  1.00 31.16           H
ATOM   2558  HE2 PHE A 161       5.093  13.580  38.981  1.00 29.71           H
ATOM   2559  HZ  PHE A 161       4.732  15.407  40.623  1.00 31.17           H
ATOM   2560  N   MET A 162       9.379  11.566  38.246  1.00 18.31           N
ATOM   2561  CA  MET A 162       8.605  10.331  38.229  1.00 17.06           C
ATOM   2562  C   MET A 162       9.254   9.238  39.067  1.00 20.70           C
ATOM   2563  O   MET A 162       8.567   8.550  39.816  1.00 21.35           O
ATOM   2564  CB  MET A 162       8.436   9.814  36.794  1.00 16.23           C
ATOM   2565  CG  MET A 162       7.442  10.661  36.000  1.00 24.00           C
ATOM   2566  SD  MET A 162       7.117  10.007  34.348  1.00 25.67           S
ATOM   2567  CE  MET A 162       8.463  10.723  33.406  1.00 17.55           C
ATOM   2568  H   MET A 162       9.723  11.926  37.366  1.00 21.99           H
ATOM   2569  HA  MET A 162       7.624  10.542  38.645  1.00 20.48           H
ATOM   2570  HB2 MET A 162       9.402   9.811  36.285  1.00 19.48           H
ATOM   2571  HB3 MET A 162       8.066   8.791  36.832  1.00 19.48           H
ATOM   2572  HG2 MET A 162       6.498  10.700  36.542  1.00 28.81           H
ATOM   2573  HG3 MET A 162       7.824  11.677  35.907  1.00 28.81           H
ATOM   2574  HE1 MET A 162       8.312  10.492  32.352  1.00 21.07           H
ATOM   2575  HE2 MET A 162       8.457  11.805  33.534  1.00 21.07           H
ATOM   2576  HE3 MET A 162       9.408  10.308  33.749  1.00 21.07           H
ATOM   2577  N   SER A 163      10.570   9.078  38.929  1.00 18.06           N
ATOM   2578  CA  SER A 163      11.354   8.074  39.636  1.00 18.86           C
ATOM   2579  C   SER A 163      11.289   8.319  41.151  1.00 21.82           C
ATOM   2580  O   SER A 163      11.107   7.365  41.909  1.00 18.94           O
ATOM   2581  CB  SER A 163      12.794   8.109  39.108  1.00 22.10           C
ATOM   2582  OG  SER A 163      13.580   7.127  39.755  1.00 28.30           O
ATOM   2583  H   SER A 163      11.064   9.699  38.305  1.00 21.68           H
ATOM   2584  HA  SER A 163      10.931   7.093  39.409  1.00 22.64           H
ATOM   2585  HB2 SER A 163      12.777   7.894  38.040  1.00 26.53           H
ATOM   2586  HB3 SER A 163      13.238   9.093  39.265  1.00 26.53           H
ATOM   2587  HG  SER A 163      13.928   7.505  40.568  1.00 33.97           H
ATOM   2588  N   SER A 164      11.436   9.583  41.582  1.00 19.12           N
ATOM   2589  CA  SER A 164      11.392   9.961  43.001  1.00 30.33           C
ATOM   2590  C   SER A 164      10.006   9.780  43.636  1.00 29.44           C
ATOM   2591  O   SER A 164       9.897   9.742  44.862  1.00 26.63           O
ATOM   2592  CB  SER A 164      11.923  11.387  43.215  1.00 23.68           C
ATOM   2593  OG  SER A 164      11.043  12.393  42.756  1.00 22.41           O
ATOM   2594  H   SER A 164      11.578  10.320  40.904  1.00 22.95           H
ATOM   2595  HA  SER A 164      12.077   9.294  43.527  1.00 36.40           H
ATOM   2596  HB2 SER A 164      12.082  11.534  44.283  1.00 28.42           H
ATOM   2597  HB3 SER A 164      12.884  11.499  42.713  1.00 28.42           H
ATOM   2598  HG  SER A 164      10.992  12.343  41.798  1.00 26.90           H
ATOM   2599  N   ARG A 165       8.950   9.716  42.809  1.00 20.46           N
ATOM   2600  CA  ARG A 165       7.562   9.595  43.239  1.00 16.56           C
ATOM   2601  C   ARG A 165       6.882   8.381  42.623  1.00 16.61           C
ATOM   2602  O   ARG A 165       5.670   8.392  42.462  1.00 17.02           O
ATOM   2603  CB  ARG A 165       6.794  10.871  42.892  1.00 15.88           C
ATOM   2604  CG  ARG A 165       7.466  12.091  43.482  1.00 17.73           C
ATOM   2605  CD  ARG A 165       6.521  13.261  43.314  1.00 23.46           C
ATOM   2606  NE  ARG A 165       7.207  14.458  43.771  1.00 23.55           N
ATOM   2607  CZ  ARG A 165       6.615  15.613  44.028  1.00 26.41           C
ATOM   2608  NH1 ARG A 165       5.294  15.752  43.952  1.00 26.60           N
ATOM   2609  NH2 ARG A 165       7.391  16.635  44.362  1.00 22.02           N1+
ATOM   2610  H   ARG A 165       9.116   9.812  41.815  1.00 24.56           H
ATOM   2611  HA  ARG A 165       7.522   9.466  44.320  1.00 19.88           H
ATOM   2612  HB2 ARG A 165       6.745  10.984  41.806  1.00 19.06           H
ATOM   2613  HB3 ARG A 165       5.778  10.803  43.283  1.00 19.06           H
ATOM   2614  HG2 ARG A 165       7.655  11.935  44.545  1.00 21.28           H
ATOM   2615  HG3 ARG A 165       8.402  12.297  42.968  1.00 21.28           H
ATOM   2616  HD2 ARG A 165       6.228  13.375  42.269  1.00 28.16           H
ATOM   2617  HD3 ARG A 165       5.632  13.085  43.925  1.00 28.16           H
ATOM   2618  HE  ARG A 165       8.213  14.411  43.830  1.00 28.27           H
ATOM   2619 HH11 ARG A 165       4.708  14.960  43.709  1.00 31.92           H
ATOM   2620 HH12 ARG A 165       4.864  16.643  44.143  1.00 31.92           H
ATOM   2621 HH21 ARG A 165       8.390  16.519  44.414  1.00 26.43           H
ATOM   2622 HH22 ARG A 165       6.968  17.531  44.562  1.00 26.43           H
ATOM   2623  N   ARG A 166       7.665   7.342  42.309  1.00 20.88           N
ATOM   2624  CA  ARG A 166       7.293   6.148  41.557  1.00 20.31           C
ATOM   2625  C   ARG A 166       5.913   5.598  41.931  1.00 18.53           C
ATOM   2626  O   ARG A 166       5.039   5.508  41.074  1.00 17.97           O
ATOM   2627  CB  ARG A 166       8.408   5.113  41.777  1.00 27.51           C
ATOM   2628  CG  ARG A 166       8.350   4.022  40.730  1.00 41.99           C
ATOM   2629  CD  ARG A 166       9.487   3.031  40.942  1.00 26.92           C
ATOM   2630  NE  ARG A 166       9.380   1.996  39.920  1.00 40.52           N
ATOM   2631  CZ  ARG A 166       9.940   2.037  38.711  1.00 29.93           C
ATOM   2632  NH1 ARG A 166      10.926   2.877  38.412  1.00 28.92           N
ATOM   2633  NH2 ARG A 166       9.490   1.201  37.788  1.00 39.81           N1+
ATOM   2634  H   ARG A 166       8.652   7.454  42.493  1.00 25.06           H
ATOM   2635  HA  ARG A 166       7.277   6.416  40.500  1.00 24.38           H
ATOM   2636  HB2 ARG A 166       9.373   5.602  41.663  1.00 33.02           H
ATOM   2637  HB3 ARG A 166       8.355   4.686  42.780  1.00 33.02           H
ATOM   2638  HG2 ARG A 166       7.392   3.501  40.780  1.00 50.40           H
ATOM   2639  HG3 ARG A 166       8.470   4.482  39.751  1.00 50.40           H
ATOM   2640  HD2 ARG A 166      10.435   3.563  40.855  1.00 32.31           H
ATOM   2641  HD3 ARG A 166       9.424   2.577  41.933  1.00 32.31           H
ATOM   2642  HE  ARG A 166       8.624   1.331  40.035  1.00 48.64           H
ATOM   2643 HH11 ARG A 166      11.290   3.505  39.114  1.00 34.71           H
ATOM   2644 HH12 ARG A 166      11.335   2.858  37.490  1.00 34.71           H
ATOM   2645 HH21 ARG A 166       8.741   0.561  38.017  1.00 47.78           H
ATOM   2646 HH22 ARG A 166       9.885   1.186  36.858  1.00 47.78           H
ATOM   2647  N   GLN A 167       5.699   5.270  43.210  1.00 13.64           N
ATOM   2648  CA  GLN A 167       4.458   4.626  43.647  1.00 15.98           C
ATOM   2649  C   GLN A 167       3.257   5.573  43.559  1.00 19.79           C
ATOM   2650  O   GLN A 167       2.124   5.124  43.399  1.00 15.40           O
ATOM   2651  CB  GLN A 167       4.625   4.041  45.061  1.00 20.46           C
ATOM   2652  CG  GLN A 167       5.747   2.980  45.115  1.00 24.35           C
ATOM   2653  CD  GLN A 167       5.811   2.215  46.443  1.00 40.45           C
ATOM   2654  OE1 GLN A 167       4.875   2.214  47.235  1.00 43.52           O
ATOM   2655  NE2 GLN A 167       6.918   1.516  46.691  1.00 42.03           N
ATOM   2656  H   GLN A 167       6.433   5.410  43.886  1.00 16.38           H
ATOM   2657  HA  GLN A 167       4.261   3.793  42.971  1.00 19.19           H
ATOM   2658  HB2 GLN A 167       4.860   4.843  45.762  1.00 24.56           H
ATOM   2659  HB3 GLN A 167       3.680   3.585  45.358  1.00 24.56           H
ATOM   2660  HG2 GLN A 167       5.557   2.249  44.327  1.00 29.23           H
ATOM   2661  HG3 GLN A 167       6.716   3.444  44.926  1.00 29.23           H
ATOM   2662 HE21 GLN A 167       7.667   1.495  46.018  1.00 50.44           H
ATOM   2663 HE22 GLN A 167       6.972   0.986  47.548  1.00 50.44           H
ATOM   2664  N   SER A 168       3.512   6.881  43.689  1.00 17.25           N
ATOM   2665  CA  SER A 168       2.484   7.899  43.671  1.00 17.80           C
ATOM   2666  C   SER A 168       2.044   8.248  42.255  1.00 17.28           C
ATOM   2667  O   SER A 168       0.857   8.464  42.064  1.00 19.75           O
ATOM   2668  CB  SER A 168       2.944   9.156  44.417  1.00 21.58           C
ATOM   2669  OG  SER A 168       3.142   8.870  45.786  1.00 26.46           O
ATOM   2670  H   SER A 168       4.469   7.187  43.781  1.00 20.70           H
ATOM   2671  HA  SER A 168       1.608   7.517  44.196  1.00 21.37           H
ATOM   2672  HB2 SER A 168       3.871   9.533  43.985  1.00 25.91           H
ATOM   2673  HB3 SER A 168       2.175   9.925  44.326  1.00 25.91           H
ATOM   2674  HG  SER A 168       3.332   9.690  46.247  1.00 31.77           H
ATOM   2675  N   VAL A 169       2.960   8.371  41.285  1.00 16.53           N
ATOM   2676  CA  VAL A 169       2.648   8.965  39.982  1.00 22.32           C
ATOM   2677  C   VAL A 169       2.674   7.968  38.833  1.00 19.17           C
ATOM   2678  O   VAL A 169       2.030   8.244  37.829  1.00 19.54           O
ATOM   2679  CB  VAL A 169       3.504  10.210  39.683  1.00 15.77           C
ATOM   2680  CG1 VAL A 169       3.410  11.243  40.824  1.00 20.99           C
ATOM   2681  CG2 VAL A 169       4.967   9.861  39.379  1.00 14.90           C
ATOM   2682  H   VAL A 169       3.928   8.171  41.496  1.00 19.85           H
ATOM   2683  HA  VAL A 169       1.621   9.328  40.010  1.00 26.79           H
ATOM   2684  HB  VAL A 169       3.089  10.680  38.793  1.00 18.93           H
ATOM   2685 HG11 VAL A 169       3.941  12.151  40.543  1.00 25.20           H
ATOM   2686 HG12 VAL A 169       2.366  11.493  41.013  1.00 25.20           H
ATOM   2687 HG13 VAL A 169       3.853  10.852  41.739  1.00 25.20           H
ATOM   2688 HG21 VAL A 169       5.522  10.784  39.227  1.00 17.89           H
ATOM   2689 HG22 VAL A 169       5.418   9.310  40.196  1.00 17.89           H
ATOM   2690 HG23 VAL A 169       5.032   9.265  38.469  1.00 17.89           H
ATOM   2691  N   LEU A 170       3.401   6.852  38.926  1.00 18.86           N
ATOM   2692  CA  LEU A 170       3.301   5.805  37.914  1.00 16.40           C
ATOM   2693  C   LEU A 170       2.077   4.929  38.188  1.00 21.02           C
ATOM   2694  O   LEU A 170       1.725   4.694  39.341  1.00 19.32           O
ATOM   2695  CB  LEU A 170       4.582   4.975  37.833  1.00 14.11           C
ATOM   2696  CG  LEU A 170       5.870   5.774  37.554  1.00 17.36           C
ATOM   2697  CD1 LEU A 170       7.007   4.778  37.320  1.00 22.06           C
ATOM   2698  CD2 LEU A 170       5.785   6.707  36.333  1.00 20.46           C
ATOM   2699  H   LEU A 170       3.900   6.646  39.781  1.00 22.64           H
ATOM   2700  HA  LEU A 170       3.164   6.271  36.938  1.00 19.69           H
ATOM   2701  HB2 LEU A 170       4.699   4.393  38.746  1.00 16.95           H
ATOM   2702  HB3 LEU A 170       4.442   4.277  37.010  1.00 16.95           H
ATOM   2703  HG  LEU A 170       6.113   6.379  38.429  1.00 20.84           H
ATOM   2704 HD11 LEU A 170       7.963   5.301  37.302  1.00 26.48           H
ATOM   2705 HD12 LEU A 170       7.019   4.034  38.116  1.00 26.48           H
ATOM   2706 HD13 LEU A 170       6.855   4.263  36.375  1.00 26.48           H
ATOM   2707 HD21 LEU A 170       6.762   7.136  36.122  1.00 24.56           H
ATOM   2708 HD22 LEU A 170       5.457   6.145  35.458  1.00 24.56           H
ATOM   2709 HD23 LEU A 170       5.083   7.516  36.529  1.00 24.56           H
ATOM   2710  N   VAL A 171       1.417   4.472  37.116  1.00 15.17           N
ATOM   2711  CA  VAL A 171       0.132   3.774  37.170  1.00 17.94           C
ATOM   2712  C   VAL A 171       0.220   2.420  36.460  1.00 16.90           C
ATOM   2713  O   VAL A 171       1.194   2.140  35.762  1.00 16.35           O
ATOM   2714  CB  VAL A 171      -0.995   4.656  36.592  1.00 16.21           C
ATOM   2715  CG1 VAL A 171      -1.158   5.988  37.341  1.00 22.89           C
ATOM   2716  CG2 VAL A 171      -0.802   4.943  35.097  1.00 18.56           C
ATOM   2717  H   VAL A 171       1.793   4.672  36.200  1.00 18.21           H
ATOM   2718  HA  VAL A 171      -0.129   3.565  38.209  1.00 21.54           H
ATOM   2719  HB  VAL A 171      -1.929   4.116  36.688  1.00 19.46           H
ATOM   2720 HG11 VAL A 171      -2.035   6.514  36.962  1.00 27.48           H
ATOM   2721 HG12 VAL A 171      -1.293   5.794  38.405  1.00 27.48           H
ATOM   2722 HG13 VAL A 171      -0.280   6.617  37.199  1.00 27.48           H
ATOM   2723 HG21 VAL A 171      -1.645   5.522  34.723  1.00 22.28           H
ATOM   2724 HG22 VAL A 171       0.116   5.508  34.950  1.00 22.28           H
ATOM   2725 HG23 VAL A 171      -0.748   4.013  34.531  1.00 22.28           H
ATOM   2726  N   LYS A 172      -0.788   1.562  36.652  1.00 21.15           N
ATOM   2727  CA  LYS A 172      -0.795   0.182  36.140  1.00 20.17           C
ATOM   2728  C   LYS A 172      -1.395   0.060  34.741  1.00 15.81           C
ATOM   2729  O   LYS A 172      -1.255  -0.985  34.113  1.00 18.18           O
ATOM   2730  CB  LYS A 172      -1.585  -0.728  37.095  1.00 26.17           C
ATOM   2731  CG  LYS A 172      -1.127  -0.698  38.561  1.00 28.93           C
ATOM   2732  CD  LYS A 172      -0.119  -1.791  38.925  1.00 44.14           C
ATOM   2733  CE  LYS A 172       1.201  -1.669  38.161  1.00 47.10           C
ATOM   2734  NZ  LYS A 172       2.204  -2.599  38.715  1.00 51.98           N1+
ATOM   2735  H   LYS A 172      -1.545   1.833  37.270  1.00 25.39           H
ATOM   2736  HA  LYS A 172       0.234  -0.175  36.091  1.00 24.21           H
ATOM   2737  HB2 LYS A 172      -2.639  -0.456  37.056  1.00 31.42           H
ATOM   2738  HB3 LYS A 172      -1.510  -1.753  36.728  1.00 31.42           H
ATOM   2739  HG2 LYS A 172      -0.741   0.281  38.847  1.00 34.72           H
ATOM   2740  HG3 LYS A 172      -2.010  -0.878  39.176  1.00 34.72           H
ATOM   2741  HD2 LYS A 172       0.076  -1.734  39.997  1.00 52.98           H
ATOM   2742  HD3 LYS A 172      -0.563  -2.764  38.708  1.00 52.98           H
ATOM   2743  HE2 LYS A 172       1.041  -1.886  37.104  1.00 56.53           H
ATOM   2744  HE3 LYS A 172       1.570  -0.647  38.257  1.00 56.53           H
ATOM   2745  HZ1 LYS A 172       3.043  -2.564  38.149  1.00 62.38           H
ATOM   2746  HZ2 LYS A 172       2.443  -2.318  39.655  1.00 62.38           H
ATOM   2747  HZ3 LYS A 172       1.837  -3.539  38.712  1.00 62.38           H
ATOM   2748  N   SER A 173      -2.137   1.069  34.279  1.00 18.33           N
ATOM   2749  CA  SER A 173      -2.923   0.998  33.054  1.00 13.02           C
ATOM   2750  C   SER A 173      -3.185   2.393  32.510  1.00 15.51           C
ATOM   2751  O   SER A 173      -3.076   3.389  33.223  1.00 14.93           O
ATOM   2752  CB  SER A 173      -4.256   0.289  33.317  1.00 13.94           C
ATOM   2753  OG  SER A 173      -5.082   1.070  34.149  1.00 16.91           O
ATOM   2754  H   SER A 173      -2.253   1.891  34.854  1.00 22.01           H
ATOM   2755  HA  SER A 173      -2.374   0.430  32.302  1.00 15.63           H
ATOM   2756  HB2 SER A 173      -4.765   0.123  32.371  1.00 16.73           H
ATOM   2757  HB3 SER A 173      -4.073  -0.676  33.790  1.00 16.73           H
ATOM   2758  HG  SER A 173      -5.912   0.603  34.279  1.00 20.30           H
ATOM   2759  N   ASN A 174      -3.563   2.435  31.240  1.00 14.34           N
ATOM   2760  CA  ASN A 174      -3.956   3.665  30.573  1.00 16.10           C
ATOM   2761  C   ASN A 174      -5.195   4.265  31.298  1.00 18.19           C
ATOM   2762  O   ASN A 174      -5.240   5.415  31.580  1.00 15.64           O
ATOM   2763  CB  ASN A 174      -4.309   3.393  29.098  1.00 15.31           C
ATOM   2764  CG  ASN A 174      -3.062   3.528  28.239  1.00 14.36           C
ATOM   2765  OD1 ASN A 174      -2.174   4.345  28.469  1.00 12.05           O
ATOM   2766  ND2 ASN A 174      -2.969   2.683  27.159  1.00 13.58           N
ATOM   2767  H   ASN A 174      -3.654   1.569  30.748  1.00 17.22           H
ATOM   2768  HA  ASN A 174      -3.136   4.439  30.617  1.00 19.33           H
ATOM   2769  HB2 ASN A 174      -4.805   2.413  28.985  1.00 18.38           H
ATOM   2770  HB3 ASN A 174      -5.046   4.145  28.735  1.00 18.38           H
ATOM   2771 HD21 ASN A 174      -2.192   2.746  26.475  1.00 16.30           H
ATOM   2772 HD22 ASN A 174      -3.708   2.045  26.901  1.00 16.30           H
ATOM   2773  N   GLU A 175      -6.156   3.366  31.626  1.00 15.66           N
ATOM   2774  CA  GLU A 175      -7.406   3.727  32.276  1.00 19.22           C
ATOM   2775  C   GLU A 175      -7.178   4.382  33.649  1.00 15.74           C
ATOM   2776  O   GLU A 175      -7.844   5.355  33.996  1.00 20.09           O
ATOM   2777  CB  GLU A 175      -8.322   2.499  32.358  1.00 21.83           C
ATOM   2778  CG  GLU A 175      -9.697   2.884  32.926  1.00 30.93           C
ATOM   2779  CD  GLU A 175     -10.453   3.892  32.040  1.00 34.88           C
ATOM   2780  OE1 GLU A 175     -10.311   3.812  30.799  1.00 37.04           O
ATOM   2781  OE2 GLU A 175     -11.153   4.749  32.625  1.00 44.09           O1-
ATOM   2782  H   GLU A 175      -6.035   2.403  31.356  1.00 18.80           H
ATOM   2783  HA  GLU A 175      -7.896   4.459  31.638  1.00 23.08           H
ATOM   2784  HB2 GLU A 175      -8.449   2.063  31.367  1.00 26.21           H
ATOM   2785  HB3 GLU A 175      -7.865   1.751  33.006  1.00 26.21           H
ATOM   2786  HG2 GLU A 175     -10.291   1.969  32.954  1.00 37.12           H
ATOM   2787  HG3 GLU A 175      -9.629   3.242  33.955  1.00 37.12           H
ATOM   2788  N   GLU A 176      -6.218   3.872  34.422  1.00 17.77           N
ATOM   2789  CA  GLU A 176      -5.816   4.444  35.694  1.00 17.35           C
ATOM   2790  C   GLU A 176      -5.255   5.863  35.491  1.00 17.19           C
ATOM   2791  O   GLU A 176      -5.606   6.771  36.239  1.00 12.49           O
ATOM   2792  CB  GLU A 176      -4.812   3.491  36.345  1.00 21.58           C
ATOM   2793  CG  GLU A 176      -4.443   3.842  37.790  1.00 25.99           C
ATOM   2794  CD  GLU A 176      -3.515   2.788  38.423  1.00 23.47           C
ATOM   2795  OE1 GLU A 176      -3.648   1.597  38.073  1.00 37.42           O
ATOM   2796  OE2 GLU A 176      -2.680   3.199  39.261  1.00 42.86           O1-
ATOM   2797  H   GLU A 176      -5.677   3.093  34.075  1.00 21.33           H
ATOM   2798  HA  GLU A 176      -6.697   4.497  36.335  1.00 20.83           H
ATOM   2799  HB2 GLU A 176      -5.258   2.496  36.344  1.00 25.90           H
ATOM   2800  HB3 GLU A 176      -3.903   3.454  35.745  1.00 25.90           H
ATOM   2801  HG2 GLU A 176      -4.004   4.836  37.865  1.00 31.20           H
ATOM   2802  HG3 GLU A 176      -5.368   3.853  38.368  1.00 31.20           H
ATOM   2803  N   GLY A 177      -4.415   6.064  34.465  1.00 13.49           N
ATOM   2804  CA  GLY A 177      -3.889   7.384  34.109  1.00 16.42           C
ATOM   2805  C   GLY A 177      -5.009   8.354  33.724  1.00 14.78           C
ATOM   2806  O   GLY A 177      -5.004   9.491  34.175  1.00 18.04           O
ATOM   2807  H   GLY A 177      -4.179   5.283  33.866  1.00 16.19           H
ATOM   2808  HA2 GLY A 177      -3.353   7.798  34.964  1.00 19.71           H
ATOM   2809  HA3 GLY A 177      -3.200   7.278  33.273  1.00 19.71           H
ATOM   2810  N   ILE A 178      -5.976   7.903  32.917  1.00 10.56           N
ATOM   2811  CA  ILE A 178      -7.110   8.691  32.443  1.00 15.70           C
ATOM   2812  C   ILE A 178      -7.986   9.113  33.614  1.00 23.90           C
ATOM   2813  O   ILE A 178      -8.381  10.276  33.681  1.00 19.21           O
ATOM   2814  CB  ILE A 178      -7.895   7.896  31.386  1.00 18.91           C
ATOM   2815  CG1 ILE A 178      -7.045   7.749  30.103  1.00 15.04           C
ATOM   2816  CG2 ILE A 178      -9.265   8.523  31.064  1.00 20.77           C
ATOM   2817  CD1 ILE A 178      -7.472   6.539  29.272  1.00 15.36           C
ATOM   2818  H   ILE A 178      -5.928   6.944  32.603  1.00 12.68           H
ATOM   2819  HA  ILE A 178      -6.724   9.592  31.965  1.00 18.85           H
ATOM   2820  HB  ILE A 178      -8.080   6.904  31.799  1.00 22.70           H
ATOM   2821 HG12 ILE A 178      -7.138   8.649  29.499  1.00 18.05           H
ATOM   2822 HG13 ILE A 178      -5.990   7.626  30.345  1.00 18.05           H
ATOM   2823 HG21 ILE A 178      -9.767   7.955  30.283  1.00 24.93           H
ATOM   2824 HG22 ILE A 178      -9.907   8.505  31.944  1.00 24.93           H
ATOM   2825 HG23 ILE A 178      -9.133   9.550  30.729  1.00 24.93           H
ATOM   2826 HD11 ILE A 178      -6.772   6.412  28.446  1.00 18.44           H
ATOM   2827 HD12 ILE A 178      -7.447   5.639  29.881  1.00 18.44           H
ATOM   2828 HD13 ILE A 178      -8.480   6.677  28.882  1.00 18.44           H
ATOM   2829  N   GLN A 179      -8.289   8.188  34.533  1.00 21.87           N
ATOM   2830  CA  GLN A 179      -9.140   8.491  35.673  1.00 19.22           C
ATOM   2831  C   GLN A 179      -8.467   9.527  36.568  1.00 21.53           C
ATOM   2832  O   GLN A 179      -9.129  10.430  37.068  1.00 24.62           O
ATOM   2833  CB  GLN A 179      -9.531   7.186  36.402  1.00 25.86           C
ATOM   2834  CG  GLN A 179     -10.990   7.219  36.888  1.00 37.41           C
ATOM   2835  CD  GLN A 179     -11.992   7.587  35.784  1.00 34.47           C
ATOM   2836  OE1 GLN A 179     -12.788   8.505  35.957  1.00 47.16           O
ATOM   2837  NE2 GLN A 179     -11.950   6.916  34.632  1.00 34.23           N
ATOM   2838  H   GLN A 179      -7.959   7.239  34.415  1.00 26.25           H
ATOM   2839  HA  GLN A 179     -10.036   8.965  35.277  1.00 23.07           H
ATOM   2840  HB2 GLN A 179      -9.417   6.327  35.740  1.00 31.04           H
ATOM   2841  HB3 GLN A 179      -8.875   7.034  37.261  1.00 31.04           H
ATOM   2842  HG2 GLN A 179     -11.249   6.230  37.268  1.00 44.90           H
ATOM   2843  HG3 GLN A 179     -11.085   7.929  37.711  1.00 44.90           H
ATOM   2844 HE21 GLN A 179     -11.279   6.173  34.485  1.00 41.08           H
ATOM   2845 HE22 GLN A 179     -12.587   7.155  33.888  1.00 41.08           H
ATOM   2846  N   ARG A 180      -7.149   9.411  36.737  1.00 14.07           N
ATOM   2847  CA  ARG A 180      -6.305  10.306  37.509  1.00 18.61           C
ATOM   2848  C   ARG A 180      -6.286  11.732  36.919  1.00 21.69           C
ATOM   2849  O   ARG A 180      -6.355  12.701  37.676  1.00 19.08           O
ATOM   2850  CB  ARG A 180      -4.940   9.618  37.585  1.00 18.64           C
ATOM   2851  CG  ARG A 180      -3.900  10.272  38.474  1.00 30.37           C
ATOM   2852  CD  ARG A 180      -4.003   9.839  39.923  1.00 36.16           C
ATOM   2853  NE  ARG A 180      -2.909  10.460  40.671  1.00 39.02           N
ATOM   2854  CZ  ARG A 180      -1.688   9.946  40.790  1.00 26.40           C
ATOM   2855  NH1 ARG A 180      -1.435   8.668  40.485  1.00 33.31           N
ATOM   2856  NH2 ARG A 180      -0.715  10.744  41.220  1.00 30.90           N1+
ATOM   2857  H   ARG A 180      -6.687   8.638  36.274  1.00 16.90           H
ATOM   2858  HA  ARG A 180      -6.709  10.366  38.519  1.00 22.34           H
ATOM   2859  HB2 ARG A 180      -5.101   8.611  37.973  1.00 22.38           H
ATOM   2860  HB3 ARG A 180      -4.515   9.514  36.589  1.00 22.38           H
ATOM   2861  HG2 ARG A 180      -2.918   9.955  38.122  1.00 36.46           H
ATOM   2862  HG3 ARG A 180      -3.976  11.355  38.408  1.00 36.46           H
ATOM   2863  HD2 ARG A 180      -4.961  10.149  40.343  1.00 43.40           H
ATOM   2864  HD3 ARG A 180      -3.933   8.752  39.973  1.00 43.40           H
ATOM   2865  HE  ARG A 180      -3.014  11.438  40.909  1.00 46.83           H
ATOM   2866 HH11 ARG A 180      -2.182   8.061  40.174  1.00 39.98           H
ATOM   2867 HH12 ARG A 180      -0.504   8.297  40.597  1.00 39.98           H
ATOM   2868 HH21 ARG A 180      -0.920  11.707  41.447  1.00 37.09           H
ATOM   2869 HH22 ARG A 180       0.217  10.379  41.340  1.00 37.09           H
ATOM   2870  N   VAL A 181      -6.270  11.863  35.587  1.00 16.99           N
ATOM   2871  CA  VAL A 181      -6.423  13.151  34.896  1.00 15.72           C
ATOM   2872  C   VAL A 181      -7.833  13.737  35.121  1.00 20.93           C
ATOM   2873  O   VAL A 181      -7.973  14.949  35.280  1.00 21.69           O
ATOM   2874  CB  VAL A 181      -6.103  12.998  33.387  1.00 17.17           C
ATOM   2875  CG1 VAL A 181      -6.372  14.313  32.641  1.00 16.09           C
ATOM   2876  CG2 VAL A 181      -4.630  12.626  33.105  1.00 15.93           C
ATOM   2877  H   VAL A 181      -6.242  11.029  35.017  1.00 20.39           H
ATOM   2878  HA  VAL A 181      -5.700  13.845  35.326  1.00 18.87           H
ATOM   2879  HB  VAL A 181      -6.742  12.227  32.954  1.00 20.61           H
ATOM   2880 HG11 VAL A 181      -6.133  14.185  31.584  1.00 19.32           H
ATOM   2881 HG12 VAL A 181      -7.422  14.591  32.704  1.00 19.32           H
ATOM   2882 HG13 VAL A 181      -5.758  15.110  33.059  1.00 19.32           H
ATOM   2883 HG21 VAL A 181      -4.488  12.454  32.038  1.00 19.12           H
ATOM   2884 HG22 VAL A 181      -3.964  13.427  33.417  1.00 19.12           H
ATOM   2885 HG23 VAL A 181      -4.347  11.727  33.632  1.00 19.12           H
ATOM   2886  N   LEU A 182      -8.882  12.903  35.119  1.00 23.03           N
ATOM   2887  CA  LEU A 182     -10.260  13.359  35.301  1.00 29.63           C
ATOM   2888  C   LEU A 182     -10.570  13.874  36.715  1.00 27.41           C
ATOM   2889  O   LEU A 182     -11.506  14.662  36.858  1.00 32.91           O
ATOM   2890  CB  LEU A 182     -11.246  12.259  34.881  1.00 22.10           C
ATOM   2891  CG  LEU A 182     -11.335  12.053  33.358  1.00 25.57           C
ATOM   2892  CD1 LEU A 182     -12.016  10.715  33.037  1.00 32.06           C
ATOM   2893  CD2 LEU A 182     -12.112  13.188  32.665  1.00 34.42           C
ATOM   2894  H   LEU A 182      -8.727  11.914  34.975  1.00 27.64           H
ATOM   2895  HA  LEU A 182     -10.405  14.207  34.633  1.00 35.57           H
ATOM   2896  HB2 LEU A 182     -10.921  11.326  35.342  1.00 26.52           H
ATOM   2897  HB3 LEU A 182     -12.241  12.481  35.269  1.00 26.52           H
ATOM   2898  HG  LEU A 182     -10.330  12.031  32.937  1.00 30.69           H
ATOM   2899 HD11 LEU A 182     -12.003  10.546  31.960  1.00 38.48           H
ATOM   2900 HD12 LEU A 182     -11.480   9.899  33.522  1.00 38.48           H
ATOM   2901 HD13 LEU A 182     -13.049  10.721  33.387  1.00 38.48           H
ATOM   2902 HD21 LEU A 182     -12.094  13.035  31.588  1.00 41.31           H
ATOM   2903 HD22 LEU A 182     -13.148  13.201  33.005  1.00 41.31           H
ATOM   2904 HD23 LEU A 182     -11.656  14.153  32.879  1.00 41.31           H
ATOM   2905  N   THR A 183      -9.840  13.411  37.738  1.00 29.28           N
ATOM   2906  CA  THR A 183     -10.254  13.538  39.142  1.00 30.96           C
ATOM   2907  C   THR A 183      -9.269  14.349  39.977  1.00 30.17           C
ATOM   2908  O   THR A 183      -9.678  14.858  41.019  1.00 42.98           O
ATOM   2909  CB  THR A 183     -10.466  12.157  39.799  1.00 27.62           C
ATOM   2910  OG1 THR A 183      -9.260  11.419  39.873  1.00 36.15           O
ATOM   2911  CG2 THR A 183     -11.550  11.332  39.103  1.00 27.90           C
ATOM   2912  H   THR A 183      -9.065  12.797  37.535  1.00 35.15           H
ATOM   2913  HA  THR A 183     -11.207  14.064  39.186  1.00 37.16           H
ATOM   2914  HB  THR A 183     -10.804  12.324  40.822  1.00 33.15           H
ATOM   2915  HG1 THR A 183      -9.034  11.127  38.985  1.00 43.39           H
ATOM   2916 HG21 THR A 183     -11.652  10.372  39.610  1.00 33.48           H
ATOM   2917 HG22 THR A 183     -12.500  11.865  39.145  1.00 33.48           H
ATOM   2918 HG23 THR A 183     -11.296  11.136  38.065  1.00 33.48           H
ATOM   2919  N   SER A 184      -7.991  14.432  39.585  1.00 30.10           N
ATOM   2920  CA  SER A 184      -6.955  15.151  40.323  1.00 27.52           C
ATOM   2921  C   SER A 184      -6.122  16.048  39.408  1.00 29.04           C
ATOM   2922  O   SER A 184      -6.329  16.058  38.195  1.00 29.29           O
ATOM   2923  CB  SER A 184      -6.083  14.159  41.094  1.00 27.14           C
ATOM   2924  OG  SER A 184      -5.217  13.435  40.249  1.00 30.93           O
ATOM   2925  H   SER A 184      -7.719  13.988  38.718  1.00 36.13           H
ATOM   2926  HA  SER A 184      -7.435  15.802  41.053  1.00 33.03           H
ATOM   2927  HB2 SER A 184      -5.484  14.703  41.825  1.00 32.57           H
ATOM   2928  HB3 SER A 184      -6.734  13.463  41.627  1.00 32.57           H
ATOM   2929  HG  SER A 184      -5.742  12.981  39.581  1.00 37.13           H
ATOM   2930  N   ASP A 185      -5.184  16.811  39.991  1.00 21.23           N
ATOM   2931  CA  ASP A 185      -4.338  17.719  39.232  1.00 26.99           C
ATOM   2932  C   ASP A 185      -3.120  16.946  38.707  1.00 20.05           C
ATOM   2933  O   ASP A 185      -2.016  16.985  39.266  1.00 18.83           O
ATOM   2934  CB  ASP A 185      -3.954  18.942  40.067  1.00 25.97           C
ATOM   2935  CG  ASP A 185      -3.306  20.034  39.209  1.00 33.48           C
ATOM   2936  OD1 ASP A 185      -3.419  19.959  37.958  1.00 23.73           O
ATOM   2937  OD2 ASP A 185      -2.716  20.952  39.811  1.00 29.63           O1-
ATOM   2938  H   ASP A 185      -5.033  16.748  40.984  1.00 25.48           H
ATOM   2939  HA  ASP A 185      -4.925  18.068  38.385  1.00 32.40           H
ATOM   2940  HB2 ASP A 185      -4.847  19.367  40.527  1.00 31.18           H
ATOM   2941  HB3 ASP A 185      -3.299  18.679  40.897  1.00 31.18           H
ATOM   2942  N   TYR A 186      -3.358  16.219  37.609  1.00 20.29           N
ATOM   2943  CA  TYR A 186      -2.431  15.227  37.088  1.00 19.16           C
ATOM   2944  C   TYR A 186      -2.457  15.252  35.560  1.00 11.96           C
ATOM   2945  O   TYR A 186      -3.536  15.341  34.978  1.00 14.75           O
ATOM   2946  CB  TYR A 186      -2.850  13.851  37.620  1.00 21.45           C
ATOM   2947  CG  TYR A 186      -1.976  12.685  37.181  1.00 16.15           C
ATOM   2948  CD1 TYR A 186      -0.790  12.374  37.885  1.00 15.49           C
ATOM   2949  CD2 TYR A 186      -2.400  11.863  36.121  1.00 14.42           C
ATOM   2950  CE1 TYR A 186      -0.027  11.249  37.522  1.00 20.77           C
ATOM   2951  CE2 TYR A 186      -1.662  10.721  35.771  1.00 16.93           C
ATOM   2952  CZ  TYR A 186      -0.464  10.422  36.457  1.00 13.83           C
ATOM   2953  OH  TYR A 186       0.277   9.355  36.071  1.00 16.30           O
ATOM   2954  H   TYR A 186      -4.287  16.236  37.208  1.00 24.36           H
ATOM   2955  HA  TYR A 186      -1.435  15.447  37.443  1.00 23.01           H
ATOM   2956  HB2 TYR A 186      -2.837  13.893  38.708  1.00 25.75           H
ATOM   2957  HB3 TYR A 186      -3.877  13.658  37.307  1.00 25.75           H
ATOM   2958  HD1 TYR A 186      -0.476  12.994  38.710  1.00 18.60           H
ATOM   2959  HD2 TYR A 186      -3.323  12.081  35.611  1.00 17.32           H
ATOM   2960  HE1 TYR A 186       0.882  11.015  38.052  1.00 24.94           H
ATOM   2961  HE2 TYR A 186      -2.014  10.070  34.984  1.00 20.33           H
ATOM   2962  HH  TYR A 186       0.954   9.118  36.713  1.00 19.57           H
ATOM   2963  N   ALA A 187      -1.276  15.142  34.948  1.00 14.89           N
ATOM   2964  CA  ALA A 187      -1.073  14.985  33.507  1.00 13.84           C
ATOM   2965  C   ALA A 187      -0.487  13.606  33.219  1.00 14.44           C
ATOM   2966  O   ALA A 187       0.418  13.157  33.909  1.00 15.01           O
ATOM   2967  CB  ALA A 187      -0.132  16.092  33.020  1.00 10.23           C
ATOM   2968  H   ALA A 187      -0.450  15.078  35.527  1.00 17.88           H
ATOM   2969  HA  ALA A 187      -2.019  15.075  32.974  1.00 16.62           H
ATOM   2970  HB1 ALA A 187       0.018  15.999  31.946  1.00 12.28           H
ATOM   2971  HB2 ALA A 187      -0.569  17.067  33.233  1.00 12.28           H
ATOM   2972  HB3 ALA A 187       0.831  16.016  33.520  1.00 12.28           H
ATOM   2973  N   PHE A 188      -0.964  12.933  32.173  1.00 16.85           N
ATOM   2974  CA  PHE A 188      -0.552  11.570  31.890  1.00 15.19           C
ATOM   2975  C   PHE A 188       0.186  11.493  30.555  1.00 15.06           C
ATOM   2976  O   PHE A 188      -0.349  11.863  29.518  1.00 15.38           O
ATOM   2977  CB  PHE A 188      -1.799  10.700  31.925  1.00 13.91           C
ATOM   2978  CG  PHE A 188      -1.506   9.227  31.767  1.00 12.99           C
ATOM   2979  CD1 PHE A 188      -0.567   8.591  32.601  1.00 17.25           C
ATOM   2980  CD2 PHE A 188      -2.247   8.477  30.846  1.00 15.42           C
ATOM   2981  CE1 PHE A 188      -0.348   7.213  32.473  1.00 18.24           C
ATOM   2982  CE2 PHE A 188      -2.008   7.103  30.702  1.00 17.78           C
ATOM   2983  CZ  PHE A 188      -1.052   6.478  31.509  1.00 11.27           C
ATOM   2984  H   PHE A 188      -1.695  13.338  31.604  1.00 20.23           H
ATOM   2985  HA  PHE A 188       0.120  11.209  32.667  1.00 18.24           H
ATOM   2986  HB2 PHE A 188      -2.289  10.838  32.886  1.00 16.71           H
ATOM   2987  HB3 PHE A 188      -2.490  11.029  31.150  1.00 16.71           H
ATOM   2988  HD1 PHE A 188      -0.041   9.142  33.366  1.00 20.70           H
ATOM   2989  HD2 PHE A 188      -3.009   8.953  30.249  1.00 18.51           H
ATOM   2990  HE1 PHE A 188       0.344   6.720  33.131  1.00 21.89           H
ATOM   2991  HE2 PHE A 188      -2.576   6.533  29.984  1.00 21.34           H
ATOM   2992  HZ  PHE A 188      -0.903   5.416  31.431  1.00 13.54           H
ATOM   2993  N   LEU A 189       1.417  10.993  30.601  1.00 12.11           N
ATOM   2994  CA  LEU A 189       2.261  10.767  29.448  1.00 16.17           C
ATOM   2995  C   LEU A 189       1.795   9.441  28.850  1.00 18.22           C
ATOM   2996  O   LEU A 189       1.823   8.403  29.516  1.00 13.57           O
ATOM   2997  CB  LEU A 189       3.751  10.722  29.849  1.00 16.80           C
ATOM   2998  CG  LEU A 189       4.444  12.061  30.185  1.00 25.66           C
ATOM   2999  CD1 LEU A 189       4.613  12.910  28.914  1.00 19.21           C
ATOM   3000  CD2 LEU A 189       3.739  12.911  31.246  1.00 31.60           C
ATOM   3001  H   LEU A 189       1.764  10.663  31.491  1.00 14.54           H
ATOM   3002  HA  LEU A 189       2.111  11.572  28.732  1.00 19.41           H
ATOM   3003  HB2 LEU A 189       3.857  10.062  30.707  1.00 20.17           H
ATOM   3004  HB3 LEU A 189       4.305  10.269  29.028  1.00 20.17           H
ATOM   3005  HG  LEU A 189       5.440  11.832  30.568  1.00 30.80           H
ATOM   3006 HD11 LEU A 189       5.184  13.810  29.141  1.00 23.06           H
ATOM   3007 HD12 LEU A 189       5.139  12.335  28.152  1.00 23.06           H
ATOM   3008 HD13 LEU A 189       3.638  13.190  28.520  1.00 23.06           H
ATOM   3009 HD21 LEU A 189       4.388  13.739  31.536  1.00 37.92           H
ATOM   3010 HD22 LEU A 189       2.807  13.321  30.855  1.00 37.92           H
ATOM   3011 HD23 LEU A 189       3.533  12.305  32.129  1.00 37.92           H
ATOM   3012  N   MET A 190       1.337   9.484  27.599  1.00 13.17           N
ATOM   3013  CA  MET A 190       0.739   8.324  26.968  1.00 11.95           C
ATOM   3014  C   MET A 190       0.850   8.395  25.460  1.00 13.28           C
ATOM   3015  O   MET A 190       1.213   9.404  24.874  1.00 13.20           O
ATOM   3016  CB  MET A 190      -0.699   8.093  27.456  1.00 18.49           C
ATOM   3017  CG  MET A 190      -1.658   9.202  27.128  1.00 17.26           C
ATOM   3018  SD  MET A 190      -3.411   8.829  27.475  1.00 28.22           S
ATOM   3019  CE  MET A 190      -3.851   7.790  26.183  1.00 17.01           C
ATOM   3020  H   MET A 190       1.342  10.356  27.089  1.00 15.82           H
ATOM   3021  HA  MET A 190       1.315   7.448  27.269  1.00 14.35           H
ATOM   3022  HB2 MET A 190      -1.095   7.187  27.004  1.00 22.20           H
ATOM   3023  HB3 MET A 190      -0.691   7.942  28.532  1.00 22.20           H
ATOM   3024  HG2 MET A 190      -1.369  10.099  27.675  1.00 20.72           H
ATOM   3025  HG3 MET A 190      -1.557   9.402  26.069  1.00 20.72           H
ATOM   3026  HE1 MET A 190      -4.929   7.881  26.049  1.00 20.42           H
ATOM   3027  HE2 MET A 190      -3.323   8.097  25.286  1.00 20.42           H
ATOM   3028  HE3 MET A 190      -3.562   6.773  26.453  1.00 20.42           H
ATOM   3029  N   GLU A 191       0.566   7.270  24.833  1.00  9.52           N
ATOM   3030  CA  GLU A 191       0.738   7.104  23.405  1.00 11.95           C
ATOM   3031  C   GLU A 191      -0.465   7.747  22.669  1.00 10.55           C
ATOM   3032  O   GLU A 191      -1.613   7.654  23.041  1.00 12.35           O
ATOM   3033  CB  GLU A 191       0.921   5.610  23.066  1.00 11.17           C
ATOM   3034  CG  GLU A 191       2.313   5.168  23.515  1.00 10.60           C
ATOM   3035  CD  GLU A 191       2.539   3.668  23.369  1.00 13.49           C
ATOM   3036  OE1 GLU A 191       1.509   2.903  23.335  1.00 12.07           O
ATOM   3037  OE2 GLU A 191       3.693   3.213  23.383  1.00 15.07           O1-
ATOM   3038  H   GLU A 191       0.136   6.532  25.360  1.00 11.44           H
ATOM   3039  HA  GLU A 191       1.672   7.635  23.060  1.00 14.35           H
ATOM   3040  HB2 GLU A 191       0.152   5.000  23.589  1.00 13.41           H
ATOM   3041  HB3 GLU A 191       0.762   5.425  21.994  1.00 13.41           H
ATOM   3042  HG2 GLU A 191       3.109   5.707  22.973  1.00 12.73           H
ATOM   3043  HG3 GLU A 191       2.474   5.437  24.581  1.00 12.73           H
ATOM   3044  N   SER A 192      -0.098   8.487  21.607  1.00 13.31           N
ATOM   3045  CA  SER A 192      -0.948   9.441  20.893  1.00 14.98           C
ATOM   3046  C   SER A 192      -2.163   8.798  20.230  1.00 10.21           C
ATOM   3047  O   SER A 192      -3.213   9.422  20.141  1.00 14.45           O
ATOM   3048  CB  SER A 192      -0.136  10.202  19.839  1.00 10.50           C
ATOM   3049  OG  SER A 192       0.428   9.347  18.857  1.00 10.38           O
ATOM   3050  H   SER A 192       0.879   8.493  21.346  1.00 15.98           H
ATOM   3051  HA  SER A 192      -1.311  10.169  21.616  1.00 17.98           H
ATOM   3052  HB2 SER A 192      -0.784  10.925  19.341  1.00 12.61           H
ATOM   3053  HB3 SER A 192       0.662  10.742  20.348  1.00 12.61           H
ATOM   3054  HG  SER A 192      -0.268   9.083  18.245  1.00 12.46           H
ATOM   3055  N   THR A 193      -2.027   7.566  19.756  1.00 11.04           N
ATOM   3056  CA  THR A 193      -3.152   6.823  19.177  1.00 13.84           C
ATOM   3057  C   THR A 193      -4.179   6.463  20.273  1.00 15.78           C
ATOM   3058  O   THR A 193      -5.372   6.425  19.975  1.00 14.08           O
ATOM   3059  CB  THR A 193      -2.595   5.610  18.408  1.00 14.85           C
ATOM   3060  OG1 THR A 193      -1.554   4.962  19.120  1.00 14.24           O
ATOM   3061  CG2 THR A 193      -2.007   6.071  17.074  1.00 15.63           C
ATOM   3062  H   THR A 193      -1.133   7.104  19.827  1.00 13.25           H
ATOM   3063  HA  THR A 193      -3.652   7.475  18.459  1.00 16.62           H
ATOM   3064  HB  THR A 193      -3.398   4.895  18.221  1.00 17.83           H
ATOM   3065  HG1 THR A 193      -1.916   4.574  19.924  1.00 17.10           H
ATOM   3066 HG21 THR A 193      -1.593   5.214  16.542  1.00 18.77           H
ATOM   3067 HG22 THR A 193      -2.780   6.533  16.457  1.00 18.77           H
ATOM   3068 HG23 THR A 193      -1.206   6.789  17.243  1.00 18.77           H
ATOM   3069  N   THR A 194      -3.765   6.235  21.530  1.00 11.69           N
ATOM   3070  CA  THR A 194      -4.709   6.101  22.652  1.00 10.07           C
ATOM   3071  C   THR A 194      -5.306   7.460  23.019  1.00 15.59           C
ATOM   3072  O   THR A 194      -6.498   7.528  23.308  1.00 12.01           O
ATOM   3073  CB  THR A 194      -4.075   5.423  23.878  1.00 13.48           C
ATOM   3074  OG1 THR A 194      -3.540   4.169  23.537  1.00 13.14           O
ATOM   3075  CG2 THR A 194      -5.096   5.133  24.995  1.00 15.91           C
ATOM   3076  H   THR A 194      -2.778   6.275  21.744  1.00 14.04           H
ATOM   3077  HA  THR A 194      -5.511   5.445  22.314  1.00 12.09           H
ATOM   3078  HB  THR A 194      -3.278   6.048  24.274  1.00 16.18           H
ATOM   3079  HG1 THR A 194      -3.098   4.241  22.687  1.00 15.78           H
ATOM   3080 HG21 THR A 194      -4.589   4.672  25.842  1.00 19.10           H
ATOM   3081 HG22 THR A 194      -5.607   6.029  25.324  1.00 19.10           H
ATOM   3082 HG23 THR A 194      -5.861   4.442  24.640  1.00 19.10           H
ATOM   3083  N   ILE A 195      -4.505   8.535  23.024  1.00 15.01           N
ATOM   3084  CA  ILE A 195      -5.012   9.891  23.291  1.00 13.09           C
ATOM   3085  C   ILE A 195      -6.143  10.229  22.330  1.00 13.02           C
ATOM   3086  O   ILE A 195      -7.161  10.734  22.777  1.00 14.45           O
ATOM   3087  CB  ILE A 195      -3.918  10.974  23.221  1.00 10.30           C
ATOM   3088  CG1 ILE A 195      -2.853  10.729  24.288  1.00 12.70           C
ATOM   3089  CG2 ILE A 195      -4.502  12.393  23.375  1.00 16.15           C
ATOM   3090  CD1 ILE A 195      -1.679  11.703  24.233  1.00 14.04           C
ATOM   3091  H   ILE A 195      -3.524   8.419  22.813  1.00 18.02           H
ATOM   3092  HA  ILE A 195      -5.416   9.898  24.304  1.00 15.71           H
ATOM   3093  HB  ILE A 195      -3.443  10.923  22.241  1.00 12.37           H
ATOM   3094 HG12 ILE A 195      -3.316  10.795  25.272  1.00 15.24           H
ATOM   3095 HG13 ILE A 195      -2.444   9.735  24.153  1.00 15.24           H
ATOM   3096 HG21 ILE A 195      -3.707  13.130  23.335  1.00 19.39           H
ATOM   3097 HG22 ILE A 195      -5.191  12.616  22.562  1.00 19.39           H
ATOM   3098 HG23 ILE A 195      -5.020  12.490  24.328  1.00 19.39           H
ATOM   3099 HD11 ILE A 195      -0.870  11.334  24.864  1.00 16.86           H
ATOM   3100 HD12 ILE A 195      -1.324  11.785  23.209  1.00 16.86           H
ATOM   3101 HD13 ILE A 195      -1.978  12.682  24.606  1.00 16.86           H
ATOM   3102  N   GLU A 196      -5.972   9.960  21.033  1.00 11.53           N
ATOM   3103  CA  GLU A 196      -6.960  10.210  19.990  1.00 15.61           C
ATOM   3104  C   GLU A 196      -8.291   9.509  20.316  1.00 19.61           C
ATOM   3105  O   GLU A 196      -9.365  10.108  20.212  1.00 20.16           O
ATOM   3106  CB  GLU A 196      -6.332   9.696  18.682  1.00 17.10           C
ATOM   3107  CG  GLU A 196      -7.164   9.843  17.408  1.00 32.93           C
ATOM   3108  CD  GLU A 196      -6.538   9.114  16.206  1.00 26.40           C
ATOM   3109  OE1 GLU A 196      -5.382   8.619  16.322  1.00 34.52           O
ATOM   3110  OE2 GLU A 196      -7.245   9.020  15.185  1.00 40.19           O1-
ATOM   3111  H   GLU A 196      -5.098   9.551  20.738  1.00 13.84           H
ATOM   3112  HA  GLU A 196      -7.124  11.283  19.904  1.00 18.74           H
ATOM   3113  HB2 GLU A 196      -5.389  10.222  18.524  1.00 20.53           H
ATOM   3114  HB3 GLU A 196      -6.105   8.637  18.812  1.00 20.53           H
ATOM   3115  HG2 GLU A 196      -8.185   9.486  17.548  1.00 39.52           H
ATOM   3116  HG3 GLU A 196      -7.264  10.898  17.152  1.00 39.52           H
ATOM   3117  N   PHE A 197      -8.221   8.236  20.735  1.00 16.82           N
ATOM   3118  CA  PHE A 197      -9.391   7.442  21.094  1.00 16.91           C
ATOM   3119  C   PHE A 197     -10.135   8.082  22.278  1.00 14.36           C
ATOM   3120  O   PHE A 197     -11.353   8.265  22.242  1.00 19.95           O
ATOM   3121  CB  PHE A 197      -8.924   6.010  21.407  1.00 14.77           C
ATOM   3122  CG  PHE A 197     -10.060   5.029  21.558  1.00 18.36           C
ATOM   3123  CD1 PHE A 197     -10.656   4.468  20.412  1.00 19.04           C
ATOM   3124  CD2 PHE A 197     -10.552   4.715  22.836  1.00 17.57           C
ATOM   3125  CE1 PHE A 197     -11.760   3.609  20.541  1.00 17.81           C
ATOM   3126  CE2 PHE A 197     -11.656   3.859  22.962  1.00 20.06           C
ATOM   3127  CZ  PHE A 197     -12.261   3.311  21.816  1.00 18.37           C
ATOM   3128  H   PHE A 197      -7.312   7.811  20.852  1.00 20.19           H
ATOM   3129  HA  PHE A 197     -10.058   7.406  20.233  1.00 20.30           H
ATOM   3130  HB2 PHE A 197      -8.287   5.663  20.592  1.00 17.73           H
ATOM   3131  HB3 PHE A 197      -8.328   6.009  22.318  1.00 17.73           H
ATOM   3132  HD1 PHE A 197     -10.278   4.709  19.429  1.00 22.86           H
ATOM   3133  HD2 PHE A 197     -10.095   5.140  23.718  1.00 21.09           H
ATOM   3134  HE1 PHE A 197     -12.233   3.195  19.668  1.00 21.39           H
ATOM   3135  HE2 PHE A 197     -12.042   3.619  23.943  1.00 24.08           H
ATOM   3136  HZ  PHE A 197     -13.113   2.656  21.916  1.00 22.05           H
ATOM   3137  N   VAL A 198      -9.379   8.438  23.317  1.00 12.27           N
ATOM   3138  CA  VAL A 198      -9.862   8.932  24.607  1.00 14.95           C
ATOM   3139  C   VAL A 198     -10.488  10.327  24.488  1.00 18.38           C
ATOM   3140  O   VAL A 198     -11.572  10.548  25.020  1.00 20.21           O
ATOM   3141  CB  VAL A 198      -8.689   8.876  25.611  1.00 15.69           C
ATOM   3142  CG1 VAL A 198      -8.972   9.643  26.906  1.00 28.70           C
ATOM   3143  CG2 VAL A 198      -8.382   7.413  25.970  1.00 27.52           C
ATOM   3144  H   VAL A 198      -8.381   8.295  23.237  1.00 14.74           H
ATOM   3145  HA  VAL A 198     -10.636   8.249  24.955  1.00 17.95           H
ATOM   3146  HB  VAL A 198      -7.802   9.318  25.156  1.00 18.84           H
ATOM   3147 HG11 VAL A 198      -8.120   9.545  27.578  1.00 34.45           H
ATOM   3148 HG12 VAL A 198      -9.110  10.701  26.688  1.00 34.45           H
ATOM   3149 HG13 VAL A 198      -9.865   9.244  27.389  1.00 34.45           H
ATOM   3150 HG21 VAL A 198      -7.472   7.382  26.564  1.00 33.04           H
ATOM   3151 HG22 VAL A 198      -9.208   6.978  26.533  1.00 33.04           H
ATOM   3152 HG23 VAL A 198      -8.225   6.813  25.075  1.00 33.04           H
ATOM   3153  N   THR A 199      -9.825  11.260  23.790  1.00 17.79           N
ATOM   3154  CA  THR A 199     -10.294  12.640  23.645  1.00 20.80           C
ATOM   3155  C   THR A 199     -11.549  12.694  22.762  1.00 19.53           C
ATOM   3156  O   THR A 199     -12.404  13.543  23.007  1.00 21.04           O
ATOM   3157  CB  THR A 199      -9.187  13.570  23.108  1.00 15.53           C
ATOM   3158  OG1 THR A 199      -8.731  13.130  21.843  1.00 18.37           O
ATOM   3159  CG2 THR A 199      -7.999  13.706  24.074  1.00 16.59           C
ATOM   3160  H   THR A 199      -8.943  11.014  23.362  1.00 21.35           H
ATOM   3161  HA  THR A 199     -10.569  13.005  24.637  1.00 24.97           H
ATOM   3162  HB  THR A 199      -9.618  14.562  22.978  1.00 18.65           H
ATOM   3163  HG1 THR A 199      -8.347  12.255  21.948  1.00 22.06           H
ATOM   3164 HG21 THR A 199      -7.256  14.376  23.641  1.00 19.91           H
ATOM   3165 HG22 THR A 199      -8.338  14.107  25.026  1.00 19.91           H
ATOM   3166 HG23 THR A 199      -7.523  12.744  24.244  1.00 19.91           H
ATOM   3167  N   GLN A 200     -11.702  11.800  21.771  1.00 20.32           N
ATOM   3168  CA  GLN A 200     -12.940  11.716  20.998  1.00 26.69           C
ATOM   3169  C   GLN A 200     -14.153  11.370  21.875  1.00 22.26           C
ATOM   3170  O   GLN A 200     -15.271  11.772  21.557  1.00 29.86           O
ATOM   3171  CB  GLN A 200     -12.775  10.729  19.841  1.00 22.17           C
ATOM   3172  CG  GLN A 200     -14.024  10.718  18.938  1.00 35.99           C
ATOM   3173  CD  GLN A 200     -13.868   9.827  17.710  1.00 47.02           C
ATOM   3174  OE1 GLN A 200     -14.478   8.761  17.646  1.00 49.60           O
ATOM   3175  NE2 GLN A 200     -13.057  10.248  16.740  1.00 48.27           N
ATOM   3176  H   GLN A 200     -10.958  11.148  21.562  1.00 24.40           H
ATOM   3177  HA  GLN A 200     -13.119  12.700  20.562  1.00 32.04           H
ATOM   3178  HB2 GLN A 200     -11.907  11.021  19.247  1.00 26.61           H
ATOM   3179  HB3 GLN A 200     -12.610   9.728  20.241  1.00 26.61           H
ATOM   3180  HG2 GLN A 200     -14.861  10.321  19.514  1.00 43.19           H
ATOM   3181  HG3 GLN A 200     -14.252  11.737  18.619  1.00 43.19           H
ATOM   3182 HE21 GLN A 200     -12.567  11.126  16.826  1.00 57.94           H
ATOM   3183 HE22 GLN A 200     -12.954   9.680  15.907  1.00 57.94           H
ATOM   3184  N   ARG A 201     -13.942  10.601  22.948  1.00 20.18           N
ATOM   3185  CA  ARG A 201     -14.998  10.050  23.802  1.00 24.74           C
ATOM   3186  C   ARG A 201     -15.214  10.844  25.094  1.00 28.56           C
ATOM   3187  O   ARG A 201     -16.207  10.599  25.780  1.00 28.46           O
ATOM   3188  CB  ARG A 201     -14.709   8.561  24.073  1.00 21.91           C
ATOM   3189  CG  ARG A 201     -14.929   7.774  22.772  1.00 21.96           C
ATOM   3190  CD  ARG A 201     -14.276   6.390  22.776  1.00 18.55           C
ATOM   3191  NE  ARG A 201     -14.502   5.714  21.477  1.00 17.21           N
ATOM   3192  CZ  ARG A 201     -13.953   6.055  20.306  1.00 24.50           C
ATOM   3193  NH1 ARG A 201     -12.973   6.943  20.213  1.00 18.65           N
ATOM   3194  NH2 ARG A 201     -14.384   5.494  19.184  1.00 23.40           N1+
ATOM   3195  H   ARG A 201     -12.992  10.321  23.151  1.00 24.23           H
ATOM   3196  HA  ARG A 201     -15.948  10.099  23.267  1.00 29.69           H
ATOM   3197  HB2 ARG A 201     -13.694   8.425  24.454  1.00 26.30           H
ATOM   3198  HB3 ARG A 201     -15.414   8.189  24.816  1.00 26.30           H
ATOM   3199  HG2 ARG A 201     -15.999   7.683  22.581  1.00 26.36           H
ATOM   3200  HG3 ARG A 201     -14.497   8.327  21.938  1.00 26.36           H
ATOM   3201  HD2 ARG A 201     -13.212   6.445  23.005  1.00 22.27           H
ATOM   3202  HD3 ARG A 201     -14.762   5.802  23.555  1.00 22.27           H
ATOM   3203  HE  ARG A 201     -15.251   5.039  21.450  1.00 20.66           H
ATOM   3204 HH11 ARG A 201     -12.610   7.382  21.046  1.00 22.39           H
ATOM   3205 HH12 ARG A 201     -12.597   7.173  19.304  1.00 22.39           H
ATOM   3206 HH21 ARG A 201     -15.119   4.808  19.205  1.00 28.09           H
ATOM   3207 HH22 ARG A 201     -13.971   5.772  18.302  1.00 28.09           H
ATOM   3208  N   ASN A 202     -14.312  11.779  25.429  1.00 25.25           N
ATOM   3209  CA  ASN A 202     -14.399  12.585  26.644  1.00 22.27           C
ATOM   3210  C   ASN A 202     -13.991  14.019  26.320  1.00 27.00           C
ATOM   3211  O   ASN A 202     -12.804  14.325  26.201  1.00 22.13           O
ATOM   3212  CB  ASN A 202     -13.544  11.957  27.750  1.00 27.52           C
ATOM   3213  CG  ASN A 202     -13.878  12.567  29.118  1.00 30.98           C
ATOM   3214  OD1 ASN A 202     -14.004  13.780  29.278  1.00 29.67           O
ATOM   3215  ND2 ASN A 202     -13.959  11.730  30.145  1.00 31.77           N
ATOM   3216  H   ASN A 202     -13.518  11.926  24.822  1.00 30.31           H
ATOM   3217  HA  ASN A 202     -15.433  12.604  26.986  1.00 26.74           H
ATOM   3218  HB2 ASN A 202     -13.687  10.875  27.770  1.00 33.03           H
ATOM   3219  HB3 ASN A 202     -12.499  12.168  27.522  1.00 33.03           H
ATOM   3220 HD21 ASN A 202     -14.131  12.092  31.070  1.00 38.13           H
ATOM   3221 HD22 ASN A 202     -13.818  10.741  30.000  1.00 38.13           H
ATOM   3222  N   CYS A 203     -14.995  14.896  26.204  1.00 24.34           N
ATOM   3223  CA  CYS A 203     -14.813  16.278  25.786  1.00 28.90           C
ATOM   3224  C   CYS A 203     -14.057  17.126  26.828  1.00 18.01           C
ATOM   3225  O   CYS A 203     -13.698  18.251  26.497  1.00 30.91           O
ATOM   3226  CB  CYS A 203     -16.176  16.909  25.432  1.00 33.95           C
ATOM   3227  SG  CYS A 203     -17.245  17.120  26.891  1.00 40.70           S
ATOM   3228  H   CYS A 203     -15.943  14.572  26.341  1.00 29.21           H
ATOM   3229  HA  CYS A 203     -14.221  16.270  24.872  1.00 34.69           H
ATOM   3230  HB2 CYS A 203     -15.996  17.890  24.992  1.00 40.75           H
ATOM   3231  HB3 CYS A 203     -16.690  16.289  24.696  1.00 40.75           H
ATOM   3232  HG  CYS A 203     -16.638  17.694  27.753  1.00 48.85           H
ATOM   3233  N   ASN A 204     -13.839  16.635  28.055  1.00 19.42           N
ATOM   3234  CA  ASN A 204     -13.069  17.309  29.115  1.00 25.71           C
ATOM   3235  C   ASN A 204     -11.555  17.124  28.970  1.00 26.42           C
ATOM   3236  O   ASN A 204     -10.801  17.779  29.682  1.00 27.76           O
ATOM   3237  CB  ASN A 204     -13.501  16.795  30.500  1.00 26.49           C
ATOM   3238  CG  ASN A 204     -15.003  16.902  30.693  1.00 34.62           C
ATOM   3239  OD1 ASN A 204     -15.555  17.992  30.628  1.00 38.97           O
ATOM   3240  ND2 ASN A 204     -15.671  15.781  30.955  1.00 34.78           N
ATOM   3241  H   ASN A 204     -14.186  15.710  28.265  1.00 23.32           H
ATOM   3242  HA  ASN A 204     -13.279  18.379  29.074  1.00 30.86           H
ATOM   3243  HB2 ASN A 204     -13.151  15.776  30.668  1.00 31.80           H
ATOM   3244  HB3 ASN A 204     -13.036  17.463  31.225  1.00 31.80           H
ATOM   3245 HD21 ASN A 204     -16.666  15.827  31.103  1.00 41.75           H
ATOM   3246 HD22 ASN A 204     -15.176  14.901  30.977  1.00 41.75           H
ATOM   3247  N   LEU A 205     -11.114  16.192  28.117  1.00 25.64           N
ATOM   3248  CA  LEU A 205      -9.715  15.811  27.939  1.00 19.37           C
ATOM   3249  C   LEU A 205      -9.154  16.348  26.624  1.00 15.08           C
ATOM   3250  O   LEU A 205      -9.873  16.541  25.660  1.00 17.88           O
ATOM   3251  CB  LEU A 205      -9.598  14.277  28.006  1.00 19.41           C
ATOM   3252  CG  LEU A 205      -9.288  13.674  29.398  1.00 26.23           C
ATOM   3253  CD1 LEU A 205      -9.719  14.505  30.610  1.00 28.13           C
ATOM   3254  CD2 LEU A 205      -9.934  12.291  29.478  1.00 26.90           C
ATOM   3255  H   LEU A 205     -11.795  15.686  27.568  1.00 30.78           H
ATOM   3256  HA  LEU A 205      -9.113  16.240  28.736  1.00 23.25           H
ATOM   3257  HB2 LEU A 205     -10.536  13.860  27.636  1.00 23.30           H
ATOM   3258  HB3 LEU A 205      -8.832  13.941  27.311  1.00 23.30           H
ATOM   3259  HG  LEU A 205      -8.209  13.535  29.470  1.00 31.48           H
ATOM   3260 HD11 LEU A 205      -9.532  13.941  31.523  1.00 33.77           H
ATOM   3261 HD12 LEU A 205      -9.132  15.420  30.672  1.00 33.77           H
ATOM   3262 HD13 LEU A 205     -10.779  14.747  30.541  1.00 33.77           H
ATOM   3263 HD21 LEU A 205      -9.632  11.805  30.405  1.00 32.29           H
ATOM   3264 HD22 LEU A 205     -11.018  12.381  29.457  1.00 32.29           H
ATOM   3265 HD23 LEU A 205      -9.612  11.681  28.639  1.00 32.29           H
ATOM   3266  N   THR A 206      -7.844  16.580  26.602  1.00 16.50           N
ATOM   3267  CA  THR A 206      -7.142  17.093  25.446  1.00 15.12           C
ATOM   3268  C   THR A 206      -5.719  16.580  25.432  1.00 13.23           C
ATOM   3269  O   THR A 206      -5.118  16.344  26.483  1.00 17.60           O
ATOM   3270  CB  THR A 206      -7.200  18.634  25.412  1.00 16.29           C
ATOM   3271  OG1 THR A 206      -6.655  19.110  24.201  1.00 16.40           O
ATOM   3272  CG2 THR A 206      -6.468  19.293  26.584  1.00 19.61           C
ATOM   3273  H   THR A 206      -7.299  16.409  27.436  1.00 19.80           H
ATOM   3274  HA  THR A 206      -7.612  16.722  24.534  1.00 18.16           H
ATOM   3275  HB  THR A 206      -8.246  18.938  25.438  1.00 19.56           H
ATOM   3276  HG1 THR A 206      -5.719  18.890  24.182  1.00 19.69           H
ATOM   3277 HG21 THR A 206      -6.547  20.376  26.497  1.00 23.54           H
ATOM   3278 HG22 THR A 206      -6.908  18.978  27.530  1.00 23.54           H
ATOM   3279 HG23 THR A 206      -5.412  19.034  26.569  1.00 23.54           H
ATOM   3280  N   GLN A 207      -5.166  16.466  24.227  1.00 15.30           N
ATOM   3281  CA  GLN A 207      -3.730  16.383  24.066  1.00 12.25           C
ATOM   3282  C   GLN A 207      -3.118  17.740  24.402  1.00 15.34           C
ATOM   3283  O   GLN A 207      -3.707  18.771  24.080  1.00 14.78           O
ATOM   3284  CB  GLN A 207      -3.389  15.952  22.638  1.00 11.83           C
ATOM   3285  CG  GLN A 207      -1.887  15.667  22.522  1.00 14.59           C
ATOM   3286  CD  GLN A 207      -1.534  15.022  21.188  1.00 23.54           C
ATOM   3287  OE1 GLN A 207      -1.988  13.925  20.882  1.00 22.16           O
ATOM   3288  NE2 GLN A 207      -0.694  15.685  20.403  1.00 13.75           N
ATOM   3289  H   GLN A 207      -5.716  16.694  23.411  1.00 18.37           H
ATOM   3290  HA  GLN A 207      -3.354  15.623  24.744  1.00 14.71           H
ATOM   3291  HB2 GLN A 207      -3.966  15.069  22.373  1.00 14.20           H
ATOM   3292  HB3 GLN A 207      -3.656  16.754  21.945  1.00 14.20           H
ATOM   3293  HG2 GLN A 207      -1.306  16.579  22.658  1.00 17.52           H
ATOM   3294  HG3 GLN A 207      -1.656  14.944  23.303  1.00 17.52           H
ATOM   3295 HE21 GLN A 207      -0.335  16.582  20.700  1.00 16.51           H
ATOM   3296 HE22 GLN A 207      -0.429  15.295  19.511  1.00 16.51           H
ATOM   3297  N   ILE A 208      -1.928  17.736  25.008  1.00 14.33           N
ATOM   3298  CA  ILE A 208      -1.124  18.928  25.260  1.00 17.95           C
ATOM   3299  C   ILE A 208       0.181  18.817  24.490  1.00 12.17           C
ATOM   3300  O   ILE A 208       0.926  17.851  24.653  1.00 14.69           O
ATOM   3301  CB  ILE A 208      -0.860  19.080  26.776  1.00 14.76           C
ATOM   3302  CG1 ILE A 208      -2.131  19.271  27.618  1.00 13.15           C
ATOM   3303  CG2 ILE A 208       0.159  20.199  27.013  1.00 17.22           C
ATOM   3304  CD1 ILE A 208      -3.013  20.463  27.223  1.00 15.89           C
ATOM   3305  H   ILE A 208      -1.520  16.848  25.262  1.00 17.21           H
ATOM   3306  HA  ILE A 208      -1.652  19.814  24.907  1.00 21.55           H
ATOM   3307  HB  ILE A 208      -0.404  18.166  27.124  1.00 17.73           H
ATOM   3308 HG12 ILE A 208      -2.732  18.364  27.546  1.00 15.78           H
ATOM   3309 HG13 ILE A 208      -1.837  19.390  28.661  1.00 15.78           H
ATOM   3310 HG21 ILE A 208       0.267  20.360  28.075  1.00 20.67           H
ATOM   3311 HG22 ILE A 208       1.140  19.924  26.630  1.00 20.67           H
ATOM   3312 HG23 ILE A 208      -0.177  21.113  26.529  1.00 20.67           H
ATOM   3313 HD11 ILE A 208      -3.797  20.591  27.970  1.00 19.08           H
ATOM   3314 HD12 ILE A 208      -2.425  21.373  27.156  1.00 19.08           H
ATOM   3315 HD13 ILE A 208      -3.476  20.284  26.255  1.00 19.08           H
ATOM   3316  N   GLY A 209       0.484  19.845  23.694  1.00 13.95           N
ATOM   3317  CA  GLY A 209       1.667  19.900  22.859  1.00 14.57           C
ATOM   3318  C   GLY A 209       1.597  18.881  21.722  1.00 13.81           C
ATOM   3319  O   GLY A 209       0.550  18.301  21.424  1.00 16.47           O
ATOM   3320  H   GLY A 209      -0.172  20.610  23.620  1.00 16.75           H
ATOM   3321  HA2 GLY A 209       1.746  20.899  22.431  1.00 17.49           H
ATOM   3322  HA3 GLY A 209       2.543  19.684  23.473  1.00 17.49           H
ATOM   3323  N   GLY A 210       2.743  18.697  21.077  1.00 12.60           N
ATOM   3324  CA  GLY A 210       2.942  17.786  19.958  1.00 10.61           C
ATOM   3325  C   GLY A 210       3.456  16.442  20.450  1.00 10.81           C
ATOM   3326  O   GLY A 210       3.332  16.087  21.623  1.00 12.99           O
ATOM   3327  H   GLY A 210       3.554  19.206  21.398  1.00 15.13           H
ATOM   3328  HA2 GLY A 210       2.002  17.633  19.425  1.00 12.74           H
ATOM   3329  HA3 GLY A 210       3.687  18.220  19.296  1.00 12.74           H
ATOM   3330  N   LEU A 211       4.034  15.681  19.530  1.00 13.91           N
ATOM   3331  CA  LEU A 211       4.627  14.393  19.816  1.00 12.43           C
ATOM   3332  C   LEU A 211       6.057  14.595  20.325  1.00 19.95           C
ATOM   3333  O   LEU A 211       6.848  15.348  19.761  1.00 18.26           O
ATOM   3334  CB  LEU A 211       4.544  13.483  18.579  1.00 10.44           C
ATOM   3335  CG  LEU A 211       3.114  13.271  18.032  1.00 16.64           C
ATOM   3336  CD1 LEU A 211       3.147  12.180  16.958  1.00 22.82           C
ATOM   3337  CD2 LEU A 211       2.118  12.866  19.113  1.00 17.03           C
ATOM   3338  H   LEU A 211       4.098  16.023  18.583  1.00 16.70           H
ATOM   3339  HA  LEU A 211       4.052  13.916  20.606  1.00 14.93           H
ATOM   3340  HB2 LEU A 211       5.170  13.886  17.792  1.00 12.53           H
ATOM   3341  HB3 LEU A 211       4.947  12.512  18.866  1.00 12.53           H
ATOM   3342  HG  LEU A 211       2.769  14.197  17.570  1.00 19.98           H
ATOM   3343 HD11 LEU A 211       2.157  12.072  16.514  1.00 27.39           H
ATOM   3344 HD12 LEU A 211       3.852  12.453  16.175  1.00 27.39           H
ATOM   3345 HD13 LEU A 211       3.444  11.226  17.394  1.00 27.39           H
ATOM   3346 HD21 LEU A 211       1.170  12.584  18.652  1.00 20.44           H
ATOM   3347 HD22 LEU A 211       2.510  12.024  19.686  1.00 20.44           H
ATOM   3348 HD23 LEU A 211       1.930  13.708  19.777  1.00 20.44           H
ATOM   3349  N   ILE A 212       6.359  13.909  21.424  1.00 12.30           N
ATOM   3350  CA  ILE A 212       7.625  13.921  22.152  1.00 13.45           C
ATOM   3351  C   ILE A 212       8.610  12.956  21.497  1.00 15.63           C
ATOM   3352  O   ILE A 212       9.817  13.156  21.597  1.00 14.58           O
ATOM   3353  CB  ILE A 212       7.333  13.584  23.642  1.00 14.61           C
ATOM   3354  CG1 ILE A 212       6.651  14.802  24.304  1.00 18.06           C
ATOM   3355  CG2 ILE A 212       8.566  13.048  24.393  1.00 16.93           C
ATOM   3356  CD1 ILE A 212       6.089  14.512  25.698  1.00 16.46           C
ATOM   3357  H   ILE A 212       5.626  13.341  21.822  1.00 14.76           H
ATOM   3358  HA  ILE A 212       8.048  14.925  22.103  1.00 16.15           H
ATOM   3359  HB  ILE A 212       6.611  12.770  23.646  1.00 17.54           H
ATOM   3360 HG12 ILE A 212       7.366  15.622  24.373  1.00 21.68           H
ATOM   3361 HG13 ILE A 212       5.818  15.135  23.684  1.00 21.68           H
ATOM   3362 HG21 ILE A 212       8.347  12.920  25.451  1.00 20.33           H
ATOM   3363 HG22 ILE A 212       8.841  12.070  23.996  1.00 20.33           H
ATOM   3364 HG23 ILE A 212       9.402  13.732  24.274  1.00 20.33           H
ATOM   3365 HD11 ILE A 212       5.541  15.386  26.044  1.00 19.76           H
ATOM   3366 HD12 ILE A 212       5.402  13.670  25.654  1.00 19.76           H
ATOM   3367 HD13 ILE A 212       6.894  14.300  26.400  1.00 19.76           H
ATOM   3368  N   ASP A 213       8.115  11.892  20.858  1.00 12.29           N
ATOM   3369  CA  ASP A 213       8.954  11.044  20.031  1.00 12.81           C
ATOM   3370  C   ASP A 213       8.130  10.538  18.834  1.00 15.48           C
ATOM   3371  O   ASP A 213       6.970  10.904  18.640  1.00 18.11           O
ATOM   3372  CB  ASP A 213       9.554   9.884  20.849  1.00 11.92           C
ATOM   3373  CG  ASP A 213       8.620   8.725  21.192  1.00 15.71           C
ATOM   3374  OD1 ASP A 213       7.386   8.844  20.997  1.00 16.35           O
ATOM   3375  OD2 ASP A 213       9.174   7.692  21.613  1.00 21.41           O1-
ATOM   3376  H   ASP A 213       7.118  11.733  20.837  1.00 14.76           H
ATOM   3377  HA  ASP A 213       9.774  11.635  19.624  1.00 15.38           H
ATOM   3378  HB2 ASP A 213      10.440   9.490  20.353  1.00 14.31           H
ATOM   3379  HB3 ASP A 213       9.942  10.271  21.790  1.00 14.31           H
ATOM   3380  N   SER A 214       8.770   9.704  18.026  1.00 16.14           N
ATOM   3381  CA  SER A 214       8.199   9.059  16.867  1.00 17.85           C
ATOM   3382  C   SER A 214       8.529   7.587  17.003  1.00 18.52           C
ATOM   3383  O   SER A 214       9.704   7.242  17.116  1.00 17.69           O
ATOM   3384  CB  SER A 214       8.870   9.660  15.631  1.00 23.28           C
ATOM   3385  OG  SER A 214       8.319   9.089  14.473  1.00 43.06           O
ATOM   3386  H   SER A 214       9.728   9.464  18.245  1.00 19.37           H
ATOM   3387  HA  SER A 214       7.120   9.217  16.825  1.00 21.43           H
ATOM   3388  HB2 SER A 214       8.702  10.736  15.621  1.00 27.94           H
ATOM   3389  HB3 SER A 214       9.946   9.474  15.650  1.00 27.94           H
ATOM   3390  HG  SER A 214       8.280   9.771  13.794  1.00 51.68           H
ATOM   3391  N   LYS A 215       7.503   6.728  16.983  1.00 16.75           N
ATOM   3392  CA  LYS A 215       7.649   5.287  17.124  1.00 12.14           C
ATOM   3393  C   LYS A 215       6.520   4.556  16.398  1.00 14.62           C
ATOM   3394  O   LYS A 215       5.671   5.160  15.746  1.00 12.90           O
ATOM   3395  CB  LYS A 215       7.745   4.904  18.615  1.00 16.88           C
ATOM   3396  CG  LYS A 215       6.569   5.434  19.466  1.00 16.83           C
ATOM   3397  CD  LYS A 215       6.242   4.534  20.655  1.00 21.77           C
ATOM   3398  CE  LYS A 215       7.446   4.267  21.556  1.00 16.15           C
ATOM   3399  NZ  LYS A 215       7.789   5.435  22.387  1.00 15.68           N1+
ATOM   3400  H   LYS A 215       6.562   7.090  16.905  1.00 20.10           H
ATOM   3401  HA  LYS A 215       8.572   4.979  16.638  1.00 14.58           H
ATOM   3402  HB2 LYS A 215       7.834   3.823  18.715  1.00 20.26           H
ATOM   3403  HB3 LYS A 215       8.662   5.338  19.015  1.00 20.26           H
ATOM   3404  HG2 LYS A 215       6.776   6.448  19.807  1.00 20.21           H
ATOM   3405  HG3 LYS A 215       5.676   5.462  18.849  1.00 20.21           H
ATOM   3406  HD2 LYS A 215       5.451   5.002  21.242  1.00 26.14           H
ATOM   3407  HD3 LYS A 215       5.867   3.581  20.280  1.00 26.14           H
ATOM   3408  HE2 LYS A 215       7.191   3.437  22.217  1.00 19.39           H
ATOM   3409  HE3 LYS A 215       8.309   3.980  20.953  1.00 19.39           H
ATOM   3410  HZ1 LYS A 215       8.642   5.264  22.902  1.00 18.83           H
ATOM   3411  HZ2 LYS A 215       7.930   6.252  21.803  1.00 18.83           H
ATOM   3412  HZ3 LYS A 215       7.043   5.622  23.041  1.00 18.83           H
ATOM   3413  N   GLY A 216       6.565   3.236  16.443  1.00 13.65           N
ATOM   3414  CA  GLY A 216       5.543   2.394  15.839  1.00 14.66           C
ATOM   3415  C   GLY A 216       5.247   1.174  16.696  1.00 12.69           C
ATOM   3416  O   GLY A 216       6.018   0.815  17.574  1.00 12.74           O
ATOM   3417  H   GLY A 216       7.331   2.787  16.924  1.00 16.39           H
ATOM   3418  HA2 GLY A 216       4.625   2.968  15.728  1.00 17.60           H
ATOM   3419  HA3 GLY A 216       5.879   2.070  14.856  1.00 17.60           H
ATOM   3420  N   TYR A 217       4.113   0.542  16.407  1.00 12.16           N
ATOM   3421  CA  TYR A 217       3.724  -0.755  16.927  1.00 10.16           C
ATOM   3422  C   TYR A 217       4.011  -1.750  15.788  1.00 11.07           C
ATOM   3423  O   TYR A 217       3.671  -1.541  14.645  1.00 12.95           O
ATOM   3424  CB  TYR A 217       2.212  -0.911  17.206  1.00 11.27           C
ATOM   3425  CG  TYR A 217       1.701   0.020  18.258  1.00  9.44           C
ATOM   3426  CD1 TYR A 217       0.428   0.594  18.110  1.00 13.38           C
ATOM   3427  CD2 TYR A 217       2.468   0.323  19.390  1.00 10.97           C
ATOM   3428  CE1 TYR A 217      -0.086   1.419  19.097  1.00 10.69           C
ATOM   3429  CE2 TYR A 217       1.974   1.143  20.401  1.00 12.25           C
ATOM   3430  CZ  TYR A 217       0.680   1.675  20.262  1.00 13.29           C
ATOM   3431  OH  TYR A 217       0.101   2.436  21.203  1.00 13.70           O
ATOM   3432  H   TYR A 217       3.518   0.966  15.733  1.00 14.60           H
ATOM   3433  HA  TYR A 217       4.289  -1.017  17.866  1.00 12.21           H
ATOM   3434  HB2 TYR A 217       1.649  -0.761  16.260  1.00 13.54           H
ATOM   3435  HB3 TYR A 217       2.021  -1.957  17.520  1.00 13.54           H
ATOM   3436  HD1 TYR A 217      -0.161   0.393  17.218  1.00 16.06           H
ATOM   3437  HD2 TYR A 217       3.471  -0.096  19.480  1.00 13.18           H
ATOM   3438  HE1 TYR A 217      -1.015   1.942  18.963  1.00 12.83           H
ATOM   3439  HE2 TYR A 217       2.565   1.371  21.290  1.00 14.71           H
ATOM   3440  HH  TYR A 217       0.729   2.612  22.063  1.00 16.45           H
ATOM   3441  N   GLY A 218       4.637  -2.855  16.194  1.00 10.61           N
ATOM   3442  CA  GLY A 218       4.998  -3.982  15.337  1.00 10.30           C
ATOM   3443  C   GLY A 218       4.596  -5.308  15.973  1.00 10.01           C
ATOM   3444  O   GLY A 218       4.416  -5.409  17.193  1.00 10.55           O
ATOM   3445  H   GLY A 218       4.837  -2.949  17.180  1.00 12.75           H
ATOM   3446  HA2 GLY A 218       4.524  -3.877  14.359  1.00 12.37           H
ATOM   3447  HA3 GLY A 218       6.078  -3.996  15.202  1.00 12.37           H
ATOM   3448  N   VAL A 219       4.499  -6.343  15.139  1.00 11.91           N
ATOM   3449  CA  VAL A 219       4.340  -7.727  15.586  1.00 11.30           C
ATOM   3450  C   VAL A 219       5.691  -8.196  16.139  1.00 13.04           C
ATOM   3451  O   VAL A 219       6.711  -8.027  15.480  1.00 11.91           O
ATOM   3452  CB  VAL A 219       3.842  -8.611  14.421  1.00 13.81           C
ATOM   3453  CG1 VAL A 219       3.797 -10.104  14.798  1.00 10.54           C
ATOM   3454  CG2 VAL A 219       2.433  -8.166  13.993  1.00 12.50           C
ATOM   3455  H   VAL A 219       4.697  -6.199  14.159  1.00 14.30           H
ATOM   3456  HA  VAL A 219       3.589  -7.764  16.373  1.00 13.56           H
ATOM   3457  HB  VAL A 219       4.533  -8.475  13.590  1.00 16.58           H
ATOM   3458 HG11 VAL A 219       3.348 -10.682  13.990  1.00 12.65           H
ATOM   3459 HG12 VAL A 219       4.803 -10.485  14.970  1.00 12.65           H
ATOM   3460 HG13 VAL A 219       3.197 -10.248  15.694  1.00 12.65           H
ATOM   3461 HG21 VAL A 219       2.053  -8.820  13.209  1.00 15.01           H
ATOM   3462 HG22 VAL A 219       1.756  -8.202  14.844  1.00 15.01           H
ATOM   3463 HG23 VAL A 219       2.458  -7.149  13.604  1.00 15.01           H
ATOM   3464  N   GLY A 220       5.698  -8.778  17.341  1.00 12.39           N
ATOM   3465  CA  GLY A 220       6.906  -9.348  17.930  1.00 13.27           C
ATOM   3466  C   GLY A 220       7.020 -10.823  17.549  1.00 11.50           C
ATOM   3467  O   GLY A 220       6.014 -11.524  17.485  1.00 10.29           O
ATOM   3468  H   GLY A 220       4.825  -8.901  17.834  1.00 14.87           H
ATOM   3469  HA2 GLY A 220       7.782  -8.803  17.583  1.00 15.94           H
ATOM   3470  HA3 GLY A 220       6.846  -9.268  19.014  1.00 15.94           H
ATOM   3471  N   THR A 221       8.252 -11.291  17.338  1.00  8.41           N
ATOM   3472  CA  THR A 221       8.598 -12.693  17.194  1.00 12.05           C
ATOM   3473  C   THR A 221       9.818 -12.981  18.083  1.00 12.14           C
ATOM   3474  O   THR A 221      10.585 -12.060  18.388  1.00  9.78           O
ATOM   3475  CB  THR A 221       8.922 -13.055  15.718  1.00 15.84           C
ATOM   3476  OG1 THR A 221      10.163 -12.537  15.304  1.00 15.06           O
ATOM   3477  CG2 THR A 221       7.887 -12.515  14.734  1.00 15.73           C
ATOM   3478  H   THR A 221       9.026 -10.643  17.375  1.00 10.10           H
ATOM   3479  HA  THR A 221       7.763 -13.313  17.521  1.00 14.46           H
ATOM   3480  HB  THR A 221       8.954 -14.140  15.625  1.00 19.02           H
ATOM   3481  HG1 THR A 221      10.852 -12.904  15.864  1.00 18.08           H
ATOM   3482 HG21 THR A 221       8.096 -12.903  13.738  1.00 18.88           H
ATOM   3483 HG22 THR A 221       6.891 -12.817  15.040  1.00 18.88           H
ATOM   3484 HG23 THR A 221       7.939 -11.426  14.696  1.00 18.88           H
ATOM   3485  N   PRO A 222      10.103 -14.253  18.406  1.00 12.99           N
ATOM   3486  CA  PRO A 222      11.401 -14.606  18.977  1.00 17.90           C
ATOM   3487  C   PRO A 222      12.488 -14.160  18.006  1.00 16.56           C
ATOM   3488  O   PRO A 222      12.265 -14.113  16.792  1.00 14.85           O
ATOM   3489  CB  PRO A 222      11.382 -16.132  19.146  1.00 16.76           C
ATOM   3490  CG  PRO A 222       9.895 -16.493  19.089  1.00 18.57           C
ATOM   3491  CD  PRO A 222       9.330 -15.442  18.126  1.00 12.00           C
ATOM   3492  HA  PRO A 222      11.504 -14.176  19.973  1.00 21.49           H
ATOM   3493  HB2 PRO A 222      11.864 -16.564  18.267  1.00 20.13           H
ATOM   3494  HB3 PRO A 222      11.871 -16.492  20.050  1.00 20.13           H
ATOM   3495  HG2 PRO A 222       9.742 -17.492  18.680  1.00 22.30           H
ATOM   3496  HG3 PRO A 222       9.452 -16.409  20.082  1.00 22.30           H
ATOM   3497  HD2 PRO A 222       9.494 -15.749  17.093  1.00 14.40           H
ATOM   3498  HD3 PRO A 222       8.278 -15.304  18.350  1.00 14.40           H
ATOM   3499  N   MET A 223      13.652 -13.792  18.538  1.00 17.26           N
ATOM   3500  CA  MET A 223      14.736 -13.290  17.717  1.00 18.13           C
ATOM   3501  C   MET A 223      15.195 -14.413  16.788  1.00 19.34           C
ATOM   3502  O   MET A 223      15.241 -15.565  17.196  1.00 16.65           O
ATOM   3503  CB  MET A 223      15.882 -12.771  18.597  1.00 20.13           C
ATOM   3504  CG  MET A 223      16.894 -12.035  17.718  1.00 26.66           C
ATOM   3505  SD  MET A 223      18.213 -11.180  18.602  1.00 38.46           S
ATOM   3506  CE  MET A 223      17.220  -9.876  19.331  1.00 33.41           C
ATOM   3507  H   MET A 223      13.774 -13.821  19.541  1.00 20.72           H
ATOM   3508  HA  MET A 223      14.360 -12.457  17.124  1.00 21.76           H
ATOM   3509  HB2 MET A 223      15.477 -12.083  19.341  1.00 24.17           H
ATOM   3510  HB3 MET A 223      16.376 -13.602  19.105  1.00 24.17           H
ATOM   3511  HG2 MET A 223      17.344 -12.730  17.008  1.00 32.00           H
ATOM   3512  HG3 MET A 223      16.352 -11.281  17.152  1.00 32.00           H
ATOM   3513  HE1 MET A 223      17.866  -9.031  19.561  1.00 40.10           H
ATOM   3514  HE2 MET A 223      16.442  -9.554  18.639  1.00 40.10           H
ATOM   3515  HE3 MET A 223      16.778 -10.262  20.245  1.00 40.10           H
ATOM   3516  N   GLY A 224      15.481 -14.076  15.532  1.00 21.76           N
ATOM   3517  CA  GLY A 224      15.867 -15.020  14.489  1.00 20.73           C
ATOM   3518  C   GLY A 224      14.700 -15.819  13.906  1.00 20.44           C
ATOM   3519  O   GLY A 224      14.942 -16.637  13.025  1.00 23.49           O
ATOM   3520  H   GLY A 224      15.390 -13.106  15.265  1.00 26.12           H
ATOM   3521  HA2 GLY A 224      16.332 -14.460  13.676  1.00 24.88           H
ATOM   3522  HA3 GLY A 224      16.586 -15.725  14.905  1.00 24.88           H
ATOM   3523  N   SER A 225      13.449 -15.601  14.347  1.00 13.76           N
ATOM   3524  CA  SER A 225      12.308 -16.327  13.794  1.00 21.43           C
ATOM   3525  C   SER A 225      12.151 -16.072  12.289  1.00 15.29           C
ATOM   3526  O   SER A 225      12.175 -14.909  11.884  1.00 16.42           O
ATOM   3527  CB  SER A 225      11.038 -15.856  14.492  1.00 20.30           C
ATOM   3528  OG  SER A 225       9.911 -16.370  13.829  1.00 16.74           O
ATOM   3529  H   SER A 225      13.285 -14.921  15.075  1.00 16.52           H
ATOM   3530  HA  SER A 225      12.445 -17.385  14.003  1.00 25.72           H
ATOM   3531  HB2 SER A 225      11.036 -16.174  15.535  1.00 24.37           H
ATOM   3532  HB3 SER A 225      10.998 -14.770  14.437  1.00 24.37           H
ATOM   3533  HG  SER A 225       9.625 -17.166  14.285  1.00 20.10           H
ATOM   3534  N   PRO A 226      11.849 -17.100  11.471  1.00 17.61           N
ATOM   3535  CA  PRO A 226      11.551 -16.907  10.058  1.00 17.45           C
ATOM   3536  C   PRO A 226      10.188 -16.224   9.818  1.00 20.96           C
ATOM   3537  O   PRO A 226       9.942 -15.721   8.724  1.00 20.88           O
ATOM   3538  CB  PRO A 226      11.544 -18.332   9.493  1.00 18.02           C
ATOM   3539  CG  PRO A 226      11.052 -19.183  10.660  1.00 21.96           C
ATOM   3540  CD  PRO A 226      11.720 -18.502  11.853  1.00 20.86           C
ATOM   3541  HA  PRO A 226      12.364 -16.375   9.558  1.00 20.95           H
ATOM   3542  HB2 PRO A 226      10.944 -18.457   8.591  1.00 21.63           H
ATOM   3543  HB3 PRO A 226      12.583 -18.598   9.293  1.00 21.63           H
ATOM   3544  HG2 PRO A 226       9.963 -19.150  10.722  1.00 26.36           H
ATOM   3545  HG3 PRO A 226      11.407 -20.209  10.582  1.00 26.36           H
ATOM   3546  HD2 PRO A 226      11.074 -18.629  12.722  1.00 25.04           H
ATOM   3547  HD3 PRO A 226      12.714 -18.926  12.007  1.00 25.04           H
ATOM   3548  N   TYR A 227       9.301 -16.160  10.823  1.00 16.11           N
ATOM   3549  CA  TYR A 227       8.014 -15.495  10.664  1.00 11.87           C
ATOM   3550  C   TYR A 227       8.146 -13.974  10.544  1.00 11.44           C
ATOM   3551  O   TYR A 227       7.256 -13.360   9.971  1.00 13.48           O
ATOM   3552  CB  TYR A 227       7.028 -15.910  11.766  1.00 15.54           C
ATOM   3553  CG  TYR A 227       6.605 -17.371  11.700  1.00 31.46           C
ATOM   3554  CD1 TYR A 227       7.371 -18.350  12.363  1.00 40.33           C
ATOM   3555  CD2 TYR A 227       5.459 -17.759  10.974  1.00 40.35           C
ATOM   3556  CE1 TYR A 227       7.002 -19.705  12.332  1.00 35.44           C
ATOM   3557  CE2 TYR A 227       5.086 -19.119  10.926  1.00 40.58           C
ATOM   3558  CZ  TYR A 227       5.858 -20.099  11.609  1.00 43.91           C
ATOM   3559  OH  TYR A 227       5.540 -21.429  11.539  1.00 55.99           O
ATOM   3560  H   TYR A 227       9.538 -16.540  11.729  1.00 19.34           H
ATOM   3561  HA  TYR A 227       7.584 -15.842   9.723  1.00 14.26           H
ATOM   3562  HB2 TYR A 227       7.464 -15.696  12.743  1.00 18.66           H
ATOM   3563  HB3 TYR A 227       6.131 -15.297  11.665  1.00 18.66           H
ATOM   3564  HD1 TYR A 227       8.257 -18.064  12.904  1.00 48.40           H
ATOM   3565  HD2 TYR A 227       4.861 -17.017  10.463  1.00 48.43           H
ATOM   3566  HE1 TYR A 227       7.599 -20.442  12.851  1.00 42.53           H
ATOM   3567  HE2 TYR A 227       4.209 -19.413  10.368  1.00 48.70           H
ATOM   3568  HH  TYR A 227       4.690 -21.586  11.123  1.00 67.20           H
ATOM   3569  N   ARG A 228       9.208 -13.347  11.076  1.00 17.21           N
ATOM   3570  CA  ARG A 228       9.291 -11.890  11.142  1.00 12.57           C
ATOM   3571  C   ARG A 228       9.188 -11.238   9.767  1.00 13.53           C
ATOM   3572  O   ARG A 228       8.375 -10.338   9.578  1.00 13.65           O
ATOM   3573  CB  ARG A 228      10.553 -11.434  11.888  1.00 13.87           C
ATOM   3574  CG  ARG A 228      10.568  -9.905  12.052  1.00 12.80           C
ATOM   3575  CD  ARG A 228      11.311  -9.144  10.934  1.00 17.22           C
ATOM   3576  NE  ARG A 228      12.758  -9.395  10.950  1.00 18.70           N
ATOM   3577  CZ  ARG A 228      13.626  -8.839  11.797  1.00 17.13           C
ATOM   3578  NH1 ARG A 228      13.255  -7.850  12.605  1.00 16.54           N
ATOM   3579  NH2 ARG A 228      14.883  -9.273  11.834  1.00 22.17           N1+
ATOM   3580  H   ARG A 228       9.937 -13.892  11.514  1.00 20.66           H
ATOM   3581  HA  ARG A 228       8.432 -11.549  11.722  1.00 15.09           H
ATOM   3582  HB2 ARG A 228      10.587 -11.900  12.870  1.00 16.65           H
ATOM   3583  HB3 ARG A 228      11.434 -11.752  11.333  1.00 16.65           H
ATOM   3584  HG2 ARG A 228       9.545  -9.534  12.130  1.00 15.37           H
ATOM   3585  HG3 ARG A 228      11.053  -9.673  12.994  1.00 15.37           H
ATOM   3586  HD2 ARG A 228      10.935  -9.461   9.968  1.00 20.68           H
ATOM   3587  HD3 ARG A 228      11.113  -8.077  11.010  1.00 20.68           H
ATOM   3588  HE  ARG A 228      13.098 -10.150  10.368  1.00 22.45           H
ATOM   3589 HH11 ARG A 228      12.302  -7.517  12.587  1.00 19.85           H
ATOM   3590 HH12 ARG A 228      13.913  -7.436  13.248  1.00 19.85           H
ATOM   3591 HH21 ARG A 228      15.165 -10.030  11.225  1.00 26.61           H
ATOM   3592 HH22 ARG A 228      15.544  -8.863  12.475  1.00 26.61           H
ATOM   3593  N   ASP A 229       9.987 -11.704   8.807  1.00 16.93           N
ATOM   3594  CA  ASP A 229       9.965 -11.177   7.456  1.00 15.69           C
ATOM   3595  C   ASP A 229       8.655 -11.481   6.747  1.00 13.61           C
ATOM   3596  O   ASP A 229       8.221 -10.678   5.933  1.00 12.83           O
ATOM   3597  CB  ASP A 229      11.207 -11.642   6.684  1.00 17.93           C
ATOM   3598  CG  ASP A 229      12.497 -10.971   7.175  1.00 24.84           C
ATOM   3599  OD1 ASP A 229      12.413  -9.918   7.850  1.00 20.76           O
ATOM   3600  OD2 ASP A 229      13.566 -11.527   6.872  1.00 23.47           O1-
ATOM   3601  H   ASP A 229      10.633 -12.451   9.016  1.00 20.33           H
ATOM   3602  HA  ASP A 229      10.018 -10.091   7.531  1.00 18.83           H
ATOM   3603  HB2 ASP A 229      11.317 -12.726   6.716  1.00 21.53           H
ATOM   3604  HB3 ASP A 229      11.088 -11.392   5.629  1.00 21.53           H
ATOM   3605  N   LYS A 230       8.011 -12.606   7.081  1.00 11.93           N
ATOM   3606  CA  LYS A 230       6.737 -12.987   6.480  1.00 10.67           C
ATOM   3607  C   LYS A 230       5.613 -12.052   6.935  1.00 12.02           C
ATOM   3608  O   LYS A 230       4.806 -11.618   6.116  1.00 11.58           O
ATOM   3609  CB  LYS A 230       6.438 -14.463   6.749  1.00 11.79           C
ATOM   3610  CG  LYS A 230       7.547 -15.347   6.154  1.00 12.07           C
ATOM   3611  CD  LYS A 230       7.267 -16.822   6.420  1.00 13.84           C
ATOM   3612  CE  LYS A 230       8.440 -17.669   5.933  1.00 20.46           C
ATOM   3613  NZ  LYS A 230       8.078 -19.095   5.965  1.00 18.25           N1+
ATOM   3614  H   LYS A 230       8.390 -13.187   7.816  1.00 14.32           H
ATOM   3615  HA  LYS A 230       6.828 -12.865   5.399  1.00 12.81           H
ATOM   3616  HB2 LYS A 230       6.354 -14.639   7.822  1.00 14.15           H
ATOM   3617  HB3 LYS A 230       5.489 -14.726   6.280  1.00 14.15           H
ATOM   3618  HG2 LYS A 230       7.593 -15.180   5.077  1.00 14.49           H
ATOM   3619  HG3 LYS A 230       8.512 -15.088   6.586  1.00 14.49           H
ATOM   3620  HD2 LYS A 230       7.130 -16.980   7.490  1.00 16.62           H
ATOM   3621  HD3 LYS A 230       6.358 -17.115   5.894  1.00 16.62           H
ATOM   3622  HE2 LYS A 230       8.691 -17.382   4.910  1.00 24.57           H
ATOM   3623  HE3 LYS A 230       9.307 -17.492   6.574  1.00 24.57           H
ATOM   3624  HZ1 LYS A 230       8.851 -19.653   5.633  1.00 21.91           H
ATOM   3625  HZ2 LYS A 230       7.836 -19.362   6.908  1.00 21.91           H
ATOM   3626  HZ3 LYS A 230       7.280 -19.250   5.361  1.00 21.91           H
ATOM   3627  N   ILE A 231       5.584 -11.723   8.231  1.00 14.02           N
ATOM   3628  CA  ILE A 231       4.631 -10.779   8.807  1.00 13.21           C
ATOM   3629  C   ILE A 231       4.833  -9.389   8.195  1.00 11.24           C
ATOM   3630  O   ILE A 231       3.849  -8.741   7.851  1.00 11.54           O
ATOM   3631  CB  ILE A 231       4.753 -10.769  10.339  1.00 10.90           C
ATOM   3632  CG1 ILE A 231       4.443 -12.126  11.013  1.00 13.53           C
ATOM   3633  CG2 ILE A 231       3.881  -9.645  10.918  1.00 10.63           C
ATOM   3634  CD1 ILE A 231       2.973 -12.556  11.079  1.00 14.73           C
ATOM   3635  H   ILE A 231       6.288 -12.109   8.844  1.00 16.83           H
ATOM   3636  HA  ILE A 231       3.624 -11.112   8.554  1.00 15.86           H
ATOM   3637  HB  ILE A 231       5.791 -10.519  10.564  1.00 13.09           H
ATOM   3638 HG12 ILE A 231       4.979 -12.922  10.511  1.00 16.24           H
ATOM   3639 HG13 ILE A 231       4.814 -12.086  12.038  1.00 16.24           H
ATOM   3640 HG21 ILE A 231       3.802  -9.780  11.986  1.00 12.76           H
ATOM   3641 HG22 ILE A 231       4.335  -8.677  10.716  1.00 12.76           H
ATOM   3642 HG23 ILE A 231       2.879  -9.671  10.488  1.00 12.76           H
ATOM   3643 HD11 ILE A 231       2.920 -13.602  11.381  1.00 17.68           H
ATOM   3644 HD12 ILE A 231       2.450 -11.967  11.828  1.00 17.68           H
ATOM   3645 HD13 ILE A 231       2.500 -12.442  10.103  1.00 17.68           H
ATOM   3646  N   THR A 232       6.085  -8.933   8.039  1.00 12.22           N
ATOM   3647  CA  THR A 232       6.375  -7.714   7.298  1.00 12.11           C
ATOM   3648  C   THR A 232       5.753  -7.721   5.910  1.00 13.57           C
ATOM   3649  O   THR A 232       5.137  -6.721   5.555  1.00 10.72           O
ATOM   3650  CB  THR A 232       7.880  -7.422   7.241  1.00 12.95           C
ATOM   3651  OG1 THR A 232       8.302  -7.048   8.528  1.00 13.88           O
ATOM   3652  CG2 THR A 232       8.242  -6.299   6.254  1.00 11.77           C
ATOM   3653  H   THR A 232       6.863  -9.484   8.375  1.00 14.67           H
ATOM   3654  HA  THR A 232       5.914  -6.903   7.864  1.00 14.54           H
ATOM   3655  HB  THR A 232       8.418  -8.322   6.947  1.00 15.55           H
ATOM   3656  HG1 THR A 232       9.255  -7.189   8.571  1.00 16.67           H
ATOM   3657 HG21 THR A 232       9.306  -6.078   6.332  1.00 14.13           H
ATOM   3658 HG22 THR A 232       8.039  -6.611   5.229  1.00 14.13           H
ATOM   3659 HG23 THR A 232       7.674  -5.398   6.482  1.00 14.13           H
ATOM   3660  N   ILE A 233       5.911  -8.800   5.128  1.00 10.24           N
ATOM   3661  CA  ILE A 233       5.307  -8.875   3.787  1.00 10.56           C
ATOM   3662  C   ILE A 233       3.788  -8.662   3.885  1.00 11.67           C
ATOM   3663  O   ILE A 233       3.227  -7.881   3.120  1.00  9.82           O
ATOM   3664  CB  ILE A 233       5.664 -10.206   3.081  1.00 13.05           C
ATOM   3665  CG1 ILE A 233       7.175 -10.295   2.783  1.00 17.60           C
ATOM   3666  CG2 ILE A 233       4.862 -10.385   1.779  1.00 12.96           C
ATOM   3667  CD1 ILE A 233       7.649 -11.693   2.364  1.00 14.72           C
ATOM   3668  H   ILE A 233       6.446  -9.589   5.464  1.00 12.29           H
ATOM   3669  HA  ILE A 233       5.717  -8.066   3.182  1.00 12.68           H
ATOM   3670  HB  ILE A 233       5.405 -11.027   3.746  1.00 15.67           H
ATOM   3671 HG12 ILE A 233       7.430  -9.587   1.992  1.00 21.13           H
ATOM   3672 HG13 ILE A 233       7.741 -10.007   3.660  1.00 21.13           H
ATOM   3673 HG21 ILE A 233       5.070 -11.360   1.339  1.00 15.56           H
ATOM   3674 HG22 ILE A 233       3.790 -10.353   1.968  1.00 15.56           H
ATOM   3675 HG23 ILE A 233       5.126  -9.607   1.062  1.00 15.56           H
ATOM   3676 HD11 ILE A 233       8.733 -11.685   2.252  1.00 17.67           H
ATOM   3677 HD12 ILE A 233       7.379 -12.426   3.123  1.00 17.67           H
ATOM   3678 HD13 ILE A 233       7.209 -11.978   1.409  1.00 17.67           H
ATOM   3679  N   ALA A 234       3.124  -9.333   4.832  1.00  9.87           N
ATOM   3680  CA  ALA A 234       1.679  -9.208   4.998  1.00 14.03           C
ATOM   3681  C   ALA A 234       1.259  -7.787   5.408  1.00 14.03           C
ATOM   3682  O   ALA A 234       0.269  -7.288   4.885  1.00 10.87           O
ATOM   3683  CB  ALA A 234       1.180 -10.266   5.980  1.00 11.88           C
ATOM   3684  H   ALA A 234       3.627  -9.966   5.438  1.00 11.86           H
ATOM   3685  HA  ALA A 234       1.215  -9.415   4.034  1.00 16.85           H
ATOM   3686  HB1 ALA A 234       0.095 -10.203   6.068  1.00 14.27           H
ATOM   3687  HB2 ALA A 234       1.448 -11.253   5.614  1.00 14.27           H
ATOM   3688  HB3 ALA A 234       1.635 -10.107   6.956  1.00 14.27           H
ATOM   3689  N   ILE A 235       2.003  -7.127   6.303  1.00 12.36           N
ATOM   3690  CA  ILE A 235       1.731  -5.756   6.742  1.00 11.41           C
ATOM   3691  C   ILE A 235       1.862  -4.775   5.581  1.00 10.90           C
ATOM   3692  O   ILE A 235       0.986  -3.932   5.412  1.00  9.65           O
ATOM   3693  CB  ILE A 235       2.625  -5.361   7.944  1.00  8.82           C
ATOM   3694  CG1 ILE A 235       2.196  -6.163   9.186  1.00 11.12           C
ATOM   3695  CG2 ILE A 235       2.573  -3.847   8.234  1.00 11.98           C
ATOM   3696  CD1 ILE A 235       3.161  -6.012  10.356  1.00 15.44           C
ATOM   3697  H   ILE A 235       2.814  -7.588   6.689  1.00 14.84           H
ATOM   3698  HA  ILE A 235       0.694  -5.725   7.080  1.00 13.70           H
ATOM   3699  HB  ILE A 235       3.657  -5.619   7.699  1.00 10.59           H
ATOM   3700 HG12 ILE A 235       1.206  -5.836   9.503  1.00 13.35           H
ATOM   3701 HG13 ILE A 235       2.127  -7.223   8.946  1.00 13.35           H
ATOM   3702 HG21 ILE A 235       3.217  -3.596   9.075  1.00 14.38           H
ATOM   3703 HG22 ILE A 235       2.946  -3.281   7.382  1.00 14.38           H
ATOM   3704 HG23 ILE A 235       1.553  -3.541   8.461  1.00 14.38           H
ATOM   3705 HD11 ILE A 235       2.879  -6.710  11.145  1.00 18.53           H
ATOM   3706 HD12 ILE A 235       4.173  -6.236  10.020  1.00 18.53           H
ATOM   3707 HD13 ILE A 235       3.126  -5.002  10.760  1.00 18.53           H
ATOM   3708  N   LEU A 236       2.925  -4.878   4.774  1.00 14.99           N
ATOM   3709  CA  LEU A 236       3.080  -4.017   3.605  1.00 13.51           C
ATOM   3710  C   LEU A 236       1.991  -4.254   2.569  1.00 12.04           C
ATOM   3711  O   LEU A 236       1.605  -3.298   1.898  1.00 14.22           O
ATOM   3712  CB  LEU A 236       4.466  -4.162   2.969  1.00 13.20           C
ATOM   3713  CG  LEU A 236       5.630  -3.680   3.868  1.00 18.52           C
ATOM   3714  CD1 LEU A 236       6.959  -4.017   3.176  1.00 18.09           C
ATOM   3715  CD2 LEU A 236       5.543  -2.171   4.121  1.00 24.82           C
ATOM   3716  H   LEU A 236       3.614  -5.595   4.947  1.00 18.00           H
ATOM   3717  HA  LEU A 236       2.969  -2.987   3.941  1.00 16.22           H
ATOM   3718  HB2 LEU A 236       4.616  -5.215   2.728  1.00 15.85           H
ATOM   3719  HB3 LEU A 236       4.480  -3.606   2.032  1.00 15.85           H
ATOM   3720  HG  LEU A 236       5.592  -4.192   4.829  1.00 22.23           H
ATOM   3721 HD11 LEU A 236       7.793  -3.675   3.787  1.00 21.72           H
ATOM   3722 HD12 LEU A 236       7.038  -5.097   3.048  1.00 21.72           H
ATOM   3723 HD13 LEU A 236       7.012  -3.537   2.199  1.00 21.72           H
ATOM   3724 HD21 LEU A 236       6.437  -1.832   4.646  1.00 29.79           H
ATOM   3725 HD22 LEU A 236       5.448  -1.635   3.178  1.00 29.79           H
ATOM   3726 HD23 LEU A 236       4.684  -1.940   4.749  1.00 29.79           H
ATOM   3727  N   GLN A 237       1.520  -5.497   2.411  1.00 11.84           N
ATOM   3728  CA  GLN A 237       0.363  -5.769   1.572  1.00 10.99           C
ATOM   3729  C   GLN A 237      -0.900  -5.094   2.132  1.00 12.68           C
ATOM   3730  O   GLN A 237      -1.645  -4.462   1.386  1.00 13.67           O
ATOM   3731  CB  GLN A 237       0.171  -7.272   1.367  1.00 14.96           C
ATOM   3732  CG  GLN A 237      -1.025  -7.509   0.425  1.00 19.00           C
ATOM   3733  CD  GLN A 237      -1.185  -8.978   0.055  1.00 14.91           C
ATOM   3734  OE1 GLN A 237      -2.161  -9.628   0.415  1.00 19.34           O
ATOM   3735  NE2 GLN A 237      -0.211  -9.521  -0.656  1.00 12.79           N
ATOM   3736  H   GLN A 237       1.899  -6.251   2.969  1.00 14.22           H
ATOM   3737  HA  GLN A 237       0.573  -5.342   0.591  1.00 13.20           H
ATOM   3738  HB2 GLN A 237       1.075  -7.693   0.928  1.00 17.96           H
ATOM   3739  HB3 GLN A 237      -0.024  -7.767   2.319  1.00 17.96           H
ATOM   3740  HG2 GLN A 237      -1.946  -7.185   0.916  1.00 22.80           H
ATOM   3741  HG3 GLN A 237      -0.885  -6.930  -0.489  1.00 22.80           H
ATOM   3742 HE21 GLN A 237       0.591  -8.967  -0.924  1.00 15.35           H
ATOM   3743 HE22 GLN A 237      -0.282 -10.486  -0.932  1.00 15.35           H
ATOM   3744  N   LEU A 238      -1.170  -5.220   3.435  1.00 10.01           N
ATOM   3745  CA  LEU A 238      -2.322  -4.567   4.040  1.00 10.16           C
ATOM   3746  C   LEU A 238      -2.260  -3.037   3.866  1.00 13.14           C
ATOM   3747  O   LEU A 238      -3.289  -2.426   3.591  1.00 11.49           O
ATOM   3748  CB  LEU A 238      -2.454  -4.959   5.503  1.00 10.45           C
ATOM   3749  CG  LEU A 238      -2.859  -6.416   5.747  1.00 10.63           C
ATOM   3750  CD1 LEU A 238      -2.615  -6.777   7.216  1.00 15.83           C
ATOM   3751  CD2 LEU A 238      -4.322  -6.662   5.353  1.00 14.51           C
ATOM   3752  H   LEU A 238      -0.545  -5.749   4.026  1.00 12.02           H
ATOM   3753  HA  LEU A 238      -3.204  -4.911   3.503  1.00 12.20           H
ATOM   3754  HB2 LEU A 238      -1.489  -4.784   5.982  1.00 12.55           H
ATOM   3755  HB3 LEU A 238      -3.191  -4.310   5.976  1.00 12.55           H
ATOM   3756  HG  LEU A 238      -2.250  -7.079   5.134  1.00 12.77           H
ATOM   3757 HD11 LEU A 238      -2.828  -7.835   7.372  1.00 19.00           H
ATOM   3758 HD12 LEU A 238      -1.572  -6.587   7.473  1.00 19.00           H
ATOM   3759 HD13 LEU A 238      -3.261  -6.178   7.860  1.00 19.00           H
ATOM   3760 HD21 LEU A 238      -4.528  -7.722   5.392  1.00 17.42           H
ATOM   3761 HD22 LEU A 238      -4.999  -6.134   6.026  1.00 17.42           H
ATOM   3762 HD23 LEU A 238      -4.503  -6.345   4.328  1.00 17.42           H
ATOM   3763  N   GLN A 239      -1.069  -2.439   4.009  1.00 11.98           N
ATOM   3764  CA  GLN A 239      -0.824  -1.020   3.768  1.00  9.99           C
ATOM   3765  C   GLN A 239      -1.197  -0.638   2.337  1.00 13.74           C
ATOM   3766  O   GLN A 239      -2.013   0.268   2.142  1.00 15.45           O
ATOM   3767  CB  GLN A 239       0.641  -0.685   4.090  1.00 11.52           C
ATOM   3768  CG  GLN A 239       1.065   0.748   3.732  1.00 19.39           C
ATOM   3769  CD  GLN A 239       0.219   1.808   4.433  1.00 27.15           C
ATOM   3770  OE1 GLN A 239      -0.207   1.633   5.577  1.00 25.30           O
ATOM   3771  NE2 GLN A 239      -0.003   2.936   3.757  1.00 22.30           N
ATOM   3772  H   GLN A 239      -0.266  -3.014   4.223  1.00 14.39           H
ATOM   3773  HA  GLN A 239      -1.455  -0.454   4.452  1.00 11.99           H
ATOM   3774  HB2 GLN A 239       0.823  -0.846   5.152  1.00 13.83           H
ATOM   3775  HB3 GLN A 239       1.285  -1.370   3.543  1.00 13.83           H
ATOM   3776  HG2 GLN A 239       2.089   0.860   4.090  1.00 23.28           H
ATOM   3777  HG3 GLN A 239       1.059   0.895   2.652  1.00 23.28           H
ATOM   3778 HE21 GLN A 239       0.375   3.052   2.828  1.00 26.77           H
ATOM   3779 HE22 GLN A 239      -0.507   3.692   4.199  1.00 26.77           H
ATOM   3780  N   GLU A 240      -0.625  -1.317   1.332  1.00 13.50           N
ATOM   3781  CA  GLU A 240      -0.879  -0.948  -0.065  1.00 10.76           C
ATOM   3782  C   GLU A 240      -2.346  -1.174  -0.467  1.00 17.26           C
ATOM   3783  O   GLU A 240      -2.846  -0.462  -1.332  1.00 20.25           O
ATOM   3784  CB  GLU A 240       0.096  -1.638  -1.034  1.00 14.06           C
ATOM   3785  CG  GLU A 240      -0.228  -3.092  -1.396  1.00 21.27           C
ATOM   3786  CD  GLU A 240       0.856  -3.769  -2.249  1.00 27.70           C
ATOM   3787  OE1 GLU A 240       0.975  -5.014  -2.136  1.00 23.11           O
ATOM   3788  OE2 GLU A 240       1.552  -3.034  -2.988  1.00 25.67           O1-
ATOM   3789  H   GLU A 240       0.039  -2.053   1.526  1.00 16.21           H
ATOM   3790  HA  GLU A 240      -0.688   0.122  -0.146  1.00 12.92           H
ATOM   3791  HB2 GLU A 240       0.111  -1.060  -1.956  1.00 16.88           H
ATOM   3792  HB3 GLU A 240       1.093  -1.610  -0.594  1.00 16.88           H
ATOM   3793  HG2 GLU A 240      -0.397  -3.685  -0.506  1.00 25.53           H
ATOM   3794  HG3 GLU A 240      -1.153  -3.108  -1.973  1.00 25.53           H
ATOM   3795  N   GLU A 241      -3.042  -2.155   0.124  1.00 12.45           N
ATOM   3796  CA  GLU A 241      -4.446  -2.417  -0.175  1.00 15.11           C
ATOM   3797  C   GLU A 241      -5.431  -1.485   0.543  1.00 16.86           C
ATOM   3798  O   GLU A 241      -6.639  -1.606   0.343  1.00 17.79           O
ATOM   3799  CB  GLU A 241      -4.775  -3.886   0.083  1.00 15.85           C
ATOM   3800  CG  GLU A 241      -4.023  -4.767  -0.926  1.00 15.02           C
ATOM   3801  CD  GLU A 241      -4.500  -6.212  -0.966  1.00 20.83           C
ATOM   3802  OE1 GLU A 241      -5.668  -6.472  -0.599  1.00 31.98           O
ATOM   3803  OE2 GLU A 241      -3.686  -7.047  -1.404  1.00 22.40           O1-
ATOM   3804  H   GLU A 241      -2.578  -2.758   0.791  1.00 14.95           H
ATOM   3805  HA  GLU A 241      -4.591  -2.247  -1.242  1.00 18.14           H
ATOM   3806  HB2 GLU A 241      -4.495  -4.158   1.101  1.00 19.03           H
ATOM   3807  HB3 GLU A 241      -5.848  -4.034  -0.035  1.00 19.03           H
ATOM   3808  HG2 GLU A 241      -4.190  -4.363  -1.925  1.00 18.03           H
ATOM   3809  HG3 GLU A 241      -2.944  -4.736  -0.782  1.00 18.03           H
ATOM   3810  N   GLY A 242      -4.935  -0.594   1.408  1.00 13.34           N
ATOM   3811  CA  GLY A 242      -5.759   0.351   2.152  1.00 19.02           C
ATOM   3812  C   GLY A 242      -6.389  -0.269   3.396  1.00 18.52           C
ATOM   3813  O   GLY A 242      -7.173   0.394   4.068  1.00 12.29           O
ATOM   3814  H   GLY A 242      -3.935  -0.571   1.566  1.00 16.02           H
ATOM   3815  HA2 GLY A 242      -5.141   1.192   2.455  1.00 22.84           H
ATOM   3816  HA3 GLY A 242      -6.561   0.704   1.505  1.00 22.84           H
ATOM   3817  N   LYS A 243      -6.057  -1.528   3.715  1.00 17.08           N
ATOM   3818  CA  LYS A 243      -6.676  -2.275   4.804  1.00 15.27           C
ATOM   3819  C   LYS A 243      -6.274  -1.775   6.186  1.00 14.61           C
ATOM   3820  O   LYS A 243      -7.126  -1.789   7.072  1.00 13.46           O
ATOM   3821  CB  LYS A 243      -6.526  -3.795   4.596  1.00 18.07           C
ATOM   3822  CG  LYS A 243      -7.498  -4.262   3.490  1.00 24.35           C
ATOM   3823  CD  LYS A 243      -7.130  -5.628   2.902  1.00 36.00           C
ATOM   3824  CE  LYS A 243      -8.163  -6.044   1.843  1.00 29.95           C
ATOM   3825  NZ  LYS A 243      -7.776  -7.322   1.218  1.00 49.56           N1+
ATOM   3826  H   LYS A 243      -5.359  -1.998   3.153  1.00 20.50           H
ATOM   3827  HA  LYS A 243      -7.744  -2.068   4.763  1.00 18.33           H
ATOM   3828  HB2 LYS A 243      -5.492  -4.051   4.361  1.00 21.69           H
ATOM   3829  HB3 LYS A 243      -6.811  -4.302   5.520  1.00 21.69           H
ATOM   3830  HG2 LYS A 243      -8.514  -4.287   3.886  1.00 29.23           H
ATOM   3831  HG3 LYS A 243      -7.469  -3.548   2.665  1.00 29.23           H
ATOM   3832  HD2 LYS A 243      -6.144  -5.567   2.437  1.00 43.21           H
ATOM   3833  HD3 LYS A 243      -7.107  -6.374   3.699  1.00 43.21           H
ATOM   3834  HE2 LYS A 243      -9.154  -6.132   2.292  1.00 35.95           H
ATOM   3835  HE3 LYS A 243      -8.192  -5.270   1.075  1.00 35.95           H
ATOM   3836  HZ1 LYS A 243      -8.525  -7.671   0.639  1.00 59.48           H
ATOM   3837  HZ2 LYS A 243      -6.961  -7.167   0.629  1.00 59.48           H
ATOM   3838  HZ3 LYS A 243      -7.539  -8.000   1.929  1.00 59.48           H
ATOM   3839  N   LEU A 244      -5.028  -1.324   6.395  1.00 11.58           N
ATOM   3840  CA  LEU A 244      -4.630  -0.783   7.696  1.00 14.76           C
ATOM   3841  C   LEU A 244      -5.395   0.506   8.003  1.00 17.42           C
ATOM   3842  O   LEU A 244      -5.819   0.719   9.143  1.00 14.60           O
ATOM   3843  CB  LEU A 244      -3.110  -0.530   7.762  1.00 14.66           C
ATOM   3844  CG  LEU A 244      -2.243  -1.785   7.576  1.00 14.55           C
ATOM   3845  CD1 LEU A 244      -0.760  -1.421   7.678  1.00 17.52           C
ATOM   3846  CD2 LEU A 244      -2.575  -2.884   8.599  1.00 11.71           C
ATOM   3847  H   LEU A 244      -4.349  -1.346   5.648  1.00 13.90           H
ATOM   3848  HA  LEU A 244      -4.898  -1.505   8.471  1.00 17.72           H
ATOM   3849  HB2 LEU A 244      -2.833   0.206   7.006  1.00 17.60           H
ATOM   3850  HB3 LEU A 244      -2.883  -0.097   8.737  1.00 17.60           H
ATOM   3851  HG  LEU A 244      -2.423  -2.178   6.577  1.00 17.47           H
ATOM   3852 HD11 LEU A 244      -0.155  -2.288   7.414  1.00 21.04           H
ATOM   3853 HD12 LEU A 244      -0.533  -0.613   6.987  1.00 21.04           H
ATOM   3854 HD13 LEU A 244      -0.515  -1.105   8.691  1.00 21.04           H
ATOM   3855 HD21 LEU A 244      -1.891  -3.721   8.459  1.00 14.06           H
ATOM   3856 HD22 LEU A 244      -2.476  -2.499   9.614  1.00 14.06           H
ATOM   3857 HD23 LEU A 244      -3.588  -3.252   8.447  1.00 14.06           H
ATOM   3858  N   HIS A 245      -5.559   1.360   6.986  1.00 15.12           N
ATOM   3859  CA  HIS A 245      -6.341   2.578   7.114  1.00 17.83           C
ATOM   3860  C   HIS A 245      -7.806   2.270   7.446  1.00 15.28           C
ATOM   3861  O   HIS A 245      -8.378   2.893   8.333  1.00 15.13           O
ATOM   3862  CB  HIS A 245      -6.207   3.408   5.842  1.00 21.61           C
ATOM   3863  CG  HIS A 245      -7.001   4.675   5.950  1.00 29.12           C
ATOM   3864  ND1 HIS A 245      -6.799   5.654   6.919  1.00 33.91           N
ATOM   3865  CD2 HIS A 245      -8.004   5.062   5.113  1.00 34.31           C
ATOM   3866  CE1 HIS A 245      -7.741   6.580   6.683  1.00 35.11           C
ATOM   3867  NE2 HIS A 245      -8.454   6.269   5.592  1.00 28.36           N
ATOM   3868  H   HIS A 245      -5.178   1.131   6.078  1.00 18.16           H
ATOM   3869  HA  HIS A 245      -5.925   3.166   7.935  1.00 21.41           H
ATOM   3870  HB2 HIS A 245      -6.562   2.835   4.986  1.00 25.94           H
ATOM   3871  HB3 HIS A 245      -5.158   3.664   5.688  1.00 25.94           H
ATOM   3872  HD2 HIS A 245      -8.400   4.510   4.275  1.00 41.18           H
ATOM   3873  HE1 HIS A 245      -8.067   7.317   7.403  1.00 42.14           H
ATOM   3874  HE2 HIS A 245      -9.341   6.698   5.355  1.00 34.05           H
ATOM   3875  N   MET A 246      -8.405   1.284   6.769  1.00 15.45           N
ATOM   3876  CA  MET A 246      -9.780   0.880   7.032  1.00 18.02           C
ATOM   3877  C   MET A 246      -9.936   0.296   8.442  1.00 17.03           C
ATOM   3878  O   MET A 246     -10.921   0.606   9.097  1.00 14.38           O
ATOM   3879  CB  MET A 246     -10.314  -0.085   5.963  1.00 15.82           C
ATOM   3880  CG  MET A 246     -10.585   0.574   4.604  1.00 30.09           C
ATOM   3881  SD  MET A 246     -11.339  -0.555   3.383  1.00 53.94           S
ATOM   3882  CE  MET A 246      -9.885  -1.340   2.621  1.00 44.22           C
ATOM   3883  H   MET A 246      -7.894   0.804   6.042  1.00 18.55           H
ATOM   3884  HA  MET A 246     -10.392   1.781   6.986  1.00 21.64           H
ATOM   3885  HB2 MET A 246      -9.609  -0.908   5.834  1.00 19.00           H
ATOM   3886  HB3 MET A 246     -11.257  -0.498   6.321  1.00 19.00           H
ATOM   3887  HG2 MET A 246     -11.255   1.425   4.748  1.00 36.12           H
ATOM   3888  HG3 MET A 246      -9.649   0.956   4.199  1.00 36.12           H
ATOM   3889  HE1 MET A 246     -10.206  -1.996   1.811  1.00 53.07           H
ATOM   3890  HE2 MET A 246      -9.215  -0.579   2.220  1.00 53.07           H
ATOM   3891  HE3 MET A 246      -9.364  -1.932   3.371  1.00 53.07           H
ATOM   3892  N   MET A 247      -8.996  -0.536   8.919  1.00 16.09           N
ATOM   3893  CA  MET A 247      -9.009  -1.047  10.291  1.00 15.67           C
ATOM   3894  C   MET A 247      -8.931   0.072  11.338  1.00 12.64           C
ATOM   3895  O   MET A 247      -9.647   0.008  12.328  1.00 13.42           O
ATOM   3896  CB  MET A 247      -7.877  -2.058  10.510  1.00  9.45           C
ATOM   3897  CG  MET A 247      -8.044  -3.374   9.755  1.00 22.65           C
ATOM   3898  SD  MET A 247      -6.554  -4.393   9.928  1.00 24.46           S
ATOM   3899  CE  MET A 247      -7.021  -5.797   8.897  1.00 35.13           C
ATOM   3900  H   MET A 247      -8.220  -0.795   8.324  1.00 19.32           H
ATOM   3901  HA  MET A 247      -9.952  -1.576  10.441  1.00 18.81           H
ATOM   3902  HB2 MET A 247      -6.929  -1.598  10.224  1.00 11.35           H
ATOM   3903  HB3 MET A 247      -7.833  -2.304  11.571  1.00 11.35           H
ATOM   3904  HG2 MET A 247      -8.897  -3.918  10.158  1.00 27.19           H
ATOM   3905  HG3 MET A 247      -8.229  -3.181   8.703  1.00 27.19           H
ATOM   3906  HE1 MET A 247      -6.216  -6.533   8.908  1.00 42.16           H
ATOM   3907  HE2 MET A 247      -7.934  -6.247   9.285  1.00 42.16           H
ATOM   3908  HE3 MET A 247      -7.188  -5.456   7.875  1.00 42.16           H
ATOM   3909  N   LYS A 248      -8.075   1.079  11.138  1.00 13.96           N
ATOM   3910  CA  LYS A 248      -7.984   2.236  12.011  1.00 16.58           C
ATOM   3911  C   LYS A 248      -9.309   2.991  12.039  1.00 16.39           C
ATOM   3912  O   LYS A 248      -9.824   3.245  13.123  1.00 15.11           O
ATOM   3913  CB  LYS A 248      -6.826   3.116  11.530  1.00 18.22           C
ATOM   3914  CG  LYS A 248      -6.521   4.356  12.390  1.00 25.74           C
ATOM   3915  CD  LYS A 248      -5.911   4.006  13.757  1.00 25.77           C
ATOM   3916  CE  LYS A 248      -4.801   4.969  14.225  1.00 34.37           C
ATOM   3917  NZ  LYS A 248      -5.254   6.361  14.308  1.00 25.11           N1+
ATOM   3918  H   LYS A 248      -7.504   1.076  10.304  1.00 16.76           H
ATOM   3919  HA  LYS A 248      -7.761   1.897  13.024  1.00 19.90           H
ATOM   3920  HB2 LYS A 248      -5.923   2.509  11.495  1.00 21.87           H
ATOM   3921  HB3 LYS A 248      -7.023   3.469  10.519  1.00 21.87           H
ATOM   3922  HG2 LYS A 248      -5.807   4.992  11.853  1.00 30.90           H
ATOM   3923  HG3 LYS A 248      -7.439   4.933  12.552  1.00 30.90           H
ATOM   3924  HD2 LYS A 248      -6.714   4.034  14.503  1.00 30.93           H
ATOM   3925  HD3 LYS A 248      -5.492   2.991  13.739  1.00 30.93           H
ATOM   3926  HE2 LYS A 248      -4.431   4.658  15.206  1.00 41.26           H
ATOM   3927  HE3 LYS A 248      -3.989   4.915  13.494  1.00 41.26           H
ATOM   3928  HZ1 LYS A 248      -4.864   6.899  13.560  1.00 30.14           H
ATOM   3929  HZ2 LYS A 248      -6.257   6.424  14.280  1.00 30.14           H
ATOM   3930  HZ3 LYS A 248      -4.945   6.781  15.168  1.00 30.14           H
ATOM   3931  N   GLU A 249      -9.872   3.297  10.867  1.00 15.64           N
ATOM   3932  CA  GLU A 249     -11.162   3.990  10.746  1.00 17.48           C
ATOM   3933  C   GLU A 249     -12.261   3.235  11.509  1.00 18.43           C
ATOM   3934  O   GLU A 249     -13.013   3.827  12.287  1.00 17.73           O
ATOM   3935  CB  GLU A 249     -11.583   4.135   9.273  1.00 20.66           C
ATOM   3936  CG  GLU A 249     -10.849   5.210   8.453  1.00 32.74           C
ATOM   3937  CD  GLU A 249     -11.227   5.170   6.956  1.00 41.46           C
ATOM   3938  OE1 GLU A 249     -11.379   4.050   6.404  1.00 43.91           O
ATOM   3939  OE2 GLU A 249     -11.345   6.269   6.366  1.00 45.83           O1-
ATOM   3940  H   GLU A 249      -9.383   3.063  10.015  1.00 18.78           H
ATOM   3941  HA  GLU A 249     -11.055   4.986  11.176  1.00 20.98           H
ATOM   3942  HB2 GLU A 249     -11.454   3.168   8.788  1.00 24.81           H
ATOM   3943  HB3 GLU A 249     -12.649   4.373   9.239  1.00 24.81           H
ATOM   3944  HG2 GLU A 249     -11.025   6.206   8.866  1.00 39.29           H
ATOM   3945  HG3 GLU A 249      -9.781   5.015   8.529  1.00 39.29           H
ATOM   3946  N   LYS A 250     -12.337   1.915  11.297  1.00 13.99           N
ATOM   3947  CA  LYS A 250     -13.322   1.034  11.918  1.00 14.84           C
ATOM   3948  C   LYS A 250     -13.293   1.147  13.442  1.00 19.81           C
ATOM   3949  O   LYS A 250     -14.338   1.331  14.066  1.00 14.97           O
ATOM   3950  CB  LYS A 250     -13.113  -0.418  11.441  1.00 12.41           C
ATOM   3951  CG  LYS A 250     -13.986  -1.419  12.211  1.00 15.20           C
ATOM   3952  CD  LYS A 250     -13.811  -2.828  11.632  1.00 16.88           C
ATOM   3953  CE  LYS A 250     -14.687  -3.819  12.405  1.00 20.40           C
ATOM   3954  NZ  LYS A 250     -14.371  -5.210  12.046  1.00 21.07           N1+
ATOM   3955  H   LYS A 250     -11.664   1.497  10.670  1.00 16.80           H
ATOM   3956  HA  LYS A 250     -14.311   1.351  11.589  1.00 17.82           H
ATOM   3957  HB2 LYS A 250     -13.321  -0.488  10.374  1.00 14.90           H
ATOM   3958  HB3 LYS A 250     -12.071  -0.694  11.596  1.00 14.90           H
ATOM   3959  HG2 LYS A 250     -13.702  -1.434  13.264  1.00 18.24           H
ATOM   3960  HG3 LYS A 250     -15.032  -1.122  12.128  1.00 18.24           H
ATOM   3961  HD2 LYS A 250     -14.098  -2.835  10.579  1.00 20.26           H
ATOM   3962  HD3 LYS A 250     -12.764  -3.117  11.719  1.00 20.26           H
ATOM   3963  HE2 LYS A 250     -14.534  -3.681  13.476  1.00 24.49           H
ATOM   3964  HE3 LYS A 250     -15.732  -3.616  12.167  1.00 24.49           H
ATOM   3965  HZ1 LYS A 250     -14.923  -5.846  12.602  1.00 25.29           H
ATOM   3966  HZ2 LYS A 250     -14.561  -5.360  11.063  1.00 25.29           H
ATOM   3967  HZ3 LYS A 250     -13.387  -5.388  12.209  1.00 25.29           H
ATOM   3968  N   TRP A 251     -12.102   0.992  14.029  1.00 15.21           N
ATOM   3969  CA  TRP A 251     -11.939   0.853  15.472  1.00 13.08           C
ATOM   3970  C   TRP A 251     -11.827   2.183  16.219  1.00 15.07           C
ATOM   3971  O   TRP A 251     -12.054   2.196  17.420  1.00 17.14           O
ATOM   3972  CB  TRP A 251     -10.797  -0.136  15.753  1.00 15.90           C
ATOM   3973  CG  TRP A 251     -11.215  -1.535  15.408  1.00 12.61           C
ATOM   3974  CD1 TRP A 251     -10.872  -2.255  14.315  1.00 14.55           C
ATOM   3975  CD2 TRP A 251     -12.134  -2.377  16.156  1.00 13.19           C
ATOM   3976  NE1 TRP A 251     -11.536  -3.467  14.326  1.00 12.32           N
ATOM   3977  CE2 TRP A 251     -12.345  -3.582  15.428  1.00 12.72           C
ATOM   3978  CE3 TRP A 251     -12.807  -2.235  17.388  1.00 12.93           C
ATOM   3979  CZ2 TRP A 251     -13.207  -4.589  15.882  1.00 15.00           C
ATOM   3980  CZ3 TRP A 251     -13.669  -3.242  17.854  1.00 15.78           C
ATOM   3981  CH2 TRP A 251     -13.865  -4.415  17.108  1.00 14.82           C
ATOM   3982  H   TRP A 251     -11.288   0.864  13.445  1.00 18.26           H
ATOM   3983  HA  TRP A 251     -12.843   0.383  15.859  1.00 15.71           H
ATOM   3984  HB2 TRP A 251      -9.908   0.142  15.185  1.00 19.08           H
ATOM   3985  HB3 TRP A 251     -10.561  -0.104  16.816  1.00 19.08           H
ATOM   3986  HD1 TRP A 251     -10.207  -1.934  13.533  1.00 17.46           H
ATOM   3987  HE1 TRP A 251     -11.416  -4.168  13.607  1.00 14.80           H
ATOM   3988  HE3 TRP A 251     -12.663  -1.341  17.975  1.00 15.52           H
ATOM   3989  HZ2 TRP A 251     -13.349  -5.488  15.302  1.00 18.01           H
ATOM   3990  HZ3 TRP A 251     -14.172  -3.122  18.803  1.00 18.94           H
ATOM   3991  HH2 TRP A 251     -14.523  -5.185  17.482  1.00 17.79           H
ATOM   3992  N   TRP A 252     -11.496   3.290  15.547  1.00 13.91           N
ATOM   3993  CA  TRP A 252     -11.471   4.619  16.164  1.00 17.07           C
ATOM   3994  C   TRP A 252     -12.749   5.439  15.933  1.00 24.68           C
ATOM   3995  O   TRP A 252     -13.010   6.341  16.722  1.00 26.37           O
ATOM   3996  CB  TRP A 252     -10.220   5.397  15.745  1.00 17.16           C
ATOM   3997  CG  TRP A 252      -9.018   5.122  16.583  1.00 18.25           C
ATOM   3998  CD1 TRP A 252      -8.425   6.010  17.411  1.00 15.13           C
ATOM   3999  CD2 TRP A 252      -8.233   3.898  16.688  1.00 12.79           C
ATOM   4000  NE1 TRP A 252      -7.304   5.441  17.966  1.00 11.50           N
ATOM   4001  CE2 TRP A 252      -7.168   4.128  17.603  1.00 13.03           C
ATOM   4002  CE3 TRP A 252      -8.291   2.628  16.081  1.00 15.28           C
ATOM   4003  CZ2 TRP A 252      -6.224   3.148  17.925  1.00 12.57           C
ATOM   4004  CZ3 TRP A 252      -7.347   1.637  16.382  1.00 11.80           C
ATOM   4005  CH2 TRP A 252      -6.318   1.895  17.302  1.00 10.95           C
ATOM   4006  H   TRP A 252     -11.273   3.221  14.564  1.00 16.70           H
ATOM   4007  HA  TRP A 252     -11.394   4.499  17.245  1.00 20.49           H
ATOM   4008  HB2 TRP A 252      -9.993   5.193  14.702  1.00 20.60           H
ATOM   4009  HB3 TRP A 252     -10.427   6.464  15.822  1.00 20.60           H
ATOM   4010  HD1 TRP A 252      -8.745   7.030  17.566  1.00 18.16           H
ATOM   4011  HE1 TRP A 252      -6.671   5.950  18.568  1.00 13.81           H
ATOM   4012  HE3 TRP A 252      -9.055   2.416  15.354  1.00 18.35           H
ATOM   4013  HZ2 TRP A 252      -5.451   3.369  18.641  1.00 15.09           H
ATOM   4014  HZ3 TRP A 252      -7.406   0.678  15.894  1.00 14.17           H
ATOM   4015  HH2 TRP A 252      -5.606   1.123  17.515  1.00 13.15           H
ATOM   4016  N   ARG A 253     -13.518   5.127  14.879  1.00 28.56           N
ATOM   4017  CA  ARG A 253     -14.733   5.808  14.407  1.00 32.28           C
ATOM   4018  C   ARG A 253     -14.382   7.051  13.586  1.00 43.78           C
ATOM   4019  O   ARG A 253     -14.822   7.090  12.431  1.00 49.77           O
ATOM   4020  CB  ARG A 253     -15.753   6.124  15.526  1.00 37.49           C
ATOM   4021  CG  ARG A 253     -16.100   4.927  16.424  1.00 39.13           C
ATOM   4022  CD  ARG A 253     -16.784   3.807  15.639  1.00 52.16           C
ATOM   4023  NE  ARG A 253     -17.198   2.716  16.535  1.00 58.11           N
ATOM   4024  CZ  ARG A 253     -18.229   1.892  16.316  1.00 63.00           C
ATOM   4025  NH1 ARG A 253     -19.037   2.035  15.263  1.00 60.91           N
ATOM   4026  NH2 ARG A 253     -18.459   0.898  17.169  1.00 57.76           N1+
ATOM   4027  H   ARG A 253     -13.181   4.390  14.276  1.00 34.28           H
ATOM   4028  HA  ARG A 253     -15.230   5.118  13.722  1.00 38.75           H
ATOM   4029  HB2 ARG A 253     -16.670   6.490  15.063  1.00 44.99           H
ATOM   4030  HB3 ARG A 253     -15.382   6.930  16.154  1.00 44.99           H
ATOM   4031  HG2 ARG A 253     -16.766   5.267  17.218  1.00 46.97           H
ATOM   4032  HG3 ARG A 253     -15.197   4.524  16.880  1.00 46.97           H
ATOM   4033  HD2 ARG A 253     -16.100   3.406  14.891  1.00 62.60           H
ATOM   4034  HD3 ARG A 253     -17.655   4.225  15.134  1.00 62.60           H
ATOM   4035  HE  ARG A 253     -16.615   2.547  17.341  1.00 69.74           H
ATOM   4036 HH11 ARG A 253     -19.799   1.395  15.114  1.00 73.10           H
ATOM   4037 HH12 ARG A 253     -18.860   2.776  14.600  1.00 73.10           H
ATOM   4038 HH21 ARG A 253     -19.229   0.266  17.012  1.00 69.32           H
ATOM   4039 HH22 ARG A 253     -17.853   0.773  17.966  1.00 69.32           H
ATOM   4040  HC  ARG A 253     -13.685   7.950  14.140  1.00 52.54           H
TER
ATOM   4041  N   ASN B   3      -1.758  55.822  19.312  1.00 39.49           N
ATOM   4042  CA  ASN B   3      -0.939  54.623  19.010  1.00 56.03           C
ATOM   4043  C   ASN B   3      -1.027  54.271  17.517  1.00 48.36           C
ATOM   4044  O   ASN B   3      -2.132  54.011  17.032  1.00 49.48           O
ATOM   4045  CB  ASN B   3      -1.415  53.415  19.842  0.00 46.84           C
ATOM   4046  CG  ASN B   3      -1.501  53.730  21.333  0.00 44.77           C
ATOM   4047  OD1 ASN B   3      -0.516  54.130  21.944  0.00 46.29           O
ATOM   4048  ND2 ASN B   3      -2.668  53.526  21.940  0.00 42.24           N
ATOM   4049  H1  ASN B   3      -1.753  56.003  20.307  1.00 47.40           H
ATOM   4050  H2  ASN B   3      -2.709  55.670  19.001  1.00 47.40           H
ATOM   4051  HA  ASN B   3       0.101  54.832  19.262  1.00 67.25           H
ATOM   4052  HB2 ASN B   3      -0.649  52.650  19.713  0.00 56.22           H
ATOM   4053  HB3 ASN B   3      -2.373  53.041  19.473  0.00 56.22           H
ATOM   4054 HD21 ASN B   3      -3.462  53.179  21.422  0.00 50.70           H
ATOM   4055 HD22 ASN B   3      -2.745  53.705  22.930  0.00 50.70           H
ATOM   4056  N   ARG B   4       0.109  54.221  16.798  1.00 43.77           N
ATOM   4057  CA  ARG B   4       0.107  53.805  15.381  1.00 48.17           C
ATOM   4058  C   ARG B   4      -0.261  52.316  15.249  1.00 33.03           C
ATOM   4059  O   ARG B   4       0.012  51.512  16.144  1.00 31.52           O
ATOM   4060  CB  ARG B   4       1.455  54.122  14.710  1.00 39.62           C
ATOM   4061  CG  ARG B   4       2.606  53.184  15.125  1.00 48.97           C
ATOM   4062  CD  ARG B   4       3.779  53.261  14.141  1.00 47.93           C
ATOM   4063  NE  ARG B   4       4.824  52.289  14.502  1.00 57.78           N
ATOM   4064  CZ  ARG B   4       4.876  50.990  14.160  1.00 52.96           C
ATOM   4065  NH1 ARG B   4       4.025  50.417  13.311  1.00 40.99           N
ATOM   4066  NH2 ARG B   4       5.826  50.237  14.697  1.00 49.66           N1+
ATOM   4067  H   ARG B   4       0.993  54.432  17.238  1.00 52.53           H
ATOM   4068  HA  ARG B   4      -0.649  54.394  14.859  1.00 57.81           H
ATOM   4069  HB2 ARG B   4       1.320  54.041  13.630  1.00 47.56           H
ATOM   4070  HB3 ARG B   4       1.727  55.156  14.932  1.00 47.56           H
ATOM   4071  HG2 ARG B   4       2.937  53.425  16.136  1.00 58.77           H
ATOM   4072  HG3 ARG B   4       2.270  52.148  15.112  1.00 58.77           H
ATOM   4073  HD2 ARG B   4       3.435  53.083  13.120  1.00 57.53           H
ATOM   4074  HD3 ARG B   4       4.209  54.262  14.191  1.00 57.53           H
ATOM   4075  HE  ARG B   4       5.512  52.606  15.167  1.00 69.34           H
ATOM   4076 HH11 ARG B   4       3.281  50.948  12.885  1.00 49.20           H
ATOM   4077 HH12 ARG B   4       4.123  49.432  13.094  1.00 49.20           H
ATOM   4078 HH21 ARG B   4       6.491  50.625  15.344  1.00 59.60           H
ATOM   4079 HH22 ARG B   4       5.879  49.256  14.450  1.00 59.60           H
ATOM   4080  N   SER B   5      -0.884  51.957  14.127  1.00 28.84           N
ATOM   4081  CA  SER B   5      -1.207  50.564  13.829  1.00 23.52           C
ATOM   4082  C   SER B   5       0.061  49.762  13.561  1.00 20.05           C
ATOM   4083  O   SER B   5       0.997  50.257  12.931  1.00 22.41           O
ATOM   4084  CB  SER B   5      -2.146  50.490  12.620  1.00 30.05           C
ATOM   4085  OG  SER B   5      -3.364  51.140  12.928  1.00 35.47           O
ATOM   4086  H   SER B   5      -1.095  52.650  13.427  1.00 34.62           H
ATOM   4087  HA  SER B   5      -1.724  50.123  14.682  1.00 28.23           H
ATOM   4088  HB2 SER B   5      -1.679  50.973  11.761  1.00 36.07           H
ATOM   4089  HB3 SER B   5      -2.345  49.449  12.370  1.00 36.07           H
ATOM   4090  HG  SER B   5      -3.627  50.898  13.688  1.00 42.57           H
ATOM   4091  N   LEU B   6       0.073  48.503  14.009  1.00 14.89           N
ATOM   4092  CA  LEU B   6       1.107  47.559  13.634  1.00 13.75           C
ATOM   4093  C   LEU B   6       0.956  47.214  12.157  1.00 15.33           C
ATOM   4094  O   LEU B   6      -0.154  47.174  11.631  1.00 16.43           O
ATOM   4095  CB  LEU B   6       1.039  46.294  14.523  1.00 11.79           C
ATOM   4096  CG  LEU B   6       1.175  46.571  16.046  1.00 15.40           C
ATOM   4097  CD1 LEU B   6       1.323  45.228  16.780  1.00 13.43           C
ATOM   4098  CD2 LEU B   6       2.369  47.462  16.398  1.00 16.47           C
ATOM   4099  H   LEU B   6      -0.720  48.151  14.525  1.00 17.88           H
ATOM   4100  HA  LEU B   6       2.085  48.020  13.779  1.00 16.51           H
ATOM   4101  HB2 LEU B   6       0.093  45.779  14.348  1.00 14.16           H
ATOM   4102  HB3 LEU B   6       1.835  45.622  14.211  1.00 14.16           H
ATOM   4103  HG  LEU B   6       0.268  47.058  16.407  1.00 18.49           H
ATOM   4104 HD11 LEU B   6       1.269  45.392  17.855  1.00 16.12           H
ATOM   4105 HD12 LEU B   6       0.515  44.556  16.494  1.00 16.12           H
ATOM   4106 HD13 LEU B   6       2.280  44.762  16.539  1.00 16.12           H
ATOM   4107 HD21 LEU B   6       2.427  47.583  17.478  1.00 19.77           H
ATOM   4108 HD22 LEU B   6       3.291  47.010  16.036  1.00 19.77           H
ATOM   4109 HD23 LEU B   6       2.251  48.453  15.959  1.00 19.77           H
ATOM   4110  N   ILE B   7       2.075  46.923  11.500  1.00 11.04           N
ATOM   4111  CA  ILE B   7       2.084  46.271  10.197  1.00 13.16           C
ATOM   4112  C   ILE B   7       2.290  44.783  10.451  1.00 12.77           C
ATOM   4113  O   ILE B   7       3.283  44.375  11.045  1.00 12.28           O
ATOM   4114  CB  ILE B   7       3.165  46.888   9.289  1.00 14.34           C
ATOM   4115  CG1 ILE B   7       2.998  48.404   9.078  1.00 17.65           C
ATOM   4116  CG2 ILE B   7       3.219  46.128   7.951  1.00 13.25           C
ATOM   4117  CD1 ILE B   7       1.643  48.823   8.505  1.00 25.53           C
ATOM   4118  H   ILE B   7       2.959  47.007  11.979  1.00 13.26           H
ATOM   4119  HA  ILE B   7       1.119  46.402   9.708  1.00 15.80           H
ATOM   4120  HB  ILE B   7       4.125  46.741   9.786  1.00 17.22           H
ATOM   4121 HG12 ILE B   7       3.137  48.915  10.031  1.00 21.19           H
ATOM   4122 HG13 ILE B   7       3.785  48.757   8.410  1.00 21.19           H
ATOM   4123 HG21 ILE B   7       3.871  46.654   7.253  1.00 15.91           H
ATOM   4124 HG22 ILE B   7       3.615  45.125   8.104  1.00 15.91           H
ATOM   4125 HG23 ILE B   7       2.220  46.043   7.523  1.00 15.91           H
ATOM   4126 HD11 ILE B   7       1.652  49.897   8.321  1.00 30.64           H
ATOM   4127 HD12 ILE B   7       1.453  48.304   7.567  1.00 30.64           H
ATOM   4128 HD13 ILE B   7       0.847  48.600   9.214  1.00 30.64           H
ATOM   4129  N   VAL B   8       1.328  43.978  10.008  1.00  8.72           N
ATOM   4130  CA  VAL B   8       1.367  42.537  10.131  1.00 10.99           C
ATOM   4131  C   VAL B   8       1.571  41.949   8.737  1.00 13.67           C
ATOM   4132  O   VAL B   8       0.701  42.069   7.879  1.00 12.22           O
ATOM   4133  CB  VAL B   8       0.106  42.007  10.818  1.00 11.83           C
ATOM   4134  CG1 VAL B   8       0.257  40.488  10.996  1.00 10.84           C
ATOM   4135  CG2 VAL B   8      -0.104  42.656  12.185  1.00 14.77           C
ATOM   4136  H   VAL B   8       0.545  44.379   9.510  1.00 10.47           H
ATOM   4137  HA  VAL B   8       2.210  42.254  10.750  1.00 13.20           H
ATOM   4138  HB  VAL B   8      -0.764  42.210  10.191  1.00 14.21           H
ATOM   4139 HG11 VAL B   8      -0.581  40.095  11.560  1.00 13.02           H
ATOM   4140 HG12 VAL B   8       0.289  39.989  10.027  1.00 13.02           H
ATOM   4141 HG13 VAL B   8       1.176  40.270  11.539  1.00 13.02           H
ATOM   4142 HG21 VAL B   8      -1.006  42.258  12.639  1.00 17.73           H
ATOM   4143 HG22 VAL B   8       0.744  42.462  12.834  1.00 17.73           H
ATOM   4144 HG23 VAL B   8      -0.209  43.734  12.085  1.00 17.73           H
ATOM   4145  N   THR B   9       2.722  41.318   8.525  1.00  8.80           N
ATOM   4146  CA  THR B   9       3.007  40.604   7.299  1.00 11.89           C
ATOM   4147  C   THR B   9       2.491  39.169   7.399  1.00  9.58           C
ATOM   4148  O   THR B   9       2.558  38.510   8.438  1.00 11.12           O
ATOM   4149  CB  THR B   9       4.485  40.703   6.924  1.00 11.00           C
ATOM   4150  OG1 THR B   9       4.672  40.136   5.656  1.00 10.47           O
ATOM   4151  CG2 THR B   9       5.438  39.991   7.897  1.00 11.69           C
ATOM   4152  H   THR B   9       3.397  41.254   9.273  1.00 10.56           H
ATOM   4153  HA  THR B   9       2.476  41.088   6.482  1.00 14.28           H
ATOM   4154  HB  THR B   9       4.762  41.755   6.872  1.00 13.21           H
ATOM   4155  HG1 THR B   9       5.349  40.658   5.210  1.00 12.57           H
ATOM   4156 HG21 THR B   9       6.463  40.118   7.545  1.00 14.04           H
ATOM   4157 HG22 THR B   9       5.348  40.410   8.894  1.00 14.04           H
ATOM   4158 HG23 THR B   9       5.218  38.924   7.925  1.00 14.04           H
ATOM   4159  N   THR B  10       1.949  38.687   6.286  1.00 10.29           N
ATOM   4160  CA  THR B  10       1.449  37.343   6.153  1.00 13.45           C
ATOM   4161  C   THR B  10       1.603  36.894   4.701  1.00 15.68           C
ATOM   4162  O   THR B  10       2.200  37.610   3.903  1.00 11.50           O
ATOM   4163  CB  THR B  10       0.011  37.290   6.688  1.00 13.28           C
ATOM   4164  OG1 THR B  10      -0.341  35.949   6.842  1.00 11.19           O
ATOM   4165  CG2 THR B  10      -1.013  37.951   5.763  1.00 13.72           C
ATOM   4166  H   THR B  10       1.930  39.273   5.462  1.00 12.35           H
ATOM   4167  HA  THR B  10       2.064  36.665   6.742  1.00 16.15           H
ATOM   4168  HB  THR B  10      -0.025  37.770   7.668  1.00 15.95           H
ATOM   4169  HG1 THR B  10       0.146  35.593   7.593  1.00 13.43           H
ATOM   4170 HG21 THR B  10      -2.003  37.895   6.218  1.00 16.47           H
ATOM   4171 HG22 THR B  10      -0.751  38.993   5.596  1.00 16.47           H
ATOM   4172 HG23 THR B  10      -1.053  37.422   4.814  1.00 16.47           H
ATOM   4173  N   ILE B  11       1.112  35.698   4.364  1.00 10.45           N
ATOM   4174  CA  ILE B  11       1.204  35.135   3.026  1.00 10.47           C
ATOM   4175  C   ILE B  11      -0.030  34.266   2.784  1.00 13.33           C
ATOM   4176  O   ILE B  11      -0.567  33.656   3.713  1.00 11.02           O
ATOM   4177  CB  ILE B  11       2.539  34.359   2.894  1.00 11.38           C
ATOM   4178  CG1 ILE B  11       2.817  33.964   1.428  1.00 13.83           C
ATOM   4179  CG2 ILE B  11       2.573  33.119   3.820  1.00 11.84           C
ATOM   4180  CD1 ILE B  11       4.249  33.453   1.210  1.00 15.36           C
ATOM   4181  H   ILE B  11       0.614  35.161   5.060  1.00 12.55           H
ATOM   4182  HA  ILE B  11       1.205  35.945   2.294  1.00 12.57           H
ATOM   4183  HB  ILE B  11       3.350  35.019   3.203  1.00 13.67           H
ATOM   4184 HG12 ILE B  11       2.116  33.191   1.114  1.00 16.60           H
ATOM   4185 HG13 ILE B  11       2.670  34.835   0.786  1.00 16.60           H
ATOM   4186 HG21 ILE B  11       3.591  32.744   3.877  1.00 14.22           H
ATOM   4187 HG22 ILE B  11       2.270  33.385   4.832  1.00 14.22           H
ATOM   4188 HG23 ILE B  11       1.910  32.341   3.443  1.00 14.22           H
ATOM   4189 HD11 ILE B  11       4.406  33.307   0.143  1.00 18.44           H
ATOM   4190 HD12 ILE B  11       4.975  34.175   1.582  1.00 18.44           H
ATOM   4191 HD13 ILE B  11       4.389  32.499   1.711  1.00 18.44           H
ATOM   4192  N   LEU B  12      -0.478  34.219   1.528  1.00 10.16           N
ATOM   4193  CA  LEU B  12      -1.605  33.395   1.140  1.00 10.58           C
ATOM   4194  C   LEU B  12      -1.201  31.931   1.318  1.00  9.69           C
ATOM   4195  O   LEU B  12      -0.193  31.501   0.779  1.00 13.62           O
ATOM   4196  CB  LEU B  12      -2.006  33.669  -0.319  1.00 16.28           C
ATOM   4197  CG  LEU B  12      -2.598  35.070  -0.572  1.00 15.72           C
ATOM   4198  CD1 LEU B  12      -2.581  35.361  -2.083  1.00 12.86           C
ATOM   4199  CD2 LEU B  12      -4.035  35.187  -0.036  1.00 13.92           C
ATOM   4200  H   LEU B  12       0.026  34.707   0.803  1.00 12.20           H
ATOM   4201  HA  LEU B  12      -2.450  33.620   1.790  1.00 12.70           H
ATOM   4202  HB2 LEU B  12      -1.110  33.556  -0.931  1.00 19.54           H
ATOM   4203  HB3 LEU B  12      -2.715  32.910  -0.650  1.00 19.54           H
ATOM   4204  HG  LEU B  12      -1.989  35.821  -0.071  1.00 18.87           H
ATOM   4205 HD11 LEU B  12      -2.926  36.377  -2.263  1.00 15.44           H
ATOM   4206 HD12 LEU B  12      -1.567  35.268  -2.471  1.00 15.44           H
ATOM   4207 HD13 LEU B  12      -3.224  34.657  -2.611  1.00 15.44           H
ATOM   4208 HD21 LEU B  12      -4.408  36.199  -0.182  1.00 16.71           H
ATOM   4209 HD22 LEU B  12      -4.685  34.485  -0.558  1.00 16.71           H
ATOM   4210 HD23 LEU B  12      -4.059  34.965   1.028  1.00 16.71           H
ATOM   4211  N   GLU B  13      -1.980  31.182   2.086  1.00 10.99           N
ATOM   4212  CA  GLU B  13      -1.821  29.744   2.282  1.00 13.50           C
ATOM   4213  C   GLU B  13      -3.115  29.205   2.891  1.00 13.33           C
ATOM   4214  O   GLU B  13      -3.427  29.519   4.032  1.00 10.59           O
ATOM   4215  CB  GLU B  13      -0.627  29.432   3.207  1.00  9.54           C
ATOM   4216  CG  GLU B  13      -0.417  27.922   3.408  1.00 13.36           C
ATOM   4217  CD  GLU B  13       0.035  27.165   2.153  1.00 13.82           C
ATOM   4218  OE1 GLU B  13      -0.220  25.944   2.084  1.00 14.85           O
ATOM   4219  OE2 GLU B  13       0.640  27.802   1.265  1.00 11.69           O1-
ATOM   4220  H   GLU B  13      -2.772  31.617   2.540  1.00 13.20           H
ATOM   4221  HA  GLU B  13      -1.669  29.275   1.311  1.00 16.21           H
ATOM   4222  HB2 GLU B  13       0.280  29.880   2.824  1.00 11.46           H
ATOM   4223  HB3 GLU B  13      -0.809  29.886   4.181  1.00 11.46           H
ATOM   4224  HG2 GLU B  13       0.369  27.801   4.155  1.00 16.04           H
ATOM   4225  HG3 GLU B  13      -1.297  27.443   3.835  1.00 16.04           H
ATOM   4226  N   GLU B  14      -3.882  28.414   2.150  1.00 10.57           N
ATOM   4227  CA  GLU B  14      -5.106  27.820   2.653  1.00 12.51           C
ATOM   4228  C   GLU B  14      -4.777  26.754   3.721  1.00 11.75           C
ATOM   4229  O   GLU B  14      -3.864  25.957   3.492  1.00 12.99           O
ATOM   4230  CB  GLU B  14      -5.829  27.181   1.460  1.00 15.24           C
ATOM   4231  CG  GLU B  14      -7.167  26.556   1.886  1.00 23.53           C
ATOM   4232  CD  GLU B  14      -8.036  26.080   0.713  1.00 34.64           C
ATOM   4233  OE1 GLU B  14      -9.263  25.965   0.935  1.00 25.87           O
ATOM   4234  OE2 GLU B  14      -7.474  25.830  -0.374  1.00 30.64           O1-
ATOM   4235  H   GLU B  14      -3.595  28.166   1.213  1.00 12.70           H
ATOM   4236  HA  GLU B  14      -5.733  28.610   3.065  1.00 15.02           H
ATOM   4237  HB2 GLU B  14      -6.002  27.937   0.694  1.00 18.30           H
ATOM   4238  HB3 GLU B  14      -5.191  26.400   1.039  1.00 18.30           H
ATOM   4239  HG2 GLU B  14      -6.967  25.691   2.515  1.00 28.25           H
ATOM   4240  HG3 GLU B  14      -7.753  27.238   2.496  1.00 28.25           H
ATOM   4241  N   PRO B  15      -5.509  26.674   4.847  1.00 11.28           N
ATOM   4242  CA  PRO B  15      -6.653  27.509   5.242  1.00 12.80           C
ATOM   4243  C   PRO B  15      -6.284  28.614   6.264  1.00 13.57           C
ATOM   4244  O   PRO B  15      -7.140  29.100   7.003  1.00 12.18           O
ATOM   4245  CB  PRO B  15      -7.574  26.484   5.899  1.00 12.67           C
ATOM   4246  CG  PRO B  15      -6.585  25.643   6.700  1.00 12.63           C
ATOM   4247  CD  PRO B  15      -5.397  25.532   5.751  1.00 12.69           C
ATOM   4248  HA  PRO B  15      -7.211  27.910   4.403  1.00 15.37           H
ATOM   4249  HB2 PRO B  15      -8.383  26.900   6.493  1.00 15.22           H
ATOM   4250  HB3 PRO B  15      -7.992  25.873   5.099  1.00 15.22           H
ATOM   4251  HG2 PRO B  15      -6.331  26.149   7.630  1.00 15.16           H
ATOM   4252  HG3 PRO B  15      -6.977  24.646   6.898  1.00 15.16           H
ATOM   4253  HD2 PRO B  15      -4.465  25.545   6.317  1.00 15.23           H
ATOM   4254  HD3 PRO B  15      -5.517  24.613   5.175  1.00 15.23           H
ATOM   4255  N   TYR B  16      -5.001  28.974   6.340  1.00 10.03           N
ATOM   4256  CA  TYR B  16      -4.468  30.015   7.200  1.00 10.43           C
ATOM   4257  C   TYR B  16      -4.865  31.420   6.751  1.00 11.36           C
ATOM   4258  O   TYR B  16      -5.198  32.261   7.588  1.00 12.68           O
ATOM   4259  CB  TYR B  16      -2.934  29.879   7.275  1.00 10.42           C
ATOM   4260  CG  TYR B  16      -2.469  28.553   7.842  1.00 12.15           C
ATOM   4261  CD1 TYR B  16      -2.182  27.495   6.967  1.00 12.27           C
ATOM   4262  CD2 TYR B  16      -2.392  28.360   9.237  1.00 11.22           C
ATOM   4263  CE1 TYR B  16      -1.807  26.245   7.467  1.00 14.58           C
ATOM   4264  CE2 TYR B  16      -2.019  27.106   9.750  1.00 15.85           C
ATOM   4265  CZ  TYR B  16      -1.743  26.045   8.858  1.00 11.87           C
ATOM   4266  OH  TYR B  16      -1.483  24.808   9.351  1.00 15.47           O
ATOM   4267  H   TYR B  16      -4.346  28.529   5.712  1.00 12.04           H
ATOM   4268  HA  TYR B  16      -4.865  29.867   8.198  1.00 12.53           H
ATOM   4269  HB2 TYR B  16      -2.500  30.007   6.288  1.00 12.52           H
ATOM   4270  HB3 TYR B  16      -2.548  30.685   7.893  1.00 12.52           H
ATOM   4271  HD1 TYR B  16      -2.258  27.634   5.899  1.00 14.73           H
ATOM   4272  HD2 TYR B  16      -2.642  29.161   9.912  1.00 13.47           H
ATOM   4273  HE1 TYR B  16      -1.611  25.430   6.785  1.00 17.50           H
ATOM   4274  HE2 TYR B  16      -1.977  26.945  10.817  1.00 19.03           H
ATOM   4275  HH  TYR B  16      -1.672  24.747  10.292  1.00 18.58           H
ATOM   4276  N   VAL B  17      -4.718  31.709   5.451  1.00 11.05           N
ATOM   4277  CA  VAL B  17      -4.892  33.037   4.875  1.00  9.62           C
ATOM   4278  C   VAL B  17      -5.405  32.858   3.458  1.00 12.05           C
ATOM   4279  O   VAL B  17      -4.740  32.226   2.638  1.00 10.53           O
ATOM   4280  CB  VAL B  17      -3.563  33.818   4.841  1.00 15.14           C
ATOM   4281  CG1 VAL B  17      -3.792  35.232   4.296  1.00 13.57           C
ATOM   4282  CG2 VAL B  17      -2.893  33.939   6.197  1.00 13.39           C
ATOM   4283  H   VAL B  17      -4.409  30.975   4.827  1.00 13.27           H
ATOM   4284  HA  VAL B  17      -5.624  33.599   5.455  1.00 11.55           H
ATOM   4285  HB  VAL B  17      -2.891  33.288   4.174  1.00 18.18           H
ATOM   4286 HG11 VAL B  17      -2.857  35.792   4.319  1.00 16.29           H
ATOM   4287 HG12 VAL B  17      -4.140  35.194   3.266  1.00 16.29           H
ATOM   4288 HG13 VAL B  17      -4.539  35.747   4.893  1.00 16.29           H
ATOM   4289 HG21 VAL B  17      -1.953  34.443   6.045  1.00 16.07           H
ATOM   4290 HG22 VAL B  17      -3.518  34.505   6.889  1.00 16.07           H
ATOM   4291 HG23 VAL B  17      -2.663  32.957   6.606  1.00 16.07           H
ATOM   4292  N   LEU B  18      -6.585  33.420   3.201  1.00 11.59           N
ATOM   4293  CA  LEU B  18      -7.319  33.397   1.939  1.00 16.59           C
ATOM   4294  C   LEU B  18      -7.891  34.786   1.710  1.00 13.33           C
ATOM   4295  O   LEU B  18      -8.158  35.514   2.667  1.00 17.60           O
ATOM   4296  CB  LEU B  18      -8.595  32.501   1.985  1.00 18.45           C
ATOM   4297  CG  LEU B  18      -8.550  31.021   2.344  1.00 29.34           C
ATOM   4298  CD1 LEU B  18      -7.568  30.271   1.454  1.00 29.39           C
ATOM   4299  CD2 LEU B  18      -8.330  30.743   3.829  1.00 21.94           C
ATOM   4300  H   LEU B  18      -7.047  33.883   3.971  1.00 13.91           H
ATOM   4301  HA  LEU B  18      -6.675  33.111   1.108  1.00 19.92           H
ATOM   4302  HB2 LEU B  18      -9.333  32.966   2.642  1.00 22.15           H
ATOM   4303  HB3 LEU B  18      -9.031  32.541   0.986  1.00 22.15           H
ATOM   4304  HG  LEU B  18      -9.532  30.602   2.114  1.00 35.22           H
ATOM   4305 HD11 LEU B  18      -7.845  29.221   1.437  1.00 35.27           H
ATOM   4306 HD12 LEU B  18      -7.618  30.654   0.433  1.00 35.27           H
ATOM   4307 HD13 LEU B  18      -6.555  30.383   1.834  1.00 35.27           H
ATOM   4308 HD21 LEU B  18      -8.586  29.703   4.035  1.00 26.33           H
ATOM   4309 HD22 LEU B  18      -7.290  30.909   4.105  1.00 26.33           H
ATOM   4310 HD23 LEU B  18      -8.977  31.385   4.429  1.00 26.33           H
ATOM   4311  N   PHE B  19      -8.213  35.094   0.453  1.00  9.65           N
ATOM   4312  CA  PHE B  19      -9.093  36.201   0.143  1.00 15.23           C
ATOM   4313  C   PHE B  19     -10.550  35.822   0.419  1.00 19.12           C
ATOM   4314  O   PHE B  19     -11.054  34.820  -0.079  1.00 18.75           O
ATOM   4315  CB  PHE B  19      -8.893  36.647  -1.309  1.00 14.58           C
ATOM   4316  CG  PHE B  19      -7.526  37.233  -1.591  1.00 15.84           C
ATOM   4317  CD1 PHE B  19      -6.757  36.721  -2.644  1.00 14.92           C
ATOM   4318  CD2 PHE B  19      -7.024  38.301  -0.817  1.00 17.43           C
ATOM   4319  CE1 PHE B  19      -5.508  37.278  -2.950  1.00 10.30           C
ATOM   4320  CE2 PHE B  19      -5.764  38.854  -1.117  1.00 16.26           C
ATOM   4321  CZ  PHE B  19      -5.007  38.343  -2.185  1.00 11.79           C
ATOM   4322  H   PHE B  19      -8.001  34.438  -0.285  1.00 11.59           H
ATOM   4323  HA  PHE B  19      -8.828  37.039   0.786  1.00 18.28           H
ATOM   4324  HB2 PHE B  19      -9.074  35.797  -1.970  1.00 17.50           H
ATOM   4325  HB3 PHE B  19      -9.634  37.416  -1.531  1.00 17.50           H
ATOM   4326  HD1 PHE B  19      -7.124  35.891  -3.230  1.00 17.92           H
ATOM   4327  HD2 PHE B  19      -7.602  38.708  -0.002  1.00 20.92           H
ATOM   4328  HE1 PHE B  19      -4.928  36.878  -3.770  1.00 12.37           H
ATOM   4329  HE2 PHE B  19      -5.384  39.679  -0.534  1.00 19.53           H
ATOM   4330  HZ  PHE B  19      -4.042  38.767  -2.421  1.00 14.16           H
ATOM   4331  N   LYS B  20     -11.212  36.662   1.215  1.00 17.51           N
ATOM   4332  CA  LYS B  20     -12.618  36.547   1.574  1.00 27.42           C
ATOM   4333  C   LYS B  20     -13.460  36.947   0.364  1.00 26.09           C
ATOM   4334  O   LYS B  20     -13.175  37.936  -0.314  1.00 21.56           O
ATOM   4335  CB  LYS B  20     -12.893  37.425   2.806  1.00 18.56           C
ATOM   4336  CG  LYS B  20     -14.354  37.340   3.281  1.00 24.22           C
ATOM   4337  CD  LYS B  20     -14.595  38.162   4.558  1.00 36.20           C
ATOM   4338  CE  LYS B  20     -16.011  37.983   5.120  1.00 44.74           C
ATOM   4339  NZ  LYS B  20     -16.359  36.562   5.334  1.00 45.03           N1+
ATOM   4340  H   LYS B  20     -10.705  37.448   1.595  1.00 21.02           H
ATOM   4341  HA  LYS B  20     -12.833  35.510   1.842  1.00 32.91           H
ATOM   4342  HB2 LYS B  20     -12.235  37.111   3.617  1.00 22.28           H
ATOM   4343  HB3 LYS B  20     -12.659  38.462   2.565  1.00 22.28           H
ATOM   4344  HG2 LYS B  20     -15.017  37.714   2.500  1.00 29.07           H
ATOM   4345  HG3 LYS B  20     -14.586  36.292   3.463  1.00 29.07           H
ATOM   4346  HD2 LYS B  20     -13.863  37.898   5.322  1.00 43.45           H
ATOM   4347  HD3 LYS B  20     -14.478  39.217   4.316  1.00 43.45           H
ATOM   4348  HE2 LYS B  20     -16.105  38.536   6.056  1.00 53.70           H
ATOM   4349  HE3 LYS B  20     -16.710  38.408   4.397  1.00 53.70           H
ATOM   4350  HZ1 LYS B  20     -17.230  36.487   5.838  1.00 54.04           H
ATOM   4351  HZ2 LYS B  20     -16.441  36.097   4.440  1.00 54.04           H
ATOM   4352  HZ3 LYS B  20     -15.618  36.108   5.854  1.00 54.04           H
ATOM   4353  N   LYS B  21     -14.496  36.156   0.096  1.00 32.39           N
ATOM   4354  CA  LYS B  21     -15.382  36.293  -1.059  1.00 30.47           C
ATOM   4355  C   LYS B  21     -16.689  36.931  -0.596  1.00 42.56           C
ATOM   4356  O   LYS B  21     -17.187  36.666   0.504  1.00 34.38           O
ATOM   4357  CB  LYS B  21     -15.586  34.917  -1.719  1.00 31.20           C
ATOM   4358  CG  LYS B  21     -14.243  34.221  -2.012  1.00 39.83           C
ATOM   4359  CD  LYS B  21     -14.380  32.797  -2.555  1.00 48.56           C
ATOM   4360  CE  LYS B  21     -14.936  32.789  -3.975  1.00 51.02           C
ATOM   4361  NZ  LYS B  21     -14.907  31.425  -4.530  1.00 60.57           N1+
ATOM   4362  H   LYS B  21     -14.655  35.364   0.705  1.00 38.88           H
ATOM   4363  HA  LYS B  21     -14.911  36.940  -1.801  1.00 36.57           H
ATOM   4364  HB2 LYS B  21     -16.171  34.284  -1.050  1.00 37.45           H
ATOM   4365  HB3 LYS B  21     -16.143  35.049  -2.648  1.00 37.45           H
ATOM   4366  HG2 LYS B  21     -13.675  34.828  -2.720  1.00 47.81           H
ATOM   4367  HG3 LYS B  21     -13.656  34.133  -1.097  1.00 47.81           H
ATOM   4368  HD2 LYS B  21     -13.397  32.320  -2.543  1.00 58.28           H
ATOM   4369  HD3 LYS B  21     -15.047  32.228  -1.905  1.00 58.28           H
ATOM   4370  HE2 LYS B  21     -15.963  33.154  -3.956  1.00 61.23           H
ATOM   4371  HE3 LYS B  21     -14.335  33.453  -4.601  1.00 61.23           H
ATOM   4372  HZ1 LYS B  21     -15.241  31.434  -5.483  1.00 72.70           H
ATOM   4373  HZ2 LYS B  21     -13.959  31.072  -4.508  1.00 72.70           H
ATOM   4374  HZ3 LYS B  21     -15.493  30.820  -3.971  1.00 72.70           H
ATOM   4375  N   SER B  22     -17.213  37.808  -1.455  1.00 43.75           N
ATOM   4376  CA  SER B  22     -18.439  38.570  -1.249  1.00 39.46           C
ATOM   4377  C   SER B  22     -18.861  39.178  -2.594  1.00 48.51           C
ATOM   4378  O   SER B  22     -18.051  39.316  -3.514  1.00 43.09           O
ATOM   4379  CB  SER B  22     -18.189  39.647  -0.182  1.00 42.74           C
ATOM   4380  OG  SER B  22     -19.384  40.293   0.201  1.00 55.20           O
ATOM   4381  H   SER B  22     -16.729  37.967  -2.326  1.00 52.50           H
ATOM   4382  HA  SER B  22     -19.222  37.897  -0.895  1.00 47.37           H
ATOM   4383  HB2 SER B  22     -17.757  39.183   0.704  1.00 51.30           H
ATOM   4384  HB3 SER B  22     -17.489  40.389  -0.567  1.00 51.30           H
ATOM   4385  HG  SER B  22     -19.188  40.885   0.931  1.00 66.25           H
ATOM   4386  N   ASP B  23     -20.143  39.529  -2.705  1.00 57.62           N
ATOM   4387  CA  ASP B  23     -20.681  40.309  -3.820  1.00 59.39           C
ATOM   4388  C   ASP B  23     -20.373  41.801  -3.599  1.00 50.90           C
ATOM   4389  O   ASP B  23     -20.065  42.526  -4.547  1.00 54.22           O
ATOM   4390  CB  ASP B  23     -22.198  40.060  -3.944  1.00 61.99           C
ATOM   4391  CG  ASP B  23     -22.948  40.504  -2.679  1.00 65.47           C
ATOM   4392  OD1 ASP B  23     -22.904  39.742  -1.686  1.00 65.49           O
ATOM   4393  OD2 ASP B  23     -23.516  41.619  -2.708  1.00 68.62           O1-
ATOM   4394  H   ASP B  23     -20.766  39.362  -1.925  1.00 69.15           H
ATOM   4395  HA  ASP B  23     -20.207  39.982  -4.747  1.00 71.28           H
ATOM   4396  HB2 ASP B  23     -22.563  40.613  -4.810  1.00 74.39           H
ATOM   4397  HB3 ASP B  23     -22.332  38.986  -4.080  1.00 74.39           H
ATOM   4398  N   LYS B  24     -20.471  42.236  -2.330  1.00 47.36           N
ATOM   4399  CA  LYS B  24     -20.246  43.593  -1.858  1.00 45.54           C
ATOM   4400  C   LYS B  24     -18.726  43.832  -1.738  1.00 46.71           C
ATOM   4401  O   LYS B  24     -17.995  42.908  -1.370  1.00 35.15           O
ATOM   4402  CB  LYS B  24     -21.024  43.709  -0.525  1.00 50.85           C
ATOM   4403  CG  LYS B  24     -21.163  45.123   0.072  1.00 53.43           C
ATOM   4404  CD  LYS B  24     -20.160  45.383   1.216  1.00 58.78           C
ATOM   4405  CE  LYS B  24     -19.935  46.863   1.585  1.00 54.20           C
ATOM   4406  NZ  LYS B  24     -19.480  47.684   0.444  1.00 49.66           N1+
ATOM   4407  H   LYS B  24     -20.743  41.556  -1.630  1.00 56.84           H
ATOM   4408  HA  LYS B  24     -20.696  44.276  -2.573  1.00 54.65           H
ATOM   4409  HB2 LYS B  24     -22.038  43.338  -0.690  1.00 61.03           H
ATOM   4410  HB3 LYS B  24     -20.562  43.046   0.209  1.00 61.03           H
ATOM   4411  HG2 LYS B  24     -21.111  45.876  -0.714  1.00 64.13           H
ATOM   4412  HG3 LYS B  24     -22.158  45.184   0.517  1.00 64.13           H
ATOM   4413  HD2 LYS B  24     -20.533  44.883   2.111  1.00 70.54           H
ATOM   4414  HD3 LYS B  24     -19.208  44.919   0.972  1.00 70.54           H
ATOM   4415  HE2 LYS B  24     -20.863  47.277   1.985  1.00 65.05           H
ATOM   4416  HE3 LYS B  24     -19.176  46.910   2.368  1.00 65.05           H
ATOM   4417  HZ1 LYS B  24     -19.332  48.637   0.742  1.00 59.61           H
ATOM   4418  HZ2 LYS B  24     -18.614  47.304   0.084  1.00 59.61           H
ATOM   4419  HZ3 LYS B  24     -20.180  47.669  -0.285  1.00 59.61           H
ATOM   4420  N   PRO B  25     -18.221  45.054  -1.995  1.00 36.03           N
ATOM   4421  CA  PRO B  25     -16.792  45.309  -1.875  1.00 37.80           C
ATOM   4422  C   PRO B  25     -16.300  45.205  -0.428  1.00 34.54           C
ATOM   4423  O   PRO B  25     -16.945  45.694   0.501  1.00 32.15           O
ATOM   4424  CB  PRO B  25     -16.610  46.744  -2.393  1.00 39.11           C
ATOM   4425  CG  PRO B  25     -17.748  46.897  -3.396  1.00 39.62           C
ATOM   4426  CD  PRO B  25     -18.879  46.146  -2.699  1.00 38.70           C
ATOM   4427  HA  PRO B  25     -16.247  44.656  -2.555  1.00 45.37           H
ATOM   4428  HB2 PRO B  25     -16.806  47.425  -1.565  1.00 46.94           H
ATOM   4429  HB3 PRO B  25     -15.631  46.946  -2.828  1.00 46.94           H
ATOM   4430  HG2 PRO B  25     -18.029  47.943  -3.522  1.00 47.56           H
ATOM   4431  HG3 PRO B  25     -17.474  46.444  -4.350  1.00 47.56           H
ATOM   4432  HD2 PRO B  25     -19.389  46.799  -1.996  1.00 46.45           H
ATOM   4433  HD3 PRO B  25     -19.550  45.780  -3.476  1.00 46.45           H
ATOM   4434  N   LEU B  26     -15.119  44.607  -0.269  1.00 25.46           N
ATOM   4435  CA  LEU B  26     -14.456  44.398   1.012  1.00 22.36           C
ATOM   4436  C   LEU B  26     -13.239  45.301   1.127  1.00 24.35           C
ATOM   4437  O   LEU B  26     -12.520  45.506   0.150  1.00 22.96           O
ATOM   4438  CB  LEU B  26     -14.024  42.933   1.134  1.00 18.23           C
ATOM   4439  CG  LEU B  26     -15.206  41.944   1.209  1.00 31.31           C
ATOM   4440  CD1 LEU B  26     -14.672  40.518   1.072  1.00 30.26           C
ATOM   4441  CD2 LEU B  26     -15.988  42.082   2.520  1.00 34.73           C
ATOM   4442  H   LEU B  26     -14.652  44.240  -1.087  1.00 30.56           H
ATOM   4443  HA  LEU B  26     -15.132  44.636   1.831  1.00 26.84           H
ATOM   4444  HB2 LEU B  26     -13.419  42.689   0.260  1.00 21.88           H
ATOM   4445  HB3 LEU B  26     -13.400  42.818   2.021  1.00 21.88           H
ATOM   4446  HG  LEU B  26     -15.891  42.130   0.382  1.00 37.59           H
ATOM   4447 HD11 LEU B  26     -15.495  39.805   1.109  1.00 36.32           H
ATOM   4448 HD12 LEU B  26     -14.158  40.412   0.116  1.00 36.32           H
ATOM   4449 HD13 LEU B  26     -13.975  40.305   1.883  1.00 36.32           H
ATOM   4450 HD21 LEU B  26     -16.799  41.354   2.536  1.00 41.68           H
ATOM   4451 HD22 LEU B  26     -15.328  41.898   3.369  1.00 41.68           H
ATOM   4452 HD23 LEU B  26     -16.424  43.076   2.608  1.00 41.68           H
ATOM   4453  N   TYR B  27     -13.013  45.825   2.331  1.00 22.09           N
ATOM   4454  CA  TYR B  27     -12.001  46.841   2.568  1.00 22.64           C
ATOM   4455  C   TYR B  27     -11.065  46.439   3.695  1.00 22.95           C
ATOM   4456  O   TYR B  27     -11.477  45.850   4.696  1.00 19.92           O
ATOM   4457  CB  TYR B  27     -12.696  48.173   2.878  1.00 31.54           C
ATOM   4458  CG  TYR B  27     -13.616  48.648   1.765  1.00 30.31           C
ATOM   4459  CD1 TYR B  27     -15.011  48.536   1.919  1.00 32.88           C
ATOM   4460  CD2 TYR B  27     -13.081  49.157   0.567  1.00 36.92           C
ATOM   4461  CE1 TYR B  27     -15.873  48.967   0.898  1.00 32.89           C
ATOM   4462  CE2 TYR B  27     -13.939  49.593  -0.462  1.00 37.51           C
ATOM   4463  CZ  TYR B  27     -15.341  49.519  -0.289  1.00 34.18           C
ATOM   4464  OH  TYR B  27     -16.184  49.961  -1.266  1.00 35.69           O
ATOM   4465  H   TYR B  27     -13.631  45.591   3.097  1.00 26.52           H
ATOM   4466  HA  TYR B  27     -11.399  46.984   1.669  1.00 27.17           H
ATOM   4467  HB2 TYR B  27     -13.267  48.070   3.803  1.00 37.85           H
ATOM   4468  HB3 TYR B  27     -11.929  48.933   3.035  1.00 37.85           H
ATOM   4469  HD1 TYR B  27     -15.422  48.111   2.824  1.00 39.47           H
ATOM   4470  HD2 TYR B  27     -12.009  49.223   0.442  1.00 44.31           H
ATOM   4471  HE1 TYR B  27     -16.939  48.883   1.027  1.00 39.48           H
ATOM   4472  HE2 TYR B  27     -13.525  50.000  -1.373  1.00 45.03           H
ATOM   4473  HH  TYR B  27     -15.720  50.375  -1.997  1.00 42.84           H
ATOM   4474  N   GLY B  28      -9.797  46.812   3.522  1.00 18.52           N
ATOM   4475  CA  GLY B  28      -8.779  46.705   4.544  1.00 15.30           C
ATOM   4476  C   GLY B  28      -8.609  45.249   4.947  1.00 14.27           C
ATOM   4477  O   GLY B  28      -8.582  44.343   4.111  1.00 13.05           O
ATOM   4478  H   GLY B  28      -9.534  47.252   2.653  1.00 22.23           H
ATOM   4479  HA2 GLY B  28      -7.835  47.092   4.165  1.00 18.37           H
ATOM   4480  HA3 GLY B  28      -9.089  47.288   5.408  1.00 18.37           H
ATOM   4481  N   ASN B  29      -8.544  45.030   6.253  1.00 15.73           N
ATOM   4482  CA  ASN B  29      -8.357  43.714   6.830  1.00 15.21           C
ATOM   4483  C   ASN B  29      -9.523  42.756   6.550  1.00 16.93           C
ATOM   4484  O   ASN B  29      -9.325  41.547   6.639  1.00 13.33           O
ATOM   4485  CB  ASN B  29      -8.117  43.885   8.333  1.00 18.62           C
ATOM   4486  CG  ASN B  29      -6.850  44.675   8.627  1.00 14.81           C
ATOM   4487  OD1 ASN B  29      -5.900  44.684   7.856  1.00 17.47           O
ATOM   4488  ND2 ASN B  29      -6.787  45.276   9.799  1.00 14.25           N
ATOM   4489  H   ASN B  29      -8.598  45.815   6.884  1.00 18.89           H
ATOM   4490  HA  ASN B  29      -7.463  43.281   6.382  1.00 18.26           H
ATOM   4491  HB2 ASN B  29      -8.976  44.368   8.801  1.00 22.35           H
ATOM   4492  HB3 ASN B  29      -7.990  42.892   8.764  1.00 22.35           H
ATOM   4493 HD21 ASN B  29      -5.944  45.768  10.060  1.00 17.11           H
ATOM   4494 HD22 ASN B  29      -7.565  45.233  10.439  1.00 17.11           H
ATOM   4495  N   ASP B  30     -10.721  43.264   6.226  1.00 14.14           N
ATOM   4496  CA  ASP B  30     -11.893  42.422   5.959  1.00 17.24           C
ATOM   4497  C   ASP B  30     -11.741  41.679   4.603  1.00 14.89           C
ATOM   4498  O   ASP B  30     -12.508  40.767   4.314  1.00 15.87           O
ATOM   4499  CB  ASP B  30     -13.155  43.302   5.985  1.00 22.47           C
ATOM   4500  CG  ASP B  30     -14.481  42.540   6.107  1.00 38.11           C
ATOM   4501  OD1 ASP B  30     -15.512  43.209   5.884  1.00 46.50           O
ATOM   4502  OD2 ASP B  30     -14.472  41.332   6.442  1.00 46.02           O1-
ATOM   4503  H   ASP B  30     -10.829  44.263   6.128  1.00 16.98           H
ATOM   4504  HA  ASP B  30     -11.971  41.686   6.760  1.00 20.69           H
ATOM   4505  HB2 ASP B  30     -13.106  43.989   6.832  1.00 26.98           H
ATOM   4506  HB3 ASP B  30     -13.196  43.945   5.108  1.00 26.98           H
ATOM   4507  N   ARG B  31     -10.754  42.041   3.761  1.00 13.93           N
ATOM   4508  CA  ARG B  31     -10.489  41.332   2.505  1.00 15.47           C
ATOM   4509  C   ARG B  31      -9.898  39.941   2.739  1.00 17.17           C
ATOM   4510  O   ARG B  31      -9.857  39.160   1.791  1.00 15.94           O
ATOM   4511  CB  ARG B  31      -9.568  42.133   1.571  1.00 13.39           C
ATOM   4512  CG  ARG B  31     -10.175  43.474   1.122  1.00 16.55           C
ATOM   4513  CD  ARG B  31      -9.163  44.400   0.432  1.00 17.13           C
ATOM   4514  NE  ARG B  31      -8.090  44.761   1.362  1.00 17.37           N
ATOM   4515  CZ  ARG B  31      -6.902  45.300   1.080  1.00 19.94           C
ATOM   4516  NH1 ARG B  31      -6.578  45.679  -0.149  1.00 19.19           N
ATOM   4517  NH2 ARG B  31      -6.014  45.459   2.055  1.00 18.50           N1+
ATOM   4518  H   ARG B  31     -10.138  42.800   4.022  1.00 16.73           H
ATOM   4519  HA  ARG B  31     -11.441  41.189   1.993  1.00 18.58           H
ATOM   4520  HB2 ARG B  31      -8.610  42.291   2.070  1.00 16.08           H
ATOM   4521  HB3 ARG B  31      -9.383  41.541   0.674  1.00 16.08           H
ATOM   4522  HG2 ARG B  31     -11.002  43.273   0.443  1.00 19.87           H
ATOM   4523  HG3 ARG B  31     -10.566  44.005   1.991  1.00 19.87           H
ATOM   4524  HD2 ARG B  31      -8.750  43.909  -0.451  1.00 20.57           H
ATOM   4525  HD3 ARG B  31      -9.681  45.308   0.120  1.00 20.57           H
ATOM   4526  HE  ARG B  31      -8.248  44.502   2.324  1.00 20.85           H
ATOM   4527 HH11 ARG B  31      -7.246  45.567  -0.898  1.00 23.03           H
ATOM   4528 HH12 ARG B  31      -5.668  46.071  -0.336  1.00 23.03           H
ATOM   4529 HH21 ARG B  31      -6.239  45.169   2.997  1.00 22.21           H
ATOM   4530 HH22 ARG B  31      -5.105  45.857   1.866  1.00 22.21           H
ATOM   4531  N   PHE B  32      -9.405  39.653   3.950  1.00 13.09           N
ATOM   4532  CA  PHE B  32      -8.723  38.402   4.298  1.00 12.52           C
ATOM   4533  C   PHE B  32      -9.553  37.566   5.271  1.00 13.82           C
ATOM   4534  O   PHE B  32     -10.288  38.094   6.106  1.00 14.91           O
ATOM   4535  CB  PHE B  32      -7.374  38.720   4.964  1.00 12.50           C
ATOM   4536  CG  PHE B  32      -6.472  39.582   4.110  1.00 14.65           C
ATOM   4537  CD1 PHE B  32      -6.490  40.980   4.254  1.00 13.31           C
ATOM   4538  CD2 PHE B  32      -5.653  38.993   3.134  1.00 16.66           C
ATOM   4539  CE1 PHE B  32      -5.652  41.786   3.456  1.00 13.98           C
ATOM   4540  CE2 PHE B  32      -4.804  39.799   2.356  1.00 13.97           C
ATOM   4541  CZ  PHE B  32      -4.795  41.192   2.522  1.00 14.97           C
ATOM   4542  H   PHE B  32      -9.497  40.345   4.680  1.00 15.72           H
ATOM   4543  HA  PHE B  32      -8.524  37.824   3.399  1.00 15.03           H
ATOM   4544  HB2 PHE B  32      -7.553  39.225   5.915  1.00 15.01           H
ATOM   4545  HB3 PHE B  32      -6.860  37.782   5.167  1.00 15.01           H
ATOM   4546  HD1 PHE B  32      -7.128  41.437   4.994  1.00 15.98           H
ATOM   4547  HD2 PHE B  32      -5.656  37.921   2.995  1.00 20.00           H
ATOM   4548  HE1 PHE B  32      -5.653  42.858   3.581  1.00 16.79           H
ATOM   4549  HE2 PHE B  32      -4.159  39.344   1.620  1.00 16.78           H
ATOM   4550  HZ  PHE B  32      -4.138  41.804   1.918  1.00 17.97           H
ATOM   4551  N   GLU B  33      -9.380  36.248   5.196  1.00 11.62           N
ATOM   4552  CA  GLU B  33      -9.945  35.319   6.154  1.00 16.22           C
ATOM   4553  C   GLU B  33      -9.027  34.097   6.278  1.00 13.46           C
ATOM   4554  O   GLU B  33      -8.094  33.915   5.501  1.00 13.78           O
ATOM   4555  CB  GLU B  33     -11.394  34.944   5.773  1.00 13.31           C
ATOM   4556  CG  GLU B  33     -11.477  34.105   4.492  1.00 18.28           C
ATOM   4557  CD  GLU B  33     -12.884  33.626   4.148  1.00 20.89           C
ATOM   4558  OE1 GLU B  33     -13.860  34.071   4.801  1.00 29.62           O
ATOM   4559  OE2 GLU B  33     -12.962  32.802   3.223  1.00 24.01           O1-
ATOM   4560  H   GLU B  33      -8.769  35.865   4.488  1.00 13.95           H
ATOM   4561  HA  GLU B  33      -9.972  35.808   7.128  1.00 19.47           H
ATOM   4562  HB2 GLU B  33     -11.842  34.373   6.582  1.00 15.98           H
ATOM   4563  HB3 GLU B  33     -11.980  35.855   5.651  1.00 15.98           H
ATOM   4564  HG2 GLU B  33     -11.103  34.685   3.647  1.00 21.95           H
ATOM   4565  HG3 GLU B  33     -10.823  33.234   4.540  1.00 21.95           H
ATOM   4566  N   GLY B  34      -9.285  33.277   7.293  1.00 12.29           N
ATOM   4567  CA  GLY B  34      -8.551  32.052   7.556  1.00 14.18           C
ATOM   4568  C   GLY B  34      -8.158  31.945   9.013  1.00 12.49           C
ATOM   4569  O   GLY B  34      -8.404  32.838   9.828  1.00 12.51           O
ATOM   4570  H   GLY B  34     -10.039  33.508   7.925  1.00 14.76           H
ATOM   4571  HA2 GLY B  34      -9.189  31.207   7.310  1.00 17.02           H
ATOM   4572  HA3 GLY B  34      -7.654  32.002   6.941  1.00 17.02           H
ATOM   4573  N   TYR B  35      -7.513  30.830   9.330  1.00 10.30           N
ATOM   4574  CA  TYR B  35      -7.092  30.545  10.685  1.00 12.17           C
ATOM   4575  C   TYR B  35      -6.210  31.673  11.248  1.00 10.99           C
ATOM   4576  O   TYR B  35      -6.465  32.137  12.351  1.00 12.06           O
ATOM   4577  CB  TYR B  35      -6.407  29.188  10.717  1.00 11.41           C
ATOM   4578  CG  TYR B  35      -5.797  28.854  12.056  1.00 10.02           C
ATOM   4579  CD1 TYR B  35      -6.484  28.012  12.948  1.00 11.48           C
ATOM   4580  CD2 TYR B  35      -4.551  29.394  12.411  1.00 13.90           C
ATOM   4581  CE1 TYR B  35      -5.920  27.690  14.191  1.00 11.46           C
ATOM   4582  CE2 TYR B  35      -4.012  29.124  13.673  1.00 13.62           C
ATOM   4583  CZ  TYR B  35      -4.688  28.266  14.560  1.00 13.31           C
ATOM   4584  OH  TYR B  35      -4.145  28.016  15.774  1.00 20.16           O
ATOM   4585  H   TYR B  35      -7.339  30.140   8.613  1.00 12.37           H
ATOM   4586  HA  TYR B  35      -7.979  30.483  11.315  1.00 14.61           H
ATOM   4587  HB2 TYR B  35      -7.141  28.429  10.443  1.00 13.70           H
ATOM   4588  HB3 TYR B  35      -5.612  29.168   9.977  1.00 13.70           H
ATOM   4589  HD1 TYR B  35      -7.439  27.595  12.671  1.00 13.78           H
ATOM   4590  HD2 TYR B  35      -4.011  30.033  11.733  1.00 16.69           H
ATOM   4591  HE1 TYR B  35      -6.436  27.027  14.869  1.00 13.76           H
ATOM   4592  HE2 TYR B  35      -3.081  29.579  13.962  1.00 16.35           H
ATOM   4593  HH  TYR B  35      -3.202  28.188  15.798  1.00 24.20           H
ATOM   4594  N   CYS B  36      -5.198  32.123  10.495  1.00 13.25           N
ATOM   4595  CA  CYS B  36      -4.282  33.163  10.951  1.00 11.87           C
ATOM   4596  C   CYS B  36      -4.938  34.527  11.080  1.00 13.98           C
ATOM   4597  O   CYS B  36      -4.465  35.358  11.849  1.00 10.13           O
ATOM   4598  CB  CYS B  36      -3.064  33.242  10.049  1.00  9.07           C
ATOM   4599  SG  CYS B  36      -1.940  31.882  10.392  1.00 15.16           S
ATOM   4600  H   CYS B  36      -5.052  31.736   9.574  1.00 15.91           H
ATOM   4601  HA  CYS B  36      -3.925  32.884  11.943  1.00 14.26           H
ATOM   4602  HB2 CYS B  36      -3.388  33.191   9.013  1.00 10.90           H
ATOM   4603  HB3 CYS B  36      -2.553  34.191  10.199  1.00 10.90           H
ATOM   4604  HG  CYS B  36      -1.261  32.056   9.255  1.00 18.20           H
ATOM   4605  N   ILE B  37      -5.968  34.779  10.274  1.00 11.15           N
ATOM   4606  CA  ILE B  37      -6.718  36.026  10.293  1.00 13.72           C
ATOM   4607  C   ILE B  37      -7.574  36.085  11.557  1.00 14.26           C
ATOM   4608  O   ILE B  37      -7.585  37.118  12.219  1.00 10.07           O
ATOM   4609  CB  ILE B  37      -7.532  36.174   8.997  1.00 15.26           C
ATOM   4610  CG1 ILE B  37      -6.634  36.046   7.743  1.00 12.54           C
ATOM   4611  CG2 ILE B  37      -8.294  37.518   9.027  1.00 15.63           C
ATOM   4612  CD1 ILE B  37      -5.400  36.956   7.719  1.00 13.49           C
ATOM   4613  H   ILE B  37      -6.288  34.045   9.657  1.00 13.38           H
ATOM   4614  HA  ILE B  37      -6.003  36.847  10.345  1.00 16.47           H
ATOM   4615  HB  ILE B  37      -8.272  35.376   8.967  1.00 18.32           H
ATOM   4616 HG12 ILE B  37      -6.294  35.014   7.644  1.00 15.05           H
ATOM   4617 HG13 ILE B  37      -7.235  36.264   6.864  1.00 15.05           H
ATOM   4618 HG21 ILE B  37      -8.845  37.646   8.102  1.00 18.77           H
ATOM   4619 HG22 ILE B  37      -9.009  37.540   9.848  1.00 18.77           H
ATOM   4620 HG23 ILE B  37      -7.598  38.347   9.123  1.00 18.77           H
ATOM   4621 HD11 ILE B  37      -4.903  36.881   6.755  1.00 16.19           H
ATOM   4622 HD12 ILE B  37      -5.700  37.986   7.877  1.00 16.19           H
ATOM   4623 HD13 ILE B  37      -4.691  36.661   8.491  1.00 16.19           H
ATOM   4624  N   ASP B  38      -8.264  34.988  11.896  1.00 13.59           N
ATOM   4625  CA  ASP B  38      -8.943  34.860  13.173  1.00 14.32           C
ATOM   4626  C   ASP B  38      -7.986  34.931  14.362  1.00 12.05           C
ATOM   4627  O   ASP B  38      -8.315  35.586  15.346  1.00 12.22           O
ATOM   4628  CB  ASP B  38      -9.764  33.575  13.224  1.00 17.51           C
ATOM   4629  CG  ASP B  38     -10.974  33.558  12.291  1.00 12.89           C
ATOM   4630  OD1 ASP B  38     -11.318  34.607  11.705  1.00 15.53           O
ATOM   4631  OD2 ASP B  38     -11.602  32.487  12.223  1.00 14.82           O1-
ATOM   4632  H   ASP B  38      -8.257  34.181  11.287  1.00 16.31           H
ATOM   4633  HA  ASP B  38      -9.628  35.702  13.253  1.00 17.20           H
ATOM   4634  HB2 ASP B  38      -9.138  32.708  13.011  1.00 21.02           H
ATOM   4635  HB3 ASP B  38     -10.124  33.405  14.240  1.00 21.02           H
ATOM   4636  N   LEU B  39      -6.824  34.268  14.286  1.00 14.69           N
ATOM   4637  CA  LEU B  39      -5.792  34.342  15.321  1.00 15.45           C
ATOM   4638  C   LEU B  39      -5.429  35.799  15.588  1.00 13.16           C
ATOM   4639  O   LEU B  39      -5.477  36.259  16.729  1.00 10.86           O
ATOM   4640  CB  LEU B  39      -4.524  33.568  14.890  1.00 13.46           C
ATOM   4641  CG  LEU B  39      -3.393  33.556  15.944  1.00 14.32           C
ATOM   4642  CD1 LEU B  39      -3.853  33.026  17.304  1.00 16.11           C
ATOM   4643  CD2 LEU B  39      -2.237  32.693  15.408  1.00 16.68           C
ATOM   4644  H   LEU B  39      -6.630  33.716  13.461  1.00 17.63           H
ATOM   4645  HA  LEU B  39      -6.200  33.904  16.231  1.00 18.55           H
ATOM   4646  HB2 LEU B  39      -4.781  32.549  14.613  1.00 16.16           H
ATOM   4647  HB3 LEU B  39      -4.122  34.029  13.991  1.00 16.16           H
ATOM   4648  HG  LEU B  39      -3.024  34.572  16.082  1.00 17.20           H
ATOM   4649 HD11 LEU B  39      -3.000  32.951  17.980  1.00 19.35           H
ATOM   4650 HD12 LEU B  39      -4.575  33.712  17.744  1.00 19.35           H
ATOM   4651 HD13 LEU B  39      -4.304  32.039  17.189  1.00 19.35           H
ATOM   4652 HD21 LEU B  39      -1.393  32.743  16.095  1.00 20.03           H
ATOM   4653 HD22 LEU B  39      -2.555  31.655  15.304  1.00 20.03           H
ATOM   4654 HD23 LEU B  39      -1.917  33.070  14.436  1.00 20.03           H
ATOM   4655  N   LEU B  40      -5.049  36.507  14.522  1.00 12.58           N
ATOM   4656  CA  LEU B  40      -4.607  37.887  14.576  1.00 11.93           C
ATOM   4657  C   LEU B  40      -5.677  38.787  15.185  1.00 12.02           C
ATOM   4658  O   LEU B  40      -5.335  39.621  16.016  1.00 12.56           O
ATOM   4659  CB  LEU B  40      -4.195  38.322  13.172  1.00 10.14           C
ATOM   4660  CG  LEU B  40      -3.805  39.799  13.019  1.00 11.35           C
ATOM   4661  CD1 LEU B  40      -2.663  40.223  13.948  1.00 11.41           C
ATOM   4662  CD2 LEU B  40      -3.412  40.010  11.546  1.00 12.60           C
ATOM   4663  H   LEU B  40      -5.034  36.049  13.621  1.00 15.11           H
ATOM   4664  HA  LEU B  40      -3.725  37.920  15.216  1.00 14.32           H
ATOM   4665  HB2 LEU B  40      -3.346  37.709  12.868  1.00 12.18           H
ATOM   4666  HB3 LEU B  40      -5.016  38.115  12.484  1.00 12.18           H
ATOM   4667  HG  LEU B  40      -4.678  40.416  13.226  1.00 13.63           H
ATOM   4668 HD11 LEU B  40      -2.570  41.307  13.913  1.00 13.70           H
ATOM   4669 HD12 LEU B  40      -2.874  39.946  14.979  1.00 13.70           H
ATOM   4670 HD13 LEU B  40      -1.726  39.766  13.638  1.00 13.70           H
ATOM   4671 HD21 LEU B  40      -3.038  41.022  11.393  1.00 15.13           H
ATOM   4672 HD22 LEU B  40      -2.647  39.292  11.253  1.00 15.13           H
ATOM   4673 HD23 LEU B  40      -4.286  39.857  10.912  1.00 15.13           H
ATOM   4674  N   ARG B  41      -6.949  38.621  14.799  1.00  9.27           N
ATOM   4675  CA  ARG B  41      -8.023  39.439  15.351  1.00 11.36           C
ATOM   4676  C   ARG B  41      -8.099  39.273  16.863  1.00 12.63           C
ATOM   4677  O   ARG B  41      -8.135  40.272  17.574  1.00 10.97           O
ATOM   4678  CB  ARG B  41      -9.349  39.125  14.663  1.00 12.58           C
ATOM   4679  CG  ARG B  41     -10.511  39.967  15.221  1.00 18.24           C
ATOM   4680  CD  ARG B  41     -11.870  39.540  14.653  1.00 20.82           C
ATOM   4681  NE  ARG B  41     -11.901  39.620  13.178  1.00 26.21           N
ATOM   4682  CZ  ARG B  41     -11.810  38.591  12.323  1.00 29.90           C
ATOM   4683  NH1 ARG B  41     -11.793  37.328  12.737  1.00 26.48           N
ATOM   4684  NH2 ARG B  41     -11.729  38.837  11.021  1.00 27.92           N1+
ATOM   4685  H   ARG B  41      -7.181  37.888  14.144  1.00 11.13           H
ATOM   4686  HA  ARG B  41      -7.783  40.482  15.147  1.00 13.64           H
ATOM   4687  HB2 ARG B  41      -9.236  39.325  13.597  1.00 15.11           H
ATOM   4688  HB3 ARG B  41      -9.575  38.068  14.791  1.00 15.11           H
ATOM   4689  HG2 ARG B  41     -10.566  39.844  16.302  1.00 21.90           H
ATOM   4690  HG3 ARG B  41     -10.338  41.022  15.004  1.00 21.90           H
ATOM   4691  HD2 ARG B  41     -12.074  38.523  14.986  1.00 24.99           H
ATOM   4692  HD3 ARG B  41     -12.648  40.183  15.065  1.00 24.99           H
ATOM   4693  HE  ARG B  41     -11.890  40.548  12.781  1.00 31.46           H
ATOM   4694 HH11 ARG B  41     -11.845  37.118  13.724  1.00 31.79           H
ATOM   4695 HH12 ARG B  41     -11.713  36.568  12.073  1.00 31.79           H
ATOM   4696 HH21 ARG B  41     -11.729  39.784  10.676  1.00 33.51           H
ATOM   4697 HH22 ARG B  41     -11.673  38.068  10.368  1.00 33.51           H
ATOM   4698  N   GLU B  42      -8.060  38.038  17.361  1.00 13.31           N
ATOM   4699  CA  GLU B  42      -8.074  37.802  18.794  1.00 14.09           C
ATOM   4700  C   GLU B  42      -6.819  38.366  19.480  1.00 15.25           C
ATOM   4701  O   GLU B  42      -6.931  38.885  20.591  1.00 11.87           O
ATOM   4702  CB  GLU B  42      -8.228  36.313  19.127  1.00 13.22           C
ATOM   4703  CG  GLU B  42      -9.530  35.660  18.657  1.00 19.93           C
ATOM   4704  CD  GLU B  42     -10.755  36.476  19.058  1.00 28.08           C
ATOM   4705  OE1 GLU B  42     -11.011  36.584  20.275  1.00 22.33           O
ATOM   4706  OE2 GLU B  42     -11.423  36.990  18.127  1.00 21.90           O1-
ATOM   4707  H   GLU B  42      -7.967  37.246  16.740  1.00 15.99           H
ATOM   4708  HA  GLU B  42      -8.939  38.330  19.196  1.00 16.92           H
ATOM   4709  HB2 GLU B  42      -7.391  35.762  18.697  1.00 15.87           H
ATOM   4710  HB3 GLU B  42      -8.171  36.226  20.208  1.00 15.87           H
ATOM   4711  HG2 GLU B  42      -9.502  35.514  17.581  1.00 23.92           H
ATOM   4712  HG3 GLU B  42      -9.581  34.697  19.167  1.00 23.92           H
ATOM   4713  N   LEU B  43      -5.633  38.277  18.847  1.00 11.02           N
ATOM   4714  CA  LEU B  43      -4.406  38.833  19.419  1.00 11.59           C
ATOM   4715  C   LEU B  43      -4.605  40.328  19.628  1.00 10.95           C
ATOM   4716  O   LEU B  43      -4.254  40.849  20.681  1.00 11.02           O
ATOM   4717  CB  LEU B  43      -3.162  38.601  18.547  1.00 11.95           C
ATOM   4718  CG  LEU B  43      -2.715  37.137  18.359  1.00 11.75           C
ATOM   4719  CD1 LEU B  43      -1.553  37.090  17.363  1.00 17.66           C
ATOM   4720  CD2 LEU B  43      -2.315  36.444  19.662  1.00 11.79           C
ATOM   4721  H   LEU B  43      -5.583  37.821  17.945  1.00 13.24           H
ATOM   4722  HA  LEU B  43      -4.245  38.373  20.394  1.00 13.92           H
ATOM   4723  HB2 LEU B  43      -3.352  39.031  17.564  1.00 14.35           H
ATOM   4724  HB3 LEU B  43      -2.333  39.158  18.987  1.00 14.35           H
ATOM   4725  HG  LEU B  43      -3.524  36.557  17.945  1.00 14.11           H
ATOM   4726 HD11 LEU B  43      -1.285  36.051  17.168  1.00 21.20           H
ATOM   4727 HD12 LEU B  43      -1.844  37.556  16.422  1.00 21.20           H
ATOM   4728 HD13 LEU B  43      -0.691  37.608  17.772  1.00 21.20           H
ATOM   4729 HD21 LEU B  43      -1.987  35.426  19.448  1.00 14.16           H
ATOM   4730 HD22 LEU B  43      -1.501  36.987  20.140  1.00 14.16           H
ATOM   4731 HD23 LEU B  43      -3.173  36.389  20.331  1.00 14.16           H
ATOM   4732  N   SER B  44      -5.195  41.000  18.635  1.00 11.52           N
ATOM   4733  CA  SER B  44      -5.363  42.442  18.670  1.00 12.19           C
ATOM   4734  C   SER B  44      -6.306  42.917  19.791  1.00 11.38           C
ATOM   4735  O   SER B  44      -6.079  43.983  20.359  1.00 14.59           O
ATOM   4736  CB  SER B  44      -5.783  42.923  17.282  1.00 12.33           C
ATOM   4737  OG  SER B  44      -7.165  42.742  17.046  1.00 12.82           O
ATOM   4738  H   SER B  44      -5.501  40.501  17.812  1.00 13.83           H
ATOM   4739  HA  SER B  44      -4.380  42.863  18.873  1.00 14.64           H
ATOM   4740  HB2 SER B  44      -5.543  43.976  17.176  1.00 14.80           H
ATOM   4741  HB3 SER B  44      -5.220  42.373  16.528  1.00 14.80           H
ATOM   4742  HG  SER B  44      -7.372  41.802  17.094  1.00 15.39           H
ATOM   4743  N   THR B  45      -7.363  42.167  20.111  1.00  8.98           N
ATOM   4744  CA  THR B  45      -8.354  42.569  21.113  1.00 13.66           C
ATOM   4745  C   THR B  45      -7.881  42.166  22.511  1.00 12.47           C
ATOM   4746  O   THR B  45      -8.142  42.893  23.471  1.00 11.00           O
ATOM   4747  CB  THR B  45      -9.751  42.015  20.777  1.00 16.11           C
ATOM   4748  OG1 THR B  45      -9.746  40.603  20.667  1.00 14.49           O
ATOM   4749  CG2 THR B  45     -10.327  42.609  19.474  1.00 12.54           C
ATOM   4750  H   THR B  45      -7.476  41.263  19.680  1.00 10.78           H
ATOM   4751  HA  THR B  45      -8.428  43.657  21.092  1.00 16.40           H
ATOM   4752  HB  THR B  45     -10.414  42.301  21.597  1.00 19.35           H
ATOM   4753  HG1 THR B  45      -9.240  40.352  19.891  1.00 17.40           H
ATOM   4754 HG21 THR B  45     -11.334  42.225  19.315  1.00 15.06           H
ATOM   4755 HG22 THR B  45     -10.369  43.695  19.533  1.00 15.06           H
ATOM   4756 HG23 THR B  45      -9.717  42.319  18.622  1.00 15.06           H
ATOM   4757  N   ILE B  46      -7.188  41.029  22.654  1.00 12.07           N
ATOM   4758  CA  ILE B  46      -6.551  40.649  23.915  1.00 16.35           C
ATOM   4759  C   ILE B  46      -5.517  41.699  24.334  1.00 12.40           C
ATOM   4760  O   ILE B  46      -5.442  42.030  25.518  1.00 10.44           O
ATOM   4761  CB  ILE B  46      -5.953  39.225  23.840  1.00 10.57           C
ATOM   4762  CG1 ILE B  46      -7.088  38.180  23.744  1.00 15.88           C
ATOM   4763  CG2 ILE B  46      -5.056  38.948  25.059  1.00 11.15           C
ATOM   4764  CD1 ILE B  46      -6.599  36.787  23.333  1.00 11.96           C
ATOM   4765  H   ILE B  46      -7.102  40.399  21.868  1.00 14.49           H
ATOM   4766  HA  ILE B  46      -7.328  40.635  24.683  1.00 19.63           H
ATOM   4767  HB  ILE B  46      -5.331  39.160  22.945  1.00 12.69           H
ATOM   4768 HG12 ILE B  46      -7.594  38.108  24.707  1.00 19.07           H
ATOM   4769 HG13 ILE B  46      -7.830  38.496  23.011  1.00 19.07           H
ATOM   4770 HG21 ILE B  46      -4.707  37.920  25.059  1.00 13.39           H
ATOM   4771 HG22 ILE B  46      -4.177  39.588  25.044  1.00 13.39           H
ATOM   4772 HG23 ILE B  46      -5.617  39.124  25.978  1.00 13.39           H
ATOM   4773 HD11 ILE B  46      -7.464  36.133  23.229  1.00 14.36           H
ATOM   4774 HD12 ILE B  46      -6.069  36.835  22.381  1.00 14.36           H
ATOM   4775 HD13 ILE B  46      -5.947  36.362  24.096  1.00 14.36           H
ATOM   4776  N   LEU B  47      -4.717  42.200  23.376  1.00 12.11           N
ATOM   4777  CA  LEU B  47      -3.556  43.057  23.643  1.00 12.34           C
ATOM   4778  C   LEU B  47      -3.801  44.545  23.369  1.00 15.20           C
ATOM   4779  O   LEU B  47      -2.958  45.365  23.718  1.00 17.65           O
ATOM   4780  CB  LEU B  47      -2.355  42.536  22.838  1.00 10.51           C
ATOM   4781  CG  LEU B  47      -1.949  41.096  23.199  1.00 10.90           C
ATOM   4782  CD1 LEU B  47      -0.774  40.651  22.312  1.00 12.13           C
ATOM   4783  CD2 LEU B  47      -1.560  40.983  24.675  1.00  8.54           C
ATOM   4784  H   LEU B  47      -4.837  41.865  22.432  1.00 14.54           H
ATOM   4785  HA  LEU B  47      -3.305  42.991  24.700  1.00 14.81           H
ATOM   4786  HB2 LEU B  47      -2.613  42.579  21.780  1.00 12.62           H
ATOM   4787  HB3 LEU B  47      -1.498  43.190  22.998  1.00 12.62           H
ATOM   4788  HG  LEU B  47      -2.787  40.426  23.012  1.00 13.09           H
ATOM   4789 HD11 LEU B  47      -0.492  39.636  22.581  1.00 14.57           H
ATOM   4790 HD12 LEU B  47      -1.087  40.644  21.272  1.00 14.57           H
ATOM   4791 HD13 LEU B  47       0.085  41.309  22.437  1.00 14.57           H
ATOM   4792 HD21 LEU B  47      -1.222  39.969  24.886  1.00 10.26           H
ATOM   4793 HD22 LEU B  47      -0.768  41.690  24.917  1.00 10.26           H
ATOM   4794 HD23 LEU B  47      -2.418  41.177  25.315  1.00 10.26           H
ATOM   4795  N   GLY B  48      -4.913  44.901  22.724  1.00 14.97           N
ATOM   4796  CA  GLY B  48      -5.319  46.280  22.488  1.00 13.52           C
ATOM   4797  C   GLY B  48      -4.425  46.996  21.474  1.00 17.68           C
ATOM   4798  O   GLY B  48      -4.070  48.149  21.697  1.00 18.69           O
ATOM   4799  H   GLY B  48      -5.551  44.175  22.425  1.00 17.98           H
ATOM   4800  HA2 GLY B  48      -6.349  46.299  22.132  1.00 16.23           H
ATOM   4801  HA3 GLY B  48      -5.265  46.831  23.425  1.00 16.23           H
ATOM   4802  N   PHE B  49      -4.093  46.348  20.356  1.00 17.34           N
ATOM   4803  CA  PHE B  49      -3.450  47.015  19.226  1.00 15.53           C
ATOM   4804  C   PHE B  49      -4.379  47.049  18.013  1.00 17.97           C
ATOM   4805  O   PHE B  49      -5.287  46.232  17.863  1.00 14.88           O
ATOM   4806  CB  PHE B  49      -2.083  46.386  18.922  1.00 11.06           C
ATOM   4807  CG  PHE B  49      -2.075  44.955  18.426  1.00 12.97           C
ATOM   4808  CD1 PHE B  49      -2.387  44.681  17.083  1.00 12.80           C
ATOM   4809  CD2 PHE B  49      -1.696  43.904  19.279  1.00 12.89           C
ATOM   4810  CE1 PHE B  49      -2.368  43.363  16.606  1.00 12.37           C
ATOM   4811  CE2 PHE B  49      -1.635  42.587  18.792  1.00 12.85           C
ATOM   4812  CZ  PHE B  49      -1.980  42.317  17.458  1.00 12.38           C
ATOM   4813  H   PHE B  49      -4.425  45.402  20.221  1.00 20.82           H
ATOM   4814  HA  PHE B  49      -3.246  48.056  19.483  1.00 18.65           H
ATOM   4815  HB2 PHE B  49      -1.599  46.997  18.162  1.00 13.28           H
ATOM   4816  HB3 PHE B  49      -1.473  46.450  19.823  1.00 13.28           H
ATOM   4817  HD1 PHE B  49      -2.654  45.484  16.416  1.00 15.36           H
ATOM   4818  HD2 PHE B  49      -1.445  44.105  20.310  1.00 15.48           H
ATOM   4819  HE1 PHE B  49      -2.633  43.156  15.580  1.00 14.85           H
ATOM   4820  HE2 PHE B  49      -1.338  41.780  19.439  1.00 15.42           H
ATOM   4821  HZ  PHE B  49      -1.950  41.303  17.086  1.00 14.87           H
ATOM   4822  N   THR B  50      -4.137  48.024  17.141  1.00 14.68           N
ATOM   4823  CA  THR B  50      -4.716  48.047  15.801  1.00 16.05           C
ATOM   4824  C   THR B  50      -3.612  47.682  14.815  1.00 14.62           C
ATOM   4825  O   THR B  50      -2.424  47.724  15.134  1.00 17.39           O
ATOM   4826  CB  THR B  50      -5.336  49.418  15.491  1.00 19.61           C
ATOM   4827  OG1 THR B  50      -4.359  50.428  15.560  1.00 22.27           O
ATOM   4828  CG2 THR B  50      -6.460  49.754  16.472  1.00 19.14           C
ATOM   4829  H   THR B  50      -3.406  48.693  17.344  1.00 17.62           H
ATOM   4830  HA  THR B  50      -5.506  47.302  15.716  1.00 19.27           H
ATOM   4831  HB  THR B  50      -5.747  49.393  14.481  1.00 23.54           H
ATOM   4832  HG1 THR B  50      -4.711  51.171  15.387  1.00 26.74           H
ATOM   4833 HG21 THR B  50      -6.880  50.723  16.204  1.00 22.98           H
ATOM   4834 HG22 THR B  50      -7.240  48.994  16.427  1.00 22.98           H
ATOM   4835 HG23 THR B  50      -6.075  49.830  17.488  1.00 22.98           H
ATOM   4836  N   TYR B  51      -4.013  47.261  13.624  1.00 12.67           N
ATOM   4837  CA  TYR B  51      -3.102  46.683  12.665  1.00 12.58           C
ATOM   4838  C   TYR B  51      -3.631  46.798  11.248  1.00 12.87           C
ATOM   4839  O   TYR B  51      -4.826  46.948  11.010  1.00 14.73           O
ATOM   4840  CB  TYR B  51      -2.832  45.217  13.036  1.00 12.57           C
ATOM   4841  CG  TYR B  51      -4.062  44.340  12.968  1.00 11.28           C
ATOM   4842  CD1 TYR B  51      -4.349  43.590  11.811  1.00 11.62           C
ATOM   4843  CD2 TYR B  51      -4.940  44.294  14.059  1.00 12.91           C
ATOM   4844  CE1 TYR B  51      -5.491  42.771  11.756  1.00 12.75           C
ATOM   4845  CE2 TYR B  51      -6.081  43.488  14.001  1.00 11.36           C
ATOM   4846  CZ  TYR B  51      -6.349  42.691  12.874  1.00 16.10           C
ATOM   4847  OH  TYR B  51      -7.455  41.895  12.876  1.00 13.59           O
ATOM   4848  H   TYR B  51      -5.003  47.225  13.417  1.00 15.21           H
ATOM   4849  HA  TYR B  51      -2.168  47.226  12.719  1.00 15.11           H
ATOM   4850  HB2 TYR B  51      -2.092  44.827  12.343  1.00 15.10           H
ATOM   4851  HB3 TYR B  51      -2.398  45.162  14.034  1.00 15.10           H
ATOM   4852  HD1 TYR B  51      -3.686  43.642  10.959  1.00 13.95           H
ATOM   4853  HD2 TYR B  51      -4.749  44.893  14.940  1.00 15.50           H
ATOM   4854  HE1 TYR B  51      -5.708  42.199  10.867  1.00 15.31           H
ATOM   4855  HE2 TYR B  51      -6.789  43.503  14.806  1.00 13.64           H
ATOM   4856  HH  TYR B  51      -7.398  41.182  12.228  1.00 16.32           H
ATOM   4857  N   GLU B  52      -2.698  46.684  10.318  1.00 11.90           N
ATOM   4858  CA  GLU B  52      -2.952  46.527   8.908  1.00 14.77           C
ATOM   4859  C   GLU B  52      -2.218  45.276   8.424  1.00 13.96           C
ATOM   4860  O   GLU B  52      -0.997  45.166   8.553  1.00 13.43           O
ATOM   4861  CB  GLU B  52      -2.466  47.783   8.170  1.00 13.74           C
ATOM   4862  CG  GLU B  52      -2.815  47.650   6.681  1.00 16.55           C
ATOM   4863  CD  GLU B  52      -2.164  48.689   5.767  1.00 24.34           C
ATOM   4864  OE1 GLU B  52      -1.052  49.155   6.094  1.00 22.38           O
ATOM   4865  OE2 GLU B  52      -2.764  48.941   4.701  1.00 28.78           O1-
ATOM   4866  H   GLU B  52      -1.736  46.596  10.615  1.00 14.29           H
ATOM   4867  HA  GLU B  52      -4.021  46.405   8.730  1.00 17.73           H
ATOM   4868  HB2 GLU B  52      -2.965  48.660   8.582  1.00 16.50           H
ATOM   4869  HB3 GLU B  52      -1.390  47.892   8.307  1.00 16.50           H
ATOM   4870  HG2 GLU B  52      -2.448  46.694   6.315  1.00 19.87           H
ATOM   4871  HG3 GLU B  52      -3.895  47.633   6.536  1.00 19.87           H
ATOM   4872  N   ILE B  53      -2.974  44.366   7.805  1.00 12.98           N
ATOM   4873  CA  ILE B  53      -2.456  43.186   7.120  1.00 10.67           C
ATOM   4874  C   ILE B  53      -1.835  43.615   5.785  1.00 15.12           C
ATOM   4875  O   ILE B  53      -2.471  44.324   5.007  1.00 16.92           O
ATOM   4876  CB  ILE B  53      -3.612  42.183   6.913  1.00  9.82           C
ATOM   4877  CG1 ILE B  53      -4.163  41.642   8.250  1.00  9.44           C
ATOM   4878  CG2 ILE B  53      -3.177  41.023   5.999  1.00 12.41           C
ATOM   4879  CD1 ILE B  53      -5.546  40.992   8.079  1.00 15.53           C
[truncated: 357,288 more chars]
