# Supplementary material for: High-throughput quantum-mechanics/molecular-mechanics (ONIOM) macromolecular crystallographic refinement with PHENIX/DivCon: the impact of mixed Hamiltonian methods on ligand and protein structure
Source: Acta Crystallogr D Struct Biol. 2018 Oct 29;74(Pt 11):1063–77. doi: 10.1107/S2059798318012913 (PMC6213575; doi:10.1107/S2059798318012913)
Supplement: Supplementary file 2 [file d-74-01063-sup2.gz › results_ONIOM/1TT1-H.cif]

# Generated by MOE 2016.08 on 2017-01-11 13:14.49
# Structure optimized with MOE using MMFF94x forcefield to determine
# ideal geometry (Gas Phase with Electrostatics disabled).
data_comp_list
_chem_comp.id	KAI
_chem_comp.three_letter_code	KAI
_chem_comp.name	1TT1.A
_chem_comp.group	non-polymer
_chem_comp.number_atoms_all	30
_chem_comp.number_atoms_nh	15
_chem_comp.desc_level	?
#
data_comp_KAI
#
loop_
_chem_comp_atom.comp_id
_chem_comp_atom.atom_id
_chem_comp_atom.type_symbol
_chem_comp_atom.type_energy
_chem_comp_atom.partial_charge
_chem_comp_atom.x
_chem_comp_atom.y
_chem_comp_atom.z
KAI	N	N	NT1	-0.9	2.1690	0.5040	24.1980	
KAI	HN1	H	H	0.36	1.9843	1.3778	23.7263	
KAI	CD	C	CH2	0.11	0.8890	0.0040	24.8850	
KAI	HD1	H	HCH2	0.08	0.5762	-0.9614	24.4873	
KAI	HD2	H	HCH2	0.08	0.0753	0.7215	24.7789	
KAI	CD1	C	C2	-0.3	-0.9750	-0.0870	27.1820	
KAI	HD11	H	H	0.15	-1.2275	0.0016	26.1357	
KAI	HD12	H	H	0.15	-1.7574	-0.1128	27.9260	
KAI	CD2	C	CH3	-0.1018	0.7020	-0.2880	28.9520	
KAI	HD21	H	HCH3	0.08	1.7905	-0.3323	28.9894	
KAI	HD22	H	HCH3	0.08	0.2862	-1.1989	29.3828	
KAI	HD23	H	HCH3	0.08	0.3537	0.5745	29.5203	
KAI	CA	C	CH1	0.251	3.1870	0.7010	25.2160	
KAI	HA	H	HCH1	0.08	3.8104	1.5676	24.9960	
KAI	CB	C	CH1	-0.08	2.4360	0.9210	26.5050	
KAI	HB	H	HCH1	0.08	3.1082	0.8456	27.3597	
KAI	CB1	C	CH2	-0.099	1.8050	2.3820	26.7350	
KAI	HB11	H	HCH2	0.08	0.9997	2.3080	27.4658	
KAI	HB12	H	HCH2	0.08	1.4048	2.7469	25.7891	
KAI	CG	C	CH1	0.0582	1.3620	-0.1190	26.4070	
KAI	HG	H	HCH1	0.08	1.7313	-1.1191	26.6340	
KAI	CG1	C	C	0.659	2.8530	3.3780	27.2490	
KAI	CG2	C	C	-0.2764	0.2610	-0.1620	27.5430	
KAI	C	C	C	0.659	4.2550	-0.4590	25.2630	
KAI	O	O	O	-0.57	4.3490	-1.1400	24.2180	
KAI	OD2	O	O	-0.57	2.4780	4.5590	27.2590	
KAI	OD1	O	OH1	-0.65	3.9750	2.9610	27.6130	
KAI	HOD1	H	HOH1	0.5	4.5790	3.6397	27.9231	
KAI	OXT	O	OH1	-0.65	4.9320	-0.5650	26.3310	
KAI	HXT	H	HOH1	0.5	5.5961	-1.2582	26.3233	
#
#
loop_
_chem_comp_tree.comp_id
_chem_comp_tree.atom_id
_chem_comp_tree.atom_back
_chem_comp_tree.atom_forward
_chem_comp_tree.connect_type
KAI	N	?	HN1	START	
KAI	HN1	N	?	?	
KAI	CD	N	HD1	?	
KAI	HD1	CD	?	?	
KAI	HD2	CD	?	?	
KAI	CG	CD	HG	?	
KAI	HG	CG	?	?	
KAI	CB	CG	HB	?	
KAI	HB	CB	?	?	
KAI	CB1	CB	HB11	?	
KAI	HB11	CB1	?	?	
KAI	HB12	CB1	?	?	
KAI	CG1	CB1	OD1	?	
KAI	OD1	CG1	HOD1	?	
KAI	HOD1	OD1	?	?	
KAI	OD2	CG1	?	?	
KAI	CA	CB	HA	?	
KAI	HA	CA	?	?	
KAI	C	CA	OXT	?	
KAI	OXT	C	HXT	?	
KAI	HXT	OXT	?	?	
KAI	O	C	?	?	
KAI	CG2	CG	CD2	?	
KAI	CD2	CG2	HD21	?	
KAI	HD21	CD2	?	?	
KAI	HD22	CD2	?	?	
KAI	HD23	CD2	?	?	
KAI	CD1	CG2	HD11	?	
KAI	HD11	CD1	?	?	
KAI	HD12	CD1	?	END	
KAI	N	CA	?	ADD	
#
#
loop_
_chem_comp_bond.comp_id
_chem_comp_bond.atom_id_1
_chem_comp_bond.atom_id_2
_chem_comp_bond.type
_chem_comp_bond.value_dist
_chem_comp_bond.value_dist_esd
KAI	HN1	N	single	1.018	0.020	
KAI	CD	N	single	1.461	0.020	
KAI	HD1	CD	single	1.094	0.020	
KAI	HD2	CD	single	1.096	0.020	
KAI	CG	CD	single	1.527	0.020	
KAI	HG	CG	single	1.103	0.020	
KAI	CB	CG	single	1.549	0.020	
KAI	HB	CB	single	1.098	0.020	
KAI	CB1	CB	single	1.540	0.020	
KAI	HB11	CB1	single	1.095	0.020	
KAI	HB12	CB1	single	1.097	0.020	
KAI	CG1	CB1	single	1.508	0.020	
KAI	OD1	CG1	single	1.356	0.020	
KAI	HOD1	OD1	single	0.981	0.020	
KAI	OD2	CG1	double	1.223	0.020	
KAI	CA	CB	single	1.547	0.020	
KAI	HA	CA	single	1.096	0.020	
KAI	C	CA	single	1.513	0.020	
KAI	OXT	C	single	1.359	0.020	
KAI	HXT	OXT	single	0.981	0.020	
KAI	O	C	double	1.222	0.020	
KAI	CG2	CG	single	1.516	0.020	
KAI	CD2	CG2	single	1.507	0.020	
KAI	HD21	CD2	single	1.095	0.020	
KAI	HD22	CD2	single	1.095	0.020	
KAI	HD23	CD2	single	1.094	0.020	
KAI	CD1	CG2	double	1.343	0.020	
KAI	HD11	CD1	single	1.083	0.020	
KAI	HD12	CD1	single	1.085	0.020	
KAI	N	CA	single	1.469	0.020	
#
#
loop_
_chem_comp_angle.comp_id
_chem_comp_angle.atom_id_1
_chem_comp_angle.atom_id_2
_chem_comp_angle.atom_id_3
_chem_comp_angle.value_angle
_chem_comp_angle.value_angle_esd
KAI	HN1	N	CD	111.07	3.000	
KAI	HN1	N	CA	111.03	3.000	
KAI	CD	N	CA	106.76	3.000	
KAI	HD1	CD	HD2	108.85	3.000	
KAI	HD1	CD	CG	112.24	3.000	
KAI	HD2	CD	CG	112.62	3.000	
KAI	N	CD	HD1	110.92	3.000	
KAI	N	CD	HD2	110.03	3.000	
KAI	N	CD	CG	102.07	3.000	
KAI	HD11	CD1	HD12	116.47	3.000	
KAI	HD11	CD1	CG2	122.39	3.000	
KAI	HD12	CD1	CG2	121.14	3.000	
KAI	HD21	CD2	HD22	107.54	3.000	
KAI	HD21	CD2	HD23	108.43	3.000	
KAI	HD21	CD2	CG2	110.21	3.000	
KAI	HD22	CD2	HD23	107.49	3.000	
KAI	HD22	CD2	CG2	112.22	3.000	
KAI	HD23	CD2	CG2	110.80	3.000	
KAI	HA	CA	CB	112.97	3.000	
KAI	HA	CA	C	108.25	3.000	
KAI	CB	CA	C	112.14	3.000	
KAI	N	CA	HA	108.89	3.000	
KAI	N	CA	CB	106.48	3.000	
KAI	N	CA	C	107.93	3.000	
KAI	HB	CB	CB1	109.07	3.000	
KAI	HB	CB	CG	108.54	3.000	
KAI	CB1	CB	CG	113.98	3.000	
KAI	CA	CB	HB	111.38	3.000	
KAI	CA	CB	CB1	110.67	3.000	
KAI	CA	CB	CG	103.11	3.000	
KAI	HB11	CB1	HB12	106.31	3.000	
KAI	HB11	CB1	CG1	106.82	3.000	
KAI	HB12	CB1	CG1	108.18	3.000	
KAI	CB	CB1	HB11	112.09	3.000	
KAI	CB	CB1	HB12	111.30	3.000	
KAI	CB	CB1	CG1	111.86	3.000	
KAI	HG	CG	CG2	105.68	3.000	
KAI	CB	CG	HG	107.16	3.000	
KAI	CB	CG	CG2	116.74	3.000	
KAI	CD	CG	HG	106.29	3.000	
KAI	CD	CG	CB	102.02	3.000	
KAI	CD	CG	CG2	118.15	3.000	
KAI	CB1	CG1	OD1	111.18	3.000	
KAI	CB1	CG1	OD2	124.79	3.000	
KAI	OD2	CG1	OD1	124.03	3.000	
KAI	CD2	CG2	CG	115.45	3.000	
KAI	CD1	CG2	CD2	120.14	3.000	
KAI	CD1	CG2	CG	124.39	3.000	
KAI	CA	C	OXT	110.23	3.000	
KAI	CA	C	O	126.47	3.000	
KAI	O	C	OXT	123.29	3.000	
KAI	CG1	OD1	HOD1	111.93	3.000	
KAI	C	OXT	HXT	111.87	3.000	
#
#
loop_
_chem_comp_tor.comp_id
_chem_comp_tor.id
_chem_comp_tor.atom_id_1
_chem_comp_tor.atom_id_2
_chem_comp_tor.atom_id_3
_chem_comp_tor.atom_id_4
_chem_comp_tor.value_angle
_chem_comp_tor.value_angle_esd
_chem_comp_tor.period
KAI	CONST_1	HN1	N	CD	HD1	78.37	20.0	3	
KAI	CONST_2	HN1	N	CA	HA	20.40	20.0	3	
KAI	CONST_3	HD1	CD	CG	HG	50.22	20.0	3	
KAI	Var_1	HD11	CD1	CG2	CD2	-179.08	0.0	0	
KAI	Var_2	HD21	CD2	CG2	CG	-58.88	0.0	0	
KAI	CONST_4	HA	CA	CB	HB	-117.82	20.0	3	
KAI	Var_3	HA	CA	C	OXT	56.03	0.0	0	
KAI	Var_4	HB	CB	CB1	HB11	-66.19	0.0	0	
KAI	CONST_5	HB	CB	CG	HG	-36.95	20.0	3	
KAI	Var_5	HB11	CB1	CG1	OD1	51.83	0.0	0	
KAI	Var_6	CB1	CG1	OD1	HOD1	-179.94	0.0	0	
KAI	Var_7	CA	C	OXT	HXT	-179.63	0.0	0	
#
#
loop_
_chem_comp_chir.comp_id
_chem_comp_chir.id
_chem_comp_chir.atom_id_centre
_chem_comp_chir.atom_id_1
_chem_comp_chir.atom_id_2
_chem_comp_chir.atom_id_3
_chem_comp_chir.volume_sign
KAI	chir_1	CA	CB	C	N	negative	
KAI	chir_2	CB	CB1	CG	CA	negative	
KAI	chir_3	CG	CB	CG2	CD	negative	
#
#
loop_
_chem_comp_plane_atom.comp_id
_chem_comp_plane_atom.plane_id
_chem_comp_plane_atom.atom_id
_chem_comp_plane_atom.dist_esd
KAI	plan-1	CB1	0.020	
KAI	plan-1	CG1	0.020	
KAI	plan-1	OD2	0.020	
KAI	plan-1	OD1	0.020	
#
