# Supplementary material for: High-throughput quantum-mechanics/molecular-mechanics (ONIOM) macromolecular crystallographic refinement with PHENIX/DivCon: the impact of mixed Hamiltonian methods on ligand and protein structure
Source: Acta Crystallogr D Struct Biol. 2018 Oct 29;74(Pt 11):1063–77. doi: 10.1107/S2059798318012913 (PMC6213575; doi:10.1107/S2059798318012913)
Supplement: Supplementary file 2 [file d-74-01063-sup2.gz › results_ONIOM/1TZ8-H_refine_001.pdb]

REMARK Date 2017-01-11 Time 17:59:57 EST -0500 (1484175597.85 s)
REMARK PHENIX refinement
REMARK 
REMARK ****************** INPUT FILES AND LABELS ******************************
REMARK Reflections:
REMARK   file name      : 1TZ8.sf
REMARK   labels         : ['r1tz8sf,wavelength_id=1,_refln.intensity_meas,_refln.intensity_sigma']
REMARK R-free flags:
REMARK   file name      : 1TZ8.sf
REMARK   label          : r1tz8sf,wavelength_id=1,_refln.status
REMARK   test_flag_value: 0
REMARK Model file name(s): 
REMARK   /scratch/oleg/2711279.gondor.quantumbioinc.com/1TZ8-H.pdb
REMARK 
REMARK ******************** REFINEMENT SUMMARY: QUICK FACTS *******************
REMARK Start: r_work = 0.1967 r_free = 0.2171 bonds = 0.011 angles = 1.481
REMARK Final: r_work = 0.1844 r_free = 0.2078 bonds = 0.013 angles = 1.689
REMARK ************************************************************************
REMARK 
REMARK ****************** REFINEMENT STATISTICS STEP BY STEP ******************
REMARK leading digit, like 1_, means number of macro-cycle                     
REMARK 0    : statistics at the very beginning when nothing is done yet        
REMARK 1_bss: bulk solvent correction and/or (anisotropic) scaling             
REMARK 1_xyz: refinement of coordinates                                        
REMARK 1_adp: refinement of ADPs (Atomic Displacement Parameters)              
REMARK 1_occ: refinement of occupancies                                        
REMARK ------------------------------------------------------------------------
REMARK  stage       r-work r-free bonds angles b_min b_max b_ave n_water shift
REMARK       0    : 0.3230 0.3155 0.011  1.48  11.1  61.0  27.1 966      0.000
REMARK       1_bss: 0.1967 0.2171 0.011  1.48  10.5  60.4  26.6 966      0.000
REMARK 1_settarget: 0.1967 0.2171 0.011  1.48  10.5  60.4  26.6 966      0.000
REMARK       1_nqh: 0.1967 0.2170 0.011  1.48  10.5  60.4  26.6 966      0.002
REMARK    1_weight: 0.1967 0.2170 0.011  1.48  10.5  60.4  26.6 966      0.002
REMARK    1_checkH: 0.1969 0.2173 0.011  1.48  10.5  60.4  26.6 966      0.363
REMARK    1_xyzrec: 0.1980 0.2192 0.013  1.79  10.5  60.4  26.6 966      0.474
REMARK    1_checkH: 0.1980 0.2192 0.013  1.79  10.5  60.4  26.6 966      0.474
REMARK       1_adp: 0.1884 0.2141 0.013  1.79   9.9  65.4  27.6 966      0.474
REMARK   1_regHadp: 0.1879 0.2137 0.013  1.79   9.9  65.4  27.6 966      0.474
REMARK       1_occ: 0.1879 0.2140 0.013  1.79   9.9  65.4  27.6 966      0.474
REMARK       2_bss: 0.1877 0.2139 0.013  1.79   9.6  65.1  27.3 966      0.474
REMARK 2_settarget: 0.1877 0.2139 0.013  1.79   9.6  65.1  27.3 966      0.474
REMARK 2_updatecdl: 0.1877 0.2139 0.013  1.79   9.6  65.1  27.3 966      0.474
REMARK       2_nqh: 0.1878 0.2139 0.013  1.79   9.6  65.1  27.3 966      0.482
REMARK    2_weight: 0.1878 0.2139 0.013  1.79   9.6  65.1  27.3 966      0.482
REMARK    2_checkH: 0.1879 0.2139 0.013  1.79   9.6  65.1  27.3 966      0.481
REMARK    2_xyzrec: 0.1865 0.2088 0.013  1.67   9.6  65.1  27.3 966      0.481
REMARK    2_checkH: 0.1865 0.2088 0.013  1.67   9.6  65.1  27.3 966      0.481
REMARK       2_adp: 0.1851 0.2082 0.013  1.67   9.9  67.2  27.6 966      0.481
REMARK   2_regHadp: 0.1854 0.2083 0.013  1.67   9.9  67.2  27.6 966      0.481
REMARK       2_occ: 0.1854 0.2082 0.013  1.67   9.9  67.2  27.6 966      0.481
REMARK       3_bss: 0.1853 0.2079 0.013  1.67   9.8  67.2  27.6 966      0.481
REMARK 3_settarget: 0.1853 0.2079 0.013  1.67   9.8  67.2  27.6 966      0.481
REMARK 3_updatecdl: 0.1853 0.2079 0.013  1.67   9.8  67.2  27.6 966      0.481
REMARK       3_nqh: 0.1853 0.2079 0.013  1.67   9.8  67.2  27.6 966      0.481
REMARK    3_weight: 0.1853 0.2079 0.013  1.67   9.8  67.2  27.6 966      0.481
REMARK    3_checkH: 0.1853 0.2079 0.013  1.67   9.8  67.2  27.6 966      0.481
REMARK    3_xyzrec: 0.1844 0.2077 0.013  1.69   9.8  67.2  27.6 966      0.489
REMARK    3_checkH: 0.1844 0.2076 0.013  1.69   9.8  67.2  27.6 966      0.490
REMARK       3_adp: 0.1844 0.2076 0.013  1.69   9.8  67.2  27.6 966      0.490
REMARK   3_regHadp: 0.1844 0.2076 0.013  1.69   9.8  67.2  27.6 966      0.490
REMARK       3_occ: 0.1844 0.2077 0.013  1.69   9.8  67.2  27.6 966      0.490
REMARK         end: 0.1844 0.2078 0.013  1.69   9.7  67.1  27.5 966      0.490
REMARK ------------------------------------------------------------------------
REMARK MODEL CONTENT.
REMARK  ELEMENT        ATOM RECORD COUNT   OCCUPANCY SUM
REMARK        C                     2299         2280.05
REMARK        H                     4048         4018.10
REMARK        O                      935          929.61
REMARK        N                      553          553.00
REMARK        S                        6            5.88
REMARK      O1-                       37           37.00
REMARK    TOTAL                     7878         7823.64
REMARK -----------------------------------------------------------------------
REMARK r_free_flags.md5.hexdigest 3074fb3894db88ddb43d6d9ededf1342
REMARK 
REMARK IF THIS FILE IS FOR PDB DEPOSITION: REMOVE ALL FROM THIS LINE UP.
REMARK   3
REMARK   3 REFINEMENT.
REMARK   3   PROGRAM     : PHENIX (1.11.1_2575: ???)
REMARK   3   AUTHORS     : Adams,Afonine,Bunkoczi,Burnley,Chen,Dar,Davis,
REMARK   3               : Draizen,Echols,Gildea,Gros,Grosse-Kunstleve,Headd,
REMARK   3               : Hintze,Hung,Ioerger,Liebschner,McCoy,McKee,Moriarty,
REMARK   3               : Oeffner,Poon,Read,Richardson,Richardson,Sacchettini,
REMARK   3               : Sauter,Sobolev,Storoni,Terwilliger,Williams,Zwart
REMARK   3
REMARK   3  REFINEMENT TARGET : ML
REMARK   3  
REMARK   3  DATA USED IN REFINEMENT.
REMARK   3   RESOLUTION RANGE HIGH (ANGSTROMS) : 1.850   
REMARK   3   RESOLUTION RANGE LOW  (ANGSTROMS) : 41.372  
REMARK   3   MIN(FOBS/SIGMA_FOBS)              : 1.36  
REMARK   3   COMPLETENESS FOR RANGE        (%) : 99.21 
REMARK   3   NUMBER OF REFLECTIONS             : 46564     
REMARK   3   NUMBER OF REFLECTIONS (NON-ANOMALOUS) : 46564     
REMARK   3  
REMARK   3  FIT TO DATA USED IN REFINEMENT.
REMARK   3   R VALUE     (WORKING + TEST SET) : 0.1856
REMARK   3   R VALUE            (WORKING SET) : 0.1844
REMARK   3   FREE R VALUE                     : 0.2078
REMARK   3   FREE R VALUE TEST SET SIZE   (%) : 5.05  
REMARK   3   FREE R VALUE TEST SET COUNT      : 2353      
REMARK   3  
REMARK   3  FIT TO DATA USED IN REFINEMENT (IN BINS).
REMARK   3   BIN  RESOLUTION RANGE  COMPL.    NWORK NFREE   RWORK  RFREE  CCWORK CCFREE
REMARK   3     1 41.3819 -  4.7546    0.99     2652   148  0.1867 0.1867   0.920  0.924
REMARK   3     2  4.7546 -  3.7747    1.00     2618   156  0.1499 0.1499   0.942  0.923
REMARK   3     3  3.7747 -  3.2978    1.00     2598   172  0.1627 0.1765   0.931  0.904
REMARK   3     4  3.2978 -  2.9964    1.00     2633   116  0.1846 0.1973   0.914  0.900
REMARK   3     5  2.9964 -  2.7817    1.00     2591   158  0.1913 0.2293   0.908  0.866
REMARK   3     6  2.7817 -  2.6177    1.00     2634   138  0.1962 0.2486   0.900  0.832
REMARK   3     7  2.6177 -  2.4866    0.99     2598   128  0.1964 0.2250   0.907  0.871
REMARK   3     8  2.4866 -  2.3784    0.99     2617   131  0.1969 0.2473   0.900  0.850
REMARK   3     9  2.3784 -  2.2868    0.99     2618   132  0.2009 0.2901   0.903  0.833
REMARK   3    10  2.2868 -  2.2079    0.99     2559   145  0.1846 0.2319   0.919  0.889
REMARK   3    11  2.2079 -  2.1389    0.99     2643   119  0.1941 0.2617   0.910  0.848
REMARK   3    12  2.1389 -  2.0777    0.99     2586   143  0.1961 0.1984   0.906  0.898
REMARK   3    13  2.0777 -  2.0230    0.99     2587   128  0.1944 0.2057   0.911  0.898
REMARK   3    14  2.0230 -  1.9737    0.99     2587   124  0.1947 0.2512   0.913  0.828
REMARK   3    15  1.9737 -  1.9288    0.99     2566   166  0.2078 0.2378   0.901  0.840
REMARK   3    16  1.9288 -  1.8878    0.99     2594   121  0.2081 0.2591   0.903  0.836
REMARK   3    17  1.8878 -  1.8500    0.98     2530   128  0.2409 0.2896   0.878  0.800
REMARK   3  
REMARK   3  BULK SOLVENT MODELLING.
REMARK   3   METHOD USED        : FLAT BULK SOLVENT MODEL
REMARK   3   SOLVENT RADIUS     : 1.11    
REMARK   3   SHRINKAGE RADIUS   : 0.90    
REMARK   3   GRID STEP FACTOR   : 4.00    
REMARK   3  
REMARK   3  ERROR ESTIMATES.
REMARK   3   COORDINATE ERROR (MAXIMUM-LIKELIHOOD BASED)     : 0.19    
REMARK   3   PHASE ERROR (DEGREES, MAXIMUM-LIKELIHOOD BASED) : 23.47   
REMARK   3  
REMARK   3  STRUCTURE FACTORS CALCULATION ALGORITHM : FFT
REMARK   3  
REMARK   3  RESTRAINTS LIBRARY
REMARK   3    GEOSTD + MON.LIB. + CDL v1.2
REMARK   3  
REMARK   3  DEVIATIONS FROM IDEAL VALUES.
REMARK   3                 RMSD     MAX  COUNT
REMARK   3   BOND      :  0.013   0.076   3599
REMARK   3   ANGLE     :  1.689   7.508   4904
REMARK   3   CHIRALITY :  0.109   0.423    557
REMARK   3   PLANARITY :  0.034   0.402    609
REMARK   3   DIHEDRAL  :  9.510  62.936   2045
REMARK   3   MIN NONBONDED DISTANCE : 2.360 
REMARK   3  
REMARK   3  MOLPROBITY STATISTICS.
REMARK   3   ALL-ATOM CLASHSCORE : 1.61
REMARK   3   RAMACHANDRAN PLOT:
REMARK   3     OUTLIERS : 0.00  %
REMARK   3     ALLOWED  : 1.55  %
REMARK   3     FAVORED  : 98.45 %
REMARK   3   ROTAMER OUTLIERS : 1.21 %
REMARK   3   CBETA DEVIATIONS : 0
REMARK   3   PEPTIDE PLANE:
REMARK   3     CIS-PROLINE     : 0
REMARK   3     CIS-GENERAL     : 0
REMARK   3     TWISTED PROLINE : 0
REMARK   3     TWISTED GENERAL : 0
REMARK   3  
REMARK   3  ATOMIC DISPLACEMENT PARAMETERS.
REMARK   3   WILSON B : 20.00
REMARK   3   RMS(B_ISO_OR_EQUIVALENT_BONDED) : 4.42
REMARK   3   ATOMS          NUMBER OF ATOMS
REMARK   3                    ISO.  ANISO. 
REMARK   3    ALL         :   7878       0
REMARK   3    ALL (NO H)  :   3830       0
REMARK   3    SOLVENT     :    322       0
REMARK   3    NON-SOLVENT :   3508       0
REMARK   3    HYDROGENS   :   4048       0
REMARK   3
REMARK   3
REMARK   3   OTHER REFINEMENT REMARKS:
REMARK   3   XRAY REFINEMENT USING QUANTUM MECHANICAL FUNCTIONAL
REMARK   3   PROGRAM      :QuantumBio DivCon 6 build-7.1.1-b4015.17
REMARK   3   AUTHORS      :BORBULEVYCH O.Y., PLUMLEY J., 
REMARK   3                :MARTIN, R.I., WESTERHOFF L.M. 
REMARK   3
REMARK   3   REFERENCE     :BORBULEVYCH O.Y., PLUMLEY J.A.,
REMARK   3                 :MARTIN, R.I., MERZ, K.M.,  WESTERHOFF L.M.
REMARK   3                 :ACTA CRYSTLLOGRAPHICA SECTION D, 2014, 
REMARK   3                 :V. D70, pp. 1233-1247
REMARK   3   QM METHOD(HAMILTONIAN): PM6 AMBERFF14
REMARK   3   REGION QM REFINEMENT: 
REMARK   3      MAIN/BUFFER QM REGION RADII (A): 3.0 / 0.0
REMARK   3      LIGAND / STRAIN ENERGY: DES_B_128 / 5.09 KCAL/MOLE
REMARK   3      LIGAND / STRAIN ENERGY: DES_C_129 / 0.24 KCAL/MOLE
REMARK   3      LIGAND / STRAIN ENERGY: DES_D_128 / 1.11 KCAL/MOLE
REMARK   3
HELIX    1   1 THR A   75  ALA A   81  1               Generated by MOE    7
HELIX    2   2 THR B   75  ALA B   81  1               Generated by MOE    7
HELIX    3   3 THR C   75  ALA C   81  1               Generated by MOE    7
HELIX    4   4 THR D   75  ALA D   81  1               Generated by MOE    7
SHEET    1       LEU A  12  ASP A  18                  Generated by MOE
SHEET    2       SER A  23  PRO A  24                  Generated by MOE
SHEET    3       ALA A  29  LYS A  35                  Generated by MOE
SHEET    4       TRP A  41  LYS A  48                  Generated by MOE
SHEET    5       GLU A  54  LEU A  55                  Generated by MOE
SHEET    6       GLY A  67  ILE A  73                  Generated by MOE
SHEET    7       ALA A  91  ALA A  97                  Generated by MOE
SHEET    8       ARG A 104  ARG A 104                  Generated by MOE
SHEET    9       TYR A 105  LEU A 111                  Generated by MOE
SHEET   10       SER A 112  SER A 112                  Generated by MOE
SHEET   11       SER A 115  THR A 123                  Generated by MOE
SHEET   12       LEU B  12  ASP B  18                  Generated by MOE
SHEET   13       SER B  23  PRO B  24                  Generated by MOE
SHEET   14       ALA B  29  LYS B  35                  Generated by MOE
SHEET   15       TRP B  41  LYS B  48                  Generated by MOE
SHEET   16       GLU B  54  LEU B  55                  Generated by MOE
SHEET   17       GLY B  67  ILE B  73                  Generated by MOE
SHEET   18       ALA B  91  ALA B  97                  Generated by MOE
SHEET   19       ARG B 104  ARG B 104                  Generated by MOE
SHEET   20       TYR B 105  LEU B 111                  Generated by MOE
SHEET   21       SER B 112  SER B 112                  Generated by MOE
SHEET   22       SER B 115  THR B 123                  Generated by MOE
SHEET   23       LEU C  12  ASP C  18                  Generated by MOE
SHEET   24       SER C  23  PRO C  24                  Generated by MOE
SHEET   25       ALA C  29  LYS C  35                  Generated by MOE
SHEET   26       TRP C  41  LYS C  48                  Generated by MOE
SHEET   27       GLU C  54  LEU C  55                  Generated by MOE
SHEET   28       GLY C  67  ILE C  73                  Generated by MOE
SHEET   29       ALA C  91  ALA C  97                  Generated by MOE
SHEET   30       ARG C 104  ARG C 104                  Generated by MOE
SHEET   31       TYR C 105  LEU C 111                  Generated by MOE
SHEET   32       SER C 112  SER C 112                  Generated by MOE
SHEET   33       SER C 115  THR C 123                  Generated by MOE
SHEET   34       LEU D  12  ASP D  18                  Generated by MOE
SHEET   35       SER D  23  PRO D  24                  Generated by MOE
SHEET   36       ALA D  29  LYS D  35                  Generated by MOE
SHEET   37       TRP D  41  LYS D  48                  Generated by MOE
SHEET   38       GLU D  54  LEU D  55                  Generated by MOE
SHEET   39       GLY D  67  ILE D  73                  Generated by MOE
SHEET   40       ALA D  91  ALA D  97                  Generated by MOE
SHEET   41       ARG D 104  ARG D 104                  Generated by MOE
SHEET   42       TYR D 105  LEU D 111                  Generated by MOE
SHEET   43       SER D 112  SER D 112                  Generated by MOE
SHEET   44       SER D 115  THR D 123                  Generated by MOE
CRYST1   74.271   96.961   81.717  90.00 107.94  90.00 C 1 2 1
SCALE1      0.013464  0.000000  0.004359        0.00000
SCALE2      0.000000  0.010313  0.000000        0.00000
SCALE3      0.000000  0.000000  0.012863        0.00000
ATOM      1  CA  CYS A  10       2.324  49.015  33.009  1.00 49.69           C
ATOM      2  C   CYS A  10       3.028  49.393  34.321  1.00 46.52           C
ATOM      3  O   CYS A  10       3.284  50.569  34.576  1.00 52.34           O
ATOM      4  CB  CYS A  10       2.592  49.961  31.828  1.00 58.96           C
ATOM      5  SG  CYS A  10       4.344  49.931  31.339  0.88 60.87           S1-
ATOM      6  HB2 CYS A  10       2.319  50.977  32.117  1.00 70.77           H
ATOM      7  HB3 CYS A  10       1.982  49.661  30.977  1.00 70.77           H
ATOM      8  N   PRO A  11       3.348  48.397  35.164  1.00 46.78           N
ATOM      9  CA  PRO A  11       3.936  48.621  36.483  1.00 41.76           C
ATOM     10  C   PRO A  11       5.471  48.604  36.520  1.00 37.27           C
ATOM     11  O   PRO A  11       6.043  48.787  37.593  1.00 34.56           O
ATOM     12  CB  PRO A  11       3.420  47.433  37.300  1.00 43.94           C
ATOM     13  CG  PRO A  11       3.458  46.303  36.280  1.00 38.53           C
ATOM     14  CD  PRO A  11       2.945  47.001  35.019  1.00 42.70           C
ATOM     15  HA  PRO A  11       3.538  49.515  36.951  1.00 50.12           H
ATOM     16  HB2 PRO A  11       3.997  47.214  38.197  1.00 52.74           H
ATOM     17  HB3 PRO A  11       2.380  47.635  37.560  1.00 52.74           H
ATOM     18  HG2 PRO A  11       4.481  45.944  36.176  1.00 46.25           H
ATOM     19  HG3 PRO A  11       2.784  45.493  36.554  1.00 46.25           H
ATOM     20  HD2 PRO A  11       3.397  46.537  34.146  1.00 51.25           H
ATOM     21  HD3 PRO A  11       1.856  46.935  35.010  1.00 51.25           H
ATOM     22  N   LEU A  12       6.133  48.345  35.389  1.00 31.03           N
ATOM     23  CA  LEU A  12       7.582  48.408  35.251  1.00 25.89           C
ATOM     24  C   LEU A  12       7.898  49.182  33.971  1.00 29.00           C
ATOM     25  O   LEU A  12       7.575  48.725  32.875  1.00 30.70           O
ATOM     26  CB  LEU A  12       8.209  47.011  35.265  1.00 31.60           C
ATOM     27  CG  LEU A  12       9.741  47.036  35.205  1.00 27.74           C
ATOM     28  CD1 LEU A  12      10.368  47.845  36.367  1.00 32.13           C
ATOM     29  CD2 LEU A  12      10.247  45.593  35.253  1.00 28.52           C
ATOM     30  H   LEU A  12       5.598  48.162  34.553  1.00 37.25           H
ATOM     31  HA  LEU A  12       7.974  48.972  36.096  1.00 31.08           H
ATOM     32  HB2 LEU A  12       7.896  46.497  36.176  1.00 37.93           H
ATOM     33  HB3 LEU A  12       7.838  46.448  34.409  1.00 37.93           H
ATOM     34  HG  LEU A  12      10.051  47.485  34.261  1.00 33.30           H
ATOM     35 HD11 LEU A  12      11.452  47.734  36.347  1.00 38.57           H
ATOM     36 HD12 LEU A  12      10.141  48.905  36.262  1.00 38.57           H
ATOM     37 HD13 LEU A  12       9.990  47.486  37.325  1.00 38.57           H
ATOM     38 HD21 LEU A  12      11.333  45.588  35.158  1.00 34.23           H
ATOM     39 HD22 LEU A  12       9.966  45.127  36.198  1.00 34.23           H
ATOM     40 HD23 LEU A  12       9.821  45.023  34.427  1.00 34.23           H
ATOM     41  N   MET A  13       8.510  50.362  34.131  1.00 24.23           N
ATOM     42  CA  MET A  13       8.916  51.222  33.036  1.00 28.14           C
ATOM     43  C   MET A  13      10.393  51.556  33.202  1.00 23.56           C
ATOM     44  O   MET A  13      10.849  51.835  34.313  1.00 24.66           O
ATOM     45  CB  MET A  13       8.017  52.461  33.019  1.00 27.81           C
ATOM     46  CG  MET A  13       8.022  53.129  31.640  1.00 44.84           C
ATOM     47  SD  MET A  13       9.376  54.289  31.319  1.00 49.75           S
ATOM     48  CE  MET A  13       8.644  55.789  32.010  1.00 46.72           C
ATOM     49  H   MET A  13       8.713  50.685  35.069  1.00 29.08           H
ATOM     50  HA  MET A  13       8.785  50.692  32.094  1.00 33.79           H
ATOM     51  HB2 MET A  13       6.993  52.152  33.239  1.00 33.38           H
ATOM     52  HB3 MET A  13       8.330  53.173  33.783  1.00 33.38           H
ATOM     53  HG2 MET A  13       8.009  52.369  30.858  1.00 53.82           H
ATOM     54  HG3 MET A  13       7.093  53.692  31.562  1.00 53.82           H
ATOM     55  HE1 MET A  13       9.362  56.605  31.934  1.00 56.08           H
ATOM     56  HE2 MET A  13       7.746  56.052  31.453  1.00 56.08           H
ATOM     57  HE3 MET A  13       8.390  55.624  33.056  1.00 56.08           H
ATOM     58  N   VAL A  14      11.141  51.472  32.106  1.00 19.92           N
ATOM     59  CA  VAL A  14      12.574  51.731  32.078  1.00 22.22           C
ATOM     60  C   VAL A  14      12.805  52.865  31.092  1.00 24.55           C
ATOM     61  O   VAL A  14      12.297  52.840  29.981  1.00 21.77           O
ATOM     62  CB  VAL A  14      13.384  50.469  31.759  1.00 21.09           C
ATOM     63  CG1 VAL A  14      14.890  50.789  31.674  1.00 21.89           C
ATOM     64  CG2 VAL A  14      13.156  49.385  32.812  1.00 27.14           C
ATOM     65  H   VAL A  14      10.705  51.216  31.232  1.00 23.92           H
ATOM     66  HA  VAL A  14      12.889  52.060  33.061  1.00 26.68           H
ATOM     67  HB  VAL A  14      13.067  50.074  30.793  1.00 25.32           H
ATOM     68 HG11 VAL A  14      15.454  49.876  31.479  1.00 26.28           H
ATOM     69 HG12 VAL A  14      15.091  51.488  30.863  1.00 26.28           H
ATOM     70 HG13 VAL A  14      15.234  51.216  32.615  1.00 26.28           H
ATOM     71 HG21 VAL A  14      13.737  48.498  32.559  1.00 32.58           H
ATOM     72 HG22 VAL A  14      13.467  49.743  33.792  1.00 32.58           H
ATOM     73 HG23 VAL A  14      12.102  49.111  32.848  1.00 32.58           H
ATOM     74  N   LYS A  15      13.558  53.878  31.511  1.00 20.27           N
ATOM     75  CA  LYS A  15      13.828  55.061  30.717  1.00 20.43           C
ATOM     76  C   LYS A  15      15.348  55.305  30.769  1.00 18.55           C
ATOM     77  O   LYS A  15      15.945  55.349  31.815  1.00 20.64           O
ATOM     78  CB  LYS A  15      13.085  56.297  31.293  1.00 23.76           C
ATOM     79  CG  LYS A  15      13.456  57.572  30.546  1.00 37.46           C
ATOM     80  CD  LYS A  15      12.300  58.585  30.525  1.00 45.86           C
ATOM     81  CE  LYS A  15      12.550  59.600  29.406  1.00 44.15           C
ATOM     82  NZ  LYS A  15      11.349  60.525  29.248  1.00 49.50           N1+
ATOM     83  H   LYS A  15      13.955  53.817  32.423  1.00 24.34           H
ATOM     84  HA  LYS A  15      13.497  54.924  29.657  1.00 24.53           H
ATOM     85  HB2 LYS A  15      12.001  56.090  31.253  1.00 28.52           H
ATOM     86  HB3 LYS A  15      13.324  56.396  32.373  1.00 28.52           H
ATOM     87  HG2 LYS A  15      14.354  58.029  31.016  1.00 44.97           H
ATOM     88  HG3 LYS A  15      13.752  57.326  29.504  1.00 44.97           H
ATOM     89  HD2 LYS A  15      11.345  58.044  30.383  1.00 55.04           H
ATOM     90  HD3 LYS A  15      12.232  59.084  31.513  1.00 55.04           H
ATOM     91  HE2 LYS A  15      13.461  60.215  29.631  1.00 53.00           H
ATOM     92  HE3 LYS A  15      12.747  59.083  28.434  1.00 53.00           H
ATOM     93  HZ1 LYS A  15      11.476  61.174  28.452  1.00 59.41           H
ATOM     94  HZ2 LYS A  15      10.490  59.968  29.067  1.00 59.41           H
ATOM     95  HZ3 LYS A  15      11.200  61.093  30.116  1.00 59.41           H
ATOM     96  N   VAL A  16      15.919  55.478  29.571  1.00 16.61           N
ATOM     97  CA  VAL A  16      17.355  55.567  29.342  1.00 15.79           C
ATOM     98  C   VAL A  16      17.678  56.822  28.527  1.00 18.71           C
ATOM     99  O   VAL A  16      17.198  56.989  27.401  1.00 17.57           O
ATOM    100  CB  VAL A  16      17.868  54.284  28.677  1.00 16.20           C
ATOM    101  CG1 VAL A  16      19.404  54.289  28.630  1.00 18.70           C
ATOM    102  CG2 VAL A  16      17.438  53.000  29.425  1.00 19.43           C
ATOM    103  H   VAL A  16      15.331  55.466  28.753  1.00 19.95           H
ATOM    104  HA  VAL A  16      17.858  55.646  30.302  1.00 18.96           H
ATOM    105  HB  VAL A  16      17.487  54.231  27.656  1.00 19.45           H
ATOM    106 HG11 VAL A  16      19.757  53.420  28.075  1.00 22.45           H
ATOM    107 HG12 VAL A  16      19.779  55.184  28.137  1.00 22.45           H
ATOM    108 HG13 VAL A  16      19.803  54.257  29.645  1.00 22.45           H
ATOM    109 HG21 VAL A  16      17.864  52.128  28.925  1.00 23.32           H
ATOM    110 HG22 VAL A  16      17.789  53.021  30.457  1.00 23.32           H
ATOM    111 HG23 VAL A  16      16.354  52.901  29.415  1.00 23.32           H
ATOM    112  N   LEU A  17      18.526  57.682  29.098  1.00 15.95           N
ATOM    113  CA  LEU A  17      19.024  58.900  28.467  1.00 12.60           C
ATOM    114  C   LEU A  17      20.569  58.846  28.329  1.00 15.83           C
ATOM    115  O   LEU A  17      21.304  58.222  29.057  1.00 14.26           O
ATOM    116  CB  LEU A  17      18.639  60.157  29.268  1.00 13.28           C
ATOM    117  CG  LEU A  17      17.102  60.367  29.321  1.00 21.16           C
ATOM    118  CD1 LEU A  17      16.746  61.589  30.167  1.00 36.79           C
ATOM    119  CD2 LEU A  17      16.502  60.574  27.920  1.00 20.78           C
ATOM    120  H   LEU A  17      18.919  57.429  29.988  1.00 19.16           H
ATOM    121  HA  LEU A  17      18.604  59.015  27.430  1.00 15.13           H
ATOM    122  HB2 LEU A  17      19.023  60.067  30.305  1.00 15.95           H
ATOM    123  HB3 LEU A  17      19.127  61.045  28.830  1.00 15.95           H
ATOM    124  HG  LEU A  17      16.645  59.460  29.788  1.00 25.41           H
ATOM    125 HD11 LEU A  17      15.709  61.897  30.021  1.00 44.16           H
ATOM    126 HD12 LEU A  17      16.874  61.367  31.236  1.00 44.16           H
ATOM    127 HD13 LEU A  17      17.391  62.444  29.937  1.00 44.16           H
ATOM    128 HD21 LEU A  17      15.534  61.078  27.955  1.00 24.95           H
ATOM    129 HD22 LEU A  17      17.154  61.194  27.295  1.00 24.95           H
ATOM    130 HD23 LEU A  17      16.351  59.613  27.429  1.00 24.95           H
ATOM    131  N   ASP A  18      21.020  59.565  27.288  1.00 11.80           N
ATOM    132  CA  ASP A  18      22.399  59.724  26.877  1.00 14.07           C
ATOM    133  C   ASP A  18      22.870  61.127  27.276  1.00 14.90           C
ATOM    134  O   ASP A  18      22.382  62.133  26.727  1.00 12.33           O
ATOM    135  CB  ASP A  18      22.502  59.441  25.361  1.00 16.62           C
ATOM    136  CG  ASP A  18      23.880  59.652  24.732  1.00 18.39           C
ATOM    137  OD1 ASP A  18      24.710  60.368  25.311  1.00 13.39           O
ATOM    138  OD2 ASP A  18      24.127  59.071  23.652  1.00 19.53           O1-
ATOM    139  H   ASP A  18      20.348  60.087  26.748  1.00 14.17           H
ATOM    140  HA  ASP A  18      23.012  58.977  27.390  1.00 16.90           H
ATOM    141  HB2 ASP A  18      22.144  58.438  25.139  1.00 19.96           H
ATOM    142  HB3 ASP A  18      21.827  60.117  24.840  1.00 19.96           H
ATOM    143  N   ALA A  19      23.800  61.167  28.243  1.00 14.52           N
ATOM    144  CA  ALA A  19      24.369  62.394  28.833  1.00 11.18           C
ATOM    145  C   ALA A  19      25.405  63.077  27.936  1.00 17.22           C
ATOM    146  O   ALA A  19      25.731  64.242  28.176  1.00 16.16           O
ATOM    147  CB  ALA A  19      25.029  62.047  30.157  1.00 11.88           C
ATOM    148  H   ALA A  19      24.150  60.293  28.614  1.00 17.44           H
ATOM    149  HA  ALA A  19      23.558  63.098  29.028  1.00 13.43           H
ATOM    150  HB1 ALA A  19      25.324  62.952  30.687  1.00 14.27           H
ATOM    151  HB2 ALA A  19      24.354  61.467  30.774  1.00 14.27           H
ATOM    152  HB3 ALA A  19      25.917  61.458  29.953  1.00 14.27           H
ATOM    153  N   VAL A  20      25.962  62.330  26.969  1.00 14.66           N
ATOM    154  CA  VAL A  20      26.956  62.827  26.014  1.00 15.37           C
ATOM    155  C   VAL A  20      26.271  63.617  24.890  1.00 14.85           C
ATOM    156  O   VAL A  20      26.753  64.681  24.523  1.00 18.83           O
ATOM    157  CB  VAL A  20      27.814  61.677  25.453  1.00 15.96           C
ATOM    158  CG1 VAL A  20      28.809  62.140  24.375  1.00 21.48           C
ATOM    159  CG2 VAL A  20      28.618  61.018  26.577  1.00 19.26           C
ATOM    160  H   VAL A  20      25.638  61.378  26.854  1.00 17.60           H
ATOM    161  HA  VAL A  20      27.623  63.511  26.544  1.00 18.46           H
ATOM    162  HB  VAL A  20      27.165  60.924  25.010  1.00 19.16           H
ATOM    163 HG11 VAL A  20      29.384  61.289  24.010  1.00 25.79           H
ATOM    164 HG12 VAL A  20      28.285  62.576  23.524  1.00 25.79           H
ATOM    165 HG13 VAL A  20      29.490  62.881  24.795  1.00 25.79           H
ATOM    166 HG21 VAL A  20      29.242  60.242  26.140  1.00 23.12           H
ATOM    167 HG22 VAL A  20      29.253  61.753  27.072  1.00 23.12           H
ATOM    168 HG23 VAL A  20      27.947  60.572  27.312  1.00 23.12           H
ATOM    169  N   ARG A  21      25.189  63.073  24.333  1.00 19.12           N
ATOM    170  CA  ARG A  21      24.514  63.623  23.157  1.00 19.53           C
ATOM    171  C   ARG A  21      23.289  64.449  23.531  1.00 17.77           C
ATOM    172  O   ARG A  21      22.760  65.161  22.681  1.00 16.26           O
ATOM    173  CB  ARG A  21      24.180  62.484  22.190  1.00 18.39           C
ATOM    174  CG  ARG A  21      25.466  61.735  21.798  1.00 16.75           C
ATOM    175  CD  ARG A  21      25.270  60.828  20.579  1.00 21.61           C
ATOM    176  NE  ARG A  21      24.257  59.797  20.834  1.00 17.51           N
ATOM    177  CZ  ARG A  21      23.539  59.178  19.901  1.00 21.00           C
ATOM    178  NH1 ARG A  21      23.688  59.486  18.619  1.00 21.61           N
ATOM    179  NH2 ARG A  21      22.655  58.253  20.249  1.00 20.62           N1+
ATOM    180  H   ARG A  21      24.878  62.172  24.673  1.00 22.95           H
ATOM    181  HA  ARG A  21      25.196  64.297  22.637  1.00 23.45           H
ATOM    182  HB2 ARG A  21      23.481  61.798  22.670  1.00 22.08           H
ATOM    183  HB3 ARG A  21      23.706  62.893  21.296  1.00 22.08           H
ATOM    184  HG2 ARG A  21      26.230  62.469  21.538  1.00 20.12           H
ATOM    185  HG3 ARG A  21      25.834  61.142  22.636  1.00 20.12           H
ATOM    186  HD2 ARG A  21      24.965  61.451  19.740  1.00 25.95           H
ATOM    187  HD3 ARG A  21      26.215  60.345  20.332  1.00 25.95           H
ATOM    188  HE  ARG A  21      24.116  59.531  21.801  1.00 21.02           H
ATOM    189 HH11 ARG A  21      24.364  60.182  18.341  1.00 25.94           H
ATOM    190 HH12 ARG A  21      23.131  59.004  17.930  1.00 25.94           H
ATOM    191 HH21 ARG A  21      22.527  58.012  21.220  1.00 24.76           H
ATOM    192 HH22 ARG A  21      22.103  57.783  19.548  1.00 24.76           H
ATOM    193  N   GLY A  22      22.813  64.328  24.773  1.00 13.16           N
ATOM    194  CA  GLY A  22      21.609  64.986  25.246  1.00 15.15           C
ATOM    195  C   GLY A  22      20.383  64.471  24.513  1.00 18.24           C
ATOM    196  O   GLY A  22      19.599  65.246  23.967  1.00 15.85           O
ATOM    197  H   GLY A  22      23.265  63.679  25.400  1.00 15.80           H
ATOM    198  HA2 GLY A  22      21.499  64.800  26.313  1.00 18.19           H
ATOM    199  HA3 GLY A  22      21.695  66.061  25.074  1.00 18.19           H
ATOM    200  N   SER A  23      20.241  63.151  24.465  1.00 17.07           N
ATOM    201  CA  SER A  23      19.183  62.524  23.680  1.00 19.36           C
ATOM    202  C   SER A  23      18.642  61.315  24.424  1.00 17.84           C
ATOM    203  O   SER A  23      19.348  60.744  25.253  1.00 16.73           O
ATOM    204  CB  SER A  23      19.779  62.128  22.316  1.00 20.17           C
ATOM    205  OG  SER A  23      20.722  61.085  22.438  1.00 30.93           O
ATOM    206  H   SER A  23      20.933  62.554  24.897  1.00 20.50           H
ATOM    207  HA  SER A  23      18.362  63.221  23.510  1.00 23.24           H
ATOM    208  HB2 SER A  23      18.977  61.801  21.654  1.00 24.21           H
ATOM    209  HB3 SER A  23      20.293  62.988  21.869  1.00 24.21           H
ATOM    210  HG  SER A  23      20.257  60.269  22.643  1.00 37.12           H
ATOM    211  N   PRO A  24      17.436  60.837  24.087  1.00 16.91           N
ATOM    212  CA  PRO A  24      17.094  59.480  24.462  1.00 21.53           C
ATOM    213  C   PRO A  24      18.083  58.487  23.863  1.00 19.04           C
ATOM    214  O   PRO A  24      18.698  58.720  22.812  1.00 17.24           O
ATOM    215  CB  PRO A  24      15.679  59.274  23.931  1.00 20.35           C
ATOM    216  CG  PRO A  24      15.508  60.292  22.821  1.00 26.26           C
ATOM    217  CD  PRO A  24      16.453  61.435  23.188  1.00 17.82           C
ATOM    218  HA  PRO A  24      17.037  59.366  25.535  1.00 25.84           H
ATOM    219  HB2 PRO A  24      15.472  58.261  23.597  1.00 24.43           H
ATOM    220  HB3 PRO A  24      15.010  59.565  24.741  1.00 24.43           H
ATOM    221  HG2 PRO A  24      15.787  59.843  21.867  1.00 31.52           H
ATOM    222  HG3 PRO A  24      14.480  60.656  22.792  1.00 31.52           H
ATOM    223  HD2 PRO A  24      16.902  61.805  22.270  1.00 21.40           H
ATOM    224  HD3 PRO A  24      15.893  62.209  23.714  1.00 21.40           H
ATOM    225  N   ALA A  25      18.234  57.361  24.554  1.00 15.77           N
ATOM    226  CA  ALA A  25      19.034  56.246  24.085  1.00 18.63           C
ATOM    227  C   ALA A  25      18.068  55.228  23.495  1.00 20.51           C
ATOM    228  O   ALA A  25      17.278  54.627  24.215  1.00 19.51           O
ATOM    229  CB  ALA A  25      19.849  55.667  25.248  1.00 16.81           C
ATOM    230  H   ALA A  25      17.720  57.236  25.415  1.00 18.93           H
ATOM    231  HA  ALA A  25      19.736  56.584  23.321  1.00 22.36           H
ATOM    232  HB1 ALA A  25      20.503  54.879  24.879  1.00 20.18           H
ATOM    233  HB2 ALA A  25      20.462  56.451  25.696  1.00 20.18           H
ATOM    234  HB3 ALA A  25      19.173  55.264  25.998  1.00 20.18           H
ATOM    235  N   ILE A  26      18.107  55.062  22.183  1.00 21.07           N
ATOM    236  CA  ILE A  26      17.132  54.242  21.463  1.00 24.26           C
ATOM    237  C   ILE A  26      17.746  52.879  21.154  1.00 23.33           C
ATOM    238  O   ILE A  26      18.961  52.766  21.021  1.00 24.84           O
ATOM    239  CB  ILE A  26      16.637  54.981  20.198  1.00 27.70           C
ATOM    240  CG1 ILE A  26      17.613  54.818  19.034  1.00 32.43           C
ATOM    241  CG2 ILE A  26      16.295  56.457  20.479  1.00 29.69           C
ATOM    242  H   ILE A  26      18.813  55.544  21.645  1.00 25.30           H
ATOM    243  HA  ILE A  26      16.253  54.080  22.088  1.00 29.12           H
ATOM    244  HB  ILE A  26      15.711  54.495  19.884  1.00 33.25           H
ATOM    245 HG11 ILE A  26      18.591  55.216  19.292  1.00 38.92           H
ATOM    246 HG13 ILE A  26      17.224  55.307  18.141  1.00 38.92           H
ATOM    247 HG21 ILE A  26      15.564  56.520  21.285  1.00 35.65           H
ATOM    248 HG22 ILE A  26      17.179  57.018  20.775  1.00 35.65           H
ATOM    249 HG23 ILE A  26      15.882  56.923  19.582  1.00 35.65           H
ATOM    250  N   ASN A  27      16.912  51.835  21.045  1.00 25.45           N
ATOM    251  CA  ASN A  27      17.326  50.458  20.770  1.00 29.59           C
ATOM    252  C   ASN A  27      18.282  49.843  21.789  1.00 29.33           C
ATOM    253  O   ASN A  27      19.073  48.970  21.448  1.00 27.16           O
ATOM    254  CB  ASN A  27      17.804  50.296  19.310  1.00 37.07           C
ATOM    255  CG  ASN A  27      16.626  50.209  18.366  1.00 42.62           C
ATOM    256  OD1 ASN A  27      15.652  49.516  18.648  1.00 36.76           O
ATOM    257  ND2 ASN A  27      16.754  50.823  17.193  1.00 39.59           N
ATOM    258  H   ASN A  27      15.923  51.994  21.175  1.00 30.55           H
ATOM    259  HA  ASN A  27      16.422  49.867  20.884  1.00 35.53           H
ATOM    260  HB2 ASN A  27      18.485  51.097  19.018  1.00 44.50           H
ATOM    261  HB3 ASN A  27      18.323  49.345  19.213  1.00 44.50           H
ATOM    262 HD21 ASN A  27      16.019  50.750  16.504  1.00 47.52           H
ATOM    263 HD22 ASN A  27      17.598  51.337  16.992  1.00 47.52           H
ATOM    264  N   VAL A  28      18.170  50.250  23.055  1.00 28.06           N
ATOM    265  CA  VAL A  28      18.956  49.687  24.144  1.00 20.43           C
ATOM    266  C   VAL A  28      18.245  48.442  24.671  1.00 22.39           C
ATOM    267  O   VAL A  28      17.108  48.528  25.137  1.00 23.22           O
ATOM    268  CB  VAL A  28      19.187  50.726  25.265  1.00 22.61           C
ATOM    269  CG1 VAL A  28      20.143  50.148  26.318  1.00 22.61           C
ATOM    270  CG2 VAL A  28      19.810  52.011  24.709  1.00 20.70           C
ATOM    271  H   VAL A  28      17.493  50.965  23.281  1.00 33.69           H
ATOM    272  HA  VAL A  28      19.935  49.406  23.756  1.00 24.53           H
ATOM    273  HB  VAL A  28      18.242  50.975  25.748  1.00 27.14           H
ATOM    274 HG11 VAL A  28      20.308  50.884  27.105  1.00 27.15           H
ATOM    275 HG12 VAL A  28      19.716  49.255  26.771  1.00 27.15           H
ATOM    276 HG13 VAL A  28      21.102  49.895  25.864  1.00 27.15           H
ATOM    277 HG21 VAL A  28      19.970  52.711  25.526  1.00 24.86           H
ATOM    278 HG22 VAL A  28      20.766  51.780  24.244  1.00 24.86           H
ATOM    279 HG23 VAL A  28      19.157  52.478  23.972  1.00 24.86           H
ATOM    280  N   ALA A  29      18.933  47.301  24.637  1.00 24.82           N
ATOM    281  CA  ALA A  29      18.405  46.057  25.171  1.00 28.94           C
ATOM    282  C   ALA A  29      18.293  46.137  26.689  1.00 29.28           C
ATOM    283  O   ALA A  29      19.190  46.629  27.369  1.00 30.94           O
ATOM    284  CB  ALA A  29      19.248  44.870  24.701  1.00 31.39           C
ATOM    285  H   ALA A  29      19.874  47.302  24.272  1.00 29.80           H
ATOM    286  HA  ALA A  29      17.406  45.908  24.762  1.00 34.74           H
ATOM    287  HB1 ALA A  29      18.804  43.942  25.062  1.00 37.68           H
ATOM    288  HB2 ALA A  29      19.276  44.849  23.612  1.00 37.68           H
ATOM    289  HB3 ALA A  29      20.261  44.947  25.085  1.00 37.68           H
ATOM    290  N   VAL A  30      17.162  45.668  27.209  1.00 23.09           N
ATOM    291  CA  VAL A  30      16.880  45.568  28.625  1.00 24.90           C
ATOM    292  C   VAL A  30      16.384  44.141  28.887  1.00 30.91           C
ATOM    293  O   VAL A  30      15.410  43.713  28.267  1.00 32.07           O
ATOM    294  CB  VAL A  30      15.822  46.606  29.037  1.00 23.29           C
ATOM    295  CG1 VAL A  30      15.454  46.477  30.519  1.00 27.81           C
ATOM    296  CG2 VAL A  30      16.250  48.070  28.769  1.00 22.00           C
ATOM    297  H   VAL A  30      16.469  45.290  26.579  1.00 27.72           H
ATOM    298  HA  VAL A  30      17.790  45.750  29.186  1.00 29.90           H
ATOM    299  HB  VAL A  30      14.933  46.396  28.450  1.00 27.96           H
ATOM    300 HG11 VAL A  30      14.693  47.214  30.775  1.00 33.38           H
ATOM    301 HG12 VAL A  30      15.052  45.487  30.733  1.00 33.38           H
ATOM    302 HG13 VAL A  30      16.341  46.643  31.133  1.00 33.38           H
ATOM    303 HG21 VAL A  30      15.463  48.754  29.084  1.00 26.42           H
ATOM    304 HG22 VAL A  30      17.167  48.295  29.311  1.00 26.42           H
ATOM    305 HG23 VAL A  30      16.432  48.219  27.706  1.00 26.42           H
ATOM    306  N   HIS A  31      17.029  43.443  29.825  1.00 26.77           N
ATOM    307  CA  HIS A  31      16.662  42.108  30.303  1.00 30.49           C
ATOM    308  C   HIS A  31      16.376  42.168  31.802  1.00 31.01           C
ATOM    309  O   HIS A  31      17.219  42.595  32.593  1.00 32.34           O
ATOM    310  CB  HIS A  31      17.776  41.109  29.977  1.00 28.32           C
ATOM    311  CG  HIS A  31      18.040  40.953  28.499  1.00 35.93           C
ATOM    312  ND1 HIS A  31      18.898  41.747  27.737  1.00 34.73           N
ATOM    313  CD2 HIS A  31      17.470  40.011  27.683  1.00 37.31           C
ATOM    314  CE1 HIS A  31      18.858  41.248  26.497  1.00 39.40           C
ATOM    315  NE2 HIS A  31      17.998  40.218  26.427  1.00 38.34           N
ATOM    316  H   HIS A  31      17.830  43.873  30.264  1.00 32.13           H
ATOM    317  HA  HIS A  31      15.762  41.766  29.788  1.00 36.60           H
ATOM    318  HB2 HIS A  31      17.510  40.136  30.391  1.00 34.00           H
ATOM    319  HB3 HIS A  31      18.689  41.442  30.468  1.00 34.00           H
ATOM    320  HD2 HIS A  31      16.764  39.243  27.974  1.00 44.79           H
ATOM    321  HE1 HIS A  31      19.478  41.587  25.680  1.00 47.29           H
ATOM    322  HE2 HIS A  31      17.829  39.654  25.601  1.00 46.02           H
ATOM    323  N   VAL A  32      15.165  41.760  32.178  1.00 24.92           N
ATOM    324  CA  VAL A  32      14.697  41.665  33.550  1.00 24.28           C
ATOM    325  C   VAL A  32      14.735  40.202  33.971  1.00 34.70           C
ATOM    326  O   VAL A  32      14.406  39.314  33.186  1.00 32.65           O
ATOM    327  CB  VAL A  32      13.278  42.243  33.731  1.00 24.71           C
ATOM    328  CG1 VAL A  32      12.916  42.372  35.222  1.00 24.37           C
ATOM    329  CG2 VAL A  32      13.115  43.624  33.083  1.00 28.74           C
ATOM    330  H   VAL A  32      14.529  41.458  31.458  1.00 29.92           H
ATOM    331  HA  VAL A  32      15.358  42.253  34.168  1.00 29.15           H
ATOM    332  HB  VAL A  32      12.566  41.561  33.261  1.00 29.67           H
ATOM    333 HG11 VAL A  32      11.916  42.793  35.326  1.00 29.26           H
ATOM    334 HG12 VAL A  32      12.920  41.399  35.708  1.00 29.26           H
ATOM    335 HG13 VAL A  32      13.633  43.018  35.729  1.00 29.26           H
ATOM    336 HG21 VAL A  32      12.117  44.003  33.295  1.00 34.50           H
ATOM    337 HG22 VAL A  32      13.860  44.314  33.477  1.00 34.50           H
ATOM    338 HG23 VAL A  32      13.234  43.549  32.002  1.00 34.50           H
ATOM    339  N   PHE A  33      15.082  39.976  35.232  1.00 26.15           N
ATOM    340  CA  PHE A  33      15.118  38.678  35.896  1.00 30.10           C
ATOM    341  C   PHE A  33      14.399  38.759  37.247  1.00 39.63           C
ATOM    342  O   PHE A  33      14.338  39.830  37.851  1.00 33.89           O
ATOM    343  CB  PHE A  33      16.573  38.261  36.104  1.00 27.29           C
ATOM    344  CG  PHE A  33      17.408  38.220  34.836  1.00 34.80           C
ATOM    345  CD1 PHE A  33      18.039  39.391  34.361  1.00 36.56           C
ATOM    346  CD2 PHE A  33      17.543  37.016  34.112  1.00 41.27           C
ATOM    347  CE1 PHE A  33      18.805  39.358  33.182  1.00 31.17           C
ATOM    348  CE2 PHE A  33      18.301  36.985  32.928  1.00 30.39           C
ATOM    349  CZ  PHE A  33      18.937  38.153  32.464  1.00 33.53           C
ATOM    350  H   PHE A  33      15.347  40.772  35.792  1.00 31.40           H
ATOM    351  HA  PHE A  33      14.627  37.934  35.271  1.00 36.13           H
ATOM    352  HB2 PHE A  33      17.036  38.946  36.811  1.00 32.76           H
ATOM    353  HB3 PHE A  33      16.576  37.271  36.560  1.00 32.76           H
ATOM    354  HD1 PHE A  33      17.941  40.319  34.905  1.00 43.88           H
ATOM    355  HD2 PHE A  33      17.075  36.112  34.469  1.00 49.54           H
ATOM    356  HE1 PHE A  33      19.292  40.255  32.826  1.00 37.41           H
ATOM    357  HE2 PHE A  33      18.401  36.062  32.377  1.00 36.48           H
ATOM    358  HZ  PHE A  33      19.526  38.126  31.559  1.00 40.24           H
ATOM    359  N   ARG A  34      13.874  37.618  37.726  1.00 33.38           N
ATOM    360  CA  ARG A  34      13.353  37.422  39.080  1.00 36.02           C
ATOM    361  C   ARG A  34      14.260  36.427  39.797  1.00 44.37           C
ATOM    362  O   ARG A  34      14.620  35.401  39.219  1.00 33.52           O
ATOM    363  CB  ARG A  34      11.917  36.859  39.027  1.00 40.84           C
ATOM    364  CG  ARG A  34      10.961  37.602  39.969  1.00 41.76           C
ATOM    365  CD  ARG A  34       9.938  36.739  40.704  1.00 49.13           C
ATOM    366  NE  ARG A  34       8.941  36.148  39.794  1.00 54.25           N
ATOM    367  CZ  ARG A  34       8.062  35.193  40.133  1.00 53.58           C
ATOM    368  NH1 ARG A  34       7.957  34.737  41.382  1.00 52.95           N
ATOM    369  NH2 ARG A  34       7.271  34.678  39.198  1.00 55.56           N1+
ATOM    370  H   ARG A  34      13.958  36.788  37.155  1.00 40.07           H
ATOM    371  HA  ARG A  34      13.360  38.375  39.610  1.00 43.23           H
ATOM    372  HB2 ARG A  34      11.527  36.988  38.016  1.00 49.02           H
ATOM    373  HB3 ARG A  34      11.910  35.788  39.241  1.00 49.02           H
ATOM    374  HG2 ARG A  34      11.526  38.144  40.729  1.00 50.12           H
ATOM    375  HG3 ARG A  34      10.424  38.314  39.363  1.00 50.12           H
ATOM    376  HD2 ARG A  34      10.455  35.954  41.257  1.00 58.96           H
ATOM    377  HD3 ARG A  34       9.416  37.383  41.414  1.00 58.96           H
ATOM    378  HE  ARG A  34       8.965  36.455  38.834  1.00 65.12           H
ATOM    379 HH11 ARG A  34       8.548  35.124  42.108  1.00 63.56           H
ATOM    380 HH12 ARG A  34       7.289  34.020  41.612  1.00 63.56           H
ATOM    381 HH21 ARG A  34       7.330  35.009  38.248  1.00 66.69           H
ATOM    382 HH22 ARG A  34       6.610  33.957  39.442  1.00 66.69           H
ATOM    383  N   LYS A  35      14.601  36.713  41.055  1.00 32.18           N
ATOM    384  CA  LYS A  35      15.426  35.847  41.894  1.00 43.24           C
ATOM    385  C   LYS A  35      14.607  34.597  42.257  1.00 38.92           C
ATOM    386  O   LYS A  35      13.468  34.705  42.715  1.00 32.92           O
ATOM    387  CB  LYS A  35      15.856  36.636  43.144  1.00 37.35           C
ATOM    388  CG  LYS A  35      16.825  35.886  44.079  1.00 47.82           C
ATOM    389  CD  LYS A  35      18.291  36.307  43.934  1.00 48.63           C
ATOM    390  H   LYS A  35      14.240  37.560  41.468  1.00 38.62           H
ATOM    391  HA  LYS A  35      16.324  35.560  41.341  1.00 51.90           H
ATOM    392  HB2 LYS A  35      14.967  36.911  43.710  1.00 44.83           H
ATOM    393  HB3 LYS A  35      16.339  37.556  42.819  1.00 44.83           H
ATOM    394  HG2 LYS A  35      16.747  34.811  43.930  1.00 57.40           H
ATOM    395  HG3 LYS A  35      16.532  36.099  45.107  1.00 57.40           H
ATOM    396  HD1 LYS A  35      18.625  36.192  42.902  1.00 58.37           H
ATOM    397  HD3 LYS A  35      18.421  37.340  44.261  1.00 58.37           H
ATOM    398  N   ALA A  36      15.191  33.420  42.040  1.00 38.87           N
ATOM    399  CA  ALA A  36      14.619  32.133  42.430  1.00 49.51           C
ATOM    400  C   ALA A  36      15.087  31.747  43.841  1.00 51.63           C
ATOM    401  O   ALA A  36      16.066  32.287  44.359  1.00 54.31           O
ATOM    402  CB  ALA A  36      15.034  31.093  41.382  1.00 49.19           C
ATOM    403  H   ALA A  36      16.120  33.411  41.643  1.00 46.66           H
ATOM    404  HA  ALA A  36      13.529  32.190  42.425  1.00 59.43           H
ATOM    405  HB1 ALA A  36      14.631  30.115  41.646  1.00 59.04           H
ATOM    406  HB2 ALA A  36      14.643  31.381  40.405  1.00 59.04           H
ATOM    407  HB3 ALA A  36      16.120  31.030  41.324  1.00 59.04           H
ATOM    408  N   ALA A  37      14.378  30.807  44.478  1.00 61.94           N
ATOM    409  CA  ALA A  37      14.701  30.315  45.822  1.00 62.95           C
ATOM    410  C   ALA A  37      16.062  29.596  45.920  1.00 54.88           C
ATOM    411  CB  ALA A  37      13.567  29.407  46.289  1.00 52.74           C
ATOM    412  H   ALA A  37      13.589  30.390  44.005  1.00 74.35           H
ATOM    413  HA  ALA A  37      14.732  31.167  46.502  1.00 75.55           H
ATOM    414  HB1 ALA A  37      13.768  29.066  47.306  1.00 63.30           H
ATOM    415  HB2 ALA A  37      12.627  29.960  46.281  1.00 63.30           H
ATOM    416  HB3 ALA A  37      13.484  28.544  45.626  1.00 63.30           H
ATOM    417  N   ASP A  38      16.701  29.292  44.787  1.00 52.28           N
ATOM    418  CA  ASP A  38      18.070  28.797  44.697  1.00 48.09           C
ATOM    419  C   ASP A  38      19.151  29.902  44.566  1.00 57.04           C
ATOM    420  O   ASP A  38      20.329  29.591  44.397  1.00 54.38           O
ATOM    421  CB  ASP A  38      18.150  27.746  43.571  1.00 58.68           C
ATOM    422  CG  ASP A  38      17.342  28.186  42.353  1.00 63.03           C
ATOM    423  OD1 ASP A  38      17.848  29.073  41.634  1.00 54.84           O
ATOM    424  OD2 ASP A  38      16.206  27.681  42.206  1.00 63.90           O1-
ATOM    425  H   ASP A  38      16.225  29.442  43.906  1.00 62.75           H
ATOM    426  HA  ASP A  38      18.280  28.266  45.626  1.00 57.72           H
ATOM    427  HB2 ASP A  38      19.194  27.630  43.280  1.00 70.42           H
ATOM    428  HB3 ASP A  38      17.751  26.806  43.955  1.00 70.42           H
ATOM    429  N   ASP A  39      18.759  31.188  44.621  1.00 58.79           N
ATOM    430  CA  ASP A  39      19.599  32.363  44.347  1.00 60.36           C
ATOM    431  C   ASP A  39      20.090  32.483  42.884  1.00 54.23           C
ATOM    432  O   ASP A  39      21.012  33.254  42.612  1.00 55.67           O
ATOM    433  CB  ASP A  39      20.678  32.437  45.437  1.00 58.35           C
ATOM    434  CG  ASP A  39      20.134  32.769  46.798  1.00 41.29           C
ATOM    435  H   ASP A  39      17.770  31.372  44.719  1.00 70.56           H
ATOM    436  HA  ASP A  39      18.937  33.218  44.482  1.00 72.44           H
ATOM    437  HB2 ASP A  39      21.300  31.542  45.421  1.00 70.03           H
ATOM    438  HB3 ASP A  39      21.324  33.296  45.259  1.00 70.03           H
ATOM    439  N   THR A  40      19.453  31.769  41.939  1.00 48.10           N
ATOM    440  CA  THR A  40      19.674  31.922  40.501  1.00 49.76           C
ATOM    441  C   THR A  40      18.712  32.966  39.926  1.00 41.48           C
ATOM    442  O   THR A  40      17.670  33.253  40.515  1.00 45.14           O
ATOM    443  CB  THR A  40      19.490  30.575  39.798  1.00 48.49           C
ATOM    444  H   THR A  40      18.714  31.138  42.217  1.00 57.73           H
ATOM    445  HA  THR A  40      20.699  32.244  40.313  1.00 59.72           H
ATOM    446  N   TRP A  41      19.075  33.552  38.782  1.00 45.07           N
ATOM    447  CA  TRP A  41      18.309  34.610  38.132  1.00 42.61           C
ATOM    448  C   TRP A  41      17.504  34.050  36.964  1.00 37.68           C
ATOM    449  O   TRP A  41      18.059  33.737  35.910  1.00 45.32           O
ATOM    450  CB  TRP A  41      19.266  35.732  37.714  1.00 41.92           C
ATOM    451  CG  TRP A  41      19.768  36.539  38.868  1.00 42.99           C
ATOM    452  CD1 TRP A  41      21.030  36.560  39.349  1.00 46.59           C
ATOM    453  CD2 TRP A  41      19.007  37.463  39.701  1.00 35.08           C
ATOM    454  NE1 TRP A  41      21.108  37.449  40.400  1.00 46.15           N
ATOM    455  CE2 TRP A  41      19.891  38.038  40.657  1.00 41.31           C
ATOM    456  CE3 TRP A  41      17.661  37.889  39.727  1.00 35.54           C
ATOM    457  CZ2 TRP A  41      19.471  39.002  41.577  1.00 31.20           C
ATOM    458  CZ3 TRP A  41      17.236  38.880  40.628  1.00 36.33           C
ATOM    459  CH2 TRP A  41      18.141  39.432  41.549  1.00 30.34           C
ATOM    460  H   TRP A  41      19.944  33.279  38.345  1.00 54.10           H
ATOM    461  HA  TRP A  41      17.602  35.036  38.846  1.00 51.15           H
ATOM    462  HB2 TRP A  41      20.108  35.312  37.161  1.00 50.32           H
ATOM    463  HB3 TRP A  41      18.727  36.408  37.052  1.00 50.32           H
ATOM    464  HD1 TRP A  41      21.858  35.988  38.957  1.00 55.92           H
ATOM    465  HE1 TRP A  41      21.969  37.668  40.892  1.00 55.40           H
ATOM    466  HE3 TRP A  41      16.958  37.472  39.023  1.00 42.66           H
ATOM    467  HZ2 TRP A  41      20.175  39.428  42.279  1.00 37.45           H
ATOM    468  HZ3 TRP A  41      16.212  39.221  40.609  1.00 43.60           H
ATOM    469  HH2 TRP A  41      17.828  40.208  42.220  1.00 36.42           H
ATOM    470  N   GLU A  42      16.188  33.941  37.153  1.00 36.60           N
ATOM    471  CA  GLU A  42      15.299  33.417  36.127  1.00 41.14           C
ATOM    472  C   GLU A  42      14.849  34.554  35.201  1.00 41.05           C
ATOM    473  O   GLU A  42      14.339  35.556  35.703  1.00 37.58           O
ATOM    474  CB  GLU A  42      14.084  32.778  36.806  1.00 46.23           C
ATOM    475  H   GLU A  42      15.778  34.255  38.022  1.00 43.93           H
ATOM    476  HA  GLU A  42      15.811  32.630  35.575  1.00 49.38           H
ATOM    477  HB1 GLU A  42      14.402  31.940  37.428  1.00 55.48           H
ATOM    478  HB3 GLU A  42      13.384  32.420  36.051  1.00 55.48           H
ATOM    479  N   PRO A  43      14.964  34.410  33.866  1.00 41.17           N
ATOM    480  CA  PRO A  43      14.390  35.353  32.911  1.00 39.41           C
ATOM    481  C   PRO A  43      12.929  35.691  33.227  1.00 43.35           C
ATOM    482  O   PRO A  43      12.113  34.798  33.458  1.00 38.14           O
ATOM    483  CB  PRO A  43      14.501  34.633  31.562  1.00 41.10           C
ATOM    484  CG  PRO A  43      15.780  33.816  31.725  1.00 43.24           C
ATOM    485  CD  PRO A  43      15.677  33.345  33.175  1.00 43.25           C
ATOM    486  HA  PRO A  43      15.008  36.250  32.863  1.00 47.31           H
ATOM    487  HB2 PRO A  43      13.664  33.937  31.478  1.00 49.33           H
ATOM    488  HB3 PRO A  43      14.527  35.297  30.698  1.00 49.33           H
ATOM    489  HG2 PRO A  43      15.786  32.950  31.063  1.00 51.90           H
ATOM    490  HG3 PRO A  43      16.655  34.444  31.553  1.00 51.90           H
ATOM    491  HD2 PRO A  43      15.094  32.425  33.219  1.00 51.91           H
ATOM    492  HD3 PRO A  43      16.689  33.215  33.564  1.00 51.91           H
ATOM    493  N   PHE A  44      12.617  36.993  33.245  1.00 31.13           N
ATOM    494  CA  PHE A  44      11.306  37.513  33.594  1.00 29.72           C
ATOM    495  C   PHE A  44      10.646  38.237  32.427  1.00 36.43           C
ATOM    496  O   PHE A  44       9.443  38.074  32.225  1.00 35.62           O
ATOM    497  CB  PHE A  44      11.416  38.427  34.817  1.00 26.74           C
ATOM    498  CG  PHE A  44      10.070  38.938  35.256  1.00 30.33           C
ATOM    499  CD1 PHE A  44       9.196  38.087  35.958  1.00 36.04           C
ATOM    500  CD2 PHE A  44       9.664  40.239  34.920  1.00 30.86           C
ATOM    501  CE1 PHE A  44       7.920  38.541  36.330  1.00 28.55           C
ATOM    502  CE2 PHE A  44       8.399  40.699  35.314  1.00 33.11           C
ATOM    503  CZ  PHE A  44       7.522  39.848  36.017  1.00 42.50           C
ATOM    504  H   PHE A  44      13.346  37.667  33.060  1.00 37.37           H
ATOM    505  HA  PHE A  44      10.655  36.681  33.866  1.00 35.67           H
ATOM    506  HB2 PHE A  44      11.864  37.865  35.636  1.00 32.10           H
ATOM    507  HB3 PHE A  44      12.063  39.271  34.580  1.00 32.10           H
ATOM    508  HD1 PHE A  44       9.503  37.080  36.202  1.00 43.26           H
ATOM    509  HD2 PHE A  44      10.325  40.889  34.366  1.00 37.05           H
ATOM    510  HE1 PHE A  44       7.253  37.892  36.877  1.00 34.28           H
ATOM    511  HE2 PHE A  44       8.118  41.715  35.099  1.00 39.75           H
ATOM    512  HZ  PHE A  44       6.555  40.202  36.342  1.00 51.01           H
ATOM    513  N   ALA A  45      11.414  39.068  31.702  1.00 32.91           N
ATOM    514  CA  ALA A  45      10.937  39.879  30.587  1.00 32.64           C
ATOM    515  C   ALA A  45      12.105  40.589  29.907  1.00 32.72           C
ATOM    516  O   ALA A  45      13.161  40.771  30.496  1.00 29.92           O
ATOM    517  CB  ALA A  45       9.932  40.928  31.069  1.00 33.88           C
ATOM    518  H   ALA A  45      12.396  39.146  31.932  1.00 39.50           H
ATOM    519  HA  ALA A  45      10.448  39.230  29.859  1.00 39.18           H
ATOM    520  HB1 ALA A  45       9.611  41.530  30.218  1.00 40.66           H
ATOM    521  HB2 ALA A  45       9.056  40.454  31.507  1.00 40.66           H
ATOM    522  HB3 ALA A  45      10.397  41.582  31.807  1.00 40.66           H
ATOM    523  N   SER A  46      11.923  41.002  28.655  1.00 31.02           N
ATOM    524  CA  SER A  46      12.917  41.767  27.933  1.00 33.55           C
ATOM    525  C   SER A  46      12.280  42.618  26.844  1.00 36.57           C
ATOM    526  O   SER A  46      11.105  42.457  26.501  1.00 29.51           O
ATOM    527  CB  SER A  46      14.005  40.841  27.376  1.00 36.06           C
ATOM    528  OG  SER A  46      13.468  39.981  26.391  1.00 39.04           O
ATOM    529  H   SER A  46      11.042  40.824  28.194  1.00 37.24           H
ATOM    530  HA  SER A  46      13.386  42.447  28.643  1.00 40.27           H
ATOM    531  HB2 SER A  46      14.800  41.441  26.933  1.00 43.28           H
ATOM    532  HB3 SER A  46      14.432  40.246  28.185  1.00 43.28           H
ATOM    533  HG  SER A  46      14.192  39.487  25.998  1.00 46.86           H
ATOM    534  N   GLY A  47      13.077  43.558  26.334  1.00 24.83           N
ATOM    535  CA  GLY A  47      12.676  44.503  25.304  1.00 32.53           C
ATOM    536  C   GLY A  47      13.847  45.392  24.894  1.00 32.65           C
ATOM    537  O   GLY A  47      14.966  45.204  25.367  1.00 26.50           O
ATOM    538  H   GLY A  47      14.023  43.635  26.686  1.00 29.81           H
ATOM    539  HA2 GLY A  47      12.329  43.950  24.432  1.00 39.04           H
ATOM    540  HA3 GLY A  47      11.857  45.113  25.686  1.00 39.04           H
ATOM    541  N   LYS A  48      13.576  46.352  24.000  1.00 27.10           N
ATOM    542  CA  LYS A  48      14.480  47.430  23.624  1.00 25.89           C
ATOM    543  C   LYS A  48      13.788  48.771  23.835  1.00 30.74           C
ATOM    544  O   LYS A  48      12.576  48.868  23.657  1.00 28.33           O
ATOM    545  CB  LYS A  48      14.913  47.293  22.157  1.00 34.73           C
ATOM    546  CG  LYS A  48      15.696  45.995  21.905  1.00 36.53           C
ATOM    547  CD  LYS A  48      16.713  46.155  20.769  1.00 43.67           C
ATOM    548  H   LYS A  48      12.636  46.411  23.634  1.00 32.53           H
ATOM    549  HA  LYS A  48      15.362  47.380  24.248  1.00 31.08           H
ATOM    550  HB2 LYS A  48      15.546  48.142  21.903  1.00 41.69           H
ATOM    551  HB3 LYS A  48      14.030  47.316  21.516  1.00 41.69           H
ATOM    552  HG2 LYS A  48      14.997  45.193  21.668  1.00 43.85           H
ATOM    553  HG3 LYS A  48      16.247  45.713  22.802  1.00 43.85           H
ATOM    554  HD1 LYS A  48      16.302  46.767  19.965  1.00 52.42           H
ATOM    555  HD3 LYS A  48      17.628  46.611  21.151  1.00 52.42           H
ATOM    556  N   THR A  49      14.544  49.814  24.205  1.00 21.96           N
ATOM    557  CA  THR A  49      13.978  51.145  24.329  1.00 23.33           C
ATOM    558  C   THR A  49      13.547  51.664  22.956  1.00 19.50           C
ATOM    559  O   THR A  49      14.170  51.388  21.928  1.00 22.36           O
ATOM    560  CB  THR A  49      14.997  52.133  24.930  1.00 19.91           C
ATOM    561  OG1 THR A  49      16.129  52.200  24.106  1.00 21.27           O
ATOM    562  CG2 THR A  49      15.412  51.716  26.344  1.00 19.02           C
ATOM    563  H   THR A  49      15.538  49.693  24.338  1.00 26.36           H
ATOM    564  HA  THR A  49      13.117  51.101  24.995  1.00 28.01           H
ATOM    565  HB  THR A  49      14.550  53.122  24.968  1.00 23.91           H
ATOM    566  HG1 THR A  49      16.487  53.094  24.148  1.00 25.54           H
ATOM    567 HG21 THR A  49      16.130  52.437  26.733  1.00 22.84           H
ATOM    568 HG22 THR A  49      14.539  51.698  26.996  1.00 22.84           H
ATOM    569 HG23 THR A  49      15.894  50.739  26.341  1.00 22.84           H
ATOM    570  N   SER A  50      12.475  52.448  22.980  1.00 22.77           N
ATOM    571  CA  SER A  50      11.899  53.151  21.839  1.00 21.73           C
ATOM    572  C   SER A  50      12.708  54.395  21.445  1.00 27.18           C
ATOM    573  O   SER A  50      13.739  54.694  22.044  1.00 20.06           O
ATOM    574  CB  SER A  50      10.457  53.533  22.196  1.00 22.89           C
ATOM    575  OG  SER A  50      10.436  54.597  23.127  1.00 29.49           O
ATOM    576  H   SER A  50      12.024  52.589  23.871  1.00 27.33           H
ATOM    577  HA  SER A  50      11.864  52.461  20.996  1.00 26.09           H
ATOM    578  HB2 SER A  50       9.945  53.854  21.289  1.00 27.48           H
ATOM    579  HB3 SER A  50       9.924  52.675  22.607  1.00 27.48           H
ATOM    580  HG  SER A  50      10.349  54.211  24.004  1.00 35.40           H
ATOM    581  N   GLU A  51      12.196  55.157  20.462  1.00 23.92           N
ATOM    582  CA  GLU A  51      12.759  56.438  20.038  1.00 24.76           C
ATOM    583  C   GLU A  51      12.760  57.526  21.140  1.00 24.41           C
ATOM    584  O   GLU A  51      13.524  58.488  21.060  1.00 22.72           O
ATOM    585  CB  GLU A  51      12.015  56.948  18.787  1.00 27.25           C
ATOM    586  CG  GLU A  51      12.334  56.062  17.575  1.00 32.07           C
ATOM    587  H   GLU A  51      11.339  54.864  20.020  1.00 28.71           H
ATOM    588  HA  GLU A  51      13.786  56.247  19.742  1.00 29.72           H
ATOM    589  HB2 GLU A  51      12.321  57.971  18.565  1.00 32.72           H
ATOM    590  HB3 GLU A  51      10.940  56.942  18.974  1.00 32.72           H
ATOM    591  HG1 GLU A  51      11.890  55.074  17.697  1.00 38.50           H
ATOM    592  HG3 GLU A  51      11.940  56.521  16.667  1.00 38.50           H
ATOM    593  N   SER A  52      11.891  57.408  22.154  1.00 19.92           N
ATOM    594  CA  SER A  52      11.863  58.302  23.311  1.00 25.82           C
ATOM    595  C   SER A  52      12.751  57.812  24.470  1.00 22.80           C
ATOM    596  O   SER A  52      12.789  58.453  25.521  1.00 21.18           O
ATOM    597  CB  SER A  52      10.422  58.490  23.755  1.00 26.10           C
ATOM    598  OG  SER A  52       9.939  57.296  24.311  1.00 34.19           O
ATOM    599  H   SER A  52      11.291  56.597  22.175  1.00 23.92           H
ATOM    600  HA  SER A  52      12.226  59.286  23.009  1.00 31.00           H
ATOM    601  HB2 SER A  52      10.373  59.285  24.499  1.00 31.34           H
ATOM    602  HB3 SER A  52       9.804  58.765  22.900  1.00 31.34           H
ATOM    603  HG  SER A  52       9.933  56.620  23.628  1.00 41.05           H
ATOM    604  N   GLY A  53      13.441  56.686  24.262  1.00 18.44           N
ATOM    605  CA  GLY A  53      14.368  56.070  25.192  1.00 22.99           C
ATOM    606  C   GLY A  53      13.637  55.234  26.245  1.00 20.58           C
ATOM    607  O   GLY A  53      14.235  54.922  27.264  1.00 19.08           O
ATOM    608  H   GLY A  53      13.341  56.224  23.369  1.00 22.14           H
ATOM    609  HA2 GLY A  53      15.032  55.417  24.634  1.00 27.60           H
ATOM    610  HA3 GLY A  53      14.941  56.847  25.697  1.00 27.60           H
ATOM    611  N   GLU A  54      12.355  54.908  26.029  1.00 21.08           N
ATOM    612  CA  GLU A  54      11.486  54.300  27.035  1.00 21.35           C
ATOM    613  C   GLU A  54      11.123  52.873  26.664  1.00 24.30           C
ATOM    614  O   GLU A  54      11.045  52.522  25.490  1.00 23.34           O
ATOM    615  CB  GLU A  54      10.213  55.131  27.219  1.00 21.31           C
ATOM    616  CG  GLU A  54      10.486  56.501  27.857  1.00 33.30           C
ATOM    617  CD  GLU A  54       9.233  57.348  28.124  1.00 43.86           C
ATOM    618  OE1 GLU A  54       8.113  56.869  27.848  1.00 42.76           O
ATOM    619  OE2 GLU A  54       9.407  58.479  28.628  1.00 44.31           O1-
ATOM    620  H   GLU A  54      11.924  55.200  25.166  1.00 25.31           H
ATOM    621  HA  GLU A  54      11.993  54.289  27.998  1.00 25.63           H
ATOM    622  HB2 GLU A  54       9.724  55.261  26.255  1.00 25.58           H
ATOM    623  HB3 GLU A  54       9.537  54.582  27.873  1.00 25.58           H
ATOM    624  HG2 GLU A  54      11.002  56.359  28.806  1.00 39.97           H
ATOM    625  HG3 GLU A  54      11.181  57.085  27.254  1.00 39.97           H
ATOM    626  N   LEU A  55      10.867  52.054  27.683  1.00 25.92           N
ATOM    627  CA  LEU A  55      10.463  50.675  27.529  1.00 23.94           C
ATOM    628  C   LEU A  55       9.345  50.401  28.520  1.00 32.64           C
ATOM    629  O   LEU A  55       9.551  50.397  29.732  1.00 30.17           O
ATOM    630  CB  LEU A  55      11.683  49.771  27.675  1.00 23.16           C
ATOM    631  CG  LEU A  55      11.347  48.271  27.663  1.00 27.36           C
ATOM    632  CD1 LEU A  55      10.530  47.837  26.432  1.00 33.07           C
ATOM    633  CD2 LEU A  55      12.675  47.528  27.702  1.00 29.84           C
ATOM    634  H   LEU A  55      10.977  52.401  28.625  1.00 31.12           H
ATOM    635  HA  LEU A  55      10.070  50.537  26.523  1.00 28.74           H
ATOM    636  HB2 LEU A  55      12.361  49.992  26.849  1.00 27.80           H
ATOM    637  HB3 LEU A  55      12.198  50.014  28.606  1.00 27.80           H
ATOM    638  HG  LEU A  55      10.792  48.029  28.568  1.00 32.85           H
ATOM    639 HD11 LEU A  55      10.359  46.761  26.476  1.00 39.70           H
ATOM    640 HD12 LEU A  55       9.560  48.328  26.419  1.00 39.70           H
ATOM    641 HD13 LEU A  55      11.066  48.077  25.518  1.00 39.70           H
ATOM    642 HD21 LEU A  55      12.505  46.456  27.650  1.00 35.82           H
ATOM    643 HD22 LEU A  55      13.313  47.824  26.867  1.00 35.82           H
ATOM    644 HD23 LEU A  55      13.176  47.764  28.640  1.00 35.82           H
ATOM    645  N   HIS A  56       8.152  50.233  27.945  1.00 33.24           N
ATOM    646  CA  HIS A  56       6.877  49.915  28.580  1.00 39.11           C
ATOM    647  C   HIS A  56       6.503  48.469  28.242  1.00 42.18           C
ATOM    648  O   HIS A  56       7.008  47.901  27.272  1.00 43.48           O
ATOM    649  CB  HIS A  56       5.796  50.834  27.980  1.00 46.10           C
ATOM    650  CG  HIS A  56       6.040  52.297  28.190  1.00 43.23           C
ATOM    651  ND1 HIS A  56       5.551  53.054  29.235  1.00 51.70           N1+
ATOM    652  CD2 HIS A  56       6.816  53.105  27.405  1.00 48.98           C
ATOM    653  CE1 HIS A  56       6.018  54.310  29.083  1.00 51.77           C
ATOM    654  NE2 HIS A  56       6.789  54.358  27.980  1.00 50.53           N
ATOM    655  H   HIS A  56       8.131  50.273  26.935  1.00 39.90           H
ATOM    656  HA  HIS A  56       6.927  50.053  29.661  1.00 46.95           H
ATOM    657  HB2 HIS A  56       4.832  50.585  28.425  1.00 55.33           H
ATOM    658  HB3 HIS A  56       5.723  50.649  26.906  1.00 55.33           H
ATOM    659  HD1 HIS A  56       4.951  52.722  29.977  1.00 62.05           H
ATOM    660  HD2 HIS A  56       7.364  52.817  26.519  1.00 58.78           H
ATOM    661  HE1 HIS A  56       5.819  55.145  29.740  1.00 62.14           H
ATOM    662  HE2 HIS A  56       7.280  55.181  27.641  1.00 60.65           H
ATOM    663  N   GLY A  57       5.574  47.899  29.012  1.00 43.70           N
ATOM    664  CA  GLY A  57       4.975  46.608  28.682  1.00 36.49           C
ATOM    665  C   GLY A  57       5.942  45.438  28.836  1.00 41.06           C
ATOM    666  O   GLY A  57       5.751  44.405  28.194  1.00 38.48           O
ATOM    667  H   GLY A  57       5.197  48.415  29.794  1.00 52.45           H
ATOM    668  HA2 GLY A  57       4.111  46.435  29.325  1.00 43.80           H
ATOM    669  HA3 GLY A  57       4.651  46.636  27.641  1.00 43.80           H
ATOM    670  N   LEU A  58       6.939  45.572  29.722  1.00 29.12           N
ATOM    671  CA  LEU A  58       7.744  44.447  30.163  1.00 33.52           C
ATOM    672  C   LEU A  58       6.878  43.397  30.855  1.00 25.21           C
ATOM    673  O   LEU A  58       7.157  42.212  30.727  1.00 36.81           O
ATOM    674  CB  LEU A  58       8.861  44.931  31.105  1.00 28.87           C
ATOM    675  CG  LEU A  58      10.014  45.612  30.345  1.00 28.46           C
ATOM    676  CD1 LEU A  58      10.907  46.370  31.338  1.00 29.91           C
ATOM    677  CD2 LEU A  58      10.835  44.557  29.581  1.00 34.71           C
ATOM    678  H   LEU A  58       7.042  46.446  30.216  1.00 34.96           H
ATOM    679  HA  LEU A  58       8.186  43.979  29.285  1.00 40.24           H
ATOM    680  HB2 LEU A  58       8.430  45.640  31.815  1.00 34.66           H
ATOM    681  HB3 LEU A  58       9.253  44.088  31.677  1.00 34.66           H
ATOM    682  HG  LEU A  58       9.590  46.315  29.628  1.00 34.17           H
ATOM    683 HD11 LEU A  58      11.739  46.833  30.807  1.00 35.91           H
ATOM    684 HD12 LEU A  58      10.325  47.149  31.829  1.00 35.91           H
ATOM    685 HD13 LEU A  58      11.304  45.692  32.088  1.00 35.91           H
ATOM    686 HD21 LEU A  58      11.752  45.002  29.200  1.00 41.66           H
ATOM    687 HD22 LEU A  58      11.104  43.734  30.241  1.00 41.66           H
ATOM    688 HD23 LEU A  58      10.265  44.172  28.736  1.00 41.66           H
ATOM    689  N   THR A  59       5.871  43.838  31.611  1.00 30.27           N
ATOM    690  CA  THR A  59       5.092  42.990  32.497  1.00 29.55           C
ATOM    691  C   THR A  59       3.716  43.567  32.803  1.00 32.50           C
ATOM    692  O   THR A  59       3.394  44.702  32.458  1.00 36.43           O
ATOM    693  CB  THR A  59       5.896  42.678  33.768  1.00 35.99           C
ATOM    694  OG1 THR A  59       5.350  41.544  34.412  1.00 34.25           O
ATOM    695  CG2 THR A  59       5.910  43.813  34.797  1.00 34.17           C
ATOM    696  H   THR A  59       5.680  44.830  31.641  1.00 36.34           H
ATOM    697  HA  THR A  59       4.906  42.044  31.987  1.00 35.47           H
ATOM    698  HB  THR A  59       6.924  42.461  33.478  1.00 43.20           H
ATOM    699  HG1 THR A  59       6.035  41.140  34.951  1.00 41.12           H
ATOM    700 HG21 THR A  59       6.551  43.543  35.636  1.00 41.02           H
ATOM    701 HG22 THR A  59       6.278  44.730  34.341  1.00 41.02           H
ATOM    702 HG23 THR A  59       4.904  43.972  35.180  1.00 41.02           H
ATOM    703  N   THR A  60       2.896  42.736  33.446  1.00 43.47           N
ATOM    704  CA  THR A  60       1.541  43.048  33.856  1.00 38.27           C
ATOM    705  C   THR A  60       1.504  43.021  35.381  1.00 41.88           C
ATOM    706  O   THR A  60       2.307  42.338  36.024  1.00 40.84           O
ATOM    707  CB  THR A  60       0.560  41.998  33.278  1.00 45.07           C
ATOM    708  OG1 THR A  60       0.835  40.696  33.772  1.00 45.81           O
ATOM    709  CG2 THR A  60       0.596  41.948  31.747  1.00 43.11           C
ATOM    710  H   THR A  60       3.257  41.832  33.716  1.00 52.18           H
ATOM    711  HA  THR A  60       1.240  44.035  33.503  1.00 45.94           H
ATOM    712  HB  THR A  60      -0.448  42.272  33.589  1.00 54.09           H
ATOM    713  HG1 THR A  60       0.821  40.080  33.033  1.00 54.98           H
ATOM    714 HG21 THR A  60      -0.139  41.230  31.386  1.00 51.74           H
ATOM    715 HG22 THR A  60       0.371  42.934  31.339  1.00 51.74           H
ATOM    716 HG23 THR A  60       1.578  41.625  31.396  1.00 51.74           H
ATOM    717  N   GLU A  61       0.526  43.730  35.949  1.00 37.31           N
ATOM    718  CA  GLU A  61       0.285  43.744  37.386  1.00 46.31           C
ATOM    719  C   GLU A  61      -0.001  42.341  37.973  1.00 48.00           C
ATOM    720  O   GLU A  61       0.066  42.200  39.190  1.00 49.76           O
ATOM    721  CB  GLU A  61      -0.850  44.730  37.687  1.00 44.50           C
ATOM    722  H   GLU A  61      -0.070  44.303  35.370  1.00 44.78           H
ATOM    723  HA  GLU A  61       1.185  44.130  37.866  1.00 55.58           H
ATOM    724  HB1 GLU A  61      -0.613  45.713  37.279  1.00 53.41           H
ATOM    725  HB3 GLU A  61      -0.991  44.818  38.764  1.00 53.41           H
ATOM    726  N   GLU A  62      -0.309  41.307  37.158  1.00 41.23           N
ATOM    727  CA  GLU A  62      -0.591  39.951  37.648  1.00 43.64           C
ATOM    728  C   GLU A  62       0.657  39.044  37.652  1.00 40.27           C
ATOM    729  O   GLU A  62       0.762  38.154  38.498  1.00 43.87           O
ATOM    730  CB  GLU A  62      -1.747  39.328  36.839  1.00 51.61           C
ATOM    731  CG  GLU A  62      -3.049  40.160  36.877  1.00 51.99           C
ATOM    732  CD  GLU A  62      -3.130  41.178  35.741  1.00 47.10           C
ATOM    733  H   GLU A  62      -0.256  41.439  36.159  1.00 49.49           H
ATOM    734  HA  GLU A  62      -0.939  40.023  38.679  1.00 52.38           H
ATOM    735  HB2 GLU A  62      -1.427  39.209  35.802  1.00 61.94           H
ATOM    736  HB3 GLU A  62      -1.958  38.334  37.236  1.00 61.94           H
ATOM    737  HG2 GLU A  62      -3.902  39.487  36.787  1.00 62.40           H
ATOM    738  HG3 GLU A  62      -3.130  40.682  37.831  1.00 62.40           H
ATOM    739  N   GLU A  63       1.593  39.247  36.710  1.00 37.73           N
ATOM    740  CA  GLU A  63       2.869  38.527  36.663  1.00 37.47           C
ATOM    741  C   GLU A  63       3.902  39.114  37.643  1.00 37.18           C
ATOM    742  O   GLU A  63       4.886  38.445  37.972  1.00 38.74           O
ATOM    743  CB  GLU A  63       3.423  38.588  35.233  1.00 42.47           C
ATOM    744  H   GLU A  63       1.463  39.988  36.037  1.00 45.29           H
ATOM    745  HA  GLU A  63       2.700  37.479  36.914  1.00 44.98           H
ATOM    746  HB1 GLU A  63       2.719  38.133  34.536  1.00 50.98           H
ATOM    747  HB3 GLU A  63       4.376  38.061  35.174  1.00 50.98           H
ATOM    748  N   PHE A  64       3.717  40.384  38.033  1.00 43.92           N
ATOM    749  CA  PHE A  64       4.678  41.161  38.810  1.00 35.33           C
ATOM    750  C   PHE A  64       4.297  41.074  40.288  1.00 32.13           C
ATOM    751  O   PHE A  64       3.835  42.031  40.911  1.00 34.09           O
ATOM    752  CB  PHE A  64       4.709  42.588  38.249  1.00 40.46           C
ATOM    753  CG  PHE A  64       5.899  43.436  38.670  1.00 33.39           C
ATOM    754  CD1 PHE A  64       7.211  42.936  38.547  1.00 34.83           C
ATOM    755  CD2 PHE A  64       5.702  44.770  39.050  1.00 39.57           C
ATOM    756  CE1 PHE A  64       8.314  43.756  38.841  1.00 34.75           C
ATOM    757  CE2 PHE A  64       6.805  45.596  39.309  1.00 31.14           C
ATOM    758  CZ  PHE A  64       8.108  45.093  39.205  1.00 26.94           C
ATOM    759  H   PHE A  64       2.889  40.868  37.715  1.00 52.72           H
ATOM    760  HA  PHE A  64       5.661  40.711  38.682  1.00 42.41           H
ATOM    761  HB2 PHE A  64       4.761  42.512  37.164  1.00 48.57           H
ATOM    762  HB3 PHE A  64       3.777  43.100  38.498  1.00 48.57           H
ATOM    763  HD1 PHE A  64       7.381  41.928  38.202  1.00 41.81           H
ATOM    764  HD2 PHE A  64       4.706  45.175  39.127  1.00 47.49           H
ATOM    765  HE1 PHE A  64       9.319  43.373  38.747  1.00 41.72           H
ATOM    766  HE2 PHE A  64       6.641  46.621  39.588  1.00 37.38           H
ATOM    767  HZ  PHE A  64       8.954  45.735  39.406  1.00 32.34           H
ATOM    768  N   VAL A  65       4.524  39.875  40.829  1.00 33.75           N
ATOM    769  CA  VAL A  65       4.345  39.533  42.235  1.00 30.93           C
ATOM    770  C   VAL A  65       5.531  40.046  43.051  1.00 32.78           C
ATOM    771  O   VAL A  65       6.534  40.469  42.480  1.00 32.65           O
ATOM    772  CB  VAL A  65       4.179  37.999  42.371  1.00 34.73           C
ATOM    773  CG1 VAL A  65       2.866  37.561  41.707  1.00 37.08           C
ATOM    774  CG2 VAL A  65       5.342  37.197  41.756  1.00 32.66           C
ATOM    775  H   VAL A  65       4.911  39.156  40.235  1.00 40.51           H
ATOM    776  HA  VAL A  65       3.438  40.007  42.612  1.00 37.13           H
ATOM    777  HB  VAL A  65       4.111  37.737  43.428  1.00 41.69           H
ATOM    778 HG11 VAL A  65       2.713  36.494  41.868  1.00 44.51           H
ATOM    779 HG12 VAL A  65       2.033  38.104  42.155  1.00 44.51           H
ATOM    780 HG13 VAL A  65       2.887  37.759  40.635  1.00 44.51           H
ATOM    781 HG21 VAL A  65       5.196  36.136  41.959  1.00 39.21           H
ATOM    782 HG22 VAL A  65       5.388  37.341  40.676  1.00 39.21           H
ATOM    783 HG23 VAL A  65       6.289  37.502  42.198  1.00 39.21           H
ATOM    784  N   GLU A  66       5.432  39.994  44.385  1.00 33.23           N
ATOM    785  CA  GLU A  66       6.562  40.240  45.264  1.00 32.09           C
ATOM    786  C   GLU A  66       7.774  39.413  44.829  1.00 43.65           C
ATOM    787  O   GLU A  66       7.631  38.265  44.405  1.00 37.44           O
ATOM    788  CB  GLU A  66       6.193  39.950  46.729  1.00 40.95           C
ATOM    789  CG  GLU A  66       7.269  40.397  47.743  1.00 39.77           C
ATOM    790  CD  GLU A  66       8.478  39.478  47.979  1.00 50.63           C
ATOM    791  OE1 GLU A  66       8.372  38.264  47.699  1.00 54.43           O
ATOM    792  OE2 GLU A  66       9.510  40.018  48.442  1.00 55.59           O1-
ATOM    793  H   GLU A  66       4.570  39.687  44.810  1.00 39.89           H
ATOM    794  HA  GLU A  66       6.798  41.292  45.191  1.00 38.52           H
ATOM    795  HB2 GLU A  66       5.277  40.495  46.960  1.00 49.15           H
ATOM    796  HB3 GLU A  66       5.990  38.885  46.848  1.00 49.15           H
ATOM    797  HG2 GLU A  66       7.619  41.404  47.518  1.00 47.74           H
ATOM    798  HG3 GLU A  66       6.771  40.481  48.710  1.00 47.74           H
ATOM    799  N   GLY A  67       8.964  40.014  44.913  1.00 33.35           N
ATOM    800  CA  GLY A  67      10.219  39.345  44.624  1.00 29.17           C
ATOM    801  C   GLY A  67      11.371  40.328  44.544  1.00 34.15           C
ATOM    802  O   GLY A  67      11.172  41.537  44.617  1.00 33.38           O
ATOM    803  H   GLY A  67       9.012  40.970  45.238  1.00 40.03           H
ATOM    804  HA2 GLY A  67      10.417  38.628  45.420  1.00 35.01           H
ATOM    805  HA3 GLY A  67      10.133  38.813  43.674  1.00 35.01           H
ATOM    806  N   ILE A  68      12.578  39.793  44.365  1.00 31.12           N
ATOM    807  CA  ILE A  68      13.766  40.562  44.037  1.00 32.47           C
ATOM    808  C   ILE A  68      13.950  40.462  42.528  1.00 35.87           C
ATOM    809  O   ILE A  68      13.981  39.366  41.970  1.00 34.42           O
ATOM    810  CB  ILE A  68      14.997  40.069  44.824  1.00 33.13           C
ATOM    811  CG1 ILE A  68      14.771  40.159  46.354  1.00 32.72           C
ATOM    812  CG2 ILE A  68      16.230  40.904  44.442  1.00 36.07           C
ATOM    813  CD1 ILE A  68      15.853  39.437  47.167  1.00 34.66           C
ATOM    814  H   ILE A  68      12.653  38.787  44.317  1.00 37.35           H
ATOM    815  HA  ILE A  68      13.608  41.605  44.308  1.00 38.97           H
ATOM    816  HB  ILE A  68      15.189  39.028  44.572  1.00 39.77           H
ATOM    817 HG12 ILE A  68      14.746  41.205  46.652  1.00 39.28           H
ATOM    818 HG13 ILE A  68      13.813  39.717  46.623  1.00 39.28           H
ATOM    819 HG21 ILE A  68      17.139  40.427  44.805  1.00 43.30           H
ATOM    820 HG22 ILE A  68      16.304  41.010  43.366  1.00 43.30           H
ATOM    821 HG23 ILE A  68      16.149  41.907  44.865  1.00 43.30           H
ATOM    822 HD11 ILE A  68      15.623  39.539  48.228  1.00 41.61           H
ATOM    823 HD12 ILE A  68      15.870  38.379  46.907  1.00 41.61           H
ATOM    824 HD13 ILE A  68      16.834  39.873  46.985  1.00 41.61           H
ATOM    825  N   TYR A  69      14.052  41.620  41.870  1.00 28.10           N
ATOM    826  CA  TYR A  69      14.187  41.754  40.430  1.00 25.78           C
ATOM    827  C   TYR A  69      15.539  42.376  40.094  1.00 31.20           C
ATOM    828  O   TYR A  69      16.016  43.231  40.842  1.00 25.43           O
ATOM    829  CB  TYR A  69      13.022  42.593  39.884  1.00 25.62           C
ATOM    830  CG  TYR A  69      11.666  41.911  39.971  1.00 29.01           C
ATOM    831  CD1 TYR A  69      10.935  41.922  41.175  1.00 29.25           C
ATOM    832  CD2 TYR A  69      11.133  41.260  38.842  1.00 33.75           C
ATOM    833  CE1 TYR A  69       9.700  41.257  41.272  1.00 31.34           C
ATOM    834  CE2 TYR A  69       9.874  40.639  38.915  1.00 34.46           C
ATOM    835  CZ  TYR A  69       9.176  40.586  40.143  1.00 38.83           C
ATOM    836  OH  TYR A  69       8.015  39.881  40.239  1.00 40.48           O
ATOM    837  H   TYR A  69      14.027  42.478  42.402  1.00 33.74           H
ATOM    838  HA  TYR A  69      14.133  40.771  39.974  1.00 30.95           H
ATOM    839  HB2 TYR A  69      12.977  43.542  40.421  1.00 30.76           H
ATOM    840  HB3 TYR A  69      13.229  42.815  38.835  1.00 30.76           H
ATOM    841  HD1 TYR A  69      11.337  42.424  42.043  1.00 35.11           H
ATOM    842  HD2 TYR A  69      11.688  41.242  37.914  1.00 40.51           H
ATOM    843  HE1 TYR A  69       9.165  41.249  42.210  1.00 37.62           H
ATOM    844  HE2 TYR A  69       9.469  40.151  38.045  1.00 41.36           H
ATOM    845  HH  TYR A  69       7.590  39.982  41.098  1.00 48.58           H
ATOM    846  N   LYS A  70      16.131  41.944  38.971  1.00 22.23           N
ATOM    847  CA  LYS A  70      17.314  42.529  38.350  1.00 25.79           C
ATOM    848  C   LYS A  70      16.925  43.069  36.982  1.00 32.03           C
ATOM    849  O   LYS A  70      16.431  42.329  36.137  1.00 29.64           O
ATOM    850  CB  LYS A  70      18.469  41.510  38.262  1.00 23.27           C
ATOM    851  CG  LYS A  70      19.755  42.125  37.666  1.00 26.39           C
ATOM    852  CD  LYS A  70      20.852  41.143  37.235  1.00 36.98           C
ATOM    853  CE  LYS A  70      21.166  40.062  38.258  1.00 39.41           C
ATOM    854  H   LYS A  70      15.671  41.210  38.450  1.00 26.69           H
ATOM    855  HA  LYS A  70      17.658  43.361  38.965  1.00 30.96           H
ATOM    856  HB2 LYS A  70      18.166  40.655  37.660  1.00 27.93           H
ATOM    857  HB3 LYS A  70      18.691  41.157  39.269  1.00 27.93           H
ATOM    858  HG2 LYS A  70      20.173  42.864  38.344  1.00 31.68           H
ATOM    859  HG3 LYS A  70      19.484  42.669  36.761  1.00 31.68           H
ATOM    860  HD2 LYS A  70      21.768  41.706  37.050  1.00 44.39           H
ATOM    861  HD3 LYS A  70      20.561  40.665  36.298  1.00 44.39           H
ATOM    862  HE1 LYS A  70      20.292  39.423  38.379  1.00 47.31           H
ATOM    863  HE3 LYS A  70      21.997  39.458  37.895  1.00 47.31           H
ATOM    864  N   VAL A  71      17.192  44.354  36.747  1.00 26.02           N
ATOM    865  CA  VAL A  71      17.088  45.002  35.444  1.00 21.34           C
ATOM    866  C   VAL A  71      18.509  45.222  34.941  1.00 27.13           C
ATOM    867  O   VAL A  71      19.255  45.977  35.552  1.00 22.83           O
ATOM    868  CB  VAL A  71      16.317  46.333  35.576  1.00 20.37           C
ATOM    869  CG1 VAL A  71      16.290  47.074  34.232  1.00 24.92           C
ATOM    870  CG2 VAL A  71      14.875  46.117  36.052  1.00 24.41           C
ATOM    871  H   VAL A  71      17.595  44.898  37.495  1.00 31.24           H
ATOM    872  HA  VAL A  71      16.553  44.362  34.740  1.00 25.62           H
ATOM    873  HB  VAL A  71      16.827  46.963  36.294  1.00 24.46           H
ATOM    874 HG11 VAL A  71      15.726  48.002  34.333  1.00 29.92           H
ATOM    875 HG12 VAL A  71      17.302  47.323  33.919  1.00 29.92           H
ATOM    876 HG13 VAL A  71      15.826  46.451  33.468  1.00 29.92           H
ATOM    877 HG21 VAL A  71      14.392  47.081  36.216  1.00 29.31           H
ATOM    878 HG22 VAL A  71      14.310  45.558  35.308  1.00 29.31           H
ATOM    879 HG23 VAL A  71      14.870  45.554  36.981  1.00 29.31           H
ATOM    880  N   GLU A  72      18.875  44.571  33.839  1.00 22.28           N
ATOM    881  CA  GLU A  72      20.137  44.742  33.134  1.00 24.49           C
ATOM    882  C   GLU A  72      19.883  45.529  31.865  1.00 27.88           C
ATOM    883  O   GLU A  72      19.063  45.134  31.043  1.00 25.77           O
ATOM    884  CB  GLU A  72      20.782  43.400  32.744  1.00 28.31           C
ATOM    885  CG  GLU A  72      21.683  42.850  33.851  1.00 41.56           C
ATOM    886  CD  GLU A  72      22.489  41.614  33.439  1.00 43.01           C
ATOM    887  OE1 GLU A  72      22.775  41.464  32.228  1.00 48.98           O
ATOM    888  OE2 GLU A  72      22.823  40.838  34.362  1.00 48.33           O1-
ATOM    889  H   GLU A  72      18.208  43.950  33.403  1.00 26.75           H
ATOM    890  HA  GLU A  72      20.837  45.286  33.767  1.00 29.41           H
ATOM    891  HB2 GLU A  72      20.003  42.669  32.524  1.00 33.99           H
ATOM    892  HB3 GLU A  72      21.379  43.544  31.843  1.00 33.99           H
ATOM    893  HG2 GLU A  72      22.410  43.624  34.105  1.00 49.88           H
ATOM    894  HG3 GLU A  72      21.116  42.651  34.761  1.00 49.88           H
ATOM    895  N   ILE A  73      20.636  46.607  31.687  1.00 23.80           N
ATOM    896  CA  ILE A  73      20.562  47.499  30.541  1.00 23.79           C
ATOM    897  C   ILE A  73      21.886  47.335  29.800  1.00 24.91           C
ATOM    898  O   ILE A  73      22.949  47.556  30.383  1.00 23.98           O
ATOM    899  CB  ILE A  73      20.343  48.947  31.068  1.00 20.22           C
ATOM    900  CG1 ILE A  73      19.060  49.084  31.932  1.00 22.80           C
ATOM    901  CG2 ILE A  73      20.321  49.931  29.898  1.00 19.97           C
ATOM    902  CD1 ILE A  73      18.931  50.448  32.618  1.00 24.80           C
ATOM    903  H   ILE A  73      21.322  46.833  32.395  1.00 28.58           H
ATOM    904  HA  ILE A  73      19.734  47.228  29.884  1.00 28.56           H
ATOM    905  HB  ILE A  73      21.193  49.203  31.698  1.00 24.28           H
ATOM    906 HG12 ILE A  73      18.178  48.919  31.313  1.00 27.37           H
ATOM    907 HG13 ILE A  73      19.062  48.332  32.718  1.00 27.37           H
ATOM    908 HG21 ILE A  73      20.252  50.958  30.256  1.00 23.98           H
ATOM    909 HG22 ILE A  73      21.238  49.846  29.314  1.00 23.98           H
ATOM    910 HG23 ILE A  73      19.470  49.714  29.252  1.00 23.98           H
ATOM    911 HD11 ILE A  73      18.113  50.409  33.339  1.00 29.77           H
ATOM    912 HD12 ILE A  73      19.856  50.693  33.143  1.00 29.77           H
ATOM    913 HD13 ILE A  73      18.708  51.224  31.887  1.00 29.77           H
ATOM    914  N   ASP A  74      21.843  46.949  28.522  1.00 19.07           N
ATOM    915  CA  ASP A  74      23.021  46.718  27.692  1.00 22.49           C
ATOM    916  C   ASP A  74      23.588  48.036  27.128  1.00 21.33           C
ATOM    917  O   ASP A  74      23.457  48.407  25.949  1.00 18.51           O
ATOM    918  CB  ASP A  74      22.676  45.720  26.594  1.00 25.17           C
ATOM    919  CG  ASP A  74      23.857  45.343  25.710  1.00 31.47           C
ATOM    920  OD1 ASP A  74      25.016  45.708  26.035  1.00 27.57           O
ATOM    921  OD2 ASP A  74      23.570  44.690  24.683  1.00 32.95           O1-
ATOM    922  H   ASP A  74      20.946  46.745  28.103  1.00 22.90           H
ATOM    923  HA  ASP A  74      23.784  46.259  28.324  1.00 27.00           H
ATOM    924  HB2 ASP A  74      22.303  44.798  27.034  1.00 30.22           H
ATOM    925  HB3 ASP A  74      21.862  46.091  25.980  1.00 30.22           H
ATOM    926  N   THR A  75      24.288  48.722  28.023  1.00 20.84           N
ATOM    927  CA  THR A  75      24.949  49.978  27.759  1.00 20.39           C
ATOM    928  C   THR A  75      26.141  49.743  26.826  1.00 16.04           C
ATOM    929  O   THR A  75      26.456  50.606  26.018  1.00 16.24           O
ATOM    930  CB  THR A  75      25.335  50.611  29.111  1.00 19.47           C
ATOM    931  OG1 THR A  75      26.186  49.753  29.843  1.00 19.32           O
ATOM    932  CG2 THR A  75      24.099  50.860  29.972  1.00 18.83           C
ATOM    933  H   THR A  75      24.330  48.369  28.971  1.00 25.02           H
ATOM    934  HA  THR A  75      24.242  50.642  27.264  1.00 24.48           H
ATOM    935  HB  THR A  75      25.846  51.556  28.922  1.00 23.38           H
ATOM    936  HG1 THR A  75      27.097  49.912  29.575  1.00 23.20           H
ATOM    937 HG21 THR A  75      24.392  51.396  30.873  1.00 22.61           H
ATOM    938 HG22 THR A  75      23.371  51.447  29.418  1.00 22.61           H
ATOM    939 HG23 THR A  75      23.647  49.930  30.296  1.00 22.61           H
ATOM    940  N   LYS A  76      26.804  48.575  26.881  1.00 18.55           N
ATOM    941  CA  LYS A  76      27.998  48.341  26.084  1.00 19.72           C
ATOM    942  C   LYS A  76      27.710  48.367  24.583  1.00 20.39           C
ATOM    943  O   LYS A  76      28.422  49.052  23.862  1.00 19.72           O
ATOM    944  CB  LYS A  76      28.707  47.055  26.530  1.00 18.30           C
ATOM    945  CG  LYS A  76      30.100  46.898  25.919  1.00 23.28           C
ATOM    946  CD  LYS A  76      30.615  45.485  26.238  1.00 31.16           C
ATOM    947  CE  LYS A  76      32.106  45.369  25.946  1.00 42.57           C
ATOM    948  NZ  LYS A  76      32.572  44.006  26.259  1.00 35.19           N1+
ATOM    949  H   LYS A  76      26.501  47.861  27.530  1.00 22.28           H
ATOM    950  HA  LYS A  76      28.669  49.164  26.300  1.00 23.68           H
ATOM    951  HB2 LYS A  76      28.822  47.093  27.613  1.00 21.97           H
ATOM    952  HB3 LYS A  76      28.083  46.196  26.278  1.00 21.97           H
ATOM    953  HG2 LYS A  76      30.036  47.007  24.837  1.00 27.95           H
ATOM    954  HG3 LYS A  76      30.779  47.653  26.315  1.00 27.95           H
ATOM    955  HD2 LYS A  76      30.439  45.256  27.289  1.00 37.41           H
ATOM    956  HD3 LYS A  76      30.075  44.759  25.631  1.00 37.41           H
ATOM    957  HE2 LYS A  76      32.299  45.599  24.898  1.00 51.09           H
ATOM    958  HE3 LYS A  76      32.642  46.083  26.573  1.00 51.09           H
ATOM    959  HZ1 LYS A  76      33.542  43.897  26.010  1.00 42.25           H
ATOM    960  HZ2 LYS A  76      32.469  43.838  27.255  1.00 42.25           H
ATOM    961  HZ3 LYS A  76      32.012  43.324  25.765  1.00 42.25           H
ATOM    962  N   SER A  77      26.661  47.666  24.137  1.00 23.09           N
ATOM    963  CA  SER A  77      26.256  47.649  22.734  1.00 25.12           C
ATOM    964  C   SER A  77      25.875  49.052  22.262  1.00 20.33           C
ATOM    965  O   SER A  77      26.289  49.432  21.175  1.00 19.46           O
ATOM    966  CB  SER A  77      25.092  46.691  22.507  1.00 27.69           C
ATOM    967  OG  SER A  77      25.492  45.393  22.897  1.00 33.54           O
ATOM    968  H   SER A  77      26.106  47.140  24.801  1.00 27.72           H
ATOM    969  HA  SER A  77      27.099  47.311  22.130  1.00 30.16           H
ATOM    970  HB2 SER A  77      24.228  46.999  23.095  1.00 33.25           H
ATOM    971  HB3 SER A  77      24.824  46.692  21.450  1.00 33.25           H
ATOM    972  HG  SER A  77      25.013  45.162  23.705  1.00 40.26           H
ATOM    973  N   TYR A  78      25.150  49.813  23.100  1.00 21.06           N
ATOM    974  CA  TYR A  78      24.777  51.195  22.807  1.00 17.67           C
ATOM    975  C   TYR A  78      25.986  52.050  22.434  1.00 18.34           C
ATOM    976  O   TYR A  78      26.012  52.654  21.359  1.00 19.36           O
ATOM    977  CB  TYR A  78      23.966  51.751  23.969  1.00 17.74           C
ATOM    978  CG  TYR A  78      23.576  53.202  23.752  1.00 20.15           C
ATOM    979  CD1 TYR A  78      22.524  53.493  22.877  1.00 17.30           C
ATOM    980  CD2 TYR A  78      24.330  54.250  24.326  1.00 16.29           C
ATOM    981  CE1 TYR A  78      22.187  54.817  22.596  1.00 15.57           C
ATOM    982  CE2 TYR A  78      23.990  55.590  24.070  1.00 16.47           C
ATOM    983  CZ  TYR A  78      22.898  55.870  23.217  1.00 18.32           C
ATOM    984  OH  TYR A  78      22.518  57.137  22.961  1.00 18.33           O
ATOM    985  H   TYR A  78      24.848  49.425  23.984  1.00 25.29           H
ATOM    986  HA  TYR A  78      24.115  51.180  21.940  1.00 21.21           H
ATOM    987  HB2 TYR A  78      23.066  51.144  24.080  1.00 21.30           H
ATOM    988  HB3 TYR A  78      24.540  51.673  24.888  1.00 21.30           H
ATOM    989  HD1 TYR A  78      21.975  52.690  22.401  1.00 20.77           H
ATOM    990  HD2 TYR A  78      25.169  54.017  24.965  1.00 19.56           H
ATOM    991  HE1 TYR A  78      21.372  55.024  21.917  1.00 18.70           H
ATOM    992  HE2 TYR A  78      24.561  56.392  24.512  1.00 19.77           H
ATOM    993  HH  TYR A  78      23.134  57.787  23.325  1.00 22.01           H
ATOM    994  N   TRP A  79      27.006  52.110  23.293  1.00 17.85           N
ATOM    995  CA  TRP A  79      28.204  52.896  23.028  1.00 20.30           C
ATOM    996  C   TRP A  79      29.017  52.407  21.830  1.00 17.30           C
ATOM    997  O   TRP A  79      29.501  53.217  21.043  1.00 18.06           O
ATOM    998  CB  TRP A  79      29.081  52.956  24.281  1.00 18.62           C
ATOM    999  CG  TRP A  79      28.427  53.724  25.380  1.00 15.68           C
ATOM   1000  CD1 TRP A  79      28.018  53.229  26.575  1.00 15.25           C
ATOM   1001  CD2 TRP A  79      28.010  55.119  25.354  1.00 15.36           C
ATOM   1002  NE1 TRP A  79      27.370  54.222  27.282  1.00 15.67           N
ATOM   1003  CE2 TRP A  79      27.339  55.409  26.575  1.00 14.57           C
ATOM   1004  CE3 TRP A  79      28.124  56.160  24.407  1.00 15.07           C
ATOM   1005  CZ2 TRP A  79      26.814  56.678  26.853  1.00 14.34           C
ATOM   1006  CZ3 TRP A  79      27.598  57.438  24.678  1.00 14.96           C
ATOM   1007  CH2 TRP A  79      26.924  57.691  25.883  1.00 14.86           C
ATOM   1008  H   TRP A  79      26.942  51.621  24.177  1.00 21.43           H
ATOM   1009  HA  TRP A  79      27.877  53.908  22.795  1.00 24.37           H
ATOM   1010  HB2 TRP A  79      29.309  51.943  24.606  1.00 22.36           H
ATOM   1011  HB3 TRP A  79      30.008  53.465  24.023  1.00 22.36           H
ATOM   1012  HD1 TRP A  79      28.144  52.213  26.904  1.00 18.31           H
ATOM   1013  HE1 TRP A  79      26.984  54.079  28.208  1.00 18.81           H
ATOM   1014  HE3 TRP A  79      28.626  55.970  23.472  1.00 18.10           H
ATOM   1015  HZ2 TRP A  79      26.264  56.847  27.758  1.00 17.22           H
ATOM   1016  HZ3 TRP A  79      27.701  58.228  23.947  1.00 17.96           H
ATOM   1017  HH2 TRP A  79      26.497  58.665  26.069  1.00 17.84           H
ATOM   1018  N   LYS A  80      29.188  51.090  21.711  1.00 22.76           N
ATOM   1019  CA  LYS A  80      30.026  50.511  20.658  1.00 26.51           C
ATOM   1020  C   LYS A  80      29.505  50.827  19.256  1.00 21.39           C
ATOM   1021  O   LYS A  80      30.299  51.152  18.387  1.00 27.49           O
ATOM   1022  CB  LYS A  80      30.194  49.009  20.872  1.00 23.69           C
ATOM   1023  CG  LYS A  80      31.192  48.760  22.009  1.00 27.41           C
ATOM   1024  CD  LYS A  80      31.575  47.287  22.165  1.00 31.28           C
ATOM   1025  CE  LYS A  80      32.559  46.836  21.078  1.00 41.33           C
ATOM   1026  NZ  LYS A  80      33.328  45.648  21.499  1.00 48.62           N1+
ATOM   1027  H   LYS A  80      28.762  50.471  22.390  1.00 27.32           H
ATOM   1028  HA  LYS A  80      31.013  50.969  20.707  1.00 31.83           H
ATOM   1029  HB2 LYS A  80      29.226  48.555  21.093  1.00 28.44           H
ATOM   1030  HB3 LYS A  80      30.583  48.561  19.959  1.00 28.44           H
ATOM   1031  HG2 LYS A  80      32.102  49.325  21.806  1.00 32.90           H
ATOM   1032  HG3 LYS A  80      30.783  49.126  22.949  1.00 32.90           H
ATOM   1033  HD2 LYS A  80      32.018  47.148  23.152  1.00 37.55           H
ATOM   1034  HD3 LYS A  80      30.673  46.675  22.099  1.00 37.55           H
ATOM   1035  HE2 LYS A  80      31.994  46.590  20.178  1.00 49.61           H
ATOM   1036  HE3 LYS A  80      33.242  47.654  20.845  1.00 49.61           H
ATOM   1037  HZ1 LYS A  80      33.963  45.372  20.764  1.00 58.36           H
ATOM   1038  HZ2 LYS A  80      33.866  45.861  22.330  1.00 58.36           H
ATOM   1039  HZ3 LYS A  80      32.702  44.885  21.711  1.00 58.36           H
ATOM   1040  N   ALA A  81      28.189  50.811  19.074  1.00 26.86           N
ATOM   1041  CA  ALA A  81      27.540  51.264  17.835  1.00 28.62           C
ATOM   1042  C   ALA A  81      27.812  52.734  17.487  1.00 35.01           C
ATOM   1043  O   ALA A  81      27.794  53.107  16.312  1.00 26.38           O
ATOM   1044  CB  ALA A  81      26.049  50.996  17.996  1.00 26.26           C
ATOM   1045  H   ALA A  81      27.598  50.529  19.845  1.00 32.24           H
ATOM   1046  HA  ALA A  81      27.906  50.657  17.006  1.00 34.36           H
ATOM   1047  HB1 ALA A  81      25.511  51.436  17.162  1.00 31.52           H
ATOM   1048  HB2 ALA A  81      25.859  49.924  18.030  1.00 31.52           H
ATOM   1049  HB3 ALA A  81      25.696  51.446  18.920  1.00 31.52           H
ATOM   1050  N   LEU A  82      28.069  53.587  18.494  1.00 23.56           N
ATOM   1051  CA  LEU A  82      28.424  54.983  18.290  1.00 21.88           C
ATOM   1052  C   LEU A  82      29.933  55.155  18.099  1.00 22.89           C
ATOM   1053  O   LEU A  82      30.423  56.276  17.999  1.00 27.83           O
ATOM   1054  CB  LEU A  82      27.911  55.841  19.474  1.00 25.62           C
ATOM   1055  CG  LEU A  82      26.406  55.719  19.806  1.00 23.18           C
ATOM   1056  CD1 LEU A  82      26.078  56.645  20.994  1.00 21.00           C
ATOM   1057  CD2 LEU A  82      25.498  56.081  18.621  1.00 20.58           C
ATOM   1058  H   LEU A  82      28.061  53.236  19.442  1.00 28.29           H
ATOM   1059  HA  LEU A  82      27.936  55.350  17.386  1.00 26.27           H
ATOM   1060  HB2 LEU A  82      28.481  55.576  20.367  1.00 30.75           H
ATOM   1061  HB3 LEU A  82      28.125  56.886  19.250  1.00 30.75           H
ATOM   1062  HG  LEU A  82      26.187  54.699  20.094  1.00 27.83           H
ATOM   1063 HD11 LEU A  82      25.023  56.562  21.255  1.00 25.21           H
ATOM   1064 HD12 LEU A  82      26.667  56.353  21.863  1.00 25.21           H
ATOM   1065 HD13 LEU A  82      26.302  57.681  20.744  1.00 25.21           H
ATOM   1066 HD21 LEU A  82      24.453  56.024  18.928  1.00 24.71           H
ATOM   1067 HD22 LEU A  82      25.717  57.091  18.275  1.00 24.71           H
ATOM   1068 HD23 LEU A  82      25.657  55.374  17.806  1.00 24.71           H
ATOM   1069  N   GLY A  83      30.701  54.056  18.115  1.00 24.33           N
ATOM   1070  CA  GLY A  83      32.148  54.072  17.944  1.00 24.77           C
ATOM   1071  C   GLY A  83      32.917  54.315  19.244  1.00 23.68           C
ATOM   1072  O   GLY A  83      34.078  54.706  19.185  1.00 23.18           O
ATOM   1073  H   GLY A  83      30.253  53.158  18.229  1.00 29.21           H
ATOM   1074  HA2 GLY A  83      32.462  53.110  17.539  1.00 29.74           H
ATOM   1075  HA3 GLY A  83      32.420  54.865  17.247  1.00 29.74           H
ATOM   1076  N   ILE A  84      32.282  54.107  20.397  1.00 26.23           N
ATOM   1077  CA  ILE A  84      32.867  54.373  21.716  1.00 25.82           C
ATOM   1078  C   ILE A  84      33.094  53.044  22.418  1.00 20.39           C
ATOM   1079  O   ILE A  84      32.190  52.217  22.500  1.00 21.35           O
ATOM   1080  CB  ILE A  84      31.962  55.357  22.501  1.00 20.55           C
ATOM   1081  CG1 ILE A  84      31.988  56.754  21.843  1.00 19.23           C
ATOM   1082  CG2 ILE A  84      32.401  55.426  23.980  1.00 23.31           C
ATOM   1083  CD1 ILE A  84      30.887  57.726  22.311  1.00 22.72           C
ATOM   1084  H   ILE A  84      31.328  53.772  20.373  1.00 31.48           H
ATOM   1085  HA  ILE A  84      33.836  54.863  21.601  1.00 30.99           H
ATOM   1086  HB  ILE A  84      30.940  54.980  22.465  1.00 24.68           H
ATOM   1087 HG12 ILE A  84      32.963  57.213  22.013  1.00 23.09           H
ATOM   1088 HG13 ILE A  84      31.866  56.650  20.767  1.00 23.09           H
ATOM   1089 HG21 ILE A  84      31.828  56.184  24.497  1.00 27.98           H
ATOM   1090 HG22 ILE A  84      32.222  54.475  24.482  1.00 27.98           H
ATOM   1091 HG23 ILE A  84      33.461  55.678  24.050  1.00 27.98           H
ATOM   1092 HD11 ILE A  84      31.044  58.700  21.849  1.00 27.28           H
ATOM   1093 HD12 ILE A  84      29.910  57.346  22.013  1.00 27.28           H
ATOM   1094 HD13 ILE A  84      30.917  57.850  23.392  1.00 27.28           H
ATOM   1095  N   SER A  85      34.303  52.858  22.969  1.00 26.30           N
ATOM   1096  CA  SER A  85      34.617  51.708  23.809  1.00 26.86           C
ATOM   1097  C   SER A  85      34.372  52.077  25.280  1.00 22.61           C
ATOM   1098  O   SER A  85      35.190  52.777  25.883  1.00 22.03           O
ATOM   1099  CB  SER A  85      36.048  51.251  23.534  1.00 34.07           C
ATOM   1100  OG  SER A  85      36.295  50.088  24.295  1.00 40.80           O
ATOM   1101  H   SER A  85      35.013  53.569  22.857  1.00 31.58           H
ATOM   1102  HA  SER A  85      33.965  50.887  23.518  1.00 32.24           H
ATOM   1103  HB2 SER A  85      36.163  50.999  22.477  1.00 40.89           H
ATOM   1104  HB3 SER A  85      36.750  52.032  23.832  1.00 40.89           H
ATOM   1105  HG  SER A  85      35.573  49.678  24.422  1.00 48.98           H
ATOM   1106  N   PRO A  86      33.244  51.656  25.868  1.00 22.31           N
ATOM   1107  CA  PRO A  86      32.811  52.162  27.159  1.00 20.77           C
ATOM   1108  C   PRO A  86      33.398  51.315  28.292  1.00 19.96           C
ATOM   1109  O   PRO A  86      33.977  50.257  28.058  1.00 17.86           O
ATOM   1110  CB  PRO A  86      31.299  51.950  27.119  1.00 17.02           C
ATOM   1111  CG  PRO A  86      31.183  50.596  26.434  1.00 20.54           C
ATOM   1112  CD  PRO A  86      32.249  50.718  25.349  1.00 18.29           C
ATOM   1113  HA  PRO A  86      32.983  53.232  27.279  1.00 24.94           H
ATOM   1114  HB2 PRO A  86      30.794  51.991  28.082  1.00 20.44           H
ATOM   1115  HB3 PRO A  86      30.894  52.720  26.462  1.00 20.44           H
ATOM   1116  HG2 PRO A  86      31.374  49.789  27.142  1.00 24.66           H
ATOM   1117  HG3 PRO A  86      30.216  50.479  25.959  1.00 24.66           H
ATOM   1118  HD2 PRO A  86      32.671  49.734  25.149  1.00 21.96           H
ATOM   1119  HD3 PRO A  86      31.764  51.137  24.478  1.00 21.96           H
ATOM   1120  N   PHE A  87      33.229  51.790  29.519  1.00 18.24           N
ATOM   1121  CA  PHE A  87      33.697  51.084  30.708  1.00 17.74           C
ATOM   1122  C   PHE A  87      32.904  49.832  31.082  1.00 22.52           C
ATOM   1123  O   PHE A  87      33.503  48.791  31.340  1.00 19.64           O
ATOM   1124  CB  PHE A  87      33.703  52.049  31.894  1.00 17.20           C
ATOM   1125  CG  PHE A  87      34.352  51.410  33.114  1.00 15.66           C
ATOM   1126  CD1 PHE A  87      35.747  51.252  33.165  1.00 19.90           C
ATOM   1127  CD2 PHE A  87      33.563  50.986  34.187  1.00 17.58           C
ATOM   1128  CE1 PHE A  87      36.351  50.700  34.314  1.00 17.76           C
ATOM   1129  CE2 PHE A  87      34.159  50.431  35.333  1.00 22.88           C
ATOM   1130  CZ  PHE A  87      35.553  50.297  35.391  1.00 19.84           C
ATOM   1131  H   PHE A  87      32.764  52.676  29.650  1.00 21.90           H
ATOM   1132  HA  PHE A  87      34.730  50.785  30.522  1.00 21.30           H
ATOM   1133  HB2 PHE A  87      34.264  52.931  31.609  1.00 20.65           H
ATOM   1134  HB3 PHE A  87      32.684  52.355  32.130  1.00 20.65           H
ATOM   1135  HD1 PHE A  87      36.359  51.589  32.344  1.00 23.90           H
ATOM   1136  HD2 PHE A  87      32.496  51.085  34.139  1.00 21.11           H
ATOM   1137  HE1 PHE A  87      37.425  50.607  34.369  1.00 21.32           H
ATOM   1138  HE2 PHE A  87      33.547  50.106  36.160  1.00 27.47           H
ATOM   1139  HZ  PHE A  87      36.011  49.877  36.275  1.00 23.82           H
ATOM   1140  N   HIS A  88      31.588  49.954  31.256  1.00 17.94           N
ATOM   1141  CA  HIS A  88      30.770  48.931  31.882  1.00 17.54           C
ATOM   1142  C   HIS A  88      30.349  47.874  30.856  1.00 20.40           C
ATOM   1143  O   HIS A  88      30.134  48.187  29.678  1.00 19.80           O
ATOM   1144  CB  HIS A  88      29.531  49.571  32.531  1.00 19.56           C
ATOM   1145  CG  HIS A  88      29.833  50.625  33.594  1.00 19.86           C
ATOM   1146  ND1 HIS A  88      30.016  51.988  33.359  1.00 19.32           N
ATOM   1147  CD2 HIS A  88      29.974  50.392  34.934  1.00 23.34           C
ATOM   1148  CE1 HIS A  88      30.237  52.540  34.562  1.00 22.19           C
ATOM   1149  NE2 HIS A  88      30.212  51.605  35.534  1.00 18.03           N
ATOM   1150  H   HIS A  88      31.151  50.843  31.060  1.00 21.54           H
ATOM   1151  HA  HIS A  88      31.338  48.454  32.683  1.00 21.06           H
ATOM   1152  HB2 HIS A  88      28.942  48.784  32.996  1.00 23.49           H
ATOM   1153  HB3 HIS A  88      28.919  50.017  31.749  1.00 23.49           H
ATOM   1154  HD2 HIS A  88      29.901  49.435  35.430  1.00 28.02           H
ATOM   1155  HE1 HIS A  88      30.429  53.590  34.724  1.00 26.64           H
ATOM   1156  HE2 HIS A  88      30.358  51.765  36.520  1.00 21.65           H
ATOM   1157  N   GLU A  89      30.196  46.629  31.320  1.00 19.56           N
ATOM   1158  CA  GLU A  89      29.556  45.570  30.524  1.00 23.88           C
ATOM   1159  C   GLU A  89      28.062  45.817  30.309  1.00 24.19           C
ATOM   1160  O   GLU A  89      27.524  45.501  29.248  1.00 29.23           O
ATOM   1161  CB  GLU A  89      29.755  44.192  31.188  1.00 26.20           C
ATOM   1162  CG  GLU A  89      31.197  43.711  31.046  1.00 25.31           C
ATOM   1163  CD  GLU A  89      31.581  43.483  29.585  1.00 29.41           C
ATOM   1164  OE1 GLU A  89      30.897  42.694  28.899  1.00 35.11           O
ATOM   1165  OE2 GLU A  89      32.552  44.134  29.146  1.00 32.56           O1-
ATOM   1166  H   GLU A  89      30.442  46.418  32.276  1.00 23.49           H
ATOM   1167  HA  GLU A  89      30.032  45.561  29.543  1.00 28.67           H
ATOM   1168  HB2 GLU A  89      29.510  44.260  32.249  1.00 31.46           H
ATOM   1169  HB3 GLU A  89      29.083  43.463  30.736  1.00 31.46           H
ATOM   1170  HG2 GLU A  89      31.884  44.407  31.530  1.00 30.39           H
ATOM   1171  HG3 GLU A  89      31.237  42.748  31.555  1.00 30.39           H
ATOM   1172  N   HIS A  90      27.410  46.344  31.345  1.00 23.88           N
ATOM   1173  CA  HIS A  90      26.003  46.693  31.425  1.00 26.33           C
ATOM   1174  C   HIS A  90      25.776  47.536  32.690  1.00 23.20           C
ATOM   1175  O   HIS A  90      26.686  47.728  33.491  1.00 25.61           O
ATOM   1176  CB  HIS A  90      25.129  45.430  31.361  1.00 30.17           C
ATOM   1177  CG  HIS A  90      25.531  44.343  32.318  1.00 36.17           C
ATOM   1178  ND1 HIS A  90      25.442  44.434  33.702  1.00 46.70           N
ATOM   1179  CD2 HIS A  90      26.035  43.123  31.974  1.00 45.66           C
ATOM   1180  CE1 HIS A  90      25.799  43.224  34.154  1.00 42.51           C
ATOM   1181  NE2 HIS A  90      26.194  42.430  33.147  1.00 48.62           N
ATOM   1182  H   HIS A  90      27.945  46.549  32.178  1.00 28.67           H
ATOM   1183  HA  HIS A  90      25.747  47.314  30.567  1.00 31.61           H
ATOM   1184  HB2 HIS A  90      25.158  45.033  30.347  1.00 36.21           H
ATOM   1185  HB3 HIS A  90      24.096  45.689  31.579  1.00 36.21           H
ATOM   1186  HD2 HIS A  90      26.226  42.758  30.976  1.00 54.80           H
ATOM   1187  HE1 HIS A  90      25.593  42.861  35.152  1.00 51.03           H
ATOM   1188  HE2 HIS A  90      26.369  41.439  33.228  1.00 58.36           H
ATOM   1189  N   ALA A  91      24.580  48.098  32.845  1.00 22.78           N
ATOM   1190  CA  ALA A  91      24.127  48.755  34.051  1.00 22.73           C
ATOM   1191  C   ALA A  91      23.080  47.859  34.687  1.00 28.55           C
ATOM   1192  O   ALA A  91      22.203  47.358  33.990  1.00 28.67           O
ATOM   1193  CB  ALA A  91      23.558  50.147  33.727  1.00 25.33           C
ATOM   1194  H   ALA A  91      23.880  47.920  32.139  1.00 27.35           H
ATOM   1195  HA  ALA A  91      24.953  48.885  34.752  1.00 27.29           H
ATOM   1196  HB1 ALA A  91      23.195  50.612  34.644  1.00 30.41           H
ATOM   1197  HB2 ALA A  91      24.340  50.770  33.293  1.00 30.41           H
ATOM   1198  HB3 ALA A  91      22.730  50.069  33.026  1.00 30.41           H
ATOM   1199  N   GLU A  92      23.174  47.661  36.002  1.00 25.52           N
ATOM   1200  CA  GLU A  92      22.299  46.758  36.736  1.00 30.92           C
ATOM   1201  C   GLU A  92      21.529  47.553  37.779  1.00 30.54           C
ATOM   1202  O   GLU A  92      22.088  48.412  38.465  1.00 28.98           O
ATOM   1203  CB  GLU A  92      23.091  45.641  37.450  1.00 34.13           C
ATOM   1204  CG  GLU A  92      24.022  44.864  36.524  1.00 34.95           C
ATOM   1205  H   GLU A  92      23.869  48.162  36.535  1.00 30.64           H
ATOM   1206  HA  GLU A  92      21.602  46.273  36.057  1.00 37.11           H
ATOM   1207  HB2 GLU A  92      22.385  44.939  37.896  1.00 40.97           H
ATOM   1208  HB3 GLU A  92      23.688  46.076  38.254  1.00 40.97           H
ATOM   1209  HG1 GLU A  92      24.887  45.479  36.273  1.00 41.96           H
ATOM   1210  HG3 GLU A  92      24.367  43.958  37.025  1.00 41.96           H
ATOM   1211  N   VAL A  93      20.244  47.223  37.927  1.00 23.32           N
ATOM   1212  CA  VAL A  93      19.391  47.749  38.973  1.00 18.73           C
ATOM   1213  C   VAL A  93      18.750  46.550  39.670  1.00 28.37           C
ATOM   1214  O   VAL A  93      17.910  45.888  39.068  1.00 21.52           O
ATOM   1215  CB  VAL A  93      18.345  48.726  38.424  1.00 22.21           C
ATOM   1216  CG1 VAL A  93      17.559  49.319  39.598  1.00 24.22           C
ATOM   1217  CG2 VAL A  93      18.990  49.865  37.607  1.00 23.24           C
ATOM   1218  H   VAL A  93      19.844  46.531  37.307  1.00 28.00           H
ATOM   1219  HA  VAL A  93      20.000  48.283  39.704  1.00 22.49           H
ATOM   1220  HB  VAL A  93      17.648  48.198  37.783  1.00 26.66           H
ATOM   1221 HG11 VAL A  93      16.806  50.011  39.219  1.00 29.07           H
ATOM   1222 HG12 VAL A  93      17.053  48.536  40.159  1.00 29.07           H
ATOM   1223 HG13 VAL A  93      18.236  49.858  40.262  1.00 29.07           H
ATOM   1224 HG21 VAL A  93      18.230  50.566  37.276  1.00 27.90           H
ATOM   1225 HG22 VAL A  93      19.712  50.392  38.229  1.00 27.90           H
ATOM   1226 HG23 VAL A  93      19.497  49.460  36.731  1.00 27.90           H
ATOM   1227  N   VAL A  94      19.120  46.304  40.932  1.00 22.75           N
ATOM   1228  CA  VAL A  94      18.574  45.199  41.736  1.00 25.82           C
ATOM   1229  C   VAL A  94      17.767  45.757  42.901  1.00 27.83           C
ATOM   1230  O   VAL A  94      18.288  46.536  43.703  1.00 27.01           O
ATOM   1231  CB  VAL A  94      19.675  44.249  42.239  1.00 30.56           C
ATOM   1232  CG1 VAL A  94      19.019  43.053  42.943  1.00 28.61           C
ATOM   1233  CG2 VAL A  94      20.556  43.696  41.119  1.00 33.44           C
ATOM   1234  H   VAL A  94      19.817  46.895  41.364  1.00 27.31           H
ATOM   1235  HA  VAL A  94      17.912  44.607  41.113  1.00 31.00           H
ATOM   1236  HB  VAL A  94      20.307  44.774  42.957  1.00 36.69           H
ATOM   1237 HG11 VAL A  94      19.791  42.374  43.305  1.00 34.35           H
ATOM   1238 HG12 VAL A  94      18.427  43.380  43.798  1.00 34.35           H
ATOM   1239 HG13 VAL A  94      18.372  42.523  42.243  1.00 34.35           H
ATOM   1240 HG21 VAL A  94      21.332  43.059  41.543  1.00 40.14           H
ATOM   1241 HG22 VAL A  94      19.940  43.099  40.453  1.00 40.14           H
ATOM   1242 HG23 VAL A  94      21.037  44.501  40.564  1.00 40.14           H
ATOM   1243  N   PHE A  95      16.499  45.333  43.006  1.00 22.09           N
ATOM   1244  CA  PHE A  95      15.546  45.834  43.982  1.00 23.34           C
ATOM   1245  C   PHE A  95      14.482  44.800  44.343  1.00 27.12           C
ATOM   1246  O   PHE A  95      14.080  43.981  43.519  1.00 26.78           O
ATOM   1247  CB  PHE A  95      14.859  47.104  43.438  1.00 21.17           C
ATOM   1248  CG  PHE A  95      13.983  46.920  42.219  1.00 19.59           C
ATOM   1249  CD1 PHE A  95      14.575  46.725  40.961  1.00 22.10           C
ATOM   1250  CD2 PHE A  95      12.584  47.028  42.321  1.00 22.49           C
ATOM   1251  CE1 PHE A  95      13.773  46.588  39.818  1.00 28.73           C
ATOM   1252  CE2 PHE A  95      11.782  46.909  41.164  1.00 23.47           C
ATOM   1253  CZ  PHE A  95      12.375  46.662  39.920  1.00 22.96           C
ATOM   1254  H   PHE A  95      16.153  44.670  42.325  1.00 26.53           H
ATOM   1255  HA  PHE A  95      16.079  46.107  44.894  1.00 28.02           H
ATOM   1256  HB2 PHE A  95      14.255  47.540  44.235  1.00 25.41           H
ATOM   1257  HB3 PHE A  95      15.632  47.836  43.193  1.00 25.41           H
ATOM   1258  HD1 PHE A  95      15.650  46.686  40.861  1.00 26.54           H
ATOM   1259  HD2 PHE A  95      12.117  47.216  43.276  1.00 27.01           H
ATOM   1260  HE1 PHE A  95      14.238  46.451  38.857  1.00 34.49           H
ATOM   1261  HE2 PHE A  95      10.709  47.022  41.230  1.00 28.18           H
ATOM   1262  HZ  PHE A  95      11.763  46.575  39.035  1.00 27.56           H
ATOM   1263  N   THR A  96      13.964  44.922  45.563  1.00 24.50           N
ATOM   1264  CA  THR A  96      12.745  44.250  45.999  1.00 30.62           C
ATOM   1265  C   THR A  96      11.534  45.038  45.501  1.00 29.02           C
ATOM   1266  O   THR A  96      11.424  46.240  45.730  1.00 25.41           O
ATOM   1267  CB  THR A  96      12.768  44.076  47.529  1.00 33.46           C
ATOM   1268  OG1 THR A  96      13.887  43.300  47.899  1.00 29.02           O
ATOM   1269  CG2 THR A  96      11.521  43.363  48.049  1.00 34.25           C
ATOM   1270  H   THR A  96      14.362  45.606  46.189  1.00 29.41           H
ATOM   1271  HA  THR A  96      12.746  43.252  45.565  1.00 36.76           H
ATOM   1272  HB  THR A  96      12.839  45.058  47.999  1.00 40.17           H
ATOM   1273  HG1 THR A  96      13.961  43.308  48.856  1.00 34.84           H
ATOM   1274 HG21 THR A  96      11.585  43.251  49.131  1.00 41.11           H
ATOM   1275 HG22 THR A  96      10.629  43.931  47.792  1.00 41.11           H
ATOM   1276 HG23 THR A  96      11.454  42.365  47.608  1.00 41.11           H
ATOM   1277  N   ALA A  97      10.604  44.358  44.823  1.00 22.40           N
ATOM   1278  CA  ALA A  97       9.374  44.950  44.324  1.00 22.51           C
ATOM   1279  C   ALA A  97       8.167  44.301  44.964  1.00 29.37           C
ATOM   1280  O   ALA A  97       8.196  43.122  45.301  1.00 31.30           O
ATOM   1281  CB  ALA A  97       9.293  44.808  42.804  1.00 24.99           C
ATOM   1282  H   ALA A  97      10.753  43.374  44.646  1.00 26.89           H
ATOM   1283  HA  ALA A  97       9.359  46.016  44.551  1.00 27.02           H
ATOM   1284  HB1 ALA A  97       8.487  45.430  42.414  1.00 30.01           H
ATOM   1285  HB2 ALA A  97      10.235  45.109  42.355  1.00 30.01           H
ATOM   1286  HB3 ALA A  97       9.102  43.769  42.537  1.00 30.01           H
ATOM   1287  N   ASN A  98       7.122  45.115  45.121  1.00 23.06           N
ATOM   1288  CA  ASN A  98       5.776  44.765  45.546  1.00 34.58           C
ATOM   1289  C   ASN A  98       5.702  44.166  46.971  1.00 39.43           C
ATOM   1290  O   ASN A  98       4.659  43.633  47.343  1.00 37.14           O
ATOM   1291  CB  ASN A  98       5.075  43.912  44.473  1.00 26.93           C
ATOM   1292  CG  ASN A  98       5.231  44.546  43.097  1.00 32.21           C
ATOM   1293  OD1 ASN A  98       4.747  45.653  42.857  1.00 34.83           O
ATOM   1294  ND2 ASN A  98       5.935  43.861  42.200  1.00 32.62           N
ATOM   1295  H   ASN A  98       7.248  46.071  44.827  1.00 27.69           H
ATOM   1296  HA  ASN A  98       5.229  45.704  45.581  1.00 41.51           H
ATOM   1297  HB2 ASN A  98       5.451  42.892  44.483  1.00 32.32           H
ATOM   1298  HB3 ASN A  98       4.013  43.927  44.721  1.00 32.32           H
ATOM   1299 HD21 ASN A  98       6.063  44.238  41.273  1.00 39.16           H
ATOM   1300 HD22 ASN A  98       6.317  42.958  42.438  1.00 39.16           H
ATOM   1301  N   ASP A  99       6.769  44.294  47.780  1.00 34.53           N
ATOM   1302  CA  ASP A  99       6.807  43.805  49.163  1.00 40.98           C
ATOM   1303  C   ASP A  99       5.774  44.460  50.109  1.00 43.73           C
ATOM   1304  O   ASP A  99       5.474  43.894  51.162  1.00 44.42           O
ATOM   1305  CB  ASP A  99       8.230  43.914  49.733  1.00 39.94           C
ATOM   1306  CG  ASP A  99       8.812  45.315  49.589  1.00 46.77           C
ATOM   1307  H   ASP A  99       7.624  44.654  47.387  1.00 41.45           H
ATOM   1308  HA  ASP A  99       6.568  42.743  49.131  1.00 49.18           H
ATOM   1309  HB2 ASP A  99       8.227  43.642  50.789  1.00 47.94           H
ATOM   1310  HB3 ASP A  99       8.871  43.206  49.209  1.00 47.94           H
ATOM   1311  N   SER A 100       5.263  45.651  49.761  1.00 35.15           N
ATOM   1312  CA  SER A 100       4.221  46.394  50.486  1.00 41.04           C
ATOM   1313  C   SER A 100       2.915  46.475  49.669  1.00 43.22           C
ATOM   1314  O   SER A 100       2.122  47.404  49.832  1.00 44.21           O
ATOM   1315  CB  SER A 100       4.735  47.795  50.875  1.00 36.40           C
ATOM   1316  OG  SER A 100       5.922  47.719  51.638  1.00 38.14           O
ATOM   1317  H   SER A 100       5.572  46.059  48.891  1.00 42.19           H
ATOM   1318  HA  SER A 100       3.975  45.874  51.413  1.00 49.26           H
ATOM   1319  HB2 SER A 100       4.915  48.391  49.980  1.00 43.69           H
ATOM   1320  HB3 SER A 100       3.974  48.292  51.476  1.00 43.69           H
ATOM   1321  HG  SER A 100       6.014  48.529  52.145  1.00 45.78           H
ATOM   1322  N   GLY A 101       2.684  45.484  48.796  1.00 44.44           N
ATOM   1323  CA  GLY A 101       1.572  45.455  47.853  1.00 44.95           C
ATOM   1324  C   GLY A 101       1.993  46.039  46.498  1.00 47.73           C
ATOM   1325  O   GLY A 101       3.096  46.576  46.379  1.00 42.77           O
ATOM   1326  H   GLY A 101       3.371  44.748  48.713  1.00 53.34           H
ATOM   1327  HA2 GLY A 101       1.289  44.412  47.711  1.00 53.95           H
ATOM   1328  HA3 GLY A 101       0.730  46.028  48.242  1.00 53.95           H
ATOM   1329  N   PRO A 102       1.140  45.933  45.465  1.00 42.66           N
ATOM   1330  CA  PRO A 102       1.454  46.392  44.114  1.00 40.64           C
ATOM   1331  C   PRO A 102       1.875  47.870  44.040  1.00 33.44           C
ATOM   1332  O   PRO A 102       1.228  48.756  44.597  1.00 35.72           O
ATOM   1333  CB  PRO A 102       0.145  46.185  43.338  1.00 42.47           C
ATOM   1334  CG  PRO A 102      -0.468  44.966  44.030  1.00 37.85           C
ATOM   1335  CD  PRO A 102      -0.153  45.265  45.495  1.00 50.42           C
ATOM   1336  HA  PRO A 102       2.202  45.730  43.674  1.00 48.78           H
ATOM   1337  HB2 PRO A 102      -0.506  47.041  43.526  1.00 50.97           H
ATOM   1338  HB3 PRO A 102       0.272  46.048  42.265  1.00 50.97           H
ATOM   1339  HG2 PRO A 102      -1.549  44.924  43.892  1.00 45.43           H
ATOM   1340  HG3 PRO A 102       0.007  44.048  43.680  1.00 45.43           H
ATOM   1341  HD2 PRO A 102      -0.906  45.934  45.914  1.00 60.52           H
ATOM   1342  HD3 PRO A 102      -0.108  44.312  46.023  1.00 60.52           H
ATOM   1343  N   ARG A 103       2.946  48.142  43.296  1.00 35.89           N
ATOM   1344  CA  ARG A 103       3.378  49.506  42.975  1.00 29.46           C
ATOM   1345  C   ARG A 103       3.779  49.581  41.507  1.00 28.67           C
ATOM   1346  O   ARG A 103       4.098  48.561  40.889  1.00 29.32           O
ATOM   1347  CB  ARG A 103       4.589  49.906  43.836  1.00 31.93           C
ATOM   1348  CG  ARG A 103       4.379  49.926  45.353  1.00 31.64           C
ATOM   1349  CD  ARG A 103       3.434  51.024  45.833  1.00 35.78           C
ATOM   1350  NE  ARG A 103       3.315  50.987  47.298  1.00 43.77           N
ATOM   1351  CZ  ARG A 103       2.411  50.298  48.003  1.00 48.01           C
ATOM   1352  NH1 ARG A 103       1.458  49.572  47.428  1.00 45.72           N
ATOM   1353  NH2 ARG A 103       2.460  50.342  49.330  1.00 51.54           N1+
ATOM   1354  H   ARG A 103       3.459  47.374  42.881  1.00 43.08           H
ATOM   1355  HA  ARG A 103       2.570  50.221  43.141  1.00 35.36           H
ATOM   1356  HB2 ARG A 103       5.397  49.213  43.632  1.00 38.32           H
ATOM   1357  HB3 ARG A 103       4.933  50.895  43.531  1.00 38.32           H
ATOM   1358  HG2 ARG A 103       4.008  48.957  45.679  1.00 37.98           H
ATOM   1359  HG3 ARG A 103       5.350  50.087  45.822  1.00 37.98           H
ATOM   1360  HD2 ARG A 103       3.839  51.993  45.542  1.00 42.95           H
ATOM   1361  HD3 ARG A 103       2.455  50.915  45.367  1.00 42.95           H
ATOM   1362  HE  ARG A 103       4.026  51.484  47.814  1.00 52.53           H
ATOM   1363 HH11 ARG A 103       1.392  49.524  46.420  1.00 54.88           H
ATOM   1364 HH12 ARG A 103       0.790  49.068  47.995  1.00 54.88           H
ATOM   1365 HH21 ARG A 103       3.168  50.886  49.796  1.00 61.86           H
ATOM   1366 HH22 ARG A 103       1.786  49.811  49.865  1.00 61.86           H
ATOM   1367  N   ARG A 104       3.797  50.812  40.986  1.00 31.12           N
ATOM   1368  CA  ARG A 104       4.369  51.158  39.685  1.00 36.00           C
ATOM   1369  C   ARG A 104       5.794  51.710  39.888  1.00 28.18           C
ATOM   1370  O   ARG A 104       6.018  52.546  40.754  1.00 26.59           O
ATOM   1371  CB  ARG A 104       3.446  52.158  38.966  1.00 34.53           C
ATOM   1372  CG  ARG A 104       2.061  51.585  38.590  1.00 46.48           C
ATOM   1373  CD  ARG A 104       1.194  52.616  37.852  1.00 38.93           C
ATOM   1374  H   ARG A 104       3.500  51.579  41.576  1.00 37.36           H
ATOM   1375  HA  ARG A 104       4.440  50.266  39.063  1.00 43.21           H
ATOM   1376  HB2 ARG A 104       3.939  52.490  38.049  1.00 41.45           H
ATOM   1377  HB3 ARG A 104       3.300  53.025  39.606  1.00 41.45           H
ATOM   1378  HG2 ARG A 104       1.534  51.275  39.493  1.00 55.79           H
ATOM   1379  HG3 ARG A 104       2.173  50.717  37.946  1.00 55.79           H
ATOM   1380  HD1 ARG A 104       0.942  53.437  38.525  1.00 46.73           H
ATOM   1381  HD3 ARG A 104       1.731  53.006  36.988  1.00 46.73           H
ATOM   1382  N   TYR A 105       6.753  51.193  39.120  1.00 25.55           N
ATOM   1383  CA  TYR A 105       8.169  51.523  39.220  1.00 25.17           C
ATOM   1384  C   TYR A 105       8.603  52.141  37.903  1.00 20.40           C
ATOM   1385  O   TYR A 105       8.346  51.580  36.839  1.00 24.79           O
ATOM   1386  CB  TYR A 105       9.007  50.272  39.472  1.00 22.45           C
ATOM   1387  CG  TYR A 105       8.710  49.622  40.809  1.00 23.78           C
ATOM   1388  CD1 TYR A 105       7.575  48.803  40.917  1.00 28.01           C
ATOM   1389  CD2 TYR A 105       9.495  49.891  41.944  1.00 23.49           C
ATOM   1390  CE1 TYR A 105       7.244  48.204  42.139  1.00 25.65           C
ATOM   1391  CE2 TYR A 105       9.145  49.333  43.187  1.00 23.59           C
ATOM   1392  CZ  TYR A 105       8.023  48.480  43.285  1.00 31.09           C
ATOM   1393  OH  TYR A 105       7.645  47.957  44.483  1.00 27.11           O
ATOM   1394  H   TYR A 105       6.500  50.482  38.451  1.00 30.67           H
ATOM   1395  HA  TYR A 105       8.346  52.222  40.036  1.00 30.22           H
ATOM   1396  HB2 TYR A 105       8.815  49.554  38.673  1.00 26.95           H
ATOM   1397  HB3 TYR A 105      10.064  50.540  39.439  1.00 26.95           H
ATOM   1398  HD1 TYR A 105       6.944  48.646  40.055  1.00 33.62           H
ATOM   1399  HD2 TYR A 105      10.361  50.530  41.869  1.00 28.21           H
ATOM   1400  HE1 TYR A 105       6.372  47.569  42.201  1.00 30.79           H
ATOM   1401  HE2 TYR A 105       9.730  49.558  44.064  1.00 28.32           H
ATOM   1402  HH  TYR A 105       6.705  47.762  44.511  1.00 32.55           H
ATOM   1403  N   THR A 106       9.316  53.259  37.994  1.00 22.71           N
ATOM   1404  CA  THR A 106      10.046  53.835  36.878  1.00 18.99           C
ATOM   1405  C   THR A 106      11.504  53.827  37.272  1.00 20.76           C
ATOM   1406  O   THR A 106      11.860  54.411  38.299  1.00 20.36           O
ATOM   1407  CB  THR A 106       9.546  55.238  36.526  1.00 27.53           C
ATOM   1408  OG1 THR A 106       8.207  55.188  36.099  1.00 31.47           O
ATOM   1409  CG2 THR A 106      10.366  55.855  35.385  1.00 29.43           C
ATOM   1410  H   THR A 106       9.464  53.673  38.904  1.00 27.26           H
ATOM   1411  HA  THR A 106       9.894  53.213  36.000  1.00 22.81           H
ATOM   1412  HB  THR A 106       9.621  55.883  37.398  1.00 33.05           H
ATOM   1413  HG1 THR A 106       7.795  56.037  36.280  1.00 37.77           H
ATOM   1414 HG21 THR A 106       9.943  56.825  35.123  1.00 35.33           H
ATOM   1415 HG22 THR A 106      11.408  55.991  35.679  1.00 35.33           H
ATOM   1416 HG23 THR A 106      10.316  55.210  34.507  1.00 35.33           H
ATOM   1417  N   ILE A 107      12.306  53.136  36.469  1.00 19.99           N
ATOM   1418  CA  ILE A 107      13.746  53.020  36.598  1.00 20.85           C
ATOM   1419  C   ILE A 107      14.315  53.897  35.482  1.00 24.92           C
ATOM   1420  O   ILE A 107      14.171  53.558  34.312  1.00 20.26           O
ATOM   1421  CB  ILE A 107      14.189  51.557  36.444  1.00 18.87           C
ATOM   1422  CG1 ILE A 107      13.577  50.517  37.424  1.00 22.36           C
ATOM   1423  CG2 ILE A 107      15.721  51.533  36.524  1.00 20.98           C
ATOM   1424  CD1 ILE A 107      13.385  51.006  38.852  1.00 25.10           C
ATOM   1425  H   ILE A 107      11.893  52.681  35.667  1.00 24.00           H
ATOM   1426  HA  ILE A 107      14.071  53.399  37.566  1.00 25.04           H
ATOM   1427  HB  ILE A 107      13.918  51.231  35.439  1.00 22.65           H
ATOM   1428 HG12 ILE A 107      12.591  50.243  37.047  1.00 26.85           H
ATOM   1429 HG13 ILE A 107      14.178  49.607  37.434  1.00 26.85           H
ATOM   1430 HG21 ILE A 107      16.070  50.502  36.469  1.00 25.18           H
ATOM   1431 HG22 ILE A 107      16.162  52.069  35.686  1.00 25.18           H
ATOM   1432 HG23 ILE A 107      16.056  51.987  37.457  1.00 25.18           H
ATOM   1433 HD11 ILE A 107      13.080  50.164  39.475  1.00 30.13           H
ATOM   1434 HD12 ILE A 107      14.319  51.420  39.234  1.00 30.13           H
ATOM   1435 HD13 ILE A 107      12.605  51.764  38.892  1.00 30.13           H
ATOM   1436  N   ALA A 108      14.950  55.008  35.843  1.00 22.31           N
ATOM   1437  CA  ALA A 108      15.622  55.893  34.904  1.00 21.00           C
ATOM   1438  C   ALA A 108      17.156  55.686  35.061  1.00 22.07           C
ATOM   1439  O   ALA A 108      17.724  55.545  36.132  1.00 18.84           O
ATOM   1440  CB  ALA A 108      15.329  57.374  35.168  1.00 21.11           C
ATOM   1441  H   ALA A 108      15.118  55.149  36.821  1.00 26.79           H
ATOM   1442  HA  ALA A 108      15.318  55.669  33.841  1.00 25.21           H
ATOM   1443  HB1 ALA A 108      15.830  58.013  34.433  1.00 25.34           H
ATOM   1444  HB2 ALA A 108      14.255  57.566  35.138  1.00 25.34           H
ATOM   1445  HB3 ALA A 108      15.691  57.669  36.163  1.00 25.34           H
ATOM   1446  N   ALA A 109      17.864  55.640  33.874  1.00 14.64           N
ATOM   1447  CA  ALA A 109      19.325  55.479  33.838  1.00 14.95           C
ATOM   1448  C   ALA A 109      19.796  56.587  32.880  1.00 18.91           C
ATOM   1449  O   ALA A 109      19.277  56.803  31.787  1.00 14.05           O
ATOM   1450  CB  ALA A 109      19.772  54.136  33.297  1.00 15.79           C
ATOM   1451  H   ALA A 109      17.413  55.615  32.953  1.00 17.58           H
ATOM   1452  HA  ALA A 109      19.737  55.622  34.890  1.00 17.96           H
ATOM   1453  HB1 ALA A 109      20.869  54.064  33.284  1.00 18.96           H
ATOM   1454  HB2 ALA A 109      19.395  53.322  33.931  1.00 18.96           H
ATOM   1455  HB3 ALA A 109      19.411  53.938  32.278  1.00 18.96           H
ATOM   1456  N   LEU A 110      20.837  57.328  33.373  1.00 16.49           N
ATOM   1457  CA  LEU A 110      21.544  58.361  32.605  1.00 10.49           C
ATOM   1458  C   LEU A 110      22.949  57.802  32.347  1.00 11.91           C
ATOM   1459  O   LEU A 110      23.667  57.404  33.238  1.00 12.84           O
ATOM   1460  CB  LEU A 110      21.644  59.637  33.462  1.00 12.71           C
ATOM   1461  CG  LEU A 110      22.393  60.793  32.773  1.00 14.14           C
ATOM   1462  CD1 LEU A 110      21.709  61.183  31.460  1.00 17.13           C
ATOM   1463  CD2 LEU A 110      22.452  61.994  33.727  1.00 17.39           C
ATOM   1464  H   LEU A 110      21.316  57.074  34.263  1.00 19.80           H
ATOM   1465  HA  LEU A 110      21.004  58.544  31.637  1.00 12.61           H
ATOM   1466  HB2 LEU A 110      20.625  59.967  33.745  1.00 15.27           H
ATOM   1467  HB3 LEU A 110      22.152  59.385  34.416  1.00 15.27           H
ATOM   1468  HG  LEU A 110      23.435  60.461  32.558  1.00 16.98           H
ATOM   1469 HD11 LEU A 110      22.123  62.119  31.063  1.00 20.56           H
ATOM   1470 HD12 LEU A 110      21.842  60.412  30.693  1.00 20.56           H
ATOM   1471 HD13 LEU A 110      20.634  61.339  31.595  1.00 20.56           H
ATOM   1472 HD21 LEU A 110      23.141  62.760  33.351  1.00 20.88           H
ATOM   1473 HD22 LEU A 110      21.470  62.461  33.859  1.00 20.88           H
ATOM   1474 HD23 LEU A 110      22.803  61.711  34.724  1.00 20.88           H
ATOM   1475  N   LEU A 111      23.281  57.721  31.055  1.00 10.92           N
ATOM   1476  CA  LEU A 111      24.452  56.987  30.576  1.00 10.91           C
ATOM   1477  C   LEU A 111      25.544  57.928  30.060  1.00 13.33           C
ATOM   1478  O   LEU A 111      25.274  58.807  29.247  1.00 13.01           O
ATOM   1479  CB  LEU A 111      24.051  56.063  29.431  1.00 11.96           C
ATOM   1480  CG  LEU A 111      22.962  55.018  29.690  1.00 13.67           C
ATOM   1481  CD1 LEU A 111      22.957  54.114  28.449  1.00 15.28           C
ATOM   1482  CD2 LEU A 111      23.191  54.174  30.951  1.00 15.71           C
ATOM   1483  H   LEU A 111      22.612  58.013  30.359  1.00 13.12           H
ATOM   1484  HA  LEU A 111      24.866  56.366  31.373  1.00 13.11           H
ATOM   1485  HB2 LEU A 111      23.745  56.674  28.579  1.00 14.37           H
ATOM   1486  HB3 LEU A 111      24.954  55.536  29.127  1.00 14.37           H
ATOM   1487  HG  LEU A 111      21.999  55.524  29.762  1.00 16.41           H
ATOM   1488 HD11 LEU A 111      22.192  53.346  28.555  1.00 18.35           H
ATOM   1489 HD12 LEU A 111      22.746  54.708  27.558  1.00 18.35           H
ATOM   1490 HD13 LEU A 111      23.927  53.628  28.334  1.00 18.35           H
ATOM   1491 HD21 LEU A 111      22.448  53.379  30.998  1.00 18.87           H
ATOM   1492 HD22 LEU A 111      24.190  53.742  30.940  1.00 18.87           H
ATOM   1493 HD23 LEU A 111      23.081  54.801  31.836  1.00 18.87           H
ATOM   1494  N   SER A 112      26.798  57.651  30.435  1.00 14.11           N
ATOM   1495  CA  SER A 112      27.998  58.157  29.773  1.00 11.84           C
ATOM   1496  C   SER A 112      28.978  56.996  29.579  1.00 12.02           C
ATOM   1497  O   SER A 112      28.798  55.937  30.188  1.00 14.61           O
ATOM   1498  CB  SER A 112      28.714  59.229  30.611  1.00 15.11           C
ATOM   1499  OG  SER A 112      27.901  60.355  30.840  1.00 19.94           O
ATOM   1500  H   SER A 112      26.941  56.911  31.109  1.00 16.94           H
ATOM   1501  HA  SER A 112      27.737  58.579  28.803  1.00 14.22           H
ATOM   1502  HB2 SER A 112      29.040  58.799  31.550  1.00 18.14           H
ATOM   1503  HB3 SER A 112      29.595  59.569  30.068  1.00 18.14           H
ATOM   1504  HG  SER A 112      27.326  60.158  31.582  1.00 23.94           H
ATOM   1505  N   PRO A 113      30.029  57.162  28.773  1.00 15.42           N
ATOM   1506  CA  PRO A 113      30.921  56.039  28.521  1.00 11.80           C
ATOM   1507  C   PRO A 113      31.585  55.443  29.784  1.00 15.30           C
ATOM   1508  O   PRO A 113      31.705  54.228  29.859  1.00 17.14           O
ATOM   1509  CB  PRO A 113      31.949  56.595  27.562  1.00 12.98           C
ATOM   1510  CG  PRO A 113      31.115  57.575  26.725  1.00 13.86           C
ATOM   1511  CD  PRO A 113      30.245  58.230  27.796  1.00 11.92           C
ATOM   1512  HA  PRO A 113      30.360  55.274  27.982  1.00 14.17           H
ATOM   1513  HB2 PRO A 113      32.689  57.163  28.125  1.00 15.58           H
ATOM   1514  HB3 PRO A 113      32.436  55.825  26.963  1.00 15.58           H
ATOM   1515  HG2 PRO A 113      31.741  58.319  26.236  1.00 16.65           H
ATOM   1516  HG3 PRO A 113      30.495  57.033  26.014  1.00 16.65           H
ATOM   1517  HD2 PRO A 113      30.779  59.067  28.245  1.00 14.31           H
ATOM   1518  HD3 PRO A 113      29.307  58.515  27.328  1.00 14.31           H
ATOM   1519  N   TYR A 114      31.905  56.248  30.812  1.00 13.72           N
ATOM   1520  CA  TYR A 114      32.530  55.770  32.048  1.00 14.80           C
ATOM   1521  C   TYR A 114      31.686  55.918  33.307  1.00 19.04           C
ATOM   1522  O   TYR A 114      32.195  55.715  34.412  1.00 17.08           O
ATOM   1523  CB  TYR A 114      33.897  56.428  32.229  1.00 14.03           C
ATOM   1524  CG  TYR A 114      34.968  55.880  31.332  1.00 19.20           C
ATOM   1525  CD1 TYR A 114      35.013  56.296  29.990  1.00 20.43           C
ATOM   1526  CD2 TYR A 114      35.861  54.894  31.803  1.00 17.91           C
ATOM   1527  CE1 TYR A 114      35.926  55.718  29.102  1.00 21.10           C
ATOM   1528  CE2 TYR A 114      36.808  54.333  30.922  1.00 20.36           C
ATOM   1529  CZ  TYR A 114      36.824  54.729  29.564  1.00 24.39           C
ATOM   1530  OH  TYR A 114      37.735  54.202  28.705  1.00 28.07           O
ATOM   1531  H   TYR A 114      31.747  57.239  30.718  1.00 16.47           H
ATOM   1532  HA  TYR A 114      32.717  54.701  31.967  1.00 17.78           H
ATOM   1533  HB2 TYR A 114      33.797  57.501  32.062  1.00 16.85           H
ATOM   1534  HB3 TYR A 114      34.243  56.287  33.254  1.00 16.85           H
ATOM   1535  HD1 TYR A 114      34.337  57.060  29.639  1.00 24.53           H
ATOM   1536  HD2 TYR A 114      35.819  54.567  32.832  1.00 21.50           H
ATOM   1537  HE1 TYR A 114      35.960  56.048  28.073  1.00 25.33           H
ATOM   1538  HE2 TYR A 114      37.516  53.601  31.282  1.00 24.45           H
ATOM   1539  HH  TYR A 114      38.113  53.384  29.038  1.00 33.69           H
ATOM   1540  N   SER A 115      30.414  56.264  33.171  1.00 15.29           N
ATOM   1541  CA  SER A 115      29.564  56.504  34.321  1.00 13.83           C
ATOM   1542  C   SER A 115      28.137  56.110  33.978  1.00 17.10           C
ATOM   1543  O   SER A 115      27.676  56.235  32.840  1.00 15.92           O
ATOM   1544  CB  SER A 115      29.656  57.979  34.794  1.00 13.68           C
ATOM   1545  OG  SER A 115      28.979  58.844  33.919  0.62 18.50           O
ATOM   1546  H   SER A 115      30.019  56.382  32.246  1.00 18.37           H
ATOM   1547  HA  SER A 115      29.898  55.876  35.150  1.00 16.61           H
ATOM   1548  HB2 SER A 115      29.230  58.085  35.794  1.00 16.43           H
ATOM   1549  HB3 SER A 115      30.704  58.281  34.819  1.00 16.43           H
ATOM   1550  HG  SER A 115      28.033  58.751  34.064  1.00 22.22           H
ATOM   1551  N   TYR A 116      27.402  55.690  34.998  1.00 16.04           N
ATOM   1552  CA  TYR A 116      25.956  55.661  34.896  1.00 17.80           C
ATOM   1553  C   TYR A 116      25.359  56.037  36.232  1.00 18.89           C
ATOM   1554  O   TYR A 116      25.938  55.835  37.298  1.00 16.86           O
ATOM   1555  CB  TYR A 116      25.431  54.330  34.337  1.00 21.48           C
ATOM   1556  CG  TYR A 116      25.418  53.138  35.279  1.00 19.63           C
ATOM   1557  CD1 TYR A 116      24.331  52.933  36.148  1.00 21.35           C
ATOM   1558  CD2 TYR A 116      26.504  52.242  35.280  1.00 23.25           C
ATOM   1559  CE1 TYR A 116      24.299  51.805  36.976  1.00 19.36           C
ATOM   1560  CE2 TYR A 116      26.483  51.108  36.121  1.00 26.30           C
ATOM   1561  CZ  TYR A 116      25.365  50.888  36.959  1.00 26.08           C
ATOM   1562  OH  TYR A 116      25.256  49.761  37.722  1.00 30.10           O
ATOM   1563  H   TYR A 116      27.805  55.614  35.919  1.00 19.26           H
ATOM   1564  HA  TYR A 116      25.664  56.435  34.190  1.00 21.37           H
ATOM   1565  HB2 TYR A 116      24.404  54.505  34.018  1.00 25.78           H
ATOM   1566  HB3 TYR A 116      25.996  54.077  33.437  1.00 25.78           H
ATOM   1567  HD1 TYR A 116      23.504  53.623  36.162  1.00 25.63           H
ATOM   1568  HD2 TYR A 116      27.362  52.406  34.638  1.00 27.92           H
ATOM   1569  HE1 TYR A 116      23.447  51.618  37.610  1.00 23.25           H
ATOM   1570  HE2 TYR A 116      27.315  50.421  36.130  1.00 31.58           H
ATOM   1571  HH  TYR A 116      26.025  49.205  37.624  1.00 36.14           H
ATOM   1572  N   SER A 117      24.211  56.680  36.119  1.00 15.17           N
ATOM   1573  CA  SER A 117      23.456  57.161  37.245  1.00 15.48           C
ATOM   1574  C   SER A 117      22.045  56.616  37.035  1.00 17.61           C
ATOM   1575  O   SER A 117      21.463  56.626  35.964  1.00 19.24           O
ATOM   1576  CB  SER A 117      23.434  58.705  37.329  1.00 21.17           C
ATOM   1577  OG  SER A 117      22.716  58.975  38.538  0.57 22.36           O
ATOM   1578  H   SER A 117      23.876  56.891  35.191  1.00 18.22           H
ATOM   1579  HA  SER A 117      23.876  56.797  38.226  1.00 18.58           H
ATOM   1580  HB2 SER A 117      24.460  59.107  37.417  1.00 25.41           H
ATOM   1581  HB3 SER A 117      22.920  59.170  36.467  1.00 25.41           H
ATOM   1582  HG  SER A 117      22.370  59.907  38.543  1.00 26.84           H
ATOM   1583  N   THR A 118      21.514  56.089  38.131  1.00 13.59           N
ATOM   1584  CA  THR A 118      20.186  55.505  38.137  1.00 14.34           C
ATOM   1585  C   THR A 118      19.349  55.976  39.319  1.00 22.26           C
ATOM   1586  O   THR A 118      19.849  56.176  40.432  1.00 19.08           O
ATOM   1587  CB  THR A 118      20.293  53.978  37.992  1.00 18.45           C
ATOM   1588  OG1 THR A 118      19.026  53.442  37.685  1.00 21.74           O
ATOM   1589  CG2 THR A 118      20.835  53.282  39.248  1.00 20.05           C
ATOM   1590  H   THR A 118      22.033  56.097  38.996  1.00 16.32           H
ATOM   1591  HA  THR A 118      19.662  55.862  37.264  1.00 17.22           H
ATOM   1592  HB  THR A 118      20.963  53.751  37.162  1.00 22.15           H
ATOM   1593  HG1 THR A 118      18.680  53.904  36.916  1.00 26.10           H
ATOM   1594 HG21 THR A 118      20.906  52.209  39.073  1.00 24.07           H
ATOM   1595 HG22 THR A 118      21.826  53.663  39.496  1.00 24.07           H
ATOM   1596 HG23 THR A 118      20.156  53.442  40.085  1.00 24.07           H
ATOM   1597  N   THR A 119      18.054  56.145  39.062  1.00 17.58           N
ATOM   1598  CA  THR A 119      17.095  56.467  40.084  1.00 18.59           C
ATOM   1599  C   THR A 119      15.801  55.702  39.821  1.00 19.04           C
ATOM   1600  O   THR A 119      15.493  55.242  38.733  1.00 17.94           O
ATOM   1601  CB  THR A 119      16.852  58.016  40.198  1.00 21.35           C
ATOM   1602  OG1 THR A 119      16.408  58.184  41.556  1.00 20.74           O
ATOM   1603  CG2 THR A 119      15.832  58.620  39.257  1.00 18.24           C
ATOM   1604  H   THR A 119      17.725  55.965  38.127  1.00 21.11           H
ATOM   1605  HA  THR A 119      17.462  56.177  41.118  1.00 22.32           H
ATOM   1606  HB  THR A 119      17.836  58.539  40.109  1.00 25.64           H
ATOM   1607  HG1 THR A 119      16.068  59.081  41.729  1.00 24.90           H
ATOM   1608 HG21 THR A 119      15.853  59.713  39.296  1.00 21.90           H
ATOM   1609 HG22 THR A 119      16.036  58.310  38.222  1.00 21.90           H
ATOM   1610 HG23 THR A 119      14.812  58.302  39.505  1.00 21.90           H
ATOM   1611  N   ALA A 120      15.040  55.584  40.905  1.00 18.26           N
ATOM   1612  CA  ALA A 120      13.739  54.927  40.927  1.00 20.70           C
ATOM   1613  C   ALA A 120      12.687  55.908  41.419  1.00 19.29           C
ATOM   1614  O   ALA A 120      12.888  56.598  42.419  1.00 19.25           O
ATOM   1615  CB  ALA A 120      13.791  53.673  41.802  1.00 21.76           C
ATOM   1616  H   ALA A 120      15.357  56.015  41.763  1.00 21.93           H
ATOM   1617  HA  ALA A 120      13.488  54.598  39.926  1.00 24.85           H
ATOM   1618  HB1 ALA A 120      12.814  53.190  41.796  1.00 26.12           H
ATOM   1619  HB2 ALA A 120      14.535  52.976  41.413  1.00 26.12           H
ATOM   1620  HB3 ALA A 120      14.049  53.940  42.828  1.00 26.12           H
ATOM   1621  N   VAL A 121      11.548  55.929  40.728  1.00 19.94           N
ATOM   1622  CA  VAL A 121      10.313  56.544  41.185  1.00 19.95           C
ATOM   1623  C   VAL A 121       9.326  55.410  41.475  1.00 19.53           C
ATOM   1624  O   VAL A 121       9.045  54.611  40.586  1.00 26.11           O
ATOM   1625  CB  VAL A 121       9.761  57.519  40.131  1.00 28.06           C
ATOM   1626  CG1 VAL A 121       8.437  58.108  40.631  1.00 24.68           C
ATOM   1627  CG2 VAL A 121      10.739  58.671  39.842  1.00 32.76           C
ATOM   1628  H   VAL A 121      11.493  55.366  39.891  1.00 23.94           H
ATOM   1629  HA  VAL A 121      10.494  57.104  42.100  1.00 23.95           H
ATOM   1630  HB  VAL A 121       9.568  56.978  39.208  1.00 33.68           H
ATOM   1631 HG11 VAL A 121       8.049  58.816  39.899  1.00 29.62           H
ATOM   1632 HG12 VAL A 121       7.696  57.322  40.761  1.00 29.62           H
ATOM   1633 HG13 VAL A 121       8.591  58.613  41.583  1.00 29.62           H
ATOM   1634 HG21 VAL A 121      10.306  59.346  39.104  1.00 39.32           H
ATOM   1635 HG22 VAL A 121      10.947  59.223  40.760  1.00 39.32           H
ATOM   1636 HG23 VAL A 121      11.671  58.276  39.437  1.00 39.32           H
ATOM   1637  N   VAL A 122       8.818  55.350  42.703  1.00 25.26           N
ATOM   1638  CA  VAL A 122       7.859  54.331  43.127  1.00 26.56           C
ATOM   1639  C   VAL A 122       6.555  55.037  43.471  1.00 24.16           C
ATOM   1640  O   VAL A 122       6.552  55.911  44.339  1.00 28.44           O
ATOM   1641  CB  VAL A 122       8.410  53.530  44.314  1.00 25.05           C
ATOM   1642  CG1 VAL A 122       7.440  52.382  44.640  1.00 29.66           C
ATOM   1643  CG2 VAL A 122       9.801  52.971  43.999  1.00 22.06           C
ATOM   1644  H   VAL A 122       9.099  56.039  43.387  1.00 30.32           H
ATOM   1645  HA  VAL A 122       7.673  53.630  42.314  1.00 31.88           H
ATOM   1646  HB  VAL A 122       8.489  54.188  45.180  1.00 30.07           H
ATOM   1647 HG11 VAL A 122       7.824  51.803  45.481  1.00 35.61           H
ATOM   1648 HG12 VAL A 122       6.462  52.777  44.918  1.00 35.61           H
ATOM   1649 HG13 VAL A 122       7.329  51.730  43.772  1.00 35.61           H
ATOM   1650 HG21 VAL A 122      10.121  52.304  44.800  1.00 26.49           H
ATOM   1651 HG22 VAL A 122       9.773  52.422  43.060  1.00 26.49           H
ATOM   1652 HG23 VAL A 122      10.528  53.779  43.919  1.00 26.49           H
ATOM   1653  N   THR A 123       5.452  54.634  42.818  1.00 28.75           N
ATOM   1654  CA  THR A 123       4.117  55.207  43.033  1.00 31.14           C
ATOM   1655  C   THR A 123       3.099  54.103  43.324  1.00 31.35           C
ATOM   1656  O   THR A 123       3.309  52.935  42.996  1.00 31.76           O
ATOM   1657  CB  THR A 123       3.669  56.068  41.837  1.00 34.75           C
ATOM   1658  OG1 THR A 123       3.578  55.298  40.657  1.00 45.04           O
ATOM   1659  CG2 THR A 123       4.611  57.247  41.575  1.00 35.65           C
ATOM   1660  H   THR A 123       5.528  53.884  42.145  1.00 34.51           H
ATOM   1661  HA  THR A 123       4.136  55.864  43.903  1.00 37.38           H
ATOM   1662  HB  THR A 123       2.682  56.473  42.059  1.00 41.71           H
ATOM   1663  HG1 THR A 123       4.455  54.968  40.447  1.00 54.06           H
ATOM   1664 HG21 THR A 123       4.224  57.848  40.752  1.00 42.80           H
ATOM   1665 HG22 THR A 123       4.698  57.869  42.465  1.00 42.80           H
ATOM   1666 HG23 THR A 123       5.591  56.874  41.287  1.00 42.80           H
ATOM   1667  N   ASN A 124       2.013  54.504  43.989  1.00 33.44           N
ATOM   1668  CA  ASN A 124       0.916  53.643  44.425  1.00 42.54           C
ATOM   1669  C   ASN A 124      -0.380  53.979  43.652  1.00 37.12           C
ATOM   1670  O   ASN A 124      -0.866  53.078  42.926  1.00 46.07           O
ATOM   1671  CB  ASN A 124       0.766  53.836  45.949  1.00 44.15           C
ATOM   1672  CG  ASN A 124       0.022  52.684  46.609  1.00 46.65           C
ATOM   1673  OD1 ASN A 124      -0.619  51.863  45.959  1.00 49.37           O
ATOM   1674  ND2 ASN A 124       0.083  52.620  47.936  1.00 47.80           N
ATOM   1675  H   ASN A 124       1.918  55.484  44.210  1.00 40.14           H
ATOM   1676  HA  ASN A 124       1.176  52.601  44.232  1.00 51.07           H
ATOM   1677  HB2 ASN A 124       0.213  54.756  46.141  1.00 53.00           H
ATOM   1678  HB3 ASN A 124       1.748  53.935  46.415  1.00 53.00           H
ATOM   1679 HD21 ASN A 124      -0.415  51.881  48.408  1.00 57.37           H
ATOM   1680 HD22 ASN A 124       0.598  53.315  48.452  1.00 57.37           H
ATOM   1681  HC  ASN A 124      -0.850  55.132  43.782  1.00 44.56           H
TER
ATOM   1682  CA  CYS B  10       6.240  72.144  25.333  1.00 37.92           C
ATOM   1683  C   CYS B  10       7.677  72.283  24.830  1.00 38.15           C
ATOM   1684  O   CYS B  10       8.422  71.311  24.880  1.00 43.34           O
ATOM   1685  N   PRO B  11       8.094  73.482  24.380  1.00 33.06           N
ATOM   1686  CA  PRO B  11       9.477  73.753  23.961  1.00 31.83           C
ATOM   1687  C   PRO B  11      10.488  73.811  25.128  1.00 26.61           C
ATOM   1688  O   PRO B  11      11.679  73.603  24.910  1.00 23.93           O
ATOM   1689  CB  PRO B  11       9.400  75.127  23.295  1.00 36.19           C
ATOM   1690  CG  PRO B  11       8.220  75.788  23.996  1.00 34.44           C
ATOM   1691  CD  PRO B  11       7.245  74.639  24.193  1.00 31.95           C
ATOM   1692  HA  PRO B  11       9.791  73.050  23.188  1.00 38.21           H
ATOM   1693  HB2 PRO B  11      10.310  75.716  23.362  1.00 43.45           H
ATOM   1694  HB3 PRO B  11       9.133  74.968  22.249  1.00 43.45           H
ATOM   1695  HG2 PRO B  11       8.541  76.210  24.946  1.00 41.34           H
ATOM   1696  HG3 PRO B  11       7.760  76.542  23.367  1.00 41.34           H
ATOM   1697  HD2 PRO B  11       6.634  74.850  25.071  1.00 38.35           H
ATOM   1698  HD3 PRO B  11       6.645  74.508  23.292  1.00 38.35           H
ATOM   1699  N   LEU B  12      10.042  74.083  26.362  1.00 26.17           N
ATOM   1700  CA  LEU B  12      10.875  74.008  27.558  1.00 24.95           C
ATOM   1701  C   LEU B  12      10.106  73.230  28.618  1.00 23.86           C
ATOM   1702  O   LEU B  12       8.989  73.601  28.941  1.00 25.96           O
ATOM   1703  CB  LEU B  12      11.259  75.421  28.042  1.00 23.82           C
ATOM   1704  CG  LEU B  12      12.116  75.458  29.327  1.00 29.10           C
ATOM   1705  CD1 LEU B  12      13.438  74.696  29.155  1.00 21.88           C
ATOM   1706  CD2 LEU B  12      12.413  76.917  29.727  1.00 27.64           C
ATOM   1707  H   LEU B  12       9.062  74.288  26.490  1.00 31.42           H
ATOM   1708  HA  LEU B  12      11.788  73.463  27.322  1.00 29.96           H
ATOM   1709  HB2 LEU B  12      11.796  75.931  27.240  1.00 28.59           H
ATOM   1710  HB3 LEU B  12      10.340  75.973  28.238  1.00 28.59           H
ATOM   1711  HG  LEU B  12      11.557  74.989  30.138  1.00 34.94           H
ATOM   1712 HD11 LEU B  12      14.037  74.813  30.060  1.00 26.27           H
ATOM   1713 HD12 LEU B  12      13.257  73.632  29.008  1.00 26.27           H
ATOM   1714 HD13 LEU B  12      13.995  75.095  28.307  1.00 26.27           H
ATOM   1715 HD21 LEU B  12      12.961  76.939  30.669  1.00 33.18           H
ATOM   1716 HD22 LEU B  12      13.011  77.401  28.954  1.00 33.18           H
ATOM   1717 HD23 LEU B  12      11.479  77.463  29.856  1.00 33.18           H
ATOM   1718  N   MET B  13      10.680  72.159  29.168  1.00 23.77           N
ATOM   1719  CA  MET B  13      10.080  71.445  30.293  1.00 22.85           C
ATOM   1720  C   MET B  13      11.159  71.216  31.338  1.00 16.49           C
ATOM   1721  O   MET B  13      12.294  70.919  30.982  1.00 17.86           O
ATOM   1722  CB  MET B  13       9.436  70.155  29.786  1.00 20.96           C
ATOM   1723  CG  MET B  13       8.531  69.503  30.835  1.00 32.30           C
ATOM   1724  SD  MET B  13       9.383  68.308  31.868  1.00 33.64           S
ATOM   1725  CE  MET B  13       9.470  66.898  30.731  1.00 27.20           C
ATOM   1726  H   MET B  13      11.589  71.855  28.845  1.00 28.54           H
ATOM   1727  HA  MET B  13       9.300  72.053  30.749  1.00 27.43           H
ATOM   1728  HB2 MET B  13       8.816  70.408  28.926  1.00 25.16           H
ATOM   1729  HB3 MET B  13      10.199  69.452  29.452  1.00 25.16           H
ATOM   1730  HG2 MET B  13       8.042  70.253  31.453  1.00 38.77           H
ATOM   1731  HG3 MET B  13       7.755  68.960  30.300  1.00 38.77           H
ATOM   1732  HE1 MET B  13       9.914  66.042  31.240  1.00 32.66           H
ATOM   1733  HE2 MET B  13       8.465  66.634  30.401  1.00 32.66           H
ATOM   1734  HE3 MET B  13      10.076  67.158  29.864  1.00 32.66           H
ATOM   1735  N   VAL B  14      10.806  71.388  32.610  1.00 17.90           N
ATOM   1736  CA  VAL B  14      11.711  71.163  33.735  1.00 18.14           C
ATOM   1737  C   VAL B  14      11.110  70.016  34.530  1.00 21.18           C
ATOM   1738  O   VAL B  14       9.931  70.070  34.879  1.00 21.42           O
ATOM   1739  CB  VAL B  14      11.912  72.429  34.563  1.00 13.39           C
ATOM   1740  CG1 VAL B  14      12.847  72.199  35.767  1.00 17.44           C
ATOM   1741  CG2 VAL B  14      12.503  73.550  33.702  1.00 22.75           C
ATOM   1742  H   VAL B  14       9.851  71.637  32.824  1.00 21.50           H
ATOM   1743  HA  VAL B  14      12.688  70.871  33.366  1.00 21.78           H
ATOM   1744  HB  VAL B  14      10.945  72.755  34.944  1.00 16.08           H
ATOM   1745 HG11 VAL B  14      12.966  73.124  36.330  1.00 20.94           H
ATOM   1746 HG12 VAL B  14      12.422  71.451  36.434  1.00 20.94           H
ATOM   1747 HG13 VAL B  14      13.825  71.861  35.421  1.00 20.94           H
ATOM   1748 HG21 VAL B  14      12.647  74.445  34.308  1.00 27.31           H
ATOM   1749 HG22 VAL B  14      13.465  73.241  33.298  1.00 27.31           H
ATOM   1750 HG23 VAL B  14      11.830  73.800  32.882  1.00 27.31           H
ATOM   1751  N   LYS B  15      11.920  68.984  34.791  1.00 15.18           N
ATOM   1752  CA  LYS B  15      11.507  67.791  35.515  1.00 15.51           C
ATOM   1753  C   LYS B  15      12.503  67.578  36.684  1.00 15.67           C
ATOM   1754  O   LYS B  15      13.691  67.532  36.480  1.00 15.63           O
ATOM   1755  CB  LYS B  15      11.544  66.521  34.641  1.00 19.59           C
ATOM   1756  CG  LYS B  15      10.909  65.367  35.420  1.00 25.03           C
ATOM   1757  CD  LYS B  15      10.616  64.136  34.563  1.00 35.92           C
ATOM   1758  CE  LYS B  15       9.827  63.107  35.391  1.00 28.96           C
ATOM   1759  NZ  LYS B  15       8.693  62.521  34.558  1.00 49.87           N1+
ATOM   1760  H   LYS B  15      12.860  69.031  34.465  1.00 18.23           H
ATOM   1761  HA  LYS B  15      10.467  67.914  35.903  1.00 18.63           H
ATOM   1762  HB2 LYS B  15      11.008  66.710  33.691  1.00 23.52           H
ATOM   1763  HB3 LYS B  15      12.587  66.289  34.345  1.00 23.52           H
ATOM   1764  HG2 LYS B  15      11.591  65.085  36.252  1.00 30.05           H
ATOM   1765  HG3 LYS B  15       9.975  65.721  35.902  1.00 30.05           H
ATOM   1766  HD2 LYS B  15      10.087  64.443  33.641  1.00 43.12           H
ATOM   1767  HD3 LYS B  15      11.573  63.694  34.205  1.00 43.12           H
ATOM   1768  HE2 LYS B  15      10.499  62.291  35.750  1.00 34.76           H
ATOM   1769  HE3 LYS B  15       9.385  63.568  36.313  1.00 34.76           H
ATOM   1770  HZ1 LYS B  15       8.200  61.768  35.065  1.00 59.85           H
ATOM   1771  HZ2 LYS B  15       8.007  63.265  34.307  1.00 59.85           H
ATOM   1772  HZ3 LYS B  15       9.053  62.148  33.665  1.00 59.85           H
ATOM   1773  N   VAL B  16      11.932  67.452  37.893  1.00 13.41           N
ATOM   1774  CA  VAL B  16      12.655  67.392  39.155  1.00 15.38           C
ATOM   1775  C   VAL B  16      12.202  66.146  39.941  1.00 16.34           C
ATOM   1776  O   VAL B  16      11.022  65.955  40.246  1.00 16.28           O
ATOM   1777  CB  VAL B  16      12.488  68.690  39.961  1.00 14.84           C
ATOM   1778  CG1 VAL B  16      13.465  68.722  41.150  1.00 15.35           C
ATOM   1779  CG2 VAL B  16      12.790  69.949  39.133  1.00 16.96           C
ATOM   1780  H   VAL B  16      10.925  67.465  37.952  1.00 16.11           H
ATOM   1781  HA  VAL B  16      13.712  67.297  38.932  1.00 18.46           H
ATOM   1782  HB  VAL B  16      11.465  68.760  40.332  1.00 17.82           H
ATOM   1783 HG11 VAL B  16      13.256  69.592  41.773  1.00 18.43           H
ATOM   1784 HG12 VAL B  16      13.377  67.822  41.753  1.00 18.43           H
ATOM   1785 HG13 VAL B  16      14.491  68.787  40.782  1.00 18.43           H
ATOM   1786 HG21 VAL B  16      12.710  70.834  39.765  1.00 20.36           H
ATOM   1787 HG22 VAL B  16      13.797  69.893  38.724  1.00 20.36           H
ATOM   1788 HG23 VAL B  16      12.071  70.053  38.322  1.00 20.36           H
ATOM   1789  N   LEU B  17      13.159  65.294  40.273  1.00 15.77           N
ATOM   1790  CA  LEU B  17      12.935  64.140  41.126  1.00 15.67           C
ATOM   1791  C   LEU B  17      13.753  64.297  42.444  1.00 15.79           C
ATOM   1792  O   LEU B  17      14.757  64.961  42.560  1.00 12.87           O
ATOM   1793  CB  LEU B  17      13.381  62.830  40.431  1.00 12.85           C
ATOM   1794  CG  LEU B  17      12.612  62.521  39.123  1.00 22.85           C
ATOM   1795  CD1 LEU B  17      13.125  61.188  38.564  1.00 29.13           C
ATOM   1796  CD2 LEU B  17      11.097  62.459  39.335  1.00 26.90           C
ATOM   1797  H   LEU B  17      14.108  65.539  40.043  1.00 18.93           H
ATOM   1798  HA  LEU B  17      11.853  64.026  41.408  1.00 18.81           H
ATOM   1799  HB2 LEU B  17      14.463  62.920  40.188  1.00 15.44           H
ATOM   1800  HB3 LEU B  17      13.290  61.981  41.129  1.00 15.44           H
ATOM   1801  HG  LEU B  17      12.832  63.331  38.386  1.00 27.43           H
ATOM   1802 HD11 LEU B  17      12.590  60.883  37.665  1.00 34.96           H
ATOM   1803 HD12 LEU B  17      14.197  61.248  38.317  1.00 34.96           H
ATOM   1804 HD13 LEU B  17      13.020  60.380  39.300  1.00 34.96           H
ATOM   1805 HD21 LEU B  17      10.590  61.955  38.511  1.00 32.29           H
ATOM   1806 HD22 LEU B  17      10.853  61.905  40.251  1.00 32.29           H
ATOM   1807 HD23 LEU B  17      10.668  63.459  39.427  1.00 32.29           H
ATOM   1808  N   ASP B  18      13.230  63.593  43.458  1.00 14.39           N
ATOM   1809  CA  ASP B  18      13.729  63.494  44.830  1.00 14.61           C
ATOM   1810  C   ASP B  18      14.326  62.096  45.054  1.00 17.31           C
ATOM   1811  O   ASP B  18      13.607  61.089  44.986  1.00 15.23           O
ATOM   1812  CB  ASP B  18      12.572  63.803  45.782  1.00 14.92           C
ATOM   1813  CG  ASP B  18      12.900  63.715  47.263  1.00 14.80           C
ATOM   1814  OD1 ASP B  18      13.758  62.912  47.662  1.00 15.27           O
ATOM   1815  OD2 ASP B  18      12.259  64.457  48.031  1.00 17.84           O1-
ATOM   1816  H   ASP B  18      12.397  63.057  43.263  1.00 17.28           H
ATOM   1817  HA  ASP B  18      14.500  64.251  44.991  1.00 17.54           H
ATOM   1818  HB2 ASP B  18      12.138  64.778  45.562  1.00 17.91           H
ATOM   1819  HB3 ASP B  18      11.783  63.074  45.598  1.00 17.91           H
ATOM   1820  N   ALA B  19      15.644  62.057  45.310  1.00 12.35           N
ATOM   1821  CA  ALA B  19      16.403  60.814  45.462  1.00 12.65           C
ATOM   1822  C   ALA B  19      16.332  60.231  46.872  1.00 12.35           C
ATOM   1823  O   ALA B  19      16.765  59.091  47.053  1.00 16.92           O
ATOM   1824  CB  ALA B  19      17.871  61.035  45.101  1.00 11.54           C
ATOM   1825  H   ALA B  19      16.160  62.924  45.373  1.00 14.83           H
ATOM   1826  HA  ALA B  19      16.003  60.078  44.761  1.00 15.19           H
ATOM   1827  HB1 ALA B  19      18.400  60.082  45.087  1.00 13.86           H
ATOM   1828  HB2 ALA B  19      17.955  61.500  44.121  1.00 13.86           H
ATOM   1829  HB3 ALA B  19      18.316  61.682  45.846  1.00 13.86           H
ATOM   1830  N   VAL B  20      15.847  60.990  47.864  1.00 15.34           N
ATOM   1831  CA  VAL B  20      15.669  60.498  49.238  1.00 16.72           C
ATOM   1832  C   VAL B  20      14.393  59.642  49.351  1.00 18.87           C
ATOM   1833  O   VAL B  20      14.413  58.584  49.993  1.00 17.90           O
ATOM   1834  CB  VAL B  20      15.658  61.690  50.218  1.00 20.66           C
ATOM   1835  CG1 VAL B  20      15.397  61.226  51.654  1.00 18.31           C
ATOM   1836  CG2 VAL B  20      16.997  62.450  50.202  1.00 13.92           C
ATOM   1837  H   VAL B  20      15.474  61.904  47.643  1.00 18.42           H
ATOM   1838  HA  VAL B  20      16.517  59.860  49.491  1.00 20.08           H
ATOM   1839  HB  VAL B  20      14.863  62.385  49.946  1.00 24.81           H
ATOM   1840 HG11 VAL B  20      15.415  62.085  52.324  1.00 21.98           H
ATOM   1841 HG12 VAL B  20      14.415  60.762  51.732  1.00 21.98           H
ATOM   1842 HG13 VAL B  20      16.162  60.511  51.956  1.00 21.98           H
ATOM   1843 HG21 VAL B  20      16.952  63.276  50.911  1.00 16.72           H
ATOM   1844 HG22 VAL B  20      17.810  61.783  50.490  1.00 16.72           H
ATOM   1845 HG23 VAL B  20      17.198  62.850  49.209  1.00 16.72           H
ATOM   1846  N   ARG B  21      13.291  60.124  48.759  1.00 21.22           N
ATOM   1847  CA  ARG B  21      11.938  59.546  48.822  1.00 21.44           C
ATOM   1848  C   ARG B  21      11.602  58.667  47.607  1.00 27.07           C
ATOM   1849  O   ARG B  21      10.669  57.867  47.666  1.00 26.18           O
ATOM   1850  CB  ARG B  21      10.911  60.688  48.987  1.00 26.04           C
ATOM   1851  CG  ARG B  21      10.648  61.037  50.448  1.00 39.18           C
ATOM   1852  CD  ARG B  21      10.027  62.444  50.545  1.00 46.25           C
ATOM   1853  NE  ARG B  21      10.907  63.432  51.172  1.00 42.43           N
ATOM   1854  CZ  ARG B  21      12.187  63.575  50.785  1.00 32.79           C
ATOM   1855  H   ARG B  21      13.380  61.007  48.271  1.00 25.47           H
ATOM   1856  HA  ARG B  21      11.856  58.891  49.690  1.00 25.74           H
ATOM   1857  HB2 ARG B  21      11.204  61.563  48.405  1.00 31.26           H
ATOM   1858  HB3 ARG B  21       9.955  60.338  48.590  1.00 31.26           H
ATOM   1859  HG2 ARG B  21       9.985  60.290  50.888  1.00 47.03           H
ATOM   1860  HG3 ARG B  21      11.591  61.009  50.994  1.00 47.03           H
ATOM   1861  HD2 ARG B  21       9.578  62.821  49.624  1.00 55.51           H
ATOM   1862  HD3 ARG B  21       9.213  62.294  51.254  1.00 55.51           H
ATOM   1863  HE  ARG B  21      10.734  63.597  52.153  1.00 50.93           H
ATOM   1864  N   GLY B  22      12.333  58.797  46.495  1.00 19.08           N
ATOM   1865  CA  GLY B  22      12.030  58.087  45.266  1.00 21.30           C
ATOM   1866  C   GLY B  22      10.679  58.544  44.705  1.00 29.45           C
ATOM   1867  O   GLY B  22       9.820  57.719  44.387  1.00 22.48           O
ATOM   1868  H   GLY B  22      13.100  59.455  46.491  1.00 22.91           H
ATOM   1869  HA2 GLY B  22      12.811  58.274  44.533  1.00 25.58           H
ATOM   1870  HA3 GLY B  22      11.976  57.016  45.472  1.00 25.58           H
ATOM   1871  N   SER B  23      10.486  59.864  44.616  1.00 22.48           N
ATOM   1872  CA  SER B  23       9.251  60.455  44.139  1.00 21.34           C
ATOM   1873  C   SER B  23       9.556  61.672  43.278  1.00 22.27           C
ATOM   1874  O   SER B  23      10.649  62.236  43.369  1.00 16.53           O
ATOM   1875  CB  SER B  23       8.396  60.825  45.358  1.00 24.09           C
ATOM   1876  OG  SER B  23       9.003  61.848  46.118  1.00 40.30           O
ATOM   1877  H   SER B  23      11.223  60.497  44.900  1.00 26.99           H
ATOM   1878  HA  SER B  23       8.691  59.735  43.541  1.00 25.62           H
ATOM   1879  HB2 SER B  23       7.409  61.154  45.029  1.00 28.93           H
ATOM   1880  HB3 SER B  23       8.292  59.952  46.012  1.00 28.93           H
ATOM   1881  HG  SER B  23       8.911  62.680  45.645  1.00 48.37           H
ATOM   1882  N   PRO B  24       8.589  62.144  42.480  1.00 21.76           N
ATOM   1883  CA  PRO B  24       8.687  63.500  41.976  1.00 19.69           C
ATOM   1884  C   PRO B  24       8.858  64.520  43.107  1.00 20.12           C
ATOM   1885  O   PRO B  24       8.404  64.315  44.238  1.00 18.84           O
ATOM   1886  CB  PRO B  24       7.390  63.709  41.195  1.00 24.56           C
ATOM   1887  CG  PRO B  24       6.424  62.621  41.645  1.00 30.07           C
ATOM   1888  CD  PRO B  24       7.331  61.501  42.127  1.00 23.91           C
ATOM   1889  HA  PRO B  24       9.499  63.579  41.260  1.00 23.64           H
ATOM   1890  HB2 PRO B  24       6.969  64.708  41.302  1.00 29.49           H
ATOM   1891  HB3 PRO B  24       7.645  63.504  40.156  1.00 29.49           H
ATOM   1892  HG2 PRO B  24       5.812  62.996  42.465  1.00 36.09           H
ATOM   1893  HG3 PRO B  24       5.802  62.279  40.817  1.00 36.09           H
ATOM   1894  HD2 PRO B  24       6.844  61.026  42.976  1.00 28.71           H
ATOM   1895  HD3 PRO B  24       7.502  60.796  41.313  1.00 28.71           H
ATOM   1896  N   ALA B  25       9.575  65.609  42.799  1.00 18.12           N
ATOM   1897  CA  ALA B  25       9.795  66.722  43.703  1.00 17.59           C
ATOM   1898  C   ALA B  25       8.719  67.752  43.403  1.00 23.99           C
ATOM   1899  O   ALA B  25       8.742  68.393  42.358  1.00 20.92           O
ATOM   1900  CB  ALA B  25      11.197  67.298  43.525  1.00 17.10           C
ATOM   1901  H   ALA B  25       9.956  65.693  41.868  1.00 21.76           H
ATOM   1902  HA  ALA B  25       9.698  66.374  44.729  1.00 21.12           H
ATOM   1903  HB1 ALA B  25      11.391  68.024  44.316  1.00 20.53           H
ATOM   1904  HB2 ALA B  25      11.939  66.497  43.573  1.00 20.53           H
ATOM   1905  HB3 ALA B  25      11.270  67.785  42.556  1.00 20.53           H
ATOM   1906  N   ILE B  26       7.724  67.827  44.280  1.00 23.07           N
ATOM   1907  CA  ILE B  26       6.475  68.528  44.023  1.00 22.49           C
ATOM   1908  C   ILE B  26       6.573  69.919  44.644  1.00 21.00           C
ATOM   1909  O   ILE B  26       7.119  70.092  45.739  1.00 23.14           O
ATOM   1910  CB  ILE B  26       5.286  67.706  44.578  1.00 22.82           C
ATOM   1911  CG1 ILE B  26       5.218  66.316  43.919  1.00 24.38           C
ATOM   1912  CG2 ILE B  26       3.955  68.465  44.408  1.00 31.76           C
ATOM   1913  CD1 ILE B  26       4.332  65.330  44.686  1.00 32.88           C
ATOM   1914  H   ILE B  26       7.779  67.283  45.128  1.00 27.70           H
ATOM   1915  HA  ILE B  26       6.324  68.632  42.947  1.00 27.00           H
ATOM   1916  HB  ILE B  26       5.454  67.580  45.650  1.00 27.40           H
ATOM   1917 HG12 ILE B  26       4.888  66.407  42.889  1.00 29.27           H
ATOM   1918 HG13 ILE B  26       6.208  65.866  43.885  1.00 29.27           H
ATOM   1919 HG21 ILE B  26       3.110  67.838  44.685  1.00 38.12           H
ATOM   1920 HG22 ILE B  26       3.942  69.336  45.062  1.00 38.12           H
ATOM   1921 HG23 ILE B  26       3.830  68.790  43.375  1.00 38.12           H
ATOM   1922 HD11 ILE B  26       4.378  64.362  44.190  1.00 39.47           H
ATOM   1923 HD12 ILE B  26       4.708  65.219  45.703  1.00 39.47           H
ATOM   1924 HD13 ILE B  26       3.296  65.661  44.710  1.00 39.47           H
ATOM   1925  N   ASN B  27       6.012  70.915  43.947  1.00 21.20           N
ATOM   1926  CA  ASN B  27       5.919  72.296  44.420  1.00 22.57           C
ATOM   1927  C   ASN B  27       7.293  72.984  44.502  1.00 20.61           C
ATOM   1928  O   ASN B  27       7.503  73.867  45.328  1.00 24.53           O
ATOM   1929  CB  ASN B  27       5.114  72.350  45.741  1.00 31.34           C
ATOM   1930  CG  ASN B  27       3.819  73.091  45.528  1.00 45.29           C
ATOM   1931  OD1 ASN B  27       3.823  74.307  45.409  1.00 41.60           O
ATOM   1932  ND2 ASN B  27       2.709  72.362  45.456  1.00 55.68           N
ATOM   1933  H   ASN B  27       5.615  70.713  43.040  1.00 25.46           H
ATOM   1934  HA  ASN B  27       5.357  72.843  43.664  1.00 27.10           H
ATOM   1935  HB2 ASN B  27       4.895  71.356  46.127  1.00 37.62           H
ATOM   1936  HB3 ASN B  27       5.683  72.894  46.491  1.00 37.62           H
ATOM   1937 HD21 ASN B  27       1.822  72.822  45.322  1.00 66.83           H
ATOM   1938 HD22 ASN B  27       2.758  71.361  45.569  1.00 66.83           H
ATOM   1939  N   VAL B  28       8.247  72.593  43.652  1.00 21.41           N
ATOM   1940  CA  VAL B  28       9.571  73.207  43.633  1.00 16.44           C
ATOM   1941  C   VAL B  28       9.453  74.438  42.743  1.00 17.60           C
ATOM   1942  O   VAL B  28       9.051  74.301  41.590  1.00 19.06           O
ATOM   1943  CB  VAL B  28      10.631  72.222  43.100  1.00 20.61           C
ATOM   1944  CG1 VAL B  28      12.010  72.880  43.091  1.00 14.87           C
ATOM   1945  CG2 VAL B  28      10.713  70.941  43.964  1.00 19.51           C
ATOM   1946  H   VAL B  28       8.042  71.877  42.970  1.00 25.71           H
ATOM   1947  HA  VAL B  28       9.863  73.499  44.642  1.00 19.74           H
ATOM   1948  HB  VAL B  28      10.383  71.938  42.076  1.00 24.75           H
ATOM   1949 HG11 VAL B  28      12.751  72.164  42.738  1.00 17.85           H
ATOM   1950 HG12 VAL B  28      12.017  73.737  42.419  1.00 17.85           H
ATOM   1951 HG13 VAL B  28      12.283  73.210  44.093  1.00 17.85           H
ATOM   1952 HG21 VAL B  28      11.436  70.257  43.522  1.00 23.43           H
ATOM   1953 HG22 VAL B  28      11.057  71.218  44.955  1.00 23.43           H
ATOM   1954 HG23 VAL B  28       9.749  70.439  44.031  1.00 23.43           H
ATOM   1955  N   ALA B  29       9.811  75.604  43.270  1.00 22.20           N
ATOM   1956  CA  ALA B  29       9.819  76.843  42.503  1.00 24.77           C
ATOM   1957  C   ALA B  29      10.968  76.795  41.509  1.00 20.16           C
ATOM   1958  O   ALA B  29      12.081  76.388  41.828  1.00 21.83           O
ATOM   1959  CB  ALA B  29       9.954  78.064  43.412  1.00 20.73           C
ATOM   1960  H   ALA B  29      10.160  75.633  44.218  1.00 26.65           H
ATOM   1961  HA  ALA B  29       8.877  76.942  41.962  1.00 29.74           H
ATOM   1962  HB1 ALA B  29       9.990  78.969  42.804  1.00 24.89           H
ATOM   1963  HB2 ALA B  29       9.089  78.117  44.072  1.00 24.89           H
ATOM   1964  HB3 ALA B  29      10.862  78.008  44.006  1.00 24.89           H
ATOM   1965  N   VAL B  30      10.670  77.228  40.297  1.00 16.26           N
ATOM   1966  CA  VAL B  30      11.610  77.356  39.208  1.00 18.87           C
ATOM   1967  C   VAL B  30      11.452  78.768  38.643  1.00 22.80           C
ATOM   1968  O   VAL B  30      10.353  79.121  38.227  1.00 23.88           O
ATOM   1969  CB  VAL B  30      11.303  76.301  38.147  1.00 23.61           C
ATOM   1970  CG1 VAL B  30      12.231  76.468  36.935  1.00 19.17           C
ATOM   1971  CG2 VAL B  30      11.454  74.872  38.710  1.00 18.39           C
ATOM   1972  H   VAL B  30       9.722  77.524  40.116  1.00 19.53           H
ATOM   1973  HA  VAL B  30      12.620  77.210  39.577  1.00 22.66           H
ATOM   1974  HB  VAL B  30      10.275  76.449  37.825  1.00 28.35           H
ATOM   1975 HG11 VAL B  30      12.043  75.668  36.221  1.00 23.01           H
ATOM   1976 HG12 VAL B  30      12.043  77.416  36.434  1.00 23.01           H
ATOM   1977 HG13 VAL B  30      13.271  76.433  37.260  1.00 23.01           H
ATOM   1978 HG21 VAL B  30      11.265  74.142  37.923  1.00 22.08           H
ATOM   1979 HG22 VAL B  30      12.461  74.739  39.106  1.00 22.08           H
ATOM   1980 HG23 VAL B  30      10.730  74.699  39.505  1.00 22.08           H
ATOM   1981  N   HIS B  31      12.535  79.535  38.605  1.00 20.47           N
ATOM   1982  CA  HIS B  31      12.593  80.835  37.945  1.00 21.71           C
ATOM   1983  C   HIS B  31      13.535  80.746  36.760  1.00 24.34           C
ATOM   1984  O   HIS B  31      14.671  80.304  36.900  1.00 20.28           O
ATOM   1985  CB  HIS B  31      13.067  81.906  38.925  1.00 22.32           C
ATOM   1986  CG  HIS B  31      12.131  82.067  40.096  1.00 27.86           C
ATOM   1987  ND1 HIS B  31      10.978  82.856  40.124  1.00 33.63           N
ATOM   1988  CD2 HIS B  31      12.230  81.397  41.279  1.00 28.45           C
ATOM   1989  CE1 HIS B  31      10.454  82.667  41.348  1.00 28.68           C
ATOM   1990  NE2 HIS B  31      11.167  81.780  42.059  1.00 36.97           N
ATOM   1991  H   HIS B  31      13.399  79.172  38.983  1.00 24.58           H
ATOM   1992  HA  HIS B  31      11.601  81.123  37.594  1.00 26.07           H
ATOM   1993  HB2 HIS B  31      13.135  82.857  38.400  1.00 26.79           H
ATOM   1994  HB3 HIS B  31      14.063  81.661  39.298  1.00 26.79           H
ATOM   1995  HD2 HIS B  31      12.994  80.711  41.547  1.00 34.15           H
ATOM   1996  HE1 HIS B  31       9.603  83.199  41.723  1.00 34.43           H
ATOM   1997  HE2 HIS B  31      10.990  81.495  43.013  1.00 44.38           H
ATOM   1998  N   VAL B  32      13.069  81.212  35.598  1.00 19.94           N
ATOM   1999  CA  VAL B  32      13.825  81.214  34.360  1.00 18.31           C
ATOM   2000  C   VAL B  32      14.137  82.670  34.032  1.00 26.78           C
ATOM   2001  O   VAL B  32      13.282  83.541  34.181  1.00 23.16           O
ATOM   2002  CB  VAL B  32      13.081  80.518  33.220  1.00 16.78           C
ATOM   2003  CG1 VAL B  32      13.981  80.428  31.977  1.00 20.60           C
ATOM   2004  CG2 VAL B  32      12.597  79.116  33.625  1.00 20.24           C
ATOM   2005  H   VAL B  32      12.139  81.599  35.573  1.00 23.94           H
ATOM   2006  HA  VAL B  32      14.740  80.663  34.518  1.00 21.99           H
ATOM   2007  HB  VAL B  32      12.206  81.118  32.960  1.00 20.15           H
ATOM   2008 HG11 VAL B  32      13.438  79.932  31.173  1.00 24.73           H
ATOM   2009 HG12 VAL B  32      14.265  81.419  31.628  1.00 24.73           H
ATOM   2010 HG13 VAL B  32      14.881  79.857  32.207  1.00 24.73           H
ATOM   2011 HG21 VAL B  32      12.179  78.620  32.752  1.00 24.30           H
ATOM   2012 HG22 VAL B  32      13.433  78.526  33.999  1.00 24.30           H
ATOM   2013 HG23 VAL B  32      11.829  79.188  34.395  1.00 24.30           H
ATOM   2014  N   PHE B  33      15.364  82.919  33.596  1.00 22.23           N
ATOM   2015  CA  PHE B  33      15.863  84.223  33.193  1.00 24.76           C
ATOM   2016  C   PHE B  33      16.494  84.099  31.819  1.00 23.81           C
ATOM   2017  O   PHE B  33      16.992  83.045  31.428  1.00 19.90           O
ATOM   2018  CB  PHE B  33      16.909  84.729  34.184  1.00 20.69           C
ATOM   2019  CG  PHE B  33      16.457  84.743  35.627  1.00 26.27           C
ATOM   2020  CD1 PHE B  33      16.511  83.555  36.382  1.00 20.81           C
ATOM   2021  CD2 PHE B  33      15.977  85.929  36.211  1.00 27.70           C
ATOM   2022  CE1 PHE B  33      16.090  83.556  37.714  1.00 25.64           C
ATOM   2023  CE2 PHE B  33      15.537  85.923  37.546  1.00 25.21           C
ATOM   2024  CZ  PHE B  33      15.585  84.734  38.294  1.00 31.14           C
ATOM   2025  H   PHE B  33      16.009  82.146  33.532  1.00 26.69           H
ATOM   2026  HA  PHE B  33      15.044  84.938  33.153  1.00 29.73           H
ATOM   2027  HB2 PHE B  33      17.801  84.112  34.108  1.00 24.85           H
ATOM   2028  HB3 PHE B  33      17.187  85.742  33.890  1.00 24.85           H
ATOM   2029  HD1 PHE B  33      16.889  82.646  35.943  1.00 24.98           H
ATOM   2030  HD2 PHE B  33      15.944  86.844  35.641  1.00 33.25           H
ATOM   2031  HE1 PHE B  33      16.146  82.648  38.297  1.00 30.78           H
ATOM   2032  HE2 PHE B  33      15.165  86.829  38.001  1.00 30.27           H
ATOM   2033  HZ  PHE B  33      15.255  84.729  39.323  1.00 37.38           H
ATOM   2034  N   ARG B  34      16.495  85.200  31.073  1.00 23.73           N
ATOM   2035  CA  ARG B  34      17.191  85.309  29.795  1.00 21.15           C
ATOM   2036  C   ARG B  34      18.137  86.489  29.903  1.00 30.54           C
ATOM   2037  O   ARG B  34      17.756  87.557  30.388  1.00 31.60           O
ATOM   2038  CB  ARG B  34      16.165  85.485  28.676  1.00 23.27           C
ATOM   2039  CG  ARG B  34      16.823  85.469  27.291  1.00 22.70           C
ATOM   2040  CD  ARG B  34      15.819  85.835  26.187  1.00 28.90           C
ATOM   2041  NE  ARG B  34      16.478  85.933  24.864  1.00 35.63           N
ATOM   2042  CZ  ARG B  34      17.200  86.977  24.418  1.00 34.40           C
ATOM   2043  NH1 ARG B  34      17.280  88.126  25.089  1.00 39.87           N
ATOM   2044  NH2 ARG B  34      17.873  86.875  23.276  1.00 27.21           N1+
ATOM   2045  H   ARG B  34      16.062  86.036  31.441  1.00 28.49           H
ATOM   2046  HA  ARG B  34      17.765  84.405  29.594  1.00 25.39           H
ATOM   2047  HB2 ARG B  34      15.450  84.662  28.727  1.00 27.94           H
ATOM   2048  HB3 ARG B  34      15.622  86.419  28.824  1.00 27.94           H
ATOM   2049  HG2 ARG B  34      17.633  86.197  27.272  1.00 27.26           H
ATOM   2050  HG3 ARG B  34      17.240  84.479  27.100  1.00 27.26           H
ATOM   2051  HD2 ARG B  34      15.062  85.051  26.144  1.00 34.70           H
ATOM   2052  HD3 ARG B  34      15.312  86.770  26.428  1.00 34.70           H
ATOM   2053  HE  ARG B  34      16.487  85.092  24.304  1.00 42.77           H
ATOM   2054 HH11 ARG B  34      16.789  88.237  25.965  1.00 47.86           H
ATOM   2055 HH12 ARG B  34      17.833  88.886  24.726  1.00 47.86           H
ATOM   2056 HH21 ARG B  34      17.835  86.018  22.745  1.00 32.67           H
ATOM   2057 HH22 ARG B  34      18.418  87.656  22.941  1.00 32.67           H
ATOM   2058  N   LYS B  35      19.368  86.285  29.445  1.00 24.58           N
ATOM   2059  CA  LYS B  35      20.409  87.285  29.444  1.00 26.42           C
ATOM   2060  C   LYS B  35      20.014  88.414  28.495  1.00 28.26           C
ATOM   2061  O   LYS B  35      19.727  88.178  27.327  1.00 22.79           O
ATOM   2062  CB  LYS B  35      21.729  86.621  29.059  1.00 23.47           C
ATOM   2063  CG  LYS B  35      22.922  87.436  29.587  1.00 31.98           C
ATOM   2064  CD  LYS B  35      24.160  86.539  29.610  1.00 39.36           C
ATOM   2065  CE  LYS B  35      25.416  87.319  29.988  1.00 47.51           C
ATOM   2066  NZ  LYS B  35      26.612  86.468  29.838  1.00 49.75           N1+
ATOM   2067  H   LYS B  35      19.594  85.381  29.056  1.00 29.51           H
ATOM   2068  HA  LYS B  35      20.489  87.662  30.463  1.00 31.71           H
ATOM   2069  HB2 LYS B  35      21.769  85.633  29.522  1.00 28.18           H
ATOM   2070  HB3 LYS B  35      21.788  86.491  27.977  1.00 28.18           H
ATOM   2071  HG2 LYS B  35      23.081  88.319  28.966  1.00 38.39           H
ATOM   2072  HG3 LYS B  35      22.723  87.751  30.614  1.00 38.39           H
ATOM   2073  HD2 LYS B  35      24.007  85.743  30.342  1.00 47.24           H
ATOM   2074  HD3 LYS B  35      24.294  86.090  28.627  1.00 47.24           H
ATOM   2075  HE2 LYS B  35      25.502  88.189  29.337  1.00 57.02           H
ATOM   2076  HE3 LYS B  35      25.332  87.659  31.022  1.00 57.02           H
ATOM   2077  HZ1 LYS B  35      27.438  86.964  30.136  1.00 59.72           H
ATOM   2078  HZ2 LYS B  35      26.508  85.633  30.403  1.00 59.72           H
ATOM   2079  HZ3 LYS B  35      26.715  86.184  28.875  1.00 59.72           H
ATOM   2080  N   ALA B  36      19.975  89.628  29.031  1.00 38.20           N
ATOM   2081  CA  ALA B  36      19.681  90.848  28.299  1.00 36.17           C
ATOM   2082  C   ALA B  36      20.962  91.419  27.686  1.00 34.86           C
ATOM   2083  O   ALA B  36      22.074  91.017  28.044  1.00 38.69           O
ATOM   2084  CB  ALA B  36      19.040  91.833  29.286  1.00 33.47           C
ATOM   2085  H   ALA B  36      20.214  89.731  30.006  1.00 45.85           H
ATOM   2086  HA  ALA B  36      18.958  90.647  27.506  1.00 43.42           H
ATOM   2087  HB1 ALA B  36      18.876  92.797  28.804  1.00 40.18           H
ATOM   2088  HB2 ALA B  36      18.082  91.441  29.629  1.00 40.18           H
ATOM   2089  HB3 ALA B  36      19.695  91.966  30.146  1.00 40.18           H
ATOM   2090  N   ALA B  37      20.780  92.357  26.748  1.00 44.81           N
ATOM   2091  CA  ALA B  37      21.846  93.061  26.035  1.00 48.77           C
ATOM   2092  C   ALA B  37      22.876  93.704  26.981  1.00 50.02           C
ATOM   2093  O   ALA B  37      24.067  93.688  26.671  1.00 56.67           O
ATOM   2094  CB  ALA B  37      21.206  94.107  25.115  1.00 39.04           C
ATOM   2095  H   ALA B  37      19.830  92.611  26.514  1.00 53.79           H
ATOM   2096  HA  ALA B  37      22.368  92.337  25.409  1.00 58.54           H
ATOM   2097  HB1 ALA B  37      21.981  94.625  24.550  1.00 46.87           H
ATOM   2098  HB2 ALA B  37      20.526  93.617  24.417  1.00 46.87           H
ATOM   2099  HB3 ALA B  37      20.647  94.833  25.707  1.00 46.87           H
ATOM   2100  N   ASP B  38      22.430  94.224  28.135  1.00 46.89           N
ATOM   2101  CA  ASP B  38      23.280  94.848  29.158  1.00 51.35           C
ATOM   2102  C   ASP B  38      24.029  93.830  30.045  1.00 47.72           C
ATOM   2103  O   ASP B  38      24.627  94.205  31.053  1.00 47.59           O
ATOM   2104  CB  ASP B  38      22.453  95.831  30.008  1.00 46.81           C
ATOM   2105  CG  ASP B  38      21.270  95.234  30.780  1.00 60.88           C
ATOM   2106  OD1 ASP B  38      21.058  94.005  30.690  1.00 51.04           O
ATOM   2107  OD2 ASP B  38      20.592  96.023  31.474  1.00 58.48           O1-
ATOM   2108  H   ASP B  38      21.444  94.168  28.348  1.00 56.28           H
ATOM   2109  HA  ASP B  38      24.034  95.446  28.647  1.00 61.63           H
ATOM   2110  HB2 ASP B  38      23.093  96.364  30.711  1.00 56.18           H
ATOM   2111  HB3 ASP B  38      22.065  96.623  29.366  1.00 56.18           H
ATOM   2112  N   ASP B  39      23.964  92.534  29.698  1.00 52.04           N
ATOM   2113  CA  ASP B  39      24.467  91.413  30.482  1.00 45.79           C
ATOM   2114  C   ASP B  39      23.763  91.175  31.834  1.00 41.75           C
ATOM   2115  O   ASP B  39      24.254  90.379  32.634  1.00 46.91           O
ATOM   2116  CB  ASP B  39      25.945  91.504  30.528  1.00 45.61           C
ATOM   2117  CG  ASP B  39      26.566  91.204  29.127  1.00 50.27           C
ATOM   2118  H   ASP B  39      23.412  92.301  28.883  1.00 62.47           H
ATOM   2119  HA  ASP B  39      24.211  90.533  29.893  1.00 54.96           H
ATOM   2120  HB2 ASP B  39      26.255  92.473  30.920  1.00 54.74           H
ATOM   2121  HB3 ASP B  39      26.361  90.726  31.170  1.00 54.74           H
ATOM   2122  N   THR B  40      22.600  91.806  32.070  1.00 38.47           N
ATOM   2123  CA  THR B  40      21.708  91.508  33.193  1.00 43.22           C
ATOM   2124  C   THR B  40      20.922  90.218  32.937  1.00 36.63           C
ATOM   2125  O   THR B  40      20.685  89.858  31.789  1.00 36.40           O
ATOM   2126  CB  THR B  40      20.704  92.653  33.359  1.00 34.20           C
ATOM   2127  H   THR B  40      22.262  92.475  31.390  1.00 46.18           H
ATOM   2128  HA  THR B  40      22.280  91.422  34.117  1.00 51.87           H
ATOM   2129  N   TRP B  41      20.468  89.550  33.999  1.00 36.49           N
ATOM   2130  CA  TRP B  41      19.489  88.473  33.907  1.00 33.02           C
ATOM   2131  C   TRP B  41      18.066  89.026  34.018  1.00 32.11           C
ATOM   2132  O   TRP B  41      17.628  89.391  35.105  1.00 39.35           O
ATOM   2133  CB  TRP B  41      19.790  87.437  34.991  1.00 29.22           C
ATOM   2134  CG  TRP B  41      20.993  86.597  34.714  1.00 34.18           C
ATOM   2135  CD1 TRP B  41      22.155  86.594  35.403  1.00 36.71           C
ATOM   2136  CD2 TRP B  41      21.156  85.623  33.649  1.00 27.99           C
ATOM   2137  NE1 TRP B  41      23.025  85.684  34.841  1.00 34.78           N
ATOM   2138  CE2 TRP B  41      22.469  85.078  33.734  1.00 35.62           C
ATOM   2139  CE3 TRP B  41      20.315  85.144  32.630  1.00 23.58           C
ATOM   2140  CZ2 TRP B  41      22.934  84.118  32.830  1.00 28.61           C
ATOM   2141  CZ3 TRP B  41      20.753  84.131  31.753  1.00 26.67           C
ATOM   2142  CH2 TRP B  41      22.065  83.635  31.843  1.00 27.61           C
ATOM   2143  H   TRP B  41      20.724  89.865  34.926  1.00 43.80           H
ATOM   2144  HA  TRP B  41      19.585  87.975  32.941  1.00 39.64           H
ATOM   2145  HB2 TRP B  41      19.898  87.934  35.956  1.00 35.07           H
ATOM   2146  HB3 TRP B  41      18.937  86.762  35.056  1.00 35.07           H
ATOM   2147  HD1 TRP B  41      22.367  87.212  36.264  1.00 44.07           H
ATOM   2148  HE1 TRP B  41      23.956  85.520  35.197  1.00 41.75           H
ATOM   2149  HE3 TRP B  41      19.309  85.526  32.550  1.00 28.31           H
ATOM   2150  HZ2 TRP B  41      23.936  83.725  32.918  1.00 34.34           H
ATOM   2151  HZ3 TRP B  41      20.074  83.730  31.020  1.00 32.01           H
ATOM   2152  HH2 TRP B  41      22.395  82.860  31.177  1.00 33.15           H
ATOM   2153  N   GLU B  42      17.332  89.046  32.904  1.00 28.72           N
ATOM   2154  CA  GLU B  42      15.949  89.491  32.870  1.00 37.07           C
ATOM   2155  C   GLU B  42      15.007  88.335  33.230  1.00 32.85           C
ATOM   2156  O   GLU B  42      15.051  87.310  32.543  1.00 28.89           O
ATOM   2157  CB  GLU B  42      15.632  89.992  31.456  1.00 34.49           C
ATOM   2158  H   GLU B  42      17.728  88.698  32.042  1.00 34.48           H
ATOM   2159  HA  GLU B  42      15.827  90.333  33.550  1.00 44.50           H
ATOM   2160  HB1 GLU B  42      16.239  90.870  31.231  1.00 41.40           H
ATOM   2161  HB3 GLU B  42      14.579  90.265  31.384  1.00 41.40           H
ATOM   2162  N   PRO B  43      14.111  88.482  34.229  1.00 29.46           N
ATOM   2163  CA  PRO B  43      13.079  87.489  34.505  1.00 31.47           C
ATOM   2164  C   PRO B  43      12.296  87.156  33.236  1.00 36.80           C
ATOM   2165  O   PRO B  43      11.875  88.045  32.496  1.00 36.60           O
ATOM   2166  CB  PRO B  43      12.179  88.141  35.558  1.00 36.79           C
ATOM   2167  CG  PRO B  43      13.135  89.072  36.300  1.00 40.04           C
ATOM   2168  CD  PRO B  43      14.014  89.593  35.165  1.00 38.71           C
ATOM   2169  HA  PRO B  43      13.527  86.605  34.961  1.00 37.78           H
ATOM   2170  HB2 PRO B  43      11.448  88.761  35.034  1.00 44.16           H
ATOM   2171  HB3 PRO B  43      11.669  87.439  36.219  1.00 44.16           H
ATOM   2172  HG2 PRO B  43      12.601  89.906  36.755  1.00 48.06           H
ATOM   2173  HG3 PRO B  43      13.701  88.521  37.052  1.00 48.06           H
ATOM   2174  HD2 PRO B  43      13.522  90.437  34.680  1.00 46.46           H
ATOM   2175  HD3 PRO B  43      14.985  89.859  35.583  1.00 46.46           H
ATOM   2176  N   PHE B  44      12.151  85.862  32.956  1.00 26.96           N
ATOM   2177  CA  PHE B  44      11.604  85.359  31.703  1.00 29.60           C
ATOM   2178  C   PHE B  44      10.336  84.547  31.942  1.00 35.48           C
ATOM   2179  O   PHE B  44       9.390  84.648  31.163  1.00 35.03           O
ATOM   2180  CB  PHE B  44      12.677  84.549  30.971  1.00 28.45           C
ATOM   2181  CG  PHE B  44      12.195  83.986  29.660  1.00 30.18           C
ATOM   2182  CD1 PHE B  44      12.116  84.827  28.538  1.00 33.96           C
ATOM   2183  CD2 PHE B  44      11.818  82.632  29.556  1.00 26.10           C
ATOM   2184  CE1 PHE B  44      11.647  84.317  27.317  1.00 26.98           C
ATOM   2185  CE2 PHE B  44      11.361  82.123  28.331  1.00 29.01           C
ATOM   2186  CZ  PHE B  44      11.261  82.972  27.214  1.00 33.36           C
ATOM   2187  H   PHE B  44      12.529  85.185  33.602  1.00 32.36           H
ATOM   2188  HA  PHE B  44      11.336  86.196  31.058  1.00 35.54           H
ATOM   2189  HB2 PHE B  44      13.536  85.195  30.784  1.00 34.15           H
ATOM   2190  HB3 PHE B  44      13.005  83.724  31.603  1.00 34.15           H
ATOM   2191  HD1 PHE B  44      12.393  85.868  28.618  1.00 40.77           H
ATOM   2192  HD2 PHE B  44      11.866  81.986  30.418  1.00 31.33           H
ATOM   2193  HE1 PHE B  44      11.566  84.969  26.459  1.00 32.39           H
ATOM   2194  HE2 PHE B  44      11.083  81.084  28.250  1.00 34.83           H
ATOM   2195  HZ  PHE B  44      10.904  82.589  26.270  1.00 40.04           H
ATOM   2196  N   ALA B  45      10.344  83.719  32.998  1.00 28.04           N
ATOM   2197  CA  ALA B  45       9.224  82.873  33.384  1.00 26.33           C
ATOM   2198  C   ALA B  45       9.428  82.334  34.798  1.00 27.33           C
ATOM   2199  O   ALA B  45      10.513  82.417  35.372  1.00 26.41           O
ATOM   2200  CB  ALA B  45       9.023  81.734  32.377  1.00 33.76           C
ATOM   2201  H   ALA B  45      11.168  83.686  33.581  1.00 33.66           H
ATOM   2202  HA  ALA B  45       8.318  83.484  33.387  1.00 31.61           H
ATOM   2203  HB1 ALA B  45       8.142  81.157  32.655  1.00 40.53           H
ATOM   2204  HB2 ALA B  45       8.867  82.131  31.375  1.00 40.53           H
ATOM   2205  HB3 ALA B  45       9.893  81.078  32.375  1.00 40.53           H
ATOM   2206  N   SER B  46       8.347  81.835  35.384  1.00 28.07           N
ATOM   2207  CA  SER B  46       8.348  81.231  36.696  1.00 24.19           C
ATOM   2208  C   SER B  46       7.126  80.335  36.862  1.00 34.44           C
ATOM   2209  O   SER B  46       6.102  80.488  36.196  1.00 34.62           O
ATOM   2210  CB  SER B  46       8.465  82.286  37.799  1.00 26.73           C
ATOM   2211  OG  SER B  46       7.401  83.205  37.718  1.00 51.33           O
ATOM   2212  H   SER B  46       7.471  81.841  34.879  1.00 33.70           H
ATOM   2213  HA  SER B  46       9.227  80.595  36.755  1.00 29.04           H
ATOM   2214  HB2 SER B  46       8.448  81.803  38.776  1.00 32.08           H
ATOM   2215  HB3 SER B  46       9.410  82.820  37.697  1.00 32.08           H
ATOM   2216  HG  SER B  46       7.606  83.948  38.290  1.00 61.61           H
ATOM   2217  N   GLY B  47       7.284  79.343  37.731  1.00 24.78           N
ATOM   2218  CA  GLY B  47       6.300  78.310  37.954  1.00 26.51           C
ATOM   2219  C   GLY B  47       6.760  77.397  39.082  1.00 25.36           C
ATOM   2220  O   GLY B  47       7.818  77.623  39.665  1.00 22.05           O
ATOM   2221  H   GLY B  47       8.158  79.268  38.236  1.00 29.74           H
ATOM   2222  HA2 GLY B  47       5.350  78.776  38.222  1.00 31.82           H
ATOM   2223  HA3 GLY B  47       6.179  77.732  37.039  1.00 31.82           H
ATOM   2224  N   LYS B  48       5.925  76.406  39.404  1.00 22.43           N
ATOM   2225  CA  LYS B  48       6.175  75.403  40.437  1.00 22.79           C
ATOM   2226  C   LYS B  48       5.928  74.038  39.834  1.00 28.12           C
ATOM   2227  O   LYS B  48       4.976  73.854  39.075  1.00 23.08           O
ATOM   2228  CB  LYS B  48       5.288  75.613  41.671  1.00 29.73           C
ATOM   2229  CG  LYS B  48       5.743  76.857  42.451  1.00 27.09           C
ATOM   2230  CD  LYS B  48       4.866  77.122  43.672  1.00 37.22           C
ATOM   2231  CE  LYS B  48       5.664  77.891  44.712  1.00 35.79           C
ATOM   2232  H   LYS B  48       5.077  76.301  38.863  1.00 26.93           H
ATOM   2233  HA  LYS B  48       7.212  75.457  40.750  1.00 27.36           H
ATOM   2234  HB2 LYS B  48       5.403  74.751  42.329  1.00 35.69           H
ATOM   2235  HB3 LYS B  48       4.240  75.695  41.379  1.00 35.69           H
ATOM   2236  HG2 LYS B  48       5.683  77.728  41.797  1.00 32.52           H
ATOM   2237  HG3 LYS B  48       6.779  76.726  42.766  1.00 32.52           H
ATOM   2238  HD2 LYS B  48       4.525  76.186  44.097  1.00 44.68           H
ATOM   2239  HD3 LYS B  48       3.999  77.716  43.383  1.00 44.68           H
ATOM   2240  HE1 LYS B  48       5.869  78.898  44.349  1.00 42.96           H
ATOM   2241  HE3 LYS B  48       5.096  77.942  45.641  1.00 42.96           H
ATOM   2242  N   THR B  49       6.772  73.062  40.172  1.00 24.10           N
ATOM   2243  CA  THR B  49       6.589  71.719  39.637  1.00 22.91           C
ATOM   2244  C   THR B  49       5.247  71.169  40.148  1.00 21.61           C
ATOM   2245  O   THR B  49       4.809  71.451  41.265  1.00 24.17           O
ATOM   2246  CB  THR B  49       7.748  70.792  40.036  1.00 23.87           C
ATOM   2247  OG1 THR B  49       7.847  70.766  41.431  1.00 22.02           O
ATOM   2248  CG2 THR B  49       9.094  71.232  39.469  1.00 23.81           C
ATOM   2249  H   THR B  49       7.542  73.249  40.798  1.00 28.93           H
ATOM   2250  HA  THR B  49       6.563  71.764  38.548  1.00 27.51           H
ATOM   2251  HB  THR B  49       7.533  69.787  39.680  1.00 28.66           H
ATOM   2252  HG1 THR B  49       8.206  69.911  41.696  1.00 26.43           H
ATOM   2253 HG21 THR B  49       9.863  70.533  39.796  1.00 28.58           H
ATOM   2254 HG22 THR B  49       9.052  71.237  38.380  1.00 28.58           H
ATOM   2255 HG23 THR B  49       9.357  72.226  39.827  1.00 28.58           H
ATOM   2256  N   SER B  50       4.594  70.409  39.283  1.00 22.29           N
ATOM   2257  CA  SER B  50       3.339  69.724  39.551  1.00 27.52           C
ATOM   2258  C   SER B  50       3.532  68.484  40.434  1.00 29.03           C
ATOM   2259  O   SER B  50       4.644  68.171  40.858  1.00 23.18           O
ATOM   2260  CB  SER B  50       2.739  69.329  38.213  1.00 25.77           C
ATOM   2261  OG  SER B  50       3.540  68.320  37.631  1.00 31.71           O
ATOM   2262  H   SER B  50       4.998  70.278  38.369  1.00 26.76           H
ATOM   2263  HA  SER B  50       2.654  70.416  40.041  1.00 33.04           H
ATOM   2264  HB2 SER B  50       1.730  68.950  38.367  1.00 30.93           H
ATOM   2265  HB3 SER B  50       2.694  70.194  37.550  1.00 30.93           H
ATOM   2266  HG  SER B  50       4.354  68.734  37.331  1.00 38.07           H
ATOM   2267  N   GLU B  51       2.440  67.749  40.671  1.00 31.32           N
ATOM   2268  CA  GLU B  51       2.470  66.464  41.351  1.00 34.16           C
ATOM   2269  C   GLU B  51       3.359  65.434  40.637  1.00 26.34           C
ATOM   2270  O   GLU B  51       3.815  64.493  41.279  1.00 25.48           O
ATOM   2271  CB  GLU B  51       1.049  65.915  41.560  1.00 33.69           C
ATOM   2272  CG  GLU B  51       0.298  66.717  42.630  1.00 39.54           C
ATOM   2273  H   GLU B  51       1.548  68.069  40.317  1.00 37.60           H
ATOM   2274  HA  GLU B  51       2.883  66.642  42.341  1.00 41.00           H
ATOM   2275  HB2 GLU B  51       1.104  64.877  41.887  1.00 40.44           H
ATOM   2276  HB3 GLU B  51       0.500  65.953  40.619  1.00 40.44           H
ATOM   2277  HG1 GLU B  51       0.132  67.741  42.296  1.00 47.47           H
ATOM   2278  HG3 GLU B  51      -0.665  66.246  42.831  1.00 47.47           H
ATOM   2279  N   SER B  52       3.594  65.575  39.323  1.00 24.15           N
ATOM   2280  CA  SER B  52       4.483  64.681  38.581  1.00 24.51           C
ATOM   2281  C   SER B  52       5.941  65.152  38.592  1.00 21.34           C
ATOM   2282  O   SER B  52       6.788  64.523  37.960  1.00 22.70           O
ATOM   2283  CB  SER B  52       3.974  64.476  37.153  1.00 29.37           C
ATOM   2284  OG  SER B  52       4.067  65.669  36.408  1.00 35.31           O
ATOM   2285  H   SER B  52       3.189  66.358  38.829  1.00 28.99           H
ATOM   2286  HA  SER B  52       4.457  63.699  39.054  1.00 29.43           H
ATOM   2287  HB2 SER B  52       4.581  63.712  36.669  1.00 35.25           H
ATOM   2288  HB3 SER B  52       2.939  64.136  37.174  1.00 35.25           H
ATOM   2289  HG  SER B  52       3.397  66.285  36.719  1.00 42.38           H
ATOM   2290  N   GLY B  53       6.223  66.261  39.281  1.00 22.00           N
ATOM   2291  CA  GLY B  53       7.545  66.884  39.354  1.00 22.44           C
ATOM   2292  C   GLY B  53       7.918  67.620  38.075  1.00 24.07           C
ATOM   2293  O   GLY B  53       9.079  67.961  37.895  1.00 19.09           O
ATOM   2294  H   GLY B  53       5.475  66.721  39.783  1.00 26.41           H
ATOM   2295  HA2 GLY B  53       7.557  67.597  40.177  1.00 26.95           H
ATOM   2296  HA3 GLY B  53       8.291  66.107  39.528  1.00 26.95           H
ATOM   2297  N   GLU B  54       6.936  67.898  37.219  1.00 24.78           N
ATOM   2298  CA  GLU B  54       7.141  68.524  35.933  1.00 24.19           C
ATOM   2299  C   GLU B  54       6.531  69.915  35.903  1.00 28.97           C
ATOM   2300  O   GLU B  54       5.520  70.211  36.539  1.00 26.81           O
ATOM   2301  CB  GLU B  54       6.526  67.661  34.832  1.00 24.32           C
ATOM   2302  CG  GLU B  54       7.250  66.325  34.666  1.00 31.31           C
ATOM   2303  CD  GLU B  54       6.757  65.483  33.486  1.00 34.60           C
ATOM   2304  OE1 GLU B  54       5.601  65.670  33.048  1.00 41.80           O
ATOM   2305  OE2 GLU B  54       7.557  64.633  33.045  1.00 52.74           O1-
ATOM   2306  H   GLU B  54       6.002  67.586  37.436  1.00 29.75           H
ATOM   2307  HA  GLU B  54       8.206  68.597  35.720  1.00 29.04           H
ATOM   2308  HB2 GLU B  54       5.475  67.484  35.059  1.00 29.20           H
ATOM   2309  HB3 GLU B  54       6.594  68.205  33.890  1.00 29.20           H
ATOM   2310  HG2 GLU B  54       8.322  66.486  34.556  1.00 37.58           H
ATOM   2311  HG3 GLU B  54       7.120  65.726  35.567  1.00 37.58           H
ATOM   2312  N   LEU B  55       7.165  70.770  35.116  1.00 23.18           N
ATOM   2313  CA  LEU B  55       6.738  72.131  34.896  1.00 26.80           C
ATOM   2314  C   LEU B  55       6.777  72.327  33.394  1.00 29.73           C
ATOM   2315  O   LEU B  55       7.862  72.354  32.813  1.00 25.54           O
ATOM   2316  CB  LEU B  55       7.662  73.049  35.685  1.00 23.88           C
ATOM   2317  CG  LEU B  55       7.423  74.549  35.471  1.00 27.48           C
ATOM   2318  CD1 LEU B  55       5.966  74.955  35.711  1.00 31.63           C
ATOM   2319  CD2 LEU B  55       8.341  75.291  36.443  1.00 28.35           C
ATOM   2320  H   LEU B  55       8.002  70.463  34.637  1.00 27.83           H
ATOM   2321  HA  LEU B  55       5.717  72.262  35.253  1.00 32.18           H
ATOM   2322  HB2 LEU B  55       7.522  72.823  36.743  1.00 28.67           H
ATOM   2323  HB3 LEU B  55       8.695  72.815  35.430  1.00 28.67           H
ATOM   2324  HG  LEU B  55       7.707  74.799  34.451  1.00 32.99           H
ATOM   2325 HD11 LEU B  55       5.867  76.034  35.604  1.00 37.97           H
ATOM   2326 HD12 LEU B  55       5.315  74.482  34.977  1.00 37.97           H
ATOM   2327 HD13 LEU B  55       5.656  74.663  36.712  1.00 37.97           H
ATOM   2328 HD21 LEU B  55       8.159  76.360  36.392  1.00 34.03           H
ATOM   2329 HD22 LEU B  55       8.164  74.963  37.468  1.00 34.03           H
ATOM   2330 HD23 LEU B  55       9.379  75.090  36.176  1.00 34.03           H
ATOM   2331  N   HIS B  56       5.577  72.358  32.800  1.00 33.75           N
ATOM   2332  CA  HIS B  56       5.289  72.629  31.399  1.00 37.40           C
ATOM   2333  C   HIS B  56       4.732  74.064  31.290  1.00 32.51           C
ATOM   2334  O   HIS B  56       4.316  74.670  32.283  1.00 37.62           O
ATOM   2335  CB  HIS B  56       4.228  71.639  30.873  1.00 38.65           C
ATOM   2336  CG  HIS B  56       4.558  70.176  31.014  1.00 40.93           C
ATOM   2337  ND1 HIS B  56       5.109  69.372  30.010  1.00 44.98           N
ATOM   2338  CD2 HIS B  56       4.361  69.421  32.137  1.00 46.23           C
ATOM   2339  CE1 HIS B  56       5.235  68.151  30.562  1.00 42.27           C
ATOM   2340  NE2 HIS B  56       4.792  68.152  31.831  1.00 47.45           N
ATOM   2341  H   HIS B  56       4.767  72.251  33.395  1.00 40.52           H
ATOM   2342  HA  HIS B  56       6.190  72.522  30.795  1.00 44.89           H
ATOM   2343  HB2 HIS B  56       4.061  71.841  29.814  1.00 46.40           H
ATOM   2344  HB3 HIS B  56       3.288  71.821  31.394  1.00 46.40           H
ATOM   2345  HD2 HIS B  56       3.950  69.755  33.078  1.00 55.49           H
ATOM   2346  HE1 HIS B  56       5.674  67.296  30.069  1.00 50.73           H
ATOM   2347  HE2 HIS B  56       4.817  67.356  32.458  1.00 56.96           H
ATOM   2348  N   GLY B  57       4.709  74.595  30.069  1.00 37.28           N
ATOM   2349  CA  GLY B  57       4.057  75.871  29.775  1.00 36.25           C
ATOM   2350  C   GLY B  57       4.777  77.097  30.345  1.00 38.59           C
ATOM   2351  O   GLY B  57       4.121  78.106  30.600  1.00 43.88           O
ATOM   2352  H   GLY B  57       5.074  74.058  29.296  1.00 44.75           H
ATOM   2353  HA2 GLY B  57       3.969  75.991  28.695  1.00 43.51           H
ATOM   2354  HA3 GLY B  57       3.059  75.845  30.213  1.00 43.51           H
ATOM   2355  N   LEU B  58       6.106  77.048  30.510  1.00 35.32           N
ATOM   2356  CA  LEU B  58       6.905  78.224  30.866  1.00 32.89           C
ATOM   2357  C   LEU B  58       6.994  79.243  29.721  1.00 31.61           C
ATOM   2358  O   LEU B  58       7.201  80.424  29.984  1.00 35.79           O
ATOM   2359  CB  LEU B  58       8.310  77.806  31.323  1.00 31.64           C
ATOM   2360  CG  LEU B  58       8.343  77.198  32.741  1.00 32.95           C
ATOM   2361  CD1 LEU B  58       9.712  76.537  32.973  1.00 37.71           C
ATOM   2362  CD2 LEU B  58       8.075  78.254  33.821  1.00 34.25           C
ATOM   2363  H   LEU B  58       6.597  76.185  30.322  1.00 42.40           H
ATOM   2364  HA  LEU B  58       6.412  78.719  31.700  1.00 39.48           H
ATOM   2365  HB2 LEU B  58       8.689  77.076  30.607  1.00 37.98           H
ATOM   2366  HB3 LEU B  58       8.978  78.668  31.290  1.00 37.98           H
ATOM   2367  HG  LEU B  58       7.554  76.453  32.829  1.00 39.55           H
ATOM   2368 HD11 LEU B  58       9.722  76.018  33.929  1.00 45.26           H
ATOM   2369 HD12 LEU B  58       9.932  75.818  32.183  1.00 45.26           H
ATOM   2370 HD13 LEU B  58      10.487  77.296  32.981  1.00 45.26           H
ATOM   2371 HD21 LEU B  58       8.252  77.832  34.806  1.00 41.11           H
ATOM   2372 HD22 LEU B  58       8.740  79.107  33.694  1.00 41.11           H
ATOM   2373 HD23 LEU B  58       7.037  78.586  33.779  1.00 41.11           H
ATOM   2374  N   THR B  59       6.889  78.775  28.474  1.00 29.15           N
ATOM   2375  CA  THR B  59       7.053  79.565  27.252  1.00 34.14           C
ATOM   2376  C   THR B  59       6.395  78.868  26.048  1.00 30.15           C
ATOM   2377  O   THR B  59       5.945  77.721  26.124  1.00 35.94           O
ATOM   2378  CB  THR B  59       8.553  79.863  27.035  1.00 32.05           C
ATOM   2379  OG1 THR B  59       8.778  80.776  25.981  1.00 33.56           O
ATOM   2380  CG2 THR B  59       9.347  78.596  26.707  1.00 28.09           C
ATOM   2381  H   THR B  59       6.708  77.790  28.348  1.00 34.99           H
ATOM   2382  HA  THR B  59       6.542  80.521  27.369  1.00 40.98           H
ATOM   2383  HB  THR B  59       8.954  80.297  27.950  1.00 38.47           H
ATOM   2384  HG1 THR B  59       9.496  81.359  26.238  1.00 40.29           H
ATOM   2385 HG21 THR B  59      10.407  78.842  26.635  1.00 33.73           H
ATOM   2386 HG22 THR B  59       9.208  77.851  27.488  1.00 33.73           H
ATOM   2387 HG23 THR B  59       9.026  78.196  25.748  1.00 33.73           H
ATOM   2388  N   THR B  60       6.298  79.596  24.936  1.00 34.54           N
ATOM   2389  CA  THR B  60       5.802  79.105  23.658  1.00 38.01           C
ATOM   2390  C   THR B  60       6.974  79.055  22.687  1.00 31.69           C
ATOM   2391  O   THR B  60       8.016  79.670  22.931  1.00 29.60           O
ATOM   2392  CB  THR B  60       4.702  80.031  23.112  1.00 40.86           C
ATOM   2393  OG1 THR B  60       5.256  81.275  22.734  1.00 36.12           O
ATOM   2394  CG2 THR B  60       3.575  80.258  24.124  1.00 40.35           C
ATOM   2395  H   THR B  60       6.654  80.542  24.953  1.00 41.46           H
ATOM   2396  HA  THR B  60       5.386  78.102  23.757  1.00 45.62           H
ATOM   2397  HB  THR B  60       4.272  79.565  22.226  1.00 49.05           H
ATOM   2398  HG1 THR B  60       4.838  81.962  23.268  1.00 43.35           H
ATOM   2399 HG21 THR B  60       2.804  80.881  23.671  1.00 48.43           H
ATOM   2400 HG22 THR B  60       3.144  79.304  24.428  1.00 48.43           H
ATOM   2401 HG23 THR B  60       3.947  80.780  25.007  1.00 48.43           H
ATOM   2402  N   GLU B  61       6.795  78.329  21.580  1.00 31.86           N
ATOM   2403  CA  GLU B  61       7.840  78.176  20.571  1.00 35.85           C
ATOM   2404  C   GLU B  61       8.283  79.558  20.059  1.00 32.15           C
ATOM   2405  O   GLU B  61       9.475  79.813  19.912  1.00 29.16           O
ATOM   2406  CB  GLU B  61       7.325  77.291  19.431  1.00 39.02           C
ATOM   2407  CG  GLU B  61       8.487  76.679  18.642  1.00 46.87           C
ATOM   2408  H   GLU B  61       5.930  77.828  21.445  1.00 38.24           H
ATOM   2409  HA  GLU B  61       8.692  77.680  21.038  1.00 43.04           H
ATOM   2410  HB2 GLU B  61       6.706  77.880  18.753  1.00 46.84           H
ATOM   2411  HB3 GLU B  61       6.716  76.484  19.842  1.00 46.84           H
ATOM   2412  HG1 GLU B  61       9.026  75.975  19.279  1.00 56.26           H
ATOM   2413  HG3 GLU B  61       8.105  76.145  17.772  1.00 56.26           H
ATOM   2414  N   GLU B  62       7.323  80.467  19.822  1.00 42.93           N
ATOM   2415  CA  GLU B  62       7.608  81.806  19.305  1.00 40.03           C
ATOM   2416  C   GLU B  62       8.321  82.686  20.336  1.00 32.65           C
ATOM   2417  O   GLU B  62       9.212  83.440  19.953  1.00 34.32           O
ATOM   2418  CB  GLU B  62       6.359  82.496  18.692  1.00 44.09           C
ATOM   2419  CG  GLU B  62       4.967  81.918  19.036  1.00 44.94           C
ATOM   2420  CD  GLU B  62       4.520  80.854  18.030  1.00 43.80           C
ATOM   2421  H   GLU B  62       6.374  80.252  20.086  1.00 51.53           H
ATOM   2422  HA  GLU B  62       8.305  81.670  18.477  1.00 48.05           H
ATOM   2423  HB2 GLU B  62       6.362  83.548  18.983  1.00 52.93           H
ATOM   2424  HB3 GLU B  62       6.473  82.479  17.607  1.00 52.93           H
ATOM   2425  HG2 GLU B  62       4.952  81.506  20.044  1.00 53.94           H
ATOM   2426  HG3 GLU B  62       4.239  82.729  19.010  1.00 53.94           H
ATOM   2427  N   GLU B  63       7.949  82.609  21.626  1.00 26.71           N
ATOM   2428  CA  GLU B  63       8.599  83.365  22.689  1.00 30.54           C
ATOM   2429  C   GLU B  63      10.006  82.857  23.036  1.00 24.82           C
ATOM   2430  O   GLU B  63      10.808  83.610  23.595  1.00 27.71           O
ATOM   2431  CB  GLU B  63       7.749  83.302  23.960  1.00 35.67           C
ATOM   2432  CG  GLU B  63       6.452  84.118  23.865  1.00 37.86           C
ATOM   2433  CD  GLU B  63       5.487  83.833  25.018  1.00 43.32           C
ATOM   2434  OE1 GLU B  63       5.583  82.736  25.608  1.00 44.30           O
ATOM   2435  OE2 GLU B  63       4.646  84.714  25.282  1.00 54.10           O1-
ATOM   2436  H   GLU B  63       7.212  81.972  21.899  1.00 32.07           H
ATOM   2437  HA  GLU B  63       8.673  84.407  22.374  1.00 36.66           H
ATOM   2438  HB2 GLU B  63       7.512  82.256  24.152  1.00 42.82           H
ATOM   2439  HB3 GLU B  63       8.329  83.687  24.800  1.00 42.82           H
ATOM   2440  HG2 GLU B  63       6.661  85.187  23.808  1.00 45.44           H
ATOM   2441  HG3 GLU B  63       5.937  83.869  22.937  1.00 45.44           H
ATOM   2442  N   PHE B  64      10.289  81.572  22.789  1.00 29.31           N
ATOM   2443  CA  PHE B  64      11.548  80.973  23.218  1.00 27.34           C
ATOM   2444  C   PHE B  64      12.595  81.217  22.123  1.00 27.12           C
ATOM   2445  O   PHE B  64      12.977  80.312  21.383  1.00 23.32           O
ATOM   2446  CB  PHE B  64      11.286  79.509  23.578  1.00 30.91           C
ATOM   2447  CG  PHE B  64      12.371  78.836  24.401  1.00 26.42           C
ATOM   2448  CD1 PHE B  64      13.086  79.536  25.391  1.00 26.67           C
ATOM   2449  CD2 PHE B  64      12.619  77.467  24.196  1.00 30.60           C
ATOM   2450  CE1 PHE B  64      14.080  78.882  26.136  1.00 33.13           C
ATOM   2451  CE2 PHE B  64      13.586  76.812  24.967  1.00 30.04           C
ATOM   2452  CZ  PHE B  64      14.329  77.519  25.918  1.00 26.66           C
ATOM   2453  H   PHE B  64       9.593  80.978  22.358  1.00 35.19           H
ATOM   2454  HA  PHE B  64      11.871  81.498  24.114  1.00 32.82           H
ATOM   2455  HB2 PHE B  64      10.379  79.465  24.178  1.00 37.11           H
ATOM   2456  HB3 PHE B  64      11.096  78.939  22.666  1.00 37.11           H
ATOM   2457  HD1 PHE B  64      12.880  80.571  25.610  1.00 32.02           H
ATOM   2458  HD2 PHE B  64      12.077  76.919  23.444  1.00 36.74           H
ATOM   2459  HE1 PHE B  64      14.626  79.415  26.899  1.00 39.77           H
ATOM   2460  HE2 PHE B  64      13.745  75.759  24.839  1.00 36.06           H
ATOM   2461  HZ  PHE B  64      15.071  77.004  26.511  1.00 32.00           H
ATOM   2462  N   VAL B  65      13.049  82.474  22.033  1.00 25.15           N
ATOM   2463  CA  VAL B  65      13.980  82.932  21.001  1.00 30.44           C
ATOM   2464  C   VAL B  65      15.409  82.479  21.309  1.00 29.10           C
ATOM   2465  O   VAL B  65      15.713  82.063  22.429  1.00 24.19           O
ATOM   2466  CB  VAL B  65      13.903  84.473  20.830  1.00 27.53           C
ATOM   2467  CG1 VAL B  65      12.497  84.900  20.368  1.00 27.63           C
ATOM   2468  CG2 VAL B  65      14.286  85.265  22.096  1.00 25.41           C
ATOM   2469  H   VAL B  65      12.686  83.165  22.678  1.00 30.19           H
ATOM   2470  HA  VAL B  65      13.684  82.487  20.049  1.00 36.54           H
ATOM   2471  HB  VAL B  65      14.600  84.770  20.043  1.00 33.05           H
ATOM   2472 HG11 VAL B  65      12.500  85.965  20.138  1.00 33.17           H
ATOM   2473 HG12 VAL B  65      12.216  84.349  19.471  1.00 33.17           H
ATOM   2474 HG13 VAL B  65      11.760  84.712  21.149  1.00 33.17           H
ATOM   2475 HG21 VAL B  65      14.237  86.335  21.894  1.00 30.51           H
ATOM   2476 HG22 VAL B  65      13.602  85.028  22.912  1.00 30.51           H
ATOM   2477 HG23 VAL B  65      15.300  85.022  22.400  1.00 30.51           H
ATOM   2478  N   GLU B  66      16.302  82.590  20.317  1.00 24.53           N
ATOM   2479  CA  GLU B  66      17.738  82.430  20.523  1.00 23.02           C
ATOM   2480  C   GLU B  66      18.207  83.222  21.744  1.00 26.92           C
ATOM   2481  O   GLU B  66      17.763  84.348  21.951  1.00 25.32           O
ATOM   2482  CB  GLU B  66      18.456  82.888  19.249  1.00 26.61           C
ATOM   2483  CG  GLU B  66      19.972  82.700  19.314  1.00 34.38           C
ATOM   2484  CD  GLU B  66      20.600  82.918  17.930  1.00 41.80           C
ATOM   2485  H   GLU B  66      15.994  82.890  19.405  1.00 29.45           H
ATOM   2486  HA  GLU B  66      17.952  81.378  20.664  1.00 27.63           H
ATOM   2487  HB2 GLU B  66      18.063  82.324  18.403  1.00 31.95           H
ATOM   2488  HB3 GLU B  66      18.244  83.947  19.079  1.00 31.95           H
ATOM   2489  HG2 GLU B  66      20.400  83.415  20.018  1.00 41.27           H
ATOM   2490  HG3 GLU B  66      20.193  81.691  19.656  1.00 41.27           H
ATOM   2491  N   GLY B  67      19.091  82.661  22.580  1.00 21.65           N
ATOM   2492  CA  GLY B  67      19.621  83.412  23.712  1.00 23.87           C
ATOM   2493  C   GLY B  67      20.264  82.508  24.747  1.00 22.01           C
ATOM   2494  O   GLY B  67      20.321  81.300  24.550  1.00 16.79           O
ATOM   2495  H   GLY B  67      19.399  81.706  22.439  1.00 26.00           H
ATOM   2496  HA2 GLY B  67      20.369  84.118  23.350  1.00 28.65           H
ATOM   2497  HA3 GLY B  67      18.809  83.961  24.192  1.00 28.65           H
ATOM   2498  N   ILE B  68      20.726  83.112  25.837  1.00 21.71           N
ATOM   2499  CA  ILE B  68      21.282  82.389  26.982  1.00 19.53           C
ATOM   2500  C   ILE B  68      20.287  82.496  28.118  1.00 22.55           C
ATOM   2501  O   ILE B  68      19.920  83.601  28.541  1.00 21.62           O
ATOM   2502  CB  ILE B  68      22.655  82.935  27.394  1.00 21.72           C
ATOM   2503  CG1 ILE B  68      23.664  82.947  26.225  1.00 23.88           C
ATOM   2504  CG2 ILE B  68      23.218  82.051  28.538  1.00 24.52           C
ATOM   2505  CD1 ILE B  68      24.920  83.758  26.553  1.00 27.49           C
ATOM   2506  H   ILE B  68      20.615  84.111  25.932  1.00 26.07           H
ATOM   2507  HA  ILE B  68      21.411  81.340  26.716  1.00 23.45           H
ATOM   2508  HB  ILE B  68      22.536  83.957  27.753  1.00 26.08           H
ATOM   2509 HG12 ILE B  68      23.949  81.926  25.970  1.00 28.67           H
ATOM   2510 HG13 ILE B  68      23.217  83.397  25.340  1.00 28.67           H
ATOM   2511 HG21 ILE B  68      24.087  82.522  28.992  1.00 29.44           H
ATOM   2512 HG22 ILE B  68      22.475  81.901  29.314  1.00 29.44           H
ATOM   2513 HG23 ILE B  68      23.490  81.068  28.149  1.00 29.44           H
ATOM   2514 HD11 ILE B  68      25.588  83.738  25.693  1.00 33.00           H
ATOM   2515 HD12 ILE B  68      24.647  84.793  26.756  1.00 33.00           H
ATOM   2516 HD13 ILE B  68      25.447  83.339  27.408  1.00 33.00           H
ATOM   2517  N   TYR B  69      19.881  81.325  28.618  1.00 18.91           N
ATOM   2518  CA  TYR B  69      18.874  81.161  29.636  1.00 17.71           C
ATOM   2519  C   TYR B  69      19.484  80.552  30.894  1.00 18.19           C
ATOM   2520  O   TYR B  69      20.444  79.787  30.834  1.00 16.64           O
ATOM   2521  CB  TYR B  69      17.762  80.274  29.103  1.00 17.43           C
ATOM   2522  CG  TYR B  69      16.977  80.923  27.978  1.00 18.31           C
ATOM   2523  CD1 TYR B  69      17.411  80.773  26.646  1.00 17.73           C
ATOM   2524  CD2 TYR B  69      15.817  81.663  28.266  1.00 22.64           C
ATOM   2525  CE1 TYR B  69      16.707  81.409  25.595  1.00 21.03           C
ATOM   2526  CE2 TYR B  69      15.069  82.233  27.216  1.00 23.20           C
ATOM   2527  CZ  TYR B  69      15.528  82.138  25.887  1.00 28.32           C
ATOM   2528  OH  TYR B  69      14.807  82.733  24.895  1.00 25.83           O
ATOM   2529  H   TYR B  69      20.267  80.476  28.229  1.00 22.70           H
ATOM   2530  HA  TYR B  69      18.443  82.128  29.873  1.00 21.26           H
ATOM   2531  HB2 TYR B  69      18.191  79.334  28.750  1.00 20.93           H
ATOM   2532  HB3 TYR B  69      17.075  80.041  29.918  1.00 20.93           H
ATOM   2533  HD1 TYR B  69      18.299  80.197  26.428  1.00 21.29           H
ATOM   2534  HD2 TYR B  69      15.485  81.787  29.287  1.00 27.18           H
ATOM   2535  HE1 TYR B  69      17.053  81.311  24.577  1.00 25.24           H
ATOM   2536  HE2 TYR B  69      14.165  82.783  27.433  1.00 27.86           H
ATOM   2537  HH  TYR B  69      15.105  82.468  24.018  1.00 31.01           H
ATOM   2538  N   LYS B  70      18.919  80.937  32.027  1.00 20.57           N
ATOM   2539  CA  LYS B  70      19.221  80.405  33.344  1.00 17.49           C
ATOM   2540  C   LYS B  70      17.914  79.865  33.882  1.00 20.64           C
ATOM   2541  O   LYS B  70      16.939  80.604  34.024  1.00 17.66           O
ATOM   2542  CB  LYS B  70      19.776  81.514  34.232  1.00 20.56           C
ATOM   2543  CG  LYS B  70      19.984  81.031  35.679  1.00 21.47           C
ATOM   2544  CD  LYS B  70      20.282  82.181  36.629  1.00 33.04           C
ATOM   2545  CE  LYS B  70      21.637  82.808  36.340  1.00 37.25           C
ATOM   2546  NZ  LYS B  70      22.154  83.472  37.554  1.00 49.29           N1+
ATOM   2547  H   LYS B  70      18.153  81.596  31.970  1.00 24.70           H
ATOM   2548  HA  LYS B  70      19.954  79.601  33.281  1.00 21.00           H
ATOM   2549  HB2 LYS B  70      20.725  81.853  33.816  1.00 24.69           H
ATOM   2550  HB3 LYS B  70      19.087  82.355  34.229  1.00 24.69           H
ATOM   2551  HG2 LYS B  70      19.079  80.550  36.050  1.00 25.77           H
ATOM   2552  HG3 LYS B  70      20.789  80.298  35.720  1.00 25.77           H
ATOM   2553  HD2 LYS B  70      19.513  82.945  36.519  1.00 39.67           H
ATOM   2554  HD3 LYS B  70      20.237  81.809  37.650  1.00 39.67           H
ATOM   2555  HE2 LYS B  70      22.325  82.015  36.044  1.00 44.72           H
ATOM   2556  HE3 LYS B  70      21.542  83.525  35.525  1.00 44.72           H
ATOM   2557  HZ1 LYS B  70      22.982  84.005  37.344  1.00 59.16           H
ATOM   2558  HZ2 LYS B  70      21.441  84.063  37.956  1.00 59.16           H
ATOM   2559  HZ3 LYS B  70      22.381  82.751  38.234  1.00 59.16           H
ATOM   2560  N   VAL B  71      17.927  78.593  34.252  1.00 14.45           N
ATOM   2561  CA  VAL B  71      16.852  77.936  34.966  1.00 13.36           C
ATOM   2562  C   VAL B  71      17.341  77.758  36.389  1.00 20.82           C
ATOM   2563  O   VAL B  71      18.290  77.015  36.614  1.00 14.88           O
ATOM   2564  CB  VAL B  71      16.513  76.596  34.297  1.00 14.79           C
ATOM   2565  CG1 VAL B  71      15.473  75.838  35.134  1.00 14.58           C
ATOM   2566  CG2 VAL B  71      16.002  76.792  32.865  1.00 17.26           C
ATOM   2567  H   VAL B  71      18.778  78.069  34.127  1.00 17.35           H
ATOM   2568  HA  VAL B  71      15.954  78.556  34.966  1.00 16.05           H
ATOM   2569  HB  VAL B  71      17.415  75.988  34.259  1.00 17.76           H
ATOM   2570 HG11 VAL B  71      15.213  74.909  34.627  1.00 17.51           H
ATOM   2571 HG12 VAL B  71      15.879  75.589  36.115  1.00 17.51           H
ATOM   2572 HG13 VAL B  71      14.574  76.440  35.258  1.00 17.51           H
ATOM   2573 HG21 VAL B  71      15.833  75.820  32.400  1.00 20.72           H
ATOM   2574 HG22 VAL B  71      15.066  77.346  32.876  1.00 20.72           H
ATOM   2575 HG23 VAL B  71      16.731  77.343  32.274  1.00 20.72           H
ATOM   2576  N   GLU B  72      16.707  78.449  37.334  1.00 15.96           N
ATOM   2577  CA  GLU B  72      17.076  78.437  38.731  1.00 16.31           C
ATOM   2578  C   GLU B  72      16.039  77.600  39.464  1.00 19.44           C
ATOM   2579  O   GLU B  72      14.857  77.915  39.460  1.00 18.58           O
ATOM   2580  CB  GLU B  72      17.162  79.866  39.272  1.00 22.27           C
ATOM   2581  CG  GLU B  72      17.693  79.871  40.707  1.00 31.26           C
ATOM   2582  CD  GLU B  72      17.763  81.263  41.338  1.00 40.73           C
ATOM   2583  OE1 GLU B  72      17.572  82.260  40.604  1.00 47.00           O
ATOM   2584  OE2 GLU B  72      17.980  81.299  42.570  1.00 46.36           O1-
ATOM   2585  H   GLU B  72      15.920  79.020  37.075  1.00 19.17           H
ATOM   2586  HA  GLU B  72      18.058  77.978  38.851  1.00 19.59           H
ATOM   2587  HB2 GLU B  72      17.841  80.446  38.643  1.00 26.74           H
ATOM   2588  HB3 GLU B  72      16.173  80.325  39.251  1.00 26.74           H
ATOM   2589  HG2 GLU B  72      17.117  79.215  41.358  1.00 37.52           H
ATOM   2590  HG3 GLU B  72      18.696  79.447  40.725  1.00 37.52           H
ATOM   2591  N   ILE B  73      16.474  76.507  40.086  1.00 15.22           N
ATOM   2592  CA  ILE B  73      15.597  75.581  40.798  1.00 15.62           C
ATOM   2593  C   ILE B  73      15.801  75.853  42.294  1.00 18.10           C
ATOM   2594  O   ILE B  73      16.925  75.782  42.784  1.00 15.67           O
ATOM   2595  CB  ILE B  73      15.918  74.113  40.400  1.00 16.46           C
ATOM   2596  CG1 ILE B  73      15.805  73.931  38.877  1.00 15.61           C
ATOM   2597  CG2 ILE B  73      14.984  73.148  41.158  1.00 13.48           C
ATOM   2598  CD1 ILE B  73      16.158  72.530  38.387  1.00 21.74           C
ATOM   2599  H   ILE B  73      17.457  76.286  40.042  1.00 18.28           H
ATOM   2600  HA  ILE B  73      14.553  75.770  40.544  1.00 18.76           H
ATOM   2601  HB  ILE B  73      16.942  73.884  40.688  1.00 19.76           H
ATOM   2602 HG12 ILE B  73      14.790  74.167  38.557  1.00 18.75           H
ATOM   2603 HG13 ILE B  73      16.483  74.620  38.377  1.00 18.75           H
ATOM   2604 HG21 ILE B  73      15.304  72.117  41.011  1.00 16.18           H
ATOM   2605 HG22 ILE B  73      15.012  73.344  42.230  1.00 16.18           H
ATOM   2606 HG23 ILE B  73      13.960  73.258  40.799  1.00 16.18           H
ATOM   2607 HD11 ILE B  73      16.120  72.511  37.298  1.00 26.10           H
ATOM   2608 HD12 ILE B  73      17.162  72.267  38.718  1.00 26.10           H
ATOM   2609 HD13 ILE B  73      15.442  71.804  38.771  1.00 26.10           H
ATOM   2610  N   ASP B  74      14.726  76.182  43.021  1.00 14.91           N
ATOM   2611  CA  ASP B  74      14.791  76.537  44.420  1.00 14.84           C
ATOM   2612  C   ASP B  74      14.798  75.262  45.256  1.00 17.83           C
ATOM   2613  O   ASP B  74      13.805  74.890  45.891  1.00 17.80           O
ATOM   2614  CB  ASP B  74      13.637  77.472  44.809  1.00 18.81           C
ATOM   2615  CG  ASP B  74      13.734  77.987  46.246  1.00 21.54           C
ATOM   2616  OD1 ASP B  74      14.729  77.686  46.942  1.00 20.35           O
ATOM   2617  OD2 ASP B  74      12.771  78.673  46.657  1.00 23.96           O1-
ATOM   2618  H   ASP B  74      13.825  76.255  42.572  1.00 17.91           H
ATOM   2619  HA  ASP B  74      15.723  77.082  44.578  1.00 17.82           H
ATOM   2620  HB2 ASP B  74      13.574  78.330  44.146  1.00 22.58           H
ATOM   2621  HB3 ASP B  74      12.683  76.966  44.679  1.00 22.58           H
ATOM   2622  N   THR B  75      15.958  74.610  45.259  1.00 16.55           N
ATOM   2623  CA  THR B  75      16.213  73.397  46.018  1.00 14.60           C
ATOM   2624  C   THR B  75      16.229  73.681  47.521  1.00 17.15           C
ATOM   2625  O   THR B  75      15.791  72.821  48.283  1.00 16.17           O
ATOM   2626  CB  THR B  75      17.517  72.750  45.541  1.00 11.03           C
ATOM   2627  OG1 THR B  75      18.634  73.596  45.724  1.00 14.76           O
ATOM   2628  CG2 THR B  75      17.437  72.384  44.065  1.00 14.09           C
ATOM   2629  H   THR B  75      16.719  74.975  44.699  1.00 19.87           H
ATOM   2630  HA  THR B  75      15.403  72.694  45.809  1.00 17.54           H
ATOM   2631  HB  THR B  75      17.679  71.846  46.129  1.00 13.25           H
ATOM   2632  HG1 THR B  75      18.836  73.629  46.665  1.00 17.73           H
ATOM   2633 HG21 THR B  75      18.337  71.837  43.785  1.00 16.92           H
ATOM   2634 HG22 THR B  75      16.561  71.765  43.886  1.00 16.92           H
ATOM   2635 HG23 THR B  75      17.385  73.276  43.442  1.00 16.92           H
ATOM   2636  N   LYS B  76      16.726  74.853  47.956  1.00 13.66           N
ATOM   2637  CA  LYS B  76      16.834  75.156  49.379  1.00 18.59           C
ATOM   2638  C   LYS B  76      15.462  75.178  50.052  1.00 19.19           C
ATOM   2639  O   LYS B  76      15.296  74.556  51.097  1.00 18.36           O
ATOM   2640  CB  LYS B  76      17.652  76.427  49.594  1.00 22.56           C
ATOM   2641  CG  LYS B  76      17.888  76.741  51.081  1.00 20.53           C
ATOM   2642  CD  LYS B  76      18.622  78.081  51.228  1.00 28.04           C
ATOM   2643  CE  LYS B  76      19.080  78.271  52.676  1.00 30.87           C
ATOM   2644  NZ  LYS B  76      19.852  79.515  52.838  1.00 31.11           N1+
ATOM   2645  H   LYS B  76      17.052  75.535  47.286  1.00 16.40           H
ATOM   2646  HA  LYS B  76      17.396  74.347  49.829  1.00 22.32           H
ATOM   2647  HB2 LYS B  76      18.621  76.289  49.118  1.00 27.09           H
ATOM   2648  HB3 LYS B  76      17.142  77.269  49.120  1.00 27.09           H
ATOM   2649  HG2 LYS B  76      16.928  76.814  51.590  1.00 24.65           H
ATOM   2650  HG3 LYS B  76      18.474  75.939  51.532  1.00 24.65           H
ATOM   2651  HD2 LYS B  76      19.486  78.108  50.566  1.00 33.66           H
ATOM   2652  HD3 LYS B  76      17.943  78.892  50.959  1.00 33.66           H
ATOM   2653  HE2 LYS B  76      18.207  78.300  53.328  1.00 37.06           H
ATOM   2654  HE3 LYS B  76      19.707  77.424  52.959  1.00 37.06           H
ATOM   2655  HZ1 LYS B  76      20.125  79.642  53.801  1.00 37.35           H
ATOM   2656  HZ2 LYS B  76      20.689  79.471  52.267  1.00 37.35           H
ATOM   2657  HZ3 LYS B  76      19.311  80.307  52.519  1.00 37.35           H
ATOM   2658  N   SER B  77      14.478  75.857  49.461  1.00 18.55           N
ATOM   2659  CA  SER B  77      13.125  75.920  50.008  1.00 19.08           C
ATOM   2660  C   SER B  77      12.465  74.543  50.028  1.00 18.78           C
ATOM   2661  O   SER B  77      11.746  74.230  50.975  1.00 20.85           O
ATOM   2662  CB  SER B  77      12.241  76.909  49.230  1.00 23.03           C
ATOM   2663  OG  SER B  77      12.739  78.226  49.345  1.00 20.94           O
ATOM   2664  H   SER B  77      14.668  76.356  48.601  1.00 22.27           H
ATOM   2665  HA  SER B  77      13.189  76.267  51.038  1.00 22.91           H
ATOM   2666  HB2 SER B  77      12.200  76.614  48.183  1.00 27.64           H
ATOM   2667  HB3 SER B  77      11.230  76.876  49.639  1.00 27.64           H
ATOM   2668  HG  SER B  77      13.091  78.480  48.482  1.00 25.14           H
ATOM   2669  N   TYR B  78      12.713  73.714  49.011  1.00 18.51           N
ATOM   2670  CA  TYR B  78      12.195  72.358  48.963  1.00 14.83           C
ATOM   2671  C   TYR B  78      12.659  71.561  50.185  1.00 16.02           C
ATOM   2672  O   TYR B  78      11.838  70.953  50.869  1.00 16.83           O
ATOM   2673  CB  TYR B  78      12.626  71.688  47.661  1.00 15.19           C
ATOM   2674  CG  TYR B  78      12.143  70.266  47.523  1.00 17.04           C
ATOM   2675  CD1 TYR B  78      10.794  70.040  47.207  1.00 16.05           C
ATOM   2676  CD2 TYR B  78      13.013  69.182  47.757  1.00 16.73           C
ATOM   2677  CE1 TYR B  78      10.313  68.736  47.064  1.00 18.37           C
ATOM   2678  CE2 TYR B  78      12.533  67.867  47.645  1.00 16.49           C
ATOM   2679  CZ  TYR B  78      11.176  67.651  47.316  1.00 16.22           C
ATOM   2680  OH  TYR B  78      10.685  66.398  47.197  1.00 16.93           O
ATOM   2681  H   TYR B  78      13.307  74.021  48.254  1.00 22.23           H
ATOM   2682  HA  TYR B  78      11.108  72.403  48.985  1.00 17.81           H
ATOM   2683  HB2 TYR B  78      12.234  72.270  46.824  1.00 18.25           H
ATOM   2684  HB3 TYR B  78      13.711  71.694  47.591  1.00 18.25           H
ATOM   2685  HD1 TYR B  78      10.122  70.878  47.077  1.00 19.28           H
ATOM   2686  HD2 TYR B  78      14.039  69.358  48.047  1.00 20.09           H
ATOM   2687  HE1 TYR B  78       9.276  68.570  46.813  1.00 22.06           H
ATOM   2688  HE2 TYR B  78      13.190  67.031  47.835  1.00 19.80           H
ATOM   2689  HH  TYR B  78      11.305  65.727  47.512  1.00 20.33           H
ATOM   2690  N   TRP B  79      13.965  71.559  50.453  1.00 16.04           N
ATOM   2691  CA  TRP B  79      14.518  70.736  51.544  1.00 17.22           C
ATOM   2692  C   TRP B  79      14.147  71.316  52.909  1.00 16.48           C
ATOM   2693  O   TRP B  79      13.804  70.557  53.815  1.00 16.48           O
ATOM   2694  CB  TRP B  79      16.032  70.589  51.408  1.00 14.65           C
ATOM   2695  CG  TRP B  79      16.472  69.761  50.249  1.00 15.62           C
ATOM   2696  CD1 TRP B  79      17.205  70.172  49.182  1.00 15.66           C
ATOM   2697  CD2 TRP B  79      16.153  68.368  49.995  1.00 14.56           C
ATOM   2698  NE1 TRP B  79      17.373  69.128  48.298  1.00 14.31           N
ATOM   2699  CE2 TRP B  79      16.720  67.997  48.738  1.00 12.59           C
ATOM   2700  CE3 TRP B  79      15.409  67.382  50.689  1.00 15.24           C
ATOM   2701  CZ2 TRP B  79      16.544  66.725  48.195  1.00 13.02           C
ATOM   2702  CZ3 TRP B  79      15.234  66.095  50.148  1.00 16.84           C
ATOM   2703  CH2 TRP B  79      15.792  65.772  48.902  1.00 16.05           C
ATOM   2704  H   TRP B  79      14.598  72.093  49.874  1.00 19.27           H
ATOM   2705  HA  TRP B  79      14.075  69.743  51.472  1.00 20.68           H
ATOM   2706  HB2 TRP B  79      16.463  71.581  51.337  1.00 17.59           H
ATOM   2707  HB3 TRP B  79      16.408  70.121  52.315  1.00 17.59           H
ATOM   2708  HD1 TRP B  79      17.596  71.166  49.038  1.00 18.80           H
ATOM   2709  HE1 TRP B  79      17.875  69.211  47.424  1.00 17.18           H
ATOM   2710  HE3 TRP B  79      14.959  67.632  51.635  1.00 18.30           H
ATOM   2711  HZ2 TRP B  79      16.957  66.480  47.237  1.00 15.63           H
ATOM   2712  HZ3 TRP B  79      14.657  65.355  50.685  1.00 20.22           H
ATOM   2713  HH2 TRP B  79      15.638  64.789  48.476  1.00 19.28           H
ATOM   2714  N   LYS B  80      14.171  72.649  53.062  1.00 19.69           N
ATOM   2715  CA  LYS B  80      13.817  73.298  54.335  1.00 19.05           C
ATOM   2716  C   LYS B  80      12.363  73.018  54.719  1.00 18.24           C
ATOM   2717  O   LYS B  80      12.089  72.823  55.906  1.00 19.60           O
ATOM   2718  CB  LYS B  80      14.138  74.809  54.338  1.00 21.15           C
ATOM   2719  CG  LYS B  80      15.656  75.065  54.384  1.00 21.29           C
ATOM   2720  CD  LYS B  80      16.040  76.548  54.440  1.00 25.37           C
ATOM   2721  CE  LYS B  80      15.824  77.161  55.831  1.00 30.57           C
ATOM   2722  NZ  LYS B  80      16.475  78.485  55.940  1.00 45.26           N1+
ATOM   2723  H   LYS B  80      14.449  73.233  52.285  1.00 23.64           H
ATOM   2724  HA  LYS B  80      14.417  72.843  55.122  1.00 22.87           H
ATOM   2725  HB2 LYS B  80      13.700  75.282  53.457  1.00 25.39           H
ATOM   2726  HB3 LYS B  80      13.695  75.258  55.227  1.00 25.39           H
ATOM   2727  HG2 LYS B  80      16.065  74.573  55.270  1.00 25.56           H
ATOM   2728  HG3 LYS B  80      16.131  74.620  53.511  1.00 25.56           H
ATOM   2729  HD2 LYS B  80      17.090  76.636  54.164  1.00 30.45           H
ATOM   2730  HD3 LYS B  80      15.436  77.099  53.718  1.00 30.45           H
ATOM   2731  HE2 LYS B  80      14.753  77.269  56.008  1.00 36.70           H
ATOM   2732  HE3 LYS B  80      16.238  76.492  56.587  1.00 36.70           H
ATOM   2733  HZ1 LYS B  80      16.316  78.868  56.864  1.00 54.32           H
ATOM   2734  HZ2 LYS B  80      17.471  78.404  55.793  1.00 54.32           H
ATOM   2735  HZ3 LYS B  80      16.082  79.114  55.254  1.00 54.32           H
ATOM   2736  N   ALA B  81      11.451  72.950  53.742  1.00 19.67           N
ATOM   2737  CA  ALA B  81      10.048  72.605  53.977  1.00 24.92           C
ATOM   2738  C   ALA B  81       9.898  71.172  54.516  1.00 25.58           C
ATOM   2739  O   ALA B  81       8.923  70.880  55.207  1.00 22.44           O
ATOM   2740  CB  ALA B  81       9.251  72.794  52.686  1.00 19.96           C
ATOM   2741  H   ALA B  81      11.740  73.108  52.787  1.00 23.62           H
ATOM   2742  HA  ALA B  81       9.646  73.289  54.724  1.00 29.92           H
ATOM   2743  HB1 ALA B  81       8.212  72.508  52.847  1.00 23.97           H
ATOM   2744  HB2 ALA B  81       9.286  73.840  52.382  1.00 23.97           H
ATOM   2745  HB3 ALA B  81       9.672  72.178  51.896  1.00 23.97           H
ATOM   2746  N   LEU B  82      10.848  70.283  54.202  1.00 20.17           N
ATOM   2747  CA  LEU B  82      10.896  68.903  54.708  1.00 21.76           C
ATOM   2748  C   LEU B  82      11.646  68.776  56.044  1.00 19.56           C
ATOM   2749  O   LEU B  82      11.821  67.660  56.549  1.00 19.83           O
ATOM   2750  CB  LEU B  82      11.525  67.980  53.644  1.00 16.56           C
ATOM   2751  CG  LEU B  82      10.726  67.900  52.333  1.00 16.69           C
ATOM   2752  CD1 LEU B  82      11.565  67.203  51.261  1.00 17.87           C
ATOM   2753  CD2 LEU B  82       9.398  67.156  52.515  1.00 21.02           C
ATOM   2754  H   LEU B  82      11.620  70.584  53.624  1.00 24.22           H
ATOM   2755  HA  LEU B  82       9.881  68.555  54.888  1.00 26.13           H
ATOM   2756  HB2 LEU B  82      12.526  68.347  53.422  1.00 19.89           H
ATOM   2757  HB3 LEU B  82      11.628  66.970  54.047  1.00 19.89           H
ATOM   2758  HG  LEU B  82      10.507  68.908  51.984  1.00 20.04           H
ATOM   2759 HD11 LEU B  82      10.986  67.084  50.345  1.00 21.46           H
ATOM   2760 HD12 LEU B  82      12.439  67.819  51.043  1.00 21.46           H
ATOM   2761 HD13 LEU B  82      11.896  66.227  51.610  1.00 21.46           H
ATOM   2762 HD21 LEU B  82       8.871  67.107  51.563  1.00 25.24           H
ATOM   2763 HD22 LEU B  82       9.578  66.141  52.874  1.00 25.24           H
ATOM   2764 HD23 LEU B  82       8.761  67.688  53.219  1.00 25.24           H
ATOM   2765  N   GLY B  83      12.154  69.885  56.584  1.00 17.54           N
ATOM   2766  CA  GLY B  83      12.869  69.924  57.860  1.00 20.29           C
ATOM   2767  C   GLY B  83      14.355  69.580  57.734  1.00 24.58           C
ATOM   2768  O   GLY B  83      14.985  69.233  58.733  1.00 19.63           O
ATOM   2769  H   GLY B  83      12.004  70.765  56.111  1.00 21.06           H
ATOM   2770  HA2 GLY B  83      12.782  70.925  58.282  1.00 24.36           H
ATOM   2771  HA3 GLY B  83      12.415  69.200  58.537  1.00 24.36           H
ATOM   2772  N   ILE B  84      14.908  69.696  56.513  1.00 19.15           N
ATOM   2773  CA  ILE B  84      16.296  69.404  56.170  1.00 18.13           C
ATOM   2774  C   ILE B  84      17.020  70.728  55.894  1.00 20.39           C
ATOM   2775  O   ILE B  84      16.511  71.577  55.160  1.00 20.26           O
ATOM   2776  CB  ILE B  84      16.309  68.444  54.955  1.00 19.11           C
ATOM   2777  CG1 ILE B  84      15.745  67.059  55.375  1.00 20.96           C
ATOM   2778  CG2 ILE B  84      17.721  68.313  54.365  1.00 17.12           C
ATOM   2779  CD1 ILE B  84      15.486  66.103  54.211  1.00 20.11           C
ATOM   2780  H   ILE B  84      14.311  69.992  55.753  1.00 23.00           H
ATOM   2781  HA  ILE B  84      16.785  68.897  57.002  1.00 21.77           H
ATOM   2782  HB  ILE B  84      15.665  68.856  54.180  1.00 22.94           H
ATOM   2783 HG12 ILE B  84      16.441  66.584  56.067  1.00 25.16           H
ATOM   2784 HG13 ILE B  84      14.799  67.189  55.899  1.00 25.16           H
ATOM   2785 HG21 ILE B  84      17.716  67.623  53.527  1.00 20.55           H
ATOM   2786 HG22 ILE B  84      18.068  69.274  53.986  1.00 20.55           H
ATOM   2787 HG23 ILE B  84      18.413  67.957  55.130  1.00 20.55           H
ATOM   2788 HD11 ILE B  84      15.067  65.176  54.598  1.00 24.15           H
ATOM   2789 HD12 ILE B  84      14.763  66.540  53.526  1.00 24.15           H
ATOM   2790 HD13 ILE B  84      16.411  65.866  53.691  1.00 24.15           H
ATOM   2791  N   SER B  85      18.227  70.900  56.446  1.00 17.86           N
ATOM   2792  CA  SER B  85      19.104  71.998  56.054  1.00 22.82           C
ATOM   2793  C   SER B  85      20.023  71.484  54.932  1.00 15.89           C
ATOM   2794  O   SER B  85      20.927  70.685  55.195  1.00 16.78           O
ATOM   2795  CB  SER B  85      19.894  72.486  57.272  1.00 22.56           C
ATOM   2796  OG  SER B  85      20.736  73.538  56.861  1.00 30.48           O
ATOM   2797  H   SER B  85      18.612  70.175  57.033  1.00 21.44           H
ATOM   2798  HA  SER B  85      18.498  72.837  55.708  1.00 27.40           H
ATOM   2799  HB2 SER B  85      19.201  72.856  58.028  1.00 27.09           H
ATOM   2800  HB3 SER B  85      20.490  71.672  57.689  1.00 27.09           H
ATOM   2801  HG  SER B  85      21.507  73.166  56.422  1.00 36.59           H
ATOM   2802  N   PRO B  86      19.813  71.884  53.680  1.00 17.58           N
ATOM   2803  CA  PRO B  86      20.572  71.319  52.567  1.00 13.85           C
ATOM   2804  C   PRO B  86      21.867  72.099  52.337  1.00 17.95           C
ATOM   2805  O   PRO B  86      22.099  73.141  52.947  1.00 15.95           O
ATOM   2806  CB  PRO B  86      19.642  71.502  51.387  1.00 13.14           C
ATOM   2807  CG  PRO B  86      19.000  72.847  51.683  1.00 15.19           C
ATOM   2808  CD  PRO B  86      18.785  72.797  53.193  1.00 19.56           C
ATOM   2809  HA  PRO B  86      20.731  70.245  52.664  1.00 16.63           H
ATOM   2810  HB2 PRO B  86      20.124  71.456  50.416  1.00 15.78           H
ATOM   2811  HB3 PRO B  86      18.887  70.719  51.454  1.00 15.78           H
ATOM   2812  HG2 PRO B  86      19.668  73.657  51.386  1.00 18.24           H
ATOM   2813  HG3 PRO B  86      18.044  72.950  51.185  1.00 18.24           H
ATOM   2814  HD2 PRO B  86      18.886  73.799  53.612  1.00 23.48           H
ATOM   2815  HD3 PRO B  86      17.800  72.371  53.358  1.00 23.48           H
ATOM   2816  N   PHE B  87      22.726  71.562  51.473  1.00 15.49           N
ATOM   2817  CA  PHE B  87      24.003  72.180  51.188  1.00 17.44           C
ATOM   2818  C   PHE B  87      23.841  73.407  50.293  1.00 15.70           C
ATOM   2819  O   PHE B  87      24.471  74.427  50.578  1.00 14.47           O
ATOM   2820  CB  PHE B  87      24.959  71.171  50.564  1.00 15.42           C
ATOM   2821  CG  PHE B  87      26.335  71.727  50.302  1.00 14.85           C
ATOM   2822  CD1 PHE B  87      27.279  71.829  51.337  1.00 16.62           C
ATOM   2823  CD2 PHE B  87      26.654  72.169  49.008  1.00 12.73           C
ATOM   2824  CE1 PHE B  87      28.560  72.329  51.053  1.00 19.10           C
ATOM   2825  CE2 PHE B  87      27.933  72.669  48.725  1.00 18.50           C
ATOM   2826  CZ  PHE B  87      28.886  72.742  49.754  1.00 16.83           C
ATOM   2827  H   PHE B  87      22.501  70.694  51.010  1.00 18.60           H
ATOM   2828  HA  PHE B  87      24.441  72.501  52.136  1.00 20.94           H
ATOM   2829  HB2 PHE B  87      25.042  70.317  51.232  1.00 18.52           H
ATOM   2830  HB3 PHE B  87      24.542  70.826  49.616  1.00 18.52           H
ATOM   2831  HD1 PHE B  87      27.030  71.505  52.334  1.00 19.96           H
ATOM   2832  HD2 PHE B  87      25.903  72.150  48.241  1.00 15.29           H
ATOM   2833  HE1 PHE B  87      29.297  72.397  51.840  1.00 22.93           H
ATOM   2834  HE2 PHE B  87      28.179  73.010  47.730  1.00 22.22           H
ATOM   2835  HZ  PHE B  87      29.871  73.137  49.545  1.00 20.21           H
ATOM   2836  N   HIS B  88      23.114  73.261  49.174  1.00 14.74           N
ATOM   2837  CA  HIS B  88      23.122  74.251  48.111  1.00 18.37           C
ATOM   2838  C   HIS B  88      22.099  75.351  48.393  1.00 15.70           C
ATOM   2839  O   HIS B  88      20.997  75.093  48.880  1.00 14.12           O
ATOM   2840  CB  HIS B  88      22.859  73.593  46.740  1.00 18.14           C
ATOM   2841  CG  HIS B  88      23.849  72.509  46.356  1.00 16.48           C
ATOM   2842  ND1 HIS B  88      23.702  71.152  46.629  1.00 18.14           N
ATOM   2843  CD2 HIS B  88      25.078  72.709  45.787  1.00 18.56           C
ATOM   2844  CE1 HIS B  88      24.821  70.561  46.196  1.00 13.71           C
ATOM   2845  NE2 HIS B  88      25.662  71.463  45.652  1.00 17.44           N
ATOM   2846  H   HIS B  88      22.660  72.377  48.987  1.00 17.70           H
ATOM   2847  HA  HIS B  88      24.116  74.699  48.061  1.00 22.06           H
ATOM   2848  HB2 HIS B  88      22.905  74.373  45.983  1.00 21.78           H
ATOM   2849  HB3 HIS B  88      21.856  73.170  46.733  1.00 21.78           H
ATOM   2850  HD2 HIS B  88      25.518  73.659  45.521  1.00 22.28           H
ATOM   2851  HE1 HIS B  88      24.981  69.495  46.198  1.00 16.47           H
ATOM   2852  HE2 HIS B  88      26.545  71.259  45.203  1.00 20.94           H
ATOM   2853  N   GLU B  89      22.435  76.586  48.014  1.00 16.23           N
ATOM   2854  CA  GLU B  89      21.438  77.675  47.996  1.00 16.37           C
ATOM   2855  C   GLU B  89      20.299  77.490  46.983  1.00 20.38           C
ATOM   2856  O   GLU B  89      19.186  77.964  47.204  1.00 20.41           O
ATOM   2857  CB  GLU B  89      22.133  79.026  47.757  1.00 23.31           C
ATOM   2858  CG  GLU B  89      22.945  79.440  48.985  1.00 23.66           C
ATOM   2859  CD  GLU B  89      22.034  79.886  50.144  1.00 22.15           C
ATOM   2860  OE1 GLU B  89      21.234  80.839  50.004  1.00 30.38           O
ATOM   2861  OE2 GLU B  89      22.137  79.224  51.182  1.00 31.91           O1-
ATOM   2862  H   GLU B  89      23.355  76.770  47.645  1.00 19.48           H
ATOM   2863  HA  GLU B  89      20.988  77.704  48.985  1.00 19.66           H
ATOM   2864  HB2 GLU B  89      22.797  78.940  46.894  1.00 27.99           H
ATOM   2865  HB3 GLU B  89      21.387  79.790  47.533  1.00 27.99           H
ATOM   2866  HG2 GLU B  89      23.615  78.636  49.293  1.00 28.41           H
ATOM   2867  HG3 GLU B  89      23.534  80.301  48.672  1.00 28.41           H
ATOM   2868  N   HIS B  90      20.604  76.848  45.855  1.00 17.49           N
ATOM   2869  CA  HIS B  90      19.761  76.616  44.698  1.00 18.66           C
ATOM   2870  C   HIS B  90      20.576  75.769  43.717  1.00 15.76           C
ATOM   2871  O   HIS B  90      21.750  75.463  43.950  1.00 17.43           O
ATOM   2872  CB  HIS B  90      19.286  77.944  44.066  1.00 24.08           C
ATOM   2873  CG  HIS B  90      20.412  78.884  43.712  1.00 25.39           C
ATOM   2874  ND1 HIS B  90      21.445  78.598  42.814  1.00 38.99           N
ATOM   2875  CD2 HIS B  90      20.612  80.120  44.244  1.00 29.90           C
ATOM   2876  CE1 HIS B  90      22.216  79.694  42.796  1.00 28.78           C
ATOM   2877  NE2 HIS B  90      21.749  80.615  43.654  1.00 37.08           N
ATOM   2878  H   HIS B  90      21.556  76.526  45.750  1.00 21.00           H
ATOM   2879  HA  HIS B  90      18.883  76.043  44.996  1.00 22.41           H
ATOM   2880  HB2 HIS B  90      18.604  78.447  44.749  1.00 28.91           H
ATOM   2881  HB3 HIS B  90      18.720  77.733  43.159  1.00 28.91           H
ATOM   2882  HD2 HIS B  90      19.987  80.622  44.970  1.00 35.89           H
ATOM   2883  HE1 HIS B  90      22.983  79.887  42.062  1.00 34.55           H
ATOM   2884  HE2 HIS B  90      22.072  81.569  43.714  1.00 44.51           H
ATOM   2885  N   ALA B  91      19.944  75.352  42.629  1.00 15.50           N
ATOM   2886  CA  ALA B  91      20.605  74.668  41.535  1.00 13.09           C
ATOM   2887  C   ALA B  91      20.289  75.462  40.275  1.00 19.14           C
ATOM   2888  O   ALA B  91      19.125  75.622  39.940  1.00 20.43           O
ATOM   2889  CB  ALA B  91      20.071  73.245  41.408  1.00 15.11           C
ATOM   2890  H   ALA B  91      18.977  75.616  42.489  1.00 18.61           H
ATOM   2891  HA  ALA B  91      21.685  74.633  41.676  1.00 15.72           H
ATOM   2892  HB1 ALA B  91      20.494  72.777  40.519  1.00 18.15           H
ATOM   2893  HB2 ALA B  91      20.360  72.671  42.288  1.00 18.15           H
ATOM   2894  HB3 ALA B  91      18.986  73.244  41.329  1.00 18.15           H
ATOM   2895  N   GLU B  92      21.318  75.903  39.570  1.00 18.34           N
ATOM   2896  CA  GLU B  92      21.170  76.647  38.331  1.00 20.57           C
ATOM   2897  C   GLU B  92      21.666  75.824  37.150  1.00 19.49           C
ATOM   2898  O   GLU B  92      22.658  75.099  37.231  1.00 21.76           O
ATOM   2899  CB  GLU B  92      21.907  77.993  38.392  1.00 24.84           C
ATOM   2900  CG  GLU B  92      21.135  79.021  39.234  1.00 38.80           C
ATOM   2901  CD  GLU B  92      21.775  80.419  39.303  1.00 50.54           C
ATOM   2902  OE1 GLU B  92      22.669  80.715  38.474  1.00 51.59           O
ATOM   2903  OE2 GLU B  92      21.326  81.215  40.153  1.00 45.76           O1-
ATOM   2904  H   GLU B  92      22.260  75.734  39.898  1.00 22.02           H
ATOM   2905  HA  GLU B  92      20.119  76.876  38.174  1.00 24.69           H
ATOM   2906  HB2 GLU B  92      22.911  77.859  38.791  1.00 29.82           H
ATOM   2907  HB3 GLU B  92      21.996  78.382  37.375  1.00 29.82           H
ATOM   2908  HG2 GLU B  92      20.148  79.151  38.791  1.00 46.57           H
ATOM   2909  HG3 GLU B  92      20.944  78.648  40.238  1.00 46.57           H
ATOM   2910  N   VAL B  93      20.961  75.968  36.035  1.00 14.09           N
ATOM   2911  CA  VAL B  93      21.304  75.396  34.754  1.00 11.90           C
ATOM   2912  C   VAL B  93      21.338  76.553  33.778  1.00 17.25           C
ATOM   2913  O   VAL B  93      20.312  77.198  33.592  1.00 16.37           O
ATOM   2914  CB  VAL B  93      20.282  74.325  34.351  1.00 16.34           C
ATOM   2915  CG1 VAL B  93      20.732  73.631  33.070  1.00 21.99           C
ATOM   2916  CG2 VAL B  93      20.123  73.248  35.455  1.00 21.81           C
ATOM   2917  H   VAL B  93      20.115  76.522  36.069  1.00 16.92           H
ATOM   2918  HA  VAL B  93      22.293  74.933  34.803  1.00 14.29           H
ATOM   2919  HB  VAL B  93      19.313  74.790  34.178  1.00 19.62           H
ATOM   2920 HG11 VAL B  93      19.989  72.891  32.774  1.00 26.40           H
ATOM   2921 HG12 VAL B  93      20.837  74.353  32.264  1.00 26.40           H
ATOM   2922 HG13 VAL B  93      21.688  73.134  33.233  1.00 26.40           H
ATOM   2923 HG21 VAL B  93      19.458  72.456  35.110  1.00 26.18           H
ATOM   2924 HG22 VAL B  93      21.097  72.825  35.696  1.00 26.18           H
ATOM   2925 HG23 VAL B  93      19.690  73.687  36.355  1.00 26.18           H
ATOM   2926  N   VAL B  94      22.502  76.806  33.179  1.00 16.51           N
ATOM   2927  CA  VAL B  94      22.721  77.937  32.260  1.00 13.76           C
ATOM   2928  C   VAL B  94      23.177  77.412  30.904  1.00 14.94           C
ATOM   2929  O   VAL B  94      24.131  76.632  30.822  1.00 16.84           O
ATOM   2930  CB  VAL B  94      23.746  78.926  32.830  1.00 16.35           C
ATOM   2931  CG1 VAL B  94      23.906  80.120  31.879  1.00 15.51           C
ATOM   2932  CG2 VAL B  94      23.311  79.440  34.205  1.00 22.60           C
ATOM   2933  H   VAL B  94      23.295  76.217  33.389  1.00 19.82           H
ATOM   2934  HA  VAL B  94      21.786  78.466  32.148  1.00 16.53           H
ATOM   2935  HB  VAL B  94      24.711  78.425  32.928  1.00 19.64           H
ATOM   2936 HG11 VAL B  94      24.612  80.835  32.302  1.00 18.62           H
ATOM   2937 HG12 VAL B  94      24.290  79.798  30.912  1.00 18.62           H
ATOM   2938 HG13 VAL B  94      22.940  80.603  31.730  1.00 18.62           H
ATOM   2939 HG21 VAL B  94      24.047  80.150  34.580  1.00 27.13           H
ATOM   2940 HG22 VAL B  94      22.344  79.930  34.116  1.00 27.13           H
ATOM   2941 HG23 VAL B  94      23.235  78.618  34.917  1.00 27.13           H
ATOM   2942  N   PHE B  95      22.491  77.826  29.836  1.00 15.79           N
ATOM   2943  CA  PHE B  95      22.704  77.271  28.504  1.00 14.15           C
ATOM   2944  C   PHE B  95      22.235  78.225  27.417  1.00 15.82           C
ATOM   2945  O   PHE B  95      21.289  78.990  27.623  1.00 16.64           O
ATOM   2946  CB  PHE B  95      21.941  75.941  28.355  1.00 13.20           C
ATOM   2947  CG  PHE B  95      20.451  76.028  28.647  1.00 18.07           C
ATOM   2948  CD1 PHE B  95      20.005  76.052  29.982  1.00 17.27           C
ATOM   2949  CD2 PHE B  95      19.510  76.040  27.601  1.00 15.72           C
ATOM   2950  CE1 PHE B  95      18.638  76.123  30.278  1.00 20.61           C
ATOM   2951  CE2 PHE B  95      18.132  76.112  27.900  1.00 17.61           C
ATOM   2952  CZ  PHE B  95      17.701  76.189  29.230  1.00 21.21           C
ATOM   2953  H   PHE B  95      21.704  78.447  29.962  1.00 18.96           H
ATOM   2954  HA  PHE B  95      23.766  77.080  28.355  1.00 17.00           H
ATOM   2955  HB2 PHE B  95      22.095  75.552  27.349  1.00 15.85           H
ATOM   2956  HB3 PHE B  95      22.372  75.223  29.055  1.00 15.85           H
ATOM   2957  HD1 PHE B  95      20.716  76.018  30.789  1.00 20.74           H
ATOM   2958  HD2 PHE B  95      19.834  75.976  26.574  1.00 18.88           H
ATOM   2959  HE1 PHE B  95      18.317  76.124  31.306  1.00 24.74           H
ATOM   2960  HE2 PHE B  95      17.404  76.107  27.103  1.00 21.14           H
ATOM   2961  HZ  PHE B  95      16.646  76.258  29.452  1.00 25.47           H
ATOM   2962  N   THR B  96      22.887  78.127  26.253  1.00 18.89           N
ATOM   2963  CA  THR B  96      22.368  78.724  25.021  1.00 22.78           C
ATOM   2964  C   THR B  96      21.228  77.846  24.492  1.00 24.00           C
ATOM   2965  O   THR B  96      21.344  76.619  24.493  1.00 20.17           O
ATOM   2966  CB  THR B  96      23.514  78.869  24.008  1.00 28.53           C
ATOM   2967  OG1 THR B  96      24.548  79.693  24.524  1.00 25.14           O
ATOM   2968  CG2 THR B  96      23.005  79.517  22.719  1.00 25.33           C
ATOM   2969  H   THR B  96      23.657  77.479  26.167  1.00 22.68           H
ATOM   2970  HA  THR B  96      22.009  79.722  25.256  1.00 27.35           H
ATOM   2971  HB  THR B  96      23.923  77.884  23.775  1.00 34.25           H
ATOM   2972  HG1 THR B  96      25.386  79.234  24.408  1.00 30.18           H
ATOM   2973 HG21 THR B  96      23.839  79.627  22.024  1.00 30.41           H
ATOM   2974 HG22 THR B  96      22.239  78.901  22.249  1.00 30.41           H
ATOM   2975 HG23 THR B  96      22.604  80.508  22.936  1.00 30.41           H
ATOM   2976  N   ALA B  97      20.127  78.454  24.027  1.00 16.23           N
ATOM   2977  CA  ALA B  97      19.026  77.733  23.405  1.00 16.01           C
ATOM   2978  C   ALA B  97      18.647  78.382  22.079  1.00 19.42           C
ATOM   2979  O   ALA B  97      18.816  79.584  21.918  1.00 24.79           O
ATOM   2980  CB  ALA B  97      17.813  77.710  24.322  1.00 20.87           C
ATOM   2981  H   ALA B  97      20.065  79.461  24.071  1.00 19.49           H
ATOM   2982  HA  ALA B  97      19.319  76.702  23.212  1.00 19.23           H
ATOM   2983  HB1 ALA B  97      17.009  77.142  23.860  1.00 25.05           H
ATOM   2984  HB2 ALA B  97      18.082  77.231  25.261  1.00 25.05           H
ATOM   2985  HB3 ALA B  97      17.478  78.728  24.522  1.00 25.05           H
ATOM   2986  N   ASN B  98      18.147  77.553  21.162  1.00 22.51           N
ATOM   2987  CA  ASN B  98      17.524  77.947  19.901  1.00 27.48           C
ATOM   2988  C   ASN B  98      18.460  78.748  18.991  1.00 29.34           C
ATOM   2989  O   ASN B  98      17.990  79.598  18.236  1.00 28.04           O
ATOM   2990  CB  ASN B  98      16.210  78.689  20.186  1.00 25.85           C
ATOM   2991  CG  ASN B  98      15.318  77.905  21.140  1.00 24.76           C
ATOM   2992  OD1 ASN B  98      14.830  76.827  20.803  1.00 33.41           O
ATOM   2993  ND2 ASN B  98      15.110  78.465  22.321  1.00 31.78           N
ATOM   2994  H   ASN B  98      18.090  76.576  21.398  1.00 27.02           H
ATOM   2995  HA  ASN B  98      17.266  77.035  19.369  1.00 32.99           H
ATOM   2996  HB2 ASN B  98      16.408  79.687  20.571  1.00 31.03           H
ATOM   2997  HB3 ASN B  98      15.684  78.752  19.232  1.00 31.03           H
ATOM   2998 HD21 ASN B  98      14.486  78.025  22.981  1.00 38.14           H
ATOM   2999 HD22 ASN B  98      15.520  79.362  22.534  1.00 38.14           H
ATOM   3000  N   ASP B  99      19.771  78.483  19.038  1.00 24.32           N
ATOM   3001  CA  ASP B  99      20.771  79.134  18.187  1.00 31.32           C
ATOM   3002  C   ASP B  99      21.021  78.417  16.840  1.00 28.90           C
ATOM   3003  O   ASP B  99      21.689  78.973  15.968  1.00 36.24           O
ATOM   3004  CB  ASP B  99      22.090  79.392  18.926  1.00 35.46           C
ATOM   3005  CG  ASP B  99      22.811  78.146  19.440  1.00 34.58           C
ATOM   3006  OD1 ASP B  99      22.141  77.119  19.689  1.00 34.87           O
ATOM   3007  OD2 ASP B  99      24.048  78.251  19.573  1.00 38.42           O1-
ATOM   3008  H   ASP B  99      20.106  77.756  19.657  1.00 29.20           H
ATOM   3009  HA  ASP B  99      20.385  80.120  17.930  1.00 37.60           H
ATOM   3010  HB2 ASP B  99      22.770  79.994  18.323  1.00 42.57           H
ATOM   3011  HB3 ASP B  99      21.870  80.012  19.794  1.00 42.57           H
ATOM   3012  N   SER B 100      20.482  77.208  16.670  1.00 30.85           N
ATOM   3013  CA  SER B 100      20.572  76.386  15.460  1.00 38.10           C
ATOM   3014  C   SER B 100      19.196  75.815  15.094  1.00 38.65           C
ATOM   3015  O   SER B 100      19.087  74.655  14.704  1.00 36.88           O
ATOM   3016  CB  SER B 100      21.605  75.259  15.656  1.00 47.14           C
ATOM   3017  OG  SER B 100      22.899  75.789  15.871  1.00 47.70           O
ATOM   3018  H   SER B 100      19.990  76.803  17.455  1.00 37.03           H
ATOM   3019  HA  SER B 100      20.889  77.002  14.617  1.00 45.73           H
ATOM   3020  HB2 SER B 100      21.313  74.668  16.525  1.00 56.58           H
ATOM   3021  HB3 SER B 100      21.629  74.611  14.779  1.00 56.58           H
ATOM   3022  HG  SER B 100      23.380  75.198  16.457  1.00 57.26           H
ATOM   3023  N   GLY B 101      18.155  76.649  15.168  1.00 30.47           N
ATOM   3024  CA  GLY B 101      16.783  76.270  14.872  1.00 29.79           C
ATOM   3025  C   GLY B 101      16.004  75.911  16.135  1.00 29.94           C
ATOM   3026  O   GLY B 101      16.565  75.865  17.233  1.00 31.52           O
ATOM   3027  H   GLY B 101      18.319  77.600  15.468  1.00 36.58           H
ATOM   3028  HA2 GLY B 101      16.297  77.121  14.397  1.00 35.76           H
ATOM   3029  HA3 GLY B 101      16.766  75.413  14.201  1.00 35.76           H
ATOM   3030  N   PRO B 102      14.699  75.649  15.999  1.00 28.05           N
ATOM   3031  CA  PRO B 102      13.859  75.369  17.152  1.00 32.01           C
ATOM   3032  C   PRO B 102      14.136  73.958  17.685  1.00 28.30           C
ATOM   3033  O   PRO B 102      14.348  73.014  16.926  1.00 22.74           O
ATOM   3034  CB  PRO B 102      12.428  75.428  16.598  1.00 30.65           C
ATOM   3035  CG  PRO B 102      12.593  75.074  15.116  1.00 33.49           C
ATOM   3036  CD  PRO B 102      13.929  75.727  14.772  1.00 29.56           C
ATOM   3037  HA  PRO B 102      13.940  76.147  17.915  1.00 38.43           H
ATOM   3038  HB2 PRO B 102      11.708  74.789  17.109  1.00 36.79           H
ATOM   3039  HB3 PRO B 102      12.103  76.469  16.666  1.00 36.79           H
ATOM   3040  HG2 PRO B 102      12.611  73.992  14.981  1.00 40.20           H
ATOM   3041  HG3 PRO B 102      11.803  75.520  14.509  1.00 40.20           H
ATOM   3042  HD2 PRO B 102      14.391  75.162  13.961  1.00 35.48           H
ATOM   3043  HD3 PRO B 102      13.767  76.773  14.509  1.00 35.48           H
ATOM   3044  N   ARG B 103      14.085  73.829  19.007  1.00 24.85           N
ATOM   3045  CA  ARG B 103      14.268  72.557  19.706  1.00 29.33           C
ATOM   3046  C   ARG B 103      13.314  72.468  20.895  1.00 24.06           C
ATOM   3047  O   ARG B 103      12.817  73.479  21.383  1.00 30.15           O
ATOM   3048  CB  ARG B 103      15.713  72.468  20.217  1.00 31.02           C
ATOM   3049  CG  ARG B 103      16.811  72.430  19.162  1.00 33.98           C
ATOM   3050  CD  ARG B 103      16.810  71.127  18.359  1.00 28.27           C
ATOM   3051  NE  ARG B 103      17.985  71.079  17.490  1.00 33.51           N
ATOM   3052  CZ  ARG B 103      18.183  71.877  16.436  1.00 40.29           C
ATOM   3053  NH1 ARG B 103      17.178  72.540  15.870  1.00 37.67           N
ATOM   3054  NH2 ARG B 103      19.410  72.020  15.945  1.00 38.40           N1+
ATOM   3055  H   ARG B 103      13.904  74.651  19.569  1.00 29.84           H
ATOM   3056  HA  ARG B 103      14.060  71.715  19.040  1.00 35.21           H
ATOM   3057  HB2 ARG B 103      15.912  73.325  20.844  1.00 37.24           H
ATOM   3058  HB3 ARG B 103      15.806  71.571  20.830  1.00 37.24           H
ATOM   3059  HG2 ARG B 103      16.719  73.290  18.502  1.00 40.78           H
ATOM   3060  HG3 ARG B 103      17.770  72.513  19.675  1.00 40.78           H
ATOM   3061  HD2 ARG B 103      16.894  70.312  19.078  1.00 33.94           H
ATOM   3062  HD3 ARG B 103      15.892  70.978  17.790  1.00 33.94           H
ATOM   3063  HE  ARG B 103      18.790  70.606  17.872  1.00 40.23           H
ATOM   3064 HH11 ARG B 103      16.239  72.441  16.235  1.00 45.22           H
ATOM   3065 HH12 ARG B 103      17.353  73.140  15.078  1.00 45.22           H
ATOM   3066 HH21 ARG B 103      20.183  71.531  16.370  1.00 46.10           H
ATOM   3067 HH22 ARG B 103      19.560  72.654  15.175  1.00 46.10           H
ATOM   3068  N   ARG B 104      13.063  71.244  21.357  1.00 22.17           N
ATOM   3069  CA  ARG B 104      12.386  70.949  22.607  1.00 21.96           C
ATOM   3070  C   ARG B 104      13.487  70.636  23.613  1.00 19.24           C
ATOM   3071  O   ARG B 104      14.338  69.802  23.325  1.00 18.59           O
ATOM   3072  CB  ARG B 104      11.404  69.790  22.420  1.00 26.69           C
ATOM   3073  CG  ARG B 104      10.220  70.160  21.514  1.00 36.69           C
ATOM   3074  H   ARG B 104      13.461  70.458  20.861  1.00 26.61           H
ATOM   3075  HA  ARG B 104      11.827  71.819  22.951  1.00 26.36           H
ATOM   3076  HB2 ARG B 104      11.010  69.508  23.397  1.00 32.04           H
ATOM   3077  HB3 ARG B 104      11.924  68.932  21.998  1.00 32.04           H
ATOM   3078  HG1 ARG B 104      10.569  70.378  20.504  1.00 44.05           H
ATOM   3079  HG3 ARG B 104       9.519  69.326  21.473  1.00 44.05           H
ATOM   3080  N   TYR B 105      13.484  71.334  24.746  1.00 20.39           N
ATOM   3081  CA  TYR B 105      14.453  71.154  25.822  1.00 19.67           C
ATOM   3082  C   TYR B 105      13.728  70.570  27.017  1.00 19.44           C
ATOM   3083  O   TYR B 105      12.761  71.157  27.490  1.00 19.82           O
ATOM   3084  CB  TYR B 105      15.082  72.508  26.181  1.00 21.88           C
ATOM   3085  CG  TYR B 105      15.916  73.118  25.082  1.00 21.92           C
ATOM   3086  CD1 TYR B 105      15.286  73.823  24.037  1.00 24.30           C
ATOM   3087  CD2 TYR B 105      17.316  73.027  25.115  1.00 20.73           C
ATOM   3088  CE1 TYR B 105      16.054  74.450  23.053  1.00 25.46           C
ATOM   3089  CE2 TYR B 105      18.087  73.585  24.084  1.00 21.60           C
ATOM   3090  CZ  TYR B 105      17.452  74.292  23.046  1.00 21.69           C
ATOM   3091  OH  TYR B 105      18.179  74.752  22.002  1.00 23.13           O
ATOM   3092  H   TYR B 105      12.757  72.020  24.887  1.00 24.49           H
ATOM   3093  HA  TYR B 105      15.251  70.478  25.516  1.00 23.61           H
ATOM   3094  HB2 TYR B 105      14.289  73.212  26.437  1.00 26.27           H
ATOM   3095  HB3 TYR B 105      15.705  72.385  27.066  1.00 26.27           H
ATOM   3096  HD1 TYR B 105      14.210  73.873  23.979  1.00 29.18           H
ATOM   3097  HD2 TYR B 105      17.809  72.512  25.927  1.00 24.89           H
ATOM   3098  HE1 TYR B 105      15.562  74.988  22.262  1.00 30.57           H
ATOM   3099  HE2 TYR B 105      19.161  73.473  24.081  1.00 25.93           H
ATOM   3100  HH  TYR B 105      17.638  74.868  21.219  1.00 27.77           H
ATOM   3101  N   THR B 106      14.266  69.486  27.578  1.00 16.60           N
ATOM   3102  CA  THR B 106      13.907  68.990  28.895  1.00 17.32           C
ATOM   3103  C   THR B 106      15.137  69.184  29.765  1.00 18.80           C
ATOM   3104  O   THR B 106      16.206  68.695  29.420  1.00 15.67           O
ATOM   3105  CB  THR B 106      13.484  67.518  28.854  1.00 25.09           C
ATOM   3106  OG1 THR B 106      12.318  67.343  28.093  1.00 22.03           O
ATOM   3107  CG2 THR B 106      13.179  66.979  30.260  1.00 19.06           C
ATOM   3108  H   THR B 106      15.079  69.068  27.146  1.00 19.93           H
ATOM   3109  HA  THR B 106      13.069  69.561  29.278  1.00 20.80           H
ATOM   3110  HB  THR B 106      14.289  66.930  28.426  1.00 30.12           H
ATOM   3111  HG1 THR B 106      12.482  67.650  27.196  1.00 26.45           H
ATOM   3112 HG21 THR B 106      12.849  65.944  30.186  1.00 22.89           H
ATOM   3113 HG22 THR B 106      14.068  67.014  30.891  1.00 22.89           H
ATOM   3114 HG23 THR B 106      12.385  67.564  30.727  1.00 22.89           H
ATOM   3115  N   ILE B 107      14.983  69.890  30.880  1.00 15.40           N
ATOM   3116  CA  ILE B 107      16.007  70.083  31.885  1.00 14.96           C
ATOM   3117  C   ILE B 107      15.566  69.181  33.031  1.00 12.99           C
ATOM   3118  O   ILE B 107      14.563  69.443  33.668  1.00 14.69           O
ATOM   3119  CB  ILE B 107      16.086  71.573  32.279  1.00 21.16           C
ATOM   3120  CG1 ILE B 107      16.374  72.528  31.108  1.00 21.66           C
ATOM   3121  CG2 ILE B 107      17.123  71.741  33.404  1.00 17.30           C
ATOM   3122  CD1 ILE B 107      17.640  72.187  30.316  1.00 16.77           C
ATOM   3123  H   ILE B 107      14.070  70.261  31.093  1.00 18.50           H
ATOM   3124  HA  ILE B 107      16.981  69.755  31.518  1.00 17.97           H
ATOM   3125  HB  ILE B 107      15.118  71.854  32.691  1.00 25.40           H
ATOM   3126 HG12 ILE B 107      15.528  72.517  30.421  1.00 26.00           H
ATOM   3127 HG13 ILE B 107      16.466  73.544  31.492  1.00 26.00           H
ATOM   3128 HG21 ILE B 107      17.281  72.801  33.599  1.00 20.77           H
ATOM   3129 HG22 ILE B 107      16.757  71.285  34.323  1.00 20.77           H
ATOM   3130 HG23 ILE B 107      18.072  71.278  33.134  1.00 20.77           H
ATOM   3131 HD11 ILE B 107      17.806  72.956  29.560  1.00 20.13           H
ATOM   3132 HD12 ILE B 107      18.506  72.157  30.975  1.00 20.13           H
ATOM   3133 HD13 ILE B 107      17.527  71.225  29.818  1.00 20.13           H
ATOM   3134  N   ALA B 108      16.290  68.096  33.274  1.00 13.37           N
ATOM   3135  CA  ALA B 108      15.930  67.138  34.304  1.00 15.19           C
ATOM   3136  C   ALA B 108      16.938  67.365  35.462  1.00 13.44           C
ATOM   3137  O   ALA B 108      18.124  67.555  35.253  1.00 14.44           O
ATOM   3138  CB  ALA B 108      16.094  65.713  33.777  1.00 18.14           C
ATOM   3139  H   ALA B 108      17.161  67.977  32.797  1.00 16.06           H
ATOM   3140  HA  ALA B 108      14.879  67.274  34.673  1.00 18.24           H
ATOM   3141  HB1 ALA B 108      15.890  64.969  34.558  1.00 21.78           H
ATOM   3142  HB2 ALA B 108      15.434  65.556  32.921  1.00 21.78           H
ATOM   3143  HB3 ALA B 108      17.130  65.544  33.441  1.00 21.78           H
ATOM   3144  N   ALA B 109      16.459  67.260  36.763  1.00 12.49           N
ATOM   3145  CA  ALA B 109      17.369  67.497  37.901  1.00 13.91           C
ATOM   3146  C   ALA B 109      16.934  66.468  38.969  1.00 14.43           C
ATOM   3147  O   ALA B 109      15.767  66.263  39.254  1.00 15.00           O
ATOM   3148  CB  ALA B 109      17.260  68.908  38.477  1.00 12.75           C
ATOM   3149  H   ALA B 109      15.462  67.272  36.993  1.00 15.00           H
ATOM   3150  HA  ALA B 109      18.438  67.321  37.561  1.00 16.70           H
ATOM   3151  HB1 ALA B 109      17.871  69.022  39.380  1.00 15.32           H
ATOM   3152  HB2 ALA B 109      17.611  69.648  37.744  1.00 15.32           H
ATOM   3153  HB3 ALA B 109      16.231  69.170  38.749  1.00 15.32           H
ATOM   3154  N   LEU B 110      17.964  65.733  39.508  1.00 11.98           N
ATOM   3155  CA  LEU B 110      17.784  64.720  40.567  1.00 13.06           C
ATOM   3156  C   LEU B 110      18.432  65.347  41.812  1.00 13.46           C
ATOM   3157  O   LEU B 110      19.557  65.792  41.796  1.00 13.37           O
ATOM   3158  CB  LEU B 110      18.485  63.415  40.150  1.00 14.14           C
ATOM   3159  CG  LEU B 110      18.403  62.298  41.208  1.00 14.12           C
ATOM   3160  CD1 LEU B 110      16.955  61.863  41.432  1.00 15.36           C
ATOM   3161  CD2 LEU B 110      19.303  61.122  40.810  1.00 15.28           C
ATOM   3162  H   LEU B 110      18.952  65.971  39.315  1.00 14.38           H
ATOM   3163  HA  LEU B 110      16.684  64.547  40.733  1.00 15.68           H
ATOM   3164  HB2 LEU B 110      18.042  63.062  39.195  1.00 16.99           H
ATOM   3165  HB3 LEU B 110      19.550  63.625  39.921  1.00 16.99           H
ATOM   3166  HG  LEU B 110      18.799  62.699  42.180  1.00 16.96           H
ATOM   3167 HD11 LEU B 110      16.905  60.984  42.088  1.00 18.44           H
ATOM   3168 HD12 LEU B 110      16.367  62.661  41.905  1.00 18.44           H
ATOM   3169 HD13 LEU B 110      16.465  61.585  40.493  1.00 18.44           H
ATOM   3170 HD21 LEU B 110      19.344  60.372  41.608  1.00 18.34           H
ATOM   3171 HD22 LEU B 110      18.943  60.612  39.910  1.00 18.34           H
ATOM   3172 HD23 LEU B 110      20.331  61.439  40.611  1.00 18.34           H
ATOM   3173  N   LEU B 111      17.602  65.470  42.862  1.00 10.41           N
ATOM   3174  CA  LEU B 111      17.958  66.190  44.079  1.00 11.09           C
ATOM   3175  C   LEU B 111      18.217  65.239  45.243  1.00 11.78           C
ATOM   3176  O   LEU B 111      17.394  64.385  45.572  1.00 11.54           O
ATOM   3177  CB  LEU B 111      16.835  67.157  44.499  1.00 12.13           C
ATOM   3178  CG  LEU B 111      16.381  68.173  43.422  1.00 12.37           C
ATOM   3179  CD1 LEU B 111      15.408  69.162  44.097  1.00 12.64           C
ATOM   3180  CD2 LEU B 111      17.585  68.909  42.828  1.00 12.93           C
ATOM   3181  H   LEU B 111      16.647  65.156  42.772  1.00 12.50           H
ATOM   3182  HA  LEU B 111      18.861  66.779  43.907  1.00 13.32           H
ATOM   3183  HB2 LEU B 111      15.966  66.585  44.833  1.00 14.57           H
ATOM   3184  HB3 LEU B 111      17.204  67.719  45.355  1.00 14.57           H
ATOM   3185  HG  LEU B 111      15.857  67.632  42.634  1.00 14.86           H
ATOM   3186 HD11 LEU B 111      15.116  69.936  43.390  1.00 15.19           H
ATOM   3187 HD12 LEU B 111      14.513  68.633  44.426  1.00 15.19           H
ATOM   3188 HD13 LEU B 111      15.888  69.614  44.967  1.00 15.19           H
ATOM   3189 HD21 LEU B 111      17.241  69.745  42.216  1.00 15.53           H
ATOM   3190 HD22 LEU B 111      18.222  69.289  43.624  1.00 15.53           H
ATOM   3191 HD23 LEU B 111      18.160  68.240  42.191  1.00 15.53           H
ATOM   3192  N   SER B 112      19.283  65.532  45.975  1.00  9.72           N
ATOM   3193  CA  SER B 112      19.536  65.058  47.324  1.00 12.05           C
ATOM   3194  C   SER B 112      19.996  66.258  48.167  1.00 14.76           C
ATOM   3195  O   SER B 112      20.426  67.281  47.617  1.00 11.65           O
ATOM   3196  CB  SER B 112      20.668  64.025  47.304  1.00 12.85           C
ATOM   3197  OG  SER B 112      20.292  62.862  46.622  1.00 18.86           O
ATOM   3198  H   SER B 112      19.906  66.252  45.638  1.00 11.68           H
ATOM   3199  HA  SER B 112      18.640  64.624  47.764  1.00 14.47           H
ATOM   3200  HB2 SER B 112      21.537  64.458  46.821  1.00 15.43           H
ATOM   3201  HB3 SER B 112      20.928  63.754  48.329  1.00 15.43           H
ATOM   3202  HG  SER B 112      21.022  62.240  46.656  1.00 22.65           H
ATOM   3203  N   PRO B 113      19.944  66.178  49.505  1.00 12.67           N
ATOM   3204  CA  PRO B 113      20.345  67.300  50.346  1.00 11.95           C
ATOM   3205  C   PRO B 113      21.748  67.875  50.096  1.00 14.30           C
ATOM   3206  O   PRO B 113      21.915  69.090  50.171  1.00 14.57           O
ATOM   3207  CB  PRO B 113      20.188  66.777  51.782  1.00 12.58           C
ATOM   3208  CG  PRO B 113      18.972  65.853  51.629  1.00 13.37           C
ATOM   3209  CD  PRO B 113      19.251  65.171  50.303  1.00 13.44           C
ATOM   3210  HA  PRO B 113      19.604  68.091  50.218  1.00 14.35           H
ATOM   3211  HB2 PRO B 113      21.055  66.159  52.021  1.00 15.11           H
ATOM   3212  HB3 PRO B 113      20.052  67.554  52.534  1.00 15.11           H
ATOM   3213  HG2 PRO B 113      18.934  65.106  52.421  1.00 16.06           H
ATOM   3214  HG3 PRO B 113      18.054  66.438  51.600  1.00 16.06           H
ATOM   3215  HD2 PRO B 113      19.906  64.312  50.460  1.00 16.14           H
ATOM   3216  HD3 PRO B 113      18.294  64.897  49.866  1.00 16.14           H
ATOM   3217  N   TYR B 114      22.740  67.058  49.752  1.00  9.90           N
ATOM   3218  CA  TYR B 114      24.111  67.503  49.507  1.00 13.45           C
ATOM   3219  C   TYR B 114      24.560  67.350  48.058  1.00 12.01           C
ATOM   3220  O   TYR B 114      25.760  67.446  47.772  1.00 14.02           O
ATOM   3221  CB  TYR B 114      25.076  66.813  50.484  1.00 15.68           C
ATOM   3222  CG  TYR B 114      25.116  67.440  51.852  1.00 14.65           C
ATOM   3223  CD1 TYR B 114      24.015  67.312  52.714  1.00 20.00           C
ATOM   3224  CD2 TYR B 114      26.246  68.189  52.256  1.00 14.94           C
ATOM   3225  CE1 TYR B 114      24.041  67.935  53.975  1.00 25.06           C
ATOM   3226  CE2 TYR B 114      26.263  68.833  53.514  1.00 16.79           C
ATOM   3227  CZ  TYR B 114      25.154  68.705  54.372  1.00 25.96           C
ATOM   3228  OH  TYR B 114      25.146  69.331  55.582  1.00 29.81           O
ATOM   3229  H   TYR B 114      22.551  66.068  49.710  1.00 11.89           H
ATOM   3230  HA  TYR B 114      24.189  68.570  49.706  1.00 16.15           H
ATOM   3231  HB2 TYR B 114      24.802  65.760  50.574  1.00 18.83           H
ATOM   3232  HB3 TYR B 114      26.091  66.859  50.093  1.00 18.83           H
ATOM   3233  HD1 TYR B 114      23.164  66.719  52.427  1.00 24.01           H
ATOM   3234  HD2 TYR B 114      27.097  68.289  51.598  1.00 17.94           H
ATOM   3235  HE1 TYR B 114      23.200  67.824  54.638  1.00 30.08           H
ATOM   3236  HE2 TYR B 114      27.121  69.418  53.817  1.00 20.16           H
ATOM   3237  HH  TYR B 114      24.388  69.082  56.115  1.00 35.78           H
ATOM   3238  N   SER B 115      23.626  67.073  47.141  1.00 12.34           N
ATOM   3239  CA  SER B 115      23.983  66.714  45.780  1.00 13.02           C
ATOM   3240  C   SER B 115      22.851  67.045  44.831  1.00 12.24           C
ATOM   3241  O   SER B 115      21.685  66.804  45.138  1.00 14.68           O
ATOM   3242  CB  SER B 115      24.300  65.208  45.733  1.00 16.90           C
ATOM   3243  OG  SER B 115      24.751  64.844  44.449  0.83 14.65           O
ATOM   3244  H   SER B 115      22.650  67.052  47.404  1.00 14.82           H
ATOM   3245  HA  SER B 115      24.875  67.263  45.477  1.00 15.64           H
ATOM   3246  HB2 SER B 115      25.075  64.975  46.465  1.00 20.29           H
ATOM   3247  HB3 SER B 115      23.410  64.625  45.952  1.00 20.29           H
ATOM   3248  HG  SER B 115      25.139  63.968  44.506  0.33 17.59           H
ATOM   3249  N   TYR B 116      23.197  67.470  43.622  1.00 13.69           N
ATOM   3250  CA  TYR B 116      22.246  67.378  42.538  1.00 12.03           C
ATOM   3251  C   TYR B 116      22.947  67.034  41.232  1.00 11.29           C
ATOM   3252  O   TYR B 116      24.120  67.309  41.012  1.00 12.05           O
ATOM   3253  CB  TYR B 116      21.403  68.650  42.426  1.00 13.68           C
ATOM   3254  CG  TYR B 116      22.203  69.855  41.993  1.00 12.84           C
ATOM   3255  CD1 TYR B 116      22.809  70.653  42.978  1.00 17.93           C
ATOM   3256  CD2 TYR B 116      22.362  70.168  40.632  1.00 15.17           C
ATOM   3257  CE1 TYR B 116      23.567  71.765  42.590  1.00 17.41           C
ATOM   3258  CE2 TYR B 116      23.086  71.307  40.239  1.00 21.09           C
ATOM   3259  CZ  TYR B 116      23.683  72.121  41.234  1.00 20.04           C
ATOM   3260  OH  TYR B 116      24.399  73.231  40.892  1.00 33.42           O
ATOM   3261  H   TYR B 116      24.168  67.621  43.389  1.00 16.44           H
ATOM   3262  HA  TYR B 116      21.576  66.552  42.755  1.00 14.45           H
ATOM   3263  HB2 TYR B 116      20.614  68.477  41.694  1.00 16.42           H
ATOM   3264  HB3 TYR B 116      20.923  68.848  43.382  1.00 16.42           H
ATOM   3265  HD1 TYR B 116      22.692  70.417  44.025  1.00 21.53           H
ATOM   3266  HD2 TYR B 116      21.918  69.542  39.873  1.00 18.21           H
ATOM   3267  HE1 TYR B 116      24.022  72.386  43.343  1.00 20.90           H
ATOM   3268  HE2 TYR B 116      23.169  71.567  39.193  1.00 25.32           H
ATOM   3269  HH  TYR B 116      24.359  73.430  39.953  1.00 40.12           H
ATOM   3270  N   SER B 117      22.156  66.432  40.357  1.00 12.45           N
ATOM   3271  CA  SER B 117      22.580  65.943  39.075  1.00 14.66           C
ATOM   3272  C   SER B 117      21.543  66.449  38.062  1.00 15.76           C
ATOM   3273  O   SER B 117      20.344  66.411  38.254  1.00 17.79           O
ATOM   3274  CB  SER B 117      22.651  64.396  39.151  1.00 21.60           C
ATOM   3275  OG  SER B 117      23.056  63.866  37.870  0.63 19.84           O
ATOM   3276  H   SER B 117      21.207  66.268  40.641  1.00 14.95           H
ATOM   3277  HA  SER B 117      23.597  66.326  38.791  1.00 17.60           H
ATOM   3278  HB2 SER B 117      23.364  64.082  39.931  1.00 25.93           H
ATOM   3279  HB3 SER B 117      21.662  63.948  39.363  1.00 25.93           H
ATOM   3280  HG  SER B 117      22.719  63.104  37.763  0.12 23.83           H
ATOM   3281  N   THR B 118      22.071  66.974  36.961  1.00 11.88           N
ATOM   3282  CA  THR B 118      21.240  67.542  35.909  1.00 13.47           C
ATOM   3283  C   THR B 118      21.703  67.061  34.556  1.00 14.67           C
ATOM   3284  O   THR B 118      22.901  66.897  34.308  1.00 13.19           O
ATOM   3285  CB  THR B 118      21.143  69.075  35.999  1.00 17.15           C
ATOM   3286  OG1 THR B 118      20.162  69.533  35.100  1.00 14.95           O
ATOM   3287  CG2 THR B 118      22.435  69.803  35.654  1.00 13.51           C
ATOM   3288  H   THR B 118      23.071  66.967  36.828  1.00 14.27           H
ATOM   3289  HA  THR B 118      20.236  67.150  36.031  1.00 16.18           H
ATOM   3290  HB  THR B 118      20.848  69.346  37.014  1.00 20.59           H
ATOM   3291  HG1 THR B 118      19.355  69.027  35.245  1.00 17.95           H
ATOM   3292 HG21 THR B 118      22.283  70.872  35.772  1.00 16.23           H
ATOM   3293 HG22 THR B 118      23.231  69.478  36.324  1.00 16.23           H
ATOM   3294 HG23 THR B 118      22.721  69.605  34.621  1.00 16.23           H
ATOM   3295  N   THR B 119      20.711  66.841  33.706  1.00 12.37           N
ATOM   3296  CA  THR B 119      20.939  66.582  32.307  1.00 12.57           C
ATOM   3297  C   THR B 119      19.919  67.373  31.479  1.00 13.86           C
ATOM   3298  O   THR B 119      18.872  67.797  31.918  1.00 15.42           O
ATOM   3299  CB  THR B 119      20.824  65.038  32.053  1.00 12.46           C
ATOM   3300  OG1 THR B 119      21.544  64.825  30.826  1.00 15.61           O
ATOM   3301  CG2 THR B 119      19.410  64.488  32.005  1.00 14.02           C
ATOM   3302  H   THR B 119      19.771  67.042  34.005  1.00 14.86           H
ATOM   3303  HA  THR B 119      21.975  66.871  31.977  1.00 15.10           H
ATOM   3304  HB  THR B 119      21.422  64.510  32.839  1.00 14.97           H
ATOM   3305  HG1 THR B 119      21.224  64.038  30.344  1.00 18.74           H
ATOM   3306 HG21 THR B 119      19.411  63.402  31.879  1.00 16.84           H
ATOM   3307 HG22 THR B 119      18.873  64.723  32.937  1.00 16.84           H
ATOM   3308 HG23 THR B 119      18.827  64.916  31.182  1.00 16.84           H
ATOM   3309  N   ALA B 120      20.277  67.528  30.204  1.00 16.30           N
ATOM   3310  CA  ALA B 120      19.423  68.105  29.184  1.00 13.41           C
ATOM   3311  C   ALA B 120      19.125  67.069  28.110  1.00 13.28           C
ATOM   3312  O   ALA B 120      20.010  66.344  27.637  1.00 13.23           O
ATOM   3313  CB  ALA B 120      20.102  69.323  28.572  1.00 12.68           C
ATOM   3314  H   ALA B 120      21.162  67.145  29.903  1.00 19.57           H
ATOM   3315  HA  ALA B 120      18.492  68.439  29.624  1.00 16.11           H
ATOM   3316  HB1 ALA B 120      19.474  69.729  27.778  1.00 15.23           H
ATOM   3317  HB2 ALA B 120      20.237  70.090  29.335  1.00 15.23           H
ATOM   3318  HB3 ALA B 120      21.069  69.046  28.147  1.00 15.23           H
ATOM   3319  N   VAL B 121      17.865  67.034  27.703  1.00 13.99           N
ATOM   3320  CA  VAL B 121      17.425  66.246  26.546  1.00 15.91           C
ATOM   3321  C   VAL B 121      16.937  67.266  25.521  1.00 18.43           C
ATOM   3322  O   VAL B 121      16.034  68.049  25.832  1.00 19.34           O
ATOM   3323  CB  VAL B 121      16.308  65.257  26.909  1.00 19.43           C
ATOM   3324  CG1 VAL B 121      16.053  64.293  25.741  1.00 19.24           C
ATOM   3325  CG2 VAL B 121      16.636  64.398  28.129  1.00 21.33           C
ATOM   3326  H   VAL B 121      17.189  67.632  28.155  1.00 16.80           H
ATOM   3327  HA  VAL B 121      18.262  65.686  26.131  1.00 19.11           H
ATOM   3328  HB  VAL B 121      15.386  65.797  27.104  1.00 23.33           H
ATOM   3329 HG11 VAL B 121      15.218  63.634  25.978  1.00 23.10           H
ATOM   3330 HG12 VAL B 121      15.802  64.847  24.838  1.00 23.10           H
ATOM   3331 HG13 VAL B 121      16.944  63.691  25.556  1.00 23.10           H
ATOM   3332 HG21 VAL B 121      15.803  63.720  28.318  1.00 25.61           H
ATOM   3333 HG22 VAL B 121      17.545  63.825  27.940  1.00 25.61           H
ATOM   3334 HG23 VAL B 121      16.775  65.027  29.008  1.00 25.61           H
ATOM   3335  N   VAL B 122      17.570  67.278  24.352  1.00 14.69           N
ATOM   3336  CA  VAL B 122      17.347  68.281  23.313  1.00 14.59           C
ATOM   3337  C   VAL B 122      16.937  67.514  22.066  1.00 20.76           C
ATOM   3338  O   VAL B 122      17.724  66.716  21.563  1.00 18.88           O
ATOM   3339  CB  VAL B 122      18.581  69.174  23.099  1.00 19.64           C
ATOM   3340  CG1 VAL B 122      18.246  70.295  22.099  1.00 24.24           C
ATOM   3341  CG2 VAL B 122      19.059  69.831  24.408  1.00 18.71           C
ATOM   3342  H   VAL B 122      18.301  66.600  24.184  1.00 17.64           H
ATOM   3343  HA  VAL B 122      16.530  68.929  23.612  1.00 17.52           H
ATOM   3344  HB  VAL B 122      19.393  68.568  22.698  1.00 23.58           H
ATOM   3345 HG11 VAL B 122      19.126  70.914  21.920  1.00 29.10           H
ATOM   3346 HG12 VAL B 122      17.928  69.867  21.149  1.00 29.10           H
ATOM   3347 HG13 VAL B 122      17.445  70.919  22.495  1.00 29.10           H
ATOM   3348 HG21 VAL B 122      19.931  70.452  24.213  1.00 22.46           H
ATOM   3349 HG22 VAL B 122      18.260  70.439  24.827  1.00 22.46           H
ATOM   3350 HG23 VAL B 122      19.337  69.066  25.132  1.00 22.46           H
ATOM   3351  N   THR B 123      15.705  67.737  21.588  1.00 18.90           N
ATOM   3352  CA  THR B 123      15.145  67.031  20.428  1.00 19.59           C
ATOM   3353  C   THR B 123      14.538  68.055  19.457  1.00 25.52           C
ATOM   3354  O   THR B 123      14.311  69.210  19.809  1.00 19.98           O
ATOM   3355  CB  THR B 123      14.086  66.012  20.884  1.00 20.19           C
ATOM   3356  OG1 THR B 123      13.017  66.646  21.534  1.00 23.65           O
ATOM   3357  CG2 THR B 123      14.628  64.941  21.846  1.00 26.43           C
ATOM   3358  H   THR B 123      15.120  68.432  22.034  1.00 22.70           H
ATOM   3359  HA  THR B 123      15.925  66.486  19.893  1.00 23.52           H
ATOM   3360  HB  THR B 123      13.693  65.505  20.001  1.00 24.24           H
ATOM   3361  HG1 THR B 123      12.838  66.235  22.245  1.00 28.39           H
ATOM   3362 HG21 THR B 123      13.821  64.267  22.136  1.00 31.73           H
ATOM   3363 HG22 THR B 123      15.405  64.361  21.354  1.00 31.73           H
ATOM   3364 HG23 THR B 123      15.017  65.407  22.751  1.00 31.73           H
ATOM   3365  N   ASN B 124      14.292  67.612  18.227  1.00 31.47           N
ATOM   3366  CA  ASN B 124      13.448  68.314  17.249  1.00 36.34           C
ATOM   3367  C   ASN B 124      11.944  68.250  17.598  1.00 40.67           C
ATOM   3368  O   ASN B 124      11.252  69.259  17.330  1.00 45.99           O
ATOM   3369  CB  ASN B 124      13.684  67.698  15.864  1.00 38.10           C
ATOM   3370  CG  ASN B 124      14.931  68.242  15.168  1.00 46.15           C
ATOM   3371  OD1 ASN B 124      15.976  68.471  15.770  1.00 51.81           O
ATOM   3372  ND2 ASN B 124      14.851  68.375  13.847  1.00 54.59           N
ATOM   3373  H   ASN B 124      14.539  66.657  18.006  1.00 37.78           H
ATOM   3374  HA  ASN B 124      13.749  69.362  17.202  1.00 43.62           H
ATOM   3375  HB2 ASN B 124      12.806  67.849  15.235  1.00 45.73           H
ATOM   3376  HB3 ASN B 124      13.823  66.624  16.002  1.00 45.73           H
ATOM   3377 HD21 ASN B 124      15.646  68.724  13.337  1.00 65.53           H
ATOM   3378 HD22 ASN B 124      13.981  68.171  13.379  1.00 65.53           H
ATOM   3379  HC  ASN B 124      11.502  67.187  18.091  1.00 48.82           H
TER
ATOM   3380  N   CYS C  10      28.291  35.279  -7.636  1.00 47.98           N1+
ATOM   3381  CA  CYS C  10      29.541  35.245  -8.431  1.00 45.52           C
ATOM   3382  C   CYS C  10      29.780  36.503  -9.287  1.00 35.10           C
ATOM   3383  O   CYS C  10      30.854  37.078  -9.137  1.00 44.78           O
ATOM   3384  CB  CYS C  10      29.635  33.970  -9.276  1.00 40.94           C
ATOM   3385  H1  CYS C  10      28.265  36.109  -7.058  1.00 57.59           H
ATOM   3386  H2  CYS C  10      28.247  34.466  -7.037  1.00 57.59           H
ATOM   3387  H3  CYS C  10      27.490  35.280  -8.251  1.00 57.59           H
ATOM   3388  HA  CYS C  10      30.372  35.206  -7.723  1.00 54.63           H
ATOM   3389  HB1 CYS C  10      29.624  33.092  -8.631  1.00 49.14           H
ATOM   3390  HB3 CYS C  10      30.567  33.975  -9.846  1.00 49.14           H
ATOM   3391  N   PRO C  11      28.863  36.959 -10.166  1.00 28.25           N
ATOM   3392  CA  PRO C  11      29.171  38.084 -11.044  1.00 26.97           C
ATOM   3393  C   PRO C  11      28.828  39.467 -10.472  1.00 22.17           C
ATOM   3394  O   PRO C  11      29.251  40.464 -11.051  1.00 21.24           O
ATOM   3395  CB  PRO C  11      28.293  37.852 -12.274  1.00 33.01           C
ATOM   3396  CG  PRO C  11      27.048  37.235 -11.659  1.00 32.07           C
ATOM   3397  CD  PRO C  11      27.671  36.272 -10.656  1.00 27.50           C
ATOM   3398  HA  PRO C  11      30.202  38.037 -11.386  1.00 32.38           H
ATOM   3399  HB2 PRO C  11      28.091  38.747 -12.853  1.00 39.63           H
ATOM   3400  HB3 PRO C  11      28.779  37.107 -12.906  1.00 39.63           H
ATOM   3401  HG2 PRO C  11      26.449  38.004 -11.179  1.00 38.49           H
ATOM   3402  HG3 PRO C  11      26.472  36.686 -12.399  1.00 38.49           H
ATOM   3403  HD2 PRO C  11      26.952  36.070  -9.864  1.00 33.02           H
ATOM   3404  HD3 PRO C  11      27.963  35.361 -11.183  1.00 33.02           H
ATOM   3405  N   LEU C  12      28.063  39.533  -9.374  1.00 18.63           N
ATOM   3406  CA  LEU C  12      27.800  40.775  -8.659  1.00 23.74           C
ATOM   3407  C   LEU C  12      28.045  40.532  -7.178  1.00 26.90           C
ATOM   3408  O   LEU C  12      27.490  39.614  -6.592  1.00 23.46           O
ATOM   3409  CB  LEU C  12      26.374  41.264  -8.949  1.00 17.21           C
ATOM   3410  CG  LEU C  12      26.021  42.584  -8.228  1.00 28.75           C
ATOM   3411  CD1 LEU C  12      26.948  43.748  -8.651  1.00 20.79           C
ATOM   3412  CD2 LEU C  12      24.566  42.949  -8.547  1.00 25.62           C
ATOM   3413  H   LEU C  12      27.699  38.681  -8.974  1.00 22.36           H
ATOM   3414  HA  LEU C  12      28.500  41.537  -8.999  1.00 28.50           H
ATOM   3415  HB2 LEU C  12      26.260  41.397 -10.026  1.00 20.67           H
ATOM   3416  HB3 LEU C  12      25.677  40.495  -8.622  1.00 20.67           H
ATOM   3417  HG  LEU C  12      26.110  42.439  -7.150  1.00 34.51           H
ATOM   3418 HD11 LEU C  12      26.601  44.678  -8.197  1.00 24.97           H
ATOM   3419 HD12 LEU C  12      27.969  43.569  -8.316  1.00 24.97           H
ATOM   3420 HD13 LEU C  12      26.938  43.870  -9.734  1.00 24.97           H
ATOM   3421 HD21 LEU C  12      24.289  43.860  -8.014  1.00 30.76           H
ATOM   3422 HD22 LEU C  12      24.440  43.109  -9.619  1.00 30.76           H
ATOM   3423 HD23 LEU C  12      23.909  42.143  -8.220  1.00 30.76           H
ATOM   3424  N   MET C  13      28.904  41.336  -6.565  1.00 15.80           N
ATOM   3425  CA  MET C  13      29.177  41.298  -5.132  1.00 15.96           C
ATOM   3426  C   MET C  13      29.009  42.731  -4.648  1.00 17.66           C
ATOM   3427  O   MET C  13      29.522  43.649  -5.286  1.00 17.16           O
ATOM   3428  CB  MET C  13      30.564  40.684  -4.923  1.00 19.62           C
ATOM   3429  CG  MET C  13      31.381  41.271  -3.786  1.00 40.54           C
ATOM   3430  SD  MET C  13      30.914  40.732  -2.135  1.00 51.33           S
ATOM   3431  CE  MET C  13      32.604  40.351  -1.603  1.00 47.18           C
ATOM   3432  H   MET C  13      29.369  42.058  -7.102  1.00 18.97           H
ATOM   3433  HA  MET C  13      28.455  40.666  -4.618  1.00 19.17           H
ATOM   3434  HB2 MET C  13      30.458  39.612  -4.755  1.00 23.55           H
ATOM   3435  HB3 MET C  13      31.153  40.813  -5.832  1.00 23.55           H
ATOM   3436  HG2 MET C  13      32.422  41.005  -3.964  1.00 48.66           H
ATOM   3437  HG3 MET C  13      31.317  42.354  -3.822  1.00 48.66           H
ATOM   3438  HE1 MET C  13      32.590  39.940  -0.602  1.00 56.63           H
ATOM   3439  HE2 MET C  13      33.043  39.607  -2.268  1.00 56.63           H
ATOM   3440  HE3 MET C  13      33.208  41.258  -1.619  1.00 56.63           H
ATOM   3441  N   VAL C  14      28.276  42.903  -3.544  1.00 14.93           N
ATOM   3442  CA  VAL C  14      28.118  44.180  -2.844  1.00 12.43           C
ATOM   3443  C   VAL C  14      28.697  44.004  -1.454  1.00 16.41           C
ATOM   3444  O   VAL C  14      28.341  43.056  -0.760  1.00 14.83           O
ATOM   3445  CB  VAL C  14      26.646  44.636  -2.825  1.00 13.16           C
ATOM   3446  CG1 VAL C  14      26.492  45.956  -2.049  1.00 15.42           C
ATOM   3447  CG2 VAL C  14      26.113  44.831  -4.259  1.00 20.88           C
ATOM   3448  H   VAL C  14      27.898  42.087  -3.084  1.00 17.93           H
ATOM   3449  HA  VAL C  14      28.683  44.938  -3.377  1.00 14.93           H
ATOM   3450  HB  VAL C  14      26.038  43.871  -2.341  1.00 15.81           H
ATOM   3451 HG11 VAL C  14      25.458  46.299  -2.094  1.00 18.52           H
ATOM   3452 HG12 VAL C  14      26.759  45.815  -1.003  1.00 18.52           H
ATOM   3453 HG13 VAL C  14      27.138  46.720  -2.484  1.00 18.52           H
ATOM   3454 HG21 VAL C  14      25.066  45.137  -4.228  1.00 25.07           H
ATOM   3455 HG22 VAL C  14      26.686  45.600  -4.775  1.00 25.07           H
ATOM   3456 HG23 VAL C  14      26.179  43.899  -4.818  1.00 25.07           H
ATOM   3457  N   LYS C  15      29.583  44.921  -1.042  1.00 12.72           N
ATOM   3458  CA  LYS C  15      30.252  44.905   0.254  1.00 13.01           C
ATOM   3459  C   LYS C  15      30.024  46.280   0.881  1.00 12.84           C
ATOM   3460  O   LYS C  15      30.214  47.305   0.226  1.00 13.30           O
ATOM   3461  CB  LYS C  15      31.744  44.632   0.055  1.00 16.97           C
ATOM   3462  CG  LYS C  15      32.488  44.527   1.385  1.00 32.91           C
ATOM   3463  CD  LYS C  15      33.846  43.838   1.166  1.00 39.38           C
ATOM   3464  CE  LYS C  15      34.602  43.644   2.482  1.00 44.44           C
ATOM   3465  NZ  LYS C  15      33.840  42.826   3.447  1.00 43.34           N1+
ATOM   3466  H   LYS C  15      29.808  45.683  -1.669  1.00 15.27           H
ATOM   3467  HA  LYS C  15      29.834  44.124   0.889  1.00 15.63           H
ATOM   3468  HB2 LYS C  15      31.854  43.694  -0.494  1.00 20.38           H
ATOM   3469  HB3 LYS C  15      32.183  45.436  -0.542  1.00 20.38           H
ATOM   3470  HG2 LYS C  15      32.626  45.519   1.817  1.00 39.50           H
ATOM   3471  HG3 LYS C  15      31.885  43.925   2.066  1.00 39.50           H
ATOM   3472  HD2 LYS C  15      33.701  42.868   0.687  1.00 47.27           H
ATOM   3473  HD3 LYS C  15      34.455  44.453   0.504  1.00 47.27           H
ATOM   3474  HE2 LYS C  15      35.555  43.156   2.275  1.00 53.34           H
ATOM   3475  HE3 LYS C  15      34.808  44.622   2.918  1.00 53.34           H
ATOM   3476  HZ1 LYS C  15      34.397  42.654   4.273  1.00 52.02           H
ATOM   3477  HZ2 LYS C  15      32.979  43.281   3.707  1.00 52.02           H
ATOM   3478  HZ3 LYS C  15      33.622  41.930   3.024  1.00 52.02           H
ATOM   3479  N   VAL C  16      29.569  46.288   2.129  1.00 13.86           N
ATOM   3480  CA  VAL C  16      29.192  47.495   2.845  1.00 13.99           C
ATOM   3481  C   VAL C  16      29.938  47.492   4.175  1.00 16.50           C
ATOM   3482  O   VAL C  16      29.912  46.510   4.918  1.00 16.58           O
ATOM   3483  CB  VAL C  16      27.670  47.618   3.023  1.00 16.02           C
ATOM   3484  CG1 VAL C  16      27.361  49.047   3.509  1.00 16.66           C
ATOM   3485  CG2 VAL C  16      26.905  47.384   1.711  1.00 17.31           C
ATOM   3486  H   VAL C  16      29.456  45.410   2.611  1.00 16.64           H
ATOM   3487  HA  VAL C  16      29.516  48.361   2.269  1.00 16.80           H
ATOM   3488  HB  VAL C  16      27.321  46.897   3.763  1.00 19.23           H
ATOM   3489 HG11 VAL C  16      26.293  49.143   3.711  1.00 20.00           H
ATOM   3490 HG12 VAL C  16      27.912  49.276   4.418  1.00 20.00           H
ATOM   3491 HG13 VAL C  16      27.643  49.773   2.744  1.00 20.00           H
ATOM   3492 HG21 VAL C  16      25.837  47.537   1.873  1.00 20.78           H
ATOM   3493 HG22 VAL C  16      27.251  48.076   0.942  1.00 20.78           H
ATOM   3494 HG23 VAL C  16      27.052  46.360   1.370  1.00 20.78           H
ATOM   3495  N   LEU C  17      30.648  48.591   4.424  1.00 11.47           N
ATOM   3496  CA  LEU C  17      31.506  48.749   5.571  1.00 12.09           C
ATOM   3497  C   LEU C  17      31.112  50.044   6.322  1.00 13.21           C
ATOM   3498  O   LEU C  17      30.698  51.042   5.777  1.00 13.10           O
ATOM   3499  CB  LEU C  17      32.998  48.932   5.206  1.00 11.64           C
ATOM   3500  CG  LEU C  17      33.601  47.718   4.472  1.00 17.97           C
ATOM   3501  CD1 LEU C  17      35.065  48.044   4.168  1.00 28.75           C
ATOM   3502  CD2 LEU C  17      33.499  46.428   5.299  1.00 20.75           C
ATOM   3503  H   LEU C  17      30.636  49.322   3.738  1.00 13.78           H
ATOM   3504  HA  LEU C  17      31.422  47.881   6.278  1.00 14.52           H
ATOM   3505  HB2 LEU C  17      33.086  49.818   4.540  1.00 13.98           H
ATOM   3506  HB3 LEU C  17      33.588  49.162   6.107  1.00 13.98           H
ATOM   3507  HG  LEU C  17      33.051  47.573   3.511  1.00 21.58           H
ATOM   3508 HD11 LEU C  17      35.526  47.248   3.569  1.00 34.51           H
ATOM   3509 HD12 LEU C  17      35.160  48.978   3.608  1.00 34.51           H
ATOM   3510 HD13 LEU C  17      35.657  48.140   5.082  1.00 34.51           H
ATOM   3511 HD21 LEU C  17      34.066  45.620   4.827  1.00 24.91           H
ATOM   3512 HD22 LEU C  17      33.892  46.552   6.311  1.00 24.91           H
ATOM   3513 HD23 LEU C  17      32.464  46.093   5.371  1.00 24.91           H
ATOM   3514  N   ASP C  18      31.341  49.972   7.645  1.00 12.34           N
ATOM   3515  CA  ASP C  18      31.069  51.031   8.610  1.00 13.24           C
ATOM   3516  C   ASP C  18      32.382  51.656   9.109  1.00 13.92           C
ATOM   3517  O   ASP C  18      33.201  50.994   9.760  1.00 14.28           O
ATOM   3518  CB  ASP C  18      30.195  50.456   9.739  1.00 15.93           C
ATOM   3519  CG  ASP C  18      29.850  51.427  10.878  1.00 15.64           C
ATOM   3520  OD1 ASP C  18      30.627  52.362  11.155  1.00 13.20           O
ATOM   3521  OD2 ASP C  18      28.807  51.198  11.527  1.00 16.25           O1-
ATOM   3522  H   ASP C  18      31.729  49.121   8.016  1.00 14.82           H
ATOM   3523  HA  ASP C  18      30.481  51.809   8.123  1.00 15.90           H
ATOM   3524  HB2 ASP C  18      29.279  50.033   9.326  1.00 19.13           H
ATOM   3525  HB3 ASP C  18      30.733  49.622  10.190  1.00 19.13           H
ATOM   3526  N   ALA C  19      32.573  52.936   8.798  1.00 12.84           N
ATOM   3527  CA  ALA C  19      33.790  53.686   9.086  1.00 12.59           C
ATOM   3528  C   ALA C  19      33.826  54.264  10.506  1.00 11.57           C
ATOM   3529  O   ALA C  19      34.869  54.776  10.893  1.00 14.67           O
ATOM   3530  CB  ALA C  19      33.945  54.825   8.098  1.00 13.55           C
ATOM   3531  H   ALA C  19      31.845  53.428   8.294  1.00 15.42           H
ATOM   3532  HA  ALA C  19      34.645  53.021   8.955  1.00 15.13           H
ATOM   3533  HB1 ALA C  19      34.906  55.315   8.243  1.00 16.28           H
ATOM   3534  HB2 ALA C  19      33.875  54.468   7.073  1.00 16.28           H
ATOM   3535  HB3 ALA C  19      33.147  55.538   8.281  1.00 16.28           H
ATOM   3536  N   VAL C  20      32.697  54.249  11.222  1.00 13.97           N
ATOM   3537  CA  VAL C  20      32.595  54.709  12.616  1.00 10.15           C
ATOM   3538  C   VAL C  20      33.195  53.656  13.524  1.00 12.56           C
ATOM   3539  O   VAL C  20      34.017  54.001  14.378  1.00 16.92           O
ATOM   3540  CB  VAL C  20      31.147  55.056  13.004  1.00 14.56           C
ATOM   3541  CG1 VAL C  20      31.012  55.401  14.501  1.00 15.21           C
ATOM   3542  CG2 VAL C  20      30.664  56.246  12.177  1.00 17.88           C
ATOM   3543  H   VAL C  20      31.884  53.789  10.833  1.00 16.77           H
ATOM   3544  HA  VAL C  20      33.191  55.614  12.726  1.00 12.19           H
ATOM   3545  HB  VAL C  20      30.498  54.204  12.815  1.00 17.49           H
ATOM   3546 HG11 VAL C  20      29.984  55.689  14.725  1.00 18.27           H
ATOM   3547 HG12 VAL C  20      31.246  54.528  15.110  1.00 18.27           H
ATOM   3548 HG13 VAL C  20      31.682  56.221  14.757  1.00 18.27           H
ATOM   3549 HG21 VAL C  20      29.636  56.481  12.453  1.00 21.47           H
ATOM   3550 HG22 VAL C  20      31.304  57.111  12.354  1.00 21.47           H
ATOM   3551 HG23 VAL C  20      30.690  55.999  11.116  1.00 21.47           H
ATOM   3552  N   ARG C  21      32.774  52.401  13.307  1.00 15.29           N
ATOM   3553  CA  ARG C  21      33.063  51.225  14.111  1.00 17.10           C
ATOM   3554  C   ARG C  21      34.226  50.380  13.556  1.00 17.57           C
ATOM   3555  O   ARG C  21      34.751  49.530  14.280  1.00 15.93           O
ATOM   3556  CB  ARG C  21      31.739  50.430  14.218  1.00 19.96           C
ATOM   3557  CG  ARG C  21      31.880  49.291  15.222  1.00 37.14           C
ATOM   3558  CD  ARG C  21      30.614  48.480  15.419  1.00 31.64           C
ATOM   3559  NE  ARG C  21      30.875  47.496  16.485  1.00 43.55           N
ATOM   3560  CZ  ARG C  21      30.003  47.102  17.409  1.00 42.01           C
ATOM   3561  NH1 ARG C  21      28.780  47.623  17.437  1.00 35.60           N
ATOM   3562  NH2 ARG C  21      30.361  46.176  18.301  1.00 47.14           N1+
ATOM   3563  H   ARG C  21      32.089  52.269  12.569  1.00 18.37           H
ATOM   3564  HA  ARG C  21      33.339  51.557  15.112  1.00 20.53           H
ATOM   3565  HB2 ARG C  21      30.949  51.097  14.571  1.00 23.97           H
ATOM   3566  HB3 ARG C  21      31.456  50.035  13.241  1.00 23.97           H
ATOM   3567  HG2 ARG C  21      32.652  48.602  14.905  1.00 44.58           H
ATOM   3568  HG3 ARG C  21      32.176  49.717  16.178  1.00 44.58           H
ATOM   3569  HD2 ARG C  21      29.805  49.160  15.693  1.00 37.98           H
ATOM   3570  HD3 ARG C  21      30.350  47.967  14.495  1.00 37.98           H
ATOM   3571  HE  ARG C  21      31.795  47.082  16.502  1.00 52.27           H
ATOM   3572 HH11 ARG C  21      28.519  48.316  16.755  1.00 42.74           H
ATOM   3573 HH12 ARG C  21      28.113  47.325  18.136  1.00 42.74           H
ATOM   3574 HH21 ARG C  21      31.287  45.780  18.264  1.00 56.58           H
ATOM   3575 HH22 ARG C  21      29.696  45.864  18.998  1.00 56.58           H
ATOM   3576  N   GLY C  22      34.600  50.533  12.272  1.00 13.92           N
ATOM   3577  CA  GLY C  22      35.636  49.695  11.646  1.00 11.40           C
ATOM   3578  C   GLY C  22      35.160  48.246  11.534  1.00 15.20           C
ATOM   3579  O   GLY C  22      35.899  47.307  11.832  1.00 16.49           O
ATOM   3580  H   GLY C  22      34.118  51.207  11.693  1.00 16.71           H
ATOM   3581  HA2 GLY C  22      35.874  50.071  10.650  1.00 13.70           H
ATOM   3582  HA3 GLY C  22      36.533  49.722  12.266  1.00 13.70           H
ATOM   3583  N   SER C  23      33.918  48.071  11.086  1.00 13.95           N
ATOM   3584  CA  SER C  23      33.244  46.777  11.015  1.00 15.85           C
ATOM   3585  C   SER C  23      32.568  46.616   9.660  1.00 15.40           C
ATOM   3586  O   SER C  23      32.249  47.622   9.024  1.00 17.41           O
ATOM   3587  CB  SER C  23      32.192  46.727  12.125  1.00 19.26           C
ATOM   3588  OG  SER C  23      32.866  46.679  13.365  0.68 19.48           O
ATOM   3589  H   SER C  23      33.388  48.883  10.801  1.00 16.75           H
ATOM   3590  HA  SER C  23      33.948  45.956  11.161  1.00 19.03           H
ATOM   3591  HB2 SER C  23      31.574  47.623  12.079  1.00 23.12           H
ATOM   3592  HB3 SER C  23      31.560  45.845  12.024  1.00 23.12           H
ATOM   3593  HG  SER C  23      33.575  47.331  13.351  0.00 23.39           H
ATOM   3594  N   PRO C  24      32.226  45.388   9.248  1.00 15.04           N
ATOM   3595  CA  PRO C  24      31.168  45.212   8.269  1.00 15.86           C
ATOM   3596  C   PRO C  24      29.879  45.914   8.745  1.00 19.73           C
ATOM   3597  O   PRO C  24      29.564  45.987   9.942  1.00 16.66           O
ATOM   3598  CB  PRO C  24      30.972  43.691   8.193  1.00 18.67           C
ATOM   3599  CG  PRO C  24      31.497  43.148   9.518  1.00 23.62           C
ATOM   3600  CD  PRO C  24      32.625  44.113   9.856  1.00 17.85           C
ATOM   3601  HA  PRO C  24      31.483  45.546   7.282  1.00 19.04           H
ATOM   3602  HB2 PRO C  24      29.946  43.383   8.002  1.00 22.41           H
ATOM   3603  HB3 PRO C  24      31.638  43.336   7.408  1.00 22.41           H
ATOM   3604  HG2 PRO C  24      30.706  43.172  10.267  1.00 28.36           H
ATOM   3605  HG3 PRO C  24      31.898  42.140   9.406  1.00 28.36           H
ATOM   3606  HD2 PRO C  24      32.696  44.167  10.940  1.00 21.43           H
ATOM   3607  HD3 PRO C  24      33.557  43.764   9.408  1.00 21.43           H
ATOM   3608  N   ALA C  25      29.125  46.429   7.780  1.00 14.31           N
ATOM   3609  CA  ALA C  25      27.801  46.966   7.998  1.00 13.79           C
ATOM   3610  C   ALA C  25      26.828  45.813   7.797  1.00 21.19           C
ATOM   3611  O   ALA C  25      26.629  45.353   6.676  1.00 16.84           O
ATOM   3612  CB  ALA C  25      27.551  48.112   7.033  1.00 18.01           C
ATOM   3613  H   ALA C  25      29.445  46.376   6.824  1.00 17.19           H
ATOM   3614  HA  ALA C  25      27.729  47.356   9.013  1.00 16.56           H
ATOM   3615  HB1 ALA C  25      26.601  48.586   7.276  1.00 21.63           H
ATOM   3616  HB2 ALA C  25      28.344  48.857   7.124  1.00 21.63           H
ATOM   3617  HB3 ALA C  25      27.524  47.733   6.014  1.00 21.63           H
ATOM   3618  N   ILE C  26      26.287  45.300   8.901  1.00 17.74           N
ATOM   3619  CA  ILE C  26      25.503  44.070   8.933  1.00 16.03           C
ATOM   3620  C   ILE C  26      24.017  44.421   8.821  1.00 15.97           C
ATOM   3621  O   ILE C  26      23.573  45.439   9.333  1.00 21.21           O
ATOM   3622  CB  ILE C  26      25.853  43.308  10.231  1.00 21.69           C
ATOM   3623  CG1 ILE C  26      27.357  42.960  10.288  1.00 26.20           C
ATOM   3624  CG2 ILE C  26      24.993  42.038  10.398  1.00 26.35           C
ATOM   3625  CD1 ILE C  26      27.860  42.647  11.706  1.00 29.27           C
ATOM   3626  H   ILE C  26      26.481  45.749   9.784  1.00 21.31           H
ATOM   3627  HA  ILE C  26      25.780  43.433   8.093  1.00 19.25           H
ATOM   3628  HB  ILE C  26      25.624  43.976  11.065  1.00 26.04           H
ATOM   3629 HG12 ILE C  26      27.565  42.128   9.620  1.00 31.46           H
ATOM   3630 HG13 ILE C  26      27.958  43.797   9.938  1.00 31.46           H
ATOM   3631 HG21 ILE C  26      25.308  41.466  11.270  1.00 31.64           H
ATOM   3632 HG22 ILE C  26      23.951  42.315  10.549  1.00 31.64           H
ATOM   3633 HG23 ILE C  26      25.078  41.407   9.514  1.00 31.64           H
ATOM   3634 HD11 ILE C  26      28.921  42.406  11.667  1.00 35.14           H
ATOM   3635 HD12 ILE C  26      27.722  43.519  12.347  1.00 35.14           H
ATOM   3636 HD13 ILE C  26      27.328  41.796  12.125  1.00 35.14           H
ATOM   3637  N   ASN C  27      23.246  43.573   8.134  1.00 24.04           N
ATOM   3638  CA  ASN C  27      21.801  43.689   7.970  1.00 25.35           C
ATOM   3639  C   ASN C  27      21.358  44.988   7.274  1.00 26.03           C
ATOM   3640  O   ASN C  27      20.301  45.540   7.576  1.00 25.93           O
ATOM   3641  CB  ASN C  27      21.100  43.488   9.333  1.00 31.38           C
ATOM   3642  CG  ASN C  27      19.707  42.888   9.146  1.00 35.99           C
ATOM   3643  OD1 ASN C  27      19.525  41.954   8.371  1.00 37.57           O
ATOM   3644  ND2 ASN C  27      18.725  43.355   9.911  1.00 36.33           N
ATOM   3645  H   ASN C  27      23.682  42.769   7.706  1.00 28.86           H
ATOM   3646  HA  ASN C  27      21.515  42.875   7.305  1.00 30.43           H
ATOM   3647  HB2 ASN C  27      21.684  42.757   9.892  1.00 37.67           H
ATOM   3648  HB3 ASN C  27      21.054  44.423   9.893  1.00 37.67           H
ATOM   3649 HD21 ASN C  27      17.813  42.930   9.856  1.00 43.60           H
ATOM   3650 HD22 ASN C  27      18.905  44.108  10.559  1.00 43.60           H
ATOM   3651  N   VAL C  28      22.157  45.466   6.315  1.00 20.23           N
ATOM   3652  CA  VAL C  28      21.822  46.598   5.465  1.00 19.10           C
ATOM   3653  C   VAL C  28      20.975  46.079   4.318  1.00 17.84           C
ATOM   3654  O   VAL C  28      21.407  45.174   3.617  1.00 17.35           O
ATOM   3655  CB  VAL C  28      23.092  47.291   4.940  1.00 15.89           C
ATOM   3656  CG1 VAL C  28      22.726  48.457   4.000  1.00 17.62           C
ATOM   3657  CG2 VAL C  28      23.933  47.823   6.112  1.00 19.46           C
ATOM   3658  H   VAL C  28      23.025  44.985   6.128  1.00 24.29           H
ATOM   3659  HA  VAL C  28      21.255  47.332   6.038  1.00 22.94           H
ATOM   3660  HB  VAL C  28      23.688  46.579   4.369  1.00 19.08           H
ATOM   3661 HG11 VAL C  28      23.638  48.975   3.708  1.00 21.16           H
ATOM   3662 HG12 VAL C  28      22.233  48.095   3.100  1.00 21.16           H
ATOM   3663 HG13 VAL C  28      22.065  49.163   4.506  1.00 21.16           H
ATOM   3664 HG21 VAL C  28      24.830  48.307   5.727  1.00 23.37           H
ATOM   3665 HG22 VAL C  28      23.347  48.557   6.659  1.00 23.37           H
ATOM   3666 HG23 VAL C  28      24.229  47.016   6.780  1.00 23.37           H
ATOM   3667  N   ALA C  29      19.800  46.677   4.117  1.00 19.17           N
ATOM   3668  CA  ALA C  29      18.939  46.362   2.988  1.00 20.40           C
ATOM   3669  C   ALA C  29      19.549  46.937   1.717  1.00 20.47           C
ATOM   3670  O   ALA C  29      19.954  48.096   1.684  1.00 19.10           O
ATOM   3671  CB  ALA C  29      17.534  46.915   3.217  1.00 20.18           C
ATOM   3672  H   ALA C  29      19.534  47.451   4.711  1.00 23.01           H
ATOM   3673  HA  ALA C  29      18.857  45.279   2.889  1.00 24.50           H
ATOM   3674  HB1 ALA C  29      16.905  46.650   2.368  1.00 24.23           H
ATOM   3675  HB2 ALA C  29      17.111  46.478   4.122  1.00 24.23           H
ATOM   3676  HB3 ALA C  29      17.554  47.995   3.308  1.00 24.23           H
ATOM   3677  N   VAL C  30      19.609  46.087   0.693  1.00 20.12           N
ATOM   3678  CA  VAL C  30      20.092  46.405  -0.638  1.00 17.06           C
ATOM   3679  C   VAL C  30      19.009  45.965  -1.616  1.00 18.06           C
ATOM   3680  O   VAL C  30      18.612  44.792  -1.599  1.00 18.83           O
ATOM   3681  CB  VAL C  30      21.431  45.694  -0.905  1.00 17.09           C
ATOM   3682  CG1 VAL C  30      21.963  45.979  -2.324  1.00 16.31           C
ATOM   3683  CG2 VAL C  30      22.507  46.146   0.093  1.00 14.51           C
ATOM   3684  H   VAL C  30      19.270  45.147   0.834  1.00 24.16           H
ATOM   3685  HA  VAL C  30      20.244  47.477  -0.712  1.00 20.48           H
ATOM   3686  HB  VAL C  30      21.286  44.620  -0.796  1.00 20.52           H
ATOM   3687 HG11 VAL C  30      22.885  45.419  -2.487  1.00 19.58           H
ATOM   3688 HG12 VAL C  30      21.237  45.664  -3.074  1.00 19.58           H
ATOM   3689 HG13 VAL C  30      22.159  47.046  -2.441  1.00 19.58           H
ATOM   3690 HG21 VAL C  30      23.455  45.657  -0.135  1.00 17.43           H
ATOM   3691 HG22 VAL C  30      22.637  47.228   0.028  1.00 17.43           H
ATOM   3692 HG23 VAL C  30      22.229  45.882   1.112  1.00 17.43           H
ATOM   3693  N   HIS C  31      18.552  46.902  -2.461  1.00 17.40           N
ATOM   3694  CA  HIS C  31      17.665  46.615  -3.588  1.00 20.59           C
ATOM   3695  C   HIS C  31      18.354  46.964  -4.897  1.00 20.23           C
ATOM   3696  O   HIS C  31      18.835  48.081  -5.052  1.00 20.97           O
ATOM   3697  CB  HIS C  31      16.358  47.387  -3.438  1.00 21.70           C
ATOM   3698  CG  HIS C  31      15.629  46.971  -2.187  1.00 25.58           C
ATOM   3699  ND1 HIS C  31      15.894  47.449  -0.915  1.00 26.77           N
ATOM   3700  CD2 HIS C  31      14.639  46.038  -2.117  1.00 29.58           C
ATOM   3701  CE1 HIS C  31      15.034  46.830  -0.101  1.00 27.25           C
ATOM   3702  NE2 HIS C  31      14.268  45.980  -0.793  1.00 28.99           N
ATOM   3703  H   HIS C  31      18.901  47.846  -2.383  1.00 20.90           H
ATOM   3704  HA  HIS C  31      17.414  45.553  -3.601  1.00 24.72           H
ATOM   3705  HB2 HIS C  31      15.723  47.194  -4.304  1.00 26.06           H
ATOM   3706  HB3 HIS C  31      16.566  48.457  -3.390  1.00 26.06           H
ATOM   3707  HD2 HIS C  31      14.220  45.483  -2.945  1.00 35.51           H
ATOM   3708  HE1 HIS C  31      14.945  47.026   0.957  1.00 32.72           H
ATOM   3709  HE2 HIS C  31      13.539  45.399  -0.399  1.00 34.80           H
ATOM   3710  N   VAL C  32      18.346  46.008  -5.832  1.00 20.12           N
ATOM   3711  CA  VAL C  32      18.860  46.159  -7.194  1.00 21.92           C
ATOM   3712  C   VAL C  32      17.686  46.283  -8.171  1.00 24.44           C
ATOM   3713  O   VAL C  32      16.710  45.542  -8.092  1.00 19.74           O
ATOM   3714  CB  VAL C  32      19.779  44.988  -7.594  1.00 19.33           C
ATOM   3715  CG1 VAL C  32      20.521  45.312  -8.907  1.00 17.18           C
ATOM   3716  CG2 VAL C  32      20.815  44.654  -6.511  1.00 19.29           C
ATOM   3717  H   VAL C  32      17.920  45.124  -5.603  1.00 24.15           H
ATOM   3718  HA  VAL C  32      19.459  47.061  -7.224  1.00 26.32           H
ATOM   3719  HB  VAL C  32      19.163  44.101  -7.754  1.00 23.21           H
ATOM   3720 HG11 VAL C  32      21.188  44.490  -9.166  1.00 20.63           H
ATOM   3721 HG12 VAL C  32      19.811  45.450  -9.721  1.00 20.63           H
ATOM   3722 HG13 VAL C  32      21.108  46.223  -8.787  1.00 20.63           H
ATOM   3723 HG21 VAL C  32      21.490  43.884  -6.883  1.00 23.16           H
ATOM   3724 HG22 VAL C  32      21.384  45.546  -6.251  1.00 23.16           H
ATOM   3725 HG23 VAL C  32      20.320  44.273  -5.615  1.00 23.16           H
ATOM   3726  N   PHE C  33      17.799  47.217  -9.107  1.00 19.96           N
ATOM   3727  CA  PHE C  33      16.848  47.423 -10.197  1.00 24.21           C
ATOM   3728  C   PHE C  33      17.612  47.366 -11.519  1.00 25.72           C
ATOM   3729  O   PHE C  33      18.794  47.703 -11.555  1.00 17.85           O
ATOM   3730  CB  PHE C  33      16.167  48.792 -10.009  1.00 21.25           C
ATOM   3731  CG  PHE C  33      15.492  48.980  -8.663  1.00 27.28           C
ATOM   3732  CD1 PHE C  33      16.242  49.428  -7.555  1.00 27.67           C
ATOM   3733  CD2 PHE C  33      14.122  48.694  -8.505  1.00 30.01           C
ATOM   3734  CE1 PHE C  33      15.631  49.560  -6.294  1.00 31.13           C
ATOM   3735  CE2 PHE C  33      13.511  48.838  -7.245  1.00 29.65           C
ATOM   3736  CZ  PHE C  33      14.265  49.272  -6.142  1.00 32.97           C
ATOM   3737  H   PHE C  33      18.610  47.819  -9.087  1.00 23.96           H
ATOM   3738  HA  PHE C  33      16.091  46.641 -10.183  1.00 29.06           H
ATOM   3739  HB2 PHE C  33      16.915  49.573 -10.129  1.00 25.51           H
ATOM   3740  HB3 PHE C  33      15.427  48.921 -10.799  1.00 25.51           H
ATOM   3741  HD1 PHE C  33      17.294  49.652  -7.663  1.00 33.22           H
ATOM   3742  HD2 PHE C  33      13.534  48.371  -9.350  1.00 36.03           H
ATOM   3743  HE1 PHE C  33      16.209  49.888  -5.443  1.00 37.37           H
ATOM   3744  HE2 PHE C  33      12.460  48.623  -7.125  1.00 35.60           H
ATOM   3745  HZ  PHE C  33      13.796  49.390  -5.178  1.00 39.58           H
ATOM   3746  N   ARG C  34      16.943  46.945 -12.597  1.00 24.41           N
ATOM   3747  CA  ARG C  34      17.433  47.046 -13.979  1.00 29.04           C
ATOM   3748  C   ARG C  34      16.513  47.981 -14.771  1.00 29.86           C
ATOM   3749  O   ARG C  34      15.296  47.901 -14.625  1.00 29.12           O
ATOM   3750  CB  ARG C  34      17.464  45.635 -14.573  1.00 25.16           C
ATOM   3751  CG  ARG C  34      18.074  45.607 -15.990  1.00 24.84           C
ATOM   3752  CD  ARG C  34      18.312  44.169 -16.482  1.00 27.77           C
ATOM   3753  NE  ARG C  34      17.057  43.420 -16.637  1.00 40.70           N
ATOM   3754  CZ  ARG C  34      17.030  42.116 -16.965  1.00 46.21           C
ATOM   3755  H   ARG C  34      15.985  46.644 -12.473  1.00 29.30           H
ATOM   3756  HA  ARG C  34      18.447  47.449 -13.991  1.00 34.86           H
ATOM   3757  HB2 ARG C  34      18.060  44.994 -13.921  1.00 30.21           H
ATOM   3758  HB3 ARG C  34      16.447  45.240 -14.601  1.00 30.21           H
ATOM   3759  HG2 ARG C  34      17.414  46.125 -16.686  1.00 29.82           H
ATOM   3760  HG3 ARG C  34      19.036  46.123 -15.976  1.00 29.82           H
ATOM   3761  HD2 ARG C  34      18.912  44.134 -17.393  1.00 33.34           H
ATOM   3762  HD3 ARG C  34      18.874  43.679 -15.689  1.00 33.34           H
ATOM   3763  HE  ARG C  34      16.230  43.966 -16.832  1.00 48.86           H
ATOM   3764  N   LYS C  35      17.076  48.858 -15.613  1.00 24.14           N
ATOM   3765  CA  LYS C  35      16.287  49.770 -16.443  1.00 31.90           C
ATOM   3766  C   LYS C  35      15.622  48.957 -17.557  1.00 31.23           C
ATOM   3767  O   LYS C  35      16.293  48.302 -18.346  1.00 31.59           O
ATOM   3768  CB  LYS C  35      17.156  50.916 -16.985  1.00 33.75           C
ATOM   3769  CG  LYS C  35      16.506  52.280 -16.707  1.00 41.75           C
ATOM   3770  CD  LYS C  35      17.156  53.361 -17.569  1.00 43.75           C
ATOM   3771  CE  LYS C  35      17.026  54.719 -16.885  1.00 42.76           C
ATOM   3772  NZ  LYS C  35      17.644  55.767 -17.714  1.00 44.31           N1+
ATOM   3773  H   LYS C  35      18.082  48.879 -15.701  1.00 28.98           H
ATOM   3774  HA  LYS C  35      15.514  50.202 -15.804  1.00 38.29           H
ATOM   3775  HB2 LYS C  35      18.108  50.912 -16.458  1.00 40.51           H
ATOM   3776  HB3 LYS C  35      17.351  50.788 -18.051  1.00 40.51           H
ATOM   3777  HG2 LYS C  35      15.447  52.233 -16.969  1.00 50.11           H
ATOM   3778  HG3 LYS C  35      16.594  52.519 -15.647  1.00 50.11           H
ATOM   3779  HD2 LYS C  35      18.212  53.137 -17.721  1.00 52.51           H
ATOM   3780  HD3 LYS C  35      16.652  53.396 -18.537  1.00 52.51           H
ATOM   3781  HE2 LYS C  35      15.971  54.944 -16.728  1.00 51.32           H
ATOM   3782  HE3 LYS C  35      17.527  54.678 -15.916  1.00 51.32           H
ATOM   3783  HZ1 LYS C  35      17.541  56.666 -17.265  1.00 53.18           H
ATOM   3784  HZ2 LYS C  35      18.627  55.570 -17.836  1.00 53.18           H
ATOM   3785  HZ3 LYS C  35      17.192  55.791 -18.620  1.00 53.18           H
ATOM   3786  N   ALA C  36      14.295  48.931 -17.570  1.00 43.54           N
ATOM   3787  CA  ALA C  36      13.516  48.252 -18.596  1.00 44.49           C
ATOM   3788  C   ALA C  36      13.549  49.068 -19.891  1.00 47.97           C
ATOM   3789  O   ALA C  36      13.913  50.247 -19.867  1.00 46.55           O
ATOM   3790  CB  ALA C  36      12.102  48.086 -18.046  1.00 47.26           C
ATOM   3791  H   ALA C  36      13.793  49.497 -16.903  1.00 52.26           H
ATOM   3792  HA  ALA C  36      13.923  47.258 -18.788  1.00 53.40           H
ATOM   3793  HB1 ALA C  36      11.450  47.650 -18.803  1.00 56.73           H
ATOM   3794  HB2 ALA C  36      12.136  47.434 -17.177  1.00 56.73           H
ATOM   3795  HB3 ALA C  36      11.718  49.057 -17.737  1.00 56.73           H
ATOM   3796  N   ALA C  37      13.192  48.431 -21.017  1.00 51.93           N
ATOM   3797  CA  ALA C  37      13.168  49.076 -22.330  1.00 44.21           C
ATOM   3798  C   ALA C  37      12.360  50.383 -22.362  1.00 45.30           C
ATOM   3799  O   ALA C  37      12.711  51.281 -23.121  1.00 56.22           O
ATOM   3800  H   ALA C  37      12.915  47.461 -20.969  1.00 62.33           H
ATOM   3801  N   ASP C  38      11.322  50.493 -21.519  1.00 50.78           N
ATOM   3802  CA  ASP C  38      10.463  51.670 -21.353  1.00 52.81           C
ATOM   3803  C   ASP C  38      11.019  52.753 -20.394  1.00 53.56           C
ATOM   3804  O   ASP C  38      10.307  53.696 -20.047  1.00 54.69           O
ATOM   3805  CB  ASP C  38       9.057  51.199 -20.929  1.00 53.34           C
ATOM   3806  CG  ASP C  38       8.983  50.394 -19.627  1.00 58.01           C
ATOM   3807  OD1 ASP C  38       9.993  50.356 -18.893  1.00 63.05           O
ATOM   3808  OD2 ASP C  38       7.905  49.817 -19.364  1.00 60.67           O1-
ATOM   3809  H   ASP C  38      11.128  49.720 -20.902  1.00 60.95           H
ATOM   3810  HA  ASP C  38      10.350  52.139 -22.330  1.00 63.38           H
ATOM   3811  HB2 ASP C  38       8.389  52.055 -20.835  1.00 64.02           H
ATOM   3812  HB3 ASP C  38       8.608  50.604 -21.725  1.00 64.02           H
ATOM   3813  N   ASP C  39      12.264  52.588 -19.922  1.00 57.23           N
ATOM   3814  CA  ASP C  39      12.959  53.441 -18.956  1.00 54.64           C
ATOM   3815  C   ASP C  39      12.390  53.386 -17.519  1.00 51.70           C
ATOM   3816  O   ASP C  39      12.774  54.192 -16.667  1.00 51.78           O
ATOM   3817  CB  ASP C  39      13.171  54.875 -19.487  1.00 58.62           C
ATOM   3818  CG  ASP C  39      13.935  54.845 -20.811  1.00 60.31           C
ATOM   3819  OD1 ASP C  39      15.183  54.756 -20.740  1.00 57.29           O
ATOM   3820  OD2 ASP C  39      13.270  54.906 -21.869  1.00 65.94           O1-
ATOM   3821  H   ASP C  39      12.786  51.794 -20.262  1.00 68.69           H
ATOM   3822  HA  ASP C  39      13.959  53.014 -18.878  1.00 65.58           H
ATOM   3823  HB2 ASP C  39      12.203  55.360 -19.616  1.00 70.36           H
ATOM   3824  HB3 ASP C  39      13.777  55.408 -18.755  1.00 70.36           H
ATOM   3825  N   THR C  40      11.518  52.414 -17.209  1.00 48.51           N
ATOM   3826  CA  THR C  40      11.107  52.123 -15.834  1.00 46.41           C
ATOM   3827  C   THR C  40      12.246  51.408 -15.099  1.00 43.55           C
ATOM   3828  O   THR C  40      12.913  50.571 -15.701  1.00 39.59           O
ATOM   3829  CB  THR C  40       9.876  51.212 -15.871  1.00 37.27           C
ATOM   3830  H   THR C  40      11.199  51.789 -17.941  1.00 58.22           H
ATOM   3831  HA  THR C  40      10.839  53.045 -15.317  1.00 55.70           H
ATOM   3832  N   TRP C  41      12.447  51.678 -13.801  1.00 44.98           N
ATOM   3833  CA  TRP C  41      13.283  50.831 -12.935  1.00 45.30           C
ATOM   3834  C   TRP C  41      12.527  49.585 -12.450  1.00 36.98           C
ATOM   3835  O   TRP C  41      11.759  49.666 -11.494  1.00 44.17           O
ATOM   3836  CB  TRP C  41      13.811  51.651 -11.750  1.00 38.93           C
ATOM   3837  CG  TRP C  41      14.876  52.635 -12.102  1.00 40.28           C
ATOM   3838  CD1 TRP C  41      14.793  53.984 -12.019  1.00 47.94           C
ATOM   3839  CD2 TRP C  41      16.212  52.344 -12.599  1.00 31.85           C
ATOM   3840  NE1 TRP C  41      15.987  54.549 -12.420  1.00 47.59           N
ATOM   3841  CE2 TRP C  41      16.897  53.579 -12.793  1.00 42.30           C
ATOM   3842  CE3 TRP C  41      16.910  51.155 -12.890  1.00 26.67           C
ATOM   3843  CZ2 TRP C  41      18.213  53.629 -13.255  1.00 33.48           C
ATOM   3844  CZ3 TRP C  41      18.239  51.192 -13.337  1.00 28.59           C
ATOM   3845  CH2 TRP C  41      18.884  52.429 -13.524  1.00 33.46           C
ATOM   3846  H   TRP C  41      11.924  52.427 -13.366  1.00 53.99           H
ATOM   3847  HA  TRP C  41      14.144  50.491 -13.511  1.00 54.37           H
ATOM   3848  HB2 TRP C  41      12.985  52.165 -11.256  1.00 46.73           H
ATOM   3849  HB3 TRP C  41      14.251  50.956 -11.035  1.00 46.73           H
ATOM   3850  HD1 TRP C  41      13.924  54.533 -11.683  1.00 57.54           H
ATOM   3851  HE1 TRP C  41      16.145  55.547 -12.453  1.00 57.12           H
ATOM   3852  HE3 TRP C  41      16.424  50.203 -12.744  1.00 32.01           H
ATOM   3853  HZ2 TRP C  41      18.715  54.578 -13.377  1.00 40.19           H
ATOM   3854  HZ3 TRP C  41      18.770  50.271 -13.515  1.00 34.32           H
ATOM   3855  HH2 TRP C  41      19.909  52.459 -13.843  1.00 40.16           H
ATOM   3856  N   GLU C  42      12.760  48.425 -13.074  1.00 36.62           N
ATOM   3857  CA  GLU C  42      12.178  47.162 -12.619  1.00 36.98           C
ATOM   3858  C   GLU C  42      13.012  46.517 -11.485  1.00 39.79           C
ATOM   3859  O   GLU C  42      14.233  46.413 -11.622  1.00 30.16           O
ATOM   3860  CB  GLU C  42      12.032  46.193 -13.811  1.00 35.80           C
ATOM   3861  CG  GLU C  42      10.725  46.442 -14.580  1.00 47.62           C
ATOM   3862  CD  GLU C  42      10.624  45.618 -15.857  1.00 42.17           C
ATOM   3863  H   GLU C  42      13.422  48.397 -13.837  1.00 43.96           H
ATOM   3864  HA  GLU C  42      11.170  47.367 -12.261  1.00 44.39           H
ATOM   3865  HB2 GLU C  42      12.880  46.298 -14.489  1.00 42.97           H
ATOM   3866  HB3 GLU C  42      12.018  45.167 -13.441  1.00 42.97           H
ATOM   3867  HG2 GLU C  42       9.900  46.139 -13.945  1.00 57.16           H
ATOM   3868  HG3 GLU C  42      10.627  47.501 -14.826  1.00 57.16           H
ATOM   3869  N   PRO C  43      12.388  46.000 -10.405  1.00 35.57           N
ATOM   3870  CA  PRO C  43      13.093  45.206  -9.397  1.00 33.60           C
ATOM   3871  C   PRO C  43      13.812  44.015 -10.016  1.00 33.85           C
ATOM   3872  O   PRO C  43      13.251  43.325 -10.868  1.00 33.64           O
ATOM   3873  CB  PRO C  43      11.986  44.701  -8.455  1.00 29.09           C
ATOM   3874  CG  PRO C  43      10.927  45.792  -8.563  1.00 33.04           C
ATOM   3875  CD  PRO C  43      10.984  46.134 -10.049  1.00 38.26           C
ATOM   3876  HA  PRO C  43      13.757  45.845  -8.812  1.00 40.33           H
ATOM   3877  HB2 PRO C  43      11.569  43.785  -8.876  1.00 34.92           H
ATOM   3878  HB3 PRO C  43      12.313  44.526  -7.430  1.00 34.92           H
ATOM   3879  HG2 PRO C  43       9.938  45.409  -8.316  1.00 39.66           H
ATOM   3880  HG3 PRO C  43      11.187  46.639  -7.926  1.00 39.66           H
ATOM   3881  HD2 PRO C  43      10.390  45.416 -10.616  1.00 45.93           H
ATOM   3882  HD3 PRO C  43      10.627  47.157 -10.172  1.00 45.93           H
ATOM   3883  N   PHE C  44      15.050  43.772  -9.574  1.00 28.17           N
ATOM   3884  CA  PHE C  44      15.948  42.774 -10.143  1.00 23.68           C
ATOM   3885  C   PHE C  44      16.400  41.770  -9.092  1.00 17.64           C
ATOM   3886  O   PHE C  44      16.485  40.568  -9.340  1.00 24.36           O
ATOM   3887  CB  PHE C  44      17.149  43.482 -10.806  1.00 23.44           C
ATOM   3888  CG  PHE C  44      18.130  42.520 -11.451  1.00 20.78           C
ATOM   3889  CD1 PHE C  44      17.832  41.945 -12.701  1.00 25.55           C
ATOM   3890  CD2 PHE C  44      19.327  42.173 -10.802  1.00 20.72           C
ATOM   3891  CE1 PHE C  44      18.701  40.995 -13.269  1.00 23.46           C
ATOM   3892  CE2 PHE C  44      20.220  41.263 -11.390  1.00 23.24           C
ATOM   3893  CZ  PHE C  44      19.895  40.655 -12.617  1.00 23.39           C
ATOM   3894  H   PHE C  44      15.425  44.365  -8.849  1.00 33.82           H
ATOM   3895  HA  PHE C  44      15.420  42.217 -10.919  1.00 28.42           H
ATOM   3896  HB2 PHE C  44      16.769  44.159 -11.571  1.00 28.15           H
ATOM   3897  HB3 PHE C  44      17.678  44.075 -10.062  1.00 28.15           H
ATOM   3898  HD1 PHE C  44      16.915  42.205 -13.208  1.00 30.67           H
ATOM   3899  HD2 PHE C  44      19.568  42.615  -9.846  1.00 24.88           H
ATOM   3900  HE1 PHE C  44      18.458  40.534 -14.215  1.00 28.16           H
ATOM   3901  HE2 PHE C  44      21.148  41.021 -10.896  1.00 27.90           H
ATOM   3902  HZ  PHE C  44      20.569  39.944 -13.069  1.00 28.08           H
ATOM   3903  N   ALA C  45      16.732  42.255  -7.895  1.00 21.76           N
ATOM   3904  CA  ALA C  45      17.239  41.421  -6.823  1.00 25.92           C
ATOM   3905  C   ALA C  45      17.236  42.238  -5.536  1.00 16.37           C
ATOM   3906  O   ALA C  45      17.203  43.463  -5.562  1.00 23.34           O
ATOM   3907  CB  ALA C  45      18.657  40.913  -7.142  1.00 19.48           C
ATOM   3908  H   ALA C  45      16.635  43.244  -7.716  1.00 26.13           H
ATOM   3909  HA  ALA C  45      16.578  40.563  -6.700  1.00 31.12           H
ATOM   3910  HB1 ALA C  45      18.974  40.231  -6.355  1.00 23.39           H
ATOM   3911  HB2 ALA C  45      18.682  40.380  -8.089  1.00 23.39           H
ATOM   3912  HB3 ALA C  45      19.355  41.747  -7.198  1.00 23.39           H
ATOM   3913  N   SER C  46      17.275  41.560  -4.401  1.00 21.03           N
ATOM   3914  CA  SER C  46      17.387  42.242  -3.114  1.00 24.88           C
ATOM   3915  C   SER C  46      17.864  41.273  -2.053  1.00 21.83           C
ATOM   3916  O   SER C  46      17.787  40.054  -2.211  1.00 23.49           O
ATOM   3917  CB  SER C  46      16.053  42.891  -2.702  1.00 30.79           C
ATOM   3918  OG  SER C  46      15.089  41.878  -2.505  1.00 32.23           O
ATOM   3919  H   SER C  46      17.281  40.549  -4.411  1.00 25.25           H
ATOM   3920  HA  SER C  46      18.133  43.030  -3.210  1.00 29.87           H
ATOM   3921  HB2 SER C  46      16.186  43.451  -1.777  1.00 36.96           H
ATOM   3922  HB3 SER C  46      15.710  43.574  -3.478  1.00 36.96           H
ATOM   3923  HG  SER C  46      14.243  42.285  -2.312  1.00 38.69           H
ATOM   3924  N   GLY C  47      18.395  41.841  -0.970  1.00 17.28           N
ATOM   3925  CA  GLY C  47      18.954  41.073   0.125  1.00 20.48           C
ATOM   3926  C   GLY C  47      19.308  41.987   1.266  1.00 20.01           C
ATOM   3927  O   GLY C  47      19.163  43.204   1.147  1.00 19.82           O
ATOM   3928  H   GLY C  47      18.442  42.851  -0.910  1.00 20.75           H
ATOM   3929  HA2 GLY C  47      18.216  40.343   0.460  1.00 24.58           H
ATOM   3930  HA3 GLY C  47      19.849  40.552  -0.219  1.00 24.58           H
ATOM   3931  N   LYS C  48      19.777  41.388   2.359  1.00 19.22           N
ATOM   3932  CA  LYS C  48      20.349  42.117   3.492  1.00 24.00           C
ATOM   3933  C   LYS C  48      21.774  41.631   3.718  1.00 21.83           C
ATOM   3934  O   LYS C  48      22.014  40.427   3.687  1.00 23.13           O
ATOM   3935  CB  LYS C  48      19.487  41.931   4.756  1.00 26.58           C
ATOM   3936  CG  LYS C  48      18.106  42.592   4.625  1.00 29.32           C
ATOM   3937  CD  LYS C  48      17.360  42.618   5.963  1.00 46.97           C
ATOM   3938  CE  LYS C  48      15.950  43.177   5.767  1.00 44.74           C
ATOM   3939  H   LYS C  48      19.858  40.379   2.365  1.00 23.08           H
ATOM   3940  HA  LYS C  48      20.380  43.173   3.261  1.00 28.81           H
ATOM   3941  HB2 LYS C  48      20.003  42.393   5.597  1.00 31.91           H
ATOM   3942  HB3 LYS C  48      19.370  40.866   4.966  1.00 31.91           H
ATOM   3943  HG2 LYS C  48      17.511  42.063   3.880  1.00 35.20           H
ATOM   3944  HG3 LYS C  48      18.241  43.622   4.294  1.00 35.20           H
ATOM   3945  HD2 LYS C  48      17.899  43.253   6.665  1.00 56.37           H
ATOM   3946  HD3 LYS C  48      17.296  41.610   6.375  1.00 56.37           H
ATOM   3947  HE1 LYS C  48      15.398  42.548   5.068  1.00 53.71           H
ATOM   3948  HE3 LYS C  48      15.430  43.201   6.725  1.00 53.71           H
ATOM   3949  N   THR C  49      22.729  42.545   3.946  1.00 20.18           N
ATOM   3950  CA  THR C  49      24.138  42.174   4.052  1.00 20.81           C
ATOM   3951  C   THR C  49      24.334  41.180   5.191  1.00 19.05           C
ATOM   3952  O   THR C  49      23.671  41.244   6.230  1.00 21.27           O
ATOM   3953  CB  THR C  49      25.030  43.400   4.306  1.00 20.01           C
ATOM   3954  OG1 THR C  49      24.564  44.130   5.419  1.00 18.44           O
ATOM   3955  CG2 THR C  49      25.115  44.307   3.079  1.00 22.08           C
ATOM   3956  H   THR C  49      22.485  43.524   3.998  1.00 24.23           H
ATOM   3957  HA  THR C  49      24.462  41.710   3.123  1.00 24.98           H
ATOM   3958  HB  THR C  49      26.035  43.050   4.539  1.00 24.02           H
ATOM   3959  HG1 THR C  49      25.307  44.611   5.799  1.00 22.14           H
ATOM   3960 HG21 THR C  49      25.773  45.144   3.307  1.00 26.51           H
ATOM   3961 HG22 THR C  49      25.518  43.749   2.233  1.00 26.51           H
ATOM   3962 HG23 THR C  49      24.133  44.705   2.821  1.00 26.51           H
ATOM   3963  N   SER C  50      25.289  40.275   4.981  1.00 21.09           N
ATOM   3964  CA  SER C  50      25.673  39.243   5.941  1.00 22.77           C
ATOM   3965  C   SER C  50      26.411  39.813   7.167  1.00 28.73           C
ATOM   3966  O   SER C  50      26.620  41.024   7.290  1.00 21.84           O
ATOM   3967  CB  SER C  50      26.519  38.191   5.202  1.00 23.78           C
ATOM   3968  OG  SER C  50      27.774  38.710   4.811  1.00 24.37           O
ATOM   3969  H   SER C  50      25.773  40.284   4.094  1.00 25.33           H
ATOM   3970  HA  SER C  50      24.768  38.746   6.292  1.00 27.34           H
ATOM   3971  HB2 SER C  50      26.689  37.349   5.871  1.00 28.55           H
ATOM   3972  HB3 SER C  50      25.983  37.838   4.321  1.00 28.55           H
ATOM   3973  HG  SER C  50      27.657  39.128   3.952  1.00 29.26           H
ATOM   3974  N   GLU C  51      26.813  38.920   8.084  1.00 25.66           N
ATOM   3975  CA  GLU C  51      27.728  39.232   9.178  1.00 25.28           C
ATOM   3976  C   GLU C  51      29.076  39.777   8.655  1.00 24.61           C
ATOM   3977  O   GLU C  51      29.765  40.470   9.400  1.00 18.24           O
ATOM   3978  CB  GLU C  51      27.936  37.978  10.055  1.00 25.32           C
ATOM   3979  CG  GLU C  51      26.690  37.599  10.882  1.00 36.39           C
ATOM   3980  CD  GLU C  51      26.702  38.204  12.283  1.00 46.77           C
ATOM   3981  H   GLU C  51      26.583  37.946   7.943  1.00 30.80           H
ATOM   3982  HA  GLU C  51      27.262  39.992   9.802  1.00 30.35           H
ATOM   3983  HB2 GLU C  51      28.210  37.135   9.418  1.00 30.40           H
ATOM   3984  HB3 GLU C  51      28.769  38.160  10.734  1.00 30.40           H
ATOM   3985  HG2 GLU C  51      25.782  37.928  10.376  1.00 43.68           H
ATOM   3986  HG3 GLU C  51      26.643  36.512  10.978  1.00 43.68           H
ATOM   3987  N   SER C  52      29.468  39.466   7.401  1.00 21.30           N
ATOM   3988  CA  SER C  52      30.675  40.019   6.773  1.00 21.97           C
ATOM   3989  C   SER C  52      30.406  41.273   5.929  1.00 19.83           C
ATOM   3990  O   SER C  52      31.313  41.766   5.264  1.00 19.21           O
ATOM   3991  CB  SER C  52      31.418  38.946   5.972  1.00 25.55           C
ATOM   3992  OG  SER C  52      30.686  38.602   4.820  1.00 30.18           O
ATOM   3993  H   SER C  52      28.870  38.885   6.829  1.00 25.58           H
ATOM   3994  HA  SER C  52      31.358  40.319   7.568  1.00 26.38           H
ATOM   3995  HB2 SER C  52      32.391  39.334   5.670  1.00 30.68           H
ATOM   3996  HB3 SER C  52      31.576  38.062   6.590  1.00 30.68           H
ATOM   3997  HG  SER C  52      29.876  38.160   5.088  1.00 36.22           H
ATOM   3998  N   GLY C  53      29.189  41.819   5.980  1.00 18.02           N
ATOM   3999  CA  GLY C  53      28.850  43.057   5.288  1.00 20.54           C
ATOM   4000  C   GLY C  53      28.642  42.846   3.783  1.00 18.25           C
ATOM   4001  O   GLY C  53      28.661  43.815   3.037  1.00 16.56           O
ATOM   4002  H   GLY C  53      28.487  41.415   6.583  1.00 21.64           H
ATOM   4003  HA2 GLY C  53      27.932  43.456   5.714  1.00 24.66           H
ATOM   4004  HA3 GLY C  53      29.658  43.776   5.421  1.00 24.66           H
ATOM   4005  N   GLU C  54      28.425  41.603   3.333  1.00 16.27           N
ATOM   4006  CA  GLU C  54      28.443  41.241   1.913  1.00 17.70           C
ATOM   4007  C   GLU C  54      27.133  40.618   1.440  1.00 22.20           C
ATOM   4008  O   GLU C  54      26.455  39.932   2.203  1.00 19.09           O
ATOM   4009  CB  GLU C  54      29.589  40.251   1.631  1.00 23.36           C
ATOM   4010  CG  GLU C  54      30.961  40.922   1.818  1.00 33.04           C
ATOM   4011  CD  GLU C  54      32.175  39.986   1.812  1.00 43.19           C
ATOM   4012  OE1 GLU C  54      31.978  38.756   1.766  1.00 38.63           O
ATOM   4013  OE2 GLU C  54      33.306  40.523   1.843  1.00 46.11           O1-
ATOM   4014  H   GLU C  54      28.430  40.845   3.998  1.00 19.54           H
ATOM   4015  HA  GLU C  54      28.636  42.128   1.325  1.00 21.25           H
ATOM   4016  HB2 GLU C  54      29.497  39.392   2.297  1.00 28.04           H
ATOM   4017  HB3 GLU C  54      29.512  39.907   0.599  1.00 28.04           H
ATOM   4018  HG2 GLU C  54      31.109  41.692   1.060  1.00 39.66           H
ATOM   4019  HG3 GLU C  54      30.995  41.473   2.755  1.00 39.66           H
ATOM   4020  N   LEU C  55      26.835  40.807   0.150  1.00 16.92           N
ATOM   4021  CA  LEU C  55      25.872  40.036  -0.623  1.00 18.47           C
ATOM   4022  C   LEU C  55      26.567  39.536  -1.886  1.00 24.66           C
ATOM   4023  O   LEU C  55      26.971  40.382  -2.690  1.00 18.64           O
ATOM   4024  CB  LEU C  55      24.690  40.916  -1.009  1.00 19.05           C
ATOM   4025  CG  LEU C  55      23.717  41.207   0.130  1.00 20.75           C
ATOM   4026  CD1 LEU C  55      22.746  42.291  -0.340  1.00 23.11           C
ATOM   4027  CD2 LEU C  55      22.954  39.915   0.499  1.00 29.10           C
ATOM   4028  H   LEU C  55      27.436  41.419  -0.384  1.00 20.32           H
ATOM   4029  HA  LEU C  55      25.532  39.175  -0.049  1.00 22.18           H
ATOM   4030  HB2 LEU C  55      25.086  41.865  -1.376  1.00 22.87           H
ATOM   4031  HB3 LEU C  55      24.149  40.449  -1.833  1.00 22.87           H
ATOM   4032  HG  LEU C  55      24.275  41.562   0.992  1.00 24.92           H
ATOM   4033 HD11 LEU C  55      22.066  42.549   0.471  1.00 27.75           H
ATOM   4034 HD12 LEU C  55      23.298  43.184  -0.631  1.00 27.75           H
ATOM   4035 HD13 LEU C  55      22.175  41.936  -1.195  1.00 27.75           H
ATOM   4036 HD21 LEU C  55      22.125  40.154   1.161  1.00 34.93           H
ATOM   4037 HD22 LEU C  55      22.547  39.445  -0.397  1.00 34.93           H
ATOM   4038 HD23 LEU C  55      23.615  39.214   1.008  1.00 34.93           H
ATOM   4039  N   HIS C  56      26.681  38.199  -2.052  1.00 21.83           N
ATOM   4040  CA  HIS C  56      27.325  37.539  -3.214  1.00 22.36           C
ATOM   4041  C   HIS C  56      26.325  36.885  -4.185  1.00 24.36           C
ATOM   4042  O   HIS C  56      26.714  36.570  -5.308  1.00 25.78           O
ATOM   4043  CB  HIS C  56      28.286  36.414  -2.809  1.00 30.58           C
ATOM   4044  CG  HIS C  56      29.145  36.695  -1.627  1.00 43.85           C
ATOM   4045  ND1 HIS C  56      28.776  36.437  -0.307  1.00 47.66           N
ATOM   4046  CD2 HIS C  56      30.386  37.261  -1.664  1.00 47.26           C
ATOM   4047  CE1 HIS C  56      29.794  36.908   0.430  1.00 46.84           C
ATOM   4048  NE2 HIS C  56      30.773  37.389  -0.357  1.00 45.57           N
ATOM   4049  H   HIS C  56      26.368  37.596  -1.306  1.00 26.21           H
ATOM   4050  HA  HIS C  56      27.900  38.283  -3.768  1.00 26.85           H
ATOM   4051  HB2 HIS C  56      28.928  36.185  -3.661  1.00 36.70           H
ATOM   4052  HB3 HIS C  56      27.704  35.522  -2.584  1.00 36.70           H
ATOM   4053  HD2 HIS C  56      30.926  37.592  -2.539  1.00 56.72           H
ATOM   4054  HE1 HIS C  56      29.775  37.022   1.506  1.00 56.22           H
ATOM   4055  HE2 HIS C  56      31.590  37.882  -0.019  1.00 54.69           H
ATOM   4056  N   GLY C  57      25.090  36.631  -3.742  1.00 21.85           N
ATOM   4057  CA  GLY C  57      24.126  35.785  -4.447  1.00 27.17           C
ATOM   4058  C   GLY C  57      22.937  36.542  -5.028  1.00 21.57           C
ATOM   4059  O   GLY C  57      21.912  35.916  -5.285  1.00 26.39           O
ATOM   4060  H   GLY C  57      24.837  36.938  -2.814  1.00 26.23           H
ATOM   4061  HA2 GLY C  57      24.613  35.238  -5.254  1.00 32.61           H
ATOM   4062  HA3 GLY C  57      23.736  35.065  -3.727  1.00 32.61           H
ATOM   4063  N   LEU C  58      23.052  37.850  -5.285  1.00 18.91           N
ATOM   4064  CA  LEU C  58      21.973  38.647  -5.854  1.00 17.91           C
ATOM   4065  C   LEU C  58      21.576  38.139  -7.250  1.00 22.36           C
ATOM   4066  O   LEU C  58      20.422  38.306  -7.633  1.00 23.63           O
ATOM   4067  CB  LEU C  58      22.335  40.141  -5.904  1.00 18.75           C
ATOM   4068  CG  LEU C  58      22.330  40.828  -4.507  1.00 21.92           C
ATOM   4069  CD1 LEU C  58      23.031  42.186  -4.561  1.00 27.26           C
ATOM   4070  CD2 LEU C  58      20.894  41.028  -4.007  1.00 27.98           C
ATOM   4071  H   LEU C  58      23.929  38.314  -5.096  1.00 22.71           H
ATOM   4072  HA  LEU C  58      21.100  38.521  -5.214  1.00 21.50           H
ATOM   4073  HB2 LEU C  58      23.320  40.233  -6.358  1.00 22.51           H
ATOM   4074  HB3 LEU C  58      21.633  40.664  -6.553  1.00 22.51           H
ATOM   4075  HG  LEU C  58      22.845  40.196  -3.783  1.00 26.31           H
ATOM   4076 HD11 LEU C  58      23.092  42.605  -3.556  1.00 32.72           H
ATOM   4077 HD12 LEU C  58      24.040  42.075  -4.956  1.00 32.72           H
ATOM   4078 HD13 LEU C  58      22.478  42.872  -5.194  1.00 32.72           H
ATOM   4079 HD21 LEU C  58      20.903  41.532  -3.042  1.00 33.59           H
ATOM   4080 HD22 LEU C  58      20.336  41.642  -4.713  1.00 33.59           H
ATOM   4081 HD23 LEU C  58      20.390  40.071  -3.883  1.00 33.59           H
ATOM   4082  N   THR C  59      22.528  37.581  -8.008  1.00 21.52           N
ATOM   4083  CA  THR C  59      22.295  37.132  -9.376  1.00 19.22           C
ATOM   4084  C   THR C  59      23.259  36.022  -9.797  1.00 19.12           C
ATOM   4085  O   THR C  59      24.161  35.632  -9.063  1.00 24.40           O
ATOM   4086  CB  THR C  59      22.269  38.349 -10.327  1.00 24.84           C
ATOM   4087  OG1 THR C  59      21.775  37.982 -11.613  1.00 24.63           O
ATOM   4088  CG2 THR C  59      23.646  39.000 -10.501  1.00 21.15           C
ATOM   4089  H   THR C  59      23.461  37.484  -7.634  1.00 25.83           H
ATOM   4090  HA  THR C  59      21.305  36.677  -9.413  1.00 23.08           H
ATOM   4091  HB  THR C  59      21.591  39.089  -9.901  1.00 29.82           H
ATOM   4092  HG1 THR C  59      21.932  38.711 -12.219  1.00 29.56           H
ATOM   4093 HG21 THR C  59      23.558  39.891 -11.122  1.00 25.39           H
ATOM   4094 HG22 THR C  59      24.044  39.282  -9.528  1.00 25.39           H
ATOM   4095 HG23 THR C  59      24.325  38.305 -10.990  1.00 25.39           H
ATOM   4096  N   THR C  60      23.027  35.481 -10.999  1.00 24.06           N
ATOM   4097  CA  THR C  60      23.839  34.476 -11.654  1.00 20.61           C
ATOM   4098  C   THR C  60      24.350  35.020 -12.985  1.00 19.27           C
ATOM   4099  O   THR C  60      23.794  35.980 -13.507  1.00 20.68           O
ATOM   4100  CB  THR C  60      22.968  33.242 -11.966  1.00 24.13           C
ATOM   4101  OG1 THR C  60      21.952  33.600 -12.886  1.00 20.74           O
ATOM   4102  CG2 THR C  60      22.346  32.648 -10.696  1.00 23.23           C
ATOM   4103  H   THR C  60      22.284  35.876 -11.557  1.00 28.88           H
ATOM   4104  HA  THR C  60      24.682  34.177 -11.032  1.00 24.74           H
ATOM   4105  HB  THR C  60      23.593  32.477 -12.427  1.00 28.96           H
ATOM   4106  HG1 THR C  60      21.761  32.822 -13.420  1.00 24.90           H
ATOM   4107 HG21 THR C  60      21.786  31.749 -10.952  1.00 27.88           H
ATOM   4108 HG22 THR C  60      23.130  32.389  -9.984  1.00 27.88           H
ATOM   4109 HG23 THR C  60      21.648  33.357 -10.252  1.00 27.88           H
ATOM   4110  N   GLU C  61      25.382  34.377 -13.539  1.00 24.73           N
ATOM   4111  CA  GLU C  61      25.917  34.736 -14.852  1.00 26.69           C
ATOM   4112  C   GLU C  61      24.804  34.802 -15.906  1.00 22.84           C
ATOM   4113  O   GLU C  61      24.768  35.740 -16.699  1.00 21.63           O
ATOM   4114  CB  GLU C  61      26.988  33.731 -15.282  1.00 27.18           C
ATOM   4115  CG  GLU C  61      28.237  33.758 -14.401  1.00 39.38           C
ATOM   4116  CD  GLU C  61      29.361  32.845 -14.906  1.00 52.37           C
ATOM   4117  OE1 GLU C  61      29.066  31.900 -15.674  1.00 43.50           O
ATOM   4118  OE2 GLU C  61      30.510  33.108 -14.494  1.00 52.09           O1-
ATOM   4119  H   GLU C  61      25.813  33.604 -13.052  1.00 29.69           H
ATOM   4120  HA  GLU C  61      26.380  35.720 -14.772  1.00 32.04           H
ATOM   4121  HB2 GLU C  61      26.558  32.728 -15.262  1.00 32.63           H
ATOM   4122  HB3 GLU C  61      27.285  33.956 -16.308  1.00 32.63           H
ATOM   4123  HG2 GLU C  61      28.616  34.774 -14.274  1.00 47.27           H
ATOM   4124  HG3 GLU C  61      27.978  33.420 -13.402  1.00 47.27           H
ATOM   4125  N   GLU C  62      23.877  33.830 -15.911  1.00 22.85           N
ATOM   4126  CA  GLU C  62      22.841  33.730 -16.956  1.00 23.20           C
ATOM   4127  C   GLU C  62      21.837  34.883 -16.891  1.00 20.33           C
ATOM   4128  O   GLU C  62      21.333  35.343 -17.916  1.00 24.19           O
ATOM   4129  CB  GLU C  62      22.075  32.393 -16.804  1.00 19.93           C
ATOM   4130  CG  GLU C  62      22.924  31.216 -17.265  1.00 25.74           C
ATOM   4131  CD  GLU C  62      24.038  30.809 -16.311  1.00 29.57           C
ATOM   4132  OE1 GLU C  62      23.856  30.961 -15.078  1.00 26.82           O
ATOM   4133  OE2 GLU C  62      25.067  30.352 -16.845  1.00 32.31           O1-
ATOM   4134  H   GLU C  62      23.967  33.061 -15.259  1.00 27.43           H
ATOM   4135  HA  GLU C  62      23.330  33.752 -17.931  1.00 27.86           H
ATOM   4136  HB2 GLU C  62      21.753  32.252 -15.771  1.00 23.93           H
ATOM   4137  HB3 GLU C  62      21.180  32.429 -17.428  1.00 23.93           H
ATOM   4138  HG2 GLU C  62      22.253  30.357 -17.337  1.00 30.91           H
ATOM   4139  HG3 GLU C  62      23.318  31.382 -18.270  1.00 30.91           H
ATOM   4140  N   GLU C  63      21.501  35.317 -15.667  1.00 17.63           N
ATOM   4141  CA  GLU C  63      20.494  36.345 -15.441  1.00 17.08           C
ATOM   4142  C   GLU C  63      21.067  37.768 -15.565  1.00 18.53           C
ATOM   4143  O   GLU C  63      20.319  38.723 -15.778  1.00 21.00           O
ATOM   4144  CB  GLU C  63      19.846  36.183 -14.060  1.00 23.20           C
ATOM   4145  CG  GLU C  63      18.911  34.966 -13.949  1.00 40.26           C
ATOM   4146  CD  GLU C  63      18.328  34.853 -12.539  1.00 33.10           C
ATOM   4147  H   GLU C  63      21.946  34.894 -14.863  1.00 21.17           H
ATOM   4148  HA  GLU C  63      19.709  36.238 -16.190  1.00 20.51           H
ATOM   4149  HB2 GLU C  63      20.629  36.096 -13.306  1.00 27.86           H
ATOM   4150  HB3 GLU C  63      19.261  37.076 -13.837  1.00 27.86           H
ATOM   4151  HG2 GLU C  63      18.092  35.076 -14.660  1.00 48.33           H
ATOM   4152  HG3 GLU C  63      19.459  34.053 -14.180  1.00 48.33           H
ATOM   4153  N   PHE C  64      22.373  37.927 -15.353  1.00 19.35           N
ATOM   4154  CA  PHE C  64      22.964  39.259 -15.274  1.00 17.88           C
ATOM   4155  C   PHE C  64      23.338  39.712 -16.674  1.00 23.08           C
ATOM   4156  O   PHE C  64      24.507  39.714 -17.042  1.00 21.93           O
ATOM   4157  CB  PHE C  64      24.127  39.199 -14.296  1.00 19.87           C
ATOM   4158  CG  PHE C  64      24.679  40.556 -13.924  1.00 23.77           C
ATOM   4159  CD1 PHE C  64      23.835  41.655 -13.654  1.00 21.16           C
ATOM   4160  CD2 PHE C  64      26.062  40.687 -13.778  1.00 27.36           C
ATOM   4161  CE1 PHE C  64      24.382  42.877 -13.219  1.00 26.29           C
ATOM   4162  CE2 PHE C  64      26.603  41.905 -13.350  1.00 24.70           C
ATOM   4163  CZ  PHE C  64      25.766  42.986 -13.056  1.00 21.07           C
ATOM   4164  H   PHE C  64      22.965  37.125 -15.172  1.00 23.23           H
ATOM   4165  HA  PHE C  64      22.211  39.938 -14.881  1.00 21.47           H
ATOM   4166  HB2 PHE C  64      23.772  38.741 -13.375  1.00 23.85           H
ATOM   4167  HB3 PHE C  64      24.916  38.559 -14.696  1.00 23.85           H
ATOM   4168  HD1 PHE C  64      22.764  41.571 -13.734  1.00 25.41           H
ATOM   4169  HD2 PHE C  64      26.710  39.859 -13.998  1.00 32.84           H
ATOM   4170  HE1 PHE C  64      23.742  43.716 -12.988  1.00 31.56           H
ATOM   4171  HE2 PHE C  64      27.663  41.989 -13.235  1.00 29.66           H
ATOM   4172  HZ  PHE C  64      26.193  43.917 -12.710  1.00 25.29           H
ATOM   4173  N   VAL C  65      22.310  40.113 -17.423  1.00 20.70           N
ATOM   4174  CA  VAL C  65      22.385  40.521 -18.816  1.00 22.47           C
ATOM   4175  C   VAL C  65      22.931  41.943 -18.897  1.00 28.16           C
ATOM   4176  O   VAL C  65      22.966  42.657 -17.896  1.00 20.12           O
ATOM   4177  CB  VAL C  65      20.999  40.371 -19.489  1.00 21.42           C
ATOM   4178  CG1 VAL C  65      20.562  38.889 -19.473  1.00 25.87           C
ATOM   4179  CG2 VAL C  65      19.898  41.230 -18.855  1.00 23.52           C
ATOM   4180  H   VAL C  65      21.393  40.092 -17.001  1.00 24.85           H
ATOM   4181  HA  VAL C  65      23.079  39.859 -19.338  1.00 26.97           H
ATOM   4182  HB  VAL C  65      21.092  40.673 -20.531  1.00 25.72           H
ATOM   4183 HG11 VAL C  65      19.644  38.773 -20.050  1.00 31.06           H
ATOM   4184 HG12 VAL C  65      21.340  38.267 -19.919  1.00 31.06           H
ATOM   4185 HG13 VAL C  65      20.382  38.541 -18.456  1.00 31.06           H
ATOM   4186 HG21 VAL C  65      18.970  41.096 -19.409  1.00 28.24           H
ATOM   4187 HG22 VAL C  65      19.741  40.949 -17.813  1.00 28.24           H
ATOM   4188 HG23 VAL C  65      20.179  42.281 -18.901  1.00 28.24           H
ATOM   4189  N   GLU C  66      23.358  42.379 -20.084  1.00 21.27           N
ATOM   4190  CA  GLU C  66      23.691  43.772 -20.296  1.00 21.19           C
ATOM   4191  C   GLU C  66      22.510  44.646 -19.909  1.00 26.49           C
ATOM   4192  O   GLU C  66      21.357  44.277 -20.143  1.00 22.95           O
ATOM   4193  CB  GLU C  66      24.106  44.023 -21.770  1.00 28.52           C
ATOM   4194  CG  GLU C  66      24.464  45.486 -22.089  1.00 29.78           C
ATOM   4195  CD  GLU C  66      23.248  46.362 -22.412  1.00 27.95           C
ATOM   4196  H   GLU C  66      23.356  41.758 -20.881  1.00 25.54           H
ATOM   4197  HA  GLU C  66      24.533  44.010 -19.660  1.00 25.44           H
ATOM   4198  HB2 GLU C  66      24.971  43.400 -21.997  1.00 34.23           H
ATOM   4199  HB3 GLU C  66      23.296  43.712 -22.431  1.00 34.23           H
ATOM   4200  HG2 GLU C  66      25.017  45.928 -21.262  1.00 35.75           H
ATOM   4201  HG3 GLU C  66      25.122  45.492 -22.960  1.00 35.75           H
ATOM   4202  N   GLY C  67      22.802  45.806 -19.314  1.00 19.30           N
ATOM   4203  CA  GLY C  67      21.796  46.785 -18.969  1.00 24.55           C
ATOM   4204  C   GLY C  67      22.353  47.823 -18.014  1.00 20.70           C
ATOM   4205  O   GLY C  67      23.507  47.737 -17.618  1.00 20.89           O
ATOM   4206  H   GLY C  67      23.767  46.025 -19.093  1.00 23.18           H
ATOM   4207  HA2 GLY C  67      21.460  47.279 -19.881  1.00 29.47           H
ATOM   4208  HA3 GLY C  67      20.960  46.280 -18.482  1.00 29.47           H
ATOM   4209  N   ILE C  68      21.516  48.778 -17.646  1.00 21.07           N
ATOM   4210  CA  ILE C  68      21.806  49.756 -16.623  1.00 22.16           C
ATOM   4211  C   ILE C  68      21.150  49.249 -15.338  1.00 23.18           C
ATOM   4212  O   ILE C  68      19.944  49.002 -15.286  1.00 21.06           O
ATOM   4213  CB  ILE C  68      21.287  51.128 -17.026  1.00 20.11           C
ATOM   4214  CG1 ILE C  68      21.826  51.560 -18.416  1.00 25.49           C
ATOM   4215  CG2 ILE C  68      21.717  52.160 -15.966  1.00 22.35           C
ATOM   4216  CD1 ILE C  68      21.119  52.809 -18.958  1.00 30.67           C
ATOM   4217  H   ILE C  68      20.580  48.783 -18.025  1.00 25.30           H
ATOM   4218  HA  ILE C  68      22.881  49.840 -16.482  1.00 26.60           H
ATOM   4219  HB  ILE C  68      20.202  51.101 -17.080  1.00 24.14           H
ATOM   4220 HG12 ILE C  68      22.897  51.748 -18.356  1.00 30.60           H
ATOM   4221 HG13 ILE C  68      21.669  50.772 -19.150  1.00 30.60           H
ATOM   4222 HG21 ILE C  68      21.160  53.088 -16.090  1.00 26.83           H
ATOM   4223 HG22 ILE C  68      21.548  51.787 -14.961  1.00 26.83           H
ATOM   4224 HG23 ILE C  68      22.785  52.362 -16.064  1.00 26.83           H
ATOM   4225 HD11 ILE C  68      21.547  53.070 -19.926  1.00 36.81           H
ATOM   4226 HD12 ILE C  68      20.060  52.597 -19.094  1.00 36.81           H
ATOM   4227 HD13 ILE C  68      21.243  53.653 -18.283  1.00 36.81           H
ATOM   4228  N   TYR C  69      21.956  49.135 -14.289  1.00 21.51           N
ATOM   4229  CA  TYR C  69      21.530  48.667 -12.981  1.00 15.65           C
ATOM   4230  C   TYR C  69      21.648  49.798 -11.959  1.00 19.10           C
ATOM   4231  O   TYR C  69      22.575  50.606 -12.017  1.00 18.13           O
ATOM   4232  CB  TYR C  69      22.372  47.448 -12.612  1.00 15.04           C
ATOM   4233  CG  TYR C  69      22.060  46.237 -13.469  1.00 18.63           C
ATOM   4234  CD1 TYR C  69      22.674  46.067 -14.723  1.00 18.36           C
ATOM   4235  CD2 TYR C  69      21.166  45.265 -12.991  1.00 21.68           C
ATOM   4236  CE1 TYR C  69      22.409  44.924 -15.496  1.00 18.83           C
ATOM   4237  CE2 TYR C  69      20.892  44.117 -13.754  1.00 21.50           C
ATOM   4238  CZ  TYR C  69      21.506  43.946 -15.018  1.00 20.18           C
ATOM   4239  OH  TYR C  69      21.278  42.808 -15.734  1.00 23.07           O
ATOM   4240  H   TYR C  69      22.930  49.374 -14.396  1.00 25.82           H
ATOM   4241  HA  TYR C  69      20.495  48.347 -13.030  1.00 18.79           H
ATOM   4242  HB2 TYR C  69      23.429  47.697 -12.719  1.00 18.07           H
ATOM   4243  HB3 TYR C  69      22.184  47.197 -11.568  1.00 18.07           H
ATOM   4244  HD1 TYR C  69      23.360  46.816 -15.094  1.00 22.04           H
ATOM   4245  HD2 TYR C  69      20.693  45.396 -12.029  1.00 26.03           H
ATOM   4246  HE1 TYR C  69      22.899  44.794 -16.449  1.00 22.61           H
ATOM   4247  HE2 TYR C  69      20.223  43.366 -13.371  1.00 25.82           H
ATOM   4248  HH  TYR C  69      21.884  42.721 -16.478  1.00 27.69           H
ATOM   4249  N   LYS C  70      20.698  49.848 -11.021  1.00 18.43           N
ATOM   4250  CA  LYS C  70      20.719  50.711  -9.854  1.00 20.66           C
ATOM   4251  C   LYS C  70      20.794  49.824  -8.612  1.00 20.22           C
ATOM   4252  O   LYS C  70      19.922  48.994  -8.392  1.00 18.66           O
ATOM   4253  CB  LYS C  70      19.477  51.610  -9.877  1.00 23.05           C
ATOM   4254  CG  LYS C  70      19.334  52.388  -8.566  1.00 27.95           C
ATOM   4255  CD  LYS C  70      17.932  52.951  -8.338  1.00 41.57           C
ATOM   4256  CE  LYS C  70      17.564  53.998  -9.376  1.00 42.26           C
ATOM   4257  NZ  LYS C  70      16.559  54.921  -8.818  1.00 51.22           N1+
ATOM   4258  H   LYS C  70      19.949  49.171 -11.069  1.00 22.13           H
ATOM   4259  HA  LYS C  70      21.600  51.354  -9.868  1.00 24.81           H
ATOM   4260  HB2 LYS C  70      19.565  52.308 -10.709  1.00 27.68           H
ATOM   4261  HB3 LYS C  70      18.585  51.007 -10.032  1.00 27.68           H
ATOM   4262  HG2 LYS C  70      19.531  51.744  -7.715  1.00 33.55           H
ATOM   4263  HG3 LYS C  70      20.064  53.193  -8.537  1.00 33.55           H
ATOM   4264  HD2 LYS C  70      17.201  52.143  -8.372  1.00 49.89           H
ATOM   4265  HD3 LYS C  70      17.901  53.402  -7.346  1.00 49.89           H
ATOM   4266  HE2 LYS C  70      18.459  54.555  -9.659  1.00 50.73           H
ATOM   4267  HE3 LYS C  70      17.159  53.496 -10.254  1.00 50.73           H
ATOM   4268  HZ1 LYS C  70      16.318  55.621  -9.502  1.00 61.47           H
ATOM   4269  HZ2 LYS C  70      15.734  54.402  -8.544  1.00 61.47           H
ATOM   4270  HZ3 LYS C  70      16.959  55.375  -8.005  1.00 61.47           H
ATOM   4271  N   VAL C  71      21.807  50.031  -7.773  1.00 15.70           N
ATOM   4272  CA  VAL C  71      21.962  49.393  -6.463  1.00 14.01           C
ATOM   4273  C   VAL C  71      21.640  50.447  -5.406  1.00 16.62           C
ATOM   4274  O   VAL C  71      22.356  51.433  -5.270  1.00 16.79           O
ATOM   4275  CB  VAL C  71      23.383  48.817  -6.319  1.00 15.02           C
ATOM   4276  CG1 VAL C  71      23.615  48.228  -4.928  1.00 16.49           C
ATOM   4277  CG2 VAL C  71      23.628  47.719  -7.358  1.00 16.24           C
ATOM   4278  H   VAL C  71      22.481  50.741  -8.011  1.00 18.85           H
ATOM   4279  HA  VAL C  71      21.258  48.564  -6.365  1.00 16.82           H
ATOM   4280  HB  VAL C  71      24.108  49.610  -6.475  1.00 18.04           H
ATOM   4281 HG11 VAL C  71      24.630  47.836  -4.858  1.00 19.80           H
ATOM   4282 HG12 VAL C  71      23.490  48.992  -4.164  1.00 19.80           H
ATOM   4283 HG13 VAL C  71      22.907  47.419  -4.749  1.00 19.80           H
ATOM   4284 HG21 VAL C  71      24.635  47.313  -7.252  1.00 19.50           H
ATOM   4285 HG22 VAL C  71      22.906  46.916  -7.235  1.00 19.50           H
ATOM   4286 HG23 VAL C  71      23.520  48.136  -8.356  1.00 19.50           H
ATOM   4287  N   GLU C  72      20.544  50.266  -4.681  1.00 17.07           N
ATOM   4288  CA  GLU C  72      20.095  51.170  -3.630  1.00 19.05           C
ATOM   4289  C   GLU C  72      20.430  50.520  -2.298  1.00 16.37           C
ATOM   4290  O   GLU C  72      20.015  49.396  -2.038  1.00 17.88           O
ATOM   4291  CB  GLU C  72      18.583  51.410  -3.692  1.00 22.16           C
ATOM   4292  CG  GLU C  72      18.139  52.024  -5.013  1.00 30.48           C
ATOM   4293  H   GLU C  72      19.997  49.433  -4.829  1.00 20.49           H
ATOM   4294  HA  GLU C  72      20.592  52.136  -3.717  1.00 22.87           H
ATOM   4295  HB2 GLU C  72      18.297  52.086  -2.884  1.00 26.60           H
ATOM   4296  HB3 GLU C  72      18.058  50.465  -3.552  1.00 26.60           H
ATOM   4297  HG1 GLU C  72      18.230  51.281  -5.804  1.00 36.59           H
ATOM   4298  HG3 GLU C  72      17.095  52.334  -4.940  1.00 36.59           H
ATOM   4299  N   ILE C  73      21.154  51.232  -1.447  1.00 18.29           N
ATOM   4300  CA  ILE C  73      21.621  50.757  -0.158  1.00 17.68           C
ATOM   4301  C   ILE C  73      20.890  51.606   0.886  1.00 16.83           C
ATOM   4302  O   ILE C  73      20.984  52.832   0.858  1.00 17.85           O
ATOM   4303  CB  ILE C  73      23.152  50.914  -0.072  1.00 18.09           C
ATOM   4304  CG1 ILE C  73      23.871  50.177  -1.237  1.00 19.04           C
ATOM   4305  CG2 ILE C  73      23.646  50.395   1.287  1.00 17.81           C
ATOM   4306  CD1 ILE C  73      25.379  50.464  -1.261  1.00 20.32           C
ATOM   4307  H   ILE C  73      21.436  52.161  -1.721  1.00 21.97           H
ATOM   4308  HA  ILE C  73      21.366  49.706  -0.017  1.00 21.23           H
ATOM   4309  HB  ILE C  73      23.397  51.973  -0.142  1.00 21.72           H
ATOM   4310 HG12 ILE C  73      23.712  49.103  -1.150  1.00 22.86           H
ATOM   4311 HG13 ILE C  73      23.470  50.506  -2.195  1.00 22.86           H
ATOM   4312 HG21 ILE C  73      24.703  50.619   1.415  1.00 21.38           H
ATOM   4313 HG22 ILE C  73      23.110  50.873   2.106  1.00 21.38           H
ATOM   4314 HG23 ILE C  73      23.503  49.317   1.341  1.00 21.38           H
ATOM   4315 HD11 ILE C  73      25.803  50.057  -2.179  1.00 24.39           H
ATOM   4316 HD12 ILE C  73      25.552  51.541  -1.235  1.00 24.39           H
ATOM   4317 HD13 ILE C  73      25.874  49.993  -0.413  1.00 24.39           H
ATOM   4318  N   ASP C  74      20.156  50.962   1.795  1.00 19.91           N
ATOM   4319  CA  ASP C  74      19.342  51.666   2.768  1.00 18.06           C
ATOM   4320  C   ASP C  74      20.249  52.052   3.946  1.00 18.62           C
ATOM   4321  O   ASP C  74      20.173  51.481   5.029  1.00 20.16           O
ATOM   4322  CB  ASP C  74      18.131  50.823   3.189  1.00 22.63           C
ATOM   4323  CG  ASP C  74      17.162  51.552   4.132  1.00 29.14           C
ATOM   4324  OD1 ASP C  74      17.398  52.737   4.450  1.00 23.79           O
ATOM   4325  OD2 ASP C  74      16.164  50.922   4.536  1.00 27.59           O1-
ATOM   4326  H   ASP C  74      20.092  49.956   1.766  1.00 23.91           H
ATOM   4327  HA  ASP C  74      18.960  52.551   2.272  1.00 21.68           H
ATOM   4328  HB2 ASP C  74      17.566  50.501   2.315  1.00 27.16           H
ATOM   4329  HB3 ASP C  74      18.457  49.902   3.661  1.00 27.16           H
ATOM   4330  N   THR C  75      21.119  53.039   3.737  1.00 18.98           N
ATOM   4331  CA  THR C  75      22.005  53.581   4.766  1.00 18.12           C
ATOM   4332  C   THR C  75      21.216  54.293   5.885  1.00 17.80           C
ATOM   4333  O   THR C  75      21.628  54.257   7.039  1.00 15.96           O
ATOM   4334  CB  THR C  75      23.008  54.533   4.100  1.00 16.38           C
ATOM   4335  OG1 THR C  75      22.360  55.639   3.524  1.00 14.81           O
ATOM   4336  CG2 THR C  75      23.799  53.819   3.000  1.00 17.15           C
ATOM   4337  H   THR C  75      21.139  53.482   2.831  1.00 22.79           H
ATOM   4338  HA  THR C  75      22.558  52.754   5.215  1.00 21.75           H
ATOM   4339  HB  THR C  75      23.705  54.891   4.863  1.00 19.67           H
ATOM   4340  HG1 THR C  75      21.991  56.175   4.235  1.00 17.78           H
ATOM   4341 HG21 THR C  75      24.547  54.494   2.588  1.00 20.59           H
ATOM   4342 HG22 THR C  75      24.300  52.944   3.415  1.00 20.59           H
ATOM   4343 HG23 THR C  75      23.147  53.520   2.182  1.00 20.59           H
ATOM   4344  N   LYS C  76      20.091  54.949   5.578  1.00 19.83           N
ATOM   4345  CA  LYS C  76      19.296  55.666   6.586  1.00 21.26           C
ATOM   4346  C   LYS C  76      18.761  54.742   7.683  1.00 24.94           C
ATOM   4347  O   LYS C  76      18.925  55.051   8.859  1.00 21.77           O
ATOM   4348  CB  LYS C  76      18.192  56.466   5.899  1.00 24.78           C
ATOM   4349  CG  LYS C  76      17.509  57.459   6.850  1.00 31.50           C
ATOM   4350  CD  LYS C  76      16.255  58.053   6.185  1.00 32.68           C
ATOM   4351  CE  LYS C  76      15.625  59.089   7.112  1.00 37.76           C
ATOM   4352  NZ  LYS C  76      14.773  60.033   6.368  1.00 47.41           N1+
ATOM   4353  H   LYS C  76      19.790  54.977   4.616  1.00 23.81           H
ATOM   4354  HA  LYS C  76      19.968  56.381   7.054  1.00 25.53           H
ATOM   4355  HB2 LYS C  76      18.648  57.040   5.093  1.00 29.75           H
ATOM   4356  HB3 LYS C  76      17.455  55.784   5.472  1.00 29.75           H
ATOM   4357  HG2 LYS C  76      17.204  56.941   7.759  1.00 37.81           H
ATOM   4358  HG3 LYS C  76      18.208  58.255   7.107  1.00 37.81           H
ATOM   4359  HD2 LYS C  76      16.531  58.518   5.238  1.00 39.23           H
ATOM   4360  HD3 LYS C  76      15.531  57.260   5.993  1.00 39.23           H
ATOM   4361  HE2 LYS C  76      15.030  58.582   7.873  1.00 45.33           H
ATOM   4362  HE3 LYS C  76      16.424  59.645   7.603  1.00 45.33           H
ATOM   4363  HZ1 LYS C  76      14.298  60.663   6.995  1.00 56.90           H
ATOM   4364  HZ2 LYS C  76      15.348  60.576   5.732  1.00 56.90           H
ATOM   4365  HZ3 LYS C  76      14.104  59.532   5.802  1.00 56.90           H
ATOM   4366  N   SER C  77      18.146  53.610   7.333  1.00 19.03           N
ATOM   4367  CA  SER C  77      17.660  52.648   8.320  1.00 22.48           C
ATOM   4368  C   SER C  77      18.811  52.071   9.139  1.00 26.83           C
ATOM   4369  O   SER C  77      18.641  51.837  10.334  1.00 23.34           O
ATOM   4370  CB  SER C  77      16.869  51.505   7.676  1.00 23.58           C
ATOM   4371  OG  SER C  77      15.760  52.064   7.014  1.00 28.34           O
ATOM   4372  H   SER C  77      18.059  53.376   6.354  1.00 22.85           H
ATOM   4373  HA  SER C  77      16.996  53.169   9.009  1.00 26.99           H
ATOM   4374  HB2 SER C  77      17.495  50.956   6.974  1.00 28.31           H
ATOM   4375  HB3 SER C  77      16.520  50.822   8.451  1.00 28.31           H
ATOM   4376  HG  SER C  77      15.871  51.887   6.071  1.00 34.02           H
ATOM   4377  N   TYR C  78      19.973  51.854   8.510  1.00 23.52           N
ATOM   4378  CA  TYR C  78      21.150  51.331   9.198  1.00 21.48           C
ATOM   4379  C   TYR C  78      21.587  52.257  10.346  1.00 19.71           C
ATOM   4380  O   TYR C  78      21.702  51.793  11.477  1.00 23.37           O
ATOM   4381  CB  TYR C  78      22.271  51.081   8.181  1.00 18.58           C
ATOM   4382  CG  TYR C  78      23.574  50.674   8.816  1.00 16.37           C
ATOM   4383  CD1 TYR C  78      23.739  49.333   9.184  1.00 17.51           C
ATOM   4384  CD2 TYR C  78      24.605  51.619   9.047  1.00 19.32           C
ATOM   4385  CE1 TYR C  78      24.928  48.910   9.770  1.00 17.60           C
ATOM   4386  CE2 TYR C  78      25.800  51.204   9.661  1.00 15.78           C
ATOM   4387  CZ  TYR C  78      25.944  49.854  10.043  1.00 14.47           C
ATOM   4388  OH  TYR C  78      27.048  49.415  10.684  1.00 18.45           O
ATOM   4389  H   TYR C  78      20.061  52.107   7.535  1.00 28.24           H
ATOM   4390  HA  TYR C  78      20.883  50.368   9.635  1.00 25.79           H
ATOM   4391  HB2 TYR C  78      21.940  50.301   7.494  1.00 22.31           H
ATOM   4392  HB3 TYR C  78      22.447  51.977   7.593  1.00 22.31           H
ATOM   4393  HD1 TYR C  78      22.947  48.620   9.004  1.00 21.03           H
ATOM   4394  HD2 TYR C  78      24.476  52.652   8.762  1.00 23.19           H
ATOM   4395  HE1 TYR C  78      25.054  47.872  10.037  1.00 21.13           H
ATOM   4396  HE2 TYR C  78      26.585  51.915   9.864  1.00 18.94           H
ATOM   4397  HH  TYR C  78      27.607  50.139  10.999  1.00 22.15           H
ATOM   4398  N   TRP C  79      21.798  53.550  10.066  1.00 17.85           N
ATOM   4399  CA  TRP C  79      22.241  54.506  11.069  1.00 20.11           C
ATOM   4400  C   TRP C  79      21.188  54.732  12.138  1.00 26.74           C
ATOM   4401  O   TRP C  79      21.535  54.775  13.312  1.00 21.40           O
ATOM   4402  CB  TRP C  79      22.631  55.815  10.417  1.00 19.37           C
ATOM   4403  CG  TRP C  79      23.879  55.715   9.618  1.00 17.56           C
ATOM   4404  CD1 TRP C  79      23.992  55.938   8.288  1.00 18.76           C
ATOM   4405  CD2 TRP C  79      25.209  55.314  10.074  1.00 19.25           C
ATOM   4406  NE1 TRP C  79      25.303  55.767   7.906  1.00 17.28           N
ATOM   4407  CE2 TRP C  79      26.088  55.337   8.953  1.00 16.31           C
ATOM   4408  CE3 TRP C  79      25.765  54.952  11.327  1.00 19.75           C
ATOM   4409  CZ2 TRP C  79      27.442  55.002   9.068  1.00 17.36           C
ATOM   4410  CZ3 TRP C  79      27.126  54.635  11.450  1.00 18.07           C
ATOM   4411  CH2 TRP C  79      27.961  54.630  10.318  1.00 19.82           C
ATOM   4412  H   TRP C  79      21.681  53.881   9.118  1.00 21.43           H
ATOM   4413  HA  TRP C  79      23.120  54.093  11.563  1.00 24.14           H
ATOM   4414  HB2 TRP C  79      21.812  56.155   9.789  1.00 23.26           H
ATOM   4415  HB3 TRP C  79      22.792  56.559  11.195  1.00 23.26           H
ATOM   4416  HD1 TRP C  79      23.187  56.238   7.634  1.00 22.52           H
ATOM   4417  HE1 TRP C  79      25.627  55.956   6.965  1.00 20.75           H
ATOM   4418  HE3 TRP C  79      25.133  54.924  12.199  1.00 23.72           H
ATOM   4419  HZ2 TRP C  79      28.070  54.996   8.200  1.00 20.84           H
ATOM   4420  HZ3 TRP C  79      27.529  54.356  12.414  1.00 21.70           H
ATOM   4421  HH2 TRP C  79      29.000  54.349  10.413  1.00 23.80           H
ATOM   4422  N   LYS C  80      19.915  54.871  11.742  1.00 24.83           N
ATOM   4423  CA  LYS C  80      18.835  55.133  12.698  1.00 33.45           C
ATOM   4424  C   LYS C  80      18.659  54.008  13.714  1.00 25.77           C
ATOM   4425  O   LYS C  80      18.389  54.306  14.880  1.00 32.08           O
ATOM   4426  CB  LYS C  80      17.527  55.446  11.961  1.00 26.02           C
ATOM   4427  CG  LYS C  80      17.579  56.848  11.331  1.00 27.31           C
ATOM   4428  CD  LYS C  80      16.250  57.210  10.645  1.00 37.10           C
ATOM   4429  CE  LYS C  80      15.242  57.770  11.655  1.00 41.01           C
ATOM   4430  H   LYS C  80      19.690  54.827  10.757  1.00 29.81           H
ATOM   4431  HA  LYS C  80      19.108  56.014  13.280  1.00 40.15           H
ATOM   4432  HB2 LYS C  80      16.710  55.428  12.683  1.00 31.24           H
ATOM   4433  HB3 LYS C  80      17.330  54.684  11.203  1.00 31.24           H
ATOM   4434  HG2 LYS C  80      18.386  56.910  10.601  1.00 32.78           H
ATOM   4435  HG3 LYS C  80      17.789  57.578  12.114  1.00 32.78           H
ATOM   4436  HD2 LYS C  80      15.817  56.322  10.181  1.00 44.54           H
ATOM   4437  HD3 LYS C  80      16.435  57.953   9.870  1.00 44.54           H
ATOM   4438  HE1 LYS C  80      15.584  58.744  12.008  1.00 49.23           H
ATOM   4439  HE3 LYS C  80      14.267  57.877  11.178  1.00 49.23           H
ATOM   4440  N   ALA C  81      18.855  52.749  13.309  1.00 24.46           N
ATOM   4441  CA  ALA C  81      18.789  51.598  14.207  1.00 30.03           C
ATOM   4442  C   ALA C  81      19.910  51.581  15.255  1.00 32.85           C
ATOM   4443  O   ALA C  81      19.772  50.891  16.258  1.00 29.22           O
ATOM   4444  CB  ALA C  81      18.789  50.298  13.414  1.00 31.67           C
ATOM   4445  H   ALA C  81      19.091  52.577  12.341  1.00 29.36           H
ATOM   4446  HA  ALA C  81      17.841  51.653  14.742  1.00 36.04           H
ATOM   4447  HB1 ALA C  81      18.730  49.445  14.090  1.00 38.02           H
ATOM   4448  HB2 ALA C  81      17.932  50.275  12.744  1.00 38.02           H
ATOM   4449  HB3 ALA C  81      19.700  50.227  12.826  1.00 38.02           H
ATOM   4450  N   LEU C  82      20.997  52.321  15.021  1.00 26.96           N
ATOM   4451  CA  LEU C  82      22.144  52.472  15.911  1.00 23.89           C
ATOM   4452  C   LEU C  82      22.004  53.733  16.766  1.00 25.64           C
ATOM   4453  O   LEU C  82      22.948  54.090  17.455  1.00 27.30           O
ATOM   4454  CB  LEU C  82      23.454  52.501  15.087  1.00 20.09           C
ATOM   4455  CG  LEU C  82      23.716  51.249  14.234  1.00 25.32           C
ATOM   4456  CD1 LEU C  82      24.952  51.489  13.352  1.00 22.57           C
ATOM   4457  CD2 LEU C  82      23.875  49.959  15.050  1.00 30.85           C
ATOM   4458  H   LEU C  82      21.026  52.859  14.166  1.00 32.37           H
ATOM   4459  HA  LEU C  82      22.191  51.625  16.595  1.00 28.69           H
ATOM   4460  HB2 LEU C  82      23.422  53.371  14.433  1.00 24.12           H
ATOM   4461  HB3 LEU C  82      24.297  52.642  15.758  1.00 24.12           H
ATOM   4462  HG  LEU C  82      22.869  51.103  13.571  1.00 30.39           H
ATOM   4463 HD11 LEU C  82      25.123  50.623  12.714  1.00 27.09           H
ATOM   4464 HD12 LEU C  82      24.786  52.358  12.715  1.00 27.09           H
ATOM   4465 HD13 LEU C  82      25.835  51.665  13.968  1.00 27.09           H
ATOM   4466 HD21 LEU C  82      23.954  49.108  14.374  1.00 37.03           H
ATOM   4467 HD22 LEU C  82      24.776  49.999  15.656  1.00 37.03           H
ATOM   4468 HD23 LEU C  82      23.012  49.803  15.694  1.00 37.03           H
ATOM   4469  N   GLY C  83      20.872  54.449  16.681  1.00 24.36           N
ATOM   4470  CA  GLY C  83      20.656  55.715  17.364  1.00 24.88           C
ATOM   4471  C   GLY C  83      21.394  56.906  16.764  1.00 28.42           C
ATOM   4472  O   GLY C  83      21.591  57.903  17.457  1.00 24.48           O
ATOM   4473  H   GLY C  83      20.125  54.109  16.091  1.00 29.24           H
ATOM   4474  HA2 GLY C  83      19.592  55.938  17.337  1.00 29.87           H
ATOM   4475  HA3 GLY C  83      20.978  55.599  18.400  1.00 29.87           H
ATOM   4476  N   ILE C  84      21.741  56.860  15.473  1.00 21.75           N
ATOM   4477  CA  ILE C  84      22.434  57.934  14.772  1.00 19.90           C
ATOM   4478  C   ILE C  84      21.500  58.530  13.721  1.00 24.57           C
ATOM   4479  O   ILE C  84      20.823  57.807  12.994  1.00 21.91           O
ATOM   4480  CB  ILE C  84      23.757  57.428  14.141  1.00 22.39           C
ATOM   4481  CG1 ILE C  84      24.777  56.994  15.224  1.00 30.51           C
ATOM   4482  CG2 ILE C  84      24.361  58.533  13.253  1.00 23.35           C
ATOM   4483  CD1 ILE C  84      25.925  56.104  14.711  1.00 21.52           C
ATOM   4484  H   ILE C  84      21.520  56.025  14.946  1.00 26.11           H
ATOM   4485  HA  ILE C  84      22.699  58.720  15.478  1.00 23.89           H
ATOM   4486  HB  ILE C  84      23.524  56.571  13.509  1.00 26.88           H
ATOM   4487 HG12 ILE C  84      25.193  57.880  15.708  1.00 36.63           H
ATOM   4488 HG13 ILE C  84      24.257  56.415  15.986  1.00 36.63           H
ATOM   4489 HG21 ILE C  84      25.338  58.226  12.900  1.00 28.03           H
ATOM   4490 HG22 ILE C  84      23.733  58.713  12.380  1.00 28.03           H
ATOM   4491 HG23 ILE C  84      24.468  59.459  13.816  1.00 28.03           H
ATOM   4492 HD11 ILE C  84      26.629  55.919  15.521  1.00 25.84           H
ATOM   4493 HD12 ILE C  84      25.520  55.149  14.381  1.00 25.84           H
ATOM   4494 HD13 ILE C  84      26.462  56.582  13.895  1.00 25.84           H
ATOM   4495  N   SER C  85      21.477  59.857  13.653  1.00 23.65           N
ATOM   4496  CA  SER C  85      20.686  60.595  12.678  1.00 20.60           C
ATOM   4497  C   SER C  85      21.570  60.928  11.482  1.00 20.95           C
ATOM   4498  O   SER C  85      22.423  61.813  11.575  1.00 25.73           O
ATOM   4499  CB  SER C  85      20.105  61.846  13.334  1.00 27.92           C
ATOM   4500  OG  SER C  85      19.227  62.439  12.399  1.00 35.45           O
ATOM   4501  H   SER C  85      22.059  60.390  14.285  1.00 28.39           H
ATOM   4502  HA  SER C  85      19.845  59.969  12.378  1.00 24.73           H
ATOM   4503  HB2 SER C  85      19.564  61.582  14.241  1.00 33.52           H
ATOM   4504  HB3 SER C  85      20.908  62.543  13.579  1.00 33.52           H
ATOM   4505  HG  SER C  85      18.974  63.306  12.724  1.00 42.56           H
ATOM   4506  N   PRO C  86      21.404  60.242  10.342  1.00 21.23           N
ATOM   4507  CA  PRO C  86      22.338  60.411   9.237  1.00 22.08           C
ATOM   4508  C   PRO C  86      21.913  61.521   8.284  1.00 24.55           C
ATOM   4509  O   PRO C  86      20.773  61.986   8.318  1.00 27.03           O
ATOM   4510  CB  PRO C  86      22.257  59.057   8.542  1.00 22.33           C
ATOM   4511  CG  PRO C  86      20.782  58.693   8.665  1.00 23.99           C
ATOM   4512  CD  PRO C  86      20.445  59.187  10.070  1.00 21.38           C
ATOM   4513  HA  PRO C  86      23.372  60.512   9.566  1.00 26.51           H
ATOM   4514  HB2 PRO C  86      22.609  59.066   7.515  1.00 26.81           H
ATOM   4515  HB3 PRO C  86      22.844  58.355   9.134  1.00 26.81           H
ATOM   4516  HG2 PRO C  86      20.206  59.205   7.893  1.00 28.80           H
ATOM   4517  HG3 PRO C  86      20.631  57.619   8.618  1.00 28.80           H
ATOM   4518  HD2 PRO C  86      19.419  59.555  10.088  1.00 25.67           H
ATOM   4519  HD3 PRO C  86      20.602  58.353  10.746  1.00 25.67           H
ATOM   4520  N   PHE C  87      22.850  61.935   7.427  1.00 21.08           N
ATOM   4521  CA  PHE C  87      22.649  62.962   6.434  1.00 18.15           C
ATOM   4522  C   PHE C  87      21.856  62.441   5.225  1.00 25.95           C
ATOM   4523  O   PHE C  87      20.931  63.110   4.767  1.00 19.77           O
ATOM   4524  CB  PHE C  87      23.988  63.529   5.996  1.00 17.92           C
ATOM   4525  CG  PHE C  87      23.850  64.629   4.971  1.00 21.93           C
ATOM   4526  CD1 PHE C  87      23.434  65.916   5.356  1.00 25.67           C
ATOM   4527  CD2 PHE C  87      24.076  64.358   3.611  1.00 25.34           C
ATOM   4528  CE1 PHE C  87      23.229  66.898   4.375  1.00 23.50           C
ATOM   4529  CE2 PHE C  87      23.891  65.352   2.630  1.00 21.08           C
ATOM   4530  CZ  PHE C  87      23.449  66.623   3.020  1.00 22.48           C
ATOM   4531  H   PHE C  87      23.762  61.506   7.468  1.00 25.31           H
ATOM   4532  HA  PHE C  87      22.079  63.773   6.892  1.00 21.80           H
ATOM   4533  HB2 PHE C  87      24.494  63.913   6.877  1.00 21.52           H
ATOM   4534  HB3 PHE C  87      24.589  62.722   5.575  1.00 21.52           H
ATOM   4535  HD1 PHE C  87      23.239  66.139   6.394  1.00 30.82           H
ATOM   4536  HD2 PHE C  87      24.368  63.369   3.318  1.00 30.42           H
ATOM   4537  HE1 PHE C  87      22.881  67.872   4.667  1.00 28.21           H
ATOM   4538  HE2 PHE C  87      24.070  65.131   1.589  1.00 25.31           H
ATOM   4539  HZ  PHE C  87      23.278  67.391   2.282  1.00 26.99           H
ATOM   4540  N   HIS C  88      22.254  61.289   4.667  1.00 19.78           N
ATOM   4541  CA  HIS C  88      21.688  60.818   3.408  1.00 18.17           C
ATOM   4542  C   HIS C  88      20.394  60.028   3.610  1.00 18.31           C
ATOM   4543  O   HIS C  88      20.236  59.289   4.580  1.00 20.02           O
ATOM   4544  CB  HIS C  88      22.705  59.945   2.656  1.00 18.76           C
ATOM   4545  CG  HIS C  88      24.002  60.650   2.373  1.00 16.55           C
ATOM   4546  ND1 HIS C  88      25.116  60.656   3.209  1.00 18.44           N
ATOM   4547  CD2 HIS C  88      24.254  61.431   1.296  1.00 21.01           C
ATOM   4548  CE1 HIS C  88      26.006  61.439   2.608  1.00 14.81           C
ATOM   4549  NE2 HIS C  88      25.516  61.937   1.464  1.00 19.52           N
ATOM   4550  H   HIS C  88      23.004  60.758   5.085  1.00 23.74           H
ATOM   4551  HA  HIS C  88      21.481  61.686   2.783  1.00 21.82           H
ATOM   4552  HB2 HIS C  88      22.262  59.653   1.707  1.00 22.52           H
ATOM   4553  HB3 HIS C  88      22.906  59.047   3.237  1.00 22.52           H
ATOM   4554  HD2 HIS C  88      23.571  61.635   0.487  1.00 25.22           H
ATOM   4555  HE1 HIS C  88      26.958  61.713   3.035  1.00 17.78           H
ATOM   4556  HE2 HIS C  88      25.991  62.592   0.858  1.00 23.44           H
ATOM   4557  N   GLU C  89      19.477  60.153   2.642  1.00 21.15           N
ATOM   4558  CA  GLU C  89      18.255  59.362   2.597  1.00 18.54           C
ATOM   4559  C   GLU C  89      18.516  57.912   2.234  1.00 23.86           C
ATOM   4560  O   GLU C  89      17.706  57.075   2.613  1.00 26.99           O
ATOM   4561  CB  GLU C  89      17.232  59.971   1.620  1.00 26.02           C
ATOM   4562  CG  GLU C  89      16.638  61.283   2.143  1.00 30.40           C
ATOM   4563  CD  GLU C  89      15.840  61.058   3.427  1.00 30.48           C
ATOM   4564  OE1 GLU C  89      14.919  60.211   3.402  1.00 39.23           O
ATOM   4565  OE2 GLU C  89      16.185  61.719   4.431  1.00 42.27           O1-
ATOM   4566  H   GLU C  89      19.655  60.785   1.876  1.00 25.39           H
ATOM   4567  HA  GLU C  89      17.825  59.378   3.597  1.00 22.26           H
ATOM   4568  HB2 GLU C  89      17.731  60.157   0.670  1.00 31.23           H
ATOM   4569  HB3 GLU C  89      16.428  59.256   1.434  1.00 31.23           H
ATOM   4570  HG2 GLU C  89      17.411  62.037   2.285  1.00 36.49           H
ATOM   4571  HG3 GLU C  89      15.936  61.608   1.378  1.00 36.49           H
ATOM   4572  N   HIS C  90      19.589  57.651   1.471  1.00 20.68           N
ATOM   4573  CA  HIS C  90      20.090  56.362   0.996  1.00 20.31           C
ATOM   4574  C   HIS C  90      21.412  56.591   0.252  1.00 21.99           C
ATOM   4575  O   HIS C  90      21.865  57.724   0.138  1.00 21.59           O
ATOM   4576  CB  HIS C  90      19.063  55.621   0.103  1.00 24.64           C
ATOM   4577  CG  HIS C  90      18.601  56.421  -1.076  1.00 36.12           C
ATOM   4578  ND1 HIS C  90      19.422  56.893  -2.100  1.00 42.80           N
ATOM   4579  CD2 HIS C  90      17.306  56.782  -1.319  1.00 40.02           C
ATOM   4580  CE1 HIS C  90      18.597  57.546  -2.926  1.00 43.90           C
ATOM   4581  NE2 HIS C  90      17.330  57.511  -2.479  1.00 46.12           N
ATOM   4582  H   HIS C  90      20.147  58.444   1.184  1.00 24.83           H
ATOM   4583  HA  HIS C  90      20.332  55.734   1.849  1.00 24.39           H
ATOM   4584  HB2 HIS C  90      18.191  55.342   0.687  1.00 29.58           H
ATOM   4585  HB3 HIS C  90      19.509  54.700  -0.268  1.00 29.58           H
ATOM   4586  HD2 HIS C  90      16.445  56.553  -0.709  1.00 48.04           H
ATOM   4587  HE1 HIS C  90      18.918  58.088  -3.796  1.00 52.70           H
ATOM   4588  HE2 HIS C  90      16.541  57.980  -2.903  1.00 55.36           H
ATOM   4589  N   ALA C  91      22.062  55.519  -0.215  1.00 19.59           N
ATOM   4590  CA  ALA C  91      23.213  55.591  -1.110  1.00 21.83           C
ATOM   4591  C   ALA C  91      22.824  54.793  -2.340  1.00 18.46           C
ATOM   4592  O   ALA C  91      22.206  53.741  -2.231  1.00 21.04           O
ATOM   4593  CB  ALA C  91      24.481  55.020  -0.454  1.00 21.01           C
ATOM   4594  H   ALA C  91      21.631  54.610  -0.109  1.00 23.52           H
ATOM   4595  HA  ALA C  91      23.413  56.621  -1.411  1.00 26.20           H
ATOM   4596  HB1 ALA C  91      25.299  55.010  -1.174  1.00 25.23           H
ATOM   4597  HB2 ALA C  91      24.770  55.650   0.383  1.00 25.23           H
ATOM   4598  HB3 ALA C  91      24.301  54.007  -0.101  1.00 25.23           H
ATOM   4599  N   GLU C  92      23.154  55.310  -3.508  1.00 18.11           N
ATOM   4600  CA  GLU C  92      22.804  54.685  -4.777  1.00 20.32           C
ATOM   4601  C   GLU C  92      24.060  54.537  -5.643  1.00 21.22           C
ATOM   4602  O   GLU C  92      24.917  55.419  -5.677  1.00 22.27           O
ATOM   4603  CB  GLU C  92      21.627  55.482  -5.390  1.00 26.60           C
ATOM   4604  CG  GLU C  92      21.510  55.486  -6.910  1.00 43.13           C
ATOM   4605  CD  GLU C  92      20.157  56.013  -7.423  1.00 42.78           C
ATOM   4606  OE1 GLU C  92      19.115  55.741  -6.778  1.00 48.79           O
ATOM   4607  OE2 GLU C  92      20.176  56.691  -8.473  1.00 46.98           O1-
ATOM   4608  H   GLU C  92      23.633  56.197  -3.540  1.00 21.74           H
ATOM   4609  HA  GLU C  92      22.421  53.689  -4.588  1.00 24.40           H
ATOM   4610  HB2 GLU C  92      20.711  55.068  -4.966  1.00 31.94           H
ATOM   4611  HB3 GLU C  92      21.677  56.519  -5.077  1.00 31.94           H
ATOM   4612  HG2 GLU C  92      22.326  56.064  -7.347  1.00 51.77           H
ATOM   4613  HG3 GLU C  92      21.609  54.453  -7.245  1.00 51.77           H
ATOM   4614  N   VAL C  93      24.163  53.407  -6.350  1.00 17.17           N
ATOM   4615  CA  VAL C  93      25.208  53.160  -7.340  1.00 15.67           C
ATOM   4616  C   VAL C  93      24.495  52.786  -8.629  1.00 17.96           C
ATOM   4617  O   VAL C  93      23.807  51.771  -8.657  1.00 17.27           O
ATOM   4618  CB  VAL C  93      26.177  52.062  -6.877  1.00 15.64           C
ATOM   4619  CG1 VAL C  93      27.307  51.909  -7.895  1.00 23.78           C
ATOM   4620  CG2 VAL C  93      26.792  52.362  -5.508  1.00 24.64           C
ATOM   4621  H   VAL C  93      23.446  52.703  -6.249  1.00 20.61           H
ATOM   4622  HA  VAL C  93      25.788  54.067  -7.502  1.00 18.82           H
ATOM   4623  HB  VAL C  93      25.643  51.118  -6.807  1.00 18.78           H
ATOM   4624 HG11 VAL C  93      27.968  51.099  -7.584  1.00 28.55           H
ATOM   4625 HG12 VAL C  93      26.910  51.667  -8.880  1.00 28.55           H
ATOM   4626 HG13 VAL C  93      27.877  52.836  -7.947  1.00 28.55           H
ATOM   4627 HG21 VAL C  93      27.550  51.619  -5.264  1.00 29.58           H
ATOM   4628 HG22 VAL C  93      27.233  53.355  -5.522  1.00 29.58           H
ATOM   4629 HG23 VAL C  93      26.020  52.329  -4.739  1.00 29.58           H
ATOM   4630  N   VAL C  94      24.669  53.574  -9.686  1.00 14.14           N
ATOM   4631  CA  VAL C  94      24.022  53.356 -10.975  1.00 16.57           C
ATOM   4632  C   VAL C  94      25.117  53.182 -12.008  1.00 15.90           C
ATOM   4633  O   VAL C  94      25.995  54.042 -12.106  1.00 18.41           O
ATOM   4634  CB  VAL C  94      23.102  54.526 -11.369  1.00 25.28           C
ATOM   4635  CG1 VAL C  94      22.342  54.192 -12.666  1.00 23.30           C
ATOM   4636  CG2 VAL C  94      22.085  54.807 -10.264  1.00 28.93           C
ATOM   4637  H   VAL C  94      25.249  54.396  -9.593  1.00 16.98           H
ATOM   4638  HA  VAL C  94      23.420  52.458 -10.932  1.00 19.89           H
ATOM   4639  HB  VAL C  94      23.701  55.425 -11.529  1.00 30.35           H
ATOM   4640 HG11 VAL C  94      21.712  55.034 -12.951  1.00 27.97           H
ATOM   4641 HG12 VAL C  94      23.030  53.986 -13.482  1.00 27.97           H
ATOM   4642 HG13 VAL C  94      21.717  53.314 -12.507  1.00 27.97           H
ATOM   4643 HG21 VAL C  94      21.412  55.605 -10.575  1.00 34.73           H
ATOM   4644 HG22 VAL C  94      21.507  53.909 -10.065  1.00 34.73           H
ATOM   4645 HG23 VAL C  94      22.607  55.123  -9.367  1.00 34.73           H
ATOM   4646  N   PHE C  95      25.070  52.090 -12.765  1.00 16.59           N
ATOM   4647  CA  PHE C  95      26.129  51.718 -13.690  1.00 14.49           C
ATOM   4648  C   PHE C  95      25.563  50.898 -14.837  1.00 19.00           C
ATOM   4649  O   PHE C  95      24.611  50.140 -14.669  1.00 18.33           O
ATOM   4650  CB  PHE C  95      27.194  50.946 -12.919  1.00 13.65           C
ATOM   4651  CG  PHE C  95      26.769  49.581 -12.416  1.00 17.00           C
ATOM   4652  CD1 PHE C  95      25.959  49.467 -11.264  1.00 23.95           C
ATOM   4653  CD2 PHE C  95      27.299  48.424 -13.016  1.00 16.41           C
ATOM   4654  CE1 PHE C  95      25.642  48.189 -10.762  1.00 17.69           C
ATOM   4655  CE2 PHE C  95      27.011  47.153 -12.484  1.00 20.29           C
ATOM   4656  CZ  PHE C  95      26.179  47.042 -11.359  1.00 18.04           C
ATOM   4657  H   PHE C  95      24.321  51.425 -12.629  1.00 19.92           H
ATOM   4658  HA  PHE C  95      26.598  52.611 -14.105  1.00 17.40           H
ATOM   4659  HB2 PHE C  95      28.070  50.829 -13.559  1.00 16.40           H
ATOM   4660  HB3 PHE C  95      27.504  51.549 -12.062  1.00 16.40           H
ATOM   4661  HD1 PHE C  95      25.587  50.349 -10.763  1.00 28.75           H
ATOM   4662  HD2 PHE C  95      27.958  48.509 -13.869  1.00 19.70           H
ATOM   4663  HE1 PHE C  95      25.023  48.094  -9.888  1.00 21.24           H
ATOM   4664  HE2 PHE C  95      27.443  46.268 -12.931  1.00 24.36           H
ATOM   4665  HZ  PHE C  95      25.967  46.068 -10.943  1.00 21.66           H
ATOM   4666  N   THR C  96      26.216  50.989 -15.994  1.00 19.73           N
ATOM   4667  CA  THR C  96      26.017  50.027 -17.069  1.00 19.04           C
ATOM   4668  C   THR C  96      26.853  48.778 -16.806  1.00 17.46           C
ATOM   4669  O   THR C  96      28.040  48.876 -16.533  1.00 20.74           O
ATOM   4670  CB  THR C  96      26.344  50.685 -18.423  1.00 17.92           C
ATOM   4671  OG1 THR C  96      25.564  51.835 -18.614  1.00 18.98           O
ATOM   4672  CG2 THR C  96      26.012  49.690 -19.533  1.00 24.52           C
ATOM   4673  H   THR C  96      26.995  51.629 -16.069  1.00 23.69           H
ATOM   4674  HA  THR C  96      24.960  49.759 -17.087  1.00 22.86           H
ATOM   4675  HB  THR C  96      27.402  50.950 -18.467  1.00 21.52           H
ATOM   4676  HG1 THR C  96      25.860  52.524 -18.010  1.00 22.79           H
ATOM   4677 HG21 THR C  96      26.248  50.137 -20.499  1.00 29.44           H
ATOM   4678 HG22 THR C  96      26.578  48.770 -19.404  1.00 29.44           H
ATOM   4679 HG23 THR C  96      24.944  49.467 -19.511  1.00 29.44           H
ATOM   4680  N   ALA C  97      26.244  47.591 -16.895  1.00 16.69           N
ATOM   4681  CA  ALA C  97      26.897  46.300 -16.695  1.00 16.61           C
ATOM   4682  C   ALA C  97      26.937  45.545 -18.020  1.00 17.28           C
ATOM   4683  O   ALA C  97      25.976  45.571 -18.778  1.00 21.14           O
ATOM   4684  CB  ALA C  97      26.117  45.463 -15.676  1.00 21.51           C
ATOM   4685  H   ALA C  97      25.268  47.576 -17.143  1.00 20.04           H
ATOM   4686  HA  ALA C  97      27.910  46.441 -16.317  1.00 19.94           H
ATOM   4687  HB1 ALA C  97      26.688  44.571 -15.423  1.00 25.82           H
ATOM   4688  HB2 ALA C  97      25.936  46.042 -14.773  1.00 25.82           H
ATOM   4689  HB3 ALA C  97      25.163  45.156 -16.097  1.00 25.82           H
ATOM   4690  N   ASN C  98      28.054  44.870 -18.257  1.00 17.42           N
ATOM   4691  CA  ASN C  98      28.262  43.905 -19.327  1.00 20.63           C
ATOM   4692  C   ASN C  98      28.096  44.546 -20.717  1.00 26.59           C
ATOM   4693  O   ASN C  98      27.663  43.873 -21.644  1.00 31.77           O
ATOM   4694  CB  ASN C  98      27.376  42.661 -19.106  1.00 23.85           C
ATOM   4695  CG  ASN C  98      27.466  42.132 -17.676  1.00 21.29           C
ATOM   4696  OD1 ASN C  98      28.533  41.741 -17.218  1.00 20.27           O
ATOM   4697  ND2 ASN C  98      26.337  42.082 -16.977  1.00 19.46           N
ATOM   4698  H   ASN C  98      28.800  44.963 -17.589  1.00 20.92           H
ATOM   4699  HA  ASN C  98      29.294  43.582 -19.236  1.00 24.77           H
ATOM   4700  HB2 ASN C  98      26.345  42.872 -19.377  1.00 28.63           H
ATOM   4701  HB3 ASN C  98      27.784  41.888 -19.759  1.00 28.63           H
ATOM   4702 HD21 ASN C  98      26.347  41.697 -16.044  1.00 23.37           H
ATOM   4703 HD22 ASN C  98      25.471  42.395 -17.389  1.00 23.37           H
ATOM   4704  N   ASP C  99      28.468  45.829 -20.851  1.00 27.54           N
ATOM   4705  CA  ASP C  99      28.330  46.645 -22.068  1.00 37.68           C
ATOM   4706  C   ASP C  99      29.233  46.137 -23.214  1.00 39.47           C
ATOM   4707  O   ASP C  99      28.926  46.371 -24.385  1.00 43.30           O
ATOM   4708  CB  ASP C  99      28.701  48.101 -21.716  1.00 32.59           C
ATOM   4709  CG  ASP C  99      28.444  49.083 -22.852  1.00 37.11           C
ATOM   4710  H   ASP C  99      28.882  46.287 -20.048  1.00 33.07           H
ATOM   4711  HA  ASP C  99      27.288  46.615 -22.387  1.00 45.23           H
ATOM   4712  HB2 ASP C  99      28.120  48.429 -20.864  1.00 39.13           H
ATOM   4713  HB3 ASP C  99      29.758  48.150 -21.453  1.00 39.13           H
ATOM   4714  N   SER C 100      30.360  45.509 -22.857  1.00 29.51           N
ATOM   4715  CA  SER C 100      31.444  45.033 -23.722  1.00 37.66           C
ATOM   4716  C   SER C 100      31.736  43.550 -23.464  1.00 28.27           C
ATOM   4717  O   SER C 100      32.872  43.090 -23.585  1.00 37.40           O
ATOM   4718  CB  SER C 100      32.707  45.867 -23.467  1.00 29.61           C
ATOM   4719  OG  SER C 100      32.440  47.238 -23.665  1.00 37.68           O
ATOM   4720  H   SER C 100      30.524  45.397 -21.866  1.00 35.43           H
ATOM   4721  HA  SER C 100      31.165  45.138 -24.771  1.00 45.21           H
ATOM   4722  HB2 SER C 100      33.066  45.701 -22.451  1.00 35.54           H
ATOM   4723  HB3 SER C 100      33.484  45.558 -24.168  1.00 35.54           H
ATOM   4724  HG  SER C 100      33.280  47.704 -23.705  1.00 45.23           H
ATOM   4725  N   GLY C 101      30.695  42.784 -23.129  1.00 31.50           N
ATOM   4726  CA  GLY C 101      30.806  41.386 -22.743  1.00 27.49           C
ATOM   4727  C   GLY C 101      30.702  41.201 -21.221  1.00 29.57           C
ATOM   4728  O   GLY C 101      30.769  42.176 -20.470  1.00 25.70           O
ATOM   4729  H   GLY C 101      29.788  43.220 -23.047  1.00 37.81           H
ATOM   4730  HA2 GLY C 101      29.988  40.853 -23.223  1.00 33.01           H
ATOM   4731  HA3 GLY C 101      31.754  40.968 -23.082  1.00 33.01           H
ATOM   4732  N   PRO C 102      30.549  39.960 -20.745  1.00 26.04           N
ATOM   4733  CA  PRO C 102      30.365  39.687 -19.322  1.00 26.42           C
ATOM   4734  C   PRO C 102      31.584  40.086 -18.511  1.00 27.40           C
ATOM   4735  O   PRO C 102      32.722  39.822 -18.891  1.00 20.69           O
ATOM   4736  CB  PRO C 102      30.181  38.172 -19.225  1.00 28.71           C
ATOM   4737  CG  PRO C 102      29.659  37.787 -20.611  1.00 37.00           C
ATOM   4738  CD  PRO C 102      30.435  38.729 -21.519  1.00 32.09           C
ATOM   4739  HA  PRO C 102      29.439  40.140 -18.971  1.00 31.72           H
ATOM   4740  HB2 PRO C 102      31.164  37.714 -19.102  1.00 34.47           H
ATOM   4741  HB3 PRO C 102      29.528  37.854 -18.415  1.00 34.47           H
ATOM   4742  HG2 PRO C 102      29.907  36.754 -20.859  1.00 44.41           H
ATOM   4743  HG3 PRO C 102      28.582  37.955 -20.669  1.00 44.41           H
ATOM   4744  HD2 PRO C 102      31.426  38.324 -21.727  1.00 38.52           H
ATOM   4745  HD3 PRO C 102      29.853  38.861 -22.430  1.00 38.52           H
ATOM   4746  N   ARG C 103      31.324  40.694 -17.357  1.00 21.72           N
ATOM   4747  CA  ARG C 103      32.334  41.020 -16.367  1.00 19.37           C
ATOM   4748  C   ARG C 103      31.836  40.621 -14.971  1.00 20.67           C
ATOM   4749  O   ARG C 103      30.632  40.421 -14.761  1.00 20.88           O
ATOM   4750  CB  ARG C 103      32.594  42.536 -16.414  1.00 17.87           C
ATOM   4751  CG  ARG C 103      33.090  43.088 -17.758  1.00 22.13           C
ATOM   4752  CD  ARG C 103      34.507  42.615 -18.069  1.00 27.62           C
ATOM   4753  NE  ARG C 103      35.024  43.286 -19.264  1.00 32.26           N
ATOM   4754  CZ  ARG C 103      34.839  42.873 -20.519  1.00 37.03           C
ATOM   4755  NH1 ARG C 103      34.245  41.710 -20.793  1.00 32.62           N
ATOM   4756  NH2 ARG C 103      35.261  43.642 -21.517  1.00 34.08           N1+
ATOM   4757  H   ARG C 103      30.360  40.901 -17.126  1.00 26.08           H
ATOM   4758  HA  ARG C 103      33.261  40.480 -16.568  1.00 23.26           H
ATOM   4759  HB2 ARG C 103      31.678  43.055 -16.170  1.00 21.46           H
ATOM   4760  HB3 ARG C 103      33.335  42.766 -15.651  1.00 21.46           H
ATOM   4761  HG2 ARG C 103      32.414  42.814 -18.563  1.00 26.57           H
ATOM   4762  HG3 ARG C 103      33.101  44.175 -17.683  1.00 26.57           H
ATOM   4763  HD2 ARG C 103      35.153  42.861 -17.226  1.00 33.16           H
ATOM   4764  HD3 ARG C 103      34.524  41.534 -18.201  1.00 33.16           H
ATOM   4765  HE  ARG C 103      35.470  44.187 -19.125  1.00 38.73           H
ATOM   4766 HH11 ARG C 103      33.939  41.109 -20.040  1.00 39.16           H
ATOM   4767 HH12 ARG C 103      34.126  41.417 -21.748  1.00 39.16           H
ATOM   4768 HH21 ARG C 103      35.732  44.517 -21.307  1.00 40.91           H
ATOM   4769 HH22 ARG C 103      35.128  43.348 -22.471  1.00 40.91           H
ATOM   4770  N   ARG C 104      32.774  40.484 -14.029  1.00 19.25           N
ATOM   4771  CA  ARG C 104      32.480  40.292 -12.609  1.00 16.82           C
ATOM   4772  C   ARG C 104      32.645  41.649 -11.924  1.00 18.31           C
ATOM   4773  O   ARG C 104      33.631  42.322 -12.189  1.00 19.28           O
ATOM   4774  CB  ARG C 104      33.409  39.264 -11.957  1.00 20.31           C
ATOM   4775  CG  ARG C 104      33.463  37.825 -12.518  1.00 31.18           C
ATOM   4776  CD  ARG C 104      32.298  37.400 -13.410  1.00 37.95           C
ATOM   4777  H   ARG C 104      33.738  40.648 -14.282  1.00 23.12           H
ATOM   4778  HA  ARG C 104      31.452  39.955 -12.478  1.00 20.20           H
ATOM   4779  HB2 ARG C 104      33.167  39.203 -10.895  1.00 24.38           H
ATOM   4780  HB3 ARG C 104      34.417  39.661 -12.026  1.00 24.38           H
ATOM   4781  HG2 ARG C 104      33.543  37.125 -11.684  1.00 37.43           H
ATOM   4782  HG3 ARG C 104      34.374  37.725 -13.110  1.00 37.43           H
ATOM   4783  HD1 ARG C 104      31.365  37.852 -13.084  1.00 45.56           H
ATOM   4784  HD3 ARG C 104      32.503  37.692 -14.441  1.00 45.56           H
ATOM   4785  N   TYR C 105      31.698  42.032 -11.064  1.00 16.17           N
ATOM   4786  CA  TYR C 105      31.629  43.361 -10.449  1.00 18.02           C
ATOM   4787  C   TYR C 105      31.617  43.189  -8.951  1.00 18.27           C
ATOM   4788  O   TYR C 105      30.813  42.427  -8.425  1.00 17.37           O
ATOM   4789  CB  TYR C 105      30.350  44.078 -10.863  1.00 12.85           C
ATOM   4790  CG  TYR C 105      30.275  44.398 -12.326  1.00 18.52           C
ATOM   4791  CD1 TYR C 105      29.854  43.412 -13.236  1.00 16.46           C
ATOM   4792  CD2 TYR C 105      30.667  45.670 -12.783  1.00 17.83           C
ATOM   4793  CE1 TYR C 105      29.738  43.731 -14.597  1.00 18.64           C
ATOM   4794  CE2 TYR C 105      30.652  45.956 -14.151  1.00 13.88           C
ATOM   4795  CZ  TYR C 105      30.175  44.988 -15.056  1.00 21.05           C
ATOM   4796  OH  TYR C 105      30.212  45.229 -16.387  1.00 19.58           O
ATOM   4797  H   TYR C 105      30.939  41.401 -10.859  1.00 19.42           H
ATOM   4798  HA  TYR C 105      32.478  43.975 -10.744  1.00 21.64           H
ATOM   4799  HB2 TYR C 105      29.491  43.461 -10.595  1.00 15.43           H
ATOM   4800  HB3 TYR C 105      30.269  45.005 -10.299  1.00 15.43           H
ATOM   4801  HD1 TYR C 105      29.640  42.413 -12.889  1.00 19.76           H
ATOM   4802  HD2 TYR C 105      31.026  46.401 -12.078  1.00 21.41           H
ATOM   4803  HE1 TYR C 105      29.417  42.978 -15.296  1.00 22.38           H
ATOM   4804  HE2 TYR C 105      31.021  46.897 -14.526  1.00 16.67           H
ATOM   4805  HH  TYR C 105      30.379  44.429 -16.893  1.00 23.51           H
ATOM   4806  N   THR C 106      32.452  43.966  -8.267  1.00 16.04           N
ATOM   4807  CA  THR C 106      32.422  44.096  -6.824  1.00 14.96           C
ATOM   4808  C   THR C 106      32.183  45.575  -6.585  1.00 17.76           C
ATOM   4809  O   THR C 106      32.946  46.398  -7.091  1.00 16.96           O
ATOM   4810  CB  THR C 106      33.730  43.590  -6.214  1.00 21.56           C
ATOM   4811  OG1 THR C 106      33.788  42.193  -6.348  1.00 23.76           O
ATOM   4812  CG2 THR C 106      33.838  43.943  -4.710  1.00 22.45           C
ATOM   4813  H   THR C 106      33.088  44.565  -8.774  1.00 19.26           H
ATOM   4814  HA  THR C 106      31.609  43.504  -6.414  1.00 17.97           H
ATOM   4815  HB  THR C 106      34.578  44.028  -6.738  1.00 25.88           H
ATOM   4816  HG1 THR C 106      34.706  41.913  -6.309  1.00 28.52           H
ATOM   4817 HG21 THR C 106      34.754  43.511  -4.304  1.00 26.95           H
ATOM   4818 HG22 THR C 106      33.866  45.024  -4.571  1.00 26.95           H
ATOM   4819 HG23 THR C 106      32.993  43.546  -4.159  1.00 26.95           H
ATOM   4820  N   ILE C 107      31.089  45.892  -5.903  1.00 15.01           N
ATOM   4821  CA  ILE C 107      30.666  47.241  -5.536  1.00 15.12           C
ATOM   4822  C   ILE C 107      30.896  47.352  -4.038  1.00 13.58           C
ATOM   4823  O   ILE C 107      30.260  46.643  -3.270  1.00 13.15           O
ATOM   4824  CB  ILE C 107      29.194  47.503  -5.933  1.00 13.67           C
ATOM   4825  CG1 ILE C 107      28.843  47.295  -7.434  1.00 21.04           C
ATOM   4826  CG2 ILE C 107      28.792  48.901  -5.424  1.00 15.78           C
ATOM   4827  CD1 ILE C 107      29.733  48.057  -8.391  0.64 19.57           C
ATOM   4828  H   ILE C 107      30.519  45.135  -5.559  1.00 18.03           H
ATOM   4829  HA  ILE C 107      31.300  47.976  -6.030  1.00 18.16           H
ATOM   4830  HB  ILE C 107      28.588  46.782  -5.386  1.00 16.42           H
ATOM   4831 HG12 ILE C 107      28.929  46.233  -7.673  1.00 25.26           H
ATOM   4832 HG13 ILE C 107      27.806  47.581  -7.617  1.00 25.26           H
ATOM   4833 HG21 ILE C 107      27.789  49.148  -5.767  1.00 18.94           H
ATOM   4834 HG22 ILE C 107      28.781  48.917  -4.335  1.00 18.94           H
ATOM   4835 HG23 ILE C 107      29.494  49.655  -5.779  1.00 18.94           H
ATOM   4836 HD11 ILE C 107      29.622  47.605  -9.372  0.00 23.49           H
ATOM   4837 HD12 ILE C 107      29.445  49.106  -8.399  0.00 23.49           H
ATOM   4838 HD13 ILE C 107      30.781  47.973  -8.114  0.00 23.49           H
ATOM   4839  N   ALA C 108      31.791  48.239  -3.614  1.00 11.85           N
ATOM   4840  CA  ALA C 108      32.173  48.378  -2.230  1.00 10.25           C
ATOM   4841  C   ALA C 108      31.681  49.800  -1.816  1.00 14.59           C
ATOM   4842  O   ALA C 108      31.871  50.795  -2.513  1.00 13.83           O
ATOM   4843  CB  ALA C 108      33.691  48.327  -2.042  1.00 14.98           C
ATOM   4844  H   ALA C 108      32.259  48.806  -4.291  1.00 14.24           H
ATOM   4845  HA  ALA C 108      31.710  47.598  -1.587  1.00 12.31           H
ATOM   4846  HB1 ALA C 108      33.976  48.430  -0.989  1.00 17.99           H
ATOM   4847  HB2 ALA C 108      34.098  47.376  -2.402  1.00 17.99           H
ATOM   4848  HB3 ALA C 108      34.201  49.129  -2.596  1.00 17.99           H
ATOM   4849  N   ALA C 109      30.984  49.918  -0.634  1.00 13.27           N
ATOM   4850  CA  ALA C 109      30.477  51.220  -0.156  1.00 10.79           C
ATOM   4851  C   ALA C 109      30.979  51.307   1.292  1.00 11.13           C
ATOM   4852  O   ALA C 109      30.878  50.386   2.100  1.00 12.61           O
ATOM   4853  CB  ALA C 109      28.965  51.300  -0.158  1.00 13.73           C
ATOM   4854  H   ALA C 109      30.772  49.113  -0.041  1.00 15.94           H
ATOM   4855  HA  ALA C 109      30.906  52.050  -0.800  1.00 12.96           H
ATOM   4856  HB1 ALA C 109      28.617  52.229   0.314  1.00 16.49           H
ATOM   4857  HB2 ALA C 109      28.569  51.293  -1.183  1.00 16.49           H
ATOM   4858  HB3 ALA C 109      28.506  50.456   0.377  1.00 16.49           H
ATOM   4859  N   LEU C 110      31.622  52.477   1.600  1.00 11.04           N
ATOM   4860  CA  LEU C 110      32.061  52.754   2.979  1.00 11.00           C
ATOM   4861  C   LEU C 110      31.158  53.890   3.487  1.00 13.91           C
ATOM   4862  O   LEU C 110      31.023  54.918   2.873  1.00 12.20           O
ATOM   4863  CB  LEU C 110      33.504  53.236   2.928  1.00 13.70           C
ATOM   4864  CG  LEU C 110      34.113  53.581   4.302  1.00 16.18           C
ATOM   4865  CD1 LEU C 110      34.229  52.359   5.214  1.00 18.17           C
ATOM   4866  CD2 LEU C 110      35.493  54.213   4.070  1.00 21.43           C
ATOM   4867  H   LEU C 110      31.643  53.297   0.966  1.00 13.26           H
ATOM   4868  HA  LEU C 110      31.945  51.824   3.609  1.00 13.22           H
ATOM   4869  HB2 LEU C 110      34.129  52.464   2.432  1.00 16.46           H
ATOM   4870  HB3 LEU C 110      33.563  54.128   2.268  1.00 16.46           H
ATOM   4871  HG  LEU C 110      33.459  54.339   4.801  1.00 19.43           H
ATOM   4872 HD11 LEU C 110      34.839  52.563   6.100  1.00 21.82           H
ATOM   4873 HD12 LEU C 110      33.242  52.019   5.553  1.00 21.82           H
ATOM   4874 HD13 LEU C 110      34.700  51.517   4.690  1.00 21.82           H
ATOM   4875 HD21 LEU C 110      35.957  54.518   5.015  1.00 25.73           H
ATOM   4876 HD22 LEU C 110      36.181  53.515   3.582  1.00 25.73           H
ATOM   4877 HD23 LEU C 110      35.421  55.107   3.441  1.00 25.73           H
ATOM   4878  N   LEU C 111      30.562  53.642   4.669  1.00  9.93           N
[truncated: 237,079 more chars]
