# Supplementary material for: High-throughput quantum-mechanics/molecular-mechanics (ONIOM) macromolecular crystallographic refinement with PHENIX/DivCon: the impact of mixed Hamiltonian methods on ligand and protein structure
Source: Acta Crystallogr D Struct Biol. 2018 Oct 29;74(Pt 11):1063–77. doi: 10.1107/S2059798318012913 (PMC6213575; doi:10.1107/S2059798318012913)
Supplement: Supplementary file 2 [file d-74-01063-sup2.gz › results_ONIOM/1TZ8-H.cif]

data_comp_list
_chem_comp.id	DES
_chem_comp.three_letter_code	DES
_chem_comp.name	1TZ8.B
_chem_comp.group	non-polymer
_chem_comp.number_atoms_all	40
_chem_comp.number_atoms_nh	20
_chem_comp.desc_level	?
#
data_comp_DES
#
loop_
_chem_comp_atom.comp_id
_chem_comp_atom.atom_id
_chem_comp_atom.type_symbol
_chem_comp_atom.type_energy
_chem_comp_atom.partial_charge
_chem_comp_atom.x
_chem_comp_atom.y
_chem_comp_atom.z
DES	CP9	C	CH3	-0.24	15.8960	63.5110	37.0920	
DES	HP91	H	HCH3	0.0800000000000002	15.0535	63.7558	37.7388	
DES	HP92	H	HCH3	0.0800000000000002	16.0566	64.3222	36.3819	
DES	HP93	H	HCH3	0.0800000000000002	16.7919	63.3759	37.6979	
DES	CP8	C	CH2	-0.0217999999999998	15.5990	62.2330	36.3390	
DES	HP81	H	HCH2	0.0800000000000002	14.7013	62.3714	35.7364	
DES	HP82	H	HCH2	0.0800000000000002	15.4366	61.4251	37.0525	
DES	CP7	C	C	-0.1666	16.7550	61.8740	35.4350	
DES	CP6	C	CR6	0.0284000000000002	18.1270	61.7880	36.0280	
DES	CP1	C	CR16	-0.15	18.5620	60.5690	36.5240	
DES	HP1	H	HCR6	0.15	17.9252	59.6994	36.4553	
DES	CP2	C	CR16	-0.15	19.8120	60.4670	37.1070	
DES	HP2	H	HCR6	0.15	20.1491	59.5178	37.4965	
DES	CP3	C	CR6	0.0825000000000002	20.6290	61.5750	37.1920	
DES	OP3	O	OH1	-0.5325	21.8580	61.4390	37.7810	
DES	HOP3	H	HOH1	0.45	22.3765	62.2455	37.8287	
DES	CP4	C	CR16	-0.15	20.1980	62.8080	36.7100	
DES	HP4	H	HCR6	0.15	20.8378	63.6746	36.7879	
DES	CP5	C	CR16	-0.15	18.9360	62.9190	36.1260	
DES	HP5	H	HCR6	0.15	18.5892	63.8716	35.7535	
DES	C7	C	C	-0.1666	16.5290	61.6470	34.1530	
DES	C6	C	CR6	0.0284000000000002	15.1150	61.7390	33.6570	
DES	C5	C	CR16	-0.15	14.7630	62.4820	32.5310	
DES	H5	H	HCR6	0.15	15.5158	63.0265	31.9803	
DES	C4	C	CR16	-0.15	13.4230	62.5160	32.1200	
DES	H4	H	HCR6	0.15	13.1436	63.0865	31.2466	
DES	C3	C	CR6	0.0825000000000002	12.4470	61.8160	32.8340	
DES	O3	O	OH1	-0.5325	11.1180	61.8350	32.4560	
DES	HO3	H	HOH1	0.45	10.5296	61.3231	33.0158	
DES	C2	C	CR16	-0.15	12.8100	61.0840	33.9530	
DES	H2	H	HCR6	0.15	12.0601	60.5408	34.5088	
DES	C1	C	CR16	-0.15	14.1380	61.0480	34.3610	
DES	H1	H	HCR6	0.15	14.4130	60.4764	35.2351	
DES	C8	C	CH2	-0.0217999999999998	17.6740	61.2560	33.2420	
DES	H81	H	HCH2	0.0800000000000002	18.5942	61.7393	33.5702	
DES	H82	H	HCH2	0.0800000000000002	17.4535	61.5527	32.2166	
DES	C9	C	CH3	-0.24	17.8200	59.7470	33.3270	
DES	H91	H	HCH3	0.0800000000000002	18.0402	59.4606	34.3554	
DES	H92	H	HCH3	0.0800000000000002	18.6335	59.4235	32.6777	
DES	H93	H	HCH3	0.0800000000000002	16.8911	59.2736	33.0089	
#
#
loop_
_chem_comp_tree.comp_id
_chem_comp_tree.atom_id
_chem_comp_tree.atom_back
_chem_comp_tree.atom_forward
_chem_comp_tree.connect_type
DES	CP9	?	HP91	START	
DES	HP91	CP9	?	?	
DES	HP92	CP9	?	?	
DES	HP93	CP9	?	?	
DES	CP8	CP9	HP81	?	
DES	HP81	CP8	?	?	
DES	HP82	CP8	?	?	
DES	CP7	CP8	CP6	?	
DES	CP6	CP7	CP1	?	
DES	CP1	CP6	HP1	?	
DES	HP1	CP1	?	?	
DES	CP2	CP1	HP2	?	
DES	HP2	CP2	?	?	
DES	CP3	CP2	CP4	?	
DES	CP4	CP3	HP4	?	
DES	HP4	CP4	?	?	
DES	CP5	CP4	HP5	?	
DES	HP5	CP5	?	?	
DES	OP3	CP3	HOP3	?	
DES	HOP3	OP3	?	?	
DES	C7	CP7	C8	?	
DES	C8	C7	H81	?	
DES	H81	C8	?	?	
DES	H82	C8	?	?	
DES	C9	C8	H91	?	
DES	H91	C9	?	?	
DES	H92	C9	?	?	
DES	H93	C9	?	?	
DES	C6	C7	C5	?	
DES	C5	C6	H5	?	
DES	H5	C5	?	?	
DES	C4	C5	H4	?	
DES	H4	C4	?	?	
DES	C3	C4	C2	?	
DES	C2	C3	H2	?	
DES	H2	C2	?	?	
DES	C1	C2	H1	?	
DES	H1	C1	?	?	
DES	O3	C3	HO3	?	
DES	HO3	O3	?	END	
DES	CP6	CP5	?	ADD	
DES	C6	C1	?	ADD	
#
#
loop_
_chem_comp_bond.comp_id
_chem_comp_bond.atom_id_1
_chem_comp_bond.atom_id_2
_chem_comp_bond.type
_chem_comp_bond.value_dist
_chem_comp_bond.value_dist_esd
DES	HP91	CP9	single	1.095	0.020	
DES	HP92	CP9	single	1.095	0.020	
DES	HP93	CP9	single	1.095	0.020	
DES	CP8	CP9	single	1.524	0.020	
DES	HP81	CP8	single	1.095	0.020	
DES	HP82	CP8	single	1.098	0.020	
DES	CP7	CP8	single	1.519	0.020	
DES	CP6	CP7	single	1.479	0.020	
DES	CP1	CP6	aromatic	1.402	0.020	
DES	HP1	CP1	single	1.088	0.020	
DES	CP2	CP1	aromatic	1.395	0.020	
DES	HP2	CP2	single	1.086	0.020	
DES	CP3	CP2	aromatic	1.392	0.020	
DES	CP4	CP3	aromatic	1.393	0.020	
DES	HP4	CP4	single	1.086	0.020	
DES	CP5	CP4	aromatic	1.395	0.020	
DES	HP5	CP5	single	1.088	0.020	
DES	OP3	CP3	single	1.367	0.020	
DES	HOP3	OP3	single	0.973	0.020	
DES	C7	CP7	double	1.356	0.020	
DES	C8	C7	single	1.519	0.020	
DES	H81	C8	single	1.095	0.020	
DES	H82	C8	single	1.098	0.020	
DES	C9	C8	single	1.524	0.020	
DES	H91	C9	single	1.095	0.020	
DES	H92	C9	single	1.095	0.020	
DES	H93	C9	single	1.095	0.020	
DES	C6	C7	single	1.479	0.020	
DES	C5	C6	aromatic	1.402	0.020	
DES	H5	C5	single	1.088	0.020	
DES	C4	C5	aromatic	1.395	0.020	
DES	H4	C4	single	1.086	0.020	
DES	C3	C4	aromatic	1.392	0.020	
DES	C2	C3	aromatic	1.393	0.020	
DES	H2	C2	single	1.086	0.020	
DES	C1	C2	aromatic	1.395	0.020	
DES	H1	C1	single	1.088	0.020	
DES	O3	C3	single	1.367	0.020	
DES	HO3	O3	single	0.973	0.020	
DES	CP6	CP5	aromatic	1.403	0.020	
DES	C6	C1	aromatic	1.403	0.020	
#
#
loop_
_chem_comp_angle.comp_id
_chem_comp_angle.atom_id_1
_chem_comp_angle.atom_id_2
_chem_comp_angle.atom_id_3
_chem_comp_angle.value_angle
_chem_comp_angle.value_angle_esd
DES	HP91	CP9	HP92	107.91	3.000	
DES	HP91	CP9	HP93	107.61	3.000	
DES	HP91	CP9	CP8	109.99	3.000	
DES	HP92	CP9	HP93	108.23	3.000	
DES	HP92	CP9	CP8	111.41	3.000	
DES	HP93	CP9	CP8	111.54	3.000	
DES	HP81	CP8	HP82	104.82	3.000	
DES	HP81	CP8	CP7	111.29	3.000	
DES	HP82	CP8	CP7	110.08	3.000	
DES	CP9	CP8	HP81	108.51	3.000	
DES	CP9	CP8	HP82	109.13	3.000	
DES	CP9	CP8	CP7	112.69	3.000	
DES	CP8	CP7	CP6	113.71	3.000	
DES	CP8	CP7	C7	125.60	3.000	
DES	CP6	CP7	C7	120.63	3.000	
DES	CP1	CP6	CP5	119.43	3.000	
DES	CP7	CP6	CP1	120.07	3.000	
DES	CP7	CP6	CP5	120.50	3.000	
DES	HP1	CP1	CP2	119.12	3.000	
DES	CP6	CP1	HP1	120.60	3.000	
DES	CP6	CP1	CP2	120.28	3.000	
DES	HP2	CP2	CP3	120.64	3.000	
DES	CP1	CP2	HP2	119.74	3.000	
DES	CP1	CP2	CP3	119.61	3.000	
DES	CP2	CP3	CP4	120.82	3.000	
DES	CP2	CP3	OP3	118.28	3.000	
DES	OP3	CP3	CP4	120.90	3.000	
DES	CP3	OP3	HOP3	108.53	3.000	
DES	HP4	CP4	CP5	119.58	3.000	
DES	CP3	CP4	HP4	120.87	3.000	
DES	CP3	CP4	CP5	119.55	3.000	
DES	CP4	CP5	HP5	119.11	3.000	
DES	CP6	CP5	HP5	120.59	3.000	
DES	CP6	CP5	CP4	120.31	3.000	
DES	C6	C7	C8	113.71	3.000	
DES	CP7	C7	C8	125.60	3.000	
DES	CP7	C7	C6	120.63	3.000	
DES	C5	C6	C1	119.43	3.000	
DES	C7	C6	C5	120.07	3.000	
DES	C7	C6	C1	120.50	3.000	
DES	H5	C5	C4	119.12	3.000	
DES	C6	C5	H5	120.60	3.000	
DES	C6	C5	C4	120.28	3.000	
DES	H4	C4	C3	120.64	3.000	
DES	C5	C4	H4	119.74	3.000	
DES	C5	C4	C3	119.61	3.000	
DES	C4	C3	C2	120.82	3.000	
DES	C4	C3	O3	118.28	3.000	
DES	O3	C3	C2	120.90	3.000	
DES	C3	O3	HO3	108.53	3.000	
DES	H2	C2	C1	119.58	3.000	
DES	C3	C2	H2	120.87	3.000	
DES	C3	C2	C1	119.55	3.000	
DES	C2	C1	H1	119.11	3.000	
DES	C6	C1	H1	120.59	3.000	
DES	C6	C1	C2	120.31	3.000	
DES	H81	C8	H82	104.82	3.000	
DES	H81	C8	C9	108.51	3.000	
DES	H82	C8	C9	109.13	3.000	
DES	C7	C8	H81	111.29	3.000	
DES	C7	C8	H82	110.08	3.000	
DES	C7	C8	C9	112.69	3.000	
DES	H91	C9	H92	107.91	3.000	
DES	H91	C9	H93	108.23	3.000	
DES	H92	C9	H93	107.61	3.000	
DES	C8	C9	H91	111.41	3.000	
DES	C8	C9	H92	109.99	3.000	
DES	C8	C9	H93	111.54	3.000	
#
#
loop_
_chem_comp_tor.comp_id
_chem_comp_tor.id
_chem_comp_tor.atom_id_1
_chem_comp_tor.atom_id_2
_chem_comp_tor.atom_id_3
_chem_comp_tor.atom_id_4
_chem_comp_tor.value_angle
_chem_comp_tor.value_angle_esd
_chem_comp_tor.period
DES	Var_1	HP91	CP9	CP8	HP81	53.43	0.0	0	
DES	Var_2	HP81	CP8	CP7	CP6	-153.85	0.0	0	
DES	Var_3	CP8	CP7	CP6	CP1	84.08	0.0	0	
DES	Var_4	CP8	CP7	C7	C8	180.00	0.0	0	
DES	CONST_1	CP1	CP6	CP5	HP5	179.85	20.0	1	
DES	CONST_2	CP7	CP6	CP1	HP1	-0.16	20.0	1	
DES	CONST_3	HP1	CP1	CP2	HP2	-0.07	20.0	1	
DES	CONST_4	HP2	CP2	CP3	CP4	179.96	20.0	1	
DES	CONST_5	CP2	CP3	CP4	HP4	-179.96	20.0	1	
DES	Var_5	CP2	CP3	OP3	HOP3	179.99	0.0	0	
DES	CONST_6	HP4	CP4	CP5	HP5	0.09	20.0	1	
DES	Var_6	C6	C7	C8	H81	153.85	0.0	0	
DES	Var_7	CP7	C7	C6	C5	93.36	0.0	0	
DES	CONST_7	C5	C6	C1	H1	-179.85	20.0	1	
DES	CONST_8	C7	C6	C5	H5	0.16	20.0	1	
DES	CONST_9	H5	C5	C4	H4	0.07	20.0	1	
DES	CONST_10	H4	C4	C3	C2	-179.96	20.0	1	
DES	CONST_11	C4	C3	C2	H2	179.96	20.0	1	
DES	Var_8	C4	C3	O3	HO3	-179.99	0.0	0	
DES	CONST_12	H2	C2	C1	H1	-0.09	20.0	1	
DES	Var_9	H81	C8	C9	H91	66.18	0.0	0	
#
#
loop_
_chem_comp_plane_atom.comp_id
_chem_comp_plane_atom.plane_id
_chem_comp_plane_atom.atom_id
_chem_comp_plane_atom.dist_esd
DES	plan-1	CP9	0.020	
DES	plan-1	CP8	0.020	
DES	plan-1	CP7	0.020	
DES	plan-1	C7	0.020	
DES	plan-1	C8	0.020	
DES	plan-1	C9	0.020	
DES	plan-2	CP8	0.020	
DES	plan-2	CP7	0.020	
DES	plan-2	CP6	0.020	
DES	plan-2	C7	0.020	
DES	plan-2	C6	0.020	
DES	plan-2	C8	0.020	
DES	plan-3	CP7	0.020	
DES	plan-3	CP6	0.020	
DES	plan-3	CP1	0.020	
DES	plan-3	CP2	0.020	
DES	plan-3	CP3	0.020	
DES	plan-3	OP3	0.020	
DES	plan-3	CP4	0.020	
DES	plan-3	CP5	0.020	
DES	plan-3	C7	0.020	
DES	plan-3	C6	0.020	
DES	plan-3	C5	0.020	
DES	plan-3	C4	0.020	
DES	plan-3	C3	0.020	
DES	plan-3	O3	0.020	
DES	plan-3	C2	0.020	
DES	plan-3	C1	0.020	
#
