# Supplementary material for: High-throughput quantum-mechanics/molecular-mechanics (ONIOM) macromolecular crystallographic refinement with PHENIX/DivCon: the impact of mixed Hamiltonian methods on ligand and protein structure
Source: Acta Crystallogr D Struct Biol. 2018 Oct 29;74(Pt 11):1063–77. doi: 10.1107/S2059798318012913 (PMC6213575; doi:10.1107/S2059798318012913)
Supplement: Supplementary file 2 [file d-74-01063-sup2.gz › results_ONIOM/1U1C-H_refine_001.pdb]

REMARK Date 2017-01-14 Time 05:47:18 EST -0500 (1484390838.12 s)
REMARK PHENIX refinement
REMARK 
REMARK ****************** INPUT FILES AND LABELS ******************************
REMARK Reflections:
REMARK   file name      : 1U1C.sf
REMARK   labels         : ['r1u1csf,wavelength_id=1,_refln.F_meas_au,_refln.F_meas_sigma_au']
REMARK R-free flags:
REMARK   file name      : 1U1C.sf
REMARK   label          : r1u1csf,wavelength_id=1,_refln.status
REMARK   test_flag_value: 0
REMARK Model file name(s): 
REMARK   /scratch/oleg/2711280.gondor.quantumbioinc.com/1U1C-H.pdb
REMARK 
REMARK ******************** REFINEMENT SUMMARY: QUICK FACTS *******************
REMARK Start: r_work = 0.2690 r_free = 0.2924 bonds = 0.011 angles = 1.493
REMARK Final: r_work = 0.2049 r_free = 0.2471 bonds = 0.013 angles = 1.757
REMARK ************************************************************************
REMARK 
REMARK ****************** REFINEMENT STATISTICS STEP BY STEP ******************
REMARK leading digit, like 1_, means number of macro-cycle                     
REMARK 0    : statistics at the very beginning when nothing is done yet        
REMARK 1_bss: bulk solvent correction and/or (anisotropic) scaling             
REMARK 1_xyz: refinement of coordinates                                        
REMARK 1_adp: refinement of ADPs (Atomic Displacement Parameters)              
REMARK 1_occ: refinement of occupancies                                        
REMARK ------------------------------------------------------------------------
REMARK  stage       r-work r-free bonds angles b_min b_max b_ave n_water shift
REMARK       0    : 0.3424 0.3632 0.011  1.49  15.1  71.2  22.7 1683      0.000
REMARK       1_bss: 0.2690 0.2924 0.011  1.49  26.6  82.8  34.3 1683      0.000
REMARK 1_settarget: 0.2690 0.2924 0.011  1.49  26.6  82.8  34.3 1683      0.000
REMARK       1_nqh: 0.2690 0.2924 0.011  1.49  26.6  82.8  34.3 1683      0.001
REMARK    1_weight: 0.2690 0.2924 0.011  1.49  26.6  82.8  34.3 1683      0.001
REMARK    1_checkH: 0.2693 0.2928 0.011  1.49  26.6  82.8  34.3 1683      0.449
REMARK    1_xyzrec: 0.2659 0.2960 0.013  1.90  26.6  82.8  34.3 1683      0.554
REMARK    1_checkH: 0.2660 0.2961 0.013  1.90  26.6  82.8  34.3 1683      0.556
REMARK       1_adp: 0.2191 0.2650 0.013  1.90  22.3  82.1  37.0 1683      0.556
REMARK   1_regHadp: 0.2179 0.2646 0.013  1.90  22.3  82.1  37.0 1683      0.556
REMARK       2_bss: 0.2175 0.2642 0.013  1.90  22.3  82.1  37.0 1683      0.556
REMARK 2_settarget: 0.2175 0.2642 0.013  1.90  22.3  82.1  37.0 1683      0.556
REMARK 2_updatecdl: 0.2175 0.2642 0.013  1.91  22.3  82.1  37.0 1683      0.556
REMARK       2_nqh: 0.2175 0.2642 0.013  1.91  22.3  82.1  37.0 1683      0.556
REMARK    2_weight: 0.2175 0.2642 0.013  1.91  22.3  82.1  37.0 1683      0.556
REMARK    2_checkH: 0.2175 0.2642 0.013  1.91  22.3  82.1  37.0 1683      0.556
REMARK    2_xyzrec: 0.2205 0.2635 0.013  1.75  22.3  82.1  37.0 1683      0.558
REMARK    2_checkH: 0.2205 0.2634 0.013  1.75  22.3  82.1  37.0 1683      0.558
REMARK       2_adp: 0.2120 0.2515 0.013  1.75  17.3  90.5  38.8 1683      0.558
REMARK   2_regHadp: 0.2124 0.2516 0.013  1.75  17.3  90.5  38.8 1683      0.558
REMARK       3_bss: 0.2123 0.2515 0.013  1.75  17.3  90.5  38.8 1683      0.558
REMARK 3_settarget: 0.2123 0.2515 0.013  1.75  17.3  90.5  38.8 1683      0.558
REMARK 3_updatecdl: 0.2123 0.2515 0.013  1.75  17.3  90.5  38.8 1683      0.558
REMARK       3_nqh: 0.2123 0.2515 0.013  1.75  17.3  90.5  38.8 1683      0.558
REMARK    3_weight: 0.2123 0.2515 0.013  1.75  17.3  90.5  38.8 1683      0.558
REMARK    3_checkH: 0.2123 0.2515 0.013  1.75  17.3  90.5  38.8 1683      0.558
REMARK    3_xyzrec: 0.2121 0.2517 0.013  1.76  17.3  90.5  38.8 1683      0.564
REMARK    3_checkH: 0.2121 0.2518 0.013  1.76  17.3  90.5  38.8 1683      0.564
REMARK       3_adp: 0.2052 0.2473 0.013  1.76  13.3  97.5  39.6 1683      0.564
REMARK   3_regHadp: 0.2051 0.2473 0.013  1.76  13.3  97.5  39.6 1683      0.564
REMARK         end: 0.2049 0.2471 0.013  1.76  13.3  97.5  39.6 1683      0.564
REMARK ------------------------------------------------------------------------
REMARK MODEL CONTENT.
REMARK  ELEMENT        ATOM RECORD COUNT   OCCUPANCY SUM
REMARK        C                     7105         7105.00
REMARK        H                    12437        12437.00
REMARK        O                     2586         2586.00
REMARK        N                     1966         1966.00
REMARK        P                        6            6.00
REMARK        S                       67           67.00
REMARK      K1+                        3            3.00
REMARK      O1-                      192          192.00
REMARK    TOTAL                    24362        24362.00
REMARK -----------------------------------------------------------------------
REMARK r_free_flags.md5.hexdigest aff671814bcda58a33366f4e7a8823d0
REMARK 
REMARK IF THIS FILE IS FOR PDB DEPOSITION: REMOVE ALL FROM THIS LINE UP.
REMARK   3
REMARK   3 REFINEMENT.
REMARK   3   PROGRAM     : PHENIX (1.11.1_2575: ???)
REMARK   3   AUTHORS     : Adams,Afonine,Bunkoczi,Burnley,Chen,Dar,Davis,
REMARK   3               : Draizen,Echols,Gildea,Gros,Grosse-Kunstleve,Headd,
REMARK   3               : Hintze,Hung,Ioerger,Liebschner,McCoy,McKee,Moriarty,
REMARK   3               : Oeffner,Poon,Read,Richardson,Richardson,Sacchettini,
REMARK   3               : Sauter,Sobolev,Storoni,Terwilliger,Williams,Zwart
REMARK   3
REMARK   3  REFINEMENT TARGET : ML
REMARK   3  
REMARK   3  DATA USED IN REFINEMENT.
REMARK   3   RESOLUTION RANGE HIGH (ANGSTROMS) : 2.200   
REMARK   3   RESOLUTION RANGE LOW  (ANGSTROMS) : 38.153  
REMARK   3   MIN(FOBS/SIGMA_FOBS)              : 1.00  
REMARK   3   COMPLETENESS FOR RANGE        (%) : 96.28 
REMARK   3   NUMBER OF REFLECTIONS             : 80250     
REMARK   3   NUMBER OF REFLECTIONS (NON-ANOMALOUS) : 80250     
REMARK   3  
REMARK   3  FIT TO DATA USED IN REFINEMENT.
REMARK   3   R VALUE     (WORKING + TEST SET) : 0.2091
REMARK   3   R VALUE            (WORKING SET) : 0.2049
REMARK   3   FREE R VALUE                     : 0.2471
REMARK   3   FREE R VALUE TEST SET SIZE   (%) : 10.05 
REMARK   3   FREE R VALUE TEST SET COUNT      : 8066      
REMARK   3  
REMARK   3  FIT TO DATA USED IN REFINEMENT (IN BINS).
REMARK   3   BIN  RESOLUTION RANGE  COMPL.    NWORK NFREE   RWORK  RFREE  CCWORK CCFREE
REMARK   3     1 38.1583 -  6.8234    0.99     2691   292  0.1667 0.1939   0.938  0.910
REMARK   3     2  6.8234 -  5.4209    1.00     2571   275  0.1912 0.2160   0.901  0.879
REMARK   3     3  5.4209 -  4.7371    1.00     2542   290  0.1727 0.2073   0.925  0.899
REMARK   3     4  4.7371 -  4.3046    0.99     2501   296  0.1555 0.1913   0.935  0.886
REMARK   3     5  4.3046 -  3.9964    0.99     2521   269  0.1695 0.2163   0.920  0.874
REMARK   3     6  3.9964 -  3.7610    0.99     2519   263  0.1881 0.2357   0.904  0.842
REMARK   3     7  3.7610 -  3.5728    0.99     2505   271  0.1972 0.2152   0.902  0.884
REMARK   3     8  3.5728 -  3.4174    0.99     2499   247  0.2030 0.2392   0.889  0.853
REMARK   3     9  3.4174 -  3.2859    0.99     2480   263  0.2189 0.2639   0.868  0.824
REMARK   3    10  3.2859 -  3.1726    0.98     2432   296  0.2249 0.2725   0.863  0.796
REMARK   3    11  3.1726 -  3.0734    0.98     2421   307  0.2132 0.2497   0.885  0.797
REMARK   3    12  3.0734 -  2.9856    0.97     2452   270  0.2136 0.2508   0.876  0.802
REMARK   3    13  2.9856 -  2.9070    0.98     2432   264  0.2210 0.2558   0.874  0.787
REMARK   3    14  2.9070 -  2.8361    0.98     2425   263  0.2258 0.2757   0.864  0.795
REMARK   3    15  2.8361 -  2.7717    0.97     2400   266  0.2307 0.2694   0.868  0.812
REMARK   3    16  2.7717 -  2.7127    0.97     2443   257  0.2300 0.2960   0.860  0.786
REMARK   3    17  2.7127 -  2.6585    0.96     2391   277  0.2348 0.3006   0.854  0.777
REMARK   3    18  2.6585 -  2.6083    0.97     2380   274  0.2430 0.3045   0.844  0.779
REMARK   3    19  2.6083 -  2.5617    0.96     2370   264  0.2336 0.2924   0.846  0.758
REMARK   3    20  2.5617 -  2.5183    0.96     2386   260  0.2355 0.2615   0.844  0.802
REMARK   3    21  2.5183 -  2.4777    0.94     2280   284  0.2307 0.2977   0.852  0.754
REMARK   3    22  2.4777 -  2.4396    0.95     2378   253  0.2434 0.2905   0.843  0.776
REMARK   3    23  2.4396 -  2.4037    0.94     2313   265  0.2506 0.2901   0.821  0.768
REMARK   3    24  2.4037 -  2.3699    0.94     2319   270  0.2502 0.3013   0.825  0.753
REMARK   3    25  2.3699 -  2.3378    0.93     2264   276  0.2471 0.2872   0.821  0.791
REMARK   3    26  2.3378 -  2.3075    0.92     2320   231  0.2563 0.3324   0.824  0.703
REMARK   3    27  2.3075 -  2.2786    0.92     2258   259  0.2566 0.3272   0.836  0.699
REMARK   3    28  2.2786 -  2.2512    0.91     2256   252  0.2606 0.3322   0.826  0.724
REMARK   3    29  2.2512 -  2.2250    0.91     2221   259  0.2674 0.2896   0.817  0.778
REMARK   3    30  2.2250 -  2.2000    0.90     2214   253  0.2648 0.3194   0.815  0.691
REMARK   3  
REMARK   3  BULK SOLVENT MODELLING.
REMARK   3   METHOD USED        : FLAT BULK SOLVENT MODEL
REMARK   3   SOLVENT RADIUS     : 1.11    
REMARK   3   SHRINKAGE RADIUS   : 0.90    
REMARK   3   GRID STEP FACTOR   : 4.00    
REMARK   3  
REMARK   3  ERROR ESTIMATES.
REMARK   3   COORDINATE ERROR (MAXIMUM-LIKELIHOOD BASED)     : 0.25    
REMARK   3   PHASE ERROR (DEGREES, MAXIMUM-LIKELIHOOD BASED) : 25.39   
REMARK   3  
REMARK   3  STRUCTURE FACTORS CALCULATION ALGORITHM : FFT
REMARK   3  
REMARK   3  RESTRAINTS LIBRARY
REMARK   3    GEOSTD + MON.LIB. + CDL v1.2
REMARK   3  
REMARK   3  DEVIATIONS FROM IDEAL VALUES.
REMARK   3                 RMSD     MAX  COUNT
REMARK   3   BOND      :  0.013   0.096  11551
REMARK   3   ANGLE     :  1.757   8.615  15693
REMARK   3   CHIRALITY :  0.093   0.331   1849
REMARK   3   PLANARITY :  0.012   0.079   2035
REMARK   3   DIHEDRAL  : 17.562 178.969   6853
REMARK   3   MIN NONBONDED DISTANCE : 2.019 
REMARK   3  
REMARK   3  MOLPROBITY STATISTICS.
REMARK   3   ALL-ATOM CLASHSCORE : 1.06
REMARK   3   RAMACHANDRAN PLOT:
REMARK   3     OUTLIERS : 0.54  %
REMARK   3     ALLOWED  : 2.16  %
REMARK   3     FAVORED  : 97.30 %
REMARK   3   ROTAMER OUTLIERS : 5.45 %
REMARK   3   CBETA DEVIATIONS : 0
REMARK   3   PEPTIDE PLANE:
REMARK   3     CIS-PROLINE     : 0
REMARK   3     CIS-GENERAL     : 0
REMARK   3     TWISTED PROLINE : 0
REMARK   3     TWISTED GENERAL : 0
REMARK   3  
REMARK   3  ATOMIC DISPLACEMENT PARAMETERS.
REMARK   3   WILSON B : 31.39
REMARK   3   RMS(B_ISO_OR_EQUIVALENT_BONDED) : 6.14
REMARK   3   ATOMS          NUMBER OF ATOMS
REMARK   3                    ISO.  ANISO. 
REMARK   3    ALL         :  24362       0
REMARK   3    ALL (NO H)  :  11925       0
REMARK   3    SOLVENT     :    561       0
REMARK   3    NON-SOLVENT :  11364       0
REMARK   3    HYDROGENS   :  12437       0
REMARK   3
REMARK   3
REMARK   3   OTHER REFINEMENT REMARKS:
REMARK   3   XRAY REFINEMENT USING QUANTUM MECHANICAL FUNCTIONAL
REMARK   3   PROGRAM      :QuantumBio DivCon 6 build-7.1.1-b4015.17
REMARK   3   AUTHORS      :BORBULEVYCH O.Y., PLUMLEY J., 
REMARK   3                :MARTIN, R.I., WESTERHOFF L.M. 
REMARK   3
REMARK   3   REFERENCE     :BORBULEVYCH O.Y., PLUMLEY J.A.,
REMARK   3                 :MARTIN, R.I., MERZ, K.M.,  WESTERHOFF L.M.
REMARK   3                 :ACTA CRYSTLLOGRAPHICA SECTION D, 2014, 
REMARK   3                 :V. D70, pp. 1233-1247
REMARK   3   QM METHOD(HAMILTONIAN): PM6 AMBERFF14
REMARK   3   REGION QM REFINEMENT: 
REMARK   3      MAIN/BUFFER QM REGION RADII (A): 3.0 / 0.0
REMARK   3      LIGAND / STRAIN ENERGY: BAU_A_5400 / 7.88 KCAL/MOLE
REMARK   3      LIGAND / STRAIN ENERGY: BAU_B_5011 / 8.83 KCAL/MOLE
REMARK   3      LIGAND / STRAIN ENERGY: BAU_C_5021 / 4.66 KCAL/MOLE
REMARK   3      LIGAND / STRAIN ENERGY: BAU_D_5031 / 7.33 KCAL/MOLE
REMARK   3      LIGAND / STRAIN ENERGY: BAU_E_5041 / 7.62 KCAL/MOLE
REMARK   3      LIGAND / STRAIN ENERGY: BAU_F_5051 / 5.87 KCAL/MOLE
REMARK   3
HELIX    1   1 ASN A   14  LEU A   16  5               Generated by MOE    3
HELIX    2   2 PRO A   28  ARG A   30  5               Generated by MOE    3
HELIX    3   3 VAL A   31  ALA A   35  1               Generated by MOE    5
HELIX    4   4 GLY A   71  GLN A   83  1               Generated by MOE   13
HELIX    5   5 ALA A  119  HIS A  122  5               Generated by MOE    4
HELIX    6   6 PHE A  134  ILE A  147  1               Generated by MOE   14
HELIX    7   7 PRO A  164  GLN A  166  5               Generated by MOE    3
HELIX    8   8 ARG A  178  PHE A  180  5               Generated by MOE    3
HELIX    9   9 SER A  183  ALA A  189  1               Generated by MOE    7
HELIX   10  10 SER A  199  ALA A  207  1               Generated by MOE    9
HELIX   11  11 ALA A  231  ARG A  250  1               Generated by MOE   20
HELIX   12  12 LYS B   13  LEU B   16  5               Generated by MOE    4
HELIX   13  13 PRO B   28  ARG B   30  5               Generated by MOE    3
HELIX   14  14 VAL B   31  ALA B   35  1               Generated by MOE    5
HELIX   15  15 GLY B   71  GLN B   83  1               Generated by MOE   13
HELIX   16  16 ALA B  119  HIS B  122  5               Generated by MOE    4
HELIX   17  17 PHE B  134  ILE B  147  1               Generated by MOE   14
HELIX   18  18 PRO B  164  GLN B  166  5               Generated by MOE    3
HELIX   19  19 ARG B  178  PHE B  180  5               Generated by MOE    3
HELIX   20  20 SER B  183  ALA B  189  1               Generated by MOE    7
HELIX   21  21 SER B  199  ALA B  207  1               Generated by MOE    9
HELIX   22  22 ALA B  231  ARG B  251  1               Generated by MOE   21
HELIX   23  23 LYS C   13  LEU C   16  1               Generated by MOE    4
HELIX   24  24 VAL C   31  ALA C   35  1               Generated by MOE    5
HELIX   25  25 GLY C   71  GLN C   83  1               Generated by MOE   13
HELIX   26  26 ALA C  119  HIS C  122  5               Generated by MOE    4
HELIX   27  27 PHE C  134  ILE C  147  1               Generated by MOE   14
HELIX   28  28 PRO C  164  GLN C  166  5               Generated by MOE    3
HELIX   29  29 ARG C  178  PHE C  180  5               Generated by MOE    3
HELIX   30  30 SER C  183  ALA C  189  1               Generated by MOE    7
HELIX   31  31 SER C  199  ALA C  207  1               Generated by MOE    9
HELIX   32  32 ALA C  231  LEU C  252  1               Generated by MOE   22
HELIX   33  33 LYS D   13  LEU D   16  1               Generated by MOE    4
HELIX   34  34 ARG D   30  ALA D   35  1               Generated by MOE    6
HELIX   35  35 GLY D   71  GLN D   83  1               Generated by MOE   13
HELIX   36  36 ALA D  119  HIS D  122  5               Generated by MOE    4
HELIX   37  37 PHE D  134  SER D  146  1               Generated by MOE   13
HELIX   38  38 PRO D  164  GLN D  166  5               Generated by MOE    3
HELIX   39  39 ARG D  178  PHE D  180  5               Generated by MOE    3
HELIX   40  40 SER D  183  ALA D  189  1               Generated by MOE    7
HELIX   41  41 SER D  199  ALA D  207  1               Generated by MOE    9
HELIX   42  42 LYS D  235  LEU D  252  1               Generated by MOE   18
HELIX   43  43 LYS E   13  LEU E   16  1               Generated by MOE    4
HELIX   44  44 PRO E   28  ARG E   30  5               Generated by MOE    3
HELIX   45  45 VAL E   31  ALA E   35  1               Generated by MOE    5
HELIX   46  46 GLY E   71  GLN E   83  1               Generated by MOE   13
HELIX   47  47 ALA E  119  HIS E  122  5               Generated by MOE    4
HELIX   48  48 PHE E  134  ILE E  147  1               Generated by MOE   14
HELIX   49  49 PRO E  164  GLN E  166  5               Generated by MOE    3
HELIX   50  50 ARG E  178  PHE E  180  5               Generated by MOE    3
HELIX   51  51 SER E  183  ALA E  189  1               Generated by MOE    7
HELIX   52  52 SER E  199  ALA E  207  1               Generated by MOE    9
HELIX   53  53 ALA E  231  ARG E  251  1               Generated by MOE   21
HELIX   54  54 LYS F   13  LEU F   16  1               Generated by MOE    4
HELIX   55  55 ARG F   30  ALA F   35  1               Generated by MOE    6
HELIX   56  56 GLY F   71  GLN F   83  1               Generated by MOE   13
HELIX   57  57 ALA F  119  HIS F  122  5               Generated by MOE    4
HELIX   58  58 PHE F  134  ILE F  147  1               Generated by MOE   14
HELIX   59  59 PRO F  164  GLN F  166  5               Generated by MOE    3
HELIX   60  60 ARG F  178  PHE F  180  5               Generated by MOE    3
HELIX   61  61 SER F  183  ALA F  189  1               Generated by MOE    7
HELIX   62  62 SER F  199  ALA F  207  1               Generated by MOE    9
HELIX   63  63 MET F  234  LEU F  252  1               Generated by MOE   19
SHEET    1       LEU A  21  PRO A  25                  Generated by MOE
SHEET    2       ASP A  39  HIS A  47                  Generated by MOE
SHEET    3       PHE A  50  LEU A  57                  Generated by MOE
SHEET    4       LYS A  60  VAL A  62                  Generated by MOE
SHEET    5       ILE A  63  VAL A  64                  Generated by MOE
SHEET    6       CYS A  65  CYS A  65                  Generated by MOE
SHEET    7       THR A  88  ALA A  97                  Generated by MOE
SHEET    8       VAL A 107  THR A 110                  Generated by MOE
SHEET    9       THR A 111  THR A 111                  Generated by MOE
SHEET   10       ALA A 112  LEU A 116                  Generated by MOE
SHEET   11       ALA A 130  VAL A 131                  Generated by MOE
SHEET   12       THR A 151  SER A 159                  Generated by MOE
SHEET   13       ASN A 194  GLU A 196                  Generated by MOE
SHEET   14       ARG A 212  VAL A 219                  Generated by MOE
SHEET   15       ILE A 220  ILE A 220                  Generated by MOE
SHEET   16       VAL A 221  ASN A 222                  Generated by MOE
SHEET   17       LEU B  21  PRO B  25                  Generated by MOE
SHEET   18       ASP B  39  HIS B  47                  Generated by MOE
SHEET   19       PHE B  50  LEU B  57                  Generated by MOE
SHEET   20       LYS B  60  VAL B  62                  Generated by MOE
SHEET   21       ILE B  63  VAL B  64                  Generated by MOE
SHEET   22       CYS B  65  CYS B  65                  Generated by MOE
SHEET   23       THR B  88  ALA B  97                  Generated by MOE
SHEET   24       VAL B 107  THR B 110                  Generated by MOE
SHEET   25       THR B 111  THR B 111                  Generated by MOE
SHEET   26       ALA B 112  LEU B 116                  Generated by MOE
SHEET   27       ALA B 130  VAL B 131                  Generated by MOE
SHEET   28       THR B 151  SER B 159                  Generated by MOE
SHEET   29       ASN B 194  GLU B 196                  Generated by MOE
SHEET   30       ARG B 212  VAL B 219                  Generated by MOE
SHEET   31       ILE B 220  ILE B 220                  Generated by MOE
SHEET   32       VAL B 221  ASN B 222                  Generated by MOE
SHEET   33       LEU C  21  PRO C  25                  Generated by MOE
SHEET   34       ASP C  39  HIS C  47                  Generated by MOE
SHEET   35       PHE C  50  GLU C  56                  Generated by MOE
SHEET   36       PRO C  61  VAL C  62                  Generated by MOE
SHEET   37       ILE C  63  VAL C  64                  Generated by MOE
SHEET   38       CYS C  65  CYS C  65                  Generated by MOE
SHEET   39       THR C  88  ALA C  97                  Generated by MOE
SHEET   40       VAL C 107  THR C 110                  Generated by MOE
SHEET   41       THR C 111  THR C 111                  Generated by MOE
SHEET   42       ALA C 112  LEU C 116                  Generated by MOE
SHEET   43       ALA C 130  VAL C 131                  Generated by MOE
SHEET   44       THR C 151  SER C 159                  Generated by MOE
SHEET   45       ASN C 194  GLU C 196                  Generated by MOE
SHEET   46       ARG C 212  VAL C 219                  Generated by MOE
SHEET   47       ILE C 220  ILE C 220                  Generated by MOE
SHEET   48       VAL C 221  ASN C 222                  Generated by MOE
SHEET   49       LEU D  21  PRO D  25                  Generated by MOE
SHEET   50       ASP D  39  HIS D  47                  Generated by MOE
SHEET   51       PHE D  50  LEU D  57                  Generated by MOE
SHEET   52       LYS D  60  VAL D  62                  Generated by MOE
SHEET   53       ILE D  63  VAL D  64                  Generated by MOE
SHEET   54       CYS D  65  CYS D  65                  Generated by MOE
SHEET   55       THR D  88  ALA D  97                  Generated by MOE
SHEET   56       VAL D 107  THR D 110                  Generated by MOE
SHEET   57       THR D 111  THR D 111                  Generated by MOE
SHEET   58       ALA D 112  LEU D 116                  Generated by MOE
SHEET   59       ALA D 130  VAL D 131                  Generated by MOE
SHEET   60       THR D 151  SER D 159                  Generated by MOE
SHEET   61       ASN D 194  GLU D 196                  Generated by MOE
SHEET   62       ARG D 212  VAL D 219                  Generated by MOE
SHEET   63       ILE D 220  ILE D 220                  Generated by MOE
SHEET   64       VAL D 221  ASN D 222                  Generated by MOE
SHEET   65       LEU E  21  PRO E  25                  Generated by MOE
SHEET   66       ASP E  39  HIS E  47                  Generated by MOE
SHEET   67       PHE E  50  LEU E  57                  Generated by MOE
SHEET   68       LYS E  60  VAL E  62                  Generated by MOE
SHEET   69       ILE E  63  VAL E  64                  Generated by MOE
SHEET   70       CYS E  65  CYS E  65                  Generated by MOE
SHEET   71       THR E  88  ALA E  97                  Generated by MOE
SHEET   72       VAL E 107  THR E 110                  Generated by MOE
SHEET   73       THR E 111  THR E 111                  Generated by MOE
SHEET   74       ALA E 112  LEU E 116                  Generated by MOE
SHEET   75       ALA E 130  VAL E 131                  Generated by MOE
SHEET   76       THR E 151  SER E 159                  Generated by MOE
SHEET   77       ASN E 194  GLU E 196                  Generated by MOE
SHEET   78       ARG E 212  VAL E 219                  Generated by MOE
SHEET   79       ILE E 220  ILE E 220                  Generated by MOE
SHEET   80       VAL E 221  ASN E 222                  Generated by MOE
SHEET   81       LEU F  21  PRO F  25                  Generated by MOE
SHEET   82       ASP F  39  HIS F  47                  Generated by MOE
SHEET   83       PHE F  50  LEU F  57                  Generated by MOE
SHEET   84       LYS F  60  VAL F  62                  Generated by MOE
SHEET   85       ILE F  63  VAL F  64                  Generated by MOE
SHEET   86       CYS F  65  CYS F  65                  Generated by MOE
SHEET   87       THR F  88  ALA F  97                  Generated by MOE
SHEET   88       VAL F 107  THR F 110                  Generated by MOE
SHEET   89       THR F 111  THR F 111                  Generated by MOE
SHEET   90       ALA F 112  LEU F 116                  Generated by MOE
SHEET   91       ALA F 130  VAL F 131                  Generated by MOE
SHEET   92       THR F 151  SER F 159                  Generated by MOE
SHEET   93       ASN F 194  GLU F 196                  Generated by MOE
SHEET   94       ARG F 212  VAL F 219                  Generated by MOE
SHEET   95       ILE F 220  ILE F 220                  Generated by MOE
SHEET   96       VAL F 221  ASN F 222                  Generated by MOE
CRYST1   91.369  125.965  141.334  90.00  90.00  90.00 P 21 21 21
SCALE1      0.010945  0.000000  0.000000        0.00000
SCALE2      0.000000  0.007939  0.000000        0.00000
SCALE3      0.000000  0.000000  0.007075        0.00000
ATOM      1  N   MET A   1     -21.470  79.701  67.375  1.00 69.89           N
ATOM      2  CA  MET A   1     -22.350  80.881  67.554  1.00 68.23           C
ATOM      3  C   MET A   1     -21.723  82.193  67.034  1.00 61.23           C
ATOM      4  O   MET A   1     -22.429  83.196  66.936  1.00 59.15           O
ATOM      5  CB  MET A   1     -22.831  81.002  69.019  1.00 54.33           C
ATOM      6  CG  MET A   1     -21.852  81.672  69.998  1.00 58.03           C
ATOM      7  SD  MET A   1     -22.607  82.166  71.577  1.00 61.51           S
ATOM      8  CE  MET A   1     -22.006  80.864  72.682  1.00 42.93           C
ATOM      9  H1  MET A   1     -21.197  79.622  66.404  1.00 83.87           H
ATOM     10  H2  MET A   1     -21.965  78.860  67.639  1.00 83.87           H
ATOM     11  HA  MET A   1     -23.248  80.719  66.957  1.00 81.87           H
ATOM     12  HB2 MET A   1     -23.077  80.010  69.402  1.00 65.20           H
ATOM     13  HB3 MET A   1     -23.751  81.588  69.013  1.00 65.20           H
ATOM     14  HG2 MET A   1     -21.449  82.577  69.547  1.00 69.63           H
ATOM     15  HG3 MET A   1     -21.021  80.991  70.191  1.00 69.63           H
ATOM     16  HE1 MET A   1     -22.325  79.888  72.318  1.00 51.52           H
ATOM     17  HE2 MET A   1     -20.918  80.905  72.729  1.00 51.52           H
ATOM     18  HE3 MET A   1     -22.410  81.029  73.682  1.00 51.52           H
ATOM     19  N   SER A   2     -20.416  82.181  66.721  1.00 47.66           N
ATOM     20  CA  SER A   2     -19.603  83.354  66.378  1.00 52.23           C
ATOM     21  C   SER A   2     -18.206  82.957  65.842  1.00 56.88           C
ATOM     22  O   SER A   2     -17.833  81.784  65.890  1.00 66.14           O
ATOM     23  CB  SER A   2     -19.526  84.299  67.597  1.00 68.38           C
ATOM     24  OG  SER A   2     -19.141  83.611  68.774  1.00 71.57           O
ATOM     25  H   SER A   2     -19.914  81.312  66.831  1.00 57.20           H
ATOM     26  HA  SER A   2     -20.102  83.898  65.576  1.00 62.68           H
ATOM     27  HB2 SER A   2     -18.809  85.097  67.400  1.00 82.06           H
ATOM     28  HB3 SER A   2     -20.500  84.761  67.759  1.00 82.06           H
ATOM     29  HG  SER A   2     -19.124  84.242  69.500  1.00 85.88           H
ATOM     30  N   LYS A   3     -17.461  83.934  65.289  1.00 45.43           N
ATOM     31  CA  LYS A   3     -16.079  83.798  64.793  1.00 52.58           C
ATOM     32  C   LYS A   3     -15.201  84.967  65.257  1.00 55.63           C
ATOM     33  O   LYS A   3     -14.058  84.749  65.653  1.00 41.80           O
ATOM     34  CB  LYS A   3     -16.063  83.671  63.257  1.00 55.53           C
ATOM     35  CG  LYS A   3     -14.665  83.721  62.611  1.00 37.95           C
ATOM     36  CD  LYS A   3     -13.822  82.462  62.887  1.00 52.94           C
ATOM     37  CE  LYS A   3     -13.576  81.650  61.612  1.00 57.10           C
ATOM     38  NZ  LYS A   3     -12.630  82.327  60.705  1.00 57.92           N1+
ATOM     39  H   LYS A   3     -17.852  84.865  65.279  1.00 54.52           H
ATOM     40  HA  LYS A   3     -15.640  82.896  65.221  1.00 63.09           H
ATOM     41  HB2 LYS A   3     -16.555  82.739  62.977  1.00 66.63           H
ATOM     42  HB3 LYS A   3     -16.643  84.493  62.835  1.00 66.63           H
ATOM     43  HG2 LYS A   3     -14.811  83.826  61.537  1.00 45.54           H
ATOM     44  HG3 LYS A   3     -14.118  84.606  62.935  1.00 45.54           H
ATOM     45  HD2 LYS A   3     -12.865  82.761  63.315  1.00 63.53           H
ATOM     46  HD3 LYS A   3     -14.322  81.819  63.612  1.00 63.53           H
ATOM     47  HE2 LYS A   3     -13.182  80.671  61.888  1.00 68.52           H
ATOM     48  HE3 LYS A   3     -14.527  81.507  61.096  1.00 68.52           H
ATOM     49  HZ1 LYS A   3     -12.530  81.794  59.852  1.00 69.50           H
ATOM     50  HZ2 LYS A   3     -12.968  83.255  60.487  1.00 69.50           H
ATOM     51  HZ3 LYS A   3     -11.729  82.407  61.159  1.00 69.50           H
ATOM     52  N   SER A   4     -15.736  86.192  65.198  1.00 42.47           N
ATOM     53  CA  SER A   4     -15.120  87.382  65.770  1.00 34.91           C
ATOM     54  C   SER A   4     -16.198  88.441  65.999  1.00 34.25           C
ATOM     55  O   SER A   4     -17.011  88.711  65.117  1.00 34.08           O
ATOM     56  CB  SER A   4     -14.002  87.902  64.855  1.00 37.35           C
ATOM     57  OG  SER A   4     -13.316  88.963  65.484  1.00 34.52           O
ATOM     58  H   SER A   4     -16.659  86.305  64.808  1.00 50.97           H
ATOM     59  HA  SER A   4     -14.678  87.109  66.728  1.00 41.90           H
ATOM     60  HB2 SER A   4     -13.295  87.098  64.649  1.00 44.82           H
ATOM     61  HB3 SER A   4     -14.424  88.258  63.915  1.00 44.82           H
ATOM     62  HG  SER A   4     -13.537  89.788  65.038  1.00 41.43           H
ATOM     63  N   ASP A   5     -16.174  89.030  67.193  1.00 33.39           N
ATOM     64  CA  ASP A   5     -17.020  90.141  67.610  1.00 34.03           C
ATOM     65  C   ASP A   5     -16.350  91.513  67.401  1.00 37.26           C
ATOM     66  O   ASP A   5     -16.963  92.538  67.696  1.00 32.07           O
ATOM     67  CB  ASP A   5     -17.448  89.922  69.070  1.00 38.80           C
ATOM     68  CG  ASP A   5     -18.339  88.703  69.335  1.00 32.53           C
ATOM     69  OD1 ASP A   5     -18.574  88.437  70.535  1.00 33.30           O
ATOM     70  OD2 ASP A   5     -18.775  88.037  68.372  1.00 33.70           O1-
ATOM     71  H   ASP A   5     -15.459  88.746  67.847  1.00 40.07           H
ATOM     72  HA  ASP A   5     -17.925  90.132  67.003  1.00 40.83           H
ATOM     73  HB2 ASP A   5     -16.571  89.850  69.711  1.00 46.56           H
ATOM     74  HB3 ASP A   5     -17.970  90.803  69.445  1.00 46.56           H
ATOM     75  N   VAL A   6     -15.096  91.534  66.917  1.00 31.96           N
ATOM     76  CA  VAL A   6     -14.296  92.743  66.701  1.00 31.36           C
ATOM     77  C   VAL A   6     -13.606  92.744  65.327  1.00 31.09           C
ATOM     78  O   VAL A   6     -13.559  91.728  64.633  1.00 30.95           O
ATOM     79  CB  VAL A   6     -13.274  92.950  67.840  1.00 32.31           C
ATOM     80  CG1 VAL A   6     -13.961  93.243  69.179  1.00 31.25           C
ATOM     81  CG2 VAL A   6     -12.314  91.762  67.997  1.00 32.00           C
ATOM     82  H   VAL A   6     -14.658  90.652  66.695  1.00 38.36           H
ATOM     83  HA  VAL A   6     -14.969  93.597  66.709  1.00 37.64           H
ATOM     84  HB  VAL A   6     -12.681  93.827  67.601  1.00 38.77           H
ATOM     85 HG11 VAL A   6     -13.211  93.418  69.946  1.00 37.50           H
ATOM     86 HG12 VAL A   6     -14.575  94.138  69.084  1.00 37.50           H
ATOM     87 HG13 VAL A   6     -14.589  92.409  69.482  1.00 37.50           H
ATOM     88 HG21 VAL A   6     -11.578  91.992  68.765  1.00 38.40           H
ATOM     89 HG22 VAL A   6     -12.858  90.868  68.292  1.00 38.40           H
ATOM     90 HG23 VAL A   6     -11.793  91.575  67.060  1.00 38.40           H
ATOM     91  N   PHE A   7     -13.118  93.919  64.917  1.00 35.42           N
ATOM     92  CA  PHE A   7     -12.621  94.168  63.571  1.00 34.34           C
ATOM     93  C   PHE A   7     -11.192  93.605  63.294  1.00 30.12           C
ATOM     94  O   PHE A   7     -10.914  93.200  62.179  1.00 36.45           O
ATOM     95  CB  PHE A   7     -12.632  95.673  63.231  1.00 31.91           C
ATOM     96  CG  PHE A   7     -13.994  96.214  62.875  1.00 30.15           C
ATOM     97  CD1 PHE A   7     -14.410  97.452  63.385  1.00 30.08           C
ATOM     98  CD2 PHE A   7     -14.830  95.529  61.980  1.00 30.93           C
ATOM     99  CE1 PHE A   7     -15.638  98.000  63.005  1.00 36.09           C
ATOM    100  CE2 PHE A   7     -16.063  96.073  61.611  1.00 38.83           C
ATOM    101  CZ  PHE A   7     -16.470  97.311  62.119  1.00 33.03           C
ATOM    102  H   PHE A   7     -13.218  94.694  65.535  1.00 42.50           H
ATOM    103  HA  PHE A   7     -13.266  93.622  62.816  1.00 41.21           H
ATOM    104  HB2 PHE A   7     -12.191  96.257  64.061  1.00 38.29           H
ATOM    105  HB3 PHE A   7     -11.953  95.856  62.362  1.00 38.29           H
ATOM    106  HD1 PHE A   7     -13.773  98.002  64.070  1.00 36.10           H
ATOM    107  HD2 PHE A   7     -14.512  94.573  61.568  1.00 37.12           H
ATOM    108  HE1 PHE A   7     -15.944  98.973  63.393  1.00 43.31           H
ATOM    109  HE2 PHE A   7     -16.704  95.535  60.919  1.00 46.60           H
ATOM    110  HZ  PHE A   7     -17.420  97.750  61.822  1.00 39.63           H
ATOM    111  N   HIS A   8     -10.281  93.473  64.350  1.00 29.87           N
ATOM    112  CA  HIS A   8      -8.858  93.203  64.065  1.00 37.05           C
ATOM    113  C   HIS A   8      -8.354  91.922  64.772  1.00 29.75           C
ATOM    114  O   HIS A   8      -7.700  91.121  64.149  1.00 32.16           O
ATOM    115  CB  HIS A   8      -7.940  94.379  64.474  1.00 29.56           C
ATOM    116  CG  HIS A   8      -8.149  95.551  63.598  1.00 29.33           C
ATOM    117  ND1 HIS A   8      -8.991  96.630  63.933  1.00 28.95           N
ATOM    118  CD2 HIS A   8      -7.626  95.852  62.339  1.00 29.09           C
ATOM    119  CE1 HIS A   8      -8.944  97.547  62.873  1.00 28.91           C
ATOM    120  NE2 HIS A   8      -8.128  97.078  61.902  1.00 28.90           N
ATOM    121  H   HIS A   8     -10.494  93.899  65.253  1.00 35.85           H
ATOM    122  HA  HIS A   8      -8.745  93.033  62.948  1.00 44.46           H
ATOM    123  HB2 HIS A   8      -6.872  94.055  64.394  1.00 35.48           H
ATOM    124  HB3 HIS A   8      -8.070  94.643  65.542  1.00 35.48           H
ATOM    125  HD1 HIS A   8      -9.506  96.717  64.793  1.00 34.74           H
ATOM    126  HD2 HIS A   8      -6.935  95.272  61.750  1.00 34.91           H
ATOM    127  HE1 HIS A   8      -9.489  98.482  62.864  1.00 34.70           H
ATOM    128  N   LEU A   9      -8.686  91.788  66.076  1.00 29.77           N
ATOM    129  CA  LEU A   9      -8.146  90.775  66.997  1.00 35.38           C
ATOM    130  C   LEU A   9      -8.574  89.337  66.668  1.00 30.04           C
ATOM    131  O   LEU A   9      -7.901  88.406  67.102  1.00 31.22           O
ATOM    132  CB  LEU A   9      -8.530  91.065  68.470  1.00 29.72           C
ATOM    133  CG  LEU A   9      -8.189  92.447  69.061  1.00 29.56           C
ATOM    134  CD1 LEU A   9      -8.477  92.472  70.570  1.00 30.55           C
ATOM    135  CD2 LEU A   9      -6.733  92.850  68.830  1.00 29.50           C
ATOM    136  H   LEU A   9      -9.256  92.517  66.489  1.00 35.73           H
ATOM    137  HA  LEU A   9      -7.058  90.809  66.927  1.00 42.45           H
ATOM    138  HB2 LEU A   9      -9.597  90.893  68.596  1.00 35.67           H
ATOM    139  HB3 LEU A   9      -8.016  90.324  69.083  1.00 35.67           H
ATOM    140  HG  LEU A   9      -8.822  93.192  68.602  1.00 35.48           H
ATOM    141 HD11 LEU A   9      -8.294  93.472  70.964  1.00 36.66           H
ATOM    142 HD12 LEU A   9      -9.520  92.214  70.755  1.00 36.66           H
ATOM    143 HD13 LEU A   9      -7.833  91.764  71.093  1.00 36.66           H
ATOM    144 HD21 LEU A   9      -6.547  93.831  69.258  1.00 35.40           H
ATOM    145 HD22 LEU A   9      -6.073  92.128  69.304  1.00 35.40           H
ATOM    146 HD23 LEU A   9      -6.526  92.907  67.764  1.00 35.40           H
ATOM    147  N   GLY A  10      -9.707  89.129  65.983  1.00 30.25           N
ATOM    148  CA  GLY A  10     -10.199  87.790  65.656  1.00 30.51           C
ATOM    149  C   GLY A  10     -10.670  87.024  66.898  1.00 32.16           C
ATOM    150  O   GLY A  10     -10.433  85.822  67.002  1.00 38.34           O
ATOM    151  H   GLY A  10     -10.230  89.924  65.641  1.00 36.30           H
ATOM    152  HA2 GLY A  10     -11.017  87.863  64.941  1.00 36.62           H
ATOM    153  HA3 GLY A  10      -9.385  87.228  65.199  1.00 36.62           H
ATOM    154  N   LEU A  11     -11.343  87.719  67.823  1.00 31.02           N
ATOM    155  CA  LEU A  11     -11.845  87.185  69.086  1.00 31.33           C
ATOM    156  C   LEU A  11     -13.347  87.411  69.206  1.00 38.49           C
ATOM    157  O   LEU A  11     -13.852  88.456  68.798  1.00 32.83           O
ATOM    158  CB  LEU A  11     -11.182  87.921  70.258  1.00 31.26           C
ATOM    159  CG  LEU A  11      -9.674  87.686  70.416  1.00 33.86           C
ATOM    160  CD1 LEU A  11      -9.095  88.743  71.361  1.00 30.86           C
ATOM    161  CD2 LEU A  11      -9.395  86.289  70.972  1.00 37.76           C
ATOM    162  H   LEU A  11     -11.527  88.695  67.638  1.00 37.23           H
ATOM    163  HA  LEU A  11     -11.640  86.118  69.166  1.00 37.60           H
ATOM    164  HB2 LEU A  11     -11.340  88.985  70.091  1.00 37.52           H
ATOM    165  HB3 LEU A  11     -11.682  87.655  71.192  1.00 37.52           H
ATOM    166  HG  LEU A  11      -9.176  87.763  69.452  1.00 40.64           H
ATOM    167 HD11 LEU A  11      -8.011  88.698  71.338  1.00 37.04           H
ATOM    168 HD12 LEU A  11      -9.401  89.734  71.036  1.00 37.04           H
ATOM    169 HD13 LEU A  11      -9.447  88.582  72.380  1.00 37.04           H
ATOM    170 HD21 LEU A  11      -8.324  86.150  71.101  1.00 45.31           H
ATOM    171 HD22 LEU A  11      -9.893  86.176  71.932  1.00 45.31           H
ATOM    172 HD23 LEU A  11      -9.767  85.528  70.287  1.00 45.31           H
ATOM    173  N   THR A  12     -14.032  86.469  69.854  1.00 43.71           N
ATOM    174  CA  THR A  12     -15.409  86.639  70.314  1.00 31.95           C
ATOM    175  C   THR A  12     -15.381  86.901  71.821  1.00 35.99           C
ATOM    176  O   THR A  12     -14.414  86.567  72.508  1.00 32.12           O
ATOM    177  CB  THR A  12     -16.267  85.403  69.971  1.00 37.65           C
ATOM    178  OG1 THR A  12     -15.913  84.294  70.768  1.00 39.00           O
ATOM    179  CG2 THR A  12     -16.141  85.013  68.496  1.00 37.93           C
ATOM    180  H   THR A  12     -13.545  85.633  70.153  1.00 52.46           H
ATOM    181  HA  THR A  12     -15.870  87.495  69.825  1.00 38.34           H
ATOM    182  HB  THR A  12     -17.308  85.651  70.171  1.00 45.18           H
ATOM    183  HG1 THR A  12     -16.099  83.490  70.277  1.00 46.80           H
ATOM    184 HG21 THR A  12     -16.712  84.112  68.294  1.00 45.52           H
ATOM    185 HG22 THR A  12     -16.505  85.831  67.875  1.00 45.52           H
ATOM    186 HG23 THR A  12     -15.105  84.784  68.252  1.00 45.52           H
ATOM    187  N   LYS A  13     -16.454  87.496  72.353  1.00 32.44           N
ATOM    188  CA  LYS A  13     -16.621  87.676  73.793  1.00 34.83           C
ATOM    189  C   LYS A  13     -16.632  86.323  74.515  1.00 36.48           C
ATOM    190  O   LYS A  13     -16.123  86.232  75.627  1.00 32.93           O
ATOM    191  CB  LYS A  13     -17.884  88.509  74.060  1.00 35.06           C
ATOM    192  CG  LYS A  13     -17.921  89.038  75.498  1.00 32.71           C
ATOM    193  CD  LYS A  13     -19.070  90.029  75.719  1.00 39.60           C
ATOM    194  CE  LYS A  13     -19.310  90.294  77.209  1.00 42.30           C
ATOM    195  NZ  LYS A  13     -18.301  91.205  77.782  1.00 47.10           N1+
ATOM    196  H   LYS A  13     -17.198  87.810  71.742  1.00 38.93           H
ATOM    197  HA  LYS A  13     -15.760  88.245  74.148  1.00 41.79           H
ATOM    198  HB2 LYS A  13     -17.891  89.367  73.385  1.00 42.07           H
ATOM    199  HB3 LYS A  13     -18.773  87.910  73.862  1.00 42.07           H
ATOM    200  HG2 LYS A  13     -18.009  88.210  76.198  1.00 39.26           H
ATOM    201  HG3 LYS A  13     -16.988  89.552  75.688  1.00 39.26           H
ATOM    202  HD2 LYS A  13     -18.825  90.970  75.224  1.00 47.52           H
ATOM    203  HD3 LYS A  13     -19.983  89.637  75.273  1.00 47.52           H
ATOM    204  HE2 LYS A  13     -20.306  90.722  77.334  1.00 50.76           H
ATOM    205  HE3 LYS A  13     -19.275  89.344  77.745  1.00 50.76           H
ATOM    206  HZ1 LYS A  13     -18.473  91.326  78.771  1.00 56.51           H
ATOM    207  HZ2 LYS A  13     -17.372  90.824  77.651  1.00 56.51           H
ATOM    208  HZ3 LYS A  13     -18.358  92.104  77.321  1.00 56.51           H
ATOM    209  N   ASN A  14     -17.177  85.274  73.883  1.00 33.06           N
ATOM    210  CA  ASN A  14     -17.225  83.918  74.426  1.00 40.61           C
ATOM    211  C   ASN A  14     -15.824  83.299  74.594  1.00 41.55           C
ATOM    212  O   ASN A  14     -15.613  82.551  75.548  1.00 38.07           O
ATOM    213  CB  ASN A  14     -18.124  83.051  73.531  1.00 35.03           C
ATOM    214  CG  ASN A  14     -18.330  81.657  74.118  1.00 42.62           C
ATOM    215  OD1 ASN A  14     -18.777  81.510  75.252  1.00 39.54           O
ATOM    216  ND2 ASN A  14     -18.072  80.618  73.332  1.00 39.90           N
ATOM    217  H   ASN A  14     -17.577  85.427  72.968  1.00 39.68           H
ATOM    218  HA  ASN A  14     -17.685  83.976  75.413  1.00 48.73           H
ATOM    219  HB2 ASN A  14     -19.098  83.541  73.514  1.00 42.04           H
ATOM    220  HB3 ASN A  14     -17.724  82.990  72.519  1.00 42.04           H
ATOM    221 HD21 ASN A  14     -18.215  79.686  73.689  1.00 47.87           H
ATOM    222 HD22 ASN A  14     -17.716  80.773  72.398  1.00 47.87           H
ATOM    223  N   ASP A  15     -14.879  83.608  73.691  1.00 42.22           N
ATOM    224  CA  ASP A  15     -13.479  83.186  73.782  1.00 38.10           C
ATOM    225  C   ASP A  15     -12.792  83.647  75.080  1.00 33.36           C
ATOM    226  O   ASP A  15     -11.902  82.954  75.574  1.00 40.06           O
ATOM    227  CB  ASP A  15     -12.685  83.666  72.551  1.00 33.61           C
ATOM    228  CG  ASP A  15     -13.093  83.055  71.209  1.00 50.44           C
ATOM    229  OD1 ASP A  15     -12.676  83.629  70.178  1.00 46.31           O
ATOM    230  OD2 ASP A  15     -13.792  82.018  71.213  1.00 50.80           O1-
ATOM    231  H   ASP A  15     -15.127  84.196  72.908  1.00 50.67           H
ATOM    232  HA  ASP A  15     -13.466  82.096  73.777  1.00 45.73           H
ATOM    233  HB2 ASP A  15     -12.686  84.750  72.471  1.00 40.34           H
ATOM    234  HB3 ASP A  15     -11.635  83.427  72.701  1.00 40.34           H
ATOM    235  N   LEU A  16     -13.190  84.811  75.618  1.00 33.21           N
ATOM    236  CA  LEU A  16     -12.650  85.388  76.851  1.00 33.40           C
ATOM    237  C   LEU A  16     -13.095  84.669  78.132  1.00 33.09           C
ATOM    238  O   LEU A  16     -12.416  84.801  79.149  1.00 36.93           O
ATOM    239  CB  LEU A  16     -12.986  86.893  76.930  1.00 33.79           C
ATOM    240  CG  LEU A  16     -11.899  87.801  76.334  1.00 33.03           C
ATOM    241  CD1 LEU A  16     -11.798  87.713  74.807  1.00 33.13           C
ATOM    242  CD2 LEU A  16     -12.142  89.245  76.772  1.00 32.71           C
ATOM    243  H   LEU A  16     -13.905  85.338  75.134  1.00 39.86           H
ATOM    244  HA  LEU A  16     -11.566  85.290  76.801  1.00 40.08           H
ATOM    245  HB2 LEU A  16     -13.928  87.105  76.429  1.00 40.54           H
ATOM    246  HB3 LEU A  16     -13.111  87.163  77.980  1.00 40.54           H
ATOM    247  HG  LEU A  16     -10.951  87.488  76.746  1.00 39.64           H
ATOM    248 HD11 LEU A  16     -11.021  88.391  74.454  1.00 39.76           H
ATOM    249 HD12 LEU A  16     -11.531  86.702  74.504  1.00 39.76           H
ATOM    250 HD13 LEU A  16     -12.746  87.992  74.350  1.00 39.76           H
ATOM    251 HD21 LEU A  16     -11.357  89.891  76.378  1.00 39.26           H
ATOM    252 HD22 LEU A  16     -13.104  89.578  76.402  1.00 39.26           H
ATOM    253 HD23 LEU A  16     -12.145  89.307  77.859  1.00 39.26           H
ATOM    254  N   GLN A  17     -14.241  83.969  78.111  1.00 40.00           N
ATOM    255  CA  GLN A  17     -14.785  83.213  79.248  1.00 37.54           C
ATOM    256  C   GLN A  17     -15.046  84.063  80.510  1.00 32.93           C
ATOM    257  O   GLN A  17     -15.001  83.553  81.626  1.00 43.04           O
ATOM    258  CB  GLN A  17     -13.938  81.950  79.530  1.00 39.43           C
ATOM    259  CG  GLN A  17     -14.122  80.880  78.444  1.00 38.27           C
ATOM    260  CD  GLN A  17     -13.259  79.637  78.665  1.00 40.73           C
ATOM    261  OE1 GLN A  17     -12.646  79.445  79.711  1.00 36.73           O
ATOM    262  NE2 GLN A  17     -13.219  78.752  77.673  1.00 38.93           N
ATOM    263  H   GLN A  17     -14.744  83.908  77.236  1.00 48.00           H
ATOM    264  HA  GLN A  17     -15.766  82.860  78.933  1.00 45.05           H
ATOM    265  HB2 GLN A  17     -12.883  82.215  79.601  1.00 47.31           H
ATOM    266  HB3 GLN A  17     -14.234  81.512  80.483  1.00 47.31           H
ATOM    267  HG2 GLN A  17     -15.167  80.568  78.451  1.00 45.92           H
ATOM    268  HG3 GLN A  17     -13.901  81.298  77.463  1.00 45.92           H
ATOM    269 HE21 GLN A  17     -13.727  78.934  76.820  1.00 46.72           H
ATOM    270 HE22 GLN A  17     -12.669  77.916  77.791  1.00 46.72           H
ATOM    271  N   GLY A  18     -15.380  85.347  80.337  1.00 41.86           N
ATOM    272  CA  GLY A  18     -15.696  86.277  81.421  1.00 32.68           C
ATOM    273  C   GLY A  18     -14.479  87.025  81.976  1.00 32.58           C
ATOM    274  O   GLY A  18     -14.612  87.692  83.001  1.00 32.43           O
ATOM    275  H   GLY A  18     -15.442  85.702  79.394  1.00 50.24           H
ATOM    276  HA2 GLY A  18     -16.399  87.020  81.046  1.00 39.22           H
ATOM    277  HA3 GLY A  18     -16.158  85.726  82.240  1.00 39.22           H
ATOM    278  N   ALA A  19     -13.320  86.951  81.305  1.00 34.31           N
ATOM    279  CA  ALA A  19     -12.121  87.698  81.681  1.00 48.09           C
ATOM    280  C   ALA A  19     -12.361  89.209  81.591  1.00 32.51           C
ATOM    281  O   ALA A  19     -12.910  89.691  80.601  1.00 32.58           O
ATOM    282  CB  ALA A  19     -10.959  87.301  80.767  1.00 35.35           C
ATOM    283  H   ALA A  19     -13.268  86.369  80.481  1.00 41.17           H
ATOM    284  HA  ALA A  19     -11.846  87.438  82.704  1.00 57.71           H
ATOM    285  HB1 ALA A  19     -10.059  87.839  81.064  1.00 42.42           H
ATOM    286  HB2 ALA A  19     -10.765  86.233  80.846  1.00 42.42           H
ATOM    287  HB3 ALA A  19     -11.195  87.545  79.732  1.00 42.42           H
ATOM    288  N   THR A  20     -11.914  89.941  82.616  1.00 33.18           N
ATOM    289  CA  THR A  20     -11.991  91.406  82.698  1.00 41.41           C
ATOM    290  C   THR A  20     -10.598  92.045  82.822  1.00 40.15           C
ATOM    291  O   THR A  20     -10.503  93.271  82.825  1.00 36.34           O
ATOM    292  CB  THR A  20     -12.876  91.843  83.880  1.00 32.47           C
ATOM    293  OG1 THR A  20     -12.333  91.372  85.098  1.00 35.42           O
ATOM    294  CG2 THR A  20     -14.322  91.361  83.742  1.00 34.16           C
ATOM    295  H   THR A  20     -11.498  89.461  83.405  1.00 39.82           H
ATOM    296  HA  THR A  20     -12.445  91.792  81.787  1.00 49.69           H
ATOM    297  HB  THR A  20     -12.890  92.934  83.911  1.00 38.97           H
ATOM    298  HG1 THR A  20     -12.927  91.612  85.813  1.00 42.50           H
ATOM    299 HG21 THR A  20     -14.914  91.738  84.576  1.00 41.00           H
ATOM    300 HG22 THR A  20     -14.742  91.721  82.804  1.00 41.00           H
ATOM    301 HG23 THR A  20     -14.357  90.272  83.765  1.00 41.00           H
ATOM    302  N   LEU A  21      -9.533  91.243  82.949  1.00 44.79           N
ATOM    303  CA  LEU A  21      -8.155  91.710  83.049  1.00 35.17           C
ATOM    304  C   LEU A  21      -7.338  91.132  81.893  1.00 32.20           C
ATOM    305  O   LEU A  21      -7.408  89.933  81.612  1.00 32.10           O
ATOM    306  CB  LEU A  21      -7.586  91.326  84.426  1.00 36.23           C
ATOM    307  CG  LEU A  21      -6.262  92.049  84.760  1.00 38.45           C
ATOM    308  CD1 LEU A  21      -6.203  92.397  86.253  1.00 43.67           C
ATOM    309  CD2 LEU A  21      -5.040  91.192  84.401  1.00 34.60           C
ATOM    310  H   LEU A  21      -9.683  90.245  82.988  1.00 53.75           H
ATOM    311  HA  LEU A  21      -8.134  92.795  82.978  1.00 42.20           H
ATOM    312  HB2 LEU A  21      -8.331  91.609  85.171  1.00 43.48           H
ATOM    313  HB3 LEU A  21      -7.447  90.246  84.496  1.00 43.48           H
ATOM    314  HG  LEU A  21      -6.195  92.977  84.192  1.00 46.13           H
ATOM    315 HD11 LEU A  21      -5.284  92.942  86.469  1.00 52.41           H
ATOM    316 HD12 LEU A  21      -7.051  93.028  86.516  1.00 52.41           H
ATOM    317 HD13 LEU A  21      -6.235  91.490  86.858  1.00 52.41           H
ATOM    318 HD21 LEU A  21      -4.128  91.734  84.646  1.00 41.52           H
ATOM    319 HD22 LEU A  21      -5.061  90.258  84.960  1.00 41.52           H
ATOM    320 HD23 LEU A  21      -5.031  90.965  83.339  1.00 41.52           H
ATOM    321  N   ALA A  22      -6.553  92.001  81.247  1.00 32.09           N
ATOM    322  CA  ALA A  22      -5.586  91.641  80.224  1.00 31.95           C
ATOM    323  C   ALA A  22      -4.203  92.168  80.606  1.00 31.92           C
ATOM    324  O   ALA A  22      -4.061  93.303  81.053  1.00 31.86           O
ATOM    325  CB  ALA A  22      -6.021  92.198  78.865  1.00 31.97           C
ATOM    326  H   ALA A  22      -6.571  92.971  81.533  1.00 38.51           H
ATOM    327  HA  ALA A  22      -5.542  90.561  80.137  1.00 38.34           H
ATOM    328  HB1 ALA A  22      -5.304  91.897  78.102  1.00 38.37           H
ATOM    329  HB2 ALA A  22      -7.002  91.807  78.595  1.00 38.37           H
ATOM    330  HB3 ALA A  22      -6.057  93.287  78.905  1.00 38.37           H
ATOM    331  N   ILE A  23      -3.180  91.342  80.385  1.00 40.27           N
ATOM    332  CA  ILE A  23      -1.784  91.754  80.357  1.00 34.36           C
ATOM    333  C   ILE A  23      -1.450  92.043  78.896  1.00 31.69           C
ATOM    334  O   ILE A  23      -1.747  91.235  78.019  1.00 31.55           O
ATOM    335  CB  ILE A  23      -0.889  90.664  80.985  1.00 38.61           C
ATOM    336  CG1 ILE A  23      -1.198  90.462  82.487  1.00 31.70           C
ATOM    337  CG2 ILE A  23       0.602  90.990  80.780  1.00 34.83           C
ATOM    338  CD1 ILE A  23      -0.836  89.057  82.979  1.00 43.41           C
ATOM    339  H   ILE A  23      -3.384  90.408  80.058  1.00 48.33           H
ATOM    340  HA  ILE A  23      -1.660  92.664  80.942  1.00 41.23           H
ATOM    341  HB  ILE A  23      -1.099  89.735  80.456  1.00 46.33           H
ATOM    342 HG12 ILE A  23      -0.666  91.205  83.080  1.00 38.04           H
ATOM    343 HG13 ILE A  23      -2.262  90.597  82.673  1.00 38.04           H
ATOM    344 HG21 ILE A  23       1.225  90.281  81.318  1.00 41.80           H
ATOM    345 HG22 ILE A  23       0.854  90.931  79.722  1.00 41.80           H
ATOM    346 HG23 ILE A  23       0.823  91.991  81.146  1.00 41.80           H
ATOM    347 HD11 ILE A  23      -1.062  88.975  84.041  1.00 52.09           H
ATOM    348 HD12 ILE A  23      -1.424  88.315  82.438  1.00 52.09           H
ATOM    349 HD13 ILE A  23       0.224  88.855  82.832  1.00 52.09           H
ATOM    350  N   VAL A  24      -0.858  93.205  78.627  1.00 31.67           N
ATOM    351  CA  VAL A  24      -0.645  93.696  77.274  1.00 34.35           C
ATOM    352  C   VAL A  24       0.853  93.924  77.024  1.00 31.76           C
ATOM    353  O   VAL A  24       1.337  95.034  77.230  1.00 31.73           O
ATOM    354  CB  VAL A  24      -1.569  94.903  76.962  1.00 31.67           C
ATOM    355  CG1 VAL A  24      -3.013  94.433  76.721  1.00 31.65           C
ATOM    356  CG2 VAL A  24      -1.621  96.003  78.032  1.00 31.35           C
ATOM    357  H   VAL A  24      -0.625  93.827  79.389  1.00 38.01           H
ATOM    358  HA  VAL A  24      -0.949  92.918  76.587  1.00 41.22           H
ATOM    359  HB  VAL A  24      -1.219  95.371  76.048  1.00 38.01           H
ATOM    360 HG11 VAL A  24      -3.630  95.278  76.415  1.00 37.98           H
ATOM    361 HG12 VAL A  24      -3.037  93.697  75.921  1.00 37.98           H
ATOM    362 HG13 VAL A  24      -3.430  93.991  77.625  1.00 37.98           H
ATOM    363 HG21 VAL A  24      -2.263  96.816  77.693  1.00 37.62           H
ATOM    364 HG22 VAL A  24      -2.011  95.616  78.972  1.00 37.62           H
ATOM    365 HG23 VAL A  24      -0.630  96.412  78.184  1.00 37.62           H
ATOM    366  N   PRO A  25       1.610  92.916  76.542  1.00 31.87           N
ATOM    367  CA  PRO A  25       2.975  93.148  76.082  1.00 38.48           C
ATOM    368  C   PRO A  25       2.974  93.871  74.728  1.00 32.10           C
ATOM    369  O   PRO A  25       1.963  93.886  74.033  1.00 35.99           O
ATOM    370  CB  PRO A  25       3.566  91.738  75.945  1.00 41.37           C
ATOM    371  CG  PRO A  25       2.369  90.880  75.555  1.00 33.14           C
ATOM    372  CD  PRO A  25       1.233  91.516  76.363  1.00 36.12           C
ATOM    373  HA  PRO A  25       3.567  93.658  76.830  1.00 46.18           H
ATOM    374  HB2 PRO A  25       4.397  91.652  75.245  1.00 49.64           H
ATOM    375  HB3 PRO A  25       3.889  91.427  76.938  1.00 49.64           H
ATOM    376  HG2 PRO A  25       2.205  90.932  74.479  1.00 39.76           H
ATOM    377  HG3 PRO A  25       2.506  89.846  75.872  1.00 39.76           H
ATOM    378  HD2 PRO A  25       0.313  91.401  75.796  1.00 43.35           H
ATOM    379  HD3 PRO A  25       1.170  91.028  77.335  1.00 43.35           H
ATOM    380  N   GLY A  26       4.100  94.475  74.340  1.00 40.29           N
ATOM    381  CA  GLY A  26       4.246  95.045  73.001  1.00 32.31           C
ATOM    382  C   GLY A  26       4.464  93.943  71.968  1.00 32.48           C
ATOM    383  O   GLY A  26       3.861  93.974  70.901  1.00 32.39           O
ATOM    384  H   GLY A  26       4.887  94.513  74.967  1.00 48.35           H
ATOM    385  HA2 GLY A  26       3.340  95.586  72.733  1.00 38.78           H
ATOM    386  HA3 GLY A  26       5.080  95.740  72.963  1.00 38.78           H
ATOM    387  N   ASP A  27       5.336  92.980  72.287  1.00 44.64           N
ATOM    388  CA  ASP A  27       5.807  91.970  71.349  1.00 47.18           C
ATOM    389  C   ASP A  27       4.816  90.780  71.303  1.00 36.47           C
ATOM    390  O   ASP A  27       4.562  90.182  72.354  1.00 33.22           O
ATOM    391  CB  ASP A  27       7.211  91.560  71.833  1.00 32.88           C
ATOM    392  CG  ASP A  27       7.979  90.603  70.927  1.00 32.94           C
ATOM    393  OD1 ASP A  27       7.420  90.186  69.892  1.00 32.80           O
ATOM    394  OD2 ASP A  27       9.136  90.308  71.297  1.00 45.94           O1-
ATOM    395  H   ASP A  27       5.749  92.978  73.204  1.00 53.57           H
ATOM    396  HA  ASP A  27       5.928  92.430  70.376  1.00 56.62           H
ATOM    397  HB2 ASP A  27       7.834  92.442  71.987  1.00 39.46           H
ATOM    398  HB3 ASP A  27       7.154  91.113  72.825  1.00 39.46           H
ATOM    399  N   PRO A  28       4.298  90.381  70.118  1.00 33.54           N
ATOM    400  CA  PRO A  28       3.482  89.172  69.955  1.00 38.86           C
ATOM    401  C   PRO A  28       4.214  87.863  70.275  1.00 45.00           C
ATOM    402  O   PRO A  28       3.552  86.871  70.576  1.00 34.32           O
ATOM    403  CB  PRO A  28       3.055  89.168  68.478  1.00 33.74           C
ATOM    404  CG  PRO A  28       4.094  90.036  67.782  1.00 33.63           C
ATOM    405  CD  PRO A  28       4.406  91.082  68.845  1.00 36.31           C
ATOM    406  HA  PRO A  28       2.577  89.238  70.549  1.00 46.64           H
ATOM    407  HB2 PRO A  28       2.971  88.182  68.024  1.00 40.49           H
ATOM    408  HB3 PRO A  28       2.098  89.681  68.411  1.00 40.49           H
ATOM    409  HG2 PRO A  28       4.969  89.437  67.526  1.00 40.36           H
ATOM    410  HG3 PRO A  28       3.680  90.520  66.897  1.00 40.36           H
ATOM    411  HD2 PRO A  28       5.409  91.457  68.653  1.00 43.57           H
ATOM    412  HD3 PRO A  28       3.666  91.882  68.805  1.00 43.57           H
ATOM    413  N   ASP A  29       5.551  87.863  70.251  1.00 34.74           N
ATOM    414  CA  ASP A  29       6.394  86.709  70.558  1.00 36.77           C
ATOM    415  C   ASP A  29       6.546  86.473  72.077  1.00 35.40           C
ATOM    416  O   ASP A  29       7.034  85.419  72.491  1.00 48.24           O
ATOM    417  CB  ASP A  29       7.760  86.884  69.870  1.00 45.72           C
ATOM    418  CG  ASP A  29       7.681  87.127  68.356  1.00 38.72           C
ATOM    419  OD1 ASP A  29       8.569  87.843  67.839  1.00 36.27           O
ATOM    420  OD2 ASP A  29       6.759  86.564  67.724  1.00 41.66           O1-
ATOM    421  H   ASP A  29       6.026  88.707  69.955  1.00 41.69           H
ATOM    422  HA  ASP A  29       5.923  85.822  70.134  1.00 44.12           H
ATOM    423  HB2 ASP A  29       8.353  87.664  70.345  1.00 54.86           H
ATOM    424  HB3 ASP A  29       8.309  85.953  70.016  1.00 54.86           H
ATOM    425  N   ARG A  30       6.141  87.450  72.907  1.00 35.67           N
ATOM    426  CA  ARG A  30       6.181  87.394  74.375  1.00 36.71           C
ATOM    427  C   ARG A  30       4.862  86.908  74.996  1.00 43.34           C
ATOM    428  O   ARG A  30       4.816  86.638  76.195  1.00 38.67           O
ATOM    429  CB  ARG A  30       6.573  88.784  74.903  1.00 36.02           C
ATOM    430  CG  ARG A  30       7.312  88.730  76.248  1.00 56.68           C
ATOM    431  CD  ARG A  30       7.405  90.104  76.921  1.00 59.74           C
ATOM    432  NE  ARG A  30       8.061  91.088  76.046  1.00 71.50           N
ATOM    433  CZ  ARG A  30       7.710  92.368  75.893  1.00 57.26           C
ATOM    434  NH1 ARG A  30       6.752  92.932  76.626  1.00 45.40           N
ATOM    435  NH2 ARG A  30       8.334  93.103  74.982  1.00 50.01           N1+
ATOM    436  H   ARG A  30       5.771  88.295  72.488  1.00 42.81           H
ATOM    437  HA  ARG A  30       6.968  86.696  74.654  1.00 44.05           H
ATOM    438  HB2 ARG A  30       7.268  89.230  74.192  1.00 43.23           H
ATOM    439  HB3 ARG A  30       5.695  89.427  74.964  1.00 43.23           H
ATOM    440  HG2 ARG A  30       6.778  88.074  76.931  1.00 68.02           H
ATOM    441  HG3 ARG A  30       8.306  88.317  76.098  1.00 68.02           H
ATOM    442  HD2 ARG A  30       6.399  90.434  77.174  1.00 71.69           H
ATOM    443  HD3 ARG A  30       7.977  90.012  77.844  1.00 71.69           H
ATOM    444  HE  ARG A  30       8.819  90.732  75.478  1.00 85.80           H
ATOM    445 HH11 ARG A  30       6.277  92.377  77.323  1.00 54.48           H
ATOM    446 HH12 ARG A  30       6.507  93.903  76.506  1.00 54.48           H
ATOM    447 HH21 ARG A  30       9.062  92.691  74.416  1.00 60.01           H
ATOM    448 HH22 ARG A  30       8.083  94.069  74.856  1.00 60.01           H
ATOM    449  N   VAL A  31       3.787  86.834  74.201  1.00 41.81           N
ATOM    450  CA  VAL A  31       2.438  86.499  74.657  1.00 36.22           C
ATOM    451  C   VAL A  31       2.394  85.088  75.258  1.00 36.39           C
ATOM    452  O   VAL A  31       1.901  84.920  76.373  1.00 36.24           O
ATOM    453  CB  VAL A  31       1.433  86.668  73.497  1.00 38.37           C
ATOM    454  CG1 VAL A  31       0.015  86.256  73.908  1.00 41.37           C
ATOM    455  CG2 VAL A  31       1.376  88.126  73.024  1.00 39.14           C
ATOM    456  H   VAL A  31       3.898  87.072  73.225  1.00 50.17           H
ATOM    457  HA  VAL A  31       2.164  87.207  75.439  1.00 43.47           H
ATOM    458  HB  VAL A  31       1.736  86.045  72.655  1.00 46.04           H
ATOM    459 HG11 VAL A  31      -0.671  86.374  73.073  1.00 49.64           H
ATOM    460 HG12 VAL A  31       0.006  85.217  74.222  1.00 49.64           H
ATOM    461 HG13 VAL A  31      -0.331  86.872  74.731  1.00 49.64           H
ATOM    462 HG21 VAL A  31       0.720  88.211  72.160  1.00 46.96           H
ATOM    463 HG22 VAL A  31       1.003  88.768  73.820  1.00 46.96           H
ATOM    464 HG23 VAL A  31       2.366  88.465  72.727  1.00 46.96           H
ATOM    465  N   GLU A  32       2.910  84.092  74.525  1.00 36.67           N
ATOM    466  CA  GLU A  32       2.970  82.700  74.965  1.00 45.13           C
ATOM    467  C   GLU A  32       3.756  82.551  76.278  1.00 48.64           C
ATOM    468  O   GLU A  32       3.326  81.805  77.157  1.00 42.55           O
ATOM    469  CB  GLU A  32       3.579  81.840  73.846  1.00 44.66           C
ATOM    470  CG  GLU A  32       3.609  80.346  74.200  1.00 42.76           C
ATOM    471  CD  GLU A  32       4.199  79.443  73.116  1.00 40.54           C
ATOM    472  OE1 GLU A  32       4.510  78.283  73.466  1.00 48.86           O
ATOM    473  OE2 GLU A  32       4.318  79.904  71.960  1.00 56.49           O1-
ATOM    474  H   GLU A  32       3.271  84.301  73.604  1.00 44.01           H
ATOM    475  HA  GLU A  32       1.948  82.359  75.130  1.00 54.15           H
ATOM    476  HB2 GLU A  32       2.987  81.973  72.941  1.00 53.59           H
ATOM    477  HB3 GLU A  32       4.599  82.173  73.651  1.00 53.59           H
ATOM    478  HG2 GLU A  32       4.132  80.160  75.136  1.00 51.31           H
ATOM    479  HG3 GLU A  32       2.591  80.016  74.388  1.00 51.31           H
ATOM    480  N   LYS A  33       4.893  83.257  76.412  1.00 43.12           N
ATOM    481  CA  LYS A  33       5.755  83.213  77.596  1.00 37.40           C
ATOM    482  C   LYS A  33       5.048  83.692  78.867  1.00 45.27           C
ATOM    483  O   LYS A  33       5.241  83.094  79.923  1.00 46.56           O
ATOM    484  CB  LYS A  33       7.042  84.025  77.377  1.00 44.02           C
ATOM    485  CG  LYS A  33       7.973  83.440  76.304  1.00 58.66           C
ATOM    486  CD  LYS A  33       9.379  84.064  76.381  1.00 57.00           C
ATOM    487  CE  LYS A  33       9.595  85.185  75.361  1.00 45.05           C
ATOM    488  NZ  LYS A  33       9.942  84.674  74.024  1.00 53.37           N1+
ATOM    489  H   LYS A  33       5.175  83.859  75.651  1.00 51.75           H
ATOM    490  HA  LYS A  33       6.040  82.175  77.768  1.00 44.88           H
ATOM    491  HB2 LYS A  33       6.788  85.050  77.110  1.00 52.83           H
ATOM    492  HB3 LYS A  33       7.584  84.053  78.323  1.00 52.83           H
ATOM    493  HG2 LYS A  33       8.069  82.366  76.463  1.00 70.39           H
ATOM    494  HG3 LYS A  33       7.533  83.601  75.320  1.00 70.39           H
ATOM    495  HD2 LYS A  33       9.552  84.483  77.372  1.00 68.40           H
ATOM    496  HD3 LYS A  33      10.124  83.283  76.229  1.00 68.40           H
ATOM    497  HE2 LYS A  33       8.687  85.783  75.289  1.00 54.06           H
ATOM    498  HE3 LYS A  33      10.399  85.827  75.713  1.00 54.06           H
ATOM    499  HZ1 LYS A  33      10.052  85.462  73.398  1.00 64.05           H
ATOM    500  HZ2 LYS A  33      10.814  84.167  74.078  1.00 64.05           H
ATOM    501  HZ3 LYS A  33       9.208  84.073  73.679  1.00 64.05           H
ATOM    502  N   ILE A  34       4.244  84.758  78.771  1.00 37.37           N
ATOM    503  CA  ILE A  34       3.474  85.287  79.898  1.00 46.17           C
ATOM    504  C   ILE A  34       2.332  84.326  80.266  1.00 38.38           C
ATOM    505  O   ILE A  34       2.074  84.116  81.449  1.00 37.42           O
ATOM    506  CB  ILE A  34       2.977  86.718  79.584  1.00 44.14           C
ATOM    507  CG1 ILE A  34       4.137  87.728  79.451  1.00 41.32           C
ATOM    508  CG2 ILE A  34       1.981  87.238  80.635  1.00 37.08           C
ATOM    509  CD1 ILE A  34       3.794  88.939  78.578  1.00 41.49           C
ATOM    510  H   ILE A  34       4.141  85.210  77.873  1.00 44.85           H
ATOM    511  HA  ILE A  34       4.139  85.353  80.759  1.00 55.40           H
ATOM    512  HB  ILE A  34       2.462  86.672  78.628  1.00 52.96           H
ATOM    513 HG12 ILE A  34       4.421  88.085  80.439  1.00 49.58           H
ATOM    514 HG13 ILE A  34       5.005  87.246  79.005  1.00 49.58           H
ATOM    515 HG21 ILE A  34       1.650  88.240  80.379  1.00 44.50           H
ATOM    516 HG22 ILE A  34       1.099  86.605  80.672  1.00 44.50           H
ATOM    517 HG23 ILE A  34       2.446  87.255  81.620  1.00 44.50           H
ATOM    518 HD11 ILE A  34       4.656  89.601  78.531  1.00 49.79           H
ATOM    519 HD12 ILE A  34       3.548  88.607  77.571  1.00 49.79           H
ATOM    520 HD13 ILE A  34       2.953  89.490  78.991  1.00 49.79           H
ATOM    521  N   ALA A  35       1.639  83.766  79.264  1.00 43.11           N
ATOM    522  CA  ALA A  35       0.507  82.866  79.469  1.00 39.30           C
ATOM    523  C   ALA A  35       0.921  81.522  80.084  1.00 39.99           C
ATOM    524  O   ALA A  35       0.141  80.941  80.836  1.00 48.43           O
ATOM    525  CB  ALA A  35      -0.235  82.667  78.144  1.00 41.00           C
ATOM    526  H   ALA A  35       1.903  83.978  78.312  1.00 51.73           H
ATOM    527  HA  ALA A  35      -0.182  83.349  80.159  1.00 47.16           H
ATOM    528  HB1 ALA A  35      -1.107  82.034  78.300  1.00 49.20           H
ATOM    529  HB2 ALA A  35      -0.567  83.630  77.759  1.00 49.20           H
ATOM    530  HB3 ALA A  35       0.419  82.196  77.412  1.00 49.20           H
ATOM    531  N   ALA A  36       2.124  81.028  79.753  1.00 57.72           N
ATOM    532  CA  ALA A  36       2.689  79.778  80.264  1.00 43.68           C
ATOM    533  C   ALA A  36       3.092  79.845  81.746  1.00 38.53           C
ATOM    534  O   ALA A  36       3.290  78.799  82.363  1.00 43.21           O
ATOM    535  CB  ALA A  36       3.879  79.374  79.388  1.00 38.38           C
ATOM    536  H   ALA A  36       2.688  81.549  79.094  1.00 69.26           H
ATOM    537  HA  ALA A  36       1.934  79.000  80.162  1.00 52.42           H
ATOM    538  HB1 ALA A  36       4.283  78.422  79.728  1.00 46.06           H
ATOM    539  HB2 ALA A  36       3.557  79.264  78.354  1.00 46.06           H
ATOM    540  HB3 ALA A  36       4.661  80.131  79.441  1.00 46.06           H
ATOM    541  N   LEU A  37       3.225  81.057  82.308  1.00 44.45           N
ATOM    542  CA  LEU A  37       3.411  81.290  83.745  1.00 47.87           C
ATOM    543  C   LEU A  37       2.132  81.062  84.570  1.00 46.95           C
ATOM    544  O   LEU A  37       2.178  81.118  85.799  1.00 49.19           O
ATOM    545  CB  LEU A  37       3.922  82.728  83.975  1.00 42.59           C
ATOM    546  CG  LEU A  37       5.354  82.785  84.535  1.00 55.17           C
ATOM    547  CD1 LEU A  37       6.358  82.742  83.374  1.00 52.86           C
ATOM    548  CD2 LEU A  37       5.525  84.046  85.394  1.00 41.98           C
ATOM    549  H   LEU A  37       3.082  81.870  81.724  1.00 53.35           H
ATOM    550  HA  LEU A  37       4.159  80.583  84.101  1.00 57.44           H
ATOM    551  HB2 LEU A  37       3.874  83.314  83.058  1.00 51.11           H
ATOM    552  HB3 LEU A  37       3.259  83.220  84.688  1.00 51.11           H
ATOM    553  HG  LEU A  37       5.527  81.919  85.172  1.00 66.21           H
ATOM    554 HD11 LEU A  37       7.376  82.794  83.757  1.00 63.43           H
ATOM    555 HD12 LEU A  37       6.237  81.812  82.821  1.00 63.43           H
ATOM    556 HD13 LEU A  37       6.192  83.576  82.696  1.00 63.43           H
ATOM    557 HD21 LEU A  37       6.573  84.178  85.666  1.00 50.38           H
ATOM    558 HD22 LEU A  37       5.171  84.925  84.861  1.00 50.38           H
ATOM    559 HD23 LEU A  37       4.939  83.938  86.306  1.00 50.38           H
ATOM    560  N   MET A  38       0.995  80.887  83.892  1.00 48.85           N
ATOM    561  CA  MET A  38      -0.335  80.764  84.476  1.00 49.51           C
ATOM    562  C   MET A  38      -0.950  79.412  84.081  1.00 54.76           C
ATOM    563  O   MET A  38      -0.442  78.729  83.191  1.00 50.12           O
ATOM    564  CB  MET A  38      -1.175  81.963  84.008  1.00 45.95           C
ATOM    565  CG  MET A  38      -0.574  83.305  84.451  1.00 53.94           C
ATOM    566  SD  MET A  38      -1.599  84.756  84.089  1.00 48.18           S
ATOM    567  CE  MET A  38      -1.274  84.944  82.322  1.00 38.33           C
ATOM    568  H   MET A  38       1.048  80.837  82.884  1.00 58.62           H
ATOM    569  HA  MET A  38      -0.272  80.801  85.564  1.00 59.41           H
ATOM    570  HB2 MET A  38      -1.227  81.960  82.923  1.00 55.14           H
ATOM    571  HB3 MET A  38      -2.183  81.881  84.411  1.00 55.14           H
ATOM    572  HG2 MET A  38      -0.376  83.277  85.520  1.00 64.73           H
ATOM    573  HG3 MET A  38       0.382  83.440  83.947  1.00 64.73           H
ATOM    574  HE1 MET A  38      -1.892  85.750  81.927  1.00 46.00           H
ATOM    575  HE2 MET A  38      -0.221  85.182  82.173  1.00 46.00           H
ATOM    576  HE3 MET A  38      -1.509  84.015  81.807  1.00 46.00           H
ATOM    577  N   ASP A  39      -2.018  78.991  84.767  1.00 61.03           N
ATOM    578  CA  ASP A  39      -2.644  77.686  84.554  1.00 48.62           C
ATOM    579  C   ASP A  39      -3.460  77.662  83.247  1.00 41.58           C
ATOM    580  O   ASP A  39      -3.899  78.701  82.761  1.00 54.27           O
ATOM    581  CB  ASP A  39      -3.540  77.327  85.751  1.00 47.40           C
ATOM    582  CG  ASP A  39      -2.831  77.526  87.089  1.00 48.55           C
ATOM    583  OD1 ASP A  39      -1.943  76.698  87.386  1.00 55.18           O
ATOM    584  OD2 ASP A  39      -3.202  78.484  87.802  1.00 53.92           O1-
ATOM    585  H   ASP A  39      -2.420  79.586  85.480  1.00 73.23           H
ATOM    586  HA  ASP A  39      -1.865  76.923  84.493  1.00 58.35           H
ATOM    587  HB2 ASP A  39      -4.442  77.932  85.715  1.00 56.87           H
ATOM    588  HB3 ASP A  39      -3.783  76.269  85.647  1.00 56.87           H
ATOM    589  N   LYS A  40      -3.659  76.464  82.671  1.00 47.33           N
ATOM    590  CA  LYS A  40      -4.456  76.208  81.459  1.00 49.69           C
ATOM    591  C   LYS A  40      -4.204  77.226  80.325  1.00 56.81           C
ATOM    592  O   LYS A  40      -5.140  77.927  79.935  1.00 46.99           O
ATOM    593  CB  LYS A  40      -5.951  76.072  81.824  1.00 57.16           C
ATOM    594  CG  LYS A  40      -6.259  74.723  82.497  1.00 66.00           C
ATOM    595  CD  LYS A  40      -7.508  74.760  83.392  1.00 66.32           C
ATOM    596  CE  LYS A  40      -8.762  74.261  82.663  1.00 62.85           C
ATOM    597  NZ  LYS A  40      -9.868  75.232  82.747  1.00 66.06           N1+
ATOM    598  H   LYS A  40      -3.238  75.661  83.115  1.00 56.79           H
ATOM    599  HA  LYS A  40      -4.130  75.254  81.046  1.00 59.62           H
ATOM    600  HB2 LYS A  40      -6.259  76.912  82.450  1.00 68.59           H
ATOM    601  HB3 LYS A  40      -6.543  76.101  80.908  1.00 68.59           H
ATOM    602  HG2 LYS A  40      -6.362  73.959  81.726  1.00 79.19           H
ATOM    603  HG3 LYS A  40      -5.421  74.437  83.131  1.00 79.19           H
ATOM    604  HD2 LYS A  40      -7.335  74.131  84.265  1.00 79.58           H
ATOM    605  HD3 LYS A  40      -7.671  75.775  83.753  1.00 79.58           H
ATOM    606  HE2 LYS A  40      -8.518  74.079  81.616  1.00 75.42           H
ATOM    607  HE3 LYS A  40      -9.077  73.315  83.106  1.00 75.42           H
ATOM    608  HZ1 LYS A  40     -10.704  74.852  82.329  1.00 79.28           H
ATOM    609  HZ2 LYS A  40     -10.039  75.469  83.717  1.00 79.28           H
ATOM    610  HZ3 LYS A  40      -9.602  76.089  82.281  1.00 79.28           H
ATOM    611  N   PRO A  41      -2.988  77.292  79.746  1.00 53.77           N
ATOM    612  CA  PRO A  41      -2.696  78.264  78.701  1.00 42.85           C
ATOM    613  C   PRO A  41      -3.174  77.740  77.343  1.00 44.63           C
ATOM    614  O   PRO A  41      -2.895  76.597  76.975  1.00 38.47           O
ATOM    615  CB  PRO A  41      -1.163  78.425  78.735  1.00 51.66           C
ATOM    616  CG  PRO A  41      -0.677  77.601  79.924  1.00 52.19           C
ATOM    617  CD  PRO A  41      -1.776  76.561  80.082  1.00 50.85           C
ATOM    618  HA  PRO A  41      -3.105  79.241  78.958  1.00 51.42           H
ATOM    619  HB2 PRO A  41      -0.757  77.952  77.847  1.00 61.99           H
ATOM    620  HB3 PRO A  41      -0.822  79.459  78.778  1.00 61.99           H
ATOM    621  HG2 PRO A  41       0.280  77.119  79.723  1.00 62.62           H
ATOM    622  HG3 PRO A  41      -0.611  78.240  80.799  1.00 62.62           H
ATOM    623  HD2 PRO A  41      -1.636  75.740  79.379  1.00 61.02           H
ATOM    624  HD3 PRO A  41      -1.749  76.190  81.104  1.00 61.02           H
ATOM    625  N   VAL A  42      -3.885  78.594  76.598  1.00 37.63           N
ATOM    626  CA  VAL A  42      -4.494  78.275  75.309  1.00 45.23           C
ATOM    627  C   VAL A  42      -4.295  79.469  74.373  1.00 41.33           C
ATOM    628  O   VAL A  42      -4.529  80.607  74.772  1.00 40.63           O
ATOM    629  CB  VAL A  42      -6.008  77.965  75.461  1.00 52.27           C
ATOM    630  CG1 VAL A  42      -6.568  77.390  74.149  1.00 37.16           C
ATOM    631  CG2 VAL A  42      -6.332  76.959  76.577  1.00 53.68           C
ATOM    632  H   VAL A  42      -4.071  79.515  76.974  1.00 45.16           H
ATOM    633  HA  VAL A  42      -3.999  77.404  74.878  1.00 54.27           H
ATOM    634  HB  VAL A  42      -6.538  78.892  75.682  1.00 62.73           H
ATOM    635 HG11 VAL A  42      -7.632  77.180  74.254  1.00 44.60           H
ATOM    636 HG12 VAL A  42      -6.447  78.106  73.340  1.00 44.60           H
ATOM    637 HG13 VAL A  42      -6.047  76.468  73.891  1.00 44.60           H
ATOM    638 HG21 VAL A  42      -7.403  76.756  76.598  1.00 64.41           H
ATOM    639 HG22 VAL A  42      -5.793  76.026  76.415  1.00 64.41           H
ATOM    640 HG23 VAL A  42      -6.053  77.373  77.543  1.00 64.41           H
ATOM    641  N   LYS A  43      -3.923  79.208  73.114  1.00 41.57           N
ATOM    642  CA  LYS A  43      -3.889  80.217  72.058  1.00 40.75           C
ATOM    643  C   LYS A  43      -5.303  80.439  71.517  1.00 44.57           C
ATOM    644  O   LYS A  43      -5.969  79.483  71.121  1.00 39.97           O
ATOM    645  CB  LYS A  43      -2.922  79.762  70.958  1.00 37.28           C
ATOM    646  CG  LYS A  43      -2.648  80.887  69.953  1.00 39.57           C
ATOM    647  CD  LYS A  43      -1.802  80.382  68.784  1.00 47.97           C
ATOM    648  CE  LYS A  43      -1.302  81.559  67.946  1.00 47.07           C
ATOM    649  NZ  LYS A  43      -1.363  81.261  66.504  1.00 54.77           N1+
ATOM    650  H   LYS A  43      -3.738  78.251  72.851  1.00 49.88           H
ATOM    651  HA  LYS A  43      -3.506  81.150  72.476  1.00 48.91           H
ATOM    652  HB2 LYS A  43      -1.974  79.479  71.414  1.00 44.73           H
ATOM    653  HB3 LYS A  43      -3.325  78.890  70.443  1.00 44.73           H
ATOM    654  HG2 LYS A  43      -3.595  81.247  69.552  1.00 47.48           H
ATOM    655  HG3 LYS A  43      -2.150  81.718  70.448  1.00 47.48           H
ATOM    656  HD2 LYS A  43      -0.944  79.830  69.167  1.00 57.56           H
ATOM    657  HD3 LYS A  43      -2.407  79.710  68.174  1.00 57.56           H
ATOM    658  HE2 LYS A  43      -1.908  82.439  68.165  1.00 56.49           H
ATOM    659  HE3 LYS A  43      -0.270  81.771  68.227  1.00 56.49           H
ATOM    660  HZ1 LYS A  43      -0.998  82.048  65.986  1.00 65.72           H
ATOM    661  HZ2 LYS A  43      -0.811  80.440  66.304  1.00 65.72           H
ATOM    662  HZ3 LYS A  43      -2.324  81.102  66.234  1.00 65.72           H
ATOM    663  N   LEU A  44      -5.738  81.701  71.484  1.00 35.26           N
ATOM    664  CA  LEU A  44      -7.031  82.104  70.940  1.00 34.78           C
ATOM    665  C   LEU A  44      -6.920  82.503  69.467  1.00 38.95           C
ATOM    666  O   LEU A  44      -7.661  81.972  68.641  1.00 34.38           O
ATOM    667  CB  LEU A  44      -7.638  83.236  71.785  1.00 35.16           C
ATOM    668  CG  LEU A  44      -8.017  82.851  73.230  1.00 34.65           C
ATOM    669  CD1 LEU A  44      -8.585  84.094  73.925  1.00 34.21           C
ATOM    670  CD2 LEU A  44      -9.062  81.729  73.256  1.00 34.17           C
ATOM    671  H   LEU A  44      -5.122  82.434  71.809  1.00 42.32           H
ATOM    672  HA  LEU A  44      -7.711  81.254  70.979  1.00 41.74           H
ATOM    673  HB2 LEU A  44      -6.932  84.065  71.822  1.00 42.19           H
ATOM    674  HB3 LEU A  44      -8.537  83.582  71.274  1.00 42.19           H
ATOM    675  HG  LEU A  44      -7.120  82.526  73.757  1.00 41.58           H
ATOM    676 HD11 LEU A  44      -9.040  83.832  74.876  1.00 41.06           H
ATOM    677 HD12 LEU A  44      -7.783  84.808  74.100  1.00 41.06           H
ATOM    678 HD13 LEU A  44      -9.357  84.549  73.311  1.00 41.06           H
ATOM    679 HD21 LEU A  44      -9.405  81.578  74.275  1.00 41.01           H
ATOM    680 HD22 LEU A  44      -9.914  81.990  72.632  1.00 41.01           H
ATOM    681 HD23 LEU A  44      -8.630  80.797  72.900  1.00 41.01           H
ATOM    682  N   ALA A  45      -6.013  83.436  69.142  1.00 34.03           N
ATOM    683  CA  ALA A  45      -5.913  84.030  67.812  1.00 33.74           C
ATOM    684  C   ALA A  45      -4.531  84.643  67.550  1.00 33.52           C
ATOM    685  O   ALA A  45      -3.779  84.943  68.477  1.00 33.44           O
ATOM    686  CB  ALA A  45      -7.019  85.084  67.662  1.00 36.51           C
ATOM    687  H   ALA A  45      -5.432  83.829  69.869  1.00 40.84           H
ATOM    688  HA  ALA A  45      -6.083  83.258  67.061  1.00 40.49           H
ATOM    689  HB1 ALA A  45      -6.968  85.540  66.676  1.00 43.81           H
ATOM    690  HB2 ALA A  45      -7.998  84.619  67.776  1.00 43.81           H
ATOM    691  HB3 ALA A  45      -6.906  85.857  68.421  1.00 43.81           H
ATOM    692  N   SER A  46      -4.211  84.802  66.262  1.00 33.28           N
ATOM    693  CA  SER A  46      -3.047  85.522  65.765  1.00 35.72           C
ATOM    694  C   SER A  46      -3.430  86.168  64.433  1.00 32.71           C
ATOM    695  O   SER A  46      -3.651  85.471  63.440  1.00 32.67           O
ATOM    696  CB  SER A  46      -1.859  84.567  65.609  1.00 33.97           C
ATOM    697  OG  SER A  46      -0.767  85.248  65.031  1.00 49.61           O
ATOM    698  H   SER A  46      -4.872  84.490  65.565  1.00 39.94           H
ATOM    699  HA  SER A  46      -2.780  86.300  66.481  1.00 42.86           H
ATOM    700  HB2 SER A  46      -1.566  84.196  66.591  1.00 40.76           H
ATOM    701  HB3 SER A  46      -2.144  83.732  64.967  1.00 40.76           H
ATOM    702  HG  SER A  46      -0.025  84.649  64.932  1.00 59.54           H
ATOM    703  N   HIS A  47      -3.519  87.501  64.442  1.00 32.39           N
ATOM    704  CA  HIS A  47      -3.827  88.346  63.294  1.00 41.45           C
ATOM    705  C   HIS A  47      -3.030  89.644  63.406  1.00 31.85           C
ATOM    706  O   HIS A  47      -3.083  90.314  64.436  1.00 31.60           O
ATOM    707  CB  HIS A  47      -5.330  88.653  63.243  1.00 32.17           C
ATOM    708  CG  HIS A  47      -6.176  87.436  62.993  1.00 38.34           C
ATOM    709  ND1 HIS A  47      -6.272  86.752  61.804  1.00 42.64           N
ATOM    710  CD2 HIS A  47      -6.926  86.759  63.914  1.00 32.58           C
ATOM    711  CE1 HIS A  47      -7.067  85.690  62.009  1.00 37.67           C
ATOM    712  NE2 HIS A  47      -7.497  85.651  63.281  1.00 42.02           N
ATOM    713  H   HIS A  47      -3.331  87.983  65.312  1.00 38.87           H
ATOM    714  HA  HIS A  47      -3.540  87.837  62.372  1.00 49.74           H
ATOM    715  HB2 HIS A  47      -5.513  89.362  62.436  1.00 38.61           H
ATOM    716  HB3 HIS A  47      -5.639  89.117  64.182  1.00 38.61           H
ATOM    717  HD1 HIS A  47      -5.812  87.002  60.941  1.00 51.16           H
ATOM    718  HD2 HIS A  47      -7.028  87.024  64.955  1.00 39.10           H
ATOM    719  HE1 HIS A  47      -7.321  84.961  61.253  1.00 45.20           H
ATOM    720  N   ARG A  48      -2.300  89.992  62.339  1.00 31.60           N
ATOM    721  CA  ARG A  48      -1.424  91.165  62.292  1.00 38.04           C
ATOM    722  C   ARG A  48      -0.379  91.108  63.423  1.00 31.30           C
ATOM    723  O   ARG A  48       0.272  90.081  63.575  1.00 36.75           O
ATOM    724  CB  ARG A  48      -2.250  92.460  62.266  1.00 32.16           C
ATOM    725  CG  ARG A  48      -3.145  92.626  61.041  1.00 31.37           C
ATOM    726  CD  ARG A  48      -3.769  94.015  61.092  1.00 31.30           C
ATOM    727  NE  ARG A  48      -4.479  94.338  59.853  1.00 31.01           N
ATOM    728  CZ  ARG A  48      -4.077  95.199  58.916  1.00 31.08           C
ATOM    729  NH1 ARG A  48      -2.931  95.876  58.997  1.00 34.76           N
ATOM    730  NH2 ARG A  48      -4.860  95.385  57.863  1.00 31.03           N1+
ATOM    731  H   ARG A  48      -2.303  89.382  61.530  1.00 37.92           H
ATOM    732  HA  ARG A  48      -0.871  91.115  61.354  1.00 45.64           H
ATOM    733  HB2 ARG A  48      -2.852  92.553  63.170  1.00 38.59           H
ATOM    734  HB3 ARG A  48      -1.546  93.277  62.238  1.00 38.59           H
ATOM    735  HG2 ARG A  48      -2.547  92.544  60.139  1.00 37.65           H
ATOM    736  HG3 ARG A  48      -3.925  91.869  61.036  1.00 37.65           H
ATOM    737  HD2 ARG A  48      -4.472  94.054  61.922  1.00 37.56           H
ATOM    738  HD3 ARG A  48      -2.991  94.751  61.279  1.00 37.56           H
ATOM    739  HE  ARG A  48      -5.349  93.851  59.701  1.00 37.22           H
ATOM    740 HH11 ARG A  48      -2.326  95.734  59.798  1.00 41.72           H
ATOM    741 HH12 ARG A  48      -2.664  96.520  58.273  1.00 41.72           H
ATOM    742 HH21 ARG A  48      -5.735  94.886  57.794  1.00 37.24           H
ATOM    743 HH22 ARG A  48      -4.595  96.030  57.142  1.00 37.24           H
ATOM    744  N   GLU A  49      -0.228  92.172  64.217  1.00 31.05           N
ATOM    745  CA  GLU A  49       0.664  92.256  65.368  1.00 30.86           C
ATOM    746  C   GLU A  49       0.013  91.863  66.724  1.00 30.86           C
ATOM    747  O   GLU A  49       0.631  91.970  67.763  1.00 30.70           O
ATOM    748  CB  GLU A  49       1.203  93.698  65.561  1.00 36.37           C
ATOM    749  CG  GLU A  49       0.121  94.772  65.697  1.00 34.12           C
ATOM    750  CD  GLU A  49      -0.023  95.580  64.392  1.00 29.54           C
ATOM    751  OE1 GLU A  49       0.495  96.723  64.325  1.00 28.86           O
ATOM    752  OE2 GLU A  49      -0.682  95.068  63.471  1.00 33.11           O1-
ATOM    753  H   GLU A  49      -0.710  93.016  63.944  1.00 37.26           H
ATOM    754  HA  GLU A  49       1.552  91.579  65.243  1.00 37.04           H
ATOM    755  HB2 GLU A  49       1.847  93.704  66.466  1.00 43.64           H
ATOM    756  HB3 GLU A  49       1.876  93.931  64.708  1.00 43.64           H
ATOM    757  HG2 GLU A  49      -0.862  94.327  65.924  1.00 40.95           H
ATOM    758  HG3 GLU A  49       0.339  95.436  66.544  1.00 40.95           H
ATOM    759  N   PHE A  50      -1.263  91.431  66.645  1.00 34.08           N
ATOM    760  CA  PHE A  50      -2.145  91.042  67.739  1.00 36.78           C
ATOM    761  C   PHE A  50      -2.181  89.508  67.846  1.00 36.19           C
ATOM    762  O   PHE A  50      -2.866  88.835  67.076  1.00 31.08           O
ATOM    763  CB  PHE A  50      -3.563  91.611  67.500  1.00 30.82           C
ATOM    764  CG  PHE A  50      -3.637  93.067  67.072  1.00 30.48           C
ATOM    765  CD1 PHE A  50      -4.090  93.415  65.783  1.00 32.30           C
ATOM    766  CD2 PHE A  50      -3.248  94.082  67.959  1.00 29.97           C
ATOM    767  CE1 PHE A  50      -4.128  94.764  65.384  1.00 31.25           C
ATOM    768  CE2 PHE A  50      -3.256  95.424  67.552  1.00 29.62           C
ATOM    769  CZ  PHE A  50      -3.699  95.770  66.266  1.00 29.70           C
ATOM    770  H   PHE A  50      -1.670  91.369  65.723  1.00 40.89           H
ATOM    771  HA  PHE A  50      -1.762  91.464  68.667  1.00 44.13           H
ATOM    772  HB2 PHE A  50      -4.074  91.016  66.744  1.00 36.99           H
ATOM    773  HB3 PHE A  50      -4.116  91.496  68.430  1.00 36.99           H
ATOM    774  HD1 PHE A  50      -4.406  92.646  65.095  1.00 38.77           H
ATOM    775  HD2 PHE A  50      -2.926  93.833  68.953  1.00 35.97           H
ATOM    776  HE1 PHE A  50      -4.469  95.027  64.394  1.00 37.50           H
ATOM    777  HE2 PHE A  50      -2.904  96.181  68.231  1.00 35.55           H
ATOM    778  HZ  PHE A  50      -3.701  96.804  65.955  1.00 35.64           H
ATOM    779  N   THR A  51      -1.460  88.961  68.828  1.00 34.55           N
ATOM    780  CA  THR A  51      -1.555  87.570  69.264  1.00 34.22           C
ATOM    781  C   THR A  51      -2.216  87.566  70.635  1.00 31.79           C
ATOM    782  O   THR A  51      -1.784  88.299  71.524  1.00 31.69           O
ATOM    783  CB  THR A  51      -0.166  86.902  69.280  1.00 31.51           C
ATOM    784  OG1 THR A  51       0.309  86.721  67.968  1.00 31.47           O
ATOM    785  CG2 THR A  51      -0.179  85.498  69.893  1.00 37.88           C
ATOM    786  H   THR A  51      -0.900  89.576  69.399  1.00 41.46           H
ATOM    787  HA  THR A  51      -2.180  87.020  68.562  1.00 41.06           H
ATOM    788  HB  THR A  51       0.532  87.531  69.836  1.00 37.82           H
ATOM    789  HG1 THR A  51       1.211  87.048  67.923  1.00 37.77           H
ATOM    790 HG21 THR A  51       0.828  85.084  69.853  1.00 45.45           H
ATOM    791 HG22 THR A  51      -0.503  85.533  70.930  1.00 45.45           H
ATOM    792 HG23 THR A  51      -0.841  84.850  69.318  1.00 45.45           H
ATOM    793  N   THR A  52      -3.247  86.731  70.803  1.00 32.81           N
ATOM    794  CA  THR A  52      -3.986  86.594  72.053  1.00 36.81           C
ATOM    795  C   THR A  52      -3.942  85.154  72.559  1.00 32.87           C
ATOM    796  O   THR A  52      -4.160  84.203  71.808  1.00 32.83           O
ATOM    797  CB  THR A  52      -5.430  87.108  71.915  1.00 32.53           C
ATOM    798  OG1 THR A  52      -5.447  88.383  71.316  1.00 32.63           O
ATOM    799  CG2 THR A  52      -6.100  87.247  73.288  1.00 32.54           C
ATOM    800  H   THR A  52      -3.553  86.180  70.013  1.00 39.37           H
ATOM    801  HA  THR A  52      -3.503  87.237  72.781  1.00 44.18           H
ATOM    802  HB  THR A  52      -6.002  86.413  71.301  1.00 39.04           H
ATOM    803  HG1 THR A  52      -4.802  88.940  71.759  1.00 39.16           H
ATOM    804 HG21 THR A  52      -7.122  87.603  73.175  1.00 39.05           H
ATOM    805 HG22 THR A  52      -6.114  86.294  73.809  1.00 39.05           H
ATOM    806 HG23 THR A  52      -5.554  87.975  73.885  1.00 39.05           H
ATOM    807  N   TRP A  53      -3.690  85.033  73.863  1.00 33.37           N
ATOM    808  CA  TRP A  53      -3.785  83.824  74.667  1.00 39.97           C
ATOM    809  C   TRP A  53      -4.749  84.047  75.835  1.00 34.20           C
ATOM    810  O   TRP A  53      -4.898  85.164  76.328  1.00 34.16           O
ATOM    811  CB  TRP A  53      -2.388  83.428  75.175  1.00 33.93           C
ATOM    812  CG  TRP A  53      -1.542  82.667  74.197  1.00 35.49           C
ATOM    813  CD1 TRP A  53      -1.112  83.118  72.998  1.00 42.31           C
ATOM    814  CD2 TRP A  53      -1.026  81.303  74.302  1.00 47.92           C
ATOM    815  NE1 TRP A  53      -0.360  82.153  72.371  1.00 45.45           N
ATOM    816  CE2 TRP A  53      -0.287  81.003  73.119  1.00 44.12           C
ATOM    817  CE3 TRP A  53      -1.125  80.279  75.268  1.00 37.93           C
ATOM    818  CZ2 TRP A  53       0.318  79.759  72.895  1.00 46.08           C
ATOM    819  CZ3 TRP A  53      -0.545  79.017  75.040  1.00 48.78           C
ATOM    820  CH2 TRP A  53       0.174  78.755  73.862  1.00 44.04           C
ATOM    821  H   TRP A  53      -3.501  85.884  74.375  1.00 40.05           H
ATOM    822  HA  TRP A  53      -4.173  83.006  74.062  1.00 47.97           H
ATOM    823  HB2 TRP A  53      -1.854  84.328  75.482  1.00 40.72           H
ATOM    824  HB3 TRP A  53      -2.506  82.802  76.061  1.00 40.72           H
ATOM    825  HD1 TRP A  53      -1.328  84.092  72.588  1.00 50.77           H
ATOM    826  HE1 TRP A  53       0.069  82.290  71.466  1.00 54.54           H
ATOM    827  HE3 TRP A  53      -1.669  80.464  76.183  1.00 45.52           H
ATOM    828  HZ2 TRP A  53       0.878  79.573  71.990  1.00 55.30           H
ATOM    829  HZ3 TRP A  53      -0.654  78.234  75.768  1.00 58.53           H
ATOM    830  HH2 TRP A  53       0.625  77.785  73.709  1.00 52.85           H
ATOM    831  N   ARG A  54      -5.385  82.960  76.280  1.00 41.06           N
ATOM    832  CA  ARG A  54      -6.117  82.884  77.537  1.00 38.44           C
ATOM    833  C   ARG A  54      -5.370  81.942  78.471  1.00 35.31           C
ATOM    834  O   ARG A  54      -4.870  80.903  78.047  1.00 46.87           O
ATOM    835  CB  ARG A  54      -7.541  82.374  77.278  1.00 34.98           C
ATOM    836  CG  ARG A  54      -8.475  82.703  78.454  1.00 38.95           C
ATOM    837  CD  ARG A  54      -9.872  82.094  78.296  1.00 39.23           C
ATOM    838  NE  ARG A  54      -9.848  80.621  78.357  1.00 38.14           N
ATOM    839  CZ  ARG A  54     -10.066  79.773  77.345  1.00 45.17           C
ATOM    840  NH1 ARG A  54     -10.529  80.178  76.164  1.00 42.56           N
ATOM    841  NH2 ARG A  54      -9.821  78.478  77.519  1.00 48.06           N1+
ATOM    842  H   ARG A  54      -5.204  82.084  75.809  1.00 49.27           H
ATOM    843  HA  ARG A  54      -6.172  83.876  77.986  1.00 46.13           H
ATOM    844  HB2 ARG A  54      -7.936  82.876  76.402  1.00 41.98           H
ATOM    845  HB3 ARG A  54      -7.521  81.303  77.074  1.00 41.98           H
ATOM    846  HG2 ARG A  54      -8.043  82.318  79.375  1.00 46.74           H
ATOM    847  HG3 ARG A  54      -8.571  83.786  78.546  1.00 46.74           H
ATOM    848  HD2 ARG A  54     -10.543  82.483  79.059  1.00 47.07           H
ATOM    849  HD3 ARG A  54     -10.244  82.417  77.328  1.00 47.07           H
ATOM    850  HE  ARG A  54      -9.495  80.229  79.217  1.00 45.76           H
ATOM    851 HH11 ARG A  54     -10.731  81.159  76.013  1.00 51.08           H
ATOM    852 HH12 ARG A  54     -10.682  79.517  75.420  1.00 51.08           H
ATOM    853 HH21 ARG A  54      -9.471  78.154  78.409  1.00 57.67           H
ATOM    854 HH22 ARG A  54      -9.979  77.831  76.763  1.00 57.67           H
ATOM    855  N   ALA A  55      -5.344  82.307  79.747  1.00 35.69           N
ATOM    856  CA  ALA A  55      -4.887  81.472  80.845  1.00 45.94           C
ATOM    857  C   ALA A  55      -5.801  81.688  82.057  1.00 42.02           C
ATOM    858  O   ALA A  55      -6.807  82.390  81.971  1.00 40.79           O
ATOM    859  CB  ALA A  55      -3.417  81.784  81.130  1.00 47.02           C
ATOM    860  H   ALA A  55      -5.766  83.191  79.998  1.00 42.83           H
ATOM    861  HA  ALA A  55      -4.961  80.422  80.564  1.00 55.13           H
ATOM    862  HB1 ALA A  55      -3.038  81.103  81.889  1.00 56.43           H
ATOM    863  HB2 ALA A  55      -2.826  81.648  80.225  1.00 56.43           H
ATOM    864  HB3 ALA A  55      -3.320  82.810  81.479  1.00 56.43           H
ATOM    865  N   GLU A  56      -5.487  81.011  83.158  1.00 44.27           N
ATOM    866  CA  GLU A  56      -6.256  81.007  84.389  1.00 48.99           C
ATOM    867  C   GLU A  56      -5.283  81.331  85.530  1.00 39.68           C
ATOM    868  O   GLU A  56      -4.199  80.757  85.612  1.00 55.96           O
ATOM    869  CB  GLU A  56      -6.916  79.624  84.551  1.00 47.57           C
ATOM    870  CG  GLU A  56      -8.258  79.670  85.290  1.00 53.33           C
ATOM    871  CD  GLU A  56      -8.852  78.260  85.366  1.00 49.23           C
ATOM    872  OE1 GLU A  56      -8.753  77.657  86.456  1.00 50.38           O
ATOM    873  OE2 GLU A  56      -9.379  77.790  84.329  1.00 65.76           O1-
ATOM    874  H   GLU A  56      -4.664  80.422  83.142  1.00 53.13           H
ATOM    875  HA  GLU A  56      -7.034  81.766  84.342  1.00 58.79           H
ATOM    876  HB2 GLU A  56      -7.072  79.175  83.569  1.00 57.09           H
ATOM    877  HB3 GLU A  56      -6.245  78.973  85.104  1.00 57.09           H
ATOM    878  HG2 GLU A  56      -8.098  80.076  86.289  1.00 64.00           H
ATOM    879  HG3 GLU A  56      -8.920  80.306  84.702  1.00 64.00           H
ATOM    880  N   LEU A  57      -5.663  82.273  86.394  1.00 37.37           N
ATOM    881  CA  LEU A  57      -4.840  82.793  87.474  1.00 43.97           C
ATOM    882  C   LEU A  57      -5.723  82.868  88.717  1.00 45.33           C
ATOM    883  O   LEU A  57      -6.707  83.605  88.728  1.00 42.95           O
ATOM    884  CB  LEU A  57      -4.301  84.168  87.041  1.00 42.59           C
ATOM    885  CG  LEU A  57      -3.305  84.827  88.011  1.00 52.06           C
ATOM    886  CD1 LEU A  57      -2.046  83.963  88.173  1.00 49.97           C
ATOM    887  CD2 LEU A  57      -2.933  86.211  87.456  1.00 45.08           C
ATOM    888  H   LEU A  57      -6.565  82.711  86.268  1.00 44.85           H
ATOM    889  HA  LEU A  57      -4.010  82.111  87.661  1.00 52.76           H
ATOM    890  HB2 LEU A  57      -3.818  84.059  86.069  1.00 51.10           H
ATOM    891  HB3 LEU A  57      -5.151  84.838  86.917  1.00 51.10           H
ATOM    892  HG  LEU A  57      -3.784  84.946  88.983  1.00 62.47           H
ATOM    893 HD11 LEU A  57      -1.296  84.489  88.758  1.00 59.97           H
ATOM    894 HD12 LEU A  57      -2.292  83.035  88.686  1.00 59.97           H
ATOM    895 HD13 LEU A  57      -1.624  83.733  87.198  1.00 59.97           H
ATOM    896 HD21 LEU A  57      -2.171  86.673  88.075  1.00 54.10           H
ATOM    897 HD22 LEU A  57      -2.547  86.128  86.443  1.00 54.10           H
ATOM    898 HD23 LEU A  57      -3.805  86.862  87.452  1.00 54.10           H
ATOM    899  N   ASP A  58      -5.405  82.055  89.731  1.00 42.81           N
ATOM    900  CA  ASP A  58      -6.212  81.892  90.940  1.00 42.49           C
ATOM    901  C   ASP A  58      -7.683  81.533  90.623  1.00 40.21           C
ATOM    902  O   ASP A  58      -8.619  82.071  91.219  1.00 41.15           O
ATOM    903  CB  ASP A  58      -6.023  83.090  91.892  1.00 46.21           C
ATOM    904  CG  ASP A  58      -4.603  83.263  92.449  1.00 60.94           C
ATOM    905  OD1 ASP A  58      -4.386  84.286  93.138  1.00 66.38           O
ATOM    906  OD2 ASP A  58      -3.753  82.375  92.221  1.00 54.64           O1-
ATOM    907  H   ASP A  58      -4.575  81.485  89.656  1.00 51.38           H
ATOM    908  HA  ASP A  58      -5.809  81.023  91.460  1.00 50.99           H
ATOM    909  HB2 ASP A  58      -6.330  84.021  91.413  1.00 55.45           H
ATOM    910  HB3 ASP A  58      -6.700  82.995  92.741  1.00 55.45           H
ATOM    911  N   GLY A  59      -7.878  80.592  89.682  1.00 43.28           N
ATOM    912  CA  GLY A  59      -9.185  80.082  89.265  1.00 43.41           C
ATOM    913  C   GLY A  59     -10.035  81.083  88.470  1.00 50.69           C
ATOM    914  O   GLY A  59     -11.223  80.825  88.269  1.00 52.87           O
ATOM    915  H   GLY A  59      -7.065  80.190  89.235  1.00 51.94           H
ATOM    916  HA2 GLY A  59      -9.033  79.197  88.647  1.00 52.09           H
ATOM    917  HA3 GLY A  59      -9.745  79.805  90.159  1.00 52.09           H
ATOM    918  N   LYS A  60      -9.441  82.196  88.006  1.00 51.49           N
ATOM    919  CA  LYS A  60     -10.111  83.219  87.201  1.00 49.22           C
ATOM    920  C   LYS A  60      -9.448  83.355  85.828  1.00 47.90           C
ATOM    921  O   LYS A  60      -8.223  83.400  85.770  1.00 45.55           O
ATOM    922  CB  LYS A  60     -10.054  84.566  87.939  1.00 36.70           C
ATOM    923  CG  LYS A  60     -11.126  84.670  89.036  1.00 51.00           C
ATOM    924  CD  LYS A  60     -10.653  85.382  90.313  1.00 55.89           C
ATOM    925  CE  LYS A  60     -11.619  86.508  90.693  1.00 69.85           C
ATOM    926  NZ  LYS A  60     -11.420  86.959  92.083  1.00 70.37           N1+
ATOM    927  H   LYS A  60      -8.461  82.340  88.213  1.00 61.79           H
ATOM    928  HA  LYS A  60     -11.155  82.955  87.063  1.00 59.06           H
ATOM    929  HB2 LYS A  60      -9.052  84.734  88.334  1.00 44.04           H
ATOM    930  HB3 LYS A  60     -10.263  85.361  87.220  1.00 44.04           H
ATOM    931  HG2 LYS A  60     -12.012  85.153  88.622  1.00 61.20           H
ATOM    932  HG3 LYS A  60     -11.420  83.665  89.336  1.00 61.20           H
ATOM    933  HD2 LYS A  60     -10.599  84.656  91.123  1.00 67.07           H
ATOM    934  HD3 LYS A  60      -9.658  85.793  90.172  1.00 67.07           H
ATOM    935  HE2 LYS A  60     -11.452  87.351  90.021  1.00 83.82           H
ATOM    936  HE3 LYS A  60     -12.644  86.161  90.561  1.00 83.82           H
ATOM    937  HZ1 LYS A  60     -12.098  87.675  92.304  1.00 84.44           H
ATOM    938  HZ2 LYS A  60     -11.519  86.177  92.715  1.00 84.44           H
ATOM    939  HZ3 LYS A  60     -10.496  87.363  92.182  1.00 84.44           H
ATOM    940  N   PRO A  61     -10.217  83.515  84.735  1.00 44.69           N
ATOM    941  CA  PRO A  61      -9.642  83.673  83.405  1.00 44.09           C
ATOM    942  C   PRO A  61      -8.989  85.052  83.240  1.00 40.26           C
ATOM    943  O   PRO A  61      -9.503  86.062  83.718  1.00 34.79           O
ATOM    944  CB  PRO A  61     -10.843  83.521  82.456  1.00 40.89           C
ATOM    945  CG  PRO A  61     -12.039  83.953  83.301  1.00 43.91           C
ATOM    946  CD  PRO A  61     -11.667  83.426  84.680  1.00 49.80           C
ATOM    947  HA  PRO A  61      -8.958  82.858  83.173  1.00 52.90           H
ATOM    948  HB2 PRO A  61     -10.767  84.065  81.517  1.00 49.07           H
ATOM    949  HB3 PRO A  61     -10.952  82.456  82.247  1.00 49.07           H
ATOM    950  HG2 PRO A  61     -12.155  85.037  83.285  1.00 52.69           H
ATOM    951  HG3 PRO A  61     -12.947  83.456  82.975  1.00 52.69           H
ATOM    952  HD2 PRO A  61     -12.146  84.051  85.434  1.00 59.76           H
ATOM    953  HD3 PRO A  61     -11.970  82.381  84.764  1.00 59.76           H
ATOM    954  N   VAL A  62      -7.856  85.067  82.533  1.00 43.60           N
ATOM    955  CA  VAL A  62      -7.013  86.229  82.262  1.00 33.56           C
ATOM    956  C   VAL A  62      -6.590  86.164  80.797  1.00 32.94           C
ATOM    957  O   VAL A  62      -6.360  85.084  80.253  1.00 41.54           O
ATOM    958  CB  VAL A  62      -5.788  86.248  83.211  1.00 44.91           C
ATOM    959  CG1 VAL A  62      -4.760  87.333  82.851  1.00 50.68           C
ATOM    960  CG2 VAL A  62      -6.230  86.521  84.652  1.00 44.82           C
ATOM    961  H   VAL A  62      -7.516  84.186  82.174  1.00 52.32           H
ATOM    962  HA  VAL A  62      -7.583  87.145  82.423  1.00 40.28           H
ATOM    963  HB  VAL A  62      -5.292  85.277  83.170  1.00 53.89           H
ATOM    964 HG11 VAL A  62      -3.950  87.334  83.580  1.00 60.82           H
ATOM    965 HG12 VAL A  62      -4.325  87.132  81.875  1.00 60.82           H
ATOM    966 HG13 VAL A  62      -5.233  88.316  82.845  1.00 60.82           H
ATOM    967 HG21 VAL A  62      -5.359  86.555  85.305  1.00 53.78           H
ATOM    968 HG22 VAL A  62      -6.748  87.478  84.702  1.00 53.78           H
ATOM    969 HG23 VAL A  62      -6.889  85.729  85.003  1.00 53.78           H
ATOM    970  N   ILE A  63      -6.485  87.335  80.167  1.00 37.01           N
ATOM    971  CA  ILE A  63      -6.045  87.490  78.786  1.00 33.85           C
ATOM    972  C   ILE A  63      -4.604  87.993  78.742  1.00 30.74           C
ATOM    973  O   ILE A  63      -4.152  88.715  79.625  1.00 30.57           O
ATOM    974  CB  ILE A  63      -7.058  88.395  78.045  1.00 35.26           C
ATOM    975  CG1 ILE A  63      -8.408  87.672  77.862  1.00 31.15           C
ATOM    976  CG2 ILE A  63      -6.547  88.934  76.702  1.00 32.12           C
ATOM    977  CD1 ILE A  63      -8.388  86.463  76.912  1.00 36.85           C
ATOM    978  H   ILE A  63      -6.686  88.181  80.685  1.00 44.42           H
ATOM    979  HA  ILE A  63      -6.042  86.519  78.298  1.00 40.62           H
ATOM    980  HB  ILE A  63      -7.239  89.265  78.679  1.00 42.31           H
ATOM    981 HG12 ILE A  63      -8.781  87.345  78.831  1.00 37.38           H
ATOM    982 HG13 ILE A  63      -9.114  88.400  77.470  1.00 37.38           H
ATOM    983 HG21 ILE A  63      -7.349  89.451  76.179  1.00 38.54           H
ATOM    984 HG22 ILE A  63      -5.737  89.644  76.868  1.00 38.54           H
ATOM    985 HG23 ILE A  63      -6.187  88.114  76.086  1.00 38.54           H
ATOM    986 HD11 ILE A  63      -9.353  85.964  76.941  1.00 44.22           H
ATOM    987 HD12 ILE A  63      -8.189  86.784  75.890  1.00 44.22           H
ATOM    988 HD13 ILE A  63      -7.640  85.735  77.216  1.00 44.22           H
ATOM    989  N   VAL A  64      -3.885  87.592  77.694  1.00 30.11           N
ATOM    990  CA  VAL A  64      -2.607  88.168  77.318  1.00 34.76           C
ATOM    991  C   VAL A  64      -2.729  88.498  75.835  1.00 29.14           C
ATOM    992  O   VAL A  64      -2.941  87.588  75.040  1.00 29.10           O
ATOM    993  CB  VAL A  64      -1.428  87.216  77.608  1.00 29.61           C
ATOM    994  CG1 VAL A  64      -0.108  87.969  77.384  1.00 37.37           C
ATOM    995  CG2 VAL A  64      -1.425  86.661  79.040  1.00 29.39           C
ATOM    996  H   VAL A  64      -4.303  86.948  77.038  1.00 36.14           H
ATOM    997  HA  VAL A  64      -2.455  89.077  77.883  1.00 41.71           H
ATOM    998  HB  VAL A  64      -1.463  86.367  76.925  1.00 35.54           H
ATOM    999 HG11 VAL A  64       0.722  87.274  77.469  1.00 44.84           H
ATOM   1000 HG12 VAL A  64      -0.082  88.409  76.389  1.00 44.84           H
ATOM   1001 HG13 VAL A  64       0.004  88.763  78.122  1.00 44.84           H
ATOM   1002 HG21 VAL A  64      -0.573  85.995  79.173  1.00 35.27           H
ATOM   1003 HG22 VAL A  64      -1.365  87.473  79.764  1.00 35.27           H
ATOM   1004 HG23 VAL A  64      -2.332  86.086  79.225  1.00 35.27           H
ATOM   1005  N   CYS A  65      -2.634  89.781  75.466  1.00 32.42           N
ATOM   1006  CA  CYS A  65      -2.810  90.242  74.089  1.00 28.14           C
ATOM   1007  C   CYS A  65      -1.731  91.258  73.733  1.00 27.80           C
ATOM   1008  O   CYS A  65      -1.596  92.266  74.421  1.00 27.81           O
ATOM   1009  CB  CYS A  65      -4.202  90.861  73.931  1.00 34.39           C
ATOM   1010  SG  CYS A  65      -4.479  91.394  72.216  1.00 29.52           S
ATOM   1011  H   CYS A  65      -2.452  90.482  76.172  1.00 38.90           H
ATOM   1012  HA  CYS A  65      -2.743  89.399  73.408  1.00 33.77           H
ATOM   1013  HB2 CYS A  65      -4.968  90.141  74.213  1.00 41.27           H
ATOM   1014  HB3 CYS A  65      -4.264  91.726  74.589  1.00 41.27           H
ATOM   1015  HG  CYS A  65      -5.703  91.898  72.403  1.00 35.43           H
ATOM   1016  N   SER A  66      -0.982  91.021  72.652  1.00 27.37           N
ATOM   1017  CA  SER A  66       0.034  91.971  72.215  1.00 26.99           C
ATOM   1018  C   SER A  66      -0.583  93.180  71.508  1.00 33.32           C
ATOM   1019  O   SER A  66      -1.515  93.041  70.721  1.00 26.55           O
ATOM   1020  CB  SER A  66       1.106  91.298  71.366  1.00 26.88           C
ATOM   1021  OG  SER A  66       0.529  90.656  70.256  1.00 26.65           O
ATOM   1022  H   SER A  66      -1.154  90.202  72.084  1.00 32.85           H
ATOM   1023  HA  SER A  66       0.544  92.322  73.104  1.00 32.39           H
ATOM   1024  HB2 SER A  66       1.830  92.037  71.020  1.00 32.26           H
ATOM   1025  HB3 SER A  66       1.626  90.568  71.982  1.00 32.26           H
ATOM   1026  HG  SER A  66       0.439  91.298  69.541  1.00 31.98           H
ATOM   1027  N   THR A  67      -0.052  94.367  71.808  1.00 26.57           N
ATOM   1028  CA  THR A  67      -0.476  95.635  71.216  1.00 29.04           C
ATOM   1029  C   THR A  67       0.271  95.940  69.914  1.00 31.94           C
ATOM   1030  O   THR A  67      -0.182  96.801  69.169  1.00 26.17           O
ATOM   1031  CB  THR A  67      -0.227  96.781  72.208  1.00 26.33           C
ATOM   1032  OG1 THR A  67       1.140  96.870  72.540  1.00 34.53           O
ATOM   1033  CG2 THR A  67      -1.051  96.636  73.485  1.00 28.05           C
ATOM   1034  H   THR A  67       0.676  94.410  72.508  1.00 31.89           H
ATOM   1035  HA  THR A  67      -1.543  95.595  70.999  1.00 34.85           H
ATOM   1036  HB  THR A  67      -0.507  97.708  71.720  1.00 31.60           H
ATOM   1037  HG1 THR A  67       1.625  97.128  71.748  1.00 41.43           H
ATOM   1038 HG21 THR A  67      -0.825  97.455  74.165  1.00 33.66           H
ATOM   1039 HG22 THR A  67      -2.113  96.645  73.249  1.00 33.66           H
ATOM   1040 HG23 THR A  67      -0.792  95.703  73.977  1.00 33.66           H
ATOM   1041  N   GLY A  68       1.447  95.335  69.698  1.00 31.59           N
ATOM   1042  CA  GLY A  68       2.431  95.795  68.725  1.00 25.48           C
ATOM   1043  C   GLY A  68       3.189  97.024  69.232  1.00 25.24           C
ATOM   1044  O   GLY A  68       2.899  97.558  70.307  1.00 25.13           O
ATOM   1045  H   GLY A  68       1.761  94.652  70.372  1.00 37.91           H
ATOM   1046  HA2 GLY A  68       3.140  94.993  68.530  1.00 30.58           H
ATOM   1047  HA3 GLY A  68       1.933  96.076  67.801  1.00 30.58           H
ATOM   1048  N   ILE A  69       4.165  97.477  68.441  1.00 25.12           N
ATOM   1049  CA  ILE A  69       4.867  98.712  68.722  1.00 31.36           C
ATOM   1050  C   ILE A  69       4.032  99.885  68.165  1.00 25.04           C
ATOM   1051  O   ILE A  69       3.644  99.939  67.016  1.00 24.87           O
ATOM   1052  CB  ILE A  69       6.280  98.807  68.075  1.00 25.02           C
ATOM   1053  CG1 ILE A  69       7.266  97.855  68.775  1.00 24.85           C
ATOM   1054  CG2 ILE A  69       6.808 100.247  68.138  1.00 24.76           C
ATOM   1055  CD1 ILE A  69       8.375  97.434  67.815  1.00 34.53           C
ATOM   1056  H   ILE A  69       4.398  96.975  67.591  1.00 30.15           H
ATOM   1057  HA  ILE A  69       4.999  98.844  69.832  1.00 37.63           H
ATOM   1058  HB  ILE A  69       6.181  98.487  66.997  1.00 30.03           H
ATOM   1059 HG12 ILE A  69       7.688  98.320  69.683  1.00 29.82           H
ATOM   1060 HG13 ILE A  69       6.722  96.950  69.110  1.00 29.82           H
ATOM   1061 HG21 ILE A  69       7.844 100.287  67.792  1.00 29.72           H
ATOM   1062 HG22 ILE A  69       6.234 100.921  67.492  1.00 29.72           H
ATOM   1063 HG23 ILE A  69       6.803 100.648  69.157  1.00 29.72           H
ATOM   1064 HD11 ILE A  69       9.182  96.904  68.323  1.00 41.43           H
ATOM   1065 HD12 ILE A  69       7.950  96.761  67.049  1.00 41.43           H
ATOM   1066 HD13 ILE A  69       8.814  98.287  67.293  1.00 41.43           H
ATOM   1067  N   GLY A  70       3.852 100.850  69.083  1.00 25.06           N
ATOM   1068  CA  GLY A  70       3.293 102.173  68.865  1.00 29.58           C
ATOM   1069  C   GLY A  70       1.874 102.324  69.407  1.00 30.21           C
ATOM   1070  O   GLY A  70       1.118 101.358  69.510  1.00 25.18           O
ATOM   1071  H   GLY A  70       4.235 100.688  70.006  1.00 30.08           H
ATOM   1072  HA2 GLY A  70       3.935 102.894  69.365  1.00 35.50           H
ATOM   1073  HA3 GLY A  70       3.277 102.394  67.806  1.00 35.50           H
ATOM   1074  N   GLY A  71       1.513 103.579  69.694  1.00 25.77           N
ATOM   1075  CA  GLY A  71       0.176 103.986  70.099  1.00 28.61           C
ATOM   1076  C   GLY A  71      -0.948 103.555  69.144  1.00 25.67           C
ATOM   1077  O   GLY A  71      -1.986 103.131  69.638  1.00 29.01           O
ATOM   1078  H   GLY A  71       2.213 104.307  69.640  1.00 30.92           H
ATOM   1079  HA2 GLY A  71      -0.022 103.564  71.084  1.00 34.33           H
ATOM   1080  HA3 GLY A  71       0.157 105.072  70.168  1.00 34.33           H
ATOM   1081  N   PRO A  72      -0.810 103.623  67.807  1.00 25.75           N
ATOM   1082  CA  PRO A  72      -1.918 103.313  66.907  1.00 25.71           C
ATOM   1083  C   PRO A  72      -2.440 101.876  66.916  1.00 25.71           C
ATOM   1084  O   PRO A  72      -3.636 101.657  66.730  1.00 25.64           O
ATOM   1085  CB  PRO A  72      -1.381 103.645  65.513  1.00 25.57           C
ATOM   1086  CG  PRO A  72      -0.357 104.742  65.770  1.00 28.61           C
ATOM   1087  CD  PRO A  72       0.254 104.307  67.094  1.00 25.71           C
ATOM   1088  HA  PRO A  72      -2.727 103.993  67.132  1.00 30.86           H
ATOM   1089  HB2 PRO A  72      -0.857 102.758  65.168  1.00 30.69           H
ATOM   1090  HB3 PRO A  72      -2.133 103.941  64.787  1.00 30.69           H
ATOM   1091  HG2 PRO A  72       0.415 104.769  65.002  1.00 34.33           H
ATOM   1092  HG3 PRO A  72      -0.855 105.704  65.852  1.00 34.33           H
ATOM   1093  HD2 PRO A  72       1.092 103.645  66.938  1.00 30.86           H
ATOM   1094  HD3 PRO A  72       0.590 105.187  67.623  1.00 30.86           H
ATOM   1095  N   SER A  73      -1.571 100.897  67.139  1.00 25.82           N
ATOM   1096  CA  SER A  73      -1.963  99.498  67.212  1.00 27.58           C
ATOM   1097  C   SER A  73      -2.470  99.161  68.631  1.00 26.10           C
ATOM   1098  O   SER A  73      -3.453  98.472  68.774  1.00 29.79           O
ATOM   1099  CB  SER A  73      -0.802  98.580  66.776  1.00 26.03           C
ATOM   1100  OG  SER A  73       0.435  98.969  67.375  1.00 27.26           O
ATOM   1101  H   SER A  73      -0.600 101.129  67.222  1.00 30.99           H
ATOM   1102  HA  SER A  73      -2.809  99.258  66.497  1.00 33.09           H
ATOM   1103  HB2 SER A  73      -1.023  97.519  66.976  1.00 31.24           H
ATOM   1104  HB3 SER A  73      -0.629  98.697  65.689  1.00 31.24           H
ATOM   1105  HG  SER A  73       0.430  98.638  68.304  1.00 32.71           H
ATOM   1106  N   THR A  74      -1.830  99.784  69.646  1.00 26.15           N
ATOM   1107  CA  THR A  74      -2.264  99.799  71.048  1.00 30.39           C
ATOM   1108  C   THR A  74      -3.700 100.298  71.192  1.00 37.45           C
ATOM   1109  O   THR A  74      -4.471  99.699  71.935  1.00 27.10           O
ATOM   1110  CB  THR A  74      -1.306 100.638  71.928  1.00 30.75           C
ATOM   1111  OG1 THR A  74       0.011 100.142  71.863  1.00 31.85           O
ATOM   1112  CG2 THR A  74      -1.697 100.648  73.412  1.00 26.03           C
ATOM   1113  H   THR A  74      -1.033 100.361  69.407  1.00 31.38           H
ATOM   1114  HA  THR A  74      -2.227  98.769  71.394  1.00 36.46           H
ATOM   1115  HB  THR A  74      -1.304 101.665  71.572  1.00 36.90           H
ATOM   1116  HG1 THR A  74       0.362 100.315  70.984  1.00 38.22           H
ATOM   1117 HG21 THR A  74      -0.966 101.226  73.977  1.00 31.24           H
ATOM   1118 HG22 THR A  74      -2.677 101.099  73.557  1.00 31.24           H
ATOM   1119 HG23 THR A  74      -1.700  99.635  73.807  1.00 31.24           H
ATOM   1120  N   SER A  75      -4.057 101.386  70.498  1.00 27.95           N
ATOM   1121  CA  SER A  75      -5.392 101.958  70.558  1.00 26.16           C
ATOM   1122  C   SER A  75      -6.440 100.986  69.999  1.00 26.18           C
ATOM   1123  O   SER A  75      -7.507 100.857  70.591  1.00 26.15           O
ATOM   1124  CB  SER A  75      -5.421 103.357  69.929  1.00 26.03           C
ATOM   1125  OG  SER A  75      -5.228 103.333  68.534  1.00 25.89           O
ATOM   1126  H   SER A  75      -3.366 101.849  69.923  1.00 33.54           H
ATOM   1127  HA  SER A  75      -5.614 102.097  71.611  1.00 31.40           H
ATOM   1128  HB2 SER A  75      -6.387 103.808  70.137  1.00 31.24           H
ATOM   1129  HB3 SER A  75      -4.648 103.976  70.386  1.00 31.24           H
ATOM   1130  HG  SER A  75      -4.321 103.071  68.350  1.00 31.07           H
ATOM   1131  N   ILE A  76      -6.122 100.261  68.917  1.00 26.31           N
ATOM   1132  CA  ILE A  76      -6.954  99.177  68.391  1.00 26.45           C
ATOM   1133  C   ILE A  76      -7.111  98.052  69.420  1.00 37.84           C
ATOM   1134  O   ILE A  76      -8.234  97.615  69.664  1.00 28.40           O
ATOM   1135  CB  ILE A  76      -6.406  98.666  67.039  1.00 26.43           C
ATOM   1136  CG1 ILE A  76      -6.564  99.751  65.956  1.00 26.33           C
ATOM   1137  CG2 ILE A  76      -7.068  97.346  66.606  1.00 26.25           C
ATOM   1138  CD1 ILE A  76      -5.816  99.431  64.664  1.00 33.42           C
ATOM   1139  H   ILE A  76      -5.221 100.408  68.484  1.00 31.58           H
ATOM   1140  HA  ILE A  76      -7.947  99.588  68.202  1.00 31.74           H
ATOM   1141  HB  ILE A  76      -5.344  98.466  67.151  1.00 31.72           H
ATOM   1142 HG12 ILE A  76      -7.622  99.884  65.732  1.00 31.60           H
ATOM   1143 HG13 ILE A  76      -6.164 100.692  66.325  1.00 31.60           H
ATOM   1144 HG21 ILE A  76      -6.673  97.016  65.649  1.00 31.50           H
ATOM   1145 HG22 ILE A  76      -6.850  96.557  67.323  1.00 31.50           H
ATOM   1146 HG23 ILE A  76      -8.146  97.477  66.532  1.00 31.50           H
ATOM   1147 HD11 ILE A  76      -5.829 100.301  64.011  1.00 40.10           H
ATOM   1148 HD12 ILE A  76      -4.783  99.185  64.905  1.00 40.10           H
ATOM   1149 HD13 ILE A  76      -6.284  98.600  64.140  1.00 40.10           H
ATOM   1150  N   ALA A  77      -6.005  97.566  70.000  1.00 30.97           N
ATOM   1151  CA  ALA A  77      -6.010  96.434  70.920  1.00 29.36           C
ATOM   1152  C   ALA A  77      -6.811  96.719  72.192  1.00 27.81           C
ATOM   1153  O   ALA A  77      -7.634  95.894  72.576  1.00 26.91           O
ATOM   1154  CB  ALA A  77      -4.576  96.003  71.244  1.00 28.71           C
ATOM   1155  H   ALA A  77      -5.112  97.969  69.754  1.00 37.16           H
ATOM   1156  HA  ALA A  77      -6.493  95.604  70.412  1.00 35.23           H
ATOM   1157  HB1 ALA A  77      -4.590  95.143  71.912  1.00 34.46           H
ATOM   1158  HB2 ALA A  77      -4.056  95.723  70.331  1.00 34.46           H
ATOM   1159  HB3 ALA A  77      -4.038  96.819  71.723  1.00 34.46           H
ATOM   1160  N   VAL A  78      -6.581  97.868  72.835  1.00 26.93           N
ATOM   1161  CA  VAL A  78      -7.261  98.280  74.062  1.00 28.49           C
ATOM   1162  C   VAL A  78      -8.756  98.503  73.807  1.00 28.70           C
ATOM   1163  O   VAL A  78      -9.573  98.096  74.629  1.00 27.14           O
ATOM   1164  CB  VAL A  78      -6.577  99.534  74.645  1.00 27.00           C
ATOM   1165  CG1 VAL A  78      -7.321 100.107  75.860  1.00 26.91           C
ATOM   1166  CG2 VAL A  78      -5.139  99.240  75.097  1.00 34.89           C
ATOM   1167  H   VAL A  78      -5.900  98.506  72.448  1.00 32.32           H
ATOM   1168  HA  VAL A  78      -7.159  97.476  74.791  1.00 34.18           H
ATOM   1169  HB  VAL A  78      -6.541 100.306  73.878  1.00 32.40           H
ATOM   1170 HG11 VAL A  78      -6.808 100.996  76.223  1.00 32.30           H
ATOM   1171 HG12 VAL A  78      -8.337 100.389  75.590  1.00 32.30           H
ATOM   1172 HG13 VAL A  78      -7.356  99.369  76.659  1.00 32.30           H
ATOM   1173 HG21 VAL A  78      -4.650 100.171  75.377  1.00 41.87           H
ATOM   1174 HG22 VAL A  78      -5.142  98.560  75.949  1.00 41.87           H
ATOM   1175 HG23 VAL A  78      -4.563  98.788  74.294  1.00 41.87           H
ATOM   1176  N   GLU A  79      -9.110  99.147  72.687  1.00 27.21           N
ATOM   1177  CA  GLU A  79     -10.498  99.395  72.316  1.00 33.12           C
ATOM   1178  C   GLU A  79     -11.277  98.097  72.080  1.00 31.90           C
ATOM   1179  O   GLU A  79     -12.390  97.941  72.576  1.00 27.38           O
ATOM   1180  CB  GLU A  79     -10.558 100.317  71.089  1.00 27.32           C
ATOM   1181  CG  GLU A  79     -11.975 100.453  70.507  1.00 32.75           C
ATOM   1182  CD  GLU A  79     -13.008 100.937  71.519  1.00 26.86           C
ATOM   1183  OE1 GLU A  79     -12.614 101.668  72.451  1.00 39.33           O
ATOM   1184  OE2 GLU A  79     -14.186 100.565  71.357  1.00 36.35           O1-
ATOM   1185  H   GLU A  79      -8.391  99.468  72.053  1.00 32.66           H
ATOM   1186  HA  GLU A  79     -10.957  99.914  73.156  1.00 39.74           H
ATOM   1187  HB2 GLU A  79     -10.180 101.299  71.369  1.00 32.79           H
ATOM   1188  HB3 GLU A  79      -9.917  99.910  70.306  1.00 32.79           H
ATOM   1189  HG2 GLU A  79     -11.931 101.201  69.718  1.00 39.30           H
ATOM   1190  HG3 GLU A  79     -12.310  99.534  70.027  1.00 39.30           H
ATOM   1191  N   GLU A  80     -10.705  97.175  71.305  1.00 27.77           N
ATOM   1192  CA  GLU A  80     -11.365  95.931  70.952  1.00 30.46           C
ATOM   1193  C   GLU A  80     -11.441  94.971  72.141  1.00 35.12           C
ATOM   1194  O   GLU A  80     -12.456  94.304  72.312  1.00 29.69           O
ATOM   1195  CB  GLU A  80     -10.702  95.317  69.719  1.00 28.04           C
ATOM   1196  CG  GLU A  80     -11.018  96.177  68.489  1.00 28.11           C
ATOM   1197  CD  GLU A  80     -10.594  95.586  67.153  1.00 32.88           C
ATOM   1198  OE1 GLU A  80     -10.239  94.392  67.099  1.00 28.37           O
ATOM   1199  OE2 GLU A  80     -10.658  96.354  66.171  1.00 28.20           O1-
ATOM   1200  H   GLU A  80      -9.799  97.364  70.898  1.00 33.33           H
ATOM   1201  HA  GLU A  80     -12.390  96.177  70.676  1.00 36.55           H
ATOM   1202  HB2 GLU A  80      -9.623  95.271  69.861  1.00 33.65           H
ATOM   1203  HB3 GLU A  80     -11.078  94.307  69.573  1.00 33.65           H
ATOM   1204  HG2 GLU A  80     -12.090  96.354  68.441  1.00 33.74           H
ATOM   1205  HG3 GLU A  80     -10.594  97.174  68.577  1.00 33.74           H
ATOM   1206  N   LEU A  81     -10.413  94.933  72.998  1.00 28.48           N
ATOM   1207  CA  LEU A  81     -10.490  94.251  74.284  1.00 35.19           C
ATOM   1208  C   LEU A  81     -11.575  94.858  75.183  1.00 35.99           C
ATOM   1209  O   LEU A  81     -12.264  94.109  75.874  1.00 28.77           O
ATOM   1210  CB  LEU A  81      -9.120  94.260  74.975  1.00 28.78           C
ATOM   1211  CG  LEU A  81      -8.085  93.296  74.365  1.00 39.21           C
ATOM   1212  CD1 LEU A  81      -6.708  93.604  74.959  1.00 28.98           C
ATOM   1213  CD2 LEU A  81      -8.403  91.813  74.594  1.00 28.96           C
ATOM   1214  H   LEU A  81      -9.597  95.503  72.812  1.00 34.18           H
ATOM   1215  HA  LEU A  81     -10.773  93.219  74.091  1.00 42.23           H
ATOM   1216  HB2 LEU A  81      -8.728  95.275  74.916  1.00 34.53           H
ATOM   1217  HB3 LEU A  81      -9.234  94.024  76.027  1.00 34.53           H
ATOM   1218  HG  LEU A  81      -8.029  93.451  73.291  1.00 47.05           H
ATOM   1219 HD11 LEU A  81      -5.967  92.964  74.495  1.00 34.78           H
ATOM   1220 HD12 LEU A  81      -6.435  94.638  74.752  1.00 34.78           H
ATOM   1221 HD13 LEU A  81      -6.709  93.437  76.036  1.00 34.78           H
ATOM   1222 HD21 LEU A  81      -7.675  91.200  74.064  1.00 34.76           H
ATOM   1223 HD22 LEU A  81      -8.352  91.575  75.653  1.00 34.76           H
ATOM   1224 HD23 LEU A  81      -9.393  91.569  74.217  1.00 34.76           H
ATOM   1225  N   ALA A  82     -11.743  96.188  75.179  1.00 32.53           N
ATOM   1226  CA  ALA A  82     -12.802  96.866  75.922  1.00 33.32           C
ATOM   1227  C   ALA A  82     -14.203  96.594  75.350  1.00 29.52           C
ATOM   1228  O   ALA A  82     -15.179  96.614  76.099  1.00 35.99           O
ATOM   1229  CB  ALA A  82     -12.515  98.365  76.035  1.00 29.31           C
ATOM   1230  H   ALA A  82     -11.135  96.759  74.606  1.00 39.04           H
ATOM   1231  HA  ALA A  82     -12.767  96.468  76.931  1.00 39.98           H
ATOM   1232  HB1 ALA A  82     -13.270  98.838  76.662  1.00 35.18           H
ATOM   1233  HB2 ALA A  82     -11.540  98.521  76.496  1.00 35.18           H
ATOM   1234  HB3 ALA A  82     -12.527  98.836  75.054  1.00 35.18           H
ATOM   1235  N   GLN A  83     -14.322  96.318  74.047  1.00 30.76           N
ATOM   1236  CA  GLN A  83     -15.546  95.791  73.449  1.00 29.88           C
ATOM   1237  C   GLN A  83     -15.835  94.354  73.911  1.00 36.52           C
ATOM   1238  O   GLN A  83     -17.000  93.977  74.041  1.00 39.66           O
ATOM   1239  CB  GLN A  83     -15.490  95.904  71.920  1.00 29.81           C
ATOM   1240  CG  GLN A  83     -15.704  97.341  71.422  1.00 29.80           C
ATOM   1241  CD  GLN A  83     -15.570  97.447  69.904  1.00 29.59           C
ATOM   1242  OE1 GLN A  83     -15.953  96.539  69.174  1.00 29.81           O
ATOM   1243  NE2 GLN A  83     -15.078  98.575  69.403  1.00 29.45           N
ATOM   1244  H   GLN A  83     -13.507  96.397  73.453  1.00 36.92           H
ATOM   1245  HA  GLN A  83     -16.372  96.416  73.785  1.00 35.86           H
ATOM   1246  HB2 GLN A  83     -14.534  95.545  71.548  1.00 35.78           H
ATOM   1247  HB3 GLN A  83     -16.264  95.269  71.497  1.00 35.78           H
ATOM   1248  HG2 GLN A  83     -16.728  97.610  71.680  1.00 35.76           H
ATOM   1249  HG3 GLN A  83     -15.025  98.031  71.916  1.00 35.76           H
ATOM   1250 HE21 GLN A  83     -14.774  99.312  70.027  1.00 35.34           H
ATOM   1251 HE22 GLN A  83     -15.020  98.691  68.401  1.00 35.34           H
ATOM   1252  N   LEU A  84     -14.786  93.558  74.168  1.00 33.61           N
ATOM   1253  CA  LEU A  84     -14.886  92.168  74.609  1.00 34.66           C
ATOM   1254  C   LEU A  84     -15.028  92.015  76.138  1.00 30.33           C
ATOM   1255  O   LEU A  84     -15.197  90.893  76.609  1.00 37.36           O
ATOM   1256  CB  LEU A  84     -13.691  91.363  74.065  1.00 34.90           C
ATOM   1257  CG  LEU A  84     -13.570  91.315  72.529  1.00 35.58           C
ATOM   1258  CD1 LEU A  84     -12.155  90.882  72.125  1.00 38.25           C
ATOM   1259  CD2 LEU A  84     -14.582  90.359  71.902  1.00 34.11           C
ATOM   1260  H   LEU A  84     -13.857  93.924  74.003  1.00 40.33           H
ATOM   1261  HA  LEU A  84     -15.783  91.739  74.165  1.00 41.59           H
ATOM   1262  HB2 LEU A  84     -12.782  91.807  74.472  1.00 41.88           H
ATOM   1263  HB3 LEU A  84     -13.751  90.338  74.424  1.00 41.88           H
ATOM   1264  HG  LEU A  84     -13.774  92.289  72.102  1.00 42.70           H
ATOM   1265 HD11 LEU A  84     -12.050  90.946  71.043  1.00 45.91           H
ATOM   1266 HD12 LEU A  84     -11.418  91.542  72.579  1.00 45.91           H
ATOM   1267 HD13 LEU A  84     -11.967  89.860  72.450  1.00 45.91           H
ATOM   1268 HD21 LEU A  84     -14.462  90.356  70.819  1.00 40.94           H
ATOM   1269 HD22 LEU A  84     -14.411  89.356  72.278  1.00 40.94           H
ATOM   1270 HD23 LEU A  84     -15.596  90.676  72.140  1.00 40.94           H
ATOM   1271  N   GLY A  85     -14.976  93.104  76.920  1.00 30.30           N
ATOM   1272  CA  GLY A  85     -15.263  93.098  78.359  1.00 30.22           C
ATOM   1273  C   GLY A  85     -14.060  93.344  79.278  1.00 30.28           C
ATOM   1274  O   GLY A  85     -14.234  93.309  80.495  1.00 30.40           O
ATOM   1275  H   GLY A  85     -14.804  93.997  76.478  1.00 36.36           H
ATOM   1276  HA2 GLY A  85     -15.988  93.886  78.561  1.00 36.27           H
ATOM   1277  HA3 GLY A  85     -15.699  92.141  78.643  1.00 36.27           H
ATOM   1278  N   ILE A  86     -12.866  93.617  78.735  1.00 38.65           N
ATOM   1279  CA  ILE A  86     -11.670  93.932  79.521  1.00 38.26           C
ATOM   1280  C   ILE A  86     -11.757  95.359  80.067  1.00 32.07           C
ATOM   1281  O   ILE A  86     -11.829  96.320  79.304  1.00 34.56           O
ATOM   1282  CB  ILE A  86     -10.391  93.730  78.685  1.00 35.98           C
ATOM   1283  CG1 ILE A  86     -10.257  92.303  78.111  1.00 30.31           C
ATOM   1284  CG2 ILE A  86      -9.142  94.104  79.495  1.00 38.46           C
ATOM   1285  CD1 ILE A  86     -10.074  91.190  79.146  1.00 32.92           C
ATOM   1286  H   ILE A  86     -12.783  93.643  77.727  1.00 46.38           H
ATOM   1287  HA  ILE A  86     -11.623  93.246  80.364  1.00 45.91           H
ATOM   1288  HB  ILE A  86     -10.439  94.421  77.847  1.00 43.18           H
ATOM   1289 HG12 ILE A  86     -11.128  92.075  77.499  1.00 36.38           H
ATOM   1290 HG13 ILE A  86      -9.388  92.280  77.459  1.00 36.38           H
ATOM   1291 HG21 ILE A  86      -8.254  93.933  78.892  1.00 46.15           H
ATOM   1292 HG22 ILE A  86      -9.159  95.158  79.763  1.00 46.15           H
ATOM   1293 HG23 ILE A  86      -9.083  93.515  80.407  1.00 46.15           H
ATOM   1294 HD11 ILE A  86     -10.055  90.228  78.640  1.00 39.50           H
ATOM   1295 HD12 ILE A  86      -9.134  91.312  79.677  1.00 39.50           H
ATOM   1296 HD13 ILE A  86     -10.896  91.198  79.855  1.00 39.50           H
ATOM   1297  N   ARG A  87     -11.717  95.473  81.398  1.00 30.00           N
ATOM   1298  CA  ARG A  87     -11.833  96.718  82.156  1.00 29.91           C
ATOM   1299  C   ARG A  87     -10.507  97.119  82.827  1.00 35.94           C
ATOM   1300  O   ARG A  87     -10.421  98.218  83.370  1.00 29.96           O
ATOM   1301  CB  ARG A  87     -12.967  96.567  83.191  1.00 30.00           C
ATOM   1302  CG  ARG A  87     -14.347  96.254  82.574  1.00 30.47           C
ATOM   1303  CD  ARG A  87     -15.195  97.495  82.264  1.00 37.40           C
ATOM   1304  NE  ARG A  87     -15.888  97.387  80.973  1.00 32.26           N
ATOM   1305  CZ  ARG A  87     -16.956  96.633  80.686  1.00 46.96           C
ATOM   1306  NH1 ARG A  87     -17.681  96.041  81.632  1.00 54.15           N
ATOM   1307  NH2 ARG A  87     -17.308  96.466  79.413  1.00 41.04           N1+
ATOM   1308  H   ARG A  87     -11.622  94.623  81.937  1.00 36.00           H
ATOM   1309  HA  ARG A  87     -12.101  97.525  81.477  1.00 35.90           H
ATOM   1310  HB2 ARG A  87     -12.709  95.775  83.895  1.00 36.00           H
ATOM   1311  HB3 ARG A  87     -13.044  97.497  83.758  1.00 36.00           H
ATOM   1312  HG2 ARG A  87     -14.247  95.632  81.689  1.00 36.57           H
ATOM   1313  HG3 ARG A  87     -14.904  95.669  83.304  1.00 36.57           H
ATOM   1314  HD2 ARG A  87     -15.919  97.674  83.057  1.00 44.88           H
ATOM   1315  HD3 ARG A  87     -14.531  98.357  82.213  1.00 44.88           H
ATOM   1316  HE  ARG A  87     -15.385  97.768  80.183  1.00 38.72           H
ATOM   1317 HH11 ARG A  87     -17.430  96.156  82.602  1.00 64.97           H
ATOM   1318 HH12 ARG A  87     -18.470  95.471  81.372  1.00 64.97           H
ATOM   1319 HH21 ARG A  87     -16.749  96.898  78.689  1.00 49.25           H
ATOM   1320 HH22 ARG A  87     -18.105  95.904  79.162  1.00 49.25           H
ATOM   1321  N   THR A  88      -9.507  96.224  82.836  1.00 39.50           N
ATOM   1322  CA  THR A  88      -8.202  96.419  83.472  1.00 33.36           C
ATOM   1323  C   THR A  88      -7.086  95.936  82.533  1.00 28.75           C
ATOM   1324  O   THR A  88      -7.163  94.846  81.969  1.00 32.45           O
ATOM   1325  CB  THR A  88      -8.150  95.705  84.843  1.00 32.57           C
ATOM   1326  OG1 THR A  88      -9.259  96.026  85.663  1.00 37.23           O
ATOM   1327  CG2 THR A  88      -6.889  96.097  85.625  1.00 35.14           C
ATOM   1328  H   THR A  88      -9.656  95.342  82.369  1.00 47.41           H
ATOM   1329  HA  THR A  88      -8.076  97.486  83.640  1.00 40.03           H
ATOM   1330  HB  THR A  88      -8.140  94.626  84.674  1.00 39.08           H
ATOM   1331  HG1 THR A  88      -9.732  95.204  85.835  1.00 44.68           H
ATOM   1332 HG21 THR A  88      -6.882  95.592  86.587  1.00 42.17           H
ATOM   1333 HG22 THR A  88      -5.984  95.824  85.087  1.00 42.17           H
ATOM   1334 HG23 THR A  88      -6.878  97.168  85.817  1.00 42.17           H
ATOM   1335  N   PHE A  89      -6.046  96.758  82.364  1.00 29.49           N
ATOM   1336  CA  PHE A  89      -4.923  96.535  81.456  1.00 31.99           C
ATOM   1337  C   PHE A  89      -3.603  96.663  82.226  1.00 32.30           C
ATOM   1338  O   PHE A  89      -3.428  97.602  82.993  1.00 27.20           O
ATOM   1339  CB  PHE A  89      -5.001  97.552  80.307  1.00 33.26           C
ATOM   1340  CG  PHE A  89      -6.219  97.382  79.418  1.00 27.63           C
ATOM   1341  CD1 PHE A  89      -7.421  98.052  79.715  1.00 28.83           C
ATOM   1342  CD2 PHE A  89      -6.152  96.541  78.294  1.00 28.78           C
ATOM   1343  CE1 PHE A  89      -8.547  97.880  78.893  1.00 29.62           C
ATOM   1344  CE2 PHE A  89      -7.277  96.379  77.470  1.00 27.58           C
ATOM   1345  CZ  PHE A  89      -8.477  97.044  77.767  1.00 32.51           C
ATOM   1346  H   PHE A  89      -6.055  97.645  82.848  1.00 35.39           H
ATOM   1347  HA  PHE A  89      -4.986  95.541  81.020  1.00 38.39           H
ATOM   1348  HB2 PHE A  89      -5.002  98.562  80.722  1.00 39.91           H
ATOM   1349  HB3 PHE A  89      -4.109  97.441  79.689  1.00 39.91           H
ATOM   1350  HD1 PHE A  89      -7.483  98.701  80.577  1.00 34.60           H
ATOM   1351  HD2 PHE A  89      -5.235  96.024  78.058  1.00 34.54           H
ATOM   1352  HE1 PHE A  89      -9.466  98.391  79.123  1.00 35.54           H
ATOM   1353  HE2 PHE A  89      -7.218  95.742  76.606  1.00 33.10           H
ATOM   1354  HZ  PHE A  89      -9.343  96.909  77.136  1.00 39.01           H
ATOM   1355  N   LEU A  90      -2.669  95.728  82.034  1.00 31.54           N
ATOM   1356  CA  LEU A  90      -1.330  95.788  82.619  1.00 34.37           C
ATOM   1357  C   LEU A  90      -0.305  95.659  81.509  1.00 25.90           C
ATOM   1358  O   LEU A  90      -0.050  94.560  81.022  1.00 27.73           O
ATOM   1359  CB  LEU A  90      -1.124  94.672  83.651  1.00 30.80           C
ATOM   1360  CG  LEU A  90      -1.918  94.801  84.957  1.00 36.93           C
ATOM   1361  CD1 LEU A  90      -1.637  93.528  85.767  1.00 42.30           C
ATOM   1362  CD2 LEU A  90      -1.513  96.047  85.759  1.00 29.99           C
ATOM   1363  H   LEU A  90      -2.884  94.945  81.432  1.00 37.85           H
ATOM   1364  HA  LEU A  90      -1.171  96.753  83.099  1.00 41.24           H
ATOM   1365  HB2 LEU A  90      -1.388  93.723  83.183  1.00 36.96           H
ATOM   1366  HB3 LEU A  90      -0.065  94.638  83.904  1.00 36.96           H
ATOM   1367  HG  LEU A  90      -2.984  94.855  84.735  1.00 44.31           H
ATOM   1368 HD11 LEU A  90      -2.197  93.540  86.695  1.00 50.76           H
ATOM   1369 HD12 LEU A  90      -1.941  92.656  85.192  1.00 50.76           H
ATOM   1370 HD13 LEU A  90      -0.573  93.450  85.996  1.00 50.76           H
ATOM   1371 HD21 LEU A  90      -2.038  96.065  86.711  1.00 35.99           H
ATOM   1372 HD22 LEU A  90      -0.441  96.039  85.950  1.00 35.99           H
ATOM   1373 HD23 LEU A  90      -1.774  96.950  85.212  1.00 35.99           H
ATOM   1374  N   ARG A  91       0.307  96.781  81.131  1.00 29.55           N
ATOM   1375  CA  ARG A  91       1.378  96.781  80.155  1.00 30.02           C
ATOM   1376  C   ARG A  91       2.674  96.340  80.806  1.00 25.17           C
ATOM   1377  O   ARG A  91       3.114  96.933  81.783  1.00 25.05           O
ATOM   1378  CB  ARG A  91       1.481  98.147  79.483  1.00 33.98           C
ATOM   1379  CG  ARG A  91       2.593  98.164  78.433  1.00 39.10           C
ATOM   1380  CD  ARG A  91       2.589  99.434  77.571  1.00 34.97           C
ATOM   1381  NE  ARG A  91       3.949  99.867  77.219  1.00 30.54           N
ATOM   1382  CZ  ARG A  91       4.890  99.125  76.629  1.00 30.17           C
ATOM   1383  NH1 ARG A  91       4.623  97.935  76.106  1.00 29.08           N
ATOM   1384  NH2 ARG A  91       6.128  99.590  76.554  1.00 32.16           N1+
ATOM   1385  H   ARG A  91       0.069  97.654  81.584  1.00 35.46           H
ATOM   1386  HA  ARG A  91       1.128  96.062  79.382  1.00 36.02           H
ATOM   1387  HB2 ARG A  91       0.531  98.353  79.003  1.00 40.78           H
ATOM   1388  HB3 ARG A  91       1.686  98.910  80.233  1.00 40.78           H
ATOM   1389  HG2 ARG A  91       3.560  98.035  78.915  1.00 46.91           H
ATOM   1390  HG3 ARG A  91       2.437  97.319  77.770  1.00 46.91           H
ATOM   1391  HD2 ARG A  91       1.991  99.304  76.669  1.00 41.96           H
ATOM   1392  HD3 ARG A  91       2.138 100.229  78.164  1.00 41.96           H
ATOM   1393  HE  ARG A  91       4.251 100.749  77.610  1.00 36.65           H
ATOM   1394 HH11 ARG A  91       3.673  97.589  76.120  1.00 34.89           H
ATOM   1395 HH12 ARG A  91       5.339  97.429  75.619  1.00 34.89           H
ATOM   1396 HH21 ARG A  91       6.323 100.514  76.921  1.00 38.59           H
ATOM   1397 HH22 ARG A  91       6.843  99.060  76.090  1.00 38.59           H
ATOM   1398  N   ILE A  92       3.283  95.322  80.201  1.00 27.80           N
ATOM   1399  CA  ILE A  92       4.668  94.939  80.419  1.00 35.10           C
ATOM   1400  C   ILE A  92       5.440  95.317  79.160  1.00 31.20           C
ATOM   1401  O   ILE A  92       5.083  94.921  78.051  1.00 25.85           O
ATOM   1402  CB  ILE A  92       4.804  93.452  80.813  1.00 30.87           C
ATOM   1403  CG1 ILE A  92       6.306  93.116  80.955  1.00 37.21           C
ATOM   1404  CG2 ILE A  92       4.079  92.497  79.847  1.00 30.80           C
ATOM   1405  CD1 ILE A  92       6.586  91.680  81.390  1.00 48.34           C
ATOM   1406  H   ILE A  92       2.821  94.910  79.404  1.00 33.36           H
ATOM   1407  HA  ILE A  92       5.067  95.514  81.252  1.00 42.13           H
ATOM   1408  HB  ILE A  92       4.355  93.323  81.797  1.00 37.05           H
ATOM   1409 HG12 ILE A  92       6.815  93.268  80.003  1.00 44.65           H
ATOM   1410 HG13 ILE A  92       6.750  93.787  81.692  1.00 44.65           H
ATOM   1411 HG21 ILE A  92       4.087  91.485  80.245  1.00 36.96           H
ATOM   1412 HG22 ILE A  92       3.037  92.790  79.731  1.00 36.96           H
ATOM   1413 HG23 ILE A  92       4.568  92.497  78.876  1.00 36.96           H
ATOM   1414 HD11 ILE A  92       7.654  91.558  81.553  1.00 58.00           H
ATOM   1415 HD12 ILE A  92       6.053  91.469  82.314  1.00 58.00           H
ATOM   1416 HD13 ILE A  92       6.279  90.980  80.616  1.00 58.00           H
ATOM   1417  N   GLY A  93       6.509  96.089  79.339  1.00 25.45           N
ATOM   1418  CA  GLY A  93       7.368  96.512  78.257  1.00 38.45           C
ATOM   1419  C   GLY A  93       8.820  96.135  78.481  1.00 38.42           C
ATOM   1420  O   GLY A  93       9.238  95.646  79.529  1.00 29.53           O
ATOM   1421  H   GLY A  93       6.740  96.400  80.274  1.00 30.54           H
ATOM   1422  HA2 GLY A  93       7.047  96.049  77.329  1.00 46.13           H
ATOM   1423  HA3 GLY A  93       7.302  97.595  78.159  1.00 46.13           H
ATOM   1424  N   THR A  94       9.573  96.440  77.436  1.00 36.43           N
ATOM   1425  CA  THR A  94      10.990  96.717  77.507  1.00 28.43           C
ATOM   1426  C   THR A  94      11.130  98.248  77.324  1.00 33.16           C
ATOM   1427  O   THR A  94      10.234  98.912  76.862  1.00 36.67           O
ATOM   1428  CB  THR A  94      11.790  96.056  76.336  1.00 28.39           C
ATOM   1429  OG1 THR A  94      11.405  96.739  75.136  1.00 36.07           O
ATOM   1430  CG2 THR A  94      11.585  94.558  76.249  1.00 30.43           C
ATOM   1431  H   THR A  94       9.091  96.861  76.670  1.00 43.71           H
ATOM   1432  HA  THR A  94      11.455  96.379  78.465  1.00 34.11           H
ATOM   1433  HB  THR A  94      12.875  96.305  76.407  1.00 34.07           H
ATOM   1434  HG1 THR A  94      10.531  96.436  74.804  1.00 43.28           H
ATOM   1435 HG21 THR A  94      12.058  94.148  75.344  1.00 36.52           H
ATOM   1436 HG22 THR A  94      12.029  94.056  77.116  1.00 36.52           H
ATOM   1437 HG23 THR A  94      10.526  94.279  76.216  1.00 36.52           H
ATOM   1438  N   THR A  95      12.316  98.736  77.734  1.00 38.73           N
ATOM   1439  CA  THR A  95      12.670 100.147  77.795  1.00 27.07           C
ATOM   1440  C   THR A  95      14.190 100.393  77.867  1.00 47.49           C
ATOM   1441  O   THR A  95      14.974  99.523  78.254  1.00 38.95           O
ATOM   1442  CB  THR A  95      11.935 100.789  78.983  1.00 32.66           C
ATOM   1443  OG1 THR A  95      12.100 102.179  78.951  1.00 37.72           O
ATOM   1444  CG2 THR A  95      12.419 100.304  80.349  1.00 34.66           C
ATOM   1445  H   THR A  95      12.988  98.091  78.123  1.00 46.47           H
ATOM   1446  HA  THR A  95      12.322 100.639  76.886  1.00 32.48           H
ATOM   1447  HB  THR A  95      10.872 100.563  78.901  1.00 39.19           H
ATOM   1448  HG1 THR A  95      11.832 102.504  78.084  1.00 45.26           H
ATOM   1449 HG21 THR A  95      11.840 100.786  81.133  1.00 41.60           H
ATOM   1450 HG22 THR A  95      12.315  99.226  80.439  1.00 41.60           H
ATOM   1451 HG23 THR A  95      13.456 100.579  80.483  1.00 41.60           H
ATOM   1452  N   GLY A  96      14.577 101.613  77.484  1.00 37.59           N
ATOM   1453  CA  GLY A  96      15.909 102.183  77.657  1.00 35.31           C
ATOM   1454  C   GLY A  96      15.800 103.367  78.636  1.00 34.00           C
ATOM   1455  O   GLY A  96      15.180 104.371  78.367  1.00 36.93           O
ATOM   1456  H   GLY A  96      13.861 102.235  77.156  1.00 45.11           H
ATOM   1457  HA2 GLY A  96      16.654 101.438  78.009  1.00 42.38           H
ATOM   1458  HA3 GLY A  96      16.286 102.572  76.674  1.00 42.38           H
ATOM   1459  N   ALA A  97      16.469 103.188  79.793  1.00 25.97           N
ATOM   1460  CA  ALA A  97      16.674 104.180  80.852  1.00 29.87           C
ATOM   1461  C   ALA A  97      17.549 105.336  80.377  1.00 31.41           C
ATOM   1462  O   ALA A  97      18.373 105.170  79.481  1.00 29.77           O
ATOM   1463  CB  ALA A  97      17.370 103.524  82.056  1.00 31.12           C
ATOM   1464  H   ALA A  97      16.962 102.314  79.914  1.00 31.17           H
ATOM   1465  HA  ALA A  97      15.713 104.564  81.191  1.00 35.85           H
ATOM   1466  HB1 ALA A  97      17.528 104.263  82.843  1.00 37.34           H
ATOM   1467  HB2 ALA A  97      16.757 102.727  82.458  1.00 37.34           H
ATOM   1468  HB3 ALA A  97      18.337 103.115  81.763  1.00 37.34           H
ATOM   1469  N   ILE A  98      17.383 106.495  81.018  1.00 26.65           N
ATOM   1470  CA  ILE A  98      18.140 107.712  80.733  1.00 31.95           C
ATOM   1471  C   ILE A  98      18.749 108.339  81.997  1.00 26.58           C
ATOM   1472  O   ILE A  98      19.543 109.264  81.869  1.00 37.48           O
ATOM   1473  CB  ILE A  98      17.281 108.715  79.922  1.00 28.25           C
ATOM   1474  CG1 ILE A  98      15.991 109.135  80.653  1.00 34.90           C
ATOM   1475  CG2 ILE A  98      16.946 108.150  78.530  1.00 27.80           C
ATOM   1476  CD1 ILE A  98      15.405 110.462  80.154  1.00 36.72           C
ATOM   1477  H   ILE A  98      16.661 106.555  81.724  1.00 31.98           H
ATOM   1478  HA  ILE A  98      18.990 107.444  80.106  1.00 38.34           H
ATOM   1479  HB  ILE A  98      17.882 109.611  79.766  1.00 33.90           H
ATOM   1480 HG12 ILE A  98      15.237 108.357  80.547  1.00 41.88           H
ATOM   1481 HG13 ILE A  98      16.209 109.254  81.713  1.00 41.88           H
ATOM   1482 HG21 ILE A  98      16.400 108.887  77.947  1.00 33.36           H
ATOM   1483 HG22 ILE A  98      17.866 107.915  78.001  1.00 33.36           H
ATOM   1484 HG23 ILE A  98      16.337 107.250  78.610  1.00 33.36           H
ATOM   1485 HD11 ILE A  98      14.461 110.652  80.659  1.00 44.07           H
ATOM   1486 HD12 ILE A  98      16.086 111.277  80.381  1.00 44.07           H
ATOM   1487 HD13 ILE A  98      15.220 110.432  79.083  1.00 44.07           H
ATOM   1488  N   GLN A  99      18.406 107.869  83.204  1.00 34.81           N
ATOM   1489  CA  GLN A  99      19.019 108.363  84.437  1.00 33.86           C
ATOM   1490  C   GLN A  99      20.272 107.546  84.781  1.00 36.92           C
ATOM   1491  O   GLN A  99      20.205 106.321  84.707  1.00 27.55           O
ATOM   1492  CB  GLN A  99      18.020 108.270  85.594  1.00 37.92           C
ATOM   1493  CG  GLN A  99      16.807 109.190  85.419  1.00 32.79           C
ATOM   1494  CD  GLN A  99      17.162 110.674  85.528  1.00 36.46           C
ATOM   1495  OE1 GLN A  99      18.048 111.069  86.279  1.00 48.17           O
ATOM   1496  NE2 GLN A  99      16.448 111.521  84.800  1.00 27.31           N
ATOM   1497  H   GLN A  99      17.749 107.106  83.272  1.00 41.77           H
ATOM   1498  HA  GLN A  99      19.263 109.414  84.310  1.00 40.63           H
ATOM   1499  HB2 GLN A  99      17.674 107.243  85.697  1.00 45.50           H
ATOM   1500  HB3 GLN A  99      18.542 108.538  86.509  1.00 45.50           H
ATOM   1501  HG2 GLN A  99      16.311 108.985  84.472  1.00 39.34           H
ATOM   1502  HG3 GLN A  99      16.123 108.946  86.230  1.00 39.34           H
ATOM   1503 HE21 GLN A  99      15.721 111.172  84.189  1.00 32.78           H
ATOM   1504 HE22 GLN A  99      16.641 112.513  84.856  1.00 32.78           H
ATOM   1505  N   PRO A 100      21.382 108.165  85.231  1.00 47.03           N
ATOM   1506  CA  PRO A 100      22.621 107.435  85.526  1.00 49.88           C
ATOM   1507  C   PRO A 100      22.546 106.409  86.672  1.00 39.34           C
ATOM   1508  O   PRO A 100      23.400 105.527  86.744  1.00 49.46           O
ATOM   1509  CB  PRO A 100      23.628 108.531  85.910  1.00 47.71           C
ATOM   1510  CG  PRO A 100      23.101 109.792  85.237  1.00 47.09           C
ATOM   1511  CD  PRO A 100      21.590 109.605  85.334  1.00 46.70           C
ATOM   1512  HA  PRO A 100      22.987 106.974  84.609  1.00 59.85           H
ATOM   1513  HB2 PRO A 100      23.553 108.682  86.988  1.00 57.25           H
ATOM   1514  HB3 PRO A 100      24.659 108.310  85.637  1.00 57.25           H
ATOM   1515  HG2 PRO A 100      23.396 110.687  85.785  1.00 56.51           H
ATOM   1516  HG3 PRO A 100      23.447 109.835  84.205  1.00 56.51           H
ATOM   1517  HD2 PRO A 100      21.221 109.965  86.294  1.00 56.03           H
ATOM   1518  HD3 PRO A 100      21.147 110.158  84.506  1.00 56.03           H
ATOM   1519  N   HIS A 101      21.556 106.538  87.569  1.00 46.17           N
ATOM   1520  CA  HIS A 101      21.389 105.695  88.754  1.00 41.51           C
ATOM   1521  C   HIS A 101      20.576 104.413  88.501  1.00 42.15           C
ATOM   1522  O   HIS A 101      20.540 103.550  89.377  1.00 44.54           O
ATOM   1523  CB  HIS A 101      20.800 106.534  89.904  1.00 39.72           C
ATOM   1524  CG  HIS A 101      19.477 107.202  89.609  1.00 47.44           C
ATOM   1525  ND1 HIS A 101      18.223 106.605  89.749  1.00 55.04           N
ATOM   1526  CD2 HIS A 101      19.310 108.492  89.188  1.00 60.69           C
ATOM   1527  CE1 HIS A 101      17.330 107.544  89.395  1.00 53.79           C
ATOM   1528  NE2 HIS A 101      17.953 108.689  89.063  1.00 62.15           N
ATOM   1529  H   HIS A 101      20.893 107.288  87.442  1.00 55.41           H
ATOM   1530  HA  HIS A 101      22.379 105.371  89.078  1.00 49.81           H
ATOM   1531  HB2 HIS A 101      21.518 107.310  90.173  1.00 47.67           H
ATOM   1532  HB3 HIS A 101      20.672 105.893  90.778  1.00 47.67           H
ATOM   1533  HD2 HIS A 101      20.089 109.214  88.991  1.00 72.83           H
ATOM   1534  HE1 HIS A 101      16.261 107.387  89.335  1.00 64.54           H
ATOM   1535  HE2 HIS A 101      17.500 109.528  88.724  1.00 74.57           H
ATOM   1536  N   ILE A 102      19.923 104.280  87.337  1.00 44.59           N
ATOM   1537  CA  ILE A 102      19.093 103.126  86.978  1.00 44.66           C
ATOM   1538  C   ILE A 102      19.955 102.127  86.192  1.00 41.57           C
ATOM   1539  O   ILE A 102      20.362 102.412  85.071  1.00 43.79           O
ATOM   1540  CB  ILE A 102      17.842 103.597  86.194  1.00 30.59           C
ATOM   1541  CG1 ILE A 102      16.964 104.536  87.053  1.00 32.68           C
ATOM   1542  CG2 ILE A 102      17.032 102.386  85.704  1.00 32.80           C
ATOM   1543  CD1 ILE A 102      15.763 105.154  86.328  1.00 40.17           C
ATOM   1544  H   ILE A 102      20.005 105.019  86.654  1.00 53.51           H
ATOM   1545  HA  ILE A 102      18.742 102.643  87.892  1.00 53.59           H
ATOM   1546  HB  ILE A 102      18.170 104.155  85.316  1.00 36.71           H
ATOM   1547 HG12 ILE A 102      16.593 103.985  87.915  1.00 39.21           H
ATOM   1548 HG13 ILE A 102      17.573 105.360  87.418  1.00 39.21           H
ATOM   1549 HG21 ILE A 102      16.172 102.713  85.125  1.00 39.36           H
ATOM   1550 HG22 ILE A 102      17.639 101.766  85.048  1.00 39.36           H
ATOM   1551 HG23 ILE A 102      16.695 101.789  86.551  1.00 39.36           H
ATOM   1552 HD11 ILE A 102      15.300 105.898  86.978  1.00 48.20           H
ATOM   1553 HD12 ILE A 102      16.087 105.637  85.408  1.00 48.20           H
ATOM   1554 HD13 ILE A 102      15.022 104.392  86.096  1.00 48.20           H
ATOM   1555  N   ASN A 103      20.221 100.947  86.762  1.00 40.63           N
ATOM   1556  CA  ASN A 103      21.037  99.906  86.135  1.00 35.05           C
ATOM   1557  C   ASN A 103      20.205  98.974  85.260  1.00 40.48           C
ATOM   1558  O   ASN A 103      19.030  98.755  85.535  1.00 45.85           O
ATOM   1559  CB  ASN A 103      21.767  99.111  87.227  1.00 47.12           C
ATOM   1560  CG  ASN A 103      22.971  99.889  87.744  1.00 48.45           C
ATOM   1561  OD1 ASN A 103      24.083  99.700  87.259  1.00 65.47           O
ATOM   1562  ND2 ASN A 103      22.763 100.809  88.680  1.00 45.39           N
ATOM   1563  H   ASN A 103      19.785 100.721  87.646  1.00 48.76           H
ATOM   1564  HA  ASN A 103      21.798 100.375  85.508  1.00 42.07           H
ATOM   1565  HB2 ASN A 103      21.080  98.884  88.044  1.00 56.54           H
ATOM   1566  HB3 ASN A 103      22.126  98.182  86.781  1.00 56.54           H
ATOM   1567 HD21 ASN A 103      23.541 101.359  89.009  1.00 54.47           H
ATOM   1568 HD22 ASN A 103      21.830 100.968  89.033  1.00 54.47           H
ATOM   1569  N   VAL A 104      20.836  98.383  84.237  1.00 33.45           N
ATOM   1570  CA  VAL A 104      20.245  97.308  83.442  1.00 31.04           C
ATOM   1571  C   VAL A 104      19.866  96.146  84.373  1.00 49.69           C
ATOM   1572  O   VAL A 104      20.673  95.723  85.202  1.00 46.35           O
ATOM   1573  CB  VAL A 104      21.222  96.844  82.343  1.00 29.14           C
ATOM   1574  CG1 VAL A 104      20.565  95.781  81.456  1.00 45.18           C
ATOM   1575  CG2 VAL A 104      21.657  97.997  81.426  1.00 47.11           C
ATOM   1576  H   VAL A 104      21.806  98.603  84.070  1.00 40.14           H
ATOM   1577  HA  VAL A 104      19.349  97.687  82.951  1.00 37.25           H
ATOM   1578  HB  VAL A 104      22.111  96.412  82.803  1.00 34.97           H
ATOM   1579 HG11 VAL A 104      21.273  95.424  80.710  1.00 54.21           H
ATOM   1580 HG12 VAL A 104      20.238  94.934  82.053  1.00 54.21           H
ATOM   1581 HG13 VAL A 104      19.704  96.215  80.957  1.00 54.21           H
ATOM   1582 HG21 VAL A 104      22.315  97.619  80.645  1.00 56.54           H
ATOM   1583 HG22 VAL A 104      20.786  98.459  80.963  1.00 56.54           H
ATOM   1584 HG23 VAL A 104      22.202  98.751  81.992  1.00 56.54           H
ATOM   1585  N   GLY A 105      18.632  95.651  84.231  1.00 49.71           N
ATOM   1586  CA  GLY A 105      18.029  94.643  85.094  1.00 39.69           C
ATOM   1587  C   GLY A 105      17.028  95.218  86.098  1.00 36.64           C
ATOM   1588  O   GLY A 105      16.242  94.452  86.653  1.00 40.88           O
ATOM   1589  H   GLY A 105      18.045  96.029  83.500  1.00 59.65           H
ATOM   1590  HA2 GLY A 105      17.479  93.956  84.458  1.00 47.62           H
ATOM   1591  HA3 GLY A 105      18.801  94.098  85.636  1.00 47.62           H
ATOM   1592  N   ASP A 106      17.031  96.535  86.337  1.00 31.49           N
ATOM   1593  CA  ASP A 106      16.031  97.179  87.178  1.00 36.35           C
ATOM   1594  C   ASP A 106      14.628  97.098  86.542  1.00 38.35           C
ATOM   1595  O   ASP A 106      14.471  96.822  85.349  1.00 33.26           O
ATOM   1596  CB  ASP A 106      16.435  98.629  87.505  1.00 31.64           C
ATOM   1597  CG  ASP A 106      17.736  98.812  88.294  1.00 42.73           C
ATOM   1598  OD1 ASP A 106      18.394  97.805  88.634  1.00 41.58           O
ATOM   1599  OD2 ASP A 106      18.056  99.989  88.575  1.00 44.09           O1-
ATOM   1600  H   ASP A 106      17.714  97.127  85.884  1.00 37.78           H
ATOM   1601  HA  ASP A 106      16.000  96.648  88.129  1.00 43.62           H
ATOM   1602  HB2 ASP A 106      16.500  99.218  86.593  1.00 37.97           H
ATOM   1603  HB3 ASP A 106      15.638  99.124  88.060  1.00 37.97           H
ATOM   1604  N   VAL A 107      13.595  97.315  87.360  1.00 37.26           N
ATOM   1605  CA  VAL A 107      12.207  97.363  86.917  1.00 43.30           C
ATOM   1606  C   VAL A 107      11.652  98.755  87.224  1.00 40.15           C
ATOM   1607  O   VAL A 107      11.921  99.328  88.279  1.00 34.89           O
ATOM   1608  CB  VAL A 107      11.400  96.199  87.535  1.00 39.84           C
ATOM   1609  CG1 VAL A 107      10.969  96.446  88.987  1.00 50.03           C
ATOM   1610  CG2 VAL A 107      10.151  95.947  86.682  1.00 48.03           C
ATOM   1611  H   VAL A 107      13.779  97.523  88.333  1.00 44.72           H
ATOM   1612  HA  VAL A 107      12.173  97.233  85.836  1.00 51.97           H
ATOM   1613  HB  VAL A 107      12.000  95.288  87.512  1.00 47.81           H
ATOM   1614 HG11 VAL A 107      10.507  95.553  89.400  1.00 60.04           H
ATOM   1615 HG12 VAL A 107      11.838  96.691  89.594  1.00 60.04           H
ATOM   1616 HG13 VAL A 107      10.248  97.260  89.038  1.00 60.04           H
ATOM   1617 HG21 VAL A 107       9.572  95.120  87.089  1.00 57.64           H
ATOM   1618 HG22 VAL A 107       9.530  96.840  86.666  1.00 57.64           H
ATOM   1619 HG23 VAL A 107      10.447  95.694  85.664  1.00 57.64           H
ATOM   1620  N   LEU A 108      10.910  99.311  86.267  1.00 37.33           N
ATOM   1621  CA  LEU A 108      10.391 100.669  86.315  1.00 35.34           C
ATOM   1622  C   LEU A 108       8.873 100.610  86.295  1.00 26.77           C
ATOM   1623  O   LEU A 108       8.305 100.032  85.372  1.00 33.38           O
ATOM   1624  CB  LEU A 108      10.913 101.471  85.112  1.00 27.31           C
ATOM   1625  CG  LEU A 108      12.445 101.541  84.979  1.00 37.62           C
ATOM   1626  CD1 LEU A 108      12.792 102.530  83.865  1.00 37.46           C
ATOM   1627  CD2 LEU A 108      13.158 102.016  86.244  1.00 27.28           C
ATOM   1628  H   LEU A 108      10.736  98.781  85.424  1.00 44.79           H
ATOM   1629  HA  LEU A 108      10.706 101.167  87.231  1.00 42.40           H
ATOM   1630  HB2 LEU A 108      10.512 101.041  84.192  1.00 32.77           H
ATOM   1631  HB3 LEU A 108      10.527 102.485  85.206  1.00 32.77           H
ATOM   1632  HG  LEU A 108      12.831 100.561  84.699  1.00 45.14           H
ATOM   1633 HD11 LEU A 108      13.871 102.601  83.747  1.00 44.95           H
ATOM   1634 HD12 LEU A 108      12.353 102.194  82.929  1.00 44.95           H
ATOM   1635 HD13 LEU A 108      12.403 103.518  84.111  1.00 44.95           H
ATOM   1636 HD21 LEU A 108      14.232 101.977  86.094  1.00 32.73           H
ATOM   1637 HD22 LEU A 108      12.861 103.039  86.465  1.00 32.73           H
ATOM   1638 HD23 LEU A 108      12.920 101.374  87.086  1.00 32.73           H
ATOM   1639  N   VAL A 109       8.233 101.227  87.291  1.00 39.42           N
ATOM   1640  CA  VAL A 109       6.787 101.407  87.341  1.00 32.26           C
ATOM   1641  C   VAL A 109       6.492 102.863  86.984  1.00 35.55           C
ATOM   1642  O   VAL A 109       7.027 103.780  87.605  1.00 36.43           O
ATOM   1643  CB  VAL A 109       6.216 101.014  88.720  1.00 35.53           C
ATOM   1644  CG1 VAL A 109       4.695 101.228  88.729  1.00 34.45           C
ATOM   1645  CG2 VAL A 109       6.505  99.543  89.061  1.00 38.74           C
ATOM   1646  H   VAL A 109       8.780 101.692  88.004  1.00 47.31           H
ATOM   1647  HA  VAL A 109       6.316 100.760  86.600  1.00 38.71           H
ATOM   1648  HB  VAL A 109       6.662 101.647  89.487  1.00 42.64           H
ATOM   1649 HG11 VAL A 109       4.274 100.923  89.683  1.00 41.34           H
ATOM   1650 HG12 VAL A 109       4.468 102.283  88.582  1.00 41.34           H
ATOM   1651 HG13 VAL A 109       4.226 100.644  87.937  1.00 41.34           H
ATOM   1652 HG21 VAL A 109       6.091  99.301  90.040  1.00 46.48           H
ATOM   1653 HG22 VAL A 109       6.055  98.890  88.315  1.00 46.48           H
ATOM   1654 HG23 VAL A 109       7.580  99.366  89.090  1.00 46.48           H
ATOM   1655  N   THR A 110       5.631 103.063  85.983  1.00 40.20           N
ATOM   1656  CA  THR A 110       5.284 104.382  85.467  1.00 29.71           C
ATOM   1657  C   THR A 110       4.054 104.931  86.190  1.00 29.35           C
ATOM   1658  O   THR A 110       2.977 104.341  86.107  1.00 35.49           O
ATOM   1659  CB  THR A 110       5.048 104.289  83.955  1.00 31.62           C
ATOM   1660  OG1 THR A 110       6.145 103.699  83.297  1.00 25.07           O
ATOM   1661  CG2 THR A 110       4.796 105.664  83.338  1.00 33.27           C
ATOM   1662  H   THR A 110       5.220 102.261  85.524  1.00 48.24           H
ATOM   1663  HA  THR A 110       6.142 105.033  85.623  1.00 35.66           H
ATOM   1664  HB  THR A 110       4.170 103.675  83.780  1.00 37.94           H
ATOM   1665  HG1 THR A 110       6.879 104.321  83.319  1.00 30.09           H
ATOM   1666 HG21 THR A 110       4.689 105.558  82.260  1.00 39.93           H
ATOM   1667 HG22 THR A 110       3.882 106.099  83.739  1.00 39.93           H
ATOM   1668 HG23 THR A 110       5.639 106.323  83.544  1.00 39.93           H
ATOM   1669  N   THR A 111       4.200 106.082  86.854  1.00 25.43           N
ATOM   1670  CA  THR A 111       3.086 106.790  87.490  1.00 25.88           C
ATOM   1671  C   THR A 111       2.301 107.615  86.458  1.00 38.00           C
ATOM   1672  O   THR A 111       1.081 107.727  86.562  1.00 26.43           O
ATOM   1673  CB  THR A 111       3.584 107.662  88.659  1.00 40.53           C
ATOM   1674  OG1 THR A 111       4.538 106.973  89.439  1.00 47.54           O
ATOM   1675  CG2 THR A 111       2.428 108.022  89.601  1.00 54.53           C
ATOM   1676  H   THR A 111       5.117 106.506  86.901  1.00 30.52           H
ATOM   1677  HA  THR A 111       2.434 106.024  87.912  1.00 31.06           H
ATOM   1678  HB  THR A 111       4.028 108.578  88.266  1.00 48.64           H
ATOM   1679  HG1 THR A 111       4.876 107.574  90.108  1.00 57.05           H
ATOM   1680 HG21 THR A 111       2.795 108.646  90.417  1.00 65.43           H
ATOM   1681 HG22 THR A 111       1.644 108.556  89.066  1.00 65.43           H
ATOM   1682 HG23 THR A 111       2.009 107.113  90.034  1.00 65.43           H
ATOM   1683  N   ALA A 112       3.009 108.199  85.478  1.00 34.19           N
ATOM   1684  CA  ALA A 112       2.454 108.923  84.337  1.00 29.94           C
ATOM   1685  C   ALA A 112       3.507 109.104  83.238  1.00 35.26           C
ATOM   1686  O   ALA A 112       4.698 108.924  83.492  1.00 28.08           O
ATOM   1687  CB  ALA A 112       1.926 110.289  84.777  1.00 28.59           C
ATOM   1688  H   ALA A 112       4.012 108.071  85.480  1.00 41.03           H
ATOM   1689  HA  ALA A 112       1.629 108.345  83.932  1.00 35.93           H
ATOM   1690  HB1 ALA A 112       1.462 110.787  83.928  1.00 34.31           H
ATOM   1691  HB2 ALA A 112       1.174 110.174  85.553  1.00 34.31           H
ATOM   1692  HB3 ALA A 112       2.749 110.896  85.151  1.00 34.31           H
ATOM   1693  N   SER A 113       3.073 109.449  82.019  1.00 23.39           N
ATOM   1694  CA  SER A 113       3.966 109.541  80.865  1.00 25.06           C
ATOM   1695  C   SER A 113       4.006 110.927  80.224  1.00 30.30           C
ATOM   1696  O   SER A 113       2.986 111.602  80.113  1.00 30.50           O
ATOM   1697  CB  SER A 113       3.592 108.483  79.826  1.00 22.80           C
ATOM   1698  OG  SER A 113       3.790 107.206  80.384  1.00 27.47           O
ATOM   1699  H   SER A 113       2.080 109.553  81.860  1.00 28.07           H
ATOM   1700  HA  SER A 113       4.976 109.323  81.191  1.00 30.08           H
ATOM   1701  HB2 SER A 113       2.550 108.598  79.525  1.00 27.36           H
ATOM   1702  HB3 SER A 113       4.236 108.592  78.953  1.00 27.36           H
ATOM   1703  HG  SER A 113       3.846 106.557  79.675  1.00 32.96           H
ATOM   1704  N   VAL A 114       5.199 111.324  79.759  1.00 23.19           N
ATOM   1705  CA  VAL A 114       5.370 112.424  78.817  1.00 21.83           C
ATOM   1706  C   VAL A 114       4.796 111.966  77.475  1.00 21.63           C
ATOM   1707  O   VAL A 114       5.166 110.907  76.964  1.00 21.56           O
ATOM   1708  CB  VAL A 114       6.845 112.855  78.668  1.00 28.67           C
ATOM   1709  CG1 VAL A 114       6.937 114.169  77.886  1.00 27.46           C
ATOM   1710  CG2 VAL A 114       7.568 113.030  80.010  1.00 21.64           C
ATOM   1711  H   VAL A 114       5.993 110.716  79.902  1.00 27.83           H
ATOM   1712  HA  VAL A 114       4.813 113.282  79.186  1.00 26.20           H
ATOM   1713  HB  VAL A 114       7.378 112.106  78.094  1.00 34.40           H
ATOM   1714 HG11 VAL A 114       7.983 114.430  77.729  1.00 32.95           H
ATOM   1715 HG12 VAL A 114       6.462 114.055  76.913  1.00 32.95           H
ATOM   1716 HG13 VAL A 114       6.446 114.974  78.429  1.00 32.95           H
ATOM   1717 HG21 VAL A 114       8.589 113.368  79.838  1.00 25.97           H
ATOM   1718 HG22 VAL A 114       7.047 113.757  80.630  1.00 25.97           H
ATOM   1719 HG23 VAL A 114       7.611 112.077  80.531  1.00 25.97           H
ATOM   1720  N   ARG A 115       3.877 112.766  76.931  1.00 21.38           N
ATOM   1721  CA  ARG A 115       3.088 112.452  75.745  1.00 21.25           C
ATOM   1722  C   ARG A 115       3.803 112.941  74.484  1.00 21.04           C
ATOM   1723  O   ARG A 115       3.484 114.003  73.952  1.00 20.90           O
ATOM   1724  CB  ARG A 115       1.688 113.063  75.901  1.00 29.62           C
ATOM   1725  CG  ARG A 115       0.851 112.387  76.996  1.00 26.08           C
ATOM   1726  CD  ARG A 115      -0.476 113.118  77.196  1.00 20.64           C
ATOM   1727  NE  ARG A 115      -1.307 113.014  75.994  1.00 25.34           N
ATOM   1728  CZ  ARG A 115      -2.510 113.554  75.820  1.00 21.60           C
ATOM   1729  NH1 ARG A 115      -3.181 114.096  76.825  1.00 20.78           N
ATOM   1730  NH2 ARG A 115      -3.052 113.556  74.613  1.00 21.90           N1+
ATOM   1731  H   ARG A 115       3.638 113.613  77.429  1.00 25.66           H
ATOM   1732  HA  ARG A 115       2.977 111.371  75.657  1.00 25.50           H
ATOM   1733  HB2 ARG A 115       1.770 114.129  76.111  1.00 35.55           H
ATOM   1734  HB3 ARG A 115       1.162 112.936  74.957  1.00 35.55           H
ATOM   1735  HG2 ARG A 115       0.654 111.355  76.718  1.00 31.29           H
ATOM   1736  HG3 ARG A 115       1.399 112.395  77.936  1.00 31.29           H
ATOM   1737  HD2 ARG A 115      -0.996 112.620  78.012  1.00 24.77           H
ATOM   1738  HD3 ARG A 115      -0.322 114.160  77.476  1.00 24.77           H
ATOM   1739  HE  ARG A 115      -0.856 112.637  75.172  1.00 30.40           H
ATOM   1740 HH11 ARG A 115      -2.775 114.119  77.750  1.00 24.94           H
ATOM   1741 HH12 ARG A 115      -4.080 114.520  76.655  1.00 24.94           H
ATOM   1742 HH21 ARG A 115      -2.553 113.139  73.838  1.00 26.28           H
ATOM   1743 HH22 ARG A 115      -3.966 113.961  74.473  1.00 26.28           H
ATOM   1744  N   LEU A 116       4.751 112.130  74.003  1.00 20.80           N
ATOM   1745  CA  LEU A 116       5.502 112.364  72.764  1.00 20.66           C
ATOM   1746  C   LEU A 116       4.916 111.525  71.612  1.00 20.59           C
ATOM   1747  O   LEU A 116       5.621 111.152  70.677  1.00 22.81           O
ATOM   1748  CB  LEU A 116       7.003 112.080  72.979  1.00 20.59           C
ATOM   1749  CG  LEU A 116       7.645 112.681  74.236  1.00 20.71           C
ATOM   1750  CD1 LEU A 116       9.102 112.211  74.340  1.00 23.78           C
ATOM   1751  CD2 LEU A 116       7.584 114.204  74.211  1.00 28.23           C
ATOM   1752  H   LEU A 116       4.928 111.260  74.485  1.00 24.96           H
ATOM   1753  HA  LEU A 116       5.411 113.411  72.476  1.00 24.80           H
ATOM   1754  HB2 LEU A 116       7.144 111.014  73.047  1.00 24.71           H
ATOM   1755  HB3 LEU A 116       7.549 112.437  72.104  1.00 24.71           H
ATOM   1756  HG  LEU A 116       7.125 112.327  75.125  1.00 24.86           H
ATOM   1757 HD11 LEU A 116       9.559 112.612  75.244  1.00 28.53           H
ATOM   1758 HD12 LEU A 116       9.133 111.123  74.385  1.00 28.53           H
ATOM   1759 HD13 LEU A 116       9.675 112.541  73.474  1.00 28.53           H
ATOM   1760 HD21 LEU A 116       8.002 114.600  75.132  1.00 33.87           H
ATOM   1761 HD22 LEU A 116       8.154 114.578  73.366  1.00 33.87           H
ATOM   1762 HD23 LEU A 116       6.554 114.540  74.130  1.00 33.87           H
ATOM   1763  N   ASP A 117       3.616 111.237  71.695  1.00 20.53           N
ATOM   1764  CA  ASP A 117       2.864 110.383  70.794  1.00 28.79           C
ATOM   1765  C   ASP A 117       1.686 111.157  70.179  1.00 24.31           C
ATOM   1766  O   ASP A 117       1.314 112.221  70.668  1.00 29.28           O
ATOM   1767  CB  ASP A 117       2.321 109.183  71.580  1.00 23.45           C
ATOM   1768  CG  ASP A 117       1.278 109.544  72.639  1.00 21.89           C
ATOM   1769  OD1 ASP A 117       1.434 110.560  73.352  1.00 21.67           O
ATOM   1770  OD2 ASP A 117       0.291 108.786  72.701  1.00 20.87           O1-
ATOM   1771  H   ASP A 117       3.109 111.568  72.503  1.00 24.64           H
ATOM   1772  HA  ASP A 117       3.514 110.025  70.003  1.00 34.55           H
ATOM   1773  HB2 ASP A 117       1.907 108.439  70.903  1.00 28.14           H
ATOM   1774  HB3 ASP A 117       3.169 108.724  72.088  1.00 28.14           H
ATOM   1775  N   GLY A 118       1.071 110.623  69.119  1.00 21.11           N
ATOM   1776  CA  GLY A 118      -0.088 111.230  68.476  1.00 20.42           C
ATOM   1777  C   GLY A 118      -1.414 110.620  68.927  1.00 24.97           C
ATOM   1778  O   GLY A 118      -2.395 111.349  69.035  1.00 20.02           O
ATOM   1779  H   GLY A 118       1.436 109.769  68.715  1.00 25.33           H
ATOM   1780  HA2 GLY A 118      -0.111 112.294  68.703  1.00 24.51           H
ATOM   1781  HA3 GLY A 118      -0.008 111.124  67.399  1.00 24.51           H
ATOM   1782  N   ALA A 119      -1.480 109.304  69.151  1.00 22.64           N
ATOM   1783  CA  ALA A 119      -2.735 108.592  69.387  1.00 25.06           C
ATOM   1784  C   ALA A 119      -3.423 109.013  70.686  1.00 25.70           C
ATOM   1785  O   ALA A 119      -4.649 108.995  70.714  1.00 24.60           O
ATOM   1786  CB  ALA A 119      -2.521 107.076  69.341  1.00 28.47           C
ATOM   1787  H   ALA A 119      -0.643 108.750  69.040  1.00 27.17           H
ATOM   1788  HA  ALA A 119      -3.411 108.840  68.566  1.00 30.08           H
ATOM   1789  HB1 ALA A 119      -3.468 106.560  69.494  1.00 34.17           H
ATOM   1790  HB2 ALA A 119      -2.106 106.769  68.385  1.00 34.17           H
ATOM   1791  HB3 ALA A 119      -1.825 106.779  70.114  1.00 34.17           H
ATOM   1792  N   SER A 120      -2.675 109.402  71.734  1.00 20.97           N
ATOM   1793  CA  SER A 120      -3.228 109.940  72.974  1.00 20.19           C
ATOM   1794  C   SER A 120      -4.117 111.167  72.740  1.00 31.72           C
ATOM   1795  O   SER A 120      -5.128 111.329  73.423  1.00 27.70           O
ATOM   1796  CB  SER A 120      -2.112 110.285  73.968  1.00 20.23           C
ATOM   1797  OG  SER A 120      -1.257 111.341  73.548  1.00 29.38           O
ATOM   1798  H   SER A 120      -1.669 109.351  71.659  1.00 25.17           H
ATOM   1799  HA  SER A 120      -3.848 109.155  73.410  1.00 24.23           H
ATOM   1800  HB2 SER A 120      -2.585 110.563  74.903  1.00 24.28           H
ATOM   1801  HB3 SER A 120      -1.527 109.389  74.166  1.00 24.28           H
ATOM   1802  HG  SER A 120      -0.349 110.998  73.504  1.00 35.26           H
ATOM   1803  N   LEU A 121      -3.731 112.025  71.781  1.00 26.08           N
ATOM   1804  CA  LEU A 121      -4.464 113.236  71.402  1.00 23.07           C
ATOM   1805  C   LEU A 121      -5.852 112.919  70.842  1.00 27.32           C
ATOM   1806  O   LEU A 121      -6.742 113.764  70.884  1.00 22.18           O
ATOM   1807  CB  LEU A 121      -3.668 114.092  70.399  1.00 19.86           C
ATOM   1808  CG  LEU A 121      -2.335 114.641  70.942  1.00 30.63           C
ATOM   1809  CD1 LEU A 121      -1.416 115.064  69.790  1.00 32.34           C
ATOM   1810  CD2 LEU A 121      -2.578 115.845  71.856  1.00 25.27           C
ATOM   1811  H   LEU A 121      -2.898 111.800  71.254  1.00 31.30           H
ATOM   1812  HA  LEU A 121      -4.598 113.831  72.296  1.00 27.69           H
ATOM   1813  HB2 LEU A 121      -3.466 113.490  69.519  1.00 23.84           H
ATOM   1814  HB3 LEU A 121      -4.282 114.931  70.067  1.00 23.84           H
ATOM   1815  HG  LEU A 121      -1.826 113.871  71.522  1.00 36.76           H
ATOM   1816 HD11 LEU A 121      -0.474 115.443  70.184  1.00 38.81           H
ATOM   1817 HD12 LEU A 121      -1.206 114.205  69.157  1.00 38.81           H
ATOM   1818 HD13 LEU A 121      -1.890 115.839  69.190  1.00 38.81           H
ATOM   1819 HD21 LEU A 121      -1.623 116.212  72.222  1.00 30.32           H
ATOM   1820 HD22 LEU A 121      -3.072 116.647  71.307  1.00 30.32           H
ATOM   1821 HD23 LEU A 121      -3.196 115.563  72.704  1.00 30.32           H
ATOM   1822  N   HIS A 122      -6.029 111.710  70.302  1.00 20.00           N
ATOM   1823  CA  HIS A 122      -7.287 111.252  69.740  1.00 25.04           C
ATOM   1824  C   HIS A 122      -8.287 110.801  70.821  1.00 23.72           C
ATOM   1825  O   HIS A 122      -9.403 110.435  70.467  1.00 31.91           O
ATOM   1826  CB  HIS A 122      -7.044 110.160  68.684  1.00 19.98           C
ATOM   1827  CG  HIS A 122      -6.206 110.525  67.478  1.00 23.40           C
ATOM   1828  ND1 HIS A 122      -6.406 109.978  66.216  1.00 19.70           N
ATOM   1829  CD2 HIS A 122      -5.173 111.416  67.398  1.00 19.26           C
ATOM   1830  CE1 HIS A 122      -5.519 110.558  65.405  1.00 19.30           C
ATOM   1831  NE2 HIS A 122      -4.761 111.419  66.090  1.00 22.15           N
ATOM   1832  H   HIS A 122      -5.253 111.062  70.303  1.00 24.00           H
ATOM   1833  HA  HIS A 122      -7.745 112.092  69.219  1.00 30.05           H
ATOM   1834  HB2 HIS A 122      -8.017 109.877  68.293  1.00 23.98           H
ATOM   1835  HB3 HIS A 122      -6.615 109.277  69.152  1.00 23.98           H
ATOM   1836  HD2 HIS A 122      -4.768 112.026  68.186  1.00 23.12           H
ATOM   1837  HE1 HIS A 122      -5.438 110.376  64.344  1.00 23.16           H
ATOM   1838  HE2 HIS A 122      -4.012 111.980  65.703  1.00 26.58           H
ATOM   1839  N   PHE A 123      -7.909 110.822  72.113  1.00 23.05           N
ATOM   1840  CA  PHE A 123      -8.767 110.491  73.259  1.00 20.26           C
ATOM   1841  C   PHE A 123      -8.947 111.669  74.213  1.00 22.91           C
ATOM   1842  O   PHE A 123     -10.028 111.839  74.770  1.00 27.14           O
ATOM   1843  CB  PHE A 123      -8.208 109.292  74.029  1.00 20.02           C
ATOM   1844  CG  PHE A 123      -8.136 108.052  73.182  1.00 20.49           C
ATOM   1845  CD1 PHE A 123      -6.951 107.751  72.491  1.00 21.16           C
ATOM   1846  CD2 PHE A 123      -9.270 107.239  73.031  1.00 21.66           C
ATOM   1847  CE1 PHE A 123      -6.906 106.657  71.615  1.00 20.83           C
ATOM   1848  CE2 PHE A 123      -9.221 106.134  72.170  1.00 19.02           C
ATOM   1849  CZ  PHE A 123      -8.046 105.856  71.454  1.00 19.23           C
ATOM   1850  H   PHE A 123      -6.957 111.092  72.317  1.00 27.66           H
ATOM   1851  HA  PHE A 123      -9.756 110.217  72.894  1.00 24.32           H
ATOM   1852  HB2 PHE A 123      -7.213 109.532  74.408  1.00 24.03           H
ATOM   1853  HB3 PHE A 123      -8.857 109.088  74.880  1.00 24.03           H
ATOM   1854  HD1 PHE A 123      -6.082 108.375  72.624  1.00 25.39           H
ATOM   1855  HD2 PHE A 123     -10.181 107.468  73.564  1.00 25.99           H
ATOM   1856  HE1 PHE A 123      -6.002 106.438  71.065  1.00 25.00           H
ATOM   1857  HE2 PHE A 123     -10.090 105.510  72.051  1.00 22.83           H
ATOM   1858  HZ  PHE A 123      -8.018 105.024  70.776  1.00 23.08           H
ATOM   1859  N   ALA A 124      -7.894 112.461  74.427  1.00 31.87           N
ATOM   1860  CA  ALA A 124      -7.931 113.642  75.275  1.00 21.34           C
ATOM   1861  C   ALA A 124      -6.919 114.671  74.763  1.00 28.44           C
ATOM   1862  O   ALA A 124      -5.895 114.273  74.214  1.00 24.56           O
ATOM   1863  CB  ALA A 124      -7.608 113.226  76.714  1.00 20.67           C
ATOM   1864  H   ALA A 124      -7.022 112.257  73.957  1.00 38.24           H
ATOM   1865  HA  ALA A 124      -8.928 114.074  75.256  1.00 25.61           H
ATOM   1866  HB1 ALA A 124      -7.688 114.087  77.374  1.00 24.81           H
ATOM   1867  HB2 ALA A 124      -8.309 112.463  77.052  1.00 24.81           H
ATOM   1868  HB3 ALA A 124      -6.595 112.831  76.768  1.00 24.81           H
ATOM   1869  N   PRO A 125      -7.136 115.978  74.981  1.00 22.74           N
ATOM   1870  CA  PRO A 125      -6.163 116.996  74.591  1.00 26.36           C
ATOM   1871  C   PRO A 125      -4.906 116.923  75.467  1.00 23.03           C
ATOM   1872  O   PRO A 125      -4.933 116.313  76.534  1.00 26.82           O
ATOM   1873  CB  PRO A 125      -6.916 118.310  74.822  1.00 27.78           C
ATOM   1874  CG  PRO A 125      -7.847 117.982  75.986  1.00 24.85           C
ATOM   1875  CD  PRO A 125      -8.296 116.571  75.625  1.00 30.42           C
ATOM   1876  HA  PRO A 125      -5.926 116.954  73.528  1.00 31.63           H
ATOM   1877  HB2 PRO A 125      -6.281 119.170  75.007  1.00 33.33           H
ATOM   1878  HB3 PRO A 125      -7.530 118.496  73.940  1.00 33.33           H
ATOM   1879  HG2 PRO A 125      -7.306 118.018  76.933  1.00 29.82           H
ATOM   1880  HG3 PRO A 125      -8.709 118.645  76.000  1.00 29.82           H
ATOM   1881  HD2 PRO A 125      -8.573 116.050  76.541  1.00 36.50           H
ATOM   1882  HD3 PRO A 125      -9.126 116.617  74.919  1.00 36.50           H
ATOM   1883  N   LEU A 126      -3.803 117.511  74.991  1.00 20.92           N
ATOM   1884  CA  LEU A 126      -2.452 117.329  75.522  1.00 20.97           C
ATOM   1885  C   LEU A 126      -2.336 117.655  77.015  1.00 21.07           C
ATOM   1886  O   LEU A 126      -1.575 116.993  77.713  1.00 26.02           O
ATOM   1887  CB  LEU A 126      -1.467 118.180  74.702  1.00 20.88           C
ATOM   1888  CG  LEU A 126       0.021 117.913  75.012  1.00 21.65           C
ATOM   1889  CD1 LEU A 126       0.373 116.445  74.767  1.00 20.43           C
ATOM   1890  CD2 LEU A 126       0.899 118.795  74.118  1.00 32.43           C
ATOM   1891  H   LEU A 126      -3.878 118.019  74.120  1.00 25.11           H
ATOM   1892  HA  LEU A 126      -2.204 116.280  75.381  1.00 25.17           H
ATOM   1893  HB2 LEU A 126      -1.641 118.001  73.641  1.00 25.06           H
ATOM   1894  HB3 LEU A 126      -1.679 119.231  74.895  1.00 25.06           H
ATOM   1895  HG  LEU A 126       0.229 118.148  76.053  1.00 25.99           H
ATOM   1896 HD11 LEU A 126       1.448 116.302  74.782  1.00 24.51           H
ATOM   1897 HD12 LEU A 126      -0.067 115.816  75.536  1.00 24.51           H
ATOM   1898 HD13 LEU A 126       0.001 116.143  73.794  1.00 24.51           H
ATOM   1899 HD21 LEU A 126       1.949 118.662  74.381  1.00 38.92           H
ATOM   1900 HD22 LEU A 126       0.753 118.538  73.071  1.00 38.92           H
ATOM   1901 HD23 LEU A 126       0.636 119.840  74.256  1.00 38.92           H
ATOM   1902  N   GLU A 127      -3.077 118.663  77.493  1.00 23.46           N
ATOM   1903  CA  GLU A 127      -3.125 119.063  78.896  1.00 25.67           C
ATOM   1904  C   GLU A 127      -3.598 117.952  79.852  1.00 21.67           C
ATOM   1905  O   GLU A 127      -3.274 118.003  81.039  1.00 23.88           O
ATOM   1906  CB  GLU A 127      -4.001 120.317  79.078  1.00 23.73           C
ATOM   1907  CG  GLU A 127      -5.462 120.213  78.598  1.00 24.67           C
ATOM   1908  CD  GLU A 127      -5.729 120.740  77.191  1.00 22.18           C
ATOM   1909  OE1 GLU A 127      -6.898 121.109  76.947  1.00 29.21           O
ATOM   1910  OE2 GLU A 127      -4.789 120.757  76.370  1.00 30.36           O1-
ATOM   1911  H   GLU A 127      -3.641 119.197  76.843  1.00 28.16           H
ATOM   1912  HA  GLU A 127      -2.109 119.328  79.189  1.00 30.80           H
ATOM   1913  HB2 GLU A 127      -4.026 120.551  80.138  1.00 28.48           H
ATOM   1914  HB3 GLU A 127      -3.532 121.160  78.575  1.00 28.48           H
ATOM   1915  HG2 GLU A 127      -5.785 119.175  78.627  1.00 29.61           H
ATOM   1916  HG3 GLU A 127      -6.123 120.723  79.292  1.00 29.61           H
ATOM   1917  N   PHE A 128      -4.381 116.977  79.365  1.00 21.90           N
ATOM   1918  CA  PHE A 128      -4.835 115.847  80.162  1.00 24.76           C
ATOM   1919  C   PHE A 128      -3.623 114.958  80.493  1.00 27.93           C
ATOM   1920  O   PHE A 128      -2.807 114.695  79.609  1.00 29.72           O
ATOM   1921  CB  PHE A 128      -5.893 115.073  79.362  1.00 21.98           C
ATOM   1922  CG  PHE A 128      -6.656 114.057  80.188  1.00 21.84           C
ATOM   1923  CD1 PHE A 128      -6.161 112.750  80.348  1.00 21.68           C
ATOM   1924  CD2 PHE A 128      -7.852 114.432  80.826  1.00 22.90           C
ATOM   1925  CE1 PHE A 128      -6.847 111.827  81.156  1.00 28.27           C
ATOM   1926  CE2 PHE A 128      -8.545 113.505  81.622  1.00 28.89           C
ATOM   1927  CZ  PHE A 128      -8.043 112.205  81.792  1.00 23.14           C
ATOM   1928  H   PHE A 128      -4.597 116.972  78.376  1.00 26.28           H
ATOM   1929  HA  PHE A 128      -5.303 116.224  81.067  1.00 29.71           H
ATOM   1930  HB2 PHE A 128      -6.611 115.786  78.952  1.00 26.38           H
ATOM   1931  HB3 PHE A 128      -5.412 114.562  78.528  1.00 26.38           H
ATOM   1932  HD1 PHE A 128      -5.242 112.456  79.864  1.00 26.01           H
ATOM   1933  HD2 PHE A 128      -8.241 115.433  80.707  1.00 27.48           H
ATOM   1934  HE1 PHE A 128      -6.455 110.830  81.288  1.00 33.93           H
ATOM   1935  HE2 PHE A 128      -9.465 113.793  82.104  1.00 34.67           H
ATOM   1936  HZ  PHE A 128      -8.575 111.498  82.412  1.00 27.76           H
ATOM   1937  N   PRO A 129      -3.495 114.448  81.729  1.00 31.19           N
ATOM   1938  CA  PRO A 129      -2.323 113.666  82.097  1.00 22.84           C
ATOM   1939  C   PRO A 129      -2.451 112.214  81.626  1.00 25.20           C
ATOM   1940  O   PRO A 129      -3.507 111.593  81.764  1.00 24.02           O
ATOM   1941  CB  PRO A 129      -2.319 113.729  83.629  1.00 32.11           C
ATOM   1942  CG  PRO A 129      -3.790 113.887  84.014  1.00 32.90           C
ATOM   1943  CD  PRO A 129      -4.341 114.740  82.876  1.00 26.95           C
ATOM   1944  HA  PRO A 129      -1.399 114.137  81.762  1.00 27.41           H
ATOM   1945  HB2 PRO A 129      -1.838 112.885  84.113  1.00 38.53           H
ATOM   1946  HB3 PRO A 129      -1.806 114.646  83.916  1.00 38.53           H
ATOM   1947  HG2 PRO A 129      -4.277 112.914  84.072  1.00 39.48           H
ATOM   1948  HG3 PRO A 129      -3.897 114.426  84.955  1.00 39.48           H
ATOM   1949  HD2 PRO A 129      -5.381 114.469  82.701  1.00 32.34           H
ATOM   1950  HD3 PRO A 129      -4.236 115.789  83.138  1.00 32.34           H
ATOM   1951  N   ALA A 130      -1.345 111.655  81.121  1.00 27.60           N
ATOM   1952  CA  ALA A 130      -1.240 110.243  80.773  1.00 25.08           C
ATOM   1953  C   ALA A 130      -0.922 109.441  82.038  1.00 25.08           C
ATOM   1954  O   ALA A 130       0.112 108.783  82.119  1.00 26.61           O
ATOM   1955  CB  ALA A 130      -0.178 110.066  79.688  1.00 23.56           C
ATOM   1956  H   ALA A 130      -0.519 112.226  80.997  1.00 33.12           H
ATOM   1957  HA  ALA A 130      -2.194 109.904  80.367  1.00 30.10           H
ATOM   1958  HB1 ALA A 130      -0.122 109.019  79.398  1.00 28.28           H
ATOM   1959  HB2 ALA A 130      -0.433 110.656  78.815  1.00 28.28           H
ATOM   1960  HB3 ALA A 130       0.787 110.391  80.062  1.00 28.28           H
ATOM   1961  N   VAL A 131      -1.821 109.508  83.025  1.00 29.35           N
ATOM   1962  CA  VAL A 131      -1.609 108.989  84.370  1.00 28.12           C
ATOM   1963  C   VAL A 131      -2.127 107.561  84.473  1.00 25.86           C
ATOM   1964  O   VAL A 131      -3.184 107.235  83.938  1.00 24.78           O
ATOM   1965  CB  VAL A 131      -2.251 109.934  85.406  1.00 33.88           C
ATOM   1966  CG1 VAL A 131      -3.786 109.959  85.347  1.00 25.40           C
ATOM   1967  CG2 VAL A 131      -1.811 109.576  86.830  1.00 31.97           C
ATOM   1968  H   VAL A 131      -2.673 110.027  82.859  1.00 35.22           H
ATOM   1969  HA  VAL A 131      -0.541 108.975  84.574  1.00 33.74           H
ATOM   1970  HB  VAL A 131      -1.894 110.942  85.206  1.00 40.65           H
ATOM   1971 HG11 VAL A 131      -4.164 110.664  86.082  1.00 30.48           H
ATOM   1972 HG12 VAL A 131      -4.123 110.266  84.358  1.00 30.48           H
ATOM   1973 HG13 VAL A 131      -4.199 108.978  85.572  1.00 30.48           H
ATOM   1974 HG21 VAL A 131      -2.241 110.278  87.542  1.00 38.37           H
ATOM   1975 HG22 VAL A 131      -2.138 108.575  87.096  1.00 38.37           H
ATOM   1976 HG23 VAL A 131      -0.727 109.631  86.903  1.00 38.37           H
ATOM   1977  N   ALA A 132      -1.374 106.719  85.178  1.00 28.79           N
ATOM   1978  CA  ALA A 132      -1.742 105.345  85.455  1.00 36.41           C
ATOM   1979  C   ALA A 132      -2.728 105.263  86.625  1.00 30.21           C
ATOM   1980  O   ALA A 132      -2.691 106.084  87.542  1.00 25.95           O
ATOM   1981  CB  ALA A 132      -0.447 104.571  85.712  1.00 25.54           C
ATOM   1982  H   ALA A 132      -0.519 107.059  85.597  1.00 34.54           H
ATOM   1983  HA  ALA A 132      -2.221 104.917  84.578  1.00 43.69           H
ATOM   1984  HB1 ALA A 132      -0.653 103.507  85.698  1.00 30.65           H
ATOM   1985  HB2 ALA A 132       0.273 104.774  84.920  1.00 30.65           H
ATOM   1986  HB3 ALA A 132      -0.017 104.863  86.670  1.00 30.65           H
ATOM   1987  N   ASP A 133      -3.611 104.261  86.580  1.00 35.71           N
ATOM   1988  CA  ASP A 133      -4.555 103.955  87.650  1.00 41.31           C
ATOM   1989  C   ASP A 133      -3.820 103.643  88.963  1.00 31.22           C
ATOM   1990  O   ASP A 133      -2.926 102.800  88.982  1.00 37.60           O
ATOM   1991  CB  ASP A 133      -5.448 102.787  87.210  1.00 27.48           C
ATOM   1992  CG  ASP A 133      -6.374 102.358  88.339  1.00 37.71           C
ATOM   1993  OD1 ASP A 133      -7.295 103.141  88.653  1.00 40.32           O
ATOM   1994  OD2 ASP A 133      -6.135 101.257  88.875  1.00 45.02           O1-
ATOM   1995  H   ASP A 133      -3.578 103.623  85.797  1.00 42.86           H
ATOM   1996  HA  ASP A 133      -5.196 104.825  87.800  1.00 49.57           H
ATOM   1997  HB2 ASP A 133      -6.065 103.154  86.398  1.00 32.98           H
ATOM   1998  HB3 ASP A 133      -4.828 101.950  86.887  1.00 32.98           H
ATOM   1999  N   PHE A 134      -4.193 104.319  90.056  1.00 42.79           N
ATOM   2000  CA  PHE A 134      -3.520 104.208  91.347  1.00 39.13           C
ATOM   2001  C   PHE A 134      -3.497 102.775  91.901  1.00 46.14           C
ATOM   2002  O   PHE A 134      -2.468 102.364  92.433  1.00 37.67           O
ATOM   2003  CB  PHE A 134      -4.139 105.204  92.337  1.00 48.81           C
ATOM   2004  CG  PHE A 134      -3.597 105.091  93.746  1.00 47.33           C
ATOM   2005  CD1 PHE A 134      -4.299 104.335  94.704  1.00 51.54           C
ATOM   2006  CD2 PHE A 134      -2.368 105.688  94.085  1.00 48.45           C
ATOM   2007  CE1 PHE A 134      -3.768 104.165  95.993  1.00 42.04           C
ATOM   2008  CE2 PHE A 134      -1.836 105.517  95.375  1.00 50.50           C
ATOM   2009  CZ  PHE A 134      -2.536 104.752  96.326  1.00 47.16           C
ATOM   2010  H   PHE A 134      -4.943 104.995  89.980  1.00 51.35           H
ATOM   2011  HA  PHE A 134      -2.481 104.507  91.196  1.00 46.96           H
ATOM   2012  HB2 PHE A 134      -3.955 106.212  91.971  1.00 58.57           H
ATOM   2013  HB3 PHE A 134      -5.219 105.045  92.367  1.00 58.57           H
ATOM   2014  HD1 PHE A 134      -5.234 103.862  94.443  1.00 61.85           H
ATOM   2015  HD2 PHE A 134      -1.821 106.262  93.351  1.00 58.14           H
ATOM   2016  HE1 PHE A 134      -4.297 103.568  96.721  1.00 50.45           H
ATOM   2017  HE2 PHE A 134      -0.885 105.962  95.632  1.00 60.60           H
ATOM   2018  HZ  PHE A 134      -2.121 104.597  97.309  1.00 56.60           H
ATOM   2019  N   GLU A 135      -4.593 102.014  91.769  1.00 39.47           N
ATOM   2020  CA  GLU A 135      -4.656 100.623  92.220  1.00 39.61           C
ATOM   2021  C   GLU A 135      -3.721  99.715  91.411  1.00 36.61           C
ATOM   2022  O   GLU A 135      -3.046  98.864  91.991  1.00 34.05           O
ATOM   2023  CB  GLU A 135      -6.092 100.079  92.177  1.00 43.33           C
ATOM   2024  CG  GLU A 135      -7.025 100.731  93.204  1.00 51.62           C
ATOM   2025  CD  GLU A 135      -8.431 100.126  93.153  1.00 57.42           C
ATOM   2026  OE1 GLU A 135      -8.987 100.039  92.035  1.00 46.55           O
ATOM   2027  OE2 GLU A 135      -8.931  99.750  94.238  1.00 62.10           O1-
ATOM   2028  H   GLU A 135      -5.400 102.388  91.292  1.00 47.37           H
ATOM   2029  HA  GLU A 135      -4.328 100.600  93.260  1.00 47.53           H
ATOM   2030  HB2 GLU A 135      -6.501 100.228  91.181  1.00 52.00           H
ATOM   2031  HB3 GLU A 135      -6.068  99.006  92.368  1.00 52.00           H
ATOM   2032  HG2 GLU A 135      -6.609 100.641  94.206  1.00 61.95           H
ATOM   2033  HG3 GLU A 135      -7.100 101.787  92.943  1.00 61.95           H
ATOM   2034  N   CYS A 136      -3.676  99.886  90.082  1.00 36.45           N
ATOM   2035  CA  CYS A 136      -2.746  99.166  89.219  1.00 29.62           C
ATOM   2036  C   CYS A 136      -1.278  99.503  89.538  1.00 32.19           C
ATOM   2037  O   CYS A 136      -0.425  98.622  89.436  1.00 29.40           O
ATOM   2038  CB  CYS A 136      -3.097  99.403  87.743  1.00 30.89           C
ATOM   2039  SG  CYS A 136      -4.693  98.672  87.297  1.00 46.50           S
ATOM   2040  H   CYS A 136      -4.280 100.578  89.655  1.00 43.74           H
ATOM   2041  HA  CYS A 136      -2.880  98.103  89.416  1.00 35.55           H
ATOM   2042  HB2 CYS A 136      -3.158 100.470  87.548  1.00 37.07           H
ATOM   2043  HB3 CYS A 136      -2.323  98.967  87.113  1.00 37.07           H
ATOM   2044  HG  CYS A 136      -5.432  99.586  87.939  1.00 55.80           H
ATOM   2045  N   THR A 137      -0.985 100.753  89.936  1.00 31.24           N
ATOM   2046  CA  THR A 137       0.370 101.212  90.261  1.00 40.72           C
ATOM   2047  C   THR A 137       0.815 100.536  91.555  1.00 37.45           C
ATOM   2048  O   THR A 137       1.920 100.006  91.630  1.00 41.90           O
ATOM   2049  CB  THR A 137       0.462 102.752  90.377  1.00 34.69           C
ATOM   2050  OG1 THR A 137      -0.094 103.416  89.266  1.00 43.25           O
ATOM   2051  CG2 THR A 137       1.919 103.218  90.457  1.00 40.21           C
ATOM   2052  H   THR A 137      -1.738 101.426  89.991  1.00 37.48           H
ATOM   2053  HA  THR A 137       1.016 100.900  89.438  1.00 48.86           H
ATOM   2054  HB  THR A 137      -0.063 103.077  91.276  1.00 41.63           H
ATOM   2055  HG1 THR A 137      -1.035 103.213  89.237  1.00 51.90           H
ATOM   2056 HG21 THR A 137       1.954 104.303  90.549  1.00 48.25           H
ATOM   2057 HG22 THR A 137       2.429 102.774  91.310  1.00 48.25           H
ATOM   2058 HG23 THR A 137       2.442 102.950  89.541  1.00 48.25           H
ATOM   2059  N   THR A 138      -0.076 100.531  92.553  1.00 43.79           N
ATOM   2060  CA  THR A 138       0.114  99.863  93.834  1.00 36.87           C
ATOM   2061  C   THR A 138       0.368  98.367  93.648  1.00 42.21           C
ATOM   2062  O   THR A 138       1.281  97.832  94.270  1.00 42.87           O
ATOM   2063  CB  THR A 138      -1.084 100.153  94.754  1.00 42.31           C
ATOM   2064  OG1 THR A 138      -1.255 101.547  94.906  1.00 41.56           O
ATOM   2065  CG2 THR A 138      -0.889  99.540  96.143  1.00 46.41           C
ATOM   2066  H   THR A 138      -0.965 100.988  92.401  1.00 52.55           H
ATOM   2067  HA  THR A 138       0.996 100.306  94.290  1.00 44.25           H
ATOM   2068  HB  THR A 138      -1.987  99.736  94.309  1.00 50.77           H
ATOM   2069  HG1 THR A 138      -1.526 101.913  94.058  1.00 49.87           H
ATOM   2070 HG21 THR A 138      -1.718  99.822  96.790  1.00 55.69           H
ATOM   2071 HG22 THR A 138      -0.845  98.454  96.085  1.00 55.69           H
ATOM   2072 HG23 THR A 138       0.028  99.911  96.596  1.00 55.69           H
ATOM   2073  N   ALA A 139      -0.411  97.703  92.783  1.00 41.47           N
ATOM   2074  CA  ALA A 139      -0.280  96.279  92.502  1.00 40.53           C
ATOM   2075  C   ALA A 139       1.074  95.930  91.874  1.00 45.05           C
ATOM   2076  O   ALA A 139       1.627  94.882  92.195  1.00 39.19           O
ATOM   2077  CB  ALA A 139      -1.434  95.822  91.605  1.00 38.53           C
ATOM   2078  H   ALA A 139      -1.143  98.208  92.301  1.00 49.77           H
ATOM   2079  HA  ALA A 139      -0.366  95.742  93.447  1.00 48.64           H
ATOM   2080  HB1 ALA A 139      -1.361  94.751  91.427  1.00 46.24           H
ATOM   2081  HB2 ALA A 139      -2.387  96.033  92.089  1.00 46.24           H
ATOM   2082  HB3 ALA A 139      -1.396  96.343  90.650  1.00 46.24           H
ATOM   2083  N   LEU A 140       1.599  96.788  90.988  1.00 44.86           N
ATOM   2084  CA  LEU A 140       2.895  96.600  90.338  1.00 37.61           C
ATOM   2085  C   LEU A 140       4.071  96.847  91.294  1.00 42.05           C
ATOM   2086  O   LEU A 140       5.038  96.086  91.267  1.00 45.62           O
ATOM   2087  CB  LEU A 140       2.983  97.470  89.070  1.00 29.66           C
ATOM   2088  CG  LEU A 140       2.104  96.978  87.899  1.00 28.90           C
ATOM   2089  CD1 LEU A 140       1.935  98.104  86.870  1.00 34.61           C
ATOM   2090  CD2 LEU A 140       2.715  95.746  87.215  1.00 27.99           C
ATOM   2091  H   LEU A 140       1.073  97.619  90.750  1.00 53.83           H
ATOM   2092  HA  LEU A 140       2.958  95.559  90.027  1.00 45.14           H
ATOM   2093  HB2 LEU A 140       2.668  98.480  89.337  1.00 35.59           H
ATOM   2094  HB3 LEU A 140       4.019  97.526  88.735  1.00 35.59           H
ATOM   2095  HG  LEU A 140       1.120  96.700  88.274  1.00 34.68           H
ATOM   2096 HD11 LEU A 140       1.347  97.753  86.023  1.00 41.53           H
ATOM   2097 HD12 LEU A 140       1.417  98.945  87.328  1.00 41.53           H
ATOM   2098 HD13 LEU A 140       2.906  98.442  86.514  1.00 41.53           H
ATOM   2099 HD21 LEU A 140       2.111  95.454  86.356  1.00 33.59           H
ATOM   2100 HD22 LEU A 140       3.727  95.955  86.890  1.00 33.59           H
ATOM   2101 HD23 LEU A 140       2.766  94.914  87.905  1.00 33.59           H
ATOM   2102  N   VAL A 141       3.994  97.893  92.131  1.00 33.62           N
ATOM   2103  CA  VAL A 141       5.017  98.231  93.128  1.00 42.50           C
ATOM   2104  C   VAL A 141       5.103  97.155  94.220  1.00 51.70           C
ATOM   2105  O   VAL A 141       6.203  96.746  94.593  1.00 51.38           O
ATOM   2106  CB  VAL A 141       4.771  99.645  93.715  1.00 39.95           C
ATOM   2107  CG1 VAL A 141       5.694  99.951  94.906  1.00 45.93           C
ATOM   2108  CG2 VAL A 141       5.015 100.731  92.660  1.00 43.25           C
ATOM   2109  H   VAL A 141       3.176  98.488  92.082  1.00 40.34           H
ATOM   2110  HA  VAL A 141       5.978  98.256  92.614  1.00 51.00           H
ATOM   2111  HB  VAL A 141       3.737  99.716  94.057  1.00 47.94           H
ATOM   2112 HG11 VAL A 141       5.533 100.971  95.251  1.00 55.12           H
ATOM   2113 HG12 VAL A 141       5.477  99.278  95.732  1.00 55.12           H
ATOM   2114 HG13 VAL A 141       6.736  99.842  94.608  1.00 55.12           H
ATOM   2115 HG21 VAL A 141       4.812 101.718  93.077  1.00 51.90           H
ATOM   2116 HG22 VAL A 141       6.046 100.694  92.310  1.00 51.90           H
ATOM   2117 HG23 VAL A 141       4.354 100.581  91.815  1.00 51.90           H
ATOM   2118  N   GLU A 142       3.956  96.715  94.749  1.00 43.11           N
ATOM   2119  CA  GLU A 142       3.887  95.662  95.755  1.00 46.49           C
ATOM   2120  C   GLU A 142       4.291  94.293  95.203  1.00 43.97           C
ATOM   2121  O   GLU A 142       4.893  93.508  95.935  1.00 50.01           O
ATOM   2122  CB  GLU A 142       2.495  95.596  96.390  1.00 48.77           C
ATOM   2123  CG  GLU A 142       2.286  96.687  97.446  1.00 47.30           C
ATOM   2124  CD  GLU A 142       0.851  96.798  97.967  1.00 73.18           C
ATOM   2125  OE1 GLU A 142       0.014  95.947  97.588  1.00 65.80           O
ATOM   2126  OE2 GLU A 142       0.629  97.731  98.770  1.00 61.04           O1-
ATOM   2127  H   GLU A 142       3.082  97.115  94.431  1.00 51.73           H
ATOM   2128  HA  GLU A 142       4.593  95.921  96.544  1.00 55.78           H
ATOM   2129  HB2 GLU A 142       1.733  95.673  95.616  1.00 58.53           H
ATOM   2130  HB3 GLU A 142       2.383  94.632  96.881  1.00 58.53           H
ATOM   2131  HG2 GLU A 142       2.934  96.484  98.299  1.00 56.76           H
ATOM   2132  HG3 GLU A 142       2.614  97.662  97.086  1.00 56.76           H
ATOM   2133  N   ALA A 143       3.962  93.992  93.939  1.00 43.51           N
ATOM   2134  CA  ALA A 143       4.414  92.776  93.272  1.00 45.44           C
ATOM   2135  C   ALA A 143       5.936  92.755  93.093  1.00 51.36           C
ATOM   2136  O   ALA A 143       6.540  91.688  93.192  1.00 56.99           O
ATOM   2137  CB  ALA A 143       3.696  92.616  91.931  1.00 48.56           C
ATOM   2138  H   ALA A 143       3.427  94.656  93.393  1.00 52.22           H
ATOM   2139  HA  ALA A 143       4.135  91.926  93.894  1.00 54.52           H
ATOM   2140  HB1 ALA A 143       4.078  91.740  91.413  1.00 58.28           H
ATOM   2141  HB2 ALA A 143       2.629  92.483  92.100  1.00 58.28           H
ATOM   2142  HB3 ALA A 143       3.858  93.492  91.304  1.00 58.28           H
ATOM   2143  N   ALA A 144       6.556  93.918  92.844  1.00 54.32           N
ATOM   2144  CA  ALA A 144       8.004  94.047  92.729  1.00 53.53           C
ATOM   2145  C   ALA A 144       8.707  93.872  94.083  1.00 45.21           C
ATOM   2146  O   ALA A 144       9.757  93.233  94.139  1.00 55.29           O
ATOM   2147  CB  ALA A 144       8.356  95.382  92.072  1.00 41.36           C
ATOM   2148  H   ALA A 144       6.000  94.756  92.737  1.00 65.18           H
ATOM   2149  HA  ALA A 144       8.357  93.261  92.063  1.00 64.23           H
ATOM   2150  HB1 ALA A 144       9.425  95.414  91.881  1.00 49.64           H
ATOM   2151  HB2 ALA A 144       7.836  95.483  91.120  1.00 49.64           H
ATOM   2152  HB3 ALA A 144       8.081  96.214  92.719  1.00 49.64           H
ATOM   2153  N   LYS A 145       8.133  94.422  95.168  1.00 46.22           N
ATOM   2154  CA  LYS A 145       8.609  94.223  96.543  1.00 51.26           C
ATOM   2155  C   LYS A 145       8.493  92.767  96.999  1.00 52.10           C
ATOM   2156  O   LYS A 145       9.377  92.275  97.697  1.00 57.68           O
ATOM   2157  CB  LYS A 145       7.836  95.111  97.533  1.00 49.87           C
ATOM   2158  CG  LYS A 145       8.353  96.549  97.640  1.00 52.54           C
ATOM   2159  CD  LYS A 145       7.685  97.274  98.825  1.00 48.88           C
ATOM   2160  CE  LYS A 145       7.080  98.621  98.413  1.00 53.05           C
ATOM   2161  NZ  LYS A 145       5.831  98.908  99.145  1.00 53.23           N1+
ATOM   2162  H   LYS A 145       7.298  94.978  95.035  1.00 55.46           H
ATOM   2163  HA  LYS A 145       9.667  94.484  96.592  1.00 61.51           H
ATOM   2164  HB2 LYS A 145       6.778  95.117  97.274  1.00 59.84           H
ATOM   2165  HB3 LYS A 145       7.931  94.672  98.527  1.00 59.84           H
ATOM   2166  HG2 LYS A 145       9.427  96.516  97.822  1.00 63.04           H
ATOM   2167  HG3 LYS A 145       8.180  97.075  96.703  1.00 63.04           H
ATOM   2168  HD2 LYS A 145       6.916  96.645  99.272  1.00 58.66           H
ATOM   2169  HD3 LYS A 145       8.442  97.459  99.588  1.00 58.66           H
ATOM   2170  HE2 LYS A 145       7.807  99.407  98.622  1.00 63.66           H
ATOM   2171  HE3 LYS A 145       6.880  98.613  97.343  1.00 63.66           H
ATOM   2172  HZ1 LYS A 145       5.463  99.804  98.854  1.00 63.87           H
ATOM   2173  HZ2 LYS A 145       5.145  98.192  98.944  1.00 63.87           H
ATOM   2174  HZ3 LYS A 145       6.009  98.929 100.140  1.00 63.87           H
ATOM   2175  N   SER A 146       7.382  92.111  96.646  1.00 54.18           N
ATOM   2176  CA  SER A 146       7.039  90.766  97.095  1.00 58.63           C
ATOM   2177  C   SER A 146       7.999  89.717  96.529  1.00 56.20           C
ATOM   2178  O   SER A 146       8.331  88.765  97.236  1.00 62.64           O
ATOM   2179  CB  SER A 146       5.584  90.466  96.710  1.00 60.04           C
ATOM   2180  OG  SER A 146       5.195  89.177  97.137  1.00 70.07           O
ATOM   2181  H   SER A 146       6.701  92.600  96.081  1.00 65.01           H
ATOM   2182  HA  SER A 146       7.110  90.751  98.183  1.00 70.36           H
ATOM   2183  HB2 SER A 146       4.922  91.201  97.167  1.00 72.05           H
ATOM   2184  HB3 SER A 146       5.485  90.519  95.625  1.00 72.05           H
ATOM   2185  HG  SER A 146       4.471  88.869  96.586  1.00 84.08           H
ATOM   2186  N   ILE A 147       8.428  89.881  95.268  1.00 51.16           N
ATOM   2187  CA  ILE A 147       9.340  88.950  94.600  1.00 49.72           C
ATOM   2188  C   ILE A 147      10.812  89.402  94.677  1.00 51.14           C
ATOM   2189  O   ILE A 147      11.696  88.641  94.289  1.00 53.97           O
ATOM   2190  CB  ILE A 147       8.871  88.612  93.165  1.00 45.70           C
ATOM   2191  CG1 ILE A 147       9.213  89.684  92.108  1.00 61.22           C
ATOM   2192  CG2 ILE A 147       7.371  88.256  93.099  1.00 67.19           C
ATOM   2193  CD1 ILE A 147       9.863  89.037  90.881  1.00 57.41           C
ATOM   2194  H   ILE A 147       8.099  90.676  94.739  1.00 61.39           H
ATOM   2195  HA  ILE A 147       9.298  88.003  95.138  1.00 59.67           H
ATOM   2196  HB  ILE A 147       9.396  87.694  92.895  1.00 54.84           H
ATOM   2197 HG12 ILE A 147       8.312  90.210  91.795  1.00 73.46           H
ATOM   2198 HG13 ILE A 147       9.902  90.426  92.506  1.00 73.46           H
ATOM   2199 HG21 ILE A 147       7.098  87.966  92.085  1.00 80.63           H
ATOM   2200 HG22 ILE A 147       7.163  87.425  93.771  1.00 80.63           H
ATOM   2201 HG23 ILE A 147       6.753  89.104  93.390  1.00 80.63           H
ATOM   2202 HD11 ILE A 147      10.160  89.805  90.171  1.00 68.89           H
ATOM   2203 HD12 ILE A 147      10.753  88.483  91.179  1.00 68.89           H
ATOM   2204 HD13 ILE A 147       9.162  88.357  90.401  1.00 68.89           H
ATOM   2205  N   GLY A 148      11.065  90.630  95.155  1.00 52.37           N
ATOM   2206  CA  GLY A 148      12.385  91.229  95.310  1.00 50.84           C
ATOM   2207  C   GLY A 148      12.946  91.723  93.975  1.00 53.30           C
ATOM   2208  O   GLY A 148      13.267  90.921  93.102  1.00 68.51           O
ATOM   2209  H   GLY A 148      10.276  91.197  95.428  1.00 62.84           H
ATOM   2210  HA2 GLY A 148      12.310  92.068  96.002  1.00 61.01           H
ATOM   2211  HA3 GLY A 148      13.077  90.496  95.726  1.00 61.01           H
ATOM   2212  N   ALA A 149      13.094  93.045  93.838  1.00 43.49           N
ATOM   2213  CA  ALA A 149      13.632  93.709  92.651  1.00 42.96           C
ATOM   2214  C   ALA A 149      14.115  95.120  92.997  1.00 31.48           C
ATOM   2215  O   ALA A 149      13.623  95.737  93.944  1.00 53.19           O
ATOM   2216  CB  ALA A 149      12.550  93.773  91.563  1.00 48.53           C
ATOM   2217  H   ALA A 149      12.803  93.644  94.596  1.00 52.18           H
ATOM   2218  HA  ALA A 149      14.477  93.140  92.264  1.00 51.55           H
ATOM   2219  HB1 ALA A 149      12.956  94.243  90.667  1.00 58.23           H
ATOM   2220  HB2 ALA A 149      12.210  92.770  91.308  1.00 58.23           H
ATOM   2221  HB3 ALA A 149      11.702  94.358  91.916  1.00 58.23           H
ATOM   2222  N   THR A 150      15.065  95.632  92.205  1.00 38.87           N
ATOM   2223  CA  THR A 150      15.463  97.037  92.236  1.00 47.25           C
ATOM   2224  C   THR A 150      14.414  97.824  91.448  1.00 40.49           C
ATOM   2225  O   THR A 150      14.323  97.665  90.230  1.00 40.27           O
ATOM   2226  CB  THR A 150      16.875  97.219  91.649  1.00 53.07           C
ATOM   2227  OG1 THR A 150      17.796  96.304  92.209  1.00 52.09           O
ATOM   2228  CG2 THR A 150      17.392  98.634  91.938  1.00 46.72           C
ATOM   2229  H   THR A 150      15.425  95.068  91.447  1.00 46.65           H
ATOM   2230  HA  THR A 150      15.485  97.354  93.280  1.00 56.70           H
ATOM   2231  HB  THR A 150      16.838  97.070  90.569  1.00 63.68           H
ATOM   2232  HG1 THR A 150      18.593  96.328  91.674  1.00 62.50           H
ATOM   2233 HG21 THR A 150      18.389  98.750  91.513  1.00 56.07           H
ATOM   2234 HG22 THR A 150      16.730  99.382  91.502  1.00 56.07           H
ATOM   2235 HG23 THR A 150      17.463  98.792  93.016  1.00 56.07           H
ATOM   2236  N   THR A 151      13.613  98.636  92.149  1.00 47.61           N
ATOM   2237  CA  THR A 151      12.433  99.295  91.588  1.00 41.48           C
ATOM   2238  C   THR A 151      12.554 100.813  91.697  1.00 42.57           C
ATOM   2239  O   THR A 151      12.880 101.334  92.764  1.00 42.00           O
ATOM   2240  CB  THR A 151      11.146  98.779  92.264  1.00 44.24           C
ATOM   2241  OG1 THR A 151      11.080  97.369  92.224  1.00 41.18           O
ATOM   2242  CG2 THR A 151       9.884  99.302  91.563  1.00 42.19           C
ATOM   2243  H   THR A 151      13.773  98.741  93.140  1.00 57.14           H
ATOM   2244  HA  THR A 151      12.369  99.017  90.543  1.00 49.78           H
ATOM   2245  HB  THR A 151      11.129  99.112  93.303  1.00 53.09           H
ATOM   2246  HG1 THR A 151      10.757  97.057  93.073  1.00 49.42           H
ATOM   2247 HG21 THR A 151       8.998  98.884  92.041  1.00 50.63           H
ATOM   2248 HG22 THR A 151       9.833 100.389  91.616  1.00 50.63           H
ATOM   2249 HG23 THR A 151       9.883  98.990  90.520  1.00 50.63           H
ATOM   2250  N   HIS A 152      12.239 101.509  90.598  1.00 40.11           N
ATOM   2251  CA  HIS A 152      12.101 102.963  90.554  1.00 40.44           C
ATOM   2252  C   HIS A 152      10.696 103.316  90.061  1.00 27.21           C
ATOM   2253  O   HIS A 152      10.157 102.660  89.169  1.00 27.36           O
ATOM   2254  CB  HIS A 152      13.166 103.576  89.637  1.00 41.88           C
ATOM   2255  CG  HIS A 152      14.579 103.157  89.950  1.00 42.18           C
ATOM   2256  ND1 HIS A 152      15.437 103.800  90.845  1.00 43.43           N
ATOM   2257  CD2 HIS A 152      15.208 102.062  89.432  1.00 35.10           C
ATOM   2258  CE1 HIS A 152      16.582 103.101  90.800  1.00 41.30           C
ATOM   2259  NE2 HIS A 152      16.465 102.042  89.981  1.00 37.67           N
ATOM   2260  H   HIS A 152      11.992 100.998  89.761  1.00 48.13           H
ATOM   2261  HA  HIS A 152      12.237 103.382  91.551  1.00 48.53           H
ATOM   2262  HB2 HIS A 152      13.103 104.662  89.703  1.00 50.25           H
ATOM   2263  HB3 HIS A 152      12.945 103.295  88.614  1.00 50.25           H
ATOM   2264  HD2 HIS A 152      14.797 101.352  88.730  1.00 42.12           H
ATOM   2265  HE1 HIS A 152      17.508 103.412  91.264  1.00 49.56           H
ATOM   2266  HE2 HIS A 152      17.206 101.400  89.728  1.00 45.21           H
ATOM   2267  N   VAL A 153      10.113 104.355  90.664  1.00 41.29           N
ATOM   2268  CA  VAL A 153       8.742 104.791  90.424  1.00 42.23           C
ATOM   2269  C   VAL A 153       8.778 106.254  89.979  1.00 40.53           C
ATOM   2270  O   VAL A 153       9.333 107.098  90.687  1.00 31.89           O
ATOM   2271  CB  VAL A 153       7.876 104.604  91.692  1.00 30.42           C
ATOM   2272  CG1 VAL A 153       6.407 104.890  91.364  1.00 27.24           C
ATOM   2273  CG2 VAL A 153       7.962 103.189  92.283  1.00 31.66           C
ATOM   2274  H   VAL A 153      10.632 104.852  91.376  1.00 49.55           H
ATOM   2275  HA  VAL A 153       8.305 104.187  89.632  1.00 50.68           H
ATOM   2276  HB  VAL A 153       8.203 105.313  92.455  1.00 36.51           H
ATOM   2277 HG11 VAL A 153       5.793 104.759  92.254  1.00 32.69           H
ATOM   2278 HG12 VAL A 153       6.303 105.916  91.025  1.00 32.69           H
ATOM   2279 HG13 VAL A 153       6.054 104.215  90.584  1.00 32.69           H
ATOM   2280 HG21 VAL A 153       7.309 103.113  93.152  1.00 38.00           H
ATOM   2281 HG22 VAL A 153       7.663 102.451  91.540  1.00 38.00           H
ATOM   2282 HG23 VAL A 153       8.981 102.981  92.607  1.00 38.00           H
ATOM   2283  N   GLY A 154       8.173 106.556  88.822  1.00 41.88           N
ATOM   2284  CA  GLY A 154       8.158 107.912  88.288  1.00 35.97           C
ATOM   2285  C   GLY A 154       7.692 108.011  86.839  1.00 34.79           C
ATOM   2286  O   GLY A 154       6.917 107.186  86.361  1.00 33.69           O
ATOM   2287  H   GLY A 154       7.738 105.821  88.279  1.00 50.25           H
ATOM   2288  HA2 GLY A 154       7.510 108.528  88.910  1.00 43.17           H
ATOM   2289  HA3 GLY A 154       9.168 108.307  88.361  1.00 43.17           H
ATOM   2290  N   VAL A 155       8.163 109.059  86.157  1.00 32.66           N
ATOM   2291  CA  VAL A 155       7.694 109.471  84.837  1.00 23.67           C
ATOM   2292  C   VAL A 155       8.479 108.771  83.722  1.00 28.62           C
ATOM   2293  O   VAL A 155       9.692 108.599  83.824  1.00 28.60           O
ATOM   2294  CB  VAL A 155       7.753 111.012  84.725  1.00 28.59           C
ATOM   2295  CG1 VAL A 155       7.272 111.511  83.356  1.00 24.07           C
ATOM   2296  CG2 VAL A 155       6.872 111.674  85.792  1.00 29.82           C
ATOM   2297  H   VAL A 155       8.837 109.657  86.614  1.00 39.19           H
ATOM   2298  HA  VAL A 155       6.650 109.187  84.758  1.00 28.41           H
ATOM   2299  HB  VAL A 155       8.783 111.341  84.869  1.00 34.31           H
ATOM   2300 HG11 VAL A 155       7.312 112.600  83.323  1.00 28.88           H
ATOM   2301 HG12 VAL A 155       7.916 111.124  82.571  1.00 28.88           H
ATOM   2302 HG13 VAL A 155       6.247 111.188  83.175  1.00 28.88           H
ATOM   2303 HG21 VAL A 155       6.926 112.759  85.702  1.00 35.79           H
ATOM   2304 HG22 VAL A 155       5.840 111.354  85.656  1.00 35.79           H
ATOM   2305 HG23 VAL A 155       7.203 111.397  86.791  1.00 35.79           H
ATOM   2306  N   THR A 156       7.777 108.403  82.644  1.00 23.09           N
ATOM   2307  CA  THR A 156       8.329 107.764  81.449  1.00 28.51           C
ATOM   2308  C   THR A 156       8.055 108.616  80.208  1.00 25.70           C
ATOM   2309  O   THR A 156       6.918 109.015  79.988  1.00 32.07           O
ATOM   2310  CB  THR A 156       7.684 106.377  81.321  1.00 27.95           C
ATOM   2311  OG1 THR A 156       8.062 105.585  82.423  1.00 28.94           O
ATOM   2312  CG2 THR A 156       8.055 105.635  80.039  1.00 24.73           C
ATOM   2313  H   THR A 156       6.778 108.556  82.654  1.00 27.71           H
ATOM   2314  HA  THR A 156       9.404 107.633  81.573  1.00 34.21           H
ATOM   2315  HB  THR A 156       6.602 106.501  81.336  1.00 33.54           H
ATOM   2316  HG1 THR A 156       9.023 105.609  82.493  1.00 34.73           H
ATOM   2317 HG21 THR A 156       7.625 104.635  80.076  1.00 29.67           H
ATOM   2318 HG22 THR A 156       7.659 106.155  79.167  1.00 29.67           H
ATOM   2319 HG23 THR A 156       9.137 105.552  79.953  1.00 29.67           H
ATOM   2320  N   ALA A 157       9.062 108.855  79.363  1.00 23.90           N
ATOM   2321  CA  ALA A 157       8.865 109.469  78.054  1.00 21.69           C
ATOM   2322  C   ALA A 157       8.377 108.426  77.051  1.00 25.96           C
ATOM   2323  O   ALA A 157       9.086 107.468  76.755  1.00 24.61           O
ATOM   2324  CB  ALA A 157      10.151 110.156  77.587  1.00 21.63           C
ATOM   2325  H   ALA A 157       9.978 108.481  79.566  1.00 28.68           H
ATOM   2326  HA  ALA A 157       8.101 110.231  78.146  1.00 26.03           H
ATOM   2327  HB1 ALA A 157      10.026 110.497  76.561  1.00 25.96           H
ATOM   2328  HB2 ALA A 157      10.356 111.025  78.208  1.00 25.96           H
ATOM   2329  HB3 ALA A 157      10.989 109.461  77.634  1.00 25.96           H
ATOM   2330  N   SER A 158       7.159 108.616  76.532  1.00 21.48           N
ATOM   2331  CA  SER A 158       6.526 107.682  75.609  1.00 22.96           C
ATOM   2332  C   SER A 158       6.466 108.294  74.212  1.00 26.75           C
ATOM   2333  O   SER A 158       5.678 109.206  73.964  1.00 28.93           O
ATOM   2334  CB  SER A 158       5.141 107.329  76.131  1.00 20.82           C
ATOM   2335  OG  SER A 158       4.631 106.261  75.366  1.00 23.15           O
ATOM   2336  H   SER A 158       6.622 109.425  76.813  1.00 25.77           H
ATOM   2337  HA  SER A 158       7.107 106.764  75.581  1.00 27.55           H
ATOM   2338  HB2 SER A 158       5.190 107.047  77.182  1.00 24.99           H
ATOM   2339  HB3 SER A 158       4.504 108.199  76.018  1.00 24.99           H
ATOM   2340  HG  SER A 158       5.156 105.479  75.570  1.00 27.78           H
ATOM   2341  N   SER A 159       7.316 107.779  73.320  1.00 26.82           N
ATOM   2342  CA  SER A 159       7.610 108.344  72.012  1.00 21.53           C
ATOM   2343  C   SER A 159       6.951 107.550  70.883  1.00 20.63           C
ATOM   2344  O   SER A 159       6.967 106.322  70.870  1.00 24.70           O
ATOM   2345  CB  SER A 159       9.141 108.441  71.901  1.00 20.53           C
ATOM   2346  OG  SER A 159       9.567 108.938  70.654  1.00 23.07           O
ATOM   2347  H   SER A 159       7.879 106.989  73.605  1.00 32.18           H
ATOM   2348  HA  SER A 159       7.221 109.353  71.960  1.00 25.83           H
ATOM   2349  HB2 SER A 159       9.493 109.128  72.672  1.00 24.64           H
ATOM   2350  HB3 SER A 159       9.596 107.464  72.075  1.00 24.64           H
ATOM   2351  HG  SER A 159       9.825 108.194  70.101  1.00 27.68           H
ATOM   2352  N   ASP A 160       6.419 108.278  69.897  1.00 19.96           N
ATOM   2353  CA  ASP A 160       6.015 107.737  68.601  1.00 19.89           C
ATOM   2354  C   ASP A 160       7.134 107.234  67.699  1.00 19.86           C
ATOM   2355  O   ASP A 160       6.889 106.815  66.574  1.00 25.06           O
ATOM   2356  CB  ASP A 160       5.123 108.733  67.852  1.00 19.96           C
ATOM   2357  CG  ASP A 160       3.640 108.505  68.050  1.00 26.45           C
ATOM   2358  OD1 ASP A 160       3.280 107.651  68.879  1.00 26.14           O
ATOM   2359  OD2 ASP A 160       2.864 109.178  67.350  1.00 23.61           O1-
ATOM   2360  H   ASP A 160       6.362 109.281  70.012  1.00 23.96           H
ATOM   2361  HA  ASP A 160       5.431 106.844  68.815  1.00 23.87           H
ATOM   2362  HB2 ASP A 160       5.345 109.750  68.177  1.00 23.96           H
ATOM   2363  HB3 ASP A 160       5.335 108.768  66.790  1.00 23.96           H
ATOM   2364  N   THR A 161       8.370 107.284  68.169  1.00 19.79           N
ATOM   2365  CA  THR A 161       9.514 106.888  67.384  1.00 25.80           C
ATOM   2366  C   THR A 161      10.604 106.331  68.303  1.00 19.77           C
ATOM   2367  O   THR A 161      10.751 106.730  69.454  1.00 19.56           O
ATOM   2368  CB  THR A 161       9.903 108.100  66.514  1.00 26.79           C
ATOM   2369  OG1 THR A 161       9.630 107.917  65.143  1.00 33.51           O
ATOM   2370  CG2 THR A 161      11.355 108.469  66.622  1.00 19.96           C
ATOM   2371  H   THR A 161       8.527 107.674  69.086  1.00 23.75           H
ATOM   2372  HA  THR A 161       9.217 106.074  66.721  1.00 30.96           H
ATOM   2373  HB  THR A 161       9.322 108.957  66.837  1.00 32.15           H
ATOM   2374  HG1 THR A 161       9.206 107.063  65.034  1.00 40.22           H
ATOM   2375 HG21 THR A 161      11.507 109.391  66.080  1.00 23.96           H
ATOM   2376 HG22 THR A 161      11.631 108.598  67.663  1.00 23.96           H
ATOM   2377 HG23 THR A 161      11.944 107.677  66.170  1.00 23.96           H
ATOM   2378  N   PHE A 162      11.354 105.379  67.770  1.00 24.66           N
ATOM   2379  CA  PHE A 162      12.451 104.700  68.450  1.00 22.11           C
ATOM   2380  C   PHE A 162      13.726 105.572  68.349  1.00 20.09           C
ATOM   2381  O   PHE A 162      14.452 105.750  69.307  1.00 22.03           O
ATOM   2382  CB  PHE A 162      12.699 103.329  67.783  1.00 21.26           C
ATOM   2383  CG  PHE A 162      13.692 102.509  68.547  1.00 24.33           C
ATOM   2384  CD1 PHE A 162      13.270 101.769  69.660  1.00 25.42           C
ATOM   2385  CD2 PHE A 162      15.036 102.480  68.150  1.00 27.20           C
ATOM   2386  CE1 PHE A 162      14.190 100.995  70.369  1.00 30.27           C
ATOM   2387  CE2 PHE A 162      15.953 101.710  68.867  1.00 23.95           C
ATOM   2388  CZ  PHE A 162      15.532 100.971  69.976  1.00 20.13           C
ATOM   2389  H   PHE A 162      11.105 105.074  66.856  1.00 29.59           H
ATOM   2390  HA  PHE A 162      12.204 104.518  69.532  1.00 26.54           H
ATOM   2391  HB2 PHE A 162      11.724 102.789  67.746  1.00 25.51           H
ATOM   2392  HB3 PHE A 162      13.001 103.443  66.726  1.00 25.51           H
ATOM   2393  HD1 PHE A 162      12.223 101.791  69.966  1.00 30.50           H
ATOM   2394  HD2 PHE A 162      15.356 103.059  67.292  1.00 32.64           H
ATOM   2395  HE1 PHE A 162      13.850 100.395  71.218  1.00 36.33           H
ATOM   2396  HE2 PHE A 162      17.000 101.695  68.569  1.00 28.74           H
ATOM   2397  HZ  PHE A 162      16.250 100.377  70.544  1.00 24.16           H
ATOM   2398  N   TYR A 163      13.930 106.144  67.144  1.00 27.20           N
ATOM   2399  CA  TYR A 163      15.124 106.873  66.714  1.00 26.18           C
ATOM   2400  C   TYR A 163      15.107 108.387  67.039  1.00 19.75           C
ATOM   2401  O   TYR A 163      15.581 108.701  68.132  1.00 20.74           O
ATOM   2402  CB  TYR A 163      15.476 106.503  65.264  1.00 20.85           C
ATOM   2403  CG  TYR A 163      15.884 105.058  65.082  1.00 25.53           C
ATOM   2404  CD1 TYR A 163      14.962 104.124  64.571  1.00 30.81           C
ATOM   2405  CD2 TYR A 163      17.179 104.643  65.439  1.00 19.92           C
ATOM   2406  CE1 TYR A 163      15.328 102.779  64.404  1.00 24.07           C
ATOM   2407  CE2 TYR A 163      17.551 103.299  65.282  1.00 20.37           C
ATOM   2408  CZ  TYR A 163      16.631 102.369  64.753  1.00 29.89           C
ATOM   2409  OH  TYR A 163      17.004 101.076  64.597  1.00 27.36           O
ATOM   2410  H   TYR A 163      13.239 105.961  66.429  1.00 32.64           H
ATOM   2411  HA  TYR A 163      15.934 106.467  67.314  1.00 31.42           H
ATOM   2412  HB2 TYR A 163      14.626 106.693  64.613  1.00 25.02           H
ATOM   2413  HB3 TYR A 163      16.305 107.135  64.945  1.00 25.02           H
ATOM   2414  HD1 TYR A 163      13.973 104.440  64.291  1.00 36.98           H
ATOM   2415  HD2 TYR A 163      17.891 105.352  65.833  1.00 23.91           H
ATOM   2416  HE1 TYR A 163      14.624 102.066  64.001  1.00 28.88           H
ATOM   2417  HE2 TYR A 163      18.536 102.972  65.570  1.00 24.45           H
ATOM   2418  HH  TYR A 163      16.288 100.505  64.294  1.00 32.83           H
ATOM   2419  N   PRO A 164      14.607 109.343  66.208  1.00 23.54           N
ATOM   2420  CA  PRO A 164      14.823 110.769  66.503  1.00 19.69           C
ATOM   2421  C   PRO A 164      14.080 111.324  67.729  1.00 19.64           C
ATOM   2422  O   PRO A 164      14.575 112.254  68.361  1.00 21.06           O
ATOM   2423  CB  PRO A 164      14.386 111.524  65.235  1.00 21.33           C
ATOM   2424  CG  PRO A 164      13.514 110.551  64.451  1.00 24.51           C
ATOM   2425  CD  PRO A 164      14.093 109.194  64.846  1.00 19.63           C
ATOM   2426  HA  PRO A 164      15.893 110.938  66.615  1.00 23.63           H
ATOM   2427  HB2 PRO A 164      13.894 112.482  65.410  1.00 25.60           H
ATOM   2428  HB3 PRO A 164      15.289 111.683  64.644  1.00 25.60           H
ATOM   2429  HG2 PRO A 164      12.470 110.660  64.730  1.00 29.41           H
ATOM   2430  HG3 PRO A 164      13.626 110.703  63.377  1.00 29.41           H
ATOM   2431  HD2 PRO A 164      13.305 108.453  64.755  1.00 23.56           H
ATOM   2432  HD3 PRO A 164      14.919 108.961  64.178  1.00 23.56           H
ATOM   2433  N   GLY A 165      12.942 110.734  68.099  1.00 19.55           N
ATOM   2434  CA  GLY A 165      12.154 111.070  69.283  1.00 19.66           C
ATOM   2435  C   GLY A 165      12.777 110.610  70.606  1.00 20.63           C
ATOM   2436  O   GLY A 165      12.287 110.976  71.667  1.00 22.15           O
ATOM   2437  H   GLY A 165      12.579 110.007  67.504  1.00 23.46           H
ATOM   2438  HA2 GLY A 165      12.019 112.152  69.316  1.00 23.60           H
ATOM   2439  HA3 GLY A 165      11.187 110.583  69.192  1.00 23.60           H
ATOM   2440  N   GLN A 166      13.831 109.791  70.544  1.00 20.79           N
ATOM   2441  CA  GLN A 166      14.602 109.293  71.686  1.00 21.77           C
ATOM   2442  C   GLN A 166      16.076 109.780  71.650  1.00 32.87           C
ATOM   2443  O   GLN A 166      16.871 109.506  72.519  1.00 30.91           O
ATOM   2444  CB  GLN A 166      14.571 107.749  71.730  1.00 24.38           C
ATOM   2445  CG  GLN A 166      13.134 107.270  71.941  1.00 26.68           C
ATOM   2446  CD  GLN A 166      13.042 105.797  72.253  1.00 23.81           C
ATOM   2447  OE1 GLN A 166      13.920 105.173  72.871  1.00 21.13           O
ATOM   2448  NE2 GLN A 166      11.887 105.152  71.877  1.00 25.68           N
ATOM   2449  H   GLN A 166      14.068 109.435  69.645  1.00 24.95           H
ATOM   2450  HA  GLN A 166      14.164 109.670  72.652  1.00 26.13           H
ATOM   2451  HB2 GLN A 166      14.980 107.309  70.798  1.00 29.25           H
ATOM   2452  HB3 GLN A 166      15.214 107.378  72.556  1.00 29.25           H
ATOM   2453  HG2 GLN A 166      12.668 107.819  72.793  1.00 32.02           H
ATOM   2454  HG3 GLN A 166      12.528 107.538  71.055  1.00 32.02           H
ATOM   2455 HE21 GLN A 166      11.153 105.598  71.337  1.00 30.82           H
ATOM   2456 HE22 GLN A 166      11.711 104.175  72.136  1.00 30.82           H
ATOM   2457  N   GLU A 167      16.377 110.564  70.598  1.00 34.29           N
ATOM   2458  CA  GLU A 167      17.625 111.249  70.275  1.00 21.21           C
ATOM   2459  C   GLU A 167      18.752 110.287  69.893  1.00 25.30           C
ATOM   2460  O   GLU A 167      19.894 110.398  70.342  1.00 23.72           O
ATOM   2461  CB  GLU A 167      17.996 112.300  71.336  1.00 22.12           C
ATOM   2462  CG  GLU A 167      17.864 113.703  70.745  1.00 31.32           C
ATOM   2463  CD  GLU A 167      18.612 114.720  71.590  1.00 22.32           C
ATOM   2464  OE1 GLU A 167      18.311 114.794  72.797  1.00 30.58           O
ATOM   2465  OE2 GLU A 167      19.482 115.412  71.020  1.00 29.42           O1-
ATOM   2466  H   GLU A 167      15.620 110.760  69.959  1.00 41.15           H
ATOM   2467  HA  GLU A 167      17.399 111.778  69.348  1.00 25.46           H
ATOM   2468  HB2 GLU A 167      17.326 112.222  72.191  1.00 26.55           H
ATOM   2469  HB3 GLU A 167      19.010 112.168  71.705  1.00 26.55           H
ATOM   2470  HG2 GLU A 167      18.235 113.737  69.722  1.00 37.58           H
ATOM   2471  HG3 GLU A 167      16.799 113.924  70.769  1.00 37.58           H
ATOM   2472  N   ARG A 168      18.420 109.381  68.973  1.00 21.42           N
ATOM   2473  CA  ARG A 168      19.361 108.480  68.329  1.00 28.10           C
ATOM   2474  C   ARG A 168      19.711 109.119  66.974  1.00 22.54           C
ATOM   2475  O   ARG A 168      18.877 109.427  66.152  1.00 28.36           O
ATOM   2476  CB  ARG A 168      18.825 107.069  68.043  1.00 21.59           C
ATOM   2477  CG  ARG A 168      18.615 106.268  69.325  1.00 25.00           C
ATOM   2478  CD  ARG A 168      18.196 104.828  68.988  1.00 26.77           C
ATOM   2479  NE  ARG A 168      18.358 103.929  70.149  1.00 24.37           N
ATOM   2480  CZ  ARG A 168      17.470 103.938  71.186  1.00 23.10           C
ATOM   2481  NH1 ARG A 168      16.298 104.695  71.168  1.00 22.14           N
ATOM   2482  NH2 ARG A 168      17.729 103.151  72.286  1.00 23.48           N1+
ATOM   2483  H   ARG A 168      17.464 109.345  68.690  1.00 25.71           H
ATOM   2484  HA  ARG A 168      20.281 108.365  68.967  1.00 33.72           H
ATOM   2485  HB2 ARG A 168      17.884 107.143  67.471  1.00 25.91           H
ATOM   2486  HB3 ARG A 168      19.537 106.533  67.383  1.00 25.91           H
ATOM   2487  HG2 ARG A 168      19.540 106.251  69.935  1.00 30.00           H
ATOM   2488  HG3 ARG A 168      17.852 106.753  69.968  1.00 30.00           H
ATOM   2489  HD2 ARG A 168      17.155 104.805  68.595  1.00 32.12           H
ATOM   2490  HD3 ARG A 168      18.846 104.411  68.182  1.00 32.12           H
ATOM   2491  HE  ARG A 168      19.435 103.510  70.288  1.00 29.24           H
ATOM   2492 HH11 ARG A 168      15.939 105.009  70.260  1.00 26.57           H
ATOM   2493 HH12 ARG A 168      15.539 104.486  71.822  1.00 26.57           H
ATOM   2494 HH21 ARG A 168      18.654 102.761  72.433  1.00 28.17           H
ATOM   2495 HH22 ARG A 168      17.062 103.098  73.062  1.00 28.17           H
ATOM   2496  N   TYR A 169      21.033 109.303  66.848  1.00 30.30           N
ATOM   2497  CA  TYR A 169      21.751 109.925  65.737  1.00 28.04           C
ATOM   2498  C   TYR A 169      22.494 108.918  64.852  1.00 22.36           C
ATOM   2499  O   TYR A 169      22.924 109.306  63.770  1.00 25.61           O
ATOM   2500  CB  TYR A 169      22.760 110.947  66.292  1.00 22.98           C
ATOM   2501  CG  TYR A 169      22.136 112.199  66.875  1.00 26.49           C
ATOM   2502  CD1 TYR A 169      21.890 112.300  68.257  1.00 28.81           C
ATOM   2503  CD2 TYR A 169      21.801 113.267  66.022  1.00 22.31           C
ATOM   2504  CE1 TYR A 169      21.310 113.468  68.786  1.00 28.69           C
ATOM   2505  CE2 TYR A 169      21.230 114.439  66.542  1.00 27.91           C
ATOM   2506  CZ  TYR A 169      20.986 114.545  67.929  1.00 26.27           C
ATOM   2507  OH  TYR A 169      20.424 115.679  68.427  1.00 33.15           O
ATOM   2508  H   TYR A 169      21.601 109.036  67.637  1.00 36.36           H
ATOM   2509  HA  TYR A 169      21.041 110.452  65.099  1.00 33.65           H
ATOM   2510  HB2 TYR A 169      23.381 110.463  67.047  1.00 27.58           H
ATOM   2511  HB3 TYR A 169      23.418 111.260  65.480  1.00 27.58           H
ATOM   2512  HD1 TYR A 169      22.144 111.482  68.916  1.00 34.57           H
ATOM   2513  HD2 TYR A 169      21.984 113.185  64.963  1.00 26.78           H
ATOM   2514  HE1 TYR A 169      21.118 113.542  69.847  1.00 34.42           H
ATOM   2515  HE2 TYR A 169      20.967 115.252  65.883  1.00 33.50           H
ATOM   2516  HH  TYR A 169      20.190 115.597  69.360  1.00 39.79           H
ATOM   2517  N   ASP A 170      22.697 107.666  65.291  1.00 34.28           N
ATOM   2518  CA  ASP A 170      23.386 106.651  64.486  1.00 29.99           C
ATOM   2519  C   ASP A 170      22.373 106.017  63.515  1.00 30.16           C
ATOM   2520  O   ASP A 170      21.976 104.859  63.647  1.00 31.47           O
ATOM   2521  CB  ASP A 170      24.068 105.622  65.399  1.00 28.13           C
ATOM   2522  CG  ASP A 170      24.979 104.645  64.647  1.00 39.71           C
ATOM   2523  OD1 ASP A 170      25.295 104.909  63.464  1.00 36.38           O
ATOM   2524  OD2 ASP A 170      25.368 103.637  65.277  1.00 41.57           O1-
ATOM   2525  H   ASP A 170      22.341 107.389  66.193  1.00 41.13           H
ATOM   2526  HA  ASP A 170      24.165 107.148  63.906  1.00 35.99           H
ATOM   2527  HB2 ASP A 170      24.685 106.149  66.126  1.00 33.75           H
ATOM   2528  HB3 ASP A 170      23.342 105.066  65.994  1.00 33.75           H
ATOM   2529  N   THR A 171      21.952 106.817  62.533  1.00 22.79           N
ATOM   2530  CA  THR A 171      20.835 106.544  61.638  1.00 22.05           C
ATOM   2531  C   THR A 171      21.250 106.886  60.205  1.00 25.60           C
ATOM   2532  O   THR A 171      22.351 107.384  59.959  1.00 25.51           O
ATOM   2533  CB  THR A 171      19.607 107.380  62.062  1.00 22.01           C
ATOM   2534  OG1 THR A 171      19.890 108.754  61.945  1.00 24.73           O
ATOM   2535  CG2 THR A 171      19.137 107.089  63.487  1.00 21.90           C
ATOM   2536  H   THR A 171      22.347 107.746  62.482  1.00 27.35           H
ATOM   2537  HA  THR A 171      20.569 105.489  61.679  1.00 26.46           H
ATOM   2538  HB  THR A 171      18.782 107.147  61.394  1.00 26.42           H
ATOM   2539  HG1 THR A 171      19.313 109.110  61.265  1.00 29.68           H
ATOM   2540 HG21 THR A 171      18.249 107.682  63.700  1.00 26.28           H
ATOM   2541 HG22 THR A 171      18.899 106.030  63.586  1.00 26.28           H
ATOM   2542 HG23 THR A 171      19.904 107.371  64.205  1.00 26.28           H
ATOM   2543  N   TYR A 172      20.358 106.599  59.253  1.00 23.41           N
ATOM   2544  CA  TYR A 172      20.546 106.869  57.837  1.00 22.96           C
ATOM   2545  C   TYR A 172      20.832 108.352  57.532  1.00 29.86           C
ATOM   2546  O   TYR A 172      21.754 108.643  56.769  1.00 29.28           O
ATOM   2547  CB  TYR A 172      19.325 106.349  57.071  1.00 22.82           C
ATOM   2548  CG  TYR A 172      19.352 106.730  55.610  1.00 22.15           C
ATOM   2549  CD1 TYR A 172      18.526 107.767  55.137  1.00 23.34           C
ATOM   2550  CD2 TYR A 172      20.268 106.104  54.746  1.00 28.29           C
ATOM   2551  CE1 TYR A 172      18.591 108.156  53.789  1.00 28.52           C
ATOM   2552  CE2 TYR A 172      20.348 106.504  53.401  1.00 34.74           C
ATOM   2553  CZ  TYR A 172      19.489 107.513  52.912  1.00 29.16           C
ATOM   2554  OH  TYR A 172      19.515 107.854  51.594  1.00 35.61           O
ATOM   2555  H   TYR A 172      19.482 106.176  59.530  1.00 28.09           H
ATOM   2556  HA  TYR A 172      21.409 106.293  57.501  1.00 27.55           H
ATOM   2557  HB2 TYR A 172      19.293 105.261  57.158  1.00 27.38           H
ATOM   2558  HB3 TYR A 172      18.419 106.751  57.527  1.00 27.38           H
ATOM   2559  HD1 TYR A 172      17.842 108.269  55.806  1.00 28.01           H
ATOM   2560  HD2 TYR A 172      20.924 105.331  55.120  1.00 33.94           H
ATOM   2561  HE1 TYR A 172      17.952 108.941  53.421  1.00 34.22           H
ATOM   2562  HE2 TYR A 172      21.075 106.050  52.750  1.00 41.69           H
ATOM   2563  HH  TYR A 172      20.049 107.253  51.073  1.00 42.73           H
ATOM   2564  N   SER A 173      20.049 109.276  58.105  1.00 24.68           N
ATOM   2565  CA  SER A 173      20.196 110.715  57.889  1.00 26.03           C
ATOM   2566  C   SER A 173      21.225 111.342  58.832  1.00 26.04           C
ATOM   2567  O   SER A 173      21.838 112.348  58.485  1.00 36.48           O
ATOM   2568  CB  SER A 173      18.837 111.410  58.031  1.00 21.99           C
ATOM   2569  OG  SER A 173      18.394 111.429  59.378  1.00 31.38           O
ATOM   2570  H   SER A 173      19.311 108.970  58.722  1.00 29.61           H
ATOM   2571  HA  SER A 173      20.538 110.860  56.865  1.00 31.24           H
ATOM   2572  HB2 SER A 173      18.911 112.427  57.649  1.00 26.39           H
ATOM   2573  HB3 SER A 173      18.118 110.863  57.421  1.00 26.39           H
ATOM   2574  HG  SER A 173      17.441 111.579  59.372  1.00 37.66           H
ATOM   2575  N   GLY A 174      21.357 110.791  60.045  1.00 21.89           N
ATOM   2576  CA  GLY A 174      22.193 111.325  61.112  1.00 21.89           C
ATOM   2577  C   GLY A 174      21.672 112.624  61.741  1.00 22.90           C
ATOM   2578  O   GLY A 174      22.416 113.251  62.492  1.00 26.78           O
ATOM   2579  H   GLY A 174      20.813 109.967  60.258  1.00 26.27           H
ATOM   2580  HA2 GLY A 174      22.260 110.577  61.894  1.00 26.27           H
ATOM   2581  HA3 GLY A 174      23.186 111.519  60.707  1.00 26.27           H
ATOM   2582  N   ARG A 175      20.419 113.024  61.460  1.00 22.02           N
ATOM   2583  CA  ARG A 175      19.817 114.268  61.953  1.00 22.00           C
ATOM   2584  C   ARG A 175      18.579 113.997  62.810  1.00 24.88           C
ATOM   2585  O   ARG A 175      17.840 113.041  62.586  1.00 21.55           O
ATOM   2586  CB  ARG A 175      19.500 115.219  60.780  1.00 22.10           C
ATOM   2587  CG  ARG A 175      18.380 114.758  59.831  1.00 38.32           C
ATOM   2588  CD  ARG A 175      17.662 115.935  59.164  1.00 45.34           C
ATOM   2589  NE  ARG A 175      16.417 115.517  58.498  1.00 33.51           N
ATOM   2590  CZ  ARG A 175      15.198 115.468  59.053  1.00 47.67           C
ATOM   2591  NH1 ARG A 175      14.937 115.946  60.267  1.00 29.55           N
ATOM   2592  NH2 ARG A 175      14.198 114.923  58.374  1.00 25.40           N1+
ATOM   2593  H   ARG A 175      19.859 112.441  60.854  1.00 26.43           H
ATOM   2594  HA  ARG A 175      20.543 114.783  62.580  1.00 26.40           H
ATOM   2595  HB2 ARG A 175      19.229 116.189  61.199  1.00 26.52           H
ATOM   2596  HB3 ARG A 175      20.409 115.364  60.194  1.00 26.52           H
ATOM   2597  HG2 ARG A 175      18.803 114.106  59.074  1.00 45.98           H
ATOM   2598  HG3 ARG A 175      17.628 114.200  60.380  1.00 45.98           H
ATOM   2599  HD2 ARG A 175      17.447 116.695  59.905  1.00 54.41           H
ATOM   2600  HD3 ARG A 175      18.327 116.369  58.422  1.00 54.41           H
ATOM   2601  HE  ARG A 175      16.522 115.123  57.574  1.00 40.21           H
ATOM   2602 HH11 ARG A 175      15.668 116.394  60.801  1.00 35.46           H
ATOM   2603 HH12 ARG A 175      13.997 115.891  60.632  1.00 35.46           H
ATOM   2604 HH21 ARG A 175      14.347 114.564  57.443  1.00 30.48           H
ATOM   2605 HH22 ARG A 175      13.275 114.899  58.780  1.00 30.48           H
ATOM   2606  N   VAL A 176      18.365 114.877  63.786  1.00 21.61           N
ATOM   2607  CA  VAL A 176      17.175 114.931  64.624  1.00 22.60           C
ATOM   2608  C   VAL A 176      16.538 116.303  64.411  1.00 27.74           C
ATOM   2609  O   VAL A 176      17.228 117.319  64.486  1.00 21.68           O
ATOM   2610  CB  VAL A 176      17.541 114.649  66.097  1.00 21.66           C
ATOM   2611  CG1 VAL A 176      16.354 114.901  67.034  1.00 21.43           C
ATOM   2612  CG2 VAL A 176      17.996 113.191  66.258  1.00 26.47           C
ATOM   2613  H   VAL A 176      19.019 115.639  63.886  1.00 25.94           H
ATOM   2614  HA  VAL A 176      16.465 114.165  64.311  1.00 27.12           H
ATOM   2615  HB  VAL A 176      18.358 115.308  66.393  1.00 26.00           H
ATOM   2616 HG11 VAL A 176      16.620 114.633  68.056  1.00 25.72           H
ATOM   2617 HG12 VAL A 176      16.091 115.956  67.025  1.00 25.72           H
ATOM   2618 HG13 VAL A 176      15.494 114.312  66.721  1.00 25.72           H
ATOM   2619 HG21 VAL A 176      18.239 112.986  67.300  1.00 31.77           H
ATOM   2620 HG22 VAL A 176      17.204 112.519  65.937  1.00 31.77           H
ATOM   2621 HG23 VAL A 176      18.880 113.000  65.653  1.00 31.77           H
ATOM   2622  N   VAL A 177      15.226 116.312  64.139  1.00 28.09           N
ATOM   2623  CA  VAL A 177      14.425 117.509  63.896  1.00 22.06           C
ATOM   2624  C   VAL A 177      14.534 118.456  65.093  1.00 22.27           C
ATOM   2625  O   VAL A 177      14.716 118.006  66.225  1.00 22.39           O
ATOM   2626  CB  VAL A 177      12.969 117.095  63.579  1.00 22.13           C
ATOM   2627  CG1 VAL A 177      12.182 116.653  64.818  1.00 21.74           C
ATOM   2628  CG2 VAL A 177      12.201 118.234  62.901  1.00 21.80           C
ATOM   2629  H   VAL A 177      14.747 115.424  64.068  1.00 33.70           H
ATOM   2630  HA  VAL A 177      14.812 118.018  63.018  1.00 26.48           H
ATOM   2631  HB  VAL A 177      12.982 116.260  62.879  1.00 26.56           H
ATOM   2632 HG11 VAL A 177      11.197 116.302  64.519  1.00 26.09           H
ATOM   2633 HG12 VAL A 177      12.706 115.838  65.315  1.00 26.09           H
ATOM   2634 HG13 VAL A 177      12.055 117.480  65.515  1.00 26.09           H
ATOM   2635 HG21 VAL A 177      11.190 117.908  62.660  1.00 26.16           H
ATOM   2636 HG22 VAL A 177      12.141 119.099  63.555  1.00 26.16           H
ATOM   2637 HG23 VAL A 177      12.708 118.519  61.982  1.00 26.16           H
ATOM   2638  N   ARG A 178      14.451 119.766  64.829  1.00 22.63           N
ATOM   2639  CA  ARG A 178      14.691 120.823  65.812  1.00 25.06           C
ATOM   2640  C   ARG A 178      13.947 120.602  67.141  1.00 24.85           C
ATOM   2641  O   ARG A 178      14.539 120.808  68.200  1.00 27.26           O
ATOM   2642  CB  ARG A 178      14.338 122.172  65.172  1.00 23.25           C
ATOM   2643  CG  ARG A 178      14.708 123.380  66.048  1.00 38.34           C
ATOM   2644  CD  ARG A 178      13.602 124.438  66.049  1.00 41.36           C
ATOM   2645  NE  ARG A 178      13.616 125.229  64.811  1.00 57.84           N
ATOM   2646  CZ  ARG A 178      13.996 126.506  64.694  1.00 63.80           C
ATOM   2647  NH1 ARG A 178      14.290 127.260  65.755  1.00 41.91           N
ATOM   2648  NH2 ARG A 178      14.080 127.042  63.483  1.00 63.05           N1+
ATOM   2649  H   ARG A 178      14.313 120.054  63.867  1.00 27.16           H
ATOM   2650  HA  ARG A 178      15.760 120.826  66.027  1.00 30.07           H
ATOM   2651  HB2 ARG A 178      14.886 122.266  64.235  1.00 27.90           H
ATOM   2652  HB3 ARG A 178      13.275 122.185  64.932  1.00 27.90           H
ATOM   2653  HG2 ARG A 178      14.859 123.075  67.081  1.00 46.01           H
ATOM   2654  HG3 ARG A 178      15.647 123.808  65.697  1.00 46.01           H
ATOM   2655  HD2 ARG A 178      12.624 123.973  66.170  1.00 49.63           H
ATOM   2656  HD3 ARG A 178      13.768 125.081  66.911  1.00 49.63           H
ATOM   2657  HE  ARG A 178      13.420 124.725  63.960  1.00 69.41           H
ATOM   2658 HH11 ARG A 178      14.225 126.870  66.682  1.00 50.30           H
ATOM   2659 HH12 ARG A 178      14.569 128.221  65.625  1.00 50.30           H
ATOM   2660 HH21 ARG A 178      13.853 126.496  62.667  1.00 75.66           H
ATOM   2661 HH22 ARG A 178      14.369 128.005  63.395  1.00 75.66           H
ATOM   2662  N   HIS A 179      12.682 120.163  67.087  1.00 23.25           N
ATOM   2663  CA  HIS A 179      11.835 119.959  68.264  1.00 27.07           C
ATOM   2664  C   HIS A 179      12.421 118.945  69.261  1.00 23.36           C
ATOM   2665  O   HIS A 179      12.291 119.132  70.469  1.00 31.98           O
ATOM   2666  CB  HIS A 179      10.430 119.540  67.806  1.00 25.49           C
ATOM   2667  CG  HIS A 179       9.412 119.575  68.915  1.00 39.91           C
ATOM   2668  ND1 HIS A 179       8.837 120.738  69.430  1.00 42.86           N
ATOM   2669  CD2 HIS A 179       8.920 118.494  69.586  1.00 41.15           C
ATOM   2670  CE1 HIS A 179       8.003 120.324  70.396  1.00 38.98           C
ATOM   2671  NE2 HIS A 179       8.033 118.986  70.512  1.00 40.36           N
ATOM   2672  H   HIS A 179      12.259 120.031  66.179  1.00 27.90           H
ATOM   2673  HA  HIS A 179      11.746 120.919  68.774  1.00 32.49           H
ATOM   2674  HB2 HIS A 179      10.464 118.537  67.377  1.00 30.59           H
ATOM   2675  HB3 HIS A 179      10.089 120.229  67.036  1.00 30.59           H
ATOM   2676  HD2 HIS A 179       9.184 117.460  69.429  1.00 49.39           H
ATOM   2677  HE1 HIS A 179       7.392 120.979  71.002  1.00 46.77           H
ATOM   2678  HE2 HIS A 179       7.502 118.440  71.177  1.00 48.43           H
ATOM   2679  N   PHE A 180      13.062 117.882  68.760  1.00 23.46           N
ATOM   2680  CA  PHE A 180      13.664 116.819  69.564  1.00 25.03           C
ATOM   2681  C   PHE A 180      15.180 116.978  69.765  1.00 28.98           C
ATOM   2682  O   PHE A 180      15.796 116.158  70.441  1.00 23.79           O
ATOM   2683  CB  PHE A 180      13.288 115.456  68.968  1.00 23.47           C
ATOM   2684  CG  PHE A 180      11.822 115.117  69.154  1.00 25.06           C
ATOM   2685  CD1 PHE A 180      10.904 115.278  68.100  1.00 23.05           C
ATOM   2686  CD2 PHE A 180      11.369 114.669  70.408  1.00 23.40           C
ATOM   2687  CE1 PHE A 180       9.545 114.981  68.296  1.00 30.40           C
ATOM   2688  CE2 PHE A 180      10.012 114.371  70.605  1.00 27.67           C
ATOM   2689  CZ  PHE A 180       9.101 114.524  69.548  1.00 23.21           C
ATOM   2690  H   PHE A 180      13.149 117.807  67.757  1.00 28.16           H
ATOM   2691  HA  PHE A 180      13.222 116.851  70.558  1.00 30.03           H
ATOM   2692  HB2 PHE A 180      13.545 115.437  67.909  1.00 28.17           H
ATOM   2693  HB3 PHE A 180      13.869 114.683  69.471  1.00 28.17           H
ATOM   2694  HD1 PHE A 180      11.235 115.636  67.141  1.00 27.66           H
ATOM   2695  HD2 PHE A 180      12.063 114.559  71.226  1.00 28.08           H
ATOM   2696  HE1 PHE A 180       8.839 115.112  67.489  1.00 36.48           H
ATOM   2697  HE2 PHE A 180       9.667 114.027  71.567  1.00 33.21           H
ATOM   2698  HZ  PHE A 180       8.059 114.292  69.700  1.00 27.86           H
ATOM   2699  N   LYS A 181      15.802 118.022  69.205  1.00 25.40           N
ATOM   2700  CA  LYS A 181      17.235 118.279  69.347  1.00 29.44           C
ATOM   2701  C   LYS A 181      17.521 118.792  70.763  1.00 35.74           C
ATOM   2702  O   LYS A 181      17.011 119.843  71.143  1.00 26.32           O
ATOM   2703  CB  LYS A 181      17.679 119.248  68.226  1.00 35.50           C
ATOM   2704  CG  LYS A 181      18.833 118.701  67.372  1.00 37.47           C
ATOM   2705  CD  LYS A 181      20.155 119.444  67.591  1.00 52.65           C
ATOM   2706  CE  LYS A 181      21.336 118.605  67.095  1.00 44.63           C
ATOM   2707  NZ  LYS A 181      22.108 119.301  66.050  1.00 46.25           N1+
ATOM   2708  H   LYS A 181      15.260 118.663  68.640  1.00 30.48           H
ATOM   2709  HA  LYS A 181      17.751 117.327  69.217  1.00 35.33           H
ATOM   2710  HB2 LYS A 181      16.847 119.436  67.549  1.00 42.60           H
ATOM   2711  HB3 LYS A 181      17.954 120.213  68.654  1.00 42.60           H
ATOM   2712  HG2 LYS A 181      18.959 117.632  67.518  1.00 44.96           H
ATOM   2713  HG3 LYS A 181      18.559 118.834  66.329  1.00 44.96           H
ATOM   2714  HD2 LYS A 181      20.116 120.389  67.047  1.00 63.18           H
ATOM   2715  HD3 LYS A 181      20.287 119.661  68.650  1.00 63.18           H
ATOM   2716  HE2 LYS A 181      21.985 118.371  67.940  1.00 53.56           H
ATOM   2717  HE3 LYS A 181      20.958 117.666  66.689  1.00 53.56           H
ATOM   2718  HZ1 LYS A 181      22.891 118.732  65.763  1.00 55.50           H
ATOM   2719  HZ2 LYS A 181      21.513 119.485  65.252  1.00 55.50           H
ATOM   2720  HZ3 LYS A 181      22.446 120.188  66.400  1.00 55.50           H
ATOM   2721  N   GLY A 182      18.292 118.031  71.548  1.00 24.83           N
ATOM   2722  CA  GLY A 182      18.565 118.297  72.963  1.00 24.50           C
ATOM   2723  C   GLY A 182      17.418 117.909  73.911  1.00 28.41           C
ATOM   2724  O   GLY A 182      17.430 118.315  75.074  1.00 33.35           O
ATOM   2725  H   GLY A 182      18.670 117.174  71.167  1.00 29.80           H
ATOM   2726  HA2 GLY A 182      19.450 117.732  73.257  1.00 29.40           H
ATOM   2727  HA3 GLY A 182      18.761 119.362  73.085  1.00 29.40           H
ATOM   2728  N   SER A 183      16.438 117.122  73.442  1.00 37.88           N
ATOM   2729  CA  SER A 183      15.267 116.733  74.231  1.00 27.60           C
ATOM   2730  C   SER A 183      15.577 115.709  75.326  1.00 24.99           C
ATOM   2731  O   SER A 183      14.966 115.777  76.389  1.00 26.21           O
ATOM   2732  CB  SER A 183      14.139 116.236  73.323  1.00 27.65           C
ATOM   2733  OG  SER A 183      14.517 115.067  72.626  1.00 25.54           O
ATOM   2734  H   SER A 183      16.518 116.755  72.503  1.00 45.46           H
ATOM   2735  HA  SER A 183      14.899 117.632  74.726  1.00 33.13           H
ATOM   2736  HB2 SER A 183      13.267 116.009  73.938  1.00 33.18           H
ATOM   2737  HB3 SER A 183      13.870 117.016  72.612  1.00 33.18           H
ATOM   2738  HG  SER A 183      15.137 115.310  71.929  1.00 30.65           H
ATOM   2739  N   MET A 184      16.491 114.760  75.078  1.00 25.29           N
ATOM   2740  CA  MET A 184      16.869 113.750  76.063  1.00 28.64           C
ATOM   2741  C   MET A 184      17.460 114.413  77.308  1.00 32.58           C
ATOM   2742  O   MET A 184      17.085 114.033  78.411  1.00 34.23           O
ATOM   2743  CB  MET A 184      17.809 112.696  75.455  1.00 33.88           C
ATOM   2744  CG  MET A 184      18.071 111.548  76.439  1.00 37.93           C
ATOM   2745  SD  MET A 184      18.990 110.143  75.750  1.00 36.76           S
ATOM   2746  CE  MET A 184      20.648 110.520  76.356  1.00 40.17           C
ATOM   2747  H   MET A 184      16.961 114.752  74.183  1.00 30.35           H
ATOM   2748  HA  MET A 184      15.957 113.236  76.365  1.00 34.37           H
ATOM   2749  HB2 MET A 184      17.346 112.284  74.559  1.00 40.66           H
ATOM   2750  HB3 MET A 184      18.758 113.155  75.178  1.00 40.66           H
ATOM   2751  HG2 MET A 184      18.627 111.940  77.291  1.00 45.52           H
ATOM   2752  HG3 MET A 184      17.117 111.174  76.807  1.00 45.52           H
ATOM   2753  HE1 MET A 184      21.347 109.777  75.972  1.00 48.20           H
ATOM   2754  HE2 MET A 184      20.945 111.512  76.013  1.00 48.20           H
ATOM   2755  HE3 MET A 184      20.652 110.494  77.447  1.00 48.20           H
ATOM   2756  N   GLU A 185      18.335 115.410  77.137  1.00 29.97           N
ATOM   2757  CA  GLU A 185      18.930 116.166  78.234  1.00 37.35           C
ATOM   2758  C   GLU A 185      17.874 116.942  79.046  1.00 26.20           C
ATOM   2759  O   GLU A 185      17.982 117.005  80.270  1.00 37.08           O
ATOM   2760  CB  GLU A 185      20.027 117.086  77.678  1.00 37.26           C
ATOM   2761  CG  GLU A 185      20.917 117.686  78.775  1.00 47.40           C
ATOM   2762  CD  GLU A 185      21.806 118.798  78.221  1.00 58.67           C
ATOM   2763  OE1 GLU A 185      22.627 118.493  77.326  1.00 60.77           O
ATOM   2764  OE2 GLU A 185      21.653 119.940  78.707  1.00 60.41           O1-
ATOM   2765  H   GLU A 185      18.607 115.665  76.199  1.00 35.96           H
ATOM   2766  HA  GLU A 185      19.408 115.457  78.902  1.00 44.82           H
ATOM   2767  HB2 GLU A 185      20.662 116.509  77.009  1.00 44.71           H
ATOM   2768  HB3 GLU A 185      19.567 117.892  77.106  1.00 44.71           H
ATOM   2769  HG2 GLU A 185      20.314 118.068  79.595  1.00 56.87           H
ATOM   2770  HG3 GLU A 185      21.555 116.872  79.123  1.00 56.87           H
ATOM   2771  N   GLU A 186      16.854 117.520  78.392  1.00 30.31           N
ATOM   2772  CA  GLU A 186      15.730 118.156  79.079  1.00 29.77           C
ATOM   2773  C   GLU A 186      14.950 117.151  79.943  1.00 25.48           C
ATOM   2774  O   GLU A 186      14.656 117.446  81.100  1.00 25.41           O
ATOM   2775  CB  GLU A 186      14.808 118.886  78.079  1.00 43.38           C
ATOM   2776  CG  GLU A 186      15.234 120.339  77.796  1.00 51.93           C
ATOM   2777  CD  GLU A 186      14.675 121.292  78.860  1.00 45.38           C
ATOM   2778  OE1 GLU A 186      15.376 121.506  79.872  1.00 56.10           O
ATOM   2779  OE2 GLU A 186      13.550 121.798  78.651  1.00 28.83           O1-
ATOM   2780  H   GLU A 186      16.815 117.452  77.384  1.00 36.37           H
ATOM   2781  HA  GLU A 186      16.151 118.905  79.750  1.00 35.73           H
ATOM   2782  HB2 GLU A 186      14.790 118.339  77.136  1.00 52.05           H
ATOM   2783  HB3 GLU A 186      13.790 118.889  78.468  1.00 52.05           H
ATOM   2784  HG2 GLU A 186      16.324 120.381  77.787  1.00 62.32           H
ATOM   2785  HG3 GLU A 186      14.826 120.610  76.821  1.00 62.32           H
ATOM   2786  N   TRP A 187      14.630 115.963  79.407  1.00 25.06           N
ATOM   2787  CA  TRP A 187      13.940 114.914  80.152  1.00 33.98           C
ATOM   2788  C   TRP A 187      14.790 114.390  81.321  1.00 25.45           C
ATOM   2789  O   TRP A 187      14.236 114.115  82.383  1.00 26.65           O
ATOM   2790  CB  TRP A 187      13.503 113.776  79.219  1.00 24.52           C
ATOM   2791  CG  TRP A 187      12.662 114.140  78.034  1.00 26.22           C
ATOM   2792  CD1 TRP A 187      12.827 113.610  76.805  1.00 30.45           C
ATOM   2793  CD2 TRP A 187      11.559 115.100  77.901  1.00 23.10           C
ATOM   2794  NE1 TRP A 187      11.941 114.177  75.925  1.00 23.52           N
ATOM   2795  CE2 TRP A 187      11.152 115.118  76.533  1.00 26.35           C
ATOM   2796  CE3 TRP A 187      10.868 115.974  78.773  1.00 22.61           C
ATOM   2797  CZ2 TRP A 187      10.144 115.956  76.047  1.00 22.62           C
ATOM   2798  CZ3 TRP A 187       9.832 116.804  78.302  1.00 30.01           C
ATOM   2799  CH2 TRP A 187       9.470 116.796  76.943  1.00 23.05           C
ATOM   2800  H   TRP A 187      14.894 115.765  78.450  1.00 30.08           H
ATOM   2801  HA  TRP A 187      13.040 115.353  80.578  1.00 40.78           H
ATOM   2802  HB2 TRP A 187      14.394 113.262  78.856  1.00 29.43           H
ATOM   2803  HB3 TRP A 187      12.932 113.056  79.795  1.00 29.43           H
ATOM   2804  HD1 TRP A 187      13.570 112.873  76.544  1.00 36.54           H
ATOM   2805  HE1 TRP A 187      11.911 113.928  74.945  1.00 28.23           H
ATOM   2806  HE3 TRP A 187      11.131 116.006  79.818  1.00 27.14           H
ATOM   2807  HZ2 TRP A 187       9.894 115.952  74.997  1.00 27.15           H
ATOM   2808  HZ3 TRP A 187       9.312 117.456  78.989  1.00 36.01           H
ATOM   2809  HH2 TRP A 187       8.675 117.429  76.582  1.00 27.66           H
ATOM   2810  N   GLN A 188      16.116 114.269  81.144  1.00 24.75           N
ATOM   2811  CA  GLN A 188      17.056 113.892  82.199  1.00 29.48           C
ATOM   2812  C   GLN A 188      16.988 114.871  83.373  1.00 32.15           C
ATOM   2813  O   GLN A 188      16.851 114.439  84.517  1.00 32.04           O
ATOM   2814  CB  GLN A 188      18.493 113.774  81.657  1.00 25.78           C
ATOM   2815  CG  GLN A 188      18.734 112.489  80.852  1.00 25.77           C
ATOM   2816  CD  GLN A 188      20.115 112.465  80.194  1.00 38.07           C
ATOM   2817  OE1 GLN A 188      20.498 113.382  79.480  1.00 38.51           O
ATOM   2818  NE2 GLN A 188      20.872 111.392  80.384  1.00 34.90           N
ATOM   2819  H   GLN A 188      16.505 114.501  80.239  1.00 29.70           H
ATOM   2820  HA  GLN A 188      16.762 112.910  82.565  1.00 35.37           H
ATOM   2821  HB2 GLN A 188      18.711 114.635  81.030  1.00 30.93           H
ATOM   2822  HB3 GLN A 188      19.193 113.786  82.494  1.00 30.93           H
ATOM   2823  HG2 GLN A 188      18.587 111.621  81.490  1.00 30.92           H
ATOM   2824  HG3 GLN A 188      18.001 112.472  80.053  1.00 30.92           H
ATOM   2825 HE21 GLN A 188      20.538 110.638  80.966  1.00 41.88           H
ATOM   2826 HE22 GLN A 188      21.781 111.355  79.948  1.00 41.88           H
ATOM   2827  N   ALA A 189      17.053 116.179  83.089  1.00 24.56           N
ATOM   2828  CA  ALA A 189      16.962 117.233  84.094  1.00 28.31           C
ATOM   2829  C   ALA A 189      15.591 117.296  84.781  1.00 29.52           C
ATOM   2830  O   ALA A 189      15.509 117.757  85.918  1.00 37.74           O
ATOM   2831  CB  ALA A 189      17.315 118.576  83.451  1.00 26.04           C
ATOM   2832  H   ALA A 189      17.158 116.463  82.124  1.00 29.48           H
ATOM   2833  HA  ALA A 189      17.711 117.027  84.858  1.00 33.97           H
ATOM   2834  HB1 ALA A 189      17.315 119.354  84.212  1.00 31.24           H
ATOM   2835  HB2 ALA A 189      18.308 118.524  83.006  1.00 31.24           H
ATOM   2836  HB3 ALA A 189      16.592 118.832  82.677  1.00 31.24           H
ATOM   2837  N   MET A 190      14.528 116.851  84.095  1.00 36.02           N
ATOM   2838  CA  MET A 190      13.166 116.743  84.626  1.00 25.23           C
ATOM   2839  C   MET A 190      12.911 115.455  85.424  1.00 29.72           C
ATOM   2840  O   MET A 190      11.801 115.251  85.914  1.00 38.30           O
ATOM   2841  CB  MET A 190      12.140 116.913  83.496  1.00 26.10           C
ATOM   2842  CG  MET A 190      12.103 118.347  82.972  1.00 27.63           C
ATOM   2843  SD  MET A 190      10.947 118.562  81.598  1.00 28.47           S
ATOM   2844  CE  MET A 190      11.537 120.158  80.984  1.00 29.75           C
ATOM   2845  H   MET A 190      14.676 116.540  83.144  1.00 43.23           H
ATOM   2846  HA  MET A 190      13.020 117.572  85.310  1.00 30.27           H
ATOM   2847  HB2 MET A 190      12.389 116.244  82.672  1.00 31.32           H
ATOM   2848  HB3 MET A 190      11.144 116.658  83.857  1.00 31.32           H
ATOM   2849  HG2 MET A 190      11.811 119.010  83.783  1.00 33.16           H
ATOM   2850  HG3 MET A 190      13.098 118.640  82.641  1.00 33.16           H
ATOM   2851  HE1 MET A 190      11.023 120.401  80.055  1.00 35.70           H
ATOM   2852  HE2 MET A 190      11.332 120.928  81.727  1.00 35.70           H
ATOM   2853  HE3 MET A 190      12.610 120.110  80.797  1.00 35.70           H
ATOM   2854  N   GLY A 191      13.912 114.575  85.544  1.00 34.96           N
ATOM   2855  CA  GLY A 191      13.833 113.343  86.322  1.00 37.47           C
ATOM   2856  C   GLY A 191      13.046 112.223  85.644  1.00 29.99           C
ATOM   2857  O   GLY A 191      12.748 111.232  86.304  1.00 35.66           O
ATOM   2858  H   GLY A 191      14.793 114.785  85.095  1.00 41.95           H
ATOM   2859  HA2 GLY A 191      14.843 112.983  86.513  1.00 44.96           H
ATOM   2860  HA3 GLY A 191      13.350 113.559  87.273  1.00 44.96           H
ATOM   2861  N   VAL A 192      12.751 112.331  84.342  1.00 30.26           N
ATOM   2862  CA  VAL A 192      12.159 111.248  83.555  1.00 31.01           C
ATOM   2863  C   VAL A 192      13.109 110.048  83.581  1.00 32.56           C
ATOM   2864  O   VAL A 192      14.297 110.195  83.300  1.00 32.11           O
ATOM   2865  CB  VAL A 192      11.912 111.718  82.110  1.00 23.62           C
ATOM   2866  CG1 VAL A 192      11.331 110.599  81.238  1.00 23.34           C
ATOM   2867  CG2 VAL A 192      10.961 112.922  82.049  1.00 24.21           C
ATOM   2868  H   VAL A 192      13.036 113.166  83.847  1.00 36.32           H
ATOM   2869  HA  VAL A 192      11.200 110.971  83.992  1.00 37.22           H
ATOM   2870  HB  VAL A 192      12.867 112.011  81.688  1.00 28.35           H
ATOM   2871 HG11 VAL A 192      11.185 110.970  80.228  1.00 28.01           H
ATOM   2872 HG12 VAL A 192      12.020 109.758  81.184  1.00 28.01           H
ATOM   2873 HG13 VAL A 192      10.376 110.262  81.637  1.00 28.01           H
ATOM   2874 HG21 VAL A 192      10.818 113.230  81.013  1.00 29.05           H
ATOM   2875 HG22 VAL A 192       9.996 112.657  82.478  1.00 29.05           H
ATOM   2876 HG23 VAL A 192      11.380 113.764  82.595  1.00 29.05           H
ATOM   2877  N   MET A 193      12.591 108.865  83.925  1.00 32.48           N
ATOM   2878  CA  MET A 193      13.406 107.673  84.145  1.00 33.38           C
ATOM   2879  C   MET A 193      13.934 107.062  82.842  1.00 32.31           C
ATOM   2880  O   MET A 193      15.042 106.527  82.834  1.00 30.49           O
ATOM   2881  CB  MET A 193      12.597 106.609  84.895  1.00 23.70           C
ATOM   2882  CG  MET A 193      12.019 107.044  86.238  1.00 27.38           C
ATOM   2883  SD  MET A 193      11.297 105.658  87.153  1.00 32.98           S
ATOM   2884  CE  MET A 193       9.948 105.164  86.048  1.00 34.80           C
ATOM   2885  H   MET A 193      11.603 108.802  84.130  1.00 38.98           H
ATOM   2886  HA  MET A 193      14.255 107.947  84.770  1.00 40.06           H
ATOM   2887  HB2 MET A 193      11.767 106.304  84.272  1.00 28.44           H
ATOM   2888  HB3 MET A 193      13.230 105.739  85.064  1.00 28.44           H
ATOM   2889  HG2 MET A 193      12.811 107.480  86.845  1.00 32.86           H
ATOM   2890  HG3 MET A 193      11.249 107.799  86.078  1.00 32.86           H
ATOM   2891  HE1 MET A 193       9.371 104.370  86.521  1.00 41.76           H
ATOM   2892  HE2 MET A 193       9.302 106.018  85.854  1.00 41.76           H
ATOM   2893  HE3 MET A 193      10.350 104.797  85.104  1.00 41.76           H
ATOM   2894  N   ASN A 194      13.108 107.047  81.785  1.00 27.38           N
ATOM   2895  CA  ASN A 194      13.237 106.100  80.675  1.00 24.17           C
ATOM   2896  C   ASN A 194      12.392 106.481  79.451  1.00 24.75           C
ATOM   2897  O   ASN A 194      11.573 107.395  79.507  1.00 25.09           O
ATOM   2898  CB  ASN A 194      12.842 104.685  81.151  1.00 30.11           C
ATOM   2899  CG  ASN A 194      11.359 104.570  81.519  1.00 29.39           C
ATOM   2900  OD1 ASN A 194      10.830 105.364  82.281  1.00 25.49           O
ATOM   2901  ND2 ASN A 194      10.670 103.541  81.048  1.00 27.75           N
ATOM   2902  H   ASN A 194      12.229 107.538  81.866  1.00 32.85           H
ATOM   2903  HA  ASN A 194      14.276 106.082  80.352  1.00 29.01           H
ATOM   2904  HB2 ASN A 194      13.128 103.942  80.412  1.00 36.14           H
ATOM   2905  HB3 ASN A 194      13.416 104.491  82.054  1.00 36.14           H
ATOM   2906 HD21 ASN A 194       9.696 103.449  81.296  1.00 33.29           H
ATOM   2907 HD22 ASN A 194      11.116 102.885  80.426  1.00 33.29           H
ATOM   2908  N   TYR A 195      12.611 105.743  78.357  1.00 22.29           N
ATOM   2909  CA  TYR A 195      11.952 105.874  77.074  1.00 24.97           C
ATOM   2910  C   TYR A 195      11.296 104.513  76.658  1.00 28.36           C
ATOM   2911  O   TYR A 195      11.957 103.480  76.555  1.00 27.54           O
ATOM   2912  CB  TYR A 195      12.837 106.141  75.889  1.00 22.07           C
ATOM   2913  CG  TYR A 195      13.347 107.527  75.675  1.00 23.52           C
ATOM   2914  CD1 TYR A 195      14.721 107.826  75.724  1.00 21.61           C
ATOM   2915  CD2 TYR A 195      12.428 108.529  75.337  1.00 26.92           C
ATOM   2916  CE1 TYR A 195      15.174 109.103  75.423  1.00 30.95           C
ATOM   2917  CE2 TYR A 195      12.857 109.829  75.051  1.00 21.30           C
ATOM   2918  CZ  TYR A 195      14.229 110.086  75.097  1.00 22.93           C
ATOM   2919  OH  TYR A 195      14.652 111.379  74.826  1.00 21.78           O
ATOM   2920  H   TYR A 195      13.340 105.057  78.413  1.00 26.75           H
ATOM   2921  HA  TYR A 195      11.212 106.698  77.106  1.00 29.97           H
ATOM   2922  HB2 TYR A 195      13.752 105.508  75.995  1.00 26.49           H
ATOM   2923  HB3 TYR A 195      12.347 105.764  74.962  1.00 26.49           H
ATOM   2924  HD1 TYR A 195      15.441 107.038  75.971  1.00 25.94           H
ATOM   2925  HD2 TYR A 195      11.369 108.289  75.269  1.00 32.30           H
ATOM   2926  HE1 TYR A 195      16.233 109.332  75.400  1.00 37.14           H
ATOM   2927  HE2 TYR A 195      12.156 110.606  74.771  1.00 25.56           H
ATOM   2928  HH  TYR A 195      15.562 111.361  74.445  1.00 26.14           H
ATOM   2929  N   GLU A 196       9.963 104.552  76.308  1.00 33.88           N
ATOM   2930  CA  GLU A 196       9.323 103.420  75.589  1.00 27.45           C
ATOM   2931  C   GLU A 196       8.292 104.031  74.620  1.00 25.68           C
ATOM   2932  O   GLU A 196       8.378 105.202  74.260  1.00 24.86           O
ATOM   2933  CB  GLU A 196       8.807 102.340  76.554  1.00 21.79           C
ATOM   2934  CG  GLU A 196       7.906 102.883  77.651  1.00 25.30           C
ATOM   2935  CD  GLU A 196       6.514 103.281  77.093  1.00 33.44           C
ATOM   2936  OE1 GLU A 196       6.309 104.491  76.896  1.00 25.01           O
ATOM   2937  OE2 GLU A 196       5.705 102.351  76.894  1.00 25.62           O1-
ATOM   2938  H   GLU A 196       9.396 105.399  76.414  1.00 40.65           H
ATOM   2939  HA  GLU A 196      10.119 102.938  74.937  1.00 32.95           H
ATOM   2940  HB2 GLU A 196       8.284 101.542  75.990  1.00 26.15           H
ATOM   2941  HB3 GLU A 196       9.695 101.850  77.015  1.00 26.15           H
ATOM   2942  HG2 GLU A 196       7.779 102.129  78.438  1.00 30.36           H
ATOM   2943  HG3 GLU A 196       8.378 103.760  78.114  1.00 30.36           H
ATOM   2944  N   MET A 197       7.364 103.180  74.030  1.00 21.84           N
ATOM   2945  CA  MET A 197       6.666 103.628  72.812  1.00 27.05           C
ATOM   2946  C   MET A 197       5.155 103.334  72.731  1.00 28.40           C
ATOM   2947  O   MET A 197       4.581 103.480  71.678  1.00 27.46           O
ATOM   2948  CB  MET A 197       7.350 103.036  71.554  1.00 23.58           C
ATOM   2949  CG  MET A 197       8.747 103.593  71.344  1.00 21.25           C
ATOM   2950  SD  MET A 197       9.482 102.900  69.833  1.00 20.69           S
ATOM   2951  CE  MET A 197       8.418 103.501  68.504  1.00 20.82           C
ATOM   2952  H   MET A 197       7.224 102.215  74.339  1.00 26.21           H
ATOM   2953  HA  MET A 197       6.751 104.761  72.773  1.00 32.46           H
ATOM   2954  HB2 MET A 197       7.408 101.932  71.634  1.00 28.30           H
ATOM   2955  HB3 MET A 197       6.704 103.249  70.672  1.00 28.30           H
ATOM   2956  HG2 MET A 197       8.755 104.695  71.306  1.00 25.50           H
ATOM   2957  HG3 MET A 197       9.432 103.300  72.173  1.00 25.50           H
ATOM   2958  HE1 MET A 197       8.857 103.198  67.547  1.00 24.99           H
ATOM   2959  HE2 MET A 197       7.407 103.076  68.560  1.00 24.99           H
ATOM   2960  HE3 MET A 197       8.339 104.590  68.521  1.00 24.99           H
ATOM   2961  N   GLU A 198       4.540 102.936  73.867  1.00 28.66           N
ATOM   2962  CA  GLU A 198       3.110 102.601  73.980  1.00 28.39           C
ATOM   2963  C   GLU A 198       2.385 103.185  75.215  1.00 22.46           C
ATOM   2964  O   GLU A 198       1.151 103.184  75.225  1.00 27.14           O
ATOM   2965  CB  GLU A 198       2.897 101.073  73.981  1.00 22.47           C
ATOM   2966  CG  GLU A 198       3.199 100.350  72.660  1.00 25.97           C
ATOM   2967  CD  GLU A 198       4.612  99.777  72.609  1.00 30.57           C
ATOM   2968  OE1 GLU A 198       4.873  98.818  73.367  1.00 33.40           O
ATOM   2969  OE2 GLU A 198       5.420 100.288  71.807  1.00 23.77           O1-
ATOM   2970  H   GLU A 198       5.100 102.841  74.701  1.00 34.40           H
ATOM   2971  HA  GLU A 198       2.596 103.005  73.109  1.00 34.07           H
ATOM   2972  HB2 GLU A 198       3.523 100.651  74.760  1.00 26.97           H
ATOM   2973  HB3 GLU A 198       1.864 100.854  74.253  1.00 26.97           H
ATOM   2974  HG2 GLU A 198       2.506  99.510  72.616  1.00 31.16           H
ATOM   2975  HG3 GLU A 198       3.026 101.031  71.830  1.00 31.16           H
ATOM   2976  N   SER A 199       3.088 103.604  76.283  1.00 22.49           N
ATOM   2977  CA  SER A 199       2.441 103.934  77.558  1.00 33.15           C
ATOM   2978  C   SER A 199       1.582 105.202  77.513  1.00 28.43           C
ATOM   2979  O   SER A 199       0.523 105.202  78.126  1.00 24.94           O
ATOM   2980  CB  SER A 199       3.426 103.971  78.733  1.00 27.05           C
ATOM   2981  OG  SER A 199       4.302 105.069  78.649  1.00 30.74           O
ATOM   2982  H   SER A 199       4.098 103.571  76.258  1.00 26.99           H
ATOM   2983  HA  SER A 199       1.764 103.108  77.775  1.00 39.78           H
ATOM   2984  HB2 SER A 199       2.858 104.059  79.661  1.00 32.46           H
ATOM   2985  HB3 SER A 199       4.004 103.049  78.766  1.00 32.46           H
ATOM   2986  HG  SER A 199       4.961 104.894  77.965  1.00 36.89           H
ATOM   2987  N   ALA A 200       1.999 106.279  76.836  1.00 22.48           N
ATOM   2988  CA  ALA A 200       1.202 107.505  76.775  1.00 24.83           C
ATOM   2989  C   ALA A 200      -0.180 107.257  76.167  1.00 22.49           C
ATOM   2990  O   ALA A 200      -1.162 107.729  76.729  1.00 24.28           O
ATOM   2991  CB  ALA A 200       1.926 108.623  76.028  1.00 22.46           C
ATOM   2992  H   ALA A 200       2.871 106.243  76.328  1.00 26.98           H
ATOM   2993  HA  ALA A 200       1.050 107.852  77.797  1.00 29.80           H
ATOM   2994  HB1 ALA A 200       1.219 109.415  75.795  1.00 26.96           H
ATOM   2995  HB2 ALA A 200       2.709 109.044  76.656  1.00 26.96           H
ATOM   2996  HB3 ALA A 200       2.345 108.251  75.093  1.00 26.96           H
ATOM   2997  N   THR A 201      -0.274 106.505  75.065  1.00 25.84           N
ATOM   2998  CA  THR A 201      -1.551 106.144  74.456  1.00 25.20           C
ATOM   2999  C   THR A 201      -2.407 105.309  75.407  1.00 28.33           C
ATOM   3000  O   THR A 201      -3.547 105.685  75.664  1.00 31.89           O
ATOM   3001  CB  THR A 201      -1.335 105.422  73.123  1.00 23.12           C
ATOM   3002  OG1 THR A 201      -0.675 106.269  72.218  1.00 24.78           O
ATOM   3003  CG2 THR A 201      -2.670 105.017  72.482  1.00 24.44           C
ATOM   3004  H   THR A 201       0.572 106.168  74.625  1.00 31.00           H
ATOM   3005  HA  THR A 201      -2.072 107.077  74.240  1.00 30.24           H
ATOM   3006  HB  THR A 201      -0.735 104.526  73.280  1.00 27.74           H
ATOM   3007  HG1 THR A 201      -0.071 106.850  72.696  1.00 29.73           H
ATOM   3008 HG21 THR A 201      -2.488 104.573  71.513  1.00 29.33           H
ATOM   3009 HG22 THR A 201      -3.197 104.292  73.099  1.00 29.33           H
ATOM   3010 HG23 THR A 201      -3.297 105.894  72.326  1.00 29.33           H
ATOM   3011  N   LEU A 202      -1.868 104.194  75.920  1.00 24.23           N
ATOM   3012  CA  LEU A 202      -2.560 103.304  76.850  1.00 27.65           C
ATOM   3013  C   LEU A 202      -3.116 104.070  78.049  1.00 28.52           C
ATOM   3014  O   LEU A 202      -4.297 103.941  78.364  1.00 31.99           O
ATOM   3015  CB  LEU A 202      -1.593 102.204  77.311  1.00 25.73           C
ATOM   3016  CG  LEU A 202      -2.129 101.307  78.452  1.00 34.71           C
ATOM   3017  CD1 LEU A 202      -3.070 100.228  77.910  1.00 33.41           C
ATOM   3018  CD2 LEU A 202      -0.940 100.679  79.173  1.00 28.38           C
ATOM   3019  H   LEU A 202      -0.917 103.959  75.669  1.00 29.08           H
ATOM   3020  HA  LEU A 202      -3.389 102.834  76.319  1.00 33.19           H
ATOM   3021  HB2 LEU A 202      -1.316 101.580  76.459  1.00 30.87           H
ATOM   3022  HB3 LEU A 202      -0.688 102.698  77.665  1.00 30.87           H
ATOM   3023  HG  LEU A 202      -2.678 101.890  79.187  1.00 41.65           H
ATOM   3024 HD11 LEU A 202      -3.410  99.595  78.727  1.00 40.09           H
ATOM   3025 HD12 LEU A 202      -3.938 100.699  77.455  1.00 40.09           H
ATOM   3026 HD13 LEU A 202      -2.558  99.611  77.171  1.00 40.09           H
ATOM   3027 HD21 LEU A 202      -1.283  99.957  79.914  1.00 34.05           H
ATOM   3028 HD22 LEU A 202      -0.304 100.200  78.435  1.00 34.05           H
ATOM   3029 HD23 LEU A 202      -0.370 101.457  79.680  1.00 34.05           H
ATOM   3030  N   LEU A 203      -2.255 104.827  78.734  1.00 22.72           N
ATOM   3031  CA  LEU A 203      -2.603 105.504  79.968  1.00 24.15           C
ATOM   3032  C   LEU A 203      -3.583 106.657  79.723  1.00 31.95           C
ATOM   3033  O   LEU A 203      -4.502 106.823  80.521  1.00 25.07           O
ATOM   3034  CB  LEU A 203      -1.350 105.971  80.727  1.00 22.37           C
ATOM   3035  CG  LEU A 203      -0.357 104.871  81.174  1.00 28.20           C
ATOM   3036  CD1 LEU A 203       0.758 105.543  81.988  1.00 25.36           C
ATOM   3037  CD2 LEU A 203      -0.996 103.722  81.961  1.00 25.30           C
ATOM   3038  H   LEU A 203      -1.300 104.892  78.411  1.00 27.27           H
ATOM   3039  HA  LEU A 203      -3.112 104.770  80.589  1.00 28.98           H
ATOM   3040  HB2 LEU A 203      -0.815 106.688  80.104  1.00 26.85           H
ATOM   3041  HB3 LEU A 203      -1.689 106.497  81.620  1.00 26.85           H
ATOM   3042  HG  LEU A 203       0.102 104.416  80.306  1.00 33.84           H
ATOM   3043 HD11 LEU A 203       1.513 104.809  82.268  1.00 30.43           H
ATOM   3044 HD12 LEU A 203       1.236 106.318  81.388  1.00 30.43           H
ATOM   3045 HD13 LEU A 203       0.347 106.001  82.886  1.00 30.43           H
ATOM   3046 HD21 LEU A 203      -0.224 103.042  82.320  1.00 30.37           H
ATOM   3047 HD22 LEU A 203      -1.551 104.108  82.806  1.00 30.37           H
ATOM   3048 HD23 LEU A 203      -1.671 103.164  81.315  1.00 30.37           H
ATOM   3049  N   THR A 204      -3.418 107.440  78.645  1.00 30.36           N
ATOM   3050  CA  THR A 204      -4.355 108.517  78.315  1.00 24.37           C
ATOM   3051  C   THR A 204      -5.734 107.944  77.978  1.00 26.57           C
ATOM   3052  O   THR A 204      -6.727 108.415  78.525  1.00 23.10           O
ATOM   3053  CB  THR A 204      -3.834 109.433  77.189  1.00 22.92           C
ATOM   3054  OG1 THR A 204      -2.592 109.998  77.533  1.00 22.70           O
ATOM   3055  CG2 THR A 204      -4.787 110.607  76.936  1.00 22.67           C
ATOM   3056  H   THR A 204      -2.657 107.255  78.005  1.00 36.43           H
ATOM   3057  HA  THR A 204      -4.443 109.133  79.212  1.00 29.24           H
ATOM   3058  HB  THR A 204      -3.724 108.854  76.271  1.00 27.51           H
ATOM   3059  HG1 THR A 204      -1.942 109.288  77.573  1.00 27.24           H
ATOM   3060 HG21 THR A 204      -4.379 111.258  76.165  1.00 27.21           H
ATOM   3061 HG22 THR A 204      -5.762 110.256  76.609  1.00 27.21           H
ATOM   3062 HG23 THR A 204      -4.896 111.199  77.843  1.00 27.21           H
ATOM   3063  N   MET A 205      -5.802 106.941  77.091  1.00 23.45           N
ATOM   3064  CA  MET A 205      -7.072 106.406  76.612  1.00 30.10           C
ATOM   3065  C   MET A 205      -7.821 105.673  77.728  1.00 33.05           C
ATOM   3066  O   MET A 205      -9.044 105.752  77.769  1.00 23.77           O
ATOM   3067  CB  MET A 205      -6.884 105.552  75.346  1.00 29.15           C
ATOM   3068  CG  MET A 205      -6.370 104.129  75.572  1.00 24.01           C
ATOM   3069  SD  MET A 205      -6.029 103.221  74.043  1.00 29.94           S
ATOM   3070  CE  MET A 205      -7.726 102.919  73.473  1.00 30.70           C
ATOM   3071  H   MET A 205      -4.949 106.575  76.689  1.00 28.14           H
ATOM   3072  HA  MET A 205      -7.687 107.256  76.316  1.00 36.12           H
ATOM   3073  HB2 MET A 205      -7.846 105.491  74.839  1.00 34.99           H
ATOM   3074  HB3 MET A 205      -6.187 106.061  74.680  1.00 34.99           H
ATOM   3075  HG2 MET A 205      -5.454 104.167  76.154  1.00 28.82           H
ATOM   3076  HG3 MET A 205      -7.112 103.570  76.139  1.00 28.82           H
ATOM   3077  HE1 MET A 205      -7.710 102.406  72.514  1.00 36.84           H
ATOM   3078  HE2 MET A 205      -8.254 102.303  74.198  1.00 36.84           H
ATOM   3079  HE3 MET A 205      -8.250 103.864  73.354  1.00 36.84           H
ATOM   3080  N   CYS A 206      -7.115 104.978  78.631  1.00 29.40           N
ATOM   3081  CA  CYS A 206      -7.731 104.302  79.766  1.00 24.15           C
ATOM   3082  C   CYS A 206      -8.264 105.279  80.813  1.00 32.25           C
ATOM   3083  O   CYS A 206      -9.434 105.185  81.184  1.00 24.14           O
ATOM   3084  CB  CYS A 206      -6.785 103.254  80.363  1.00 24.00           C
ATOM   3085  SG  CYS A 206      -6.624 101.852  79.229  1.00 30.58           S
ATOM   3086  H   CYS A 206      -6.109 104.937  78.542  1.00 35.29           H
ATOM   3087  HA  CYS A 206      -8.590 103.762  79.372  1.00 28.98           H
ATOM   3088  HB2 CYS A 206      -5.802 103.689  80.540  1.00 28.80           H
ATOM   3089  HB3 CYS A 206      -7.182 102.893  81.310  1.00 28.80           H
ATOM   3090  HG  CYS A 206      -5.872 102.497  78.331  1.00 36.69           H
ATOM   3091  N   ALA A 207      -7.425 106.223  81.265  1.00 31.87           N
ATOM   3092  CA  ALA A 207      -7.798 107.216  82.272  1.00 29.53           C
ATOM   3093  C   ALA A 207      -8.895 108.188  81.809  1.00 27.25           C
ATOM   3094  O   ALA A 207      -9.527 108.809  82.660  1.00 30.92           O
ATOM   3095  CB  ALA A 207      -6.558 107.993  82.723  1.00 24.25           C
ATOM   3096  H   ALA A 207      -6.485 106.264  80.894  1.00 38.25           H
ATOM   3097  HA  ALA A 207      -8.175 106.677  83.141  1.00 35.43           H
ATOM   3098  HB1 ALA A 207      -6.830 108.711  83.496  1.00 29.10           H
ATOM   3099  HB2 ALA A 207      -5.820 107.310  83.138  1.00 29.10           H
ATOM   3100  HB3 ALA A 207      -6.122 108.529  81.882  1.00 29.10           H
ATOM   3101  N   SER A 208      -9.099 108.346  80.491  1.00 25.62           N
ATOM   3102  CA  SER A 208     -10.132 109.206  79.905  1.00 26.67           C
ATOM   3103  C   SER A 208     -11.400 108.445  79.474  1.00 24.83           C
ATOM   3104  O   SER A 208     -12.296 109.051  78.892  1.00 28.50           O
ATOM   3105  CB  SER A 208      -9.540 110.038  78.757  1.00 28.79           C
ATOM   3106  OG  SER A 208      -9.254 109.241  77.628  1.00 27.95           O
ATOM   3107  H   SER A 208      -8.500 107.841  79.853  1.00 30.74           H
ATOM   3108  HA  SER A 208     -10.439 109.925  80.661  1.00 32.00           H
ATOM   3109  HB2 SER A 208     -10.255 110.805  78.468  1.00 34.55           H
ATOM   3110  HB3 SER A 208      -8.627 110.535  79.087  1.00 34.55           H
ATOM   3111  HG  SER A 208      -8.430 108.773  77.798  1.00 33.53           H
ATOM   3112  N   GLN A 209     -11.472 107.127  79.714  1.00 25.15           N
ATOM   3113  CA  GLN A 209     -12.602 106.265  79.350  1.00 25.56           C
ATOM   3114  C   GLN A 209     -13.031 105.321  80.492  1.00 32.49           C
ATOM   3115  O   GLN A 209     -13.786 104.383  80.253  1.00 37.76           O
ATOM   3116  CB  GLN A 209     -12.297 105.483  78.058  1.00 34.30           C
ATOM   3117  CG  GLN A 209     -12.095 106.383  76.829  1.00 36.14           C
ATOM   3118  CD  GLN A 209     -11.807 105.581  75.562  1.00 41.99           C
ATOM   3119  OE1 GLN A 209     -12.542 105.668  74.588  1.00 51.56           O
ATOM   3120  NE2 GLN A 209     -10.743 104.785  75.546  1.00 30.69           N
ATOM   3121  H   GLN A 209     -10.688 106.684  80.171  1.00 30.18           H
ATOM   3122  HA  GLN A 209     -13.466 106.896  79.146  1.00 30.68           H
ATOM   3123  HB2 GLN A 209     -11.412 104.872  78.220  1.00 41.16           H
ATOM   3124  HB3 GLN A 209     -13.123 104.806  77.841  1.00 41.16           H
ATOM   3125  HG2 GLN A 209     -13.000 106.972  76.676  1.00 43.37           H
ATOM   3126  HG3 GLN A 209     -11.266 107.067  76.998  1.00 43.37           H
ATOM   3127 HE21 GLN A 209     -10.130 104.751  76.348  1.00 36.83           H
ATOM   3128 HE22 GLN A 209     -10.551 104.238  74.721  1.00 36.83           H
ATOM   3129  N   GLY A 210     -12.580 105.557  81.730  1.00 36.08           N
ATOM   3130  CA  GLY A 210     -13.006 104.812  82.917  1.00 30.83           C
ATOM   3131  C   GLY A 210     -12.502 103.365  82.958  1.00 29.30           C
ATOM   3132  O   GLY A 210     -13.058 102.543  83.686  1.00 34.83           O
ATOM   3133  H   GLY A 210     -11.981 106.357  81.882  1.00 43.29           H
ATOM   3134  HA2 GLY A 210     -12.639 105.328  83.805  1.00 36.99           H
ATOM   3135  HA3 GLY A 210     -14.096 104.793  82.936  1.00 36.99           H
ATOM   3136  N   LEU A 211     -11.431 103.071  82.215  1.00 36.66           N
ATOM   3137  CA  LEU A 211     -10.702 101.809  82.244  1.00 36.51           C
ATOM   3138  C   LEU A 211      -9.473 101.982  83.143  1.00 36.95           C
ATOM   3139  O   LEU A 211      -8.902 103.068  83.206  1.00 37.14           O
ATOM   3140  CB  LEU A 211     -10.283 101.429  80.814  1.00 32.78           C
ATOM   3141  CG  LEU A 211     -11.455 101.250  79.826  1.00 25.43           C
ATOM   3142  CD1 LEU A 211     -10.965 101.408  78.382  1.00 30.77           C
ATOM   3143  CD2 LEU A 211     -12.127  99.887  80.013  1.00 26.27           C
ATOM   3144  H   LEU A 211     -11.013 103.820  81.681  1.00 44.00           H
ATOM   3145  HA  LEU A 211     -11.331 101.013  82.642  1.00 43.82           H
ATOM   3146  HB2 LEU A 211      -9.649 102.231  80.445  1.00 39.33           H
ATOM   3147  HB3 LEU A 211      -9.681 100.519  80.832  1.00 39.33           H
ATOM   3148  HG  LEU A 211     -12.210 102.014  80.001  1.00 30.52           H
ATOM   3149 HD11 LEU A 211     -11.798 101.279  77.692  1.00 36.92           H
ATOM   3150 HD12 LEU A 211     -10.559 102.410  78.247  1.00 36.92           H
ATOM   3151 HD13 LEU A 211     -10.191 100.676  78.157  1.00 36.92           H
ATOM   3152 HD21 LEU A 211     -12.956  99.785  79.315  1.00 31.53           H
ATOM   3153 HD22 LEU A 211     -11.417  99.086  79.830  1.00 31.53           H
ATOM   3154 HD23 LEU A 211     -12.511  99.803  81.028  1.00 31.53           H
ATOM   3155  N   ARG A 212      -9.058 100.910  83.825  1.00 38.45           N
ATOM   3156  CA  ARG A 212      -7.888 100.899  84.703  1.00 25.84           C
ATOM   3157  C   ARG A 212      -6.673 100.417  83.918  1.00 37.23           C
ATOM   3158  O   ARG A 212      -6.781  99.456  83.161  1.00 34.97           O
ATOM   3159  CB  ARG A 212      -8.157  99.986  85.902  1.00 39.16           C
ATOM   3160  CG  ARG A 212      -9.284 100.503  86.808  1.00 36.73           C
ATOM   3161  CD  ARG A 212      -9.291  99.789  88.163  1.00 29.76           C
ATOM   3162  NE  ARG A 212      -9.311  98.326  88.011  1.00 33.97           N
ATOM   3163  CZ  ARG A 212      -8.972  97.449  88.960  1.00 34.52           C
ATOM   3164  NH1 ARG A 212      -8.668  97.831  90.194  1.00 40.28           N
ATOM   3165  NH2 ARG A 212      -8.934  96.154  88.668  1.00 44.05           N1+
ATOM   3166  H   ARG A 212      -9.553 100.037  83.700  1.00 46.14           H
ATOM   3167  HA  ARG A 212      -7.691 101.902  85.083  1.00 31.01           H
ATOM   3168  HB2 ARG A 212      -8.427  98.998  85.528  1.00 46.99           H
ATOM   3169  HB3 ARG A 212      -7.247  99.896  86.493  1.00 46.99           H
ATOM   3170  HG2 ARG A 212      -9.114 101.563  87.003  1.00 44.07           H
ATOM   3171  HG3 ARG A 212     -10.250 100.390  86.315  1.00 44.07           H
ATOM   3172  HD2 ARG A 212      -8.420 100.095  88.741  1.00 35.71           H
ATOM   3173  HD3 ARG A 212     -10.184 100.097  88.705  1.00 35.71           H
ATOM   3174  HE  ARG A 212      -9.533  97.970  87.093  1.00 40.76           H
ATOM   3175 HH11 ARG A 212      -8.697  98.811  90.454  1.00 48.34           H
ATOM   3176 HH12 ARG A 212      -8.422  97.142  90.889  1.00 48.34           H
ATOM   3177 HH21 ARG A 212      -9.149  95.852  87.731  1.00 52.86           H
ATOM   3178 HH22 ARG A 212      -8.682  95.486  89.382  1.00 52.86           H
ATOM   3179  N   ALA A 213      -5.526 101.079  84.090  1.00 30.83           N
ATOM   3180  CA  ALA A 213      -4.302 100.731  83.379  1.00 34.62           C
ATOM   3181  C   ALA A 213      -3.067 100.893  84.257  1.00 28.84           C
ATOM   3182  O   ALA A 213      -2.930 101.883  84.972  1.00 27.42           O
ATOM   3183  CB  ALA A 213      -4.165 101.571  82.110  1.00 27.60           C
ATOM   3184  H   ALA A 213      -5.506 101.881  84.705  1.00 37.00           H
ATOM   3185  HA  ALA A 213      -4.366  99.697  83.068  1.00 41.55           H
ATOM   3186  HB1 ALA A 213      -3.262 101.285  81.571  1.00 33.12           H
ATOM   3187  HB2 ALA A 213      -5.025 101.398  81.471  1.00 33.12           H
ATOM   3188  HB3 ALA A 213      -4.105 102.623  82.371  1.00 33.12           H
ATOM   3189  N   GLY A 214      -2.158  99.922  84.139  1.00 33.21           N
ATOM   3190  CA  GLY A 214      -0.818  99.969  84.695  1.00 35.19           C
ATOM   3191  C   GLY A 214       0.246  99.733  83.646  1.00 24.81           C
ATOM   3192  O   GLY A 214      -0.037  99.292  82.534  1.00 26.83           O
ATOM   3193  H   GLY A 214      -2.369  99.143  83.531  1.00 39.85           H
ATOM   3194  HA2 GLY A 214      -0.632 100.963  85.083  1.00 42.22           H
ATOM   3195  HA3 GLY A 214      -0.716  99.217  85.478  1.00 42.22           H
ATOM   3196  N   MET A 215       1.474 100.080  84.030  1.00 29.89           N
ATOM   3197  CA  MET A 215       2.633 100.135  83.160  1.00 29.61           C
ATOM   3198  C   MET A 215       3.896  99.795  83.959  1.00 26.70           C
ATOM   3199  O   MET A 215       4.247 100.487  84.914  1.00 25.30           O
ATOM   3200  CB  MET A 215       2.691 101.528  82.507  1.00 35.07           C
ATOM   3201  CG  MET A 215       3.993 101.755  81.739  1.00 26.79           C
ATOM   3202  SD  MET A 215       4.227 100.616  80.365  1.00 32.65           S
ATOM   3203  CE  MET A 215       6.021 100.683  80.239  1.00 32.60           C
ATOM   3204  H   MET A 215       1.596 100.437  84.969  1.00 35.86           H
ATOM   3205  HA  MET A 215       2.511  99.390  82.375  1.00 35.54           H
ATOM   3206  HB2 MET A 215       1.854 101.637  81.814  1.00 42.08           H
ATOM   3207  HB3 MET A 215       2.597 102.292  83.280  1.00 42.08           H
ATOM   3208  HG2 MET A 215       3.985 102.772  81.347  1.00 32.15           H
ATOM   3209  HG3 MET A 215       4.839 101.665  82.420  1.00 32.15           H
ATOM   3210  HE1 MET A 215       6.347 100.053  79.412  1.00 39.12           H
ATOM   3211  HE2 MET A 215       6.330 101.714  80.069  1.00 39.12           H
ATOM   3212  HE3 MET A 215       6.457 100.325  81.172  1.00 39.12           H
ATOM   3213  N   VAL A 216       4.584  98.737  83.524  1.00 33.61           N
ATOM   3214  CA  VAL A 216       5.855  98.267  84.062  1.00 33.09           C
ATOM   3215  C   VAL A 216       6.787  97.927  82.899  1.00 25.23           C
ATOM   3216  O   VAL A 216       6.322  97.506  81.842  1.00 33.76           O
ATOM   3217  CB  VAL A 216       5.614  97.074  85.014  1.00 38.32           C
ATOM   3218  CG1 VAL A 216       5.241  95.755  84.315  1.00 27.06           C
ATOM   3219  CG2 VAL A 216       6.838  96.805  85.890  1.00 30.62           C
ATOM   3220  H   VAL A 216       4.221  98.232  82.727  1.00 40.33           H
ATOM   3221  HA  VAL A 216       6.299  99.070  84.640  1.00 39.71           H
ATOM   3222  HB  VAL A 216       4.796  97.347  85.674  1.00 45.99           H
ATOM   3223 HG11 VAL A 216       5.052  94.984  85.061  1.00 32.47           H
ATOM   3224 HG12 VAL A 216       4.336  95.889  83.730  1.00 32.47           H
ATOM   3225 HG13 VAL A 216       6.048  95.418  83.666  1.00 32.47           H
ATOM   3226 HG21 VAL A 216       6.608  96.025  86.616  1.00 36.75           H
ATOM   3227 HG22 VAL A 216       7.677  96.483  85.276  1.00 36.75           H
ATOM   3228 HG23 VAL A 216       7.106  97.713  86.430  1.00 36.75           H
ATOM   3229  N   ALA A 217       8.100  98.111  83.080  1.00 27.28           N
ATOM   3230  CA  ALA A 217       9.095  97.797  82.062  1.00 26.33           C
ATOM   3231  C   ALA A 217      10.445  97.429  82.676  1.00 31.97           C
ATOM   3232  O   ALA A 217      10.879  98.033  83.655  1.00 35.75           O
ATOM   3233  CB  ALA A 217       9.250  98.984  81.107  1.00 26.30           C
ATOM   3234  H   ALA A 217       8.425  98.502  83.955  1.00 32.73           H
ATOM   3235  HA  ALA A 217       8.744  96.941  81.492  1.00 31.59           H
ATOM   3236  HB1 ALA A 217       9.993  98.746  80.348  1.00 31.56           H
ATOM   3237  HB2 ALA A 217       8.307  99.181  80.604  1.00 31.56           H
ATOM   3238  HB3 ALA A 217       9.561  99.871  81.660  1.00 31.56           H
ATOM   3239  N   GLY A 218      11.115  96.451  82.058  1.00 30.05           N
ATOM   3240  CA  GLY A 218      12.461  96.036  82.420  1.00 44.12           C
ATOM   3241  C   GLY A 218      13.495  96.764  81.562  1.00 29.71           C
ATOM   3242  O   GLY A 218      13.427  96.704  80.332  1.00 38.91           O
ATOM   3243  H   GLY A 218      10.700  96.018  81.244  1.00 36.06           H
ATOM   3244  HA2 GLY A 218      12.653  96.233  83.476  1.00 52.95           H
ATOM   3245  HA3 GLY A 218      12.550  94.968  82.237  1.00 52.95           H
ATOM   3246  N   VAL A 219      14.450  97.448  82.207  1.00 42.57           N
ATOM   3247  CA  VAL A 219      15.535  98.140  81.513  1.00 31.97           C
ATOM   3248  C   VAL A 219      16.556  97.123  81.003  1.00 35.83           C
ATOM   3249  O   VAL A 219      17.170  96.382  81.767  1.00 40.76           O
ATOM   3250  CB  VAL A 219      16.192  99.242  82.370  1.00 38.60           C
ATOM   3251  CG1 VAL A 219      15.252 100.437  82.536  1.00 48.49           C
ATOM   3252  CG2 VAL A 219      16.576  98.815  83.780  1.00 52.54           C
ATOM   3253  H   VAL A 219      14.464  97.441  83.218  1.00 51.09           H
ATOM   3254  HA  VAL A 219      15.101  98.644  80.648  1.00 38.37           H
ATOM   3255  HB  VAL A 219      17.087  99.590  81.851  1.00 46.32           H
ATOM   3256 HG11 VAL A 219      15.630 101.104  83.307  1.00 58.18           H
ATOM   3257 HG12 VAL A 219      15.199 100.993  81.603  1.00 58.18           H
ATOM   3258 HG13 VAL A 219      14.261 100.100  82.838  1.00 58.18           H
ATOM   3259 HG21 VAL A 219      17.141  99.620  84.242  1.00 63.05           H
ATOM   3260 HG22 VAL A 219      15.685  98.648  84.372  1.00 63.05           H
ATOM   3261 HG23 VAL A 219      17.187  97.919  83.761  1.00 63.05           H
ATOM   3262  N   ILE A 220      16.717  97.112  79.681  1.00 28.04           N
ATOM   3263  CA  ILE A 220      17.672  96.293  78.948  1.00 37.72           C
ATOM   3264  C   ILE A 220      18.862  97.124  78.382  1.00 40.72           C
ATOM   3265  O   ILE A 220      19.830  96.587  77.859  1.00 28.47           O
ATOM   3266  CB  ILE A 220      17.015  95.511  77.777  1.00 32.00           C
ATOM   3267  CG1 ILE A 220      16.302  96.443  76.783  1.00 30.72           C
ATOM   3268  CG2 ILE A 220      16.057  94.472  78.369  1.00 34.81           C
ATOM   3269  CD1 ILE A 220      16.111  95.791  75.418  1.00 32.72           C
ATOM   3270  H   ILE A 220      16.083  97.678  79.154  1.00 33.65           H
ATOM   3271  HA  ILE A 220      18.136  95.532  79.633  1.00 45.27           H
ATOM   3272  HB  ILE A 220      17.843  94.993  77.229  1.00 38.39           H
ATOM   3273 HG12 ILE A 220      15.314  96.750  77.181  1.00 36.86           H
ATOM   3274 HG13 ILE A 220      16.880  97.380  76.654  1.00 36.86           H
ATOM   3275 HG21 ILE A 220      15.598  93.864  77.582  1.00 41.77           H
ATOM   3276 HG22 ILE A 220      16.570  93.808  79.068  1.00 41.77           H
ATOM   3277 HG23 ILE A 220      15.241  94.960  78.916  1.00 41.77           H
ATOM   3278 HD11 ILE A 220      15.558  96.459  74.737  1.00 39.27           H
ATOM   3279 HD12 ILE A 220      17.068  95.571  74.933  1.00 39.27           H
ATOM   3280 HD13 ILE A 220      15.536  94.863  75.479  1.00 39.27           H
ATOM   3281  N   VAL A 221      18.780  98.489  78.597  1.00 47.06           N
ATOM   3282  CA  VAL A 221      19.785  99.476  78.168  1.00 36.98           C
ATOM   3283  C   VAL A 221      19.569 100.686  79.080  1.00 34.57           C
ATOM   3284  O   VAL A 221      18.469 101.045  79.435  1.00 34.04           O
ATOM   3285  CB  VAL A 221      19.612  99.857  76.659  1.00 37.89           C
ATOM   3286  CG1 VAL A 221      19.661 101.364  76.405  1.00 45.60           C
ATOM   3287  CG2 VAL A 221      20.660  99.132  75.817  1.00 40.87           C
ATOM   3288  H   VAL A 221      17.899  98.903  78.942  1.00 56.48           H
ATOM   3289  HA  VAL A 221      20.811  99.043  78.310  1.00 44.38           H
ATOM   3290  HB  VAL A 221      18.596  99.500  76.340  1.00 45.47           H
ATOM   3291 HG11 VAL A 221      19.492 101.571  75.337  1.00 54.72           H
ATOM   3292 HG12 VAL A 221      18.864 101.895  76.942  1.00 54.72           H
ATOM   3293 HG13 VAL A 221      20.621 101.819  76.652  1.00 54.72           H
ATOM   3294 HG21 VAL A 221      20.495  99.322  74.742  1.00 49.04           H
ATOM   3295 HG22 VAL A 221      21.675  99.459  76.035  1.00 49.04           H
ATOM   3296 HG23 VAL A 221      20.599  98.045  75.967  1.00 49.04           H
ATOM   3297  N   ASN A 222      20.721 101.288  79.424  1.00 29.94           N
ATOM   3298  CA  ASN A 222      20.863 102.635  79.959  1.00 40.54           C
ATOM   3299  C   ASN A 222      21.649 103.473  78.940  1.00 39.07           C
ATOM   3300  O   ASN A 222      22.762 103.106  78.570  1.00 37.61           O
ATOM   3301  CB  ASN A 222      21.590 102.574  81.311  1.00 34.27           C
ATOM   3302  CG  ASN A 222      21.699 103.966  81.923  1.00 31.12           C
ATOM   3303  OD1 ASN A 222      22.368 104.844  81.398  1.00 38.61           O
ATOM   3304  ND2 ASN A 222      21.047 104.195  83.047  1.00 38.70           N
ATOM   3305  H   ASN A 222      21.586 100.839  79.150  1.00 35.93           H
ATOM   3306  HA  ASN A 222      19.878 103.075  80.110  1.00 48.65           H
ATOM   3307  HB2 ASN A 222      21.079 101.889  81.989  1.00 41.12           H
ATOM   3308  HB3 ASN A 222      22.597 102.214  81.104  1.00 41.12           H
ATOM   3309 HD21 ASN A 222      21.095 105.106  83.480  1.00 46.44           H
ATOM   3310 HD22 ASN A 222      20.541 103.450  83.504  1.00 46.44           H
ATOM   3311  N   ARG A 223      21.077 104.608  78.519  1.00 33.15           N
ATOM   3312  CA  ARG A 223      21.590 105.472  77.451  1.00 37.33           C
ATOM   3313  C   ARG A 223      22.861 106.248  77.815  1.00 31.09           C
ATOM   3314  O   ARG A 223      23.579 106.673  76.913  1.00 31.01           O
ATOM   3315  CB  ARG A 223      20.479 106.434  76.995  1.00 39.55           C
ATOM   3316  CG  ARG A 223      19.304 105.746  76.280  1.00 30.10           C
ATOM   3317  CD  ARG A 223      19.641 105.196  74.886  1.00 32.17           C
ATOM   3318  NE  ARG A 223      20.019 106.250  73.930  1.00 30.91           N
ATOM   3319  CZ  ARG A 223      19.175 107.079  73.306  1.00 29.83           C
ATOM   3320  NH1 ARG A 223      17.859 106.967  73.443  1.00 27.50           N
ATOM   3321  NH2 ARG A 223      19.647 108.050  72.532  1.00 27.81           N1+
ATOM   3322  H   ARG A 223      20.175 104.852  78.905  1.00 39.78           H
ATOM   3323  HA  ARG A 223      21.858 104.842  76.605  1.00 44.79           H
ATOM   3324  HB2 ARG A 223      20.104 106.985  77.857  1.00 47.46           H
ATOM   3325  HB3 ARG A 223      20.909 107.164  76.309  1.00 47.46           H
ATOM   3326  HG2 ARG A 223      18.921 104.933  76.895  1.00 36.12           H
ATOM   3327  HG3 ARG A 223      18.502 106.476  76.175  1.00 36.12           H
ATOM   3328  HD2 ARG A 223      20.475 104.502  74.975  1.00 38.60           H
ATOM   3329  HD3 ARG A 223      18.790 104.636  74.500  1.00 38.60           H
ATOM   3330  HE  ARG A 223      21.007 106.403  73.797  1.00 37.10           H
ATOM   3331 HH11 ARG A 223      17.473 106.246  74.034  1.00 33.00           H
ATOM   3332 HH12 ARG A 223      17.251 107.623  72.973  1.00 33.00           H
ATOM   3333 HH21 ARG A 223      20.639 108.170  72.406  1.00 33.38           H
ATOM   3334 HH22 ARG A 223      19.005 108.680  72.078  1.00 33.38           H
ATOM   3335  N   THR A 224      23.133 106.456  79.109  1.00 31.60           N
ATOM   3336  CA  THR A 224      24.341 107.129  79.600  1.00 32.20           C
ATOM   3337  C   THR A 224      25.546 106.173  79.680  1.00 33.36           C
ATOM   3338  O   THR A 224      26.672 106.635  79.861  1.00 32.62           O
ATOM   3339  CB  THR A 224      24.091 107.835  80.953  1.00 32.19           C
ATOM   3340  OG1 THR A 224      24.080 106.938  82.043  1.00 40.05           O
ATOM   3341  CG2 THR A 224      22.786 108.639  80.994  1.00 36.44           C
ATOM   3342  H   THR A 224      22.493 106.091  79.798  1.00 37.92           H
ATOM   3343  HA  THR A 224      24.608 107.914  78.893  1.00 38.64           H
ATOM   3344  HB  THR A 224      24.910 108.536  81.110  1.00 38.63           H
ATOM   3345  HG1 THR A 224      23.430 106.250  81.870  1.00 48.06           H
ATOM   3346 HG21 THR A 224      22.712 109.168  81.944  1.00 43.72           H
ATOM   3347 HG22 THR A 224      22.775 109.359  80.178  1.00 43.72           H
ATOM   3348 HG23 THR A 224      21.922 107.980  80.917  1.00 43.72           H
ATOM   3349  N   GLN A 225      25.305 104.855  79.589  1.00 33.09           N
ATOM   3350  CA  GLN A 225      26.298 103.790  79.745  1.00 33.68           C
ATOM   3351  C   GLN A 225      26.575 103.040  78.436  1.00 42.66           C
ATOM   3352  O   GLN A 225      27.709 102.623  78.206  1.00 42.26           O
ATOM   3353  CB  GLN A 225      25.828 102.806  80.828  1.00 39.22           C
ATOM   3354  CG  GLN A 225      25.865 103.403  82.245  1.00 44.28           C
ATOM   3355  CD  GLN A 225      25.136 102.560  83.296  1.00 51.69           C
ATOM   3356  OE1 GLN A 225      24.622 101.481  83.017  1.00 49.39           O
ATOM   3357  NE2 GLN A 225      25.091 103.046  84.534  1.00 61.37           N
ATOM   3358  H   GLN A 225      24.349 104.566  79.442  1.00 39.71           H
ATOM   3359  HA  GLN A 225      27.239 104.230  80.073  1.00 40.42           H
ATOM   3360  HB2 GLN A 225      24.816 102.481  80.595  1.00 47.07           H
ATOM   3361  HB3 GLN A 225      26.472 101.927  80.808  1.00 47.07           H
ATOM   3362  HG2 GLN A 225      26.907 103.507  82.544  1.00 53.13           H
ATOM   3363  HG3 GLN A 225      25.425 104.398  82.238  1.00 53.13           H
ATOM   3364 HE21 GLN A 225      25.515 103.937  84.743  1.00 73.64           H
ATOM   3365 HE22 GLN A 225      24.612 102.518  85.249  1.00 73.64           H
ATOM   3366  N   GLN A 226      25.539 102.818  77.615  1.00 43.43           N
ATOM   3367  CA  GLN A 226      25.606 102.069  76.362  1.00 40.28           C
ATOM   3368  C   GLN A 226      24.431 102.442  75.436  1.00 44.95           C
ATOM   3369  O   GLN A 226      23.596 103.280  75.764  1.00 43.67           O
ATOM   3370  CB  GLN A 226      25.681 100.549  76.647  1.00 36.09           C
ATOM   3371  CG  GLN A 226      24.337  99.870  76.993  1.00 55.48           C
ATOM   3372  CD  GLN A 226      24.261  99.289  78.400  1.00 52.48           C
ATOM   3373  OE1 GLN A 226      23.453  99.730  79.210  1.00 44.69           O
ATOM   3374  NE2 GLN A 226      25.075  98.279  78.698  1.00 62.56           N
ATOM   3375  H   GLN A 226      24.634 103.187  77.877  1.00 52.12           H
ATOM   3376  HA  GLN A 226      26.521 102.360  75.845  1.00 48.33           H
ATOM   3377  HB2 GLN A 226      26.099 100.057  75.769  1.00 43.31           H
ATOM   3378  HB3 GLN A 226      26.388 100.378  77.460  1.00 43.31           H
ATOM   3379  HG2 GLN A 226      23.521 100.581  76.887  1.00 66.58           H
ATOM   3380  HG3 GLN A 226      24.174  99.062  76.283  1.00 66.58           H
ATOM   3381 HE21 GLN A 226      25.727  97.932  78.011  1.00 75.07           H
ATOM   3382 HE22 GLN A 226      25.038  97.879  79.623  1.00 75.07           H
ATOM   3383  N   GLU A 227      24.386 101.806  74.266  1.00 34.71           N
ATOM   3384  CA  GLU A 227      23.333 101.976  73.263  1.00 35.62           C
ATOM   3385  C   GLU A 227      22.705 100.602  72.915  1.00 40.46           C
ATOM   3386  O   GLU A 227      21.510 100.436  72.920  1.00 38.51           O
ATOM   3387  CB  GLU A 227      23.916 102.618  71.979  1.00 34.54           C
ATOM   3388  CG  GLU A 227      22.976 102.531  70.784  1.00 49.06           C
ATOM   3389  CD  GLU A 227      21.628 103.222  71.030  1.00 39.74           C
ATOM   3390  OE1 GLU A 227      20.771 102.975  70.109  1.00 36.40           O
ATOM   3391  OE2 GLU A 227      21.434 103.931  72.020  1.00 41.85           O1-
ATOM   3392  H   GLU A 227      25.138 101.207  74.057  1.00 41.65           H
ATOM   3393  HA  GLU A 227      22.498 102.642  73.633  1.00 42.74           H
ATOM   3394  HB2 GLU A 227      24.107 103.689  72.203  1.00 41.45           H
ATOM   3395  HB3 GLU A 227      24.888 102.164  71.727  1.00 41.45           H
ATOM   3396  HG2 GLU A 227      23.433 103.002  69.895  1.00 58.88           H
ATOM   3397  HG3 GLU A 227      22.776 101.486  70.488  1.00 58.88           H
ATOM   3398  N   ILE A 228      23.593  99.622  72.619  1.00 34.96           N
ATOM   3399  CA  ILE A 228      23.244  98.255  72.230  1.00 35.18           C
ATOM   3400  C   ILE A 228      23.011  97.426  73.497  1.00 39.28           C
ATOM   3401  O   ILE A 228      23.878  97.424  74.375  1.00 37.02           O
ATOM   3402  CB  ILE A 228      24.359  97.610  71.357  1.00 38.85           C
ATOM   3403  CG1 ILE A 228      24.565  98.374  70.030  1.00 36.75           C
ATOM   3404  CG2 ILE A 228      24.075  96.119  71.067  1.00 41.77           C
ATOM   3405  CD1 ILE A 228      25.861  98.014  69.294  1.00 39.71           C
ATOM   3406  H   ILE A 228      24.577  99.834  72.677  1.00 41.96           H
ATOM   3407  HA  ILE A 228      22.347  98.294  71.617  1.00 42.22           H
ATOM   3408  HB  ILE A 228      25.292  97.655  71.920  1.00 46.62           H
ATOM   3409 HG12 ILE A 228      23.727  98.180  69.365  1.00 44.10           H
ATOM   3410 HG13 ILE A 228      24.600  99.444  70.228  1.00 44.10           H
ATOM   3411 HG21 ILE A 228      24.847  95.685  70.435  1.00 50.13           H
ATOM   3412 HG22 ILE A 228      24.075  95.549  71.992  1.00 50.13           H
ATOM   3413 HG23 ILE A 228      23.112  96.003  70.571  1.00 50.13           H
ATOM   3414 HD11 ILE A 228      25.948  98.630  68.400  1.00 47.65           H
ATOM   3415 HD12 ILE A 228      26.720  98.201  69.939  1.00 47.65           H
ATOM   3416 HD13 ILE A 228      25.861  96.971  68.984  1.00 47.65           H
ATOM   3417  N   PRO A 229      21.932  96.627  73.554  1.00 35.72           N
ATOM   3418  CA  PRO A 229      21.718  95.728  74.673  1.00 41.58           C
ATOM   3419  C   PRO A 229      22.380  94.357  74.446  1.00 36.51           C
ATOM   3420  O   PRO A 229      22.613  93.867  73.365  1.00 36.27           O
ATOM   3421  CB  PRO A 229      20.174  95.501  74.695  1.00 37.56           C
ATOM   3422  CG  PRO A 229      19.729  95.707  73.238  1.00 40.76           C
ATOM   3423  CD  PRO A 229      20.778  96.656  72.619  1.00 37.37           C
ATOM   3424  HA  PRO A 229      22.019  96.185  75.648  1.00 49.90           H
ATOM   3425  HB2 PRO A 229      19.884  94.519  75.083  1.00 45.07           H
ATOM   3426  HB3 PRO A 229      19.696  96.251  75.362  1.00 45.07           H
ATOM   3427  HG2 PRO A 229      19.711  94.746  72.697  1.00 48.91           H
ATOM   3428  HG3 PRO A 229      18.715  96.141  73.178  1.00 48.91           H
ATOM   3429  HD2 PRO A 229      21.060  96.323  71.605  1.00 44.85           H
ATOM   3430  HD3 PRO A 229      20.362  97.691  72.570  1.00 44.85           H
ATOM   3431  N   ASN A 230      22.661  93.756  75.619  1.00 36.82           N
ATOM   3432  CA  ASN A 230      23.241  92.432  75.800  1.00 49.41           C
ATOM   3433  C   ASN A 230      22.139  91.371  75.778  1.00 41.49           C
ATOM   3434  O   ASN A 230      21.173  91.457  76.533  1.00 37.61           O
ATOM   3435  CB  ASN A 230      24.018  92.377  77.128  1.00 37.31           C
ATOM   3436  CG  ASN A 230      24.641  90.997  77.318  1.00 45.01           C
ATOM   3437  OD1 ASN A 230      24.098  90.151  78.018  1.00 48.10           O
ATOM   3438  ND2 ASN A 230      25.737  90.718  76.619  1.00 39.63           N
ATOM   3439  H   ASN A 230      22.434  94.258  76.468  1.00 44.19           H
ATOM   3440  HA  ASN A 230      23.945  92.246  74.988  1.00 59.29           H
ATOM   3441  HB2 ASN A 230      24.797  93.141  77.137  1.00 44.78           H
ATOM   3442  HB3 ASN A 230      23.314  92.553  77.945  1.00 44.78           H
ATOM   3443 HD21 ASN A 230      26.145  89.799  76.696  1.00 47.56           H
ATOM   3444 HD22 ASN A 230      26.143  91.419  76.017  1.00 47.56           H
ATOM   3445  N   ALA A 231      22.322  90.358  74.925  1.00 49.16           N
ATOM   3446  CA  ALA A 231      21.342  89.308  74.670  1.00 49.60           C
ATOM   3447  C   ALA A 231      21.021  88.423  75.885  1.00 54.44           C
ATOM   3448  O   ALA A 231      19.901  87.923  75.977  1.00 48.19           O
ATOM   3449  CB  ALA A 231      21.836  88.468  73.488  1.00 52.17           C
ATOM   3450  H   ALA A 231      23.154  90.355  74.354  1.00 58.99           H
ATOM   3451  HA  ALA A 231      20.415  89.790  74.369  1.00 59.52           H
ATOM   3452  HB1 ALA A 231      21.098  87.705  73.239  1.00 62.61           H
ATOM   3453  HB2 ALA A 231      21.990  89.109  72.619  1.00 62.61           H
ATOM   3454  HB3 ALA A 231      22.779  87.986  73.746  1.00 62.61           H
ATOM   3455  N   GLU A 232      21.983  88.207  76.791  1.00 39.66           N
ATOM   3456  CA  GLU A 232      21.789  87.383  77.983  1.00 53.86           C
ATOM   3457  C   GLU A 232      20.962  88.165  79.015  1.00 48.12           C
ATOM   3458  O   GLU A 232      19.966  87.650  79.527  1.00 50.35           O
ATOM   3459  CB  GLU A 232      23.157  86.939  78.545  1.00 51.13           C
ATOM   3460  CG  GLU A 232      23.125  85.506  79.102  1.00 73.10           C
ATOM   3461  CD  GLU A 232      22.460  85.412  80.477  1.00 72.79           C
ATOM   3462  OE1 GLU A 232      23.031  85.979  81.436  1.00 76.95           O
ATOM   3463  OE2 GLU A 232      21.403  84.748  80.549  1.00 66.57           O1-
ATOM   3464  H   GLU A 232      22.873  88.670  76.685  1.00 47.60           H
ATOM   3465  HA  GLU A 232      21.231  86.494  77.690  1.00 64.64           H
ATOM   3466  HB2 GLU A 232      23.907  86.976  77.753  1.00 61.36           H
ATOM   3467  HB3 GLU A 232      23.478  87.625  79.329  1.00 61.36           H
ATOM   3468  HG2 GLU A 232      22.637  84.845  78.386  1.00 87.72           H
ATOM   3469  HG3 GLU A 232      24.170  85.214  79.218  1.00 87.72           H
ATOM   3470  N   THR A 233      21.356  89.420  79.287  1.00 41.63           N
ATOM   3471  CA  THR A 233      20.679  90.285  80.249  1.00 41.02           C
ATOM   3472  C   THR A 233      19.245  90.598  79.799  1.00 48.79           C
ATOM   3473  O   THR A 233      18.372  90.703  80.654  1.00 44.42           O
ATOM   3474  CB  THR A 233      21.490  91.570  80.529  1.00 59.30           C
ATOM   3475  OG1 THR A 233      22.884  91.337  80.575  1.00 59.35           O
ATOM   3476  CG2 THR A 233      21.117  92.149  81.899  1.00 58.74           C
ATOM   3477  H   THR A 233      22.193  89.777  78.846  1.00 49.96           H
ATOM   3478  HA  THR A 233      20.642  89.713  81.177  1.00 49.23           H
ATOM   3479  HB  THR A 233      21.274  92.313  79.760  1.00 71.16           H
ATOM   3480  HG1 THR A 233      23.328  92.187  80.556  1.00 71.22           H
ATOM   3481 HG21 THR A 233      21.701  93.049  82.090  1.00 70.49           H
ATOM   3482 HG22 THR A 233      20.056  92.392  81.941  1.00 70.49           H
ATOM   3483 HG23 THR A 233      21.357  91.429  82.683  1.00 70.49           H
ATOM   3484  N   MET A 234      18.987  90.725  78.483  1.00 41.36           N
ATOM   3485  CA  MET A 234      17.637  90.872  77.930  1.00 53.26           C
ATOM   3486  C   MET A 234      16.682  89.782  78.425  1.00 49.00           C
ATOM   3487  O   MET A 234      15.597  90.106  78.904  1.00 46.45           O
ATOM   3488  CB  MET A 234      17.644  90.912  76.388  1.00 49.03           C
ATOM   3489  CG  MET A 234      17.952  92.305  75.838  1.00 48.02           C
ATOM   3490  SD  MET A 234      17.466  92.577  74.113  1.00 66.59           S
ATOM   3491  CE  MET A 234      18.898  91.925  73.224  1.00 51.78           C
ATOM   3492  H   MET A 234      19.756  90.661  77.829  1.00 49.64           H
ATOM   3493  HA  MET A 234      17.243  91.822  78.286  1.00 63.91           H
ATOM   3494  HB2 MET A 234      18.366  90.200  75.990  1.00 58.84           H
ATOM   3495  HB3 MET A 234      16.654  90.629  76.026  1.00 58.84           H
ATOM   3496  HG2 MET A 234      17.410  93.034  76.430  1.00 57.63           H
ATOM   3497  HG3 MET A 234      19.014  92.507  75.948  1.00 57.63           H
ATOM   3498  HE1 MET A 234      18.794  92.163  72.165  1.00 62.14           H
ATOM   3499  HE2 MET A 234      19.811  92.382  73.608  1.00 62.14           H
ATOM   3500  HE3 MET A 234      18.937  90.844  73.346  1.00 62.14           H
ATOM   3501  N   LYS A 235      17.082  88.507  78.311  1.00 55.26           N
ATOM   3502  CA  LYS A 235      16.243  87.362  78.664  1.00 41.81           C
ATOM   3503  C   LYS A 235      16.011  87.238  80.170  1.00 54.35           C
ATOM   3504  O   LYS A 235      14.907  86.885  80.581  1.00 55.23           O
ATOM   3505  CB  LYS A 235      16.855  86.085  78.089  1.00 41.85           C
ATOM   3506  H   LYS A 235      18.005  88.319  77.945  1.00 66.31           H
ATOM   3507  HA  LYS A 235      15.267  87.500  78.196  1.00 50.18           H
ATOM   3508  HB1 LYS A 235      16.962  86.175  77.008  1.00 50.22           H
ATOM   3509  HB3 LYS A 235      16.217  85.232  78.320  1.00 50.22           H
ATOM   3510  N   GLN A 236      17.032  87.545  80.980  1.00 48.13           N
ATOM   3511  CA  GLN A 236      16.945  87.544  82.439  1.00 56.01           C
ATOM   3512  C   GLN A 236      16.002  88.654  82.931  1.00 53.20           C
ATOM   3513  O   GLN A 236      15.192  88.413  83.824  1.00 51.57           O
ATOM   3514  CB  GLN A 236      18.360  87.695  83.024  1.00 57.25           C
ATOM   3515  CG  GLN A 236      18.444  87.467  84.544  1.00 72.55           C
ATOM   3516  CD  GLN A 236      18.621  85.987  84.877  1.00 76.21           C
ATOM   3517  OE1 GLN A 236      17.662  85.282  85.175  1.00 78.30           O
ATOM   3518  NE2 GLN A 236      19.856  85.496  84.803  1.00 79.50           N
ATOM   3519  H   GLN A 236      17.916  87.796  80.560  1.00 57.76           H
ATOM   3520  HA  GLN A 236      16.542  86.581  82.758  1.00 67.21           H
ATOM   3521  HB2 GLN A 236      19.018  86.980  82.526  1.00 68.70           H
ATOM   3522  HB3 GLN A 236      18.736  88.694  82.803  1.00 68.70           H
ATOM   3523  HG2 GLN A 236      19.288  88.033  84.939  1.00 87.06           H
ATOM   3524  HG3 GLN A 236      17.522  87.819  85.007  1.00 87.06           H
ATOM   3525 HE21 GLN A 236      20.619  86.086  84.507  1.00 95.40           H
ATOM   3526 HE22 GLN A 236      20.005  84.518  84.991  1.00 95.40           H
ATOM   3527  N   THR A 237      16.105  89.858  82.346  1.00 55.40           N
ATOM   3528  CA  THR A 237      15.268  91.008  82.689  1.00 51.81           C
ATOM   3529  C   THR A 237      13.814  90.777  82.274  1.00 44.55           C
ATOM   3530  O   THR A 237      12.909  91.154  83.015  1.00 41.90           O
ATOM   3531  CB  THR A 237      15.836  92.315  82.095  1.00 52.50           C
ATOM   3532  OG1 THR A 237      17.193  92.494  82.436  1.00 41.35           O
ATOM   3533  CG2 THR A 237      15.084  93.540  82.619  1.00 41.09           C
ATOM   3534  H   THR A 237      16.786  89.980  81.609  1.00 66.48           H
ATOM   3535  HA  THR A 237      15.298  91.100  83.771  1.00 62.18           H
ATOM   3536  HB  THR A 237      15.743  92.286  81.009  1.00 62.99           H
ATOM   3537  HG1 THR A 237      17.697  91.780  82.034  1.00 49.61           H
ATOM   3538 HG21 THR A 237      15.494  94.446  82.178  1.00 49.31           H
ATOM   3539 HG22 THR A 237      14.034  93.468  82.362  1.00 49.31           H
ATOM   3540 HG23 THR A 237      15.190  93.615  83.701  1.00 49.31           H
ATOM   3541  N   GLU A 238      13.588  90.171  81.100  1.00 46.07           N
ATOM   3542  CA  GLU A 238      12.252  89.852  80.625  1.00 50.43           C
ATOM   3543  C   GLU A 238      11.581  88.863  81.587  1.00 50.06           C
ATOM   3544  O   GLU A 238      10.485  89.150  82.055  1.00 48.72           O
ATOM   3545  CB  GLU A 238      12.293  89.329  79.182  1.00 50.51           C
ATOM   3546  CG  GLU A 238      10.879  89.267  78.584  1.00 55.06           C
ATOM   3547  CD  GLU A 238      10.893  88.622  77.203  1.00 63.64           C
ATOM   3548  OE1 GLU A 238      11.063  87.386  77.157  1.00 70.32           O
ATOM   3549  OE2 GLU A 238      10.707  89.368  76.214  1.00 79.89           O1-
ATOM   3550  H   GLU A 238      14.372  89.903  80.520  1.00 55.29           H
ATOM   3551  HA  GLU A 238      11.676  90.778  80.622  1.00 60.51           H
ATOM   3552  HB2 GLU A 238      12.903  89.996  78.573  1.00 60.62           H
ATOM   3553  HB3 GLU A 238      12.743  88.336  79.167  1.00 60.62           H
ATOM   3554  HG2 GLU A 238      10.273  88.648  79.245  1.00 66.08           H
ATOM   3555  HG3 GLU A 238      10.481  90.280  78.523  1.00 66.08           H
ATOM   3556  N   SER A 239      12.240  87.743  81.924  1.00 52.58           N
ATOM   3557  CA  SER A 239      11.754  86.775  82.909  1.00 49.43           C
ATOM   3558  C   SER A 239      11.410  87.423  84.256  1.00 46.79           C
ATOM   3559  O   SER A 239      10.389  87.071  84.847  1.00 58.57           O
ATOM   3560  CB  SER A 239      12.793  85.667  83.118  1.00 55.79           C
ATOM   3561  OG  SER A 239      12.813  84.799  82.004  1.00 60.49           O
ATOM   3562  H   SER A 239      13.140  87.559  81.499  1.00 63.10           H
ATOM   3563  HA  SER A 239      10.839  86.316  82.532  1.00 59.32           H
ATOM   3564  HB2 SER A 239      13.783  86.110  83.241  1.00 66.94           H
ATOM   3565  HB3 SER A 239      12.547  85.097  84.015  1.00 66.94           H
ATOM   3566  HG  SER A 239      13.456  84.106  82.171  1.00 72.58           H
ATOM   3567  N   HIS A 240      12.247  88.353  84.739  1.00 46.89           N
ATOM   3568  CA  HIS A 240      12.022  89.048  86.004  1.00 44.75           C
ATOM   3569  C   HIS A 240      10.765  89.933  85.941  1.00 52.46           C
ATOM   3570  O   HIS A 240       9.973  89.946  86.882  1.00 51.36           O
ATOM   3571  CB  HIS A 240      13.284  89.842  86.391  1.00 39.91           C
ATOM   3572  CG  HIS A 240      13.354  90.217  87.851  1.00 40.04           C
ATOM   3573  ND1 HIS A 240      12.748  89.509  88.889  1.00 63.76           N
ATOM   3574  CD2 HIS A 240      14.149  91.189  88.389  1.00 52.25           C
ATOM   3575  CE1 HIS A 240      13.127  90.124  90.017  1.00 64.01           C
ATOM   3576  NE2 HIS A 240      13.988  91.121  89.752  1.00 59.51           N
ATOM   3577  H   HIS A 240      13.081  88.585  84.217  1.00 56.27           H
ATOM   3578  HA  HIS A 240      11.864  88.281  86.762  1.00 53.70           H
ATOM   3579  HB2 HIS A 240      13.351  90.746  85.784  1.00 47.90           H
ATOM   3580  HB3 HIS A 240      14.163  89.234  86.180  1.00 47.90           H
ATOM   3581  HD2 HIS A 240      14.801  91.862  87.855  1.00 62.70           H
ATOM   3582  HE1 HIS A 240      12.717  89.905  90.990  1.00 76.82           H
ATOM   3583  HE2 HIS A 240      14.377  91.760  90.432  1.00 71.41           H
ATOM   3584  N   ALA A 241      10.572  90.648  84.823  1.00 55.29           N
ATOM   3585  CA  ALA A 241       9.432  91.528  84.579  1.00 53.39           C
ATOM   3586  C   ALA A 241       8.116  90.761  84.377  1.00 38.88           C
ATOM   3587  O   ALA A 241       7.071  91.221  84.834  1.00 38.74           O
ATOM   3588  CB  ALA A 241       9.745  92.428  83.376  1.00 43.65           C
ATOM   3589  H   ALA A 241      11.265  90.577  84.090  1.00 66.35           H
ATOM   3590  HA  ALA A 241       9.312  92.173  85.449  1.00 64.07           H
ATOM   3591  HB1 ALA A 241       8.923  93.122  83.207  1.00 52.37           H
ATOM   3592  HB2 ALA A 241      10.653  93.000  83.567  1.00 52.37           H
ATOM   3593  HB3 ALA A 241       9.892  91.824  82.481  1.00 52.37           H
ATOM   3594  N   VAL A 242       8.165  89.612  83.686  1.00 38.63           N
ATOM   3595  CA  VAL A 242       7.026  88.724  83.442  1.00 42.71           C
ATOM   3596  C   VAL A 242       6.457  88.187  84.763  1.00 45.86           C
ATOM   3597  O   VAL A 242       5.242  88.037  84.880  1.00 50.00           O
ATOM   3598  CB  VAL A 242       7.421  87.606  82.443  1.00 47.97           C
ATOM   3599  CG1 VAL A 242       6.374  86.487  82.372  1.00 49.64           C
ATOM   3600  CG2 VAL A 242       7.589  88.149  81.015  1.00 48.26           C
ATOM   3601  H   VAL A 242       9.062  89.315  83.327  1.00 46.36           H
ATOM   3602  HA  VAL A 242       6.243  89.309  82.967  1.00 51.25           H
ATOM   3603  HB  VAL A 242       8.364  87.160  82.762  1.00 57.56           H
ATOM   3604 HG11 VAL A 242       6.645  85.763  81.604  1.00 59.57           H
ATOM   3605 HG12 VAL A 242       6.331  85.966  83.324  1.00 59.57           H
ATOM   3606 HG13 VAL A 242       5.391  86.901  82.151  1.00 59.57           H
ATOM   3607 HG21 VAL A 242       7.949  87.356  80.357  1.00 57.91           H
ATOM   3608 HG22 VAL A 242       6.642  88.523  80.638  1.00 57.91           H
ATOM   3609 HG23 VAL A 242       8.304  88.965  80.993  1.00 57.91           H
ATOM   3610  N   LYS A 243       7.316  87.906  85.755  1.00 50.89           N
ATOM   3611  CA  LYS A 243       6.887  87.445  87.076  1.00 45.48           C
ATOM   3612  C   LYS A 243       6.178  88.541  87.877  1.00 45.69           C
ATOM   3613  O   LYS A 243       5.265  88.235  88.641  1.00 57.41           O
ATOM   3614  CB  LYS A 243       8.087  86.881  87.839  1.00 43.23           C
ATOM   3615  H   LYS A 243       8.307  88.031  85.595  1.00 61.06           H
ATOM   3616  HA  LYS A 243       6.174  86.632  86.935  1.00 54.57           H
ATOM   3617  HB1 LYS A 243       8.555  86.082  87.263  1.00 51.88           H
ATOM   3618  HB3 LYS A 243       7.766  86.485  88.804  1.00 51.88           H
ATOM   3619  N   ILE A 244       6.585  89.805  87.698  1.00 47.38           N
ATOM   3620  CA  ILE A 244       6.014  90.953  88.407  1.00 47.17           C
ATOM   3621  C   ILE A 244       4.627  91.304  87.861  1.00 37.44           C
ATOM   3622  O   ILE A 244       3.750  91.645  88.650  1.00 44.14           O
ATOM   3623  CB  ILE A 244       6.979  92.163  88.381  1.00 41.22           C
ATOM   3624  CG1 ILE A 244       8.290  91.826  89.121  1.00 50.62           C
ATOM   3625  CG2 ILE A 244       6.342  93.425  88.997  1.00 37.15           C
ATOM   3626  CD1 ILE A 244       9.459  92.744  88.761  1.00 40.60           C
ATOM   3627  H   ILE A 244       7.355  89.977  87.067  1.00 56.85           H
ATOM   3628  HA  ILE A 244       5.891  90.665  89.452  1.00 56.60           H
ATOM   3629  HB  ILE A 244       7.215  92.382  87.340  1.00 49.47           H
ATOM   3630 HG12 ILE A 244       8.122  91.872  90.195  1.00 60.75           H
ATOM   3631 HG13 ILE A 244       8.598  90.814  88.878  1.00 60.75           H
ATOM   3632 HG21 ILE A 244       7.048  94.253  88.998  1.00 44.58           H
ATOM   3633 HG22 ILE A 244       5.476  93.738  88.417  1.00 44.58           H
ATOM   3634 HG23 ILE A 244       6.033  93.226  90.022  1.00 44.58           H
ATOM   3635 HD11 ILE A 244      10.355  92.414  89.287  1.00 48.72           H
ATOM   3636 HD12 ILE A 244       9.648  92.706  87.690  1.00 48.72           H
ATOM   3637 HD13 ILE A 244       9.236  93.764  89.057  1.00 48.72           H
ATOM   3638  N   VAL A 245       4.422  91.254  86.536  1.00 38.84           N
ATOM   3639  CA  VAL A 245       3.142  91.626  85.927  1.00 46.05           C
ATOM   3640  C   VAL A 245       2.060  90.564  86.191  1.00 42.98           C
ATOM   3641  O   VAL A 245       0.888  90.916  86.318  1.00 38.74           O
ATOM   3642  CB  VAL A 245       3.321  91.979  84.433  1.00 38.52           C
ATOM   3643  CG1 VAL A 245       3.439  90.750  83.524  1.00 36.90           C
ATOM   3644  CG2 VAL A 245       2.153  92.845  83.942  1.00 40.03           C
ATOM   3645  H   VAL A 245       5.186  90.990  85.928  1.00 46.61           H
ATOM   3646  HA  VAL A 245       2.815  92.541  86.421  1.00 55.26           H
ATOM   3647  HB  VAL A 245       4.233  92.567  84.317  1.00 46.22           H
ATOM   3648 HG11 VAL A 245       3.605  91.063  82.497  1.00 44.28           H
ATOM   3649 HG12 VAL A 245       4.283  90.147  83.841  1.00 44.28           H
ATOM   3650 HG13 VAL A 245       2.531  90.151  83.558  1.00 44.28           H
ATOM   3651 HG21 VAL A 245       2.300  93.130  82.901  1.00 48.03           H
ATOM   3652 HG22 VAL A 245       1.212  92.306  84.028  1.00 48.03           H
ATOM   3653 HG23 VAL A 245       2.100  93.753  84.541  1.00 48.03           H
ATOM   3654  N   VAL A 246       2.441  89.279  86.276  1.00 41.00           N
ATOM   3655  CA  VAL A 246       1.541  88.189  86.660  1.00 39.76           C
ATOM   3656  C   VAL A 246       1.173  88.288  88.147  1.00 38.61           C
ATOM   3657  O   VAL A 246       0.020  88.057  88.502  1.00 48.70           O
ATOM   3658  CB  VAL A 246       2.147  86.821  86.268  1.00 43.10           C
ATOM   3659  CG1 VAL A 246       1.350  85.636  86.833  1.00 37.48           C
ATOM   3660  CG2 VAL A 246       2.193  86.660  84.739  1.00 37.11           C
ATOM   3661  H   VAL A 246       3.414  89.051  86.121  1.00 49.21           H
ATOM   3662  HA  VAL A 246       0.620  88.303  86.089  1.00 47.71           H
ATOM   3663  HB  VAL A 246       3.164  86.756  86.656  1.00 51.72           H
ATOM   3664 HG11 VAL A 246       1.798  84.696  86.512  1.00 44.97           H
ATOM   3665 HG12 VAL A 246       1.360  85.658  87.922  1.00 44.97           H
ATOM   3666 HG13 VAL A 246       0.318  85.676  86.485  1.00 44.97           H
ATOM   3667 HG21 VAL A 246       2.674  85.717  84.479  1.00 44.54           H
ATOM   3668 HG22 VAL A 246       1.185  86.666  84.327  1.00 44.54           H
ATOM   3669 HG23 VAL A 246       2.761  87.471  84.288  1.00 44.54           H
ATOM   3670  N   GLU A 247       2.128  88.632  89.017  1.00 40.26           N
ATOM   3671  CA  GLU A 247       1.872  88.813  90.444  1.00 41.50           C
ATOM   3672  C   GLU A 247       1.024  90.068  90.730  1.00 44.07           C
ATOM   3673  O   GLU A 247       0.248  90.086  91.685  1.00 47.80           O
ATOM   3674  CB  GLU A 247       3.208  88.787  91.204  1.00 42.14           C
ATOM   3675  CG  GLU A 247       3.074  89.065  92.711  1.00 56.65           C
ATOM   3676  CD  GLU A 247       2.335  87.995  93.521  1.00 57.97           C
ATOM   3677  OE1 GLU A 247       1.851  88.372  94.612  1.00 52.56           O
ATOM   3678  OE2 GLU A 247       2.271  86.832  93.064  1.00 47.28           O1-
ATOM   3679  H   GLU A 247       3.070  88.780  88.685  1.00 48.31           H
ATOM   3680  HA  GLU A 247       1.298  87.949  90.775  1.00 49.80           H
ATOM   3681  HB2 GLU A 247       3.686  87.818  91.054  1.00 50.57           H
ATOM   3682  HB3 GLU A 247       3.865  89.545  90.778  1.00 50.57           H
ATOM   3683  HG2 GLU A 247       4.084  89.124  93.116  1.00 67.98           H
ATOM   3684  HG3 GLU A 247       2.642  90.043  92.909  1.00 67.98           H
ATOM   3685  N   ALA A 248       1.155  91.120  89.911  1.00 50.26           N
ATOM   3686  CA  ALA A 248       0.295  92.296  89.978  1.00 43.19           C
ATOM   3687  C   ALA A 248      -1.126  91.971  89.515  1.00 37.23           C
ATOM   3688  O   ALA A 248      -2.084  92.465  90.107  1.00 37.04           O
ATOM   3689  CB  ALA A 248       0.907  93.422  89.152  1.00 46.43           C
ATOM   3690  H   ALA A 248       1.838  91.081  89.166  1.00 60.32           H
ATOM   3691  HA  ALA A 248       0.252  92.637  91.011  1.00 51.83           H
ATOM   3692  HB1 ALA A 248       0.299  94.322  89.238  1.00 55.72           H
ATOM   3693  HB2 ALA A 248       1.905  93.630  89.530  1.00 55.72           H
ATOM   3694  HB3 ALA A 248       0.973  93.133  88.104  1.00 55.72           H
ATOM   3695  N   ALA A 249      -1.257  91.130  88.478  1.00 37.37           N
ATOM   3696  CA  ALA A 249      -2.536  90.623  88.001  1.00 44.22           C
ATOM   3697  C   ALA A 249      -3.265  89.803  89.074  1.00 47.04           C
ATOM   3698  O   ALA A 249      -4.484  89.920  89.169  1.00 49.60           O
ATOM   3699  CB  ALA A 249      -2.339  89.824  86.709  1.00 37.56           C
ATOM   3700  H   ALA A 249      -0.422  90.792  88.019  1.00 44.85           H
ATOM   3701  HA  ALA A 249      -3.161  91.482  87.757  1.00 53.06           H
ATOM   3702  HB1 ALA A 249      -3.303  89.487  86.334  1.00 45.08           H
ATOM   3703  HB2 ALA A 249      -1.868  90.449  85.953  1.00 45.08           H
ATOM   3704  HB3 ALA A 249      -1.714  88.953  86.883  1.00 45.08           H
ATOM   3705  N   ARG A 250      -2.542  89.022  89.899  1.00 42.84           N
ATOM   3706  CA  ARG A 250      -3.109  88.303  91.051  1.00 45.05           C
ATOM   3707  C   ARG A 250      -3.810  89.224  92.051  1.00 48.69           C
ATOM   3708  O   ARG A 250      -4.804  88.820  92.653  1.00 52.26           O
ATOM   3709  CB  ARG A 250      -2.046  87.471  91.790  1.00 38.56           C
ATOM   3710  CG  ARG A 250      -1.840  86.097  91.150  1.00 51.45           C
ATOM   3711  CD  ARG A 250      -0.718  85.294  91.809  1.00 58.30           C
ATOM   3712  NE  ARG A 250      -1.035  84.948  93.201  1.00 58.99           N
ATOM   3713  CZ  ARG A 250      -0.210  84.322  94.045  1.00 81.39           C
ATOM   3714  NH1 ARG A 250       1.004  83.925  93.667  1.00 75.94           N
ATOM   3715  NH2 ARG A 250      -0.609  84.086  95.292  1.00 66.56           N1+
ATOM   3716  H   ARG A 250      -1.543  88.958  89.748  1.00 51.41           H
ATOM   3717  HA  ARG A 250      -3.868  87.616  90.684  1.00 54.06           H
ATOM   3718  HB2 ARG A 250      -1.104  88.008  91.853  1.00 46.28           H
ATOM   3719  HB3 ARG A 250      -2.391  87.296  92.809  1.00 46.28           H
ATOM   3720  HG2 ARG A 250      -2.768  85.529  91.198  1.00 61.74           H
ATOM   3721  HG3 ARG A 250      -1.568  86.247  90.112  1.00 61.74           H
ATOM   3722  HD2 ARG A 250      -0.560  84.376  91.244  1.00 69.97           H
ATOM   3723  HD3 ARG A 250       0.198  85.881  91.777  1.00 69.97           H
ATOM   3724  HE  ARG A 250      -1.952  85.211  93.531  1.00 70.79           H
ATOM   3725 HH11 ARG A 250       1.314  84.121  92.726  1.00 91.13           H
ATOM   3726 HH12 ARG A 250       1.614  83.457  94.315  1.00 91.13           H
ATOM   3727 HH21 ARG A 250      -1.528  84.386  95.581  1.00 79.87           H
ATOM   3728 HH22 ARG A 250       0.007  83.615  95.934  1.00 79.87           H
ATOM   3729  N   ARG A 251      -3.279  90.438  92.244  1.00 44.09           N
ATOM   3730  CA  ARG A 251      -3.739  91.396  93.254  1.00 40.92           C
ATOM   3731  C   ARG A 251      -4.896  92.284  92.772  1.00 39.18           C
ATOM   3732  O   ARG A 251      -5.420  93.068  93.561  1.00 48.14           O
ATOM   3733  CB  ARG A 251      -2.550  92.249  93.726  1.00 42.94           C
ATOM   3734  CG  ARG A 251      -1.424  91.440  94.388  1.00 47.72           C
ATOM   3735  CD  ARG A 251      -0.090  92.178  94.263  1.00 56.30           C
ATOM   3736  NE  ARG A 251       0.982  91.451  94.954  1.00 71.03           N
ATOM   3737  CZ  ARG A 251       1.310  91.582  96.242  1.00 59.53           C
ATOM   3738  NH1 ARG A 251       0.726  92.485  97.030  1.00 54.56           N
ATOM   3739  NH2 ARG A 251       2.241  90.782  96.748  1.00 68.51           N1+
ATOM   3740  H   ARG A 251      -2.464  90.688  91.702  1.00 52.90           H
ATOM   3741  HA  ARG A 251      -4.105  90.839  94.117  1.00 49.11           H
ATOM   3742  HB2 ARG A 251      -2.155  92.816  92.885  1.00 51.53           H
ATOM   3743  HB3 ARG A 251      -2.911  92.961  94.468  1.00 51.53           H
ATOM   3744  HG2 ARG A 251      -1.665  91.252  95.432  1.00 57.26           H
ATOM   3745  HG3 ARG A 251      -1.305  90.480  93.891  1.00 57.26           H
ATOM   3746  HD2 ARG A 251       0.172  92.262  93.210  1.00 67.56           H
ATOM   3747  HD3 ARG A 251      -0.191  93.184  94.666  1.00 67.56           H
ATOM   3748  HE  ARG A 251       1.439  90.719  94.428  1.00 85.24           H
ATOM   3749 HH11 ARG A 251       0.017  93.099  96.655  1.00 65.47           H
ATOM   3750 HH12 ARG A 251       0.988  92.564  98.000  1.00 65.47           H
ATOM   3751 HH21 ARG A 251       2.665  90.085  96.151  1.00 82.21           H
ATOM   3752 HH22 ARG A 251       2.503  90.861  97.718  1.00 82.21           H
ATOM   3753  N   LEU A 252      -5.258  92.191  91.486  1.00 39.31           N
ATOM   3754  CA  LEU A 252      -6.285  93.005  90.828  1.00 46.05           C
ATOM   3755  C   LEU A 252      -7.537  92.206  90.423  1.00 39.62           C
ATOM   3756  O   LEU A 252      -8.510  92.805  89.963  1.00 45.08           O
ATOM   3757  CB  LEU A 252      -5.653  93.695  89.605  1.00 42.94           C
ATOM   3758  CG  LEU A 252      -4.638  94.801  89.960  1.00 42.01           C
ATOM   3759  CD1 LEU A 252      -3.775  95.106  88.733  1.00 46.59           C
ATOM   3760  CD2 LEU A 252      -5.328  96.091  90.422  1.00 52.73           C
ATOM   3761  H   LEU A 252      -4.755  91.535  90.906  1.00 47.18           H
ATOM   3762  HA  LEU A 252      -6.618  93.780  91.517  1.00 55.26           H
ATOM   3763  HB2 LEU A 252      -5.135  92.926  89.029  1.00 51.53           H
ATOM   3764  HB3 LEU A 252      -6.428  94.118  88.966  1.00 51.53           H
ATOM   3765  HG  LEU A 252      -3.988  94.461  90.763  1.00 50.41           H
ATOM   3766 HD11 LEU A 252      -3.049  95.882  88.967  1.00 55.91           H
ATOM   3767 HD12 LEU A 252      -3.236  94.208  88.451  1.00 55.91           H
ATOM   3768 HD13 LEU A 252      -4.395  95.431  87.898  1.00 55.91           H
ATOM   3769 HD21 LEU A 252      -4.579  96.844  90.662  1.00 63.28           H
ATOM   3770 HD22 LEU A 252      -5.974  96.477  89.635  1.00 63.28           H
ATOM   3771 HD23 LEU A 252      -5.921  95.903  91.315  1.00 63.28           H
ATOM   3772  N   LEU A 253      -7.501  90.872  90.553  1.00 42.42           N
ATOM   3773  CA  LEU A 253      -8.595  89.963  90.206  1.00 57.14           C
ATOM   3774  C   LEU A 253      -9.756  89.953  91.212  1.00 50.48           C
ATOM   3775  O   LEU A 253     -10.913  89.896  90.735  1.00 63.26           O
ATOM   3776  CB  LEU A 253      -8.042  88.537  90.092  1.00 53.51           C
ATOM   3777  CG  LEU A 253      -7.320  88.241  88.772  1.00 43.93           C
ATOM   3778  CD1 LEU A 253      -6.503  86.957  88.937  1.00 62.84           C
ATOM   3779  CD2 LEU A 253      -8.306  88.077  87.611  1.00 51.83           C
ATOM   3780  OXT LEU A 253      -9.481  89.899  92.432  1.00 63.44           O1-
ATOM   3781  H   LEU A 253      -6.664  90.454  90.933  1.00 50.91           H
ATOM   3782  HA  LEU A 253      -8.990  90.257  89.235  1.00 68.57           H
ATOM   3783  HB2 LEU A 253      -7.346  88.381  90.918  1.00 64.21           H
ATOM   3784  HB3 LEU A 253      -8.854  87.826  90.215  1.00 64.21           H
ATOM   3785  HG  LEU A 253      -6.663  89.068  88.529  1.00 52.72           H
ATOM   3786 HD11 LEU A 253      -6.005  86.717  88.001  1.00 75.40           H
ATOM   3787 HD12 LEU A 253      -5.753  87.095  89.712  1.00 75.40           H
ATOM   3788 HD13 LEU A 253      -7.155  86.133  89.220  1.00 75.40           H
ATOM   3789 HD21 LEU A 253      -7.764  87.792  86.714  1.00 62.19           H
ATOM   3790 HD22 LEU A 253      -9.038  87.307  87.843  1.00 62.19           H
ATOM   3791 HD23 LEU A 253      -8.817  89.017  87.419  1.00 62.19           H
TER
ATOM   3792  N   LYS B   3      24.000  87.972  62.772  1.00 55.28           N
ATOM   3793  CA  LYS B   3      22.825  87.617  61.936  1.00 55.29           C
ATOM   3794  C   LYS B   3      21.867  88.799  61.689  1.00 51.00           C
ATOM   3795  O   LYS B   3      20.824  88.611  61.066  1.00 34.74           O
ATOM   3796  CB  LYS B   3      22.082  86.400  62.521  1.00 42.70           C
ATOM   3797  CG  LYS B   3      21.448  86.667  63.902  1.00 47.48           C
ATOM   3798  CD  LYS B   3      21.239  85.379  64.717  1.00 56.11           C
ATOM   3799  CE  LYS B   3      19.780  84.917  64.647  1.00 51.68           C
ATOM   3800  NZ  LYS B   3      19.651  83.492  65.006  1.00 69.58           N1+
ATOM   3801  H1  LYS B   3      24.621  87.176  62.855  1.00 66.34           H
ATOM   3802  H2  LYS B   3      23.698  88.262  63.693  1.00 66.34           H
ATOM   3803  HA  LYS B   3      23.195  87.314  60.955  1.00 66.34           H
ATOM   3804  HB2 LYS B   3      22.787  85.570  62.585  1.00 51.25           H
ATOM   3805  HB3 LYS B   3      21.292  86.106  61.827  1.00 51.25           H
ATOM   3806  HG2 LYS B   3      20.500  87.191  63.761  1.00 56.98           H
ATOM   3807  HG3 LYS B   3      22.098  87.315  64.488  1.00 56.98           H
ATOM   3808  HD2 LYS B   3      21.502  85.574  65.758  1.00 67.34           H
ATOM   3809  HD3 LYS B   3      21.888  84.583  64.347  1.00 67.34           H
ATOM   3810  HE2 LYS B   3      19.398  85.079  63.637  1.00 62.02           H
ATOM   3811  HE3 LYS B   3      19.186  85.517  65.341  1.00 62.02           H
ATOM   3812  HZ1 LYS B   3      20.148  82.927  64.331  1.00 83.49           H
ATOM   3813  HZ2 LYS B   3      20.034  83.333  65.927  1.00 83.49           H
ATOM   3814  HZ3 LYS B   3      18.675  83.231  65.000  1.00 83.49           H
ATOM   3815  N   SER B   4      22.218  90.000  62.172  1.00 44.18           N
ATOM   3816  CA  SER B   4      21.454  91.220  61.946  1.00 40.68           C
ATOM   3817  C   SER B   4      22.360  92.447  62.065  1.00 27.44           C
ATOM   3818  O   SER B   4      23.072  92.615  63.055  1.00 29.67           O
ATOM   3819  CB  SER B   4      20.282  91.289  62.934  1.00 32.47           C
ATOM   3820  OG  SER B   4      19.425  92.354  62.595  1.00 31.16           O
ATOM   3821  H   SER B   4      23.096  90.092  62.661  1.00 53.01           H
ATOM   3822  HA  SER B   4      21.048  91.179  60.936  1.00 48.82           H
ATOM   3823  HB2 SER B   4      19.720  90.356  62.887  1.00 38.96           H
ATOM   3824  HB3 SER B   4      20.651  91.435  63.951  1.00 38.96           H
ATOM   3825  HG  SER B   4      19.607  93.099  63.180  1.00 37.40           H
ATOM   3826  N   ASP B   5      22.287  93.311  61.054  1.00 25.10           N
ATOM   3827  CA  ASP B   5      22.893  94.637  61.025  1.00 37.26           C
ATOM   3828  C   ASP B   5      22.006  95.717  61.677  1.00 35.77           C
ATOM   3829  O   ASP B   5      22.447  96.857  61.819  1.00 35.94           O
ATOM   3830  CB  ASP B   5      23.246  94.984  59.568  1.00 32.14           C
ATOM   3831  CG  ASP B   5      24.326  94.107  58.925  1.00 36.27           C
ATOM   3832  OD1 ASP B   5      24.442  94.159  57.678  1.00 35.74           O
ATOM   3833  OD2 ASP B   5      25.039  93.396  59.665  1.00 42.73           O1-
ATOM   3834  H   ASP B   5      21.670  93.091  60.285  1.00 30.11           H
ATOM   3835  HA  ASP B   5      23.824  94.602  61.590  1.00 44.71           H
ATOM   3836  HB2 ASP B   5      22.353  94.966  58.944  1.00 38.57           H
ATOM   3837  HB3 ASP B   5      23.592  96.016  59.519  1.00 38.57           H
ATOM   3838  N   VAL B   6      20.762  95.370  62.048  1.00 30.50           N
ATOM   3839  CA  VAL B   6      19.751  96.299  62.561  1.00 28.87           C
ATOM   3840  C   VAL B   6      19.068  95.776  63.835  1.00 35.54           C
ATOM   3841  O   VAL B   6      19.199  94.608  64.200  1.00 35.30           O
ATOM   3842  CB  VAL B   6      18.719  96.644  61.464  1.00 30.94           C
ATOM   3843  CG1 VAL B   6      19.362  97.386  60.286  1.00 18.08           C
ATOM   3844  CG2 VAL B   6      17.961  95.411  60.947  1.00 27.49           C
ATOM   3845  H   VAL B   6      20.471  94.415  61.903  1.00 36.60           H
ATOM   3846  HA  VAL B   6      20.249  97.227  62.835  1.00 34.64           H
ATOM   3847  HB  VAL B   6      17.994  97.325  61.894  1.00 37.13           H
ATOM   3848 HG11 VAL B   6      18.598  97.666  59.564  1.00 21.70           H
ATOM   3849 HG12 VAL B   6      19.846  98.292  60.648  1.00 21.70           H
ATOM   3850 HG13 VAL B   6      20.100  96.758  59.791  1.00 21.70           H
ATOM   3851 HG21 VAL B   6      17.210  95.726  60.225  1.00 32.99           H
ATOM   3852 HG22 VAL B   6      18.643  94.718  60.460  1.00 32.99           H
ATOM   3853 HG23 VAL B   6      17.458  94.907  61.770  1.00 32.99           H
ATOM   3854  N   PHE B   7      18.374  96.670  64.545  1.00 35.00           N
ATOM   3855  CA  PHE B   7      17.867  96.432  65.891  1.00 32.81           C
ATOM   3856  C   PHE B   7      16.591  95.537  65.944  1.00 32.28           C
ATOM   3857  O   PHE B   7      16.456  94.727  66.844  1.00 34.76           O
ATOM   3858  CB  PHE B   7      17.568  97.752  66.628  1.00 25.85           C
ATOM   3859  CG  PHE B   7      18.772  98.402  67.256  1.00 31.76           C
ATOM   3860  CD1 PHE B   7      18.846  99.800  67.345  1.00 25.16           C
ATOM   3861  CD2 PHE B   7      19.777  97.622  67.843  1.00 30.99           C
ATOM   3862  CE1 PHE B   7      19.901 100.409  68.030  1.00 31.03           C
ATOM   3863  CE2 PHE B   7      20.830  98.233  68.525  1.00 35.96           C
ATOM   3864  CZ  PHE B   7      20.896  99.625  68.622  1.00 35.99           C
ATOM   3865  H   PHE B   7      18.320  97.597  64.185  1.00 42.00           H
ATOM   3866  HA  PHE B   7      18.627  95.844  66.497  1.00 39.38           H
ATOM   3867  HB2 PHE B   7      17.060  98.467  65.957  1.00 31.02           H
ATOM   3868  HB3 PHE B   7      16.837  97.562  67.454  1.00 31.02           H
ATOM   3869  HD1 PHE B   7      18.065 100.420  66.917  1.00 30.20           H
ATOM   3870  HD2 PHE B   7      19.725  96.536  67.787  1.00 37.19           H
ATOM   3871  HE1 PHE B   7      19.942 101.498  68.138  1.00 37.24           H
ATOM   3872  HE2 PHE B   7      21.583  97.617  69.006  1.00 43.16           H
ATOM   3873  HZ  PHE B   7      21.699 100.107  69.178  1.00 43.19           H
ATOM   3874  N   HIS B   8      15.667  95.592  64.890  1.00 30.77           N
ATOM   3875  CA  HIS B   8      14.321  95.007  65.056  1.00 29.36           C
ATOM   3876  C   HIS B   8      14.015  93.926  63.996  1.00 23.87           C
ATOM   3877  O   HIS B   8      13.490  92.888  64.326  1.00 33.68           O
ATOM   3878  CB  HIS B   8      13.218  96.089  64.978  1.00 28.27           C
ATOM   3879  CG  HIS B   8      13.254  96.951  66.177  1.00 25.77           C
ATOM   3880  ND1 HIS B   8      14.023  98.129  66.274  1.00 25.41           N
ATOM   3881  CD2 HIS B   8      12.627  96.797  67.413  1.00 22.15           C
ATOM   3882  CE1 HIS B   8      13.830  98.650  67.562  1.00 29.60           C
ATOM   3883  NE2 HIS B   8      12.999  97.841  68.258  1.00 28.15           N
ATOM   3884  H   HIS B   8      15.762  96.326  64.186  1.00 36.92           H
ATOM   3885  HA  HIS B   8      14.271  94.508  66.076  1.00 35.23           H
ATOM   3886  HB2 HIS B   8      12.216  95.597  64.921  1.00 33.92           H
ATOM   3887  HB3 HIS B   8      13.298  96.687  64.048  1.00 33.92           H
ATOM   3888  HD1 HIS B   8      14.572  98.530  65.533  1.00 30.50           H
ATOM   3889  HD2 HIS B   8      11.944  96.028  67.729  1.00 26.58           H
ATOM   3890  HE1 HIS B   8      14.283  99.569  67.921  1.00 35.51           H
ATOM   3891  N   LEU B   9      14.361  94.231  62.725  1.00 29.85           N
ATOM   3892  CA  LEU B   9      13.990  93.462  61.527  1.00 29.79           C
ATOM   3893  C   LEU B   9      14.699  92.107  61.404  1.00 29.55           C
ATOM   3894  O   LEU B   9      14.198  91.240  60.693  1.00 32.78           O
ATOM   3895  CB  LEU B   9      14.274  94.258  60.231  1.00 25.07           C
ATOM   3896  CG  LEU B   9      13.616  95.642  60.076  1.00 34.41           C
ATOM   3897  CD1 LEU B   9      13.928  96.211  58.683  1.00 25.77           C
ATOM   3898  CD2 LEU B   9      12.101  95.602  60.288  1.00 24.90           C
ATOM   3899  H   LEU B   9      14.811  95.124  62.567  1.00 35.81           H
ATOM   3900  HA  LEU B   9      12.919  93.263  61.570  1.00 35.75           H
ATOM   3901  HB2 LEU B   9      15.351  94.376  60.124  1.00 30.08           H
ATOM   3902  HB3 LEU B   9      13.936  93.645  59.394  1.00 30.08           H
ATOM   3903  HG  LEU B   9      14.034  96.319  60.811  1.00 41.29           H
ATOM   3904 HD11 LEU B   9      13.533  97.223  58.605  1.00 30.93           H
ATOM   3905 HD12 LEU B   9      15.006  96.248  58.527  1.00 30.93           H
ATOM   3906 HD13 LEU B   9      13.476  95.593  57.907  1.00 30.93           H
ATOM   3907 HD21 LEU B   9      11.678  96.590  60.135  1.00 29.87           H
ATOM   3908 HD22 LEU B   9      11.646  94.908  59.585  1.00 29.87           H
ATOM   3909 HD23 LEU B   9      11.881  95.298  61.310  1.00 29.87           H
ATOM   3910  N   GLY B  10      15.881  91.938  62.008  1.00 32.35           N
ATOM   3911  CA  GLY B  10      16.633  90.686  61.969  1.00 32.57           C
ATOM   3912  C   GLY B  10      17.204  90.385  60.581  1.00 26.56           C
ATOM   3913  O   GLY B  10      17.109  89.248  60.124  1.00 36.77           O
ATOM   3914  H   GLY B  10      16.251  92.692  62.571  1.00 38.82           H
ATOM   3915  HA2 GLY B  10      17.443  90.724  62.694  1.00 39.08           H
ATOM   3916  HA3 GLY B  10      15.963  89.871  62.241  1.00 39.08           H
ATOM   3917  N   LEU B  11      17.798  91.392  59.927  1.00 30.41           N
ATOM   3918  CA  LEU B  11      18.335  91.304  58.567  1.00 27.76           C
ATOM   3919  C   LEU B  11      19.759  91.852  58.515  1.00 33.81           C
ATOM   3920  O   LEU B  11      20.086  92.807  59.217  1.00 26.12           O
ATOM   3921  CB  LEU B  11      17.478  92.143  57.604  1.00 28.23           C
ATOM   3922  CG  LEU B  11      15.996  91.747  57.501  1.00 32.21           C
ATOM   3923  CD1 LEU B  11      15.221  92.879  56.818  1.00 31.72           C
ATOM   3924  CD2 LEU B  11      15.811  90.436  56.730  1.00 29.03           C
ATOM   3925  H   LEU B  11      17.877  92.284  60.394  1.00 36.49           H
ATOM   3926  HA  LEU B  11      18.350  90.270  58.225  1.00 33.31           H
ATOM   3927  HB2 LEU B  11      17.527  93.173  57.954  1.00 33.87           H
ATOM   3928  HB3 LEU B  11      17.918  92.112  56.605  1.00 33.87           H
ATOM   3929  HG  LEU B  11      15.578  91.605  58.494  1.00 38.66           H
ATOM   3930 HD11 LEU B  11      14.156  92.677  56.878  1.00 38.06           H
ATOM   3931 HD12 LEU B  11      15.413  93.821  57.328  1.00 38.06           H
ATOM   3932 HD13 LEU B  11      15.520  92.970  55.774  1.00 38.06           H
ATOM   3933 HD21 LEU B  11      14.754  90.179  56.688  1.00 34.83           H
ATOM   3934 HD22 LEU B  11      16.194  90.544  55.718  1.00 34.83           H
ATOM   3935 HD23 LEU B  11      16.345  89.629  57.229  1.00 34.83           H
ATOM   3936  N   THR B  12      20.574  91.292  57.618  1.00 35.05           N
ATOM   3937  CA  THR B  12      21.854  91.867  57.211  1.00 32.62           C
ATOM   3938  C   THR B  12      21.706  92.467  55.814  1.00 31.03           C
ATOM   3939  O   THR B  12      20.775  92.145  55.072  1.00 28.16           O
ATOM   3940  CB  THR B  12      22.968  90.805  57.214  1.00 28.04           C
ATOM   3941  OG1 THR B  12      22.700  89.803  56.256  1.00 30.79           O
ATOM   3942  CG2 THR B  12      23.169  90.179  58.597  1.00 36.56           C
ATOM   3943  H   THR B  12      20.237  90.495  57.090  1.00 42.06           H
ATOM   3944  HA  THR B  12      22.151  92.658  57.899  1.00 39.15           H
ATOM   3945  HB  THR B  12      23.898  91.299  56.933  1.00 33.64           H
ATOM   3946  HG1 THR B  12      23.007  88.961  56.599  1.00 36.95           H
ATOM   3947 HG21 THR B  12      23.986  89.459  58.558  1.00 43.88           H
ATOM   3948 HG22 THR B  12      23.411  90.957  59.324  1.00 43.88           H
ATOM   3949 HG23 THR B  12      22.263  89.656  58.902  1.00 43.88           H
ATOM   3950  N   LYS B  13      22.653  93.337  55.442  1.00 32.08           N
ATOM   3951  CA  LYS B  13      22.736  93.910  54.100  1.00 34.15           C
ATOM   3952  C   LYS B  13      22.832  92.811  53.033  1.00 34.89           C
ATOM   3953  O   LYS B  13      22.311  92.991  51.937  1.00 32.92           O
ATOM   3954  CB  LYS B  13      23.921  94.895  54.041  1.00 34.42           C
ATOM   3955  CG  LYS B  13      23.749  95.987  52.974  1.00 46.43           C
ATOM   3956  CD  LYS B  13      25.084  96.416  52.348  1.00 63.04           C
ATOM   3957  CE  LYS B  13      24.975  97.741  51.585  1.00 51.22           C
ATOM   3958  NZ  LYS B  13      24.826  98.899  52.491  1.00 59.24           N1+
ATOM   3959  H   LYS B  13      23.346  93.620  56.124  1.00 38.49           H
ATOM   3960  HA  LYS B  13      21.815  94.471  53.938  1.00 40.98           H
ATOM   3961  HB2 LYS B  13      23.977  95.419  54.997  1.00 41.31           H
ATOM   3962  HB3 LYS B  13      24.859  94.355  53.907  1.00 41.31           H
ATOM   3963  HG2 LYS B  13      23.134  95.596  52.166  1.00 55.72           H
ATOM   3964  HG3 LYS B  13      23.231  96.839  53.408  1.00 55.72           H
ATOM   3965  HD2 LYS B  13      25.839  96.513  53.128  1.00 75.65           H
ATOM   3966  HD3 LYS B  13      25.413  95.642  51.653  1.00 75.65           H
ATOM   3967  HE2 LYS B  13      25.870  97.868  50.974  1.00 61.46           H
ATOM   3968  HE3 LYS B  13      24.111  97.692  50.920  1.00 61.46           H
ATOM   3969  HZ1 LYS B  13      24.745  99.749  51.949  1.00 71.09           H
ATOM   3970  HZ2 LYS B  13      23.996  98.788  53.059  1.00 71.09           H
ATOM   3971  HZ3 LYS B  13      25.634  98.965  53.096  1.00 71.09           H
ATOM   3972  N   ASN B  14      23.468  91.673  53.351  1.00 40.68           N
ATOM   3973  CA  ASN B  14      23.628  90.548  52.432  1.00 40.65           C
ATOM   3974  C   ASN B  14      22.293  89.873  52.092  1.00 38.35           C
ATOM   3975  O   ASN B  14      22.126  89.402  50.967  1.00 27.53           O
ATOM   3976  CB  ASN B  14      24.629  89.529  53.005  1.00 40.52           C
ATOM   3977  CG  ASN B  14      25.560  89.055  51.895  1.00 69.77           C
ATOM   3978  OD1 ASN B  14      25.209  88.193  51.096  1.00 60.17           O
ATOM   3979  ND2 ASN B  14      26.745  89.655  51.809  1.00 61.23           N
ATOM   3980  H   ASN B  14      23.860  91.584  54.278  1.00 48.81           H
ATOM   3981  HA  ASN B  14      24.039  90.949  51.504  1.00 48.78           H
ATOM   3982  HB2 ASN B  14      25.204  89.958  53.826  1.00 48.63           H
ATOM   3983  HB3 ASN B  14      24.062  88.668  53.365  1.00 48.63           H
ATOM   3984 HD21 ASN B  14      27.378  89.388  51.071  1.00 73.47           H
ATOM   3985 HD22 ASN B  14      26.988  90.378  52.470  1.00 73.47           H
ATOM   3986  N   ASP B  15      21.358  89.821  53.052  1.00 34.88           N
ATOM   3987  CA  ASP B  15      20.024  89.260  52.852  1.00 33.24           C
ATOM   3988  C   ASP B  15      19.233  89.975  51.747  1.00 31.36           C
ATOM   3989  O   ASP B  15      18.358  89.359  51.143  1.00 46.63           O
ATOM   3990  CB  ASP B  15      19.241  89.256  54.175  1.00 30.87           C
ATOM   3991  CG  ASP B  15      19.837  88.383  55.279  1.00 36.83           C
ATOM   3992  OD1 ASP B  15      19.520  88.673  56.454  1.00 34.13           O
ATOM   3993  OD2 ASP B  15      20.578  87.431  54.950  1.00 55.58           O1-
ATOM   3994  H   ASP B  15      21.568  90.198  53.967  1.00 41.85           H
ATOM   3995  HA  ASP B  15      20.152  88.224  52.538  1.00 39.88           H
ATOM   3996  HB2 ASP B  15      19.071  90.263  54.551  1.00 37.04           H
ATOM   3997  HB3 ASP B  15      18.247  88.868  53.968  1.00 37.04           H
ATOM   3998  N   LEU B  16      19.524  91.258  51.483  1.00 33.02           N
ATOM   3999  CA  LEU B  16      18.855  92.054  50.455  1.00 31.72           C
ATOM   4000  C   LEU B  16      19.353  91.761  49.032  1.00 38.02           C
ATOM   4001  O   LEU B  16      18.629  92.041  48.078  1.00 34.57           O
ATOM   4002  CB  LEU B  16      18.963  93.553  50.792  1.00 32.94           C
ATOM   4003  CG  LEU B  16      17.904  94.048  51.794  1.00 31.26           C
ATOM   4004  CD1 LEU B  16      18.047  93.470  53.208  1.00 40.31           C
ATOM   4005  CD2 LEU B  16      17.942  95.578  51.850  1.00 36.84           C
ATOM   4006  H   LEU B  16      20.240  91.713  52.034  1.00 39.62           H
ATOM   4007  HA  LEU B  16      17.797  91.792  50.474  1.00 38.06           H
ATOM   4008  HB2 LEU B  16      19.954  93.778  51.184  1.00 39.53           H
ATOM   4009  HB3 LEU B  16      18.842  94.117  49.868  1.00 39.53           H
ATOM   4010  HG  LEU B  16      16.936  93.747  51.419  1.00 37.52           H
ATOM   4011 HD11 LEU B  16      17.294  93.909  53.862  1.00 48.37           H
ATOM   4012 HD12 LEU B  16      17.884  92.394  53.197  1.00 48.37           H
ATOM   4013 HD13 LEU B  16      19.036  93.687  53.607  1.00 48.37           H
ATOM   4014 HD21 LEU B  16      17.161  95.945  52.517  1.00 44.21           H
ATOM   4015 HD22 LEU B  16      18.913  95.910  52.206  1.00 44.21           H
ATOM   4016 HD23 LEU B  16      17.777  95.987  50.854  1.00 44.21           H
ATOM   4017  N   GLN B  17      20.585  91.248  48.880  1.00 34.36           N
ATOM   4018  CA  GLN B  17      21.216  90.933  47.592  1.00 35.49           C
ATOM   4019  C   GLN B  17      21.327  92.136  46.634  1.00 33.54           C
ATOM   4020  O   GLN B  17      21.346  91.973  45.416  1.00 41.46           O
ATOM   4021  CB  GLN B  17      20.568  89.692  46.943  1.00 41.69           C
ATOM   4022  CG  GLN B  17      20.882  88.396  47.706  1.00 40.95           C
ATOM   4023  CD  GLN B  17      20.750  87.203  46.763  1.00 46.30           C
ATOM   4024  OE1 GLN B  17      19.650  86.766  46.447  1.00 53.46           O
ATOM   4025  NE2 GLN B  17      21.871  86.683  46.270  1.00 61.35           N
ATOM   4026  H   GLN B  17      21.116  91.032  49.713  1.00 41.23           H
ATOM   4027  HA  GLN B  17      22.245  90.656  47.819  1.00 42.59           H
ATOM   4028  HB2 GLN B  17      19.487  89.821  46.893  1.00 50.03           H
ATOM   4029  HB3 GLN B  17      20.930  89.584  45.920  1.00 50.03           H
ATOM   4030  HG2 GLN B  17      21.887  88.434  48.128  1.00 49.14           H
ATOM   4031  HG3 GLN B  17      20.138  88.305  48.498  1.00 49.14           H
ATOM   4032 HE21 GLN B  17      22.764  87.077  46.526  1.00 73.62           H
ATOM   4033 HE22 GLN B  17      21.804  85.918  45.616  1.00 73.62           H
ATOM   4034  N   GLY B  18      21.463  93.344  47.191  1.00 40.95           N
ATOM   4035  CA  GLY B  18      21.599  94.593  46.449  1.00 29.44           C
ATOM   4036  C   GLY B  18      20.266  95.296  46.174  1.00 29.63           C
ATOM   4037  O   GLY B  18      20.260  96.257  45.407  1.00 31.05           O
ATOM   4038  H   GLY B  18      21.500  93.404  48.199  1.00 49.14           H
ATOM   4039  HA2 GLY B  18      22.224  95.272  47.028  1.00 35.32           H
ATOM   4040  HA3 GLY B  18      22.080  94.390  45.492  1.00 35.32           H
ATOM   4041  N   ALA B  19      19.160  94.854  46.798  1.00 36.68           N
ATOM   4042  CA  ALA B  19      17.851  95.491  46.660  1.00 33.60           C
ATOM   4043  C   ALA B  19      17.881  96.932  47.173  1.00 27.53           C
ATOM   4044  O   ALA B  19      18.424  97.212  48.242  1.00 33.04           O
ATOM   4045  CB  ALA B  19      16.781  94.696  47.416  1.00 35.78           C
ATOM   4046  H   ALA B  19      19.228  94.047  47.401  1.00 44.02           H
ATOM   4047  HA  ALA B  19      17.573  95.493  45.606  1.00 40.32           H
ATOM   4048  HB1 ALA B  19      15.807  95.164  47.269  1.00 42.94           H
ATOM   4049  HB2 ALA B  19      16.732  93.678  47.038  1.00 42.94           H
ATOM   4050  HB3 ALA B  19      17.003  94.676  48.482  1.00 42.94           H
ATOM   4051  N   THR B  20      17.255  97.826  46.405  1.00 30.59           N
ATOM   4052  CA  THR B  20      17.110  99.248  46.712  1.00 27.29           C
ATOM   4053  C   THR B  20      15.628  99.647  46.785  1.00 34.50           C
ATOM   4054  O   THR B  20      15.340 100.811  47.048  1.00 29.98           O
ATOM   4055  CB  THR B  20      17.842 100.097  45.656  1.00 29.96           C
ATOM   4056  OG1 THR B  20      17.299  99.863  44.370  1.00 35.55           O
ATOM   4057  CG2 THR B  20      19.346  99.814  45.605  1.00 42.11           C
ATOM   4058  H   THR B  20      16.854  97.510  45.531  1.00 36.71           H
ATOM   4059  HA  THR B  20      17.555  99.458  47.683  1.00 32.75           H
ATOM   4060  HB  THR B  20      17.716 101.150  45.911  1.00 35.96           H
ATOM   4061  HG1 THR B  20      17.531 100.601  43.801  1.00 42.66           H
ATOM   4062 HG21 THR B  20      19.813 100.478  44.877  1.00 50.53           H
ATOM   4063 HG22 THR B  20      19.790  99.972  46.587  1.00 50.53           H
ATOM   4064 HG23 THR B  20      19.522  98.789  45.282  1.00 50.53           H
ATOM   4065  N   LEU B  21      14.697  98.718  46.527  1.00 27.86           N
ATOM   4066  CA  LEU B  21      13.257  98.954  46.542  1.00 28.81           C
ATOM   4067  C   LEU B  21      12.579  97.951  47.480  1.00 34.23           C
ATOM   4068  O   LEU B  21      12.812  96.744  47.381  1.00 21.36           O
ATOM   4069  CB  LEU B  21      12.718  98.887  45.100  1.00 25.79           C
ATOM   4070  CG  LEU B  21      11.255  99.358  44.942  1.00 25.60           C
ATOM   4071  CD1 LEU B  21      11.045  99.994  43.560  1.00 31.78           C
ATOM   4072  CD2 LEU B  21      10.258  98.203  45.097  1.00 30.63           C
ATOM   4073  H   LEU B  21      15.006  97.794  46.259  1.00 33.43           H
ATOM   4074  HA  LEU B  21      13.066  99.958  46.913  1.00 34.57           H
ATOM   4075  HB2 LEU B  21      13.350  99.542  44.499  1.00 30.95           H
ATOM   4076  HB3 LEU B  21      12.821  97.877  44.699  1.00 30.95           H
ATOM   4077  HG  LEU B  21      11.026 100.103  45.704  1.00 30.72           H
ATOM   4078 HD11 LEU B  21      10.027 100.372  43.474  1.00 38.14           H
ATOM   4079 HD12 LEU B  21      11.733 100.828  43.431  1.00 38.14           H
ATOM   4080 HD13 LEU B  21      11.224  99.264  42.770  1.00 38.14           H
ATOM   4081 HD21 LEU B  21       9.242  98.575  44.975  1.00 36.76           H
ATOM   4082 HD22 LEU B  21      10.452  97.438  44.347  1.00 36.76           H
ATOM   4083 HD23 LEU B  21      10.338  97.756  46.082  1.00 36.76           H
ATOM   4084  N   ALA B  22      11.717  98.468  48.365  1.00 25.65           N
ATOM   4085  CA  ALA B  22      10.852  97.681  49.232  1.00 23.32           C
ATOM   4086  C   ALA B  22       9.385  98.034  48.981  1.00 26.27           C
ATOM   4087  O   ALA B  22       9.027  99.206  48.890  1.00 28.81           O
ATOM   4088  CB  ALA B  22      11.227  97.920  50.697  1.00 23.08           C
ATOM   4089  H   ALA B  22      11.582  99.471  48.379  1.00 30.79           H
ATOM   4090  HA  ALA B  22      11.000  96.625  49.025  1.00 27.98           H
ATOM   4091  HB1 ALA B  22      10.607  97.295  51.340  1.00 27.70           H
ATOM   4092  HB2 ALA B  22      12.273  97.662  50.861  1.00 27.70           H
ATOM   4093  HB3 ALA B  22      11.062  98.967  50.956  1.00 27.70           H
ATOM   4094  N   ILE B  23       8.537  97.006  48.909  1.00 30.70           N
ATOM   4095  CA  ILE B  23       7.087  97.125  48.983  1.00 26.03           C
ATOM   4096  C   ILE B  23       6.717  96.913  50.449  1.00 28.79           C
ATOM   4097  O   ILE B  23       7.096  95.905  51.037  1.00 30.49           O
ATOM   4098  CB  ILE B  23       6.404  96.109  48.045  1.00 25.96           C
ATOM   4099  CG1 ILE B  23       6.739  96.368  46.558  1.00 27.46           C
ATOM   4100  CG2 ILE B  23       4.880  96.110  48.262  1.00 27.37           C
ATOM   4101  CD1 ILE B  23       6.570  95.116  45.690  1.00 35.99           C
ATOM   4102  H   ILE B  23       8.918  96.071  48.954  1.00 36.84           H
ATOM   4103  HA  ILE B  23       6.796  98.123  48.664  1.00 31.24           H
ATOM   4104  HB  ILE B  23       6.775  95.122  48.318  1.00 31.15           H
ATOM   4105 HG12 ILE B  23       6.111  97.168  46.167  1.00 32.95           H
ATOM   4106 HG13 ILE B  23       7.777  96.681  46.462  1.00 32.95           H
ATOM   4107 HG21 ILE B  23       4.394  95.457  47.543  1.00 32.84           H
ATOM   4108 HG22 ILE B  23       4.643  95.747  49.261  1.00 32.84           H
ATOM   4109 HG23 ILE B  23       4.486  97.118  48.143  1.00 32.84           H
ATOM   4110 HD11 ILE B  23       6.822  95.354  44.658  1.00 43.19           H
ATOM   4111 HD12 ILE B  23       7.242  94.336  46.045  1.00 43.19           H
ATOM   4112 HD13 ILE B  23       5.546  94.752  45.726  1.00 43.19           H
ATOM   4113  N   VAL B  24       6.003  97.864  51.052  1.00 24.23           N
ATOM   4114  CA  VAL B  24       5.791  97.891  52.493  1.00 22.73           C
ATOM   4115  C   VAL B  24       4.292  97.808  52.820  1.00 34.13           C
ATOM   4116  O   VAL B  24       3.640  98.842  52.942  1.00 27.29           O
ATOM   4117  CB  VAL B  24       6.568  99.060  53.155  1.00 23.96           C
ATOM   4118  CG1 VAL B  24       8.073  98.749  53.228  1.00 27.08           C
ATOM   4119  CG2 VAL B  24       6.417 100.427  52.471  1.00 26.49           C
ATOM   4120  H   VAL B  24       5.715  98.675  50.521  1.00 29.07           H
ATOM   4121  HA  VAL B  24       6.233  96.996  52.909  1.00 27.27           H
ATOM   4122  HB  VAL B  24       6.213  99.175  54.172  1.00 28.76           H
ATOM   4123 HG11 VAL B  24       8.591  99.540  53.771  1.00 32.50           H
ATOM   4124 HG12 VAL B  24       8.239  97.816  53.762  1.00 32.50           H
ATOM   4125 HG13 VAL B  24       8.497  98.666  52.228  1.00 32.50           H
ATOM   4126 HG21 VAL B  24       6.965 101.182  53.036  1.00 31.79           H
ATOM   4127 HG22 VAL B  24       6.808 100.399  51.455  1.00 31.79           H
ATOM   4128 HG23 VAL B  24       5.373 100.715  52.457  1.00 31.79           H
ATOM   4129  N   PRO B  25       3.720  96.597  53.003  1.00 29.94           N
ATOM   4130  CA  PRO B  25       2.355  96.463  53.500  1.00 27.44           C
ATOM   4131  C   PRO B  25       2.274  96.770  54.996  1.00 26.99           C
ATOM   4132  O   PRO B  25       3.289  96.801  55.682  1.00 29.98           O
ATOM   4133  CB  PRO B  25       1.996  94.990  53.255  1.00 22.77           C
ATOM   4134  CG  PRO B  25       3.335  94.276  53.358  1.00 33.40           C
ATOM   4135  CD  PRO B  25       4.297  95.284  52.729  1.00 32.58           C
ATOM   4136  HA  PRO B  25       1.664  97.053  52.915  1.00 32.93           H
ATOM   4137  HB2 PRO B  25       1.246  94.580  53.933  1.00 27.32           H
ATOM   4138  HB3 PRO B  25       1.647  94.900  52.229  1.00 27.32           H
ATOM   4139  HG2 PRO B  25       3.565  94.071  54.403  1.00 40.07           H
ATOM   4140  HG3 PRO B  25       3.336  93.356  52.774  1.00 40.07           H
ATOM   4141  HD2 PRO B  25       5.273  95.144  53.185  1.00 39.10           H
ATOM   4142  HD3 PRO B  25       4.331  95.121  51.651  1.00 39.10           H
ATOM   4143  N   GLY B  26       1.064  96.989  55.515  1.00 26.76           N
ATOM   4144  CA  GLY B  26       0.853  97.090  56.957  1.00 24.95           C
ATOM   4145  C   GLY B  26       0.924  95.718  57.622  1.00 26.28           C
ATOM   4146  O   GLY B  26       1.514  95.582  58.688  1.00 31.75           O
ATOM   4147  H   GLY B  26       0.265  97.029  54.904  1.00 32.11           H
ATOM   4148  HA2 GLY B  26       1.629  97.720  57.389  1.00 29.94           H
ATOM   4149  HA3 GLY B  26      -0.115  97.531  57.175  1.00 29.94           H
ATOM   4150  N   ASP B  27       0.288  94.718  57.005  1.00 31.98           N
ATOM   4151  CA  ASP B  27       0.012  93.438  57.638  1.00 23.67           C
ATOM   4152  C   ASP B  27       1.159  92.438  57.372  1.00 24.16           C
ATOM   4153  O   ASP B  27       1.422  92.150  56.200  1.00 26.59           O
ATOM   4154  CB  ASP B  27      -1.330  92.957  57.064  1.00 29.77           C
ATOM   4155  CG  ASP B  27      -1.861  91.648  57.642  1.00 31.08           C
ATOM   4156  OD1 ASP B  27      -1.215  91.098  58.558  1.00 28.97           O
ATOM   4157  OD2 ASP B  27      -2.925  91.222  57.147  1.00 49.56           O1-
ATOM   4158  H   ASP B  27      -0.111  94.874  56.096  1.00 38.38           H
ATOM   4159  HA  ASP B  27      -0.141  93.605  58.695  1.00 28.41           H
ATOM   4160  HB2 ASP B  27      -2.097  93.717  57.215  1.00 35.72           H
ATOM   4161  HB3 ASP B  27      -1.273  92.867  55.981  1.00 35.72           H
ATOM   4162  N   PRO B  28       1.801  91.855  58.410  1.00 26.59           N
ATOM   4163  CA  PRO B  28       2.778  90.768  58.250  1.00 27.76           C
ATOM   4164  C   PRO B  28       2.227  89.512  57.560  1.00 36.64           C
ATOM   4165  O   PRO B  28       2.988  88.804  56.900  1.00 34.02           O
ATOM   4166  CB  PRO B  28       3.215  90.412  59.681  1.00 30.49           C
ATOM   4167  CG  PRO B  28       2.114  90.963  60.580  1.00 31.38           C
ATOM   4168  CD  PRO B  28       1.668  92.205  59.821  1.00 26.31           C
ATOM   4169  HA  PRO B  28       3.659  91.121  57.722  1.00 33.32           H
ATOM   4170  HB2 PRO B  28       3.396  89.351  59.853  1.00 36.59           H
ATOM   4171  HB3 PRO B  28       4.125  90.972  59.890  1.00 36.59           H
ATOM   4172  HG2 PRO B  28       1.309  90.234  60.677  1.00 37.65           H
ATOM   4173  HG3 PRO B  28       2.501  91.247  61.559  1.00 37.65           H
ATOM   4174  HD2 PRO B  28       0.641  92.412  60.114  1.00 31.57           H
ATOM   4175  HD3 PRO B  28       2.323  93.044  60.057  1.00 31.57           H
ATOM   4176  N   ASP B  29       0.918  89.260  57.663  1.00 38.56           N
ATOM   4177  CA  ASP B  29       0.237  88.115  57.061  1.00 30.26           C
ATOM   4178  C   ASP B  29       0.075  88.266  55.537  1.00 29.51           C
ATOM   4179  O   ASP B  29      -0.170  87.279  54.841  1.00 36.66           O
ATOM   4180  CB  ASP B  29      -1.135  87.923  57.730  1.00 39.10           C
ATOM   4181  CG  ASP B  29      -1.098  87.804  59.257  1.00 40.56           C
ATOM   4182  OD1 ASP B  29      -2.144  88.089  59.882  1.00 39.32           O
ATOM   4183  OD2 ASP B  29      -0.042  87.395  59.786  1.00 37.81           O1-
ATOM   4184  H   ASP B  29       0.356  89.872  58.243  1.00 46.27           H
ATOM   4185  HA  ASP B  29       0.834  87.221  57.249  1.00 36.31           H
ATOM   4186  HB2 ASP B  29      -1.845  88.695  57.436  1.00 46.92           H
ATOM   4187  HB3 ASP B  29      -1.555  86.992  57.348  1.00 46.92           H
ATOM   4188  N   ARG B  30       0.170  89.503  55.021  1.00 31.13           N
ATOM   4189  CA  ARG B  30       0.017  89.837  53.602  1.00 29.62           C
ATOM   4190  C   ARG B  30       1.354  89.836  52.850  1.00 29.51           C
ATOM   4191  O   ARG B  30       1.348  89.873  51.623  1.00 34.57           O
ATOM   4192  CB  ARG B  30      -0.711  91.187  53.493  1.00 45.56           C
ATOM   4193  CG  ARG B  30      -1.691  91.285  52.309  1.00 60.55           C
ATOM   4194  CD  ARG B  30      -2.051  92.732  51.936  1.00 48.82           C
ATOM   4195  NE  ARG B  30      -2.314  93.553  53.132  1.00 75.55           N
ATOM   4196  CZ  ARG B  30      -1.926  94.821  53.315  1.00 62.37           C
ATOM   4197  NH1 ARG B  30      -1.445  95.557  52.315  1.00 33.53           N
ATOM   4198  NH2 ARG B  30      -2.018  95.358  54.528  1.00 41.51           N1+
ATOM   4199  H   ARG B  30       0.368  90.265  55.659  1.00 37.35           H
ATOM   4200  HA  ARG B  30      -0.611  89.078  53.145  1.00 35.54           H
ATOM   4201  HB2 ARG B  30      -1.329  91.297  54.384  1.00 54.68           H
ATOM   4202  HB3 ARG B  30       0.009  92.007  53.487  1.00 54.68           H
ATOM   4203  HG2 ARG B  30      -1.222  90.837  51.434  1.00 72.66           H
ATOM   4204  HG3 ARG B  30      -2.598  90.722  52.533  1.00 72.66           H
ATOM   4205  HD2 ARG B  30      -1.229  93.153  51.361  1.00 58.58           H
ATOM   4206  HD3 ARG B  30      -2.937  92.730  51.302  1.00 58.58           H
ATOM   4207  HE  ARG B  30      -2.707  93.062  53.923  1.00 90.66           H
ATOM   4208 HH11 ARG B  30      -1.386  95.149  51.393  1.00 40.23           H
ATOM   4209 HH12 ARG B  30      -1.153  96.514  52.462  1.00 40.23           H
ATOM   4210 HH21 ARG B  30      -2.377  94.810  55.296  1.00 49.81           H
ATOM   4211 HH22 ARG B  30      -1.736  96.312  54.677  1.00 49.81           H
ATOM   4212  N   VAL B  31       2.483  89.814  53.570  1.00 35.45           N
ATOM   4213  CA  VAL B  31       3.828  89.883  52.994  1.00 35.02           C
ATOM   4214  C   VAL B  31       4.074  88.722  52.026  1.00 38.07           C
ATOM   4215  O   VAL B  31       4.544  88.958  50.914  1.00 35.09           O
ATOM   4216  CB  VAL B  31       4.890  89.935  54.113  1.00 30.26           C
ATOM   4217  CG1 VAL B  31       6.321  89.897  53.563  1.00 30.25           C
ATOM   4218  CG2 VAL B  31       4.751  91.215  54.939  1.00 29.90           C
ATOM   4219  H   VAL B  31       2.411  89.781  54.578  1.00 42.54           H
ATOM   4220  HA  VAL B  31       3.901  90.812  52.427  1.00 42.03           H
ATOM   4221  HB  VAL B  31       4.765  89.080  54.778  1.00 36.31           H
ATOM   4222 HG11 VAL B  31       7.037  89.917  54.383  1.00 36.30           H
ATOM   4223 HG12 VAL B  31       6.475  88.988  52.989  1.00 36.30           H
ATOM   4224 HG13 VAL B  31       6.500  90.751  52.918  1.00 36.30           H
ATOM   4225 HG21 VAL B  31       5.454  91.199  55.770  1.00 35.88           H
ATOM   4226 HG22 VAL B  31       4.956  92.086  54.319  1.00 35.88           H
ATOM   4227 HG23 VAL B  31       3.748  91.292  55.349  1.00 35.88           H
ATOM   4228  N   GLU B  32       3.753  87.487  52.439  1.00 39.86           N
ATOM   4229  CA  GLU B  32       3.932  86.303  51.604  1.00 43.13           C
ATOM   4230  C   GLU B  32       3.071  86.373  50.331  1.00 35.09           C
ATOM   4231  O   GLU B  32       3.544  85.985  49.267  1.00 41.85           O
ATOM   4232  CB  GLU B  32       3.640  85.034  52.420  1.00 41.03           C
ATOM   4233  CG  GLU B  32       3.904  83.758  51.604  1.00 48.73           C
ATOM   4234  CD  GLU B  32       3.676  82.444  52.354  1.00 39.51           C
ATOM   4235  OE1 GLU B  32       4.147  81.410  51.829  1.00 41.81           O
ATOM   4236  OE2 GLU B  32       3.029  82.481  53.423  1.00 47.91           O1-
ATOM   4237  H   GLU B  32       3.382  87.357  53.369  1.00 47.83           H
ATOM   4238  HA  GLU B  32       4.981  86.269  51.308  1.00 51.76           H
ATOM   4239  HB2 GLU B  32       4.272  85.023  53.308  1.00 49.24           H
ATOM   4240  HB3 GLU B  32       2.596  85.045  52.731  1.00 49.24           H
ATOM   4241  HG2 GLU B  32       3.249  83.740  50.735  1.00 58.47           H
ATOM   4242  HG3 GLU B  32       4.908  83.768  51.187  1.00 58.47           H
ATOM   4243  N   LYS B  33       1.820  86.857  50.431  1.00 32.35           N
ATOM   4244  CA  LYS B  33       0.904  87.006  49.293  1.00 35.62           C
ATOM   4245  C   LYS B  33       1.434  87.950  48.212  1.00 32.70           C
ATOM   4246  O   LYS B  33       1.217  87.698  47.029  1.00 48.75           O
ATOM   4247  CB  LYS B  33      -0.478  87.484  49.760  1.00 43.72           C
ATOM   4248  CG  LYS B  33      -1.290  86.383  50.449  1.00 58.75           C
ATOM   4249  CD  LYS B  33      -2.663  86.899  50.916  1.00 56.59           C
ATOM   4250  CE  LYS B  33      -3.015  86.454  52.340  1.00 54.40           C
ATOM   4251  NZ  LYS B  33      -2.763  87.517  53.327  1.00 50.24           N1+
ATOM   4252  H   LYS B  33       1.498  87.162  51.339  1.00 38.82           H
ATOM   4253  HA  LYS B  33       0.783  86.031  48.820  1.00 42.74           H
ATOM   4254  HB2 LYS B  33      -0.377  88.340  50.424  1.00 52.46           H
ATOM   4255  HB3 LYS B  33      -1.050  87.806  48.890  1.00 52.46           H
ATOM   4256  HG2 LYS B  33      -1.464  85.581  49.733  1.00 70.50           H
ATOM   4257  HG3 LYS B  33      -0.734  85.975  51.293  1.00 70.50           H
ATOM   4258  HD2 LYS B  33      -2.715  87.990  50.850  1.00 67.91           H
ATOM   4259  HD3 LYS B  33      -3.440  86.494  50.269  1.00 67.91           H
ATOM   4260  HE2 LYS B  33      -4.056  86.137  52.416  1.00 65.28           H
ATOM   4261  HE3 LYS B  33      -2.370  85.616  52.609  1.00 65.28           H
ATOM   4262  HZ1 LYS B  33      -3.394  87.440  54.104  1.00 60.29           H
ATOM   4263  HZ2 LYS B  33      -1.828  87.469  53.697  1.00 60.29           H
ATOM   4264  HZ3 LYS B  33      -2.897  88.423  52.920  1.00 60.29           H
ATOM   4265  N   ILE B  34       2.107  89.033  48.615  1.00 45.97           N
ATOM   4266  CA  ILE B  34       2.692  90.023  47.710  1.00 38.57           C
ATOM   4267  C   ILE B  34       3.986  89.478  47.093  1.00 36.26           C
ATOM   4268  O   ILE B  34       4.217  89.660  45.899  1.00 38.39           O
ATOM   4269  CB  ILE B  34       2.913  91.354  48.465  1.00 29.99           C
ATOM   4270  CG1 ILE B  34       1.592  91.993  48.950  1.00 37.22           C
ATOM   4271  CG2 ILE B  34       3.692  92.373  47.613  1.00 30.42           C
ATOM   4272  CD1 ILE B  34       1.774  92.895  50.175  1.00 34.13           C
ATOM   4273  H   ILE B  34       2.225  89.183  49.607  1.00 55.16           H
ATOM   4274  HA  ILE B  34       1.987  90.213  46.900  1.00 46.28           H
ATOM   4275  HB  ILE B  34       3.514  91.124  49.341  1.00 35.99           H
ATOM   4276 HG12 ILE B  34       1.156  92.582  48.149  1.00 44.67           H
ATOM   4277 HG13 ILE B  34       0.874  91.222  49.222  1.00 44.67           H
ATOM   4278 HG21 ILE B  34       3.796  93.312  48.150  1.00 36.50           H
ATOM   4279 HG22 ILE B  34       4.692  92.004  47.397  1.00 36.50           H
ATOM   4280 HG23 ILE B  34       3.169  92.557  46.674  1.00 36.50           H
ATOM   4281 HD11 ILE B  34       0.815  93.332  50.446  1.00 40.95           H
ATOM   4282 HD12 ILE B  34       2.147  92.310  51.012  1.00 40.95           H
ATOM   4283 HD13 ILE B  34       2.476  93.698  49.962  1.00 40.95           H
ATOM   4284  N   ALA B  35       4.831  88.827  47.905  1.00 39.09           N
ATOM   4285  CA  ALA B  35       6.067  88.198  47.450  1.00 34.92           C
ATOM   4286  C   ALA B  35       5.801  87.070  46.443  1.00 45.01           C
ATOM   4287  O   ALA B  35       6.550  86.936  45.479  1.00 41.38           O
ATOM   4288  CB  ALA B  35       6.864  87.703  48.660  1.00 34.77           C
ATOM   4289  H   ALA B  35       4.592  88.735  48.883  1.00 46.91           H
ATOM   4290  HA  ALA B  35       6.668  88.957  46.956  1.00 41.90           H
ATOM   4291  HB1 ALA B  35       7.815  87.285  48.330  1.00 41.72           H
ATOM   4292  HB2 ALA B  35       7.064  88.535  49.335  1.00 41.72           H
ATOM   4293  HB3 ALA B  35       6.305  86.937  49.195  1.00 41.72           H
ATOM   4294  N   ALA B  36       4.737  86.280  46.657  1.00 49.23           N
ATOM   4295  CA  ALA B  36       4.321  85.173  45.796  1.00 39.70           C
ATOM   4296  C   ALA B  36       3.862  85.607  44.400  1.00 31.40           C
ATOM   4297  O   ALA B  36       3.791  84.769  43.503  1.00 40.94           O
ATOM   4298  CB  ALA B  36       3.217  84.376  46.497  1.00 39.85           C
ATOM   4299  H   ALA B  36       4.167  86.459  47.473  1.00 59.07           H
ATOM   4300  HA  ALA B  36       5.170  84.510  45.663  1.00 47.64           H
ATOM   4301  HB1 ALA B  36       2.920  83.529  45.880  1.00 47.82           H
ATOM   4302  HB2 ALA B  36       3.577  84.001  47.454  1.00 47.82           H
ATOM   4303  HB3 ALA B  36       2.347  85.010  46.664  1.00 47.82           H
ATOM   4304  N   LEU B  37       3.531  86.893  44.223  1.00 41.95           N
ATOM   4305  CA  LEU B  37       3.222  87.492  42.925  1.00 38.08           C
ATOM   4306  C   LEU B  37       4.465  87.703  42.046  1.00 33.53           C
ATOM   4307  O   LEU B  37       4.335  88.021  40.865  1.00 39.94           O
ATOM   4308  CB  LEU B  37       2.503  88.833  43.160  1.00 47.50           C
ATOM   4309  CG  LEU B  37       1.110  88.872  42.517  1.00 59.64           C
ATOM   4310  CD1 LEU B  37       0.105  88.113  43.398  1.00 48.69           C
ATOM   4311  CD2 LEU B  37       0.708  90.337  42.335  1.00 47.51           C
ATOM   4312  H   LEU B  37       3.581  87.514  45.018  1.00 50.33           H
ATOM   4313  HA  LEU B  37       2.556  86.814  42.391  1.00 45.69           H
ATOM   4314  HB2 LEU B  37       2.403  89.047  44.224  1.00 57.00           H
ATOM   4315  HB3 LEU B  37       3.108  89.631  42.727  1.00 57.00           H
ATOM   4316  HG  LEU B  37       1.156  88.396  41.537  1.00 71.57           H
ATOM   4317 HD11 LEU B  37      -0.884  88.147  42.944  1.00 58.43           H
ATOM   4318 HD12 LEU B  37       0.405  87.071  43.497  1.00 58.43           H
ATOM   4319 HD13 LEU B  37       0.057  88.562  44.389  1.00 58.43           H
ATOM   4320 HD21 LEU B  37      -0.355  90.403  42.123  1.00 57.01           H
ATOM   4321 HD22 LEU B  37       0.938  90.898  43.237  1.00 57.01           H
ATOM   4322 HD23 LEU B  37       1.271  90.768  41.508  1.00 57.01           H
ATOM   4323  N   MET B  38       5.651  87.589  42.647  1.00 37.76           N
ATOM   4324  CA  MET B  38       6.953  87.739  42.016  1.00 54.24           C
ATOM   4325  C   MET B  38       7.692  86.394  41.970  1.00 52.22           C
ATOM   4326  O   MET B  38       7.288  85.422  42.613  1.00 44.40           O
ATOM   4327  CB  MET B  38       7.742  88.806  42.790  1.00 43.23           C
ATOM   4328  CG  MET B  38       7.128  90.198  42.619  1.00 55.58           C
ATOM   4329  SD  MET B  38       8.015  91.506  43.500  1.00 42.07           S
ATOM   4330  CE  MET B  38       7.248  91.341  45.126  1.00 36.43           C
ATOM   4331  H   MET B  38       5.655  87.329  43.624  1.00 45.31           H
ATOM   4332  HA  MET B  38       6.829  88.091  40.991  1.00 65.09           H
ATOM   4333  HB2 MET B  38       7.733  88.560  43.849  1.00 51.88           H
ATOM   4334  HB3 MET B  38       8.775  88.824  42.446  1.00 51.88           H
ATOM   4335  HG2 MET B  38       7.084  90.451  41.564  1.00 66.69           H
ATOM   4336  HG3 MET B  38       6.106  90.172  42.994  1.00 66.69           H
ATOM   4337  HE1 MET B  38       7.709  92.052  45.809  1.00 43.72           H
ATOM   4338  HE2 MET B  38       6.179  91.544  45.048  1.00 43.72           H
ATOM   4339  HE3 MET B  38       7.401  90.328  45.493  1.00 43.72           H
ATOM   4340  N   ASP B  39       8.771  86.334  41.183  1.00 47.29           N
ATOM   4341  CA  ASP B  39       9.559  85.123  40.979  1.00 47.27           C
ATOM   4342  C   ASP B  39      10.397  84.790  42.225  1.00 46.39           C
ATOM   4343  O   ASP B  39      10.949  85.678  42.870  1.00 49.45           O
ATOM   4344  CB  ASP B  39      10.488  85.301  39.769  1.00 47.38           C
ATOM   4345  CG  ASP B  39       9.769  85.767  38.508  1.00 37.04           C
ATOM   4346  OD1 ASP B  39       8.739  85.145  38.168  1.00 54.62           O
ATOM   4347  OD2 ASP B  39      10.287  86.712  37.874  1.00 45.90           O1-
ATOM   4348  H   ASP B  39       9.088  87.173  40.716  1.00 56.75           H
ATOM   4349  HA  ASP B  39       8.885  84.291  40.763  1.00 56.72           H
ATOM   4350  HB2 ASP B  39      11.301  85.982  40.002  1.00 56.85           H
ATOM   4351  HB3 ASP B  39      10.910  84.318  39.557  1.00 56.85           H
ATOM   4352  N   LYS B  40      10.513  83.492  42.541  1.00 52.45           N
ATOM   4353  CA  LYS B  40      11.410  82.932  43.565  1.00 45.58           C
ATOM   4354  C   LYS B  40      11.299  83.647  44.929  1.00 46.35           C
ATOM   4355  O   LYS B  40      12.310  84.144  45.433  1.00 47.65           O
ATOM   4356  CB  LYS B  40      12.867  82.907  43.061  1.00 43.96           C
ATOM   4357  CG  LYS B  40      13.075  82.186  41.715  1.00 40.01           C
ATOM   4358  CD  LYS B  40      14.008  82.961  40.768  1.00 54.26           C
ATOM   4359  CE  LYS B  40      15.380  82.296  40.643  1.00 68.20           C
ATOM   4360  NZ  LYS B  40      15.654  81.919  39.246  1.00 70.13           N1+
ATOM   4361  H   LYS B  40       9.995  82.830  41.982  1.00 62.94           H
ATOM   4362  HA  LYS B  40      11.100  81.900  43.734  1.00 54.70           H
ATOM   4363  HB2 LYS B  40      13.224  83.935  43.003  1.00 52.75           H
ATOM   4364  HB3 LYS B  40      13.478  82.395  43.807  1.00 52.75           H
ATOM   4365  HG2 LYS B  40      13.459  81.185  41.909  1.00 48.01           H
ATOM   4366  HG3 LYS B  40      12.126  82.060  41.197  1.00 48.01           H
ATOM   4367  HD2 LYS B  40      13.529  83.039  39.792  1.00 65.11           H
ATOM   4368  HD3 LYS B  40      14.166  83.979  41.120  1.00 65.11           H
ATOM   4369  HE2 LYS B  40      16.140  83.003  40.981  1.00 81.84           H
ATOM   4370  HE3 LYS B  40      15.427  81.412  41.281  1.00 81.84           H
ATOM   4371  HZ1 LYS B  40      16.540  81.441  39.187  1.00 84.16           H
ATOM   4372  HZ2 LYS B  40      14.910  81.325  38.909  1.00 84.16           H
ATOM   4373  HZ3 LYS B  40      15.682  82.765  38.690  1.00 84.16           H
ATOM   4374  N   PRO B  41      10.114  83.681  45.562  1.00 35.00           N
ATOM   4375  CA  PRO B  41       9.970  84.304  46.870  1.00 36.43           C
ATOM   4376  C   PRO B  41      10.606  83.439  47.967  1.00 44.77           C
ATOM   4377  O   PRO B  41      10.548  82.209  47.926  1.00 56.80           O
ATOM   4378  CB  PRO B  41       8.449  84.409  47.040  1.00 45.58           C
ATOM   4379  CG  PRO B  41       7.920  83.185  46.300  1.00 48.51           C
ATOM   4380  CD  PRO B  41       8.846  83.140  45.090  1.00 46.49           C
ATOM   4381  HA  PRO B  41      10.350  85.323  46.868  1.00 43.72           H
ATOM   4382  HB2 PRO B  41       8.089  84.478  48.061  1.00 54.70           H
ATOM   4383  HB3 PRO B  41       8.138  85.293  46.488  1.00 54.70           H
ATOM   4384  HG2 PRO B  41       7.985  82.296  46.928  1.00 58.21           H
ATOM   4385  HG3 PRO B  41       6.900  83.335  45.956  1.00 58.21           H
ATOM   4386  HD2 PRO B  41       8.940  82.105  44.763  1.00 55.79           H
ATOM   4387  HD3 PRO B  41       8.440  83.781  44.308  1.00 55.79           H
ATOM   4388  N   VAL B  42      11.213  84.107  48.953  1.00 34.73           N
ATOM   4389  CA  VAL B  42      11.943  83.497  50.060  1.00 40.11           C
ATOM   4390  C   VAL B  42      11.704  84.340  51.312  1.00 32.67           C
ATOM   4391  O   VAL B  42      11.883  85.556  51.282  1.00 47.86           O
ATOM   4392  CB  VAL B  42      13.457  83.413  49.738  1.00 48.58           C
ATOM   4393  CG1 VAL B  42      14.238  82.806  50.915  1.00 41.62           C
ATOM   4394  CG2 VAL B  42      13.754  82.557  48.497  1.00 48.06           C
ATOM   4395  H   VAL B  42      11.232  85.117  48.904  1.00 41.67           H
ATOM   4396  HA  VAL B  42      11.562  82.489  50.232  1.00 48.13           H
ATOM   4397  HB  VAL B  42      13.834  84.420  49.557  1.00 58.29           H
ATOM   4398 HG11 VAL B  42      15.294  82.727  50.660  1.00 49.94           H
ATOM   4399 HG12 VAL B  42      14.154  83.443  51.793  1.00 49.94           H
ATOM   4400 HG13 VAL B  42      13.851  81.814  51.151  1.00 49.94           H
ATOM   4401 HG21 VAL B  42      14.830  82.495  48.334  1.00 57.68           H
ATOM   4402 HG22 VAL B  42      13.352  81.552  48.626  1.00 57.68           H
ATOM   4403 HG23 VAL B  42      13.310  83.010  47.614  1.00 57.68           H
ATOM   4404  N   LYS B  43      11.349  83.685  52.422  1.00 38.59           N
ATOM   4405  CA  LYS B  43      11.234  84.316  53.733  1.00 37.25           C
ATOM   4406  C   LYS B  43      12.626  84.582  54.302  1.00 45.84           C
ATOM   4407  O   LYS B  43      13.425  83.656  54.434  1.00 34.33           O
ATOM   4408  CB  LYS B  43      10.425  83.401  54.659  1.00 33.89           C
ATOM   4409  CG  LYS B  43      10.049  84.113  55.963  1.00 35.78           C
ATOM   4410  CD  LYS B  43       9.177  83.208  56.834  1.00 43.46           C
ATOM   4411  CE  LYS B  43       8.638  83.990  58.030  1.00 47.10           C
ATOM   4412  NZ  LYS B  43       8.265  83.095  59.139  1.00 51.92           N1+
ATOM   4413  H   LYS B  43      11.206  82.687  52.368  1.00 46.31           H
ATOM   4414  HA  LYS B  43      10.692  85.257  53.620  1.00 44.70           H
ATOM   4415  HB2 LYS B  43       9.511  83.099  54.152  1.00 40.67           H
ATOM   4416  HB3 LYS B  43      11.000  82.502  54.883  1.00 40.67           H
ATOM   4417  HG2 LYS B  43      10.955  84.369  56.511  1.00 42.93           H
ATOM   4418  HG3 LYS B  43       9.510  85.031  55.737  1.00 42.93           H
ATOM   4419  HD2 LYS B  43       8.339  82.833  56.246  1.00 52.15           H
ATOM   4420  HD3 LYS B  43       9.773  82.363  57.178  1.00 52.15           H
ATOM   4421  HE2 LYS B  43       9.399  84.695  58.366  1.00 56.52           H
ATOM   4422  HE3 LYS B  43       7.760  84.553  57.712  1.00 56.52           H
ATOM   4423  HZ1 LYS B  43       7.895  83.642  59.906  1.00 62.31           H
ATOM   4424  HZ2 LYS B  43       7.562  82.440  58.826  1.00 62.31           H
ATOM   4425  HZ3 LYS B  43       9.083  82.590  59.453  1.00 62.31           H
ATOM   4426  N   LEU B  44      12.886  85.840  54.666  1.00 42.95           N
ATOM   4427  CA  LEU B  44      14.142  86.263  55.276  1.00 32.60           C
ATOM   4428  C   LEU B  44      14.071  86.264  56.802  1.00 37.95           C
ATOM   4429  O   LEU B  44      14.977  85.738  57.446  1.00 36.74           O
ATOM   4430  CB  LEU B  44      14.557  87.640  54.739  1.00 38.81           C
ATOM   4431  CG  LEU B  44      15.023  87.660  53.271  1.00 42.09           C
ATOM   4432  CD1 LEU B  44      15.399  89.106  52.919  1.00 40.83           C
ATOM   4433  CD2 LEU B  44      16.229  86.734  53.055  1.00 40.64           C
ATOM   4434  H   LEU B  44      12.163  86.539  54.555  1.00 51.54           H
ATOM   4435  HA  LEU B  44      14.917  85.546  55.009  1.00 39.12           H
ATOM   4436  HB2 LEU B  44      13.716  88.328  54.845  1.00 46.57           H
ATOM   4437  HB3 LEU B  44      15.372  88.007  55.364  1.00 46.57           H
ATOM   4438  HG  LEU B  44      14.198  87.335  52.637  1.00 50.51           H
ATOM   4439 HD11 LEU B  44      15.903  89.141  51.957  1.00 48.99           H
ATOM   4440 HD12 LEU B  44      14.498  89.716  52.870  1.00 48.99           H
ATOM   4441 HD13 LEU B  44      16.072  89.522  53.664  1.00 48.99           H
ATOM   4442 HD21 LEU B  44      16.651  86.899  52.069  1.00 48.77           H
ATOM   4443 HD22 LEU B  44      16.995  86.927  53.805  1.00 48.77           H
ATOM   4444 HD23 LEU B  44      15.920  85.693  53.117  1.00 48.77           H
ATOM   4445  N   ALA B  45      13.020  86.863  57.376  1.00 32.85           N
ATOM   4446  CA  ALA B  45      12.893  87.059  58.816  1.00 32.06           C
ATOM   4447  C   ALA B  45      11.436  87.282  59.231  1.00 36.58           C
ATOM   4448  O   ALA B  45      10.584  87.618  58.406  1.00 35.24           O
ATOM   4449  CB  ALA B  45      13.761  88.256  59.228  1.00 35.74           C
ATOM   4450  H   ALA B  45      12.310  87.278  56.788  1.00 39.43           H
ATOM   4451  HA  ALA B  45      13.263  86.175  59.336  1.00 38.47           H
ATOM   4452  HB1 ALA B  45      13.682  88.422  60.302  1.00 42.89           H
ATOM   4453  HB2 ALA B  45      14.806  88.065  58.986  1.00 42.89           H
ATOM   4454  HB3 ALA B  45      13.434  89.153  58.704  1.00 42.89           H
ATOM   4455  N   SER B  46      11.164  87.070  60.523  1.00 36.42           N
ATOM   4456  CA  SER B  46       9.908  87.432  61.168  1.00 33.98           C
ATOM   4457  C   SER B  46      10.209  87.667  62.650  1.00 35.67           C
ATOM   4458  O   SER B  46      10.569  86.736  63.373  1.00 35.36           O
ATOM   4459  CB  SER B  46       8.855  86.339  60.940  1.00 46.39           C
ATOM   4460  OG  SER B  46       7.562  86.769  61.325  1.00 40.82           O
ATOM   4461  H   SER B  46      11.915  86.763  61.127  1.00 43.71           H
ATOM   4462  HA  SER B  46       9.555  88.356  60.715  1.00 40.78           H
ATOM   4463  HB2 SER B  46       8.845  86.046  59.891  1.00 55.66           H
ATOM   4464  HB3 SER B  46       9.141  85.473  61.533  1.00 55.66           H
ATOM   4465  HG  SER B  46       7.284  87.477  60.728  1.00 48.99           H
ATOM   4466  N   HIS B  47      10.088  88.929  63.068  1.00 30.01           N
ATOM   4467  CA  HIS B  47      10.293  89.406  64.431  1.00 36.35           C
ATOM   4468  C   HIS B  47       9.262  90.491  64.727  1.00 34.28           C
ATOM   4469  O   HIS B  47       9.134  91.437  63.950  1.00 34.41           O
ATOM   4470  CB  HIS B  47      11.705  89.988  64.580  1.00 37.74           C
ATOM   4471  CG  HIS B  47      12.793  88.971  64.386  1.00 44.79           C
ATOM   4472  ND1 HIS B  47      13.106  87.948  65.248  1.00 39.61           N
ATOM   4473  CD2 HIS B  47      13.598  88.838  63.289  1.00 31.48           C
ATOM   4474  CE1 HIS B  47      14.083  87.223  64.682  1.00 34.91           C
ATOM   4475  NE2 HIS B  47      14.426  87.729  63.486  1.00 35.92           N
ATOM   4476  H   HIS B  47       9.806  89.629  62.394  1.00 36.01           H
ATOM   4477  HA  HIS B  47      10.165  88.586  65.141  1.00 43.62           H
ATOM   4478  HB2 HIS B  47      11.806  90.410  65.581  1.00 45.29           H
ATOM   4479  HB3 HIS B  47      11.839  90.791  63.854  1.00 45.29           H
ATOM   4480  HD1 HIS B  47      12.657  87.767  66.135  1.00 47.54           H
ATOM   4481  HD2 HIS B  47      13.572  89.467  62.413  1.00 37.77           H
ATOM   4482  HE1 HIS B  47      14.523  86.339  65.121  1.00 41.89           H
ATOM   4483  N   ARG B  48       8.546  90.353  65.852  1.00 33.36           N
ATOM   4484  CA  ARG B  48       7.471  91.257  66.261  1.00 37.10           C
ATOM   4485  C   ARG B  48       6.395  91.318  65.160  1.00 31.01           C
ATOM   4486  O   ARG B  48       5.918  90.270  64.739  1.00 39.96           O
ATOM   4487  CB  ARG B  48       8.040  92.625  66.674  1.00 34.67           C
ATOM   4488  CG  ARG B  48       8.919  92.597  67.923  1.00 26.98           C
ATOM   4489  CD  ARG B  48       9.454  94.006  68.147  1.00 25.91           C
ATOM   4490  NE  ARG B  48      10.098  94.154  69.454  1.00 35.71           N
ATOM   4491  CZ  ARG B  48       9.527  94.665  70.546  1.00 35.82           C
ATOM   4492  NH1 ARG B  48       8.264  95.087  70.576  1.00 40.47           N
ATOM   4493  NH2 ARG B  48      10.256  94.760  71.647  1.00 30.88           N1+
ATOM   4494  H   ARG B  48       8.703  89.537  66.432  1.00 40.03           H
ATOM   4495  HA  ARG B  48       6.999  90.820  67.141  1.00 44.52           H
ATOM   4496  HB2 ARG B  48       8.587  93.078  65.847  1.00 41.61           H
ATOM   4497  HB3 ARG B  48       7.201  93.264  66.914  1.00 41.61           H
ATOM   4498  HG2 ARG B  48       8.331  92.289  68.782  1.00 32.37           H
ATOM   4499  HG3 ARG B  48       9.753  91.913  67.782  1.00 32.37           H
ATOM   4500  HD2 ARG B  48      10.185  94.228  67.371  1.00 31.10           H
ATOM   4501  HD3 ARG B  48       8.634  94.714  68.056  1.00 31.10           H
ATOM   4502  HE  ARG B  48      11.053  93.835  69.526  1.00 42.85           H
ATOM   4503 HH11 ARG B  48       7.692  95.015  69.742  1.00 48.56           H
ATOM   4504 HH12 ARG B  48       7.869  95.478  71.416  1.00 48.56           H
ATOM   4505 HH21 ARG B  48      11.218  94.448  71.637  1.00 37.05           H
ATOM   4506 HH22 ARG B  48       9.855  95.151  72.479  1.00 37.05           H
ATOM   4507  N   GLU B  49       6.043  92.513  64.674  1.00 28.78           N
ATOM   4508  CA  GLU B  49       5.093  92.753  63.592  1.00 36.30           C
ATOM   4509  C   GLU B  49       5.734  92.946  62.190  1.00 26.34           C
ATOM   4510  O   GLU B  49       5.059  93.253  61.227  1.00 30.26           O
ATOM   4511  CB  GLU B  49       4.277  94.043  63.852  1.00 32.58           C
ATOM   4512  CG  GLU B  49       5.122  95.317  63.903  1.00 31.92           C
ATOM   4513  CD  GLU B  49       5.300  95.835  65.344  1.00 29.17           C
ATOM   4514  OE1 GLU B  49       5.019  97.039  65.574  1.00 41.96           O
ATOM   4515  OE2 GLU B  49       5.795  95.047  66.168  1.00 33.38           O1-
ATOM   4516  H   GLU B  49       6.342  93.324  65.199  1.00 34.53           H
ATOM   4517  HA  GLU B  49       4.364  91.905  63.490  1.00 43.56           H
ATOM   4518  HB2 GLU B  49       3.516  94.136  63.047  1.00 39.10           H
ATOM   4519  HB3 GLU B  49       3.713  93.914  64.803  1.00 39.10           H
ATOM   4520  HG2 GLU B  49       6.137  95.154  63.504  1.00 38.30           H
ATOM   4521  HG3 GLU B  49       4.681  96.089  63.261  1.00 38.30           H
ATOM   4522  N   PHE B  50       7.069  92.765  62.137  1.00 26.92           N
ATOM   4523  CA  PHE B  50       7.950  92.920  60.983  1.00 24.19           C
ATOM   4524  C   PHE B  50       8.267  91.539  60.394  1.00 28.75           C
ATOM   4525  O   PHE B  50       9.073  90.791  60.946  1.00 35.66           O
ATOM   4526  CB  PHE B  50       9.250  93.639  61.404  1.00 32.52           C
ATOM   4527  CG  PHE B  50       9.064  94.912  62.209  1.00 22.71           C
ATOM   4528  CD1 PHE B  50       9.482  94.980  63.551  1.00 22.00           C
ATOM   4529  CD2 PHE B  50       8.448  96.025  61.620  1.00 22.91           C
ATOM   4530  CE1 PHE B  50       9.278  96.154  64.297  1.00 24.91           C
ATOM   4531  CE2 PHE B  50       8.214  97.184  62.370  1.00 21.16           C
ATOM   4532  CZ  PHE B  50       8.637  97.257  63.706  1.00 21.50           C
ATOM   4533  H   PHE B  50       7.526  92.484  62.994  1.00 32.30           H
ATOM   4534  HA  PHE B  50       7.446  93.528  60.233  1.00 29.02           H
ATOM   4535  HB2 PHE B  50       9.876  92.960  61.982  1.00 39.03           H
ATOM   4536  HB3 PHE B  50       9.794  93.885  60.494  1.00 39.03           H
ATOM   4537  HD1 PHE B  50       9.958  94.129  64.015  1.00 26.39           H
ATOM   4538  HD2 PHE B  50       8.129  95.984  60.595  1.00 27.49           H
ATOM   4539  HE1 PHE B  50       9.595  96.204  65.328  1.00 29.90           H
ATOM   4540  HE2 PHE B  50       7.687  98.007  61.918  1.00 25.39           H
ATOM   4541  HZ  PHE B  50       8.449  98.149  64.284  1.00 25.80           H
ATOM   4542  N   THR B  51       7.641  91.213  59.262  1.00 30.82           N
ATOM   4543  CA  THR B  51       7.926  90.037  58.450  1.00 31.35           C
ATOM   4544  C   THR B  51       8.540  90.529  57.150  1.00 29.52           C
ATOM   4545  O   THR B  51       7.945  91.357  56.464  1.00 26.74           O
ATOM   4546  CB  THR B  51       6.647  89.208  58.216  1.00 25.54           C
ATOM   4547  OG1 THR B  51       6.163  88.675  59.426  1.00 30.55           O
ATOM   4548  CG2 THR B  51       6.883  87.985  57.330  1.00 29.32           C
ATOM   4549  H   THR B  51       6.967  91.868  58.893  1.00 36.98           H
ATOM   4550  HA  THR B  51       8.649  89.413  58.972  1.00 37.62           H
ATOM   4551  HB  THR B  51       5.892  89.851  57.759  1.00 30.65           H
ATOM   4552  HG1 THR B  51       5.262  88.365  59.278  1.00 36.66           H
ATOM   4553 HG21 THR B  51       5.938  87.452  57.213  1.00 35.18           H
ATOM   4554 HG22 THR B  51       7.258  88.277  56.352  1.00 35.18           H
ATOM   4555 HG23 THR B  51       7.595  87.325  57.826  1.00 35.18           H
ATOM   4556  N   THR B  52       9.719  90.004  56.806  1.00 30.01           N
ATOM   4557  CA  THR B  52      10.416  90.334  55.570  1.00 31.23           C
ATOM   4558  C   THR B  52      10.553  89.095  54.694  1.00 37.13           C
ATOM   4559  O   THR B  52      10.968  88.029  55.146  1.00 36.87           O
ATOM   4560  CB  THR B  52      11.777  90.993  55.849  1.00 35.63           C
ATOM   4561  OG1 THR B  52      11.642  92.064  56.756  1.00 31.93           O
ATOM   4562  CG2 THR B  52      12.382  91.570  54.565  1.00 28.57           C
ATOM   4563  H   THR B  52      10.157  89.335  57.424  1.00 36.01           H
ATOM   4564  HA  THR B  52       9.821  91.076  55.044  1.00 37.48           H
ATOM   4565  HB  THR B  52      12.454  90.249  56.270  1.00 42.76           H
ATOM   4566  HG1 THR B  52      10.948  92.652  56.444  1.00 38.32           H
ATOM   4567 HG21 THR B  52      13.339  92.040  54.784  1.00 34.28           H
ATOM   4568 HG22 THR B  52      12.536  90.788  53.825  1.00 34.28           H
ATOM   4569 HG23 THR B  52      11.715  92.330  54.164  1.00 34.28           H
ATOM   4570  N   TRP B  53      10.218  89.289  53.421  1.00 27.42           N
ATOM   4571  CA  TRP B  53      10.477  88.398  52.307  1.00 34.14           C
ATOM   4572  C   TRP B  53      11.310  89.138  51.258  1.00 35.61           C
ATOM   4573  O   TRP B  53      11.271  90.363  51.172  1.00 35.39           O
ATOM   4574  CB  TRP B  53       9.139  87.920  51.721  1.00 36.54           C
ATOM   4575  CG  TRP B  53       8.457  86.803  52.462  1.00 41.39           C
ATOM   4576  CD1 TRP B  53       7.948  86.856  53.713  1.00 34.14           C
ATOM   4577  CD2 TRP B  53       8.195  85.442  52.004  1.00 36.79           C
ATOM   4578  NE1 TRP B  53       7.378  85.646  54.050  1.00 35.28           N
ATOM   4579  CE2 TRP B  53       7.516  84.727  53.035  1.00 35.31           C
ATOM   4580  CE3 TRP B  53       8.478  84.741  50.817  1.00 41.06           C
ATOM   4581  CZ2 TRP B  53       7.141  83.382  52.897  1.00 31.01           C
ATOM   4582  CZ3 TRP B  53       8.124  83.386  50.671  1.00 41.72           C
ATOM   4583  CH2 TRP B  53       7.459  82.707  51.707  1.00 38.18           C
ATOM   4584  H   TRP B  53       9.868  90.205  53.173  1.00 32.91           H
ATOM   4585  HA  TRP B  53      11.039  87.528  52.644  1.00 40.97           H
ATOM   4586  HB2 TRP B  53       8.461  88.773  51.660  1.00 43.85           H
ATOM   4587  HB3 TRP B  53       9.319  87.576  50.702  1.00 43.85           H
ATOM   4588  HD1 TRP B  53       7.981  87.723  54.352  1.00 40.96           H
ATOM   4589  HE1 TRP B  53       6.922  85.478  54.935  1.00 42.34           H
ATOM   4590  HE3 TRP B  53       8.987  85.256  50.018  1.00 49.27           H
ATOM   4591  HZ2 TRP B  53       6.614  82.872  53.689  1.00 37.21           H
ATOM   4592  HZ3 TRP B  53       8.361  82.863  49.757  1.00 50.06           H
ATOM   4593  HH2 TRP B  53       7.179  81.671  51.582  1.00 45.82           H
ATOM   4594  N   ARG B  54      12.058  88.374  50.460  1.00 35.60           N
ATOM   4595  CA  ARG B  54      12.702  88.825  49.231  1.00 35.82           C
ATOM   4596  C   ARG B  54      12.136  88.014  48.074  1.00 34.08           C
ATOM   4597  O   ARG B  54      11.827  86.835  48.228  1.00 37.89           O
ATOM   4598  CB  ARG B  54      14.218  88.634  49.355  1.00 29.82           C
ATOM   4599  CG  ARG B  54      14.995  89.416  48.285  1.00 40.11           C
ATOM   4600  CD  ARG B  54      16.482  89.055  48.259  1.00 53.61           C
ATOM   4601  NE  ARG B  54      16.714  87.676  47.792  1.00 46.86           N
ATOM   4602  CZ  ARG B  54      17.259  86.671  48.488  1.00 38.98           C
ATOM   4603  NH1 ARG B  54      17.795  86.843  49.693  1.00 56.60           N
ATOM   4604  NH2 ARG B  54      17.277  85.452  47.959  1.00 51.90           N1+
ATOM   4605  H   ARG B  54      12.044  87.377  50.620  1.00 42.72           H
ATOM   4606  HA  ARG B  54      12.492  89.882  49.071  1.00 42.99           H
ATOM   4607  HB2 ARG B  54      14.522  89.036  50.315  1.00 35.79           H
ATOM   4608  HB3 ARG B  54      14.466  87.573  49.330  1.00 35.79           H
ATOM   4609  HG2 ARG B  54      14.587  89.197  47.300  1.00 48.13           H
ATOM   4610  HG3 ARG B  54      14.883  90.485  48.471  1.00 48.13           H
ATOM   4611  HD2 ARG B  54      17.021  89.751  47.618  1.00 64.33           H
ATOM   4612  HD3 ARG B  54      16.855  89.176  49.271  1.00 64.33           H
ATOM   4613  HE  ARG B  54      16.335  87.453  46.885  1.00 56.23           H
ATOM   4614 HH11 ARG B  54      17.803  87.763  50.116  1.00 67.92           H
ATOM   4615 HH12 ARG B  54      18.206  86.065  50.184  1.00 67.92           H
ATOM   4616 HH21 ARG B  54      16.894  85.302  47.038  1.00 62.28           H
ATOM   4617 HH22 ARG B  54      17.700  84.692  48.469  1.00 62.28           H
ATOM   4618  N   ALA B  55      12.017  88.664  46.923  1.00 31.65           N
ATOM   4619  CA  ALA B  55      11.603  88.076  45.662  1.00 39.95           C
ATOM   4620  C   ALA B  55      12.407  88.706  44.521  1.00 36.41           C
ATOM   4621  O   ALA B  55      13.203  89.618  44.737  1.00 35.99           O
ATOM   4622  CB  ALA B  55      10.096  88.284  45.496  1.00 46.99           C
ATOM   4623  H   ALA B  55      12.293  89.637  46.895  1.00 37.98           H
ATOM   4624  HA  ALA B  55      11.805  87.004  45.665  1.00 47.94           H
ATOM   4625  HB1 ALA B  55       9.760  87.778  44.593  1.00 56.39           H
ATOM   4626  HB2 ALA B  55       9.566  87.857  46.347  1.00 56.39           H
ATOM   4627  HB3 ALA B  55       9.868  89.348  45.425  1.00 56.39           H
ATOM   4628  N   GLU B  56      12.237  88.164  43.319  1.00 38.09           N
ATOM   4629  CA  GLU B  56      12.927  88.568  42.106  1.00 42.80           C
ATOM   4630  C   GLU B  56      11.865  89.092  41.125  1.00 36.93           C
ATOM   4631  O   GLU B  56      10.826  88.466  40.927  1.00 34.41           O
ATOM   4632  CB  GLU B  56      13.696  87.347  41.572  1.00 50.09           C
ATOM   4633  CG  GLU B  56      14.877  87.692  40.659  1.00 50.37           C
ATOM   4634  CD  GLU B  56      15.586  86.395  40.250  1.00 53.28           C
ATOM   4635  OE1 GLU B  56      15.239  85.858  39.174  1.00 45.73           O
ATOM   4636  OE2 GLU B  56      16.445  85.932  41.035  1.00 40.47           O1-
ATOM   4637  H   GLU B  56      11.574  87.407  43.221  1.00 45.71           H
ATOM   4638  HA  GLU B  56      13.647  89.353  42.328  1.00 51.36           H
ATOM   4639  HB2 GLU B  56      14.070  86.765  42.415  1.00 60.11           H
ATOM   4640  HB3 GLU B  56      13.011  86.711  41.021  1.00 60.11           H
ATOM   4641  HG2 GLU B  56      14.494  88.215  39.782  1.00 60.45           H
ATOM   4642  HG3 GLU B  56      15.557  88.316  41.240  1.00 60.45           H
ATOM   4643  N   LEU B  57      12.117  90.262  40.533  1.00 38.06           N
ATOM   4644  CA  LEU B  57      11.202  90.976  39.658  1.00 39.92           C
ATOM   4645  C   LEU B  57      12.008  91.465  38.456  1.00 47.58           C
ATOM   4646  O   LEU B  57      12.882  92.317  38.604  1.00 48.15           O
ATOM   4647  CB  LEU B  57      10.562  92.124  40.459  1.00 41.64           C
ATOM   4648  CG  LEU B  57       9.518  92.954  39.690  1.00 40.94           C
ATOM   4649  CD1 LEU B  57       8.373  92.071  39.173  1.00 46.77           C
ATOM   4650  CD2 LEU B  57       8.959  94.038  40.624  1.00 48.06           C
ATOM   4651  H   LEU B  57      12.985  90.732  40.747  1.00 45.67           H
ATOM   4652  HA  LEU B  57      10.426  90.290  39.317  1.00 47.90           H
ATOM   4653  HB2 LEU B  57      10.082  91.696  41.340  1.00 49.96           H
ATOM   4654  HB3 LEU B  57      11.354  92.793  40.798  1.00 49.96           H
ATOM   4655  HG  LEU B  57      10.010  93.435  38.845  1.00 49.13           H
ATOM   4656 HD11 LEU B  57       7.577  92.689  38.766  1.00 56.13           H
ATOM   4657 HD12 LEU B  57       8.739  91.414  38.385  1.00 56.13           H
ATOM   4658 HD13 LEU B  57       7.964  91.475  39.982  1.00 56.13           H
ATOM   4659 HD21 LEU B  57       8.177  94.600  40.121  1.00 57.67           H
ATOM   4660 HD22 LEU B  57       8.540  93.590  41.522  1.00 57.67           H
ATOM   4661 HD23 LEU B  57       9.745  94.736  40.907  1.00 57.67           H
ATOM   4662  N   ASP B  58      11.757  90.866  37.286  1.00 37.58           N
ATOM   4663  CA  ASP B  58      12.532  91.080  36.060  1.00 40.15           C
ATOM   4664  C   ASP B  58      14.037  90.796  36.262  1.00 42.23           C
ATOM   4665  O   ASP B  58      14.894  91.459  35.674  1.00 52.51           O
ATOM   4666  CB  ASP B  58      12.261  92.465  35.450  1.00 50.75           C
ATOM   4667  CG  ASP B  58      10.766  92.702  35.274  1.00 55.93           C
ATOM   4668  OD1 ASP B  58      10.232  93.574  35.991  1.00 61.66           O
ATOM   4669  OD2 ASP B  58      10.172  92.014  34.417  1.00 63.56           O1-
ATOM   4670  H   ASP B  58      11.020  90.177  37.245  1.00 45.09           H
ATOM   4671  HA  ASP B  58      12.177  90.344  35.338  1.00 48.18           H
ATOM   4672  HB2 ASP B  58      12.698  93.241  36.080  1.00 60.90           H
ATOM   4673  HB3 ASP B  58      12.723  92.462  34.462  1.00 60.90           H
ATOM   4674  N   GLY B  59      14.361  89.784  37.083  1.00 41.84           N
ATOM   4675  CA  GLY B  59      15.731  89.381  37.386  1.00 53.44           C
ATOM   4676  C   GLY B  59      16.433  90.275  38.419  1.00 52.35           C
ATOM   4677  O   GLY B  59      17.641  90.126  38.599  1.00 59.55           O
ATOM   4678  H   GLY B  59      13.613  89.267  37.524  1.00 50.21           H
ATOM   4679  HA2 GLY B  59      15.719  88.357  37.763  1.00 64.13           H
ATOM   4680  HA3 GLY B  59      16.312  89.416  36.464  1.00 64.13           H
ATOM   4681  N   LYS B  60      15.706  91.178  39.101  1.00 60.56           N
ATOM   4682  CA  LYS B  60      16.250  92.099  40.109  1.00 41.13           C
ATOM   4683  C   LYS B  60      15.637  91.805  41.480  1.00 29.90           C
ATOM   4684  O   LYS B  60      14.436  91.567  41.547  1.00 37.98           O
ATOM   4685  CB  LYS B  60      15.900  93.546  39.724  1.00 39.67           C
ATOM   4686  CG  LYS B  60      16.521  94.022  38.401  1.00 48.52           C
ATOM   4687  CD  LYS B  60      17.825  94.794  38.622  1.00 57.48           C
ATOM   4688  CE  LYS B  60      18.327  95.376  37.296  1.00 57.36           C
ATOM   4689  NZ  LYS B  60      18.270  96.852  37.285  1.00 66.56           N1+
ATOM   4690  H   LYS B  60      14.716  91.252  38.900  1.00 72.68           H
ATOM   4691  HA  LYS B  60      17.332  92.008  40.158  1.00 49.35           H
ATOM   4692  HB2 LYS B  60      14.819  93.652  39.660  1.00 47.61           H
ATOM   4693  HB3 LYS B  60      16.238  94.203  40.528  1.00 47.61           H
ATOM   4694  HG2 LYS B  60      16.693  93.184  37.727  1.00 58.23           H
ATOM   4695  HG3 LYS B  60      15.811  94.695  37.919  1.00 58.23           H
ATOM   4696  HD2 LYS B  60      17.655  95.594  39.343  1.00 68.98           H
ATOM   4697  HD3 LYS B  60      18.577  94.118  39.028  1.00 68.98           H
ATOM   4698  HE2 LYS B  60      19.352  95.045  37.128  1.00 68.83           H
ATOM   4699  HE3 LYS B  60      17.707  94.992  36.485  1.00 68.83           H
ATOM   4700  HZ1 LYS B  60      18.605  97.202  36.399  1.00 79.88           H
ATOM   4701  HZ2 LYS B  60      17.317  97.163  37.425  1.00 79.88           H
ATOM   4702  HZ3 LYS B  60      18.842  97.221  38.032  1.00 79.88           H
ATOM   4703  N   PRO B  61      16.391  91.906  42.587  1.00 30.84           N
ATOM   4704  CA  PRO B  61      15.838  91.635  43.907  1.00 33.24           C
ATOM   4705  C   PRO B  61      14.952  92.790  44.390  1.00 31.37           C
ATOM   4706  O   PRO B  61      15.253  93.962  44.166  1.00 30.25           O
ATOM   4707  CB  PRO B  61      17.078  91.487  44.800  1.00 36.00           C
ATOM   4708  CG  PRO B  61      18.120  92.370  44.121  1.00 39.83           C
ATOM   4709  CD  PRO B  61      17.822  92.139  42.644  1.00 42.61           C
ATOM   4710  HA  PRO B  61      15.324  90.676  43.931  1.00 39.88           H
ATOM   4711  HB2 PRO B  61      16.926  91.736  45.848  1.00 43.20           H
ATOM   4712  HB3 PRO B  61      17.415  90.451  44.719  1.00 43.20           H
ATOM   4713  HG2 PRO B  61      17.994  93.412  44.417  1.00 47.79           H
ATOM   4714  HG3 PRO B  61      19.126  92.023  44.336  1.00 47.79           H
ATOM   4715  HD2 PRO B  61      18.116  93.022  42.078  1.00 51.13           H
ATOM   4716  HD3 PRO B  61      18.345  91.242  42.308  1.00 51.13           H
ATOM   4717  N   VAL B  62      13.870  92.425  45.081  1.00 41.90           N
ATOM   4718  CA  VAL B  62      12.856  93.312  45.642  1.00 32.79           C
ATOM   4719  C   VAL B  62      12.497  92.774  47.022  1.00 34.81           C
ATOM   4720  O   VAL B  62      12.242  91.581  47.180  1.00 40.05           O
ATOM   4721  CB  VAL B  62      11.613  93.383  44.723  1.00 38.28           C
ATOM   4722  CG1 VAL B  62      10.418  94.082  45.395  1.00 45.67           C
ATOM   4723  CG2 VAL B  62      11.939  94.153  43.438  1.00 28.50           C
ATOM   4724  H   VAL B  62      13.698  91.435  45.196  1.00 50.28           H
ATOM   4725  HA  VAL B  62      13.268  94.317  45.748  1.00 39.35           H
ATOM   4726  HB  VAL B  62      11.311  92.368  44.457  1.00 45.93           H
ATOM   4727 HG11 VAL B  62       9.587  94.154  44.694  1.00 54.80           H
ATOM   4728 HG12 VAL B  62      10.076  93.507  46.254  1.00 54.80           H
ATOM   4729 HG13 VAL B  62      10.698  95.084  45.720  1.00 54.80           H
ATOM   4730 HG21 VAL B  62      11.053  94.209  42.807  1.00 34.20           H
ATOM   4731 HG22 VAL B  62      12.262  95.163  43.687  1.00 34.20           H
ATOM   4732 HG23 VAL B  62      12.724  93.646  42.880  1.00 34.20           H
ATOM   4733  N   ILE B  63      12.455  93.669  48.010  1.00 30.66           N
ATOM   4734  CA  ILE B  63      12.029  93.359  49.368  1.00 29.64           C
ATOM   4735  C   ILE B  63      10.524  93.591  49.511  1.00 33.00           C
ATOM   4736  O   ILE B  63       9.958  94.475  48.873  1.00 30.31           O
ATOM   4737  CB  ILE B  63      12.897  94.178  50.352  1.00 27.04           C
ATOM   4738  CG1 ILE B  63      14.352  93.667  50.367  1.00 27.07           C
ATOM   4739  CG2 ILE B  63      12.323  94.241  51.775  1.00 26.99           C
ATOM   4740  CD1 ILE B  63      14.557  92.295  51.029  1.00 34.57           C
ATOM   4741  H   ILE B  63      12.651  94.638  47.795  1.00 36.80           H
ATOM   4742  HA  ILE B  63      12.207  92.304  49.566  1.00 35.57           H
ATOM   4743  HB  ILE B  63      12.921  95.205  49.985  1.00 32.45           H
ATOM   4744 HG12 ILE B  63      14.743  93.625  49.351  1.00 32.49           H
ATOM   4745 HG13 ILE B  63      14.943  94.397  50.915  1.00 32.49           H
ATOM   4746 HG21 ILE B  63      13.041  94.710  52.446  1.00 32.38           H
ATOM   4747 HG22 ILE B  63      11.411  94.835  51.781  1.00 32.38           H
ATOM   4748 HG23 ILE B  63      12.102  93.237  52.129  1.00 32.38           H
ATOM   4749 HD11 ILE B  63      15.581  91.966  50.871  1.00 41.48           H
ATOM   4750 HD12 ILE B  63      14.375  92.359  52.101  1.00 41.48           H
ATOM   4751 HD13 ILE B  63      13.897  91.550  50.593  1.00 41.48           H
ATOM   4752  N   VAL B  64       9.885  92.783  50.361  1.00 28.31           N
ATOM   4753  CA  VAL B  64       8.537  93.014  50.855  1.00 29.51           C
ATOM   4754  C   VAL B  64       8.616  92.915  52.377  1.00 27.97           C
ATOM   4755  O   VAL B  64       9.017  91.875  52.890  1.00 31.62           O
ATOM   4756  CB  VAL B  64       7.507  92.027  50.270  1.00 32.63           C
ATOM   4757  CG1 VAL B  64       6.091  92.481  50.653  1.00 36.79           C
[truncated: 1,549,384 more chars]
