# Supplementary material for: High-throughput quantum-mechanics/molecular-mechanics (ONIOM) macromolecular crystallographic refinement with PHENIX/DivCon: the impact of mixed Hamiltonian methods on ligand and protein structure
Source: Acta Crystallogr D Struct Biol. 2018 Oct 29;74(Pt 11):1063–77. doi: 10.1107/S2059798318012913 (PMC6213575; doi:10.1107/S2059798318012913)
Supplement: Supplementary file 2 [file d-74-01063-sup2.gz › results_ONIOM/1U1C-H.cif]

# Generated by MOE 2016.08 on 2017-01-11 13:32.20
# Structure optimized with MOE using MMFF94x forcefield to determine
# ideal geometry (Gas Phase with Electrostatics disabled).
data_comp_list
_chem_comp.id	BAU
_chem_comp.three_letter_code	BAU
_chem_comp.name	1U1C.A
_chem_comp.group	non-polymer
_chem_comp.number_atoms_all	36
_chem_comp.number_atoms_nh	20
_chem_comp.desc_level	?
#
data_comp_BAU
#
loop_
_chem_comp_atom.comp_id
_chem_comp_atom.atom_id
_chem_comp_atom.type_symbol
_chem_comp_atom.type_energy
_chem_comp_atom.partial_charge
_chem_comp_atom.x
_chem_comp_atom.y
_chem_comp_atom.z
BAU	OAC	O	OH1	-0.679999999999999	12.1220	97.9760	70.5720	
BAU	HAC	H	HOH1	0.400000000000001	12.2296	97.5997	69.6954	
BAU	CAJ	C	CH2	0.120000000000001	10.9020	98.6120	70.6050	
BAU	HAJ1	H	HCH2	0.0800000000000012	10.1626	97.8492	70.3610	
BAU	HAJ2	H	HCH2	0.0800000000000012	10.9331	99.3558	69.8088	
BAU	CAK	C	CH2	0.120000000000001	10.3780	99.3150	71.7920	
BAU	HAK1	H	HCH2	0.0800000000000012	9.2944	99.3349	71.6760	
BAU	HAK2	H	HCH2	0.0800000000000012	10.7681	100.3313	71.7365	
BAU	OAO	O	O2	-0.559999999999999	10.6080	98.8990	73.0420	
BAU	CAM	C	CH2	0.420100000000001	10.9110	100.0110	73.7200	
BAU	HAM1	H	HCH2	0.0800000000000012	10.6578	99.7808	74.7549	
BAU	HAM2	H	HCH2	0.0800000000000012	10.2228	100.7642	73.3365	
BAU	NAT	N	NR6	-0.469099999999999	12.1070	100.6440	73.7920	
BAU	CAS	C	CR6	0.690000000000001	12.2730	102.0610	73.5080	
BAU	OAB	O	O	-0.569999999999999	11.3460	102.8070	73.1380	
BAU	NAN	N	NR16	-0.489999999999999	13.5890	102.5860	73.6240	
BAU	HAN	H	HNH1	0.370000000000001	13.7384	103.5678	73.4402	
BAU	CAR	C	CR6	0.615600000000001	14.7030	101.7810	73.9890	
BAU	OAA	O	O	-0.569999999999999	15.8180	102.3330	74.0470	
BAU	CAI	C	CR16	-0.0409999999999988	13.2490	99.8420	74.1620	
BAU	HAI	H	HCR6	0.150000000000001	13.0998	98.7935	74.3734	
BAU	CAQ	C	CR6	-0.123799999999999	14.5480	100.3720	74.2580	
BAU	CAL	C	CH2	0.121700000000001	15.7760	99.4250	74.5480	
BAU	HAL1	H	HCH2	0.0800000000000012	15.4109	98.5184	75.0306	
BAU	HAL2	H	HCH2	0.0800000000000012	16.4639	99.9412	75.2176	
BAU	CG	C	CR6	-0.143499999999999	16.5310	99.0330	73.2790	
BAU	CD2	C	CR16	-0.149999999999999	16.0100	98.0070	72.3930	
BAU	HD2	H	HCR6	0.150000000000001	15.1086	97.4744	72.6581	
BAU	CE2	C	CR16	-0.149999999999999	16.6930	97.6960	71.1580	
BAU	HE2	H	HCR6	0.150000000000001	16.3049	96.9389	70.4927	
BAU	CZ	C	CR16	-0.149999999999999	17.9010	98.4120	70.8270	
BAU	HZ	H	HCR6	0.150000000000001	18.4246	98.1872	69.9096	
BAU	CE1	C	CR16	-0.149999999999999	18.4120	99.4250	71.7140	
BAU	HE1	H	HCR6	0.150000000000001	19.3148	99.9563	71.4511	
BAU	CD1	C	CR16	-0.149999999999999	17.7430	99.7370	72.9350	
BAU	HD1	H	HCR6	0.150000000000001	18.1400	100.4933	73.5959	
#
#
loop_
_chem_comp_tree.comp_id
_chem_comp_tree.atom_id
_chem_comp_tree.atom_back
_chem_comp_tree.atom_forward
_chem_comp_tree.connect_type
BAU	OAC	?	HAC	START	
BAU	HAC	OAC	?	?	
BAU	CAJ	OAC	HAJ1	?	
BAU	HAJ1	CAJ	?	?	
BAU	HAJ2	CAJ	?	?	
BAU	CAK	CAJ	HAK1	?	
BAU	HAK1	CAK	?	?	
BAU	HAK2	CAK	?	?	
BAU	OAO	CAK	CAM	?	
BAU	CAM	OAO	HAM1	?	
BAU	HAM1	CAM	?	?	
BAU	HAM2	CAM	?	?	
BAU	NAT	CAM	CAI	?	
BAU	CAI	NAT	HAI	?	
BAU	HAI	CAI	?	?	
BAU	CAQ	CAI	CAL	?	
BAU	CAL	CAQ	HAL1	?	
BAU	HAL1	CAL	?	?	
BAU	HAL2	CAL	?	?	
BAU	CG	CAL	CD2	?	
BAU	CD2	CG	HD2	?	
BAU	HD2	CD2	?	?	
BAU	CE2	CD2	HE2	?	
BAU	HE2	CE2	?	?	
BAU	CZ	CE2	HZ	?	
BAU	HZ	CZ	?	?	
BAU	CE1	CZ	HE1	?	
BAU	HE1	CE1	?	?	
BAU	CD1	CE1	HD1	?	
BAU	HD1	CD1	?	?	
BAU	CAR	CAQ	NAN	?	
BAU	NAN	CAR	HAN	?	
BAU	HAN	NAN	?	?	
BAU	CAS	NAN	OAB	?	
BAU	OAB	CAS	?	?	
BAU	OAA	CAR	?	END	
BAU	NAT	CAS	?	ADD	
BAU	CG	CD1	?	ADD	
#
#
loop_
_chem_comp_bond.comp_id
_chem_comp_bond.atom_id_1
_chem_comp_bond.atom_id_2
_chem_comp_bond.type
_chem_comp_bond.value_dist
_chem_comp_bond.value_dist_esd
BAU	HAC	OAC	single	0.972	0.020	
BAU	CAJ	OAC	single	1.423	0.020	
BAU	HAJ1	CAJ	single	1.094	0.020	
BAU	HAJ2	CAJ	single	1.094	0.020	
BAU	CAK	CAJ	single	1.519	0.020	
BAU	HAK1	CAK	single	1.095	0.020	
BAU	HAK2	CAK	single	1.095	0.020	
BAU	OAO	CAK	single	1.429	0.020	
BAU	CAM	OAO	single	1.429	0.020	
BAU	HAM1	CAM	single	1.096	0.020	
BAU	HAM2	CAM	single	1.096	0.020	
BAU	NAT	CAM	single	1.465	0.020	
BAU	CAI	NAT	single	1.380	0.020	
BAU	HAI	CAI	single	1.086	0.020	
BAU	CAQ	CAI	double	1.340	0.020	
BAU	CAL	CAQ	single	1.505	0.020	
BAU	HAL1	CAL	single	1.099	0.020	
BAU	HAL2	CAL	single	1.098	0.020	
BAU	CG	CAL	single	1.510	0.020	
BAU	CD2	CG	aromatic	1.403	0.020	
BAU	HD2	CD2	single	1.087	0.020	
BAU	CE2	CD2	aromatic	1.396	0.020	
BAU	HE2	CE2	single	1.086	0.020	
BAU	CZ	CE2	aromatic	1.393	0.020	
BAU	HZ	CZ	single	1.086	0.020	
BAU	CE1	CZ	aromatic	1.394	0.020	
BAU	HE1	CE1	single	1.086	0.020	
BAU	CD1	CE1	aromatic	1.396	0.020	
BAU	HD1	CD1	single	1.087	0.020	
BAU	CAR	CAQ	single	1.489	0.020	
BAU	NAN	CAR	single	1.387	0.020	
BAU	HAN	NAN	single	1.016	0.020	
BAU	CAS	NAN	single	1.398	0.020	
BAU	OAB	CAS	double	1.233	0.020	
BAU	OAA	CAR	double	1.228	0.020	
BAU	NAT	CAS	single	1.401	0.020	
BAU	CG	CD1	aromatic	1.402	0.020	
#
#
loop_
_chem_comp_angle.comp_id
_chem_comp_angle.atom_id_1
_chem_comp_angle.atom_id_2
_chem_comp_angle.atom_id_3
_chem_comp_angle.value_angle
_chem_comp_angle.value_angle_esd
BAU	HAC	OAC	CAJ	107.03	3.000	
BAU	HAJ1	CAJ	HAJ2	109.71	3.000	
BAU	HAJ1	CAJ	CAK	111.13	3.000	
BAU	HAJ2	CAJ	CAK	110.49	3.000	
BAU	OAC	CAJ	HAJ1	108.16	3.000	
BAU	OAC	CAJ	HAJ2	108.30	3.000	
BAU	OAC	CAJ	CAK	108.96	3.000	
BAU	HAK1	CAK	HAK2	109.77	3.000	
BAU	HAK1	CAK	OAO	109.16	3.000	
BAU	HAK2	CAK	OAO	109.68	3.000	
BAU	CAJ	CAK	HAK1	109.86	3.000	
BAU	CAJ	CAK	HAK2	110.07	3.000	
BAU	CAJ	CAK	OAO	108.28	3.000	
BAU	CAK	OAO	CAM	112.99	3.000	
BAU	HAM1	CAM	HAM2	107.58	3.000	
BAU	HAM1	CAM	NAT	108.03	3.000	
BAU	HAM2	CAM	NAT	111.66	3.000	
BAU	OAO	CAM	HAM1	107.99	3.000	
BAU	OAO	CAM	HAM2	110.54	3.000	
BAU	OAO	CAM	NAT	110.89	3.000	
BAU	CAM	NAT	CAI	118.16	3.000	
BAU	CAM	NAT	CAS	120.21	3.000	
BAU	CAS	NAT	CAI	121.63	3.000	
BAU	NAT	CAS	NAN	114.37	3.000	
BAU	NAT	CAS	OAB	124.48	3.000	
BAU	OAB	CAS	NAN	121.15	3.000	
BAU	HAN	NAN	CAR	116.55	3.000	
BAU	CAS	NAN	HAN	116.40	3.000	
BAU	CAS	NAN	CAR	127.04	3.000	
BAU	NAN	CAR	CAQ	114.88	3.000	
BAU	NAN	CAR	OAA	123.28	3.000	
BAU	OAA	CAR	CAQ	121.84	3.000	
BAU	HAI	CAI	CAQ	120.49	3.000	
BAU	NAT	CAI	HAI	115.52	3.000	
BAU	NAT	CAI	CAQ	123.98	3.000	
BAU	CAI	CAQ	CAL	122.84	3.000	
BAU	CAR	CAQ	CAL	119.07	3.000	
BAU	CAR	CAQ	CAI	118.06	3.000	
BAU	HAL1	CAL	HAL2	104.70	3.000	
BAU	HAL1	CAL	CG	108.18	3.000	
BAU	HAL2	CAL	CG	110.24	3.000	
BAU	CAQ	CAL	HAL1	110.61	3.000	
BAU	CAQ	CAL	HAL2	109.56	3.000	
BAU	CAQ	CAL	CG	113.21	3.000	
BAU	CAL	CG	CD2	120.39	3.000	
BAU	CAL	CG	CD1	120.69	3.000	
BAU	CD2	CG	CD1	118.92	3.000	
BAU	HD2	CD2	CE2	119.11	3.000	
BAU	CG	CD2	HD2	120.38	3.000	
BAU	CG	CD2	CE2	120.51	3.000	
BAU	HE2	CE2	CZ	120.00	3.000	
BAU	CD2	CE2	HE2	119.95	3.000	
BAU	CD2	CE2	CZ	120.05	3.000	
BAU	HZ	CZ	CE1	120.03	3.000	
BAU	CE2	CZ	HZ	120.03	3.000	
BAU	CE2	CZ	CE1	119.94	3.000	
BAU	HE1	CE1	CD1	119.93	3.000	
BAU	CZ	CE1	HE1	119.97	3.000	
BAU	CZ	CE1	CD1	120.10	3.000	
BAU	CE1	CD1	HD1	119.08	3.000	
BAU	CG	CD1	HD1	120.45	3.000	
BAU	CG	CD1	CE1	120.47	3.000	
#
#
loop_
_chem_comp_tor.comp_id
_chem_comp_tor.id
_chem_comp_tor.atom_id_1
_chem_comp_tor.atom_id_2
_chem_comp_tor.atom_id_3
_chem_comp_tor.atom_id_4
_chem_comp_tor.value_angle
_chem_comp_tor.value_angle_esd
_chem_comp_tor.period
BAU	Var_1	HAC	OAC	CAJ	HAJ1	59.34	0.0	0	
BAU	Var_2	HAJ1	CAJ	CAK	HAK1	-69.43	0.0	0	
BAU	Var_3	HAK1	CAK	OAO	CAM	-61.64	0.0	0	
BAU	Var_4	CAK	OAO	CAM	HAM1	162.71	0.0	0	
BAU	Var_5	HAM1	CAM	NAT	CAI	52.91	0.0	0	
BAU	CONST_1	CAM	NAT	CAI	HAI	-0.31	20.0	1	
BAU	CONST_2	CAM	NAT	CAS	NAN	-179.92	20.0	1	
BAU	CONST_3	NAT	CAS	NAN	HAN	-179.64	20.0	1	
BAU	CONST_4	HAN	NAN	CAR	CAQ	-179.43	20.0	1	
BAU	CONST_5	NAN	CAR	CAQ	CAL	179.97	20.0	1	
BAU	CONST_6	HAI	CAI	CAQ	CAL	-0.77	20.0	1	
BAU	Var_6	CAI	CAQ	CAL	HAL1	-17.55	0.0	0	
BAU	Var_7	HAL1	CAL	CG	CD2	48.93	0.0	0	
BAU	CONST_7	CAL	CG	CD2	HD2	-0.59	20.0	1	
BAU	CONST_8	CAL	CG	CD1	HD1	0.49	20.0	1	
BAU	CONST_9	HD2	CD2	CE2	HE2	0.04	20.0	1	
BAU	CONST_10	HE2	CE2	CZ	HZ	-0.00	20.0	1	
BAU	CONST_11	HZ	CZ	CE1	HE1	0.02	20.0	1	
BAU	CONST_12	HE1	CE1	CD1	HD1	0.05	20.0	1	
#
#
loop_
_chem_comp_plane_atom.comp_id
_chem_comp_plane_atom.plane_id
_chem_comp_plane_atom.atom_id
_chem_comp_plane_atom.dist_esd
BAU	plan-1	NAT	0.020	
BAU	plan-1	CAI	0.020	
BAU	plan-1	CAQ	0.020	
BAU	plan-1	CAL	0.020	
BAU	plan-2	NAN	0.020	
BAU	plan-2	CAR	0.020	
BAU	plan-2	OAA	0.020	
BAU	plan-2	CAQ	0.020	
BAU	plan-2	CAL	0.020	
BAU	plan-3	CAM	0.020	
BAU	plan-3	NAT	0.020	
BAU	plan-3	CAS	0.020	
BAU	plan-3	OAB	0.020	
BAU	plan-3	NAN	0.020	
BAU	plan-3	CAR	0.020	
BAU	plan-3	CAI	0.020	
BAU	plan-4	CAL	0.020	
BAU	plan-4	CG	0.020	
BAU	plan-4	CD2	0.020	
BAU	plan-4	CE2	0.020	
BAU	plan-4	CZ	0.020	
BAU	plan-4	CE1	0.020	
BAU	plan-4	CD1	0.020	
#
