# Supplementary material for: High-throughput quantum-mechanics/molecular-mechanics (ONIOM) macromolecular crystallographic refinement with PHENIX/DivCon: the impact of mixed Hamiltonian methods on ligand and protein structure
Source: Acta Crystallogr D Struct Biol. 2018 Oct 29;74(Pt 11):1063–77. doi: 10.1107/S2059798318012913 (PMC6213575; doi:10.1107/S2059798318012913)
Supplement: Supplementary file 2 [file d-74-01063-sup2.gz › results_ONIOM/1U4D-H_refine_001.pdb]

REMARK Date 2017-01-11 Time 18:31:45 EST -0500 (1484177505.92 s)
REMARK PHENIX refinement
REMARK 
REMARK ****************** INPUT FILES AND LABELS ******************************
REMARK Reflections:
REMARK   file name      : 1U4D.sf
REMARK   labels         : ['r1u4dsf,wavelength_id=1,_refln.F_meas_au,_refln.F_meas_sigma_au']
REMARK R-free flags:
REMARK   file name      : 1U4D.sf
REMARK   label          : r1u4dsf,wavelength_id=1,_refln.status
REMARK   test_flag_value: 0
REMARK Model file name(s): 
REMARK   /scratch/oleg/2711281.gondor.quantumbioinc.com/1U4D-H.pdb
REMARK 
REMARK ******************** REFINEMENT SUMMARY: QUICK FACTS *******************
REMARK Start: r_work = 0.2027 r_free = 0.2426 bonds = 0.021 angles = 1.795
REMARK Final: r_work = 0.1858 r_free = 0.2302 bonds = 0.014 angles = 1.885
REMARK ************************************************************************
REMARK 
REMARK ****************** REFINEMENT STATISTICS STEP BY STEP ******************
REMARK leading digit, like 1_, means number of macro-cycle                     
REMARK 0    : statistics at the very beginning when nothing is done yet        
REMARK 1_bss: bulk solvent correction and/or (anisotropic) scaling             
REMARK 1_xyz: refinement of coordinates                                        
REMARK 1_adp: refinement of ADPs (Atomic Displacement Parameters)              
REMARK 1_occ: refinement of occupancies                                        
REMARK ------------------------------------------------------------------------
REMARK  stage       r-work r-free bonds angles b_min b_max b_ave n_water shift
REMARK       0    : 0.3887 0.4185 0.021  1.79  17.2  77.0  38.1 471      0.000
REMARK       1_bss: 0.2027 0.2426 0.021  1.79  17.2  77.0  38.0 471      0.000
REMARK 1_settarget: 0.2027 0.2426 0.021  1.79  17.2  77.0  38.0 471      0.000
REMARK       1_nqh: 0.2027 0.2426 0.021  1.79  17.2  77.0  38.0 471      0.001
REMARK    1_weight: 0.2027 0.2426 0.021  1.79  17.2  77.0  38.0 471      0.001
REMARK    1_checkH: 0.2025 0.2432 0.021  1.79  17.2  77.0  38.0 471      0.455
REMARK    1_xyzrec: 0.2065 0.2459 0.014  2.03  17.2  77.0  38.0 471      0.565
REMARK    1_checkH: 0.2065 0.2460 0.014  2.03  17.2  77.0  38.0 471      0.566
REMARK       1_adp: 0.1972 0.2472 0.014  2.03  17.7  80.6  38.6 471      0.566
REMARK   1_regHadp: 0.1968 0.2468 0.014  2.03  17.7  80.6  38.6 471      0.566
REMARK       1_occ: 0.1930 0.2440 0.014  2.03  17.7  80.6  38.6 471      0.566
REMARK       2_bss: 0.1921 0.2425 0.014  2.03  17.9  80.7  38.8 471      0.566
REMARK 2_settarget: 0.1921 0.2425 0.014  2.03  17.9  80.7  38.8 471      0.566
REMARK 2_updatecdl: 0.1921 0.2425 0.014  2.03  17.9  80.7  38.8 471      0.566
REMARK       2_nqh: 0.1921 0.2425 0.014  2.03  17.9  80.7  38.8 471      0.566
REMARK    2_weight: 0.1921 0.2425 0.014  2.03  17.9  80.7  38.8 471      0.566
REMARK    2_checkH: 0.1921 0.2425 0.014  2.03  17.9  80.7  38.8 471      0.566
REMARK    2_xyzrec: 0.1916 0.2351 0.014  1.88  17.9  80.7  38.8 471      0.564
REMARK    2_checkH: 0.1916 0.2350 0.014  1.88  17.9  80.7  38.8 471      0.564
REMARK       2_adp: 0.1887 0.2316 0.014  1.88  16.1  90.0  39.7 471      0.564
REMARK   2_regHadp: 0.1892 0.2318 0.014  1.88  16.1  90.0  39.7 471      0.564
REMARK       2_occ: 0.1887 0.2306 0.014  1.88  16.1  90.0  39.7 471      0.564
REMARK       3_bss: 0.1886 0.2307 0.014  1.88  16.2  90.1  39.8 471      0.564
REMARK 3_settarget: 0.1886 0.2307 0.014  1.88  16.2  90.1  39.8 471      0.564
REMARK 3_updatecdl: 0.1886 0.2307 0.014  1.88  16.2  90.1  39.8 471      0.564
REMARK       3_nqh: 0.1886 0.2307 0.014  1.88  16.2  90.1  39.8 471      0.564
REMARK    3_weight: 0.1886 0.2307 0.014  1.88  16.2  90.1  39.8 471      0.564
REMARK    3_checkH: 0.1886 0.2307 0.014  1.88  16.2  90.1  39.8 471      0.563
REMARK    3_xyzrec: 0.1860 0.2302 0.014  1.88  16.2  90.1  39.8 471      0.580
REMARK    3_checkH: 0.1860 0.2302 0.014  1.88  16.2  90.1  39.8 471      0.580
REMARK       3_adp: 0.1860 0.2302 0.014  1.88  16.2  90.1  39.8 471      0.580
REMARK   3_regHadp: 0.1860 0.2302 0.014  1.88  16.2  90.1  39.8 471      0.580
REMARK       3_occ: 0.1859 0.2303 0.014  1.88  16.2  90.1  39.8 471      0.580
REMARK         end: 0.1858 0.2302 0.014  1.88  16.4  90.3  39.9 471      0.580
REMARK ------------------------------------------------------------------------
REMARK MODEL CONTENT.
REMARK  ELEMENT        ATOM RECORD COUNT   OCCUPANCY SUM
REMARK        C                     2682         2650.88
REMARK        H                     4526         4459.91
REMARK        O                      834          831.76
REMARK        N                      748          737.91
REMARK        S                       30           29.89
REMARK     Cl1-                        1            1.00
REMARK      O1-                       67           65.52
REMARK    TOTAL                     8888         8776.89
REMARK -----------------------------------------------------------------------
REMARK r_free_flags.md5.hexdigest 43e824dbc4057105f993b90bb97328e1
REMARK 
REMARK IF THIS FILE IS FOR PDB DEPOSITION: REMOVE ALL FROM THIS LINE UP.
REMARK   3
REMARK   3 REFINEMENT.
REMARK   3   PROGRAM     : PHENIX (1.11.1_2575: ???)
REMARK   3   AUTHORS     : Adams,Afonine,Bunkoczi,Burnley,Chen,Dar,Davis,
REMARK   3               : Draizen,Echols,Gildea,Gros,Grosse-Kunstleve,Headd,
REMARK   3               : Hintze,Hung,Ioerger,Liebschner,McCoy,McKee,Moriarty,
REMARK   3               : Oeffner,Poon,Read,Richardson,Richardson,Sacchettini,
REMARK   3               : Sauter,Sobolev,Storoni,Terwilliger,Williams,Zwart
REMARK   3
REMARK   3  REFINEMENT TARGET : ML
REMARK   3  
REMARK   3  DATA USED IN REFINEMENT.
REMARK   3   RESOLUTION RANGE HIGH (ANGSTROMS) : 2.100   
REMARK   3   RESOLUTION RANGE LOW  (ANGSTROMS) : 46.570  
REMARK   3   MIN(FOBS/SIGMA_FOBS)              : 1.38  
REMARK   3   COMPLETENESS FOR RANGE        (%) : 99.65 
REMARK   3   NUMBER OF REFLECTIONS             : 32286     
REMARK   3   NUMBER OF REFLECTIONS (NON-ANOMALOUS) : 32286     
REMARK   3  
REMARK   3  FIT TO DATA USED IN REFINEMENT.
REMARK   3   R VALUE     (WORKING + TEST SET) : 0.1881
REMARK   3   R VALUE            (WORKING SET) : 0.1858
REMARK   3   FREE R VALUE                     : 0.2302
REMARK   3   FREE R VALUE TEST SET SIZE   (%) : 5.02  
REMARK   3   FREE R VALUE TEST SET COUNT      : 1621      
REMARK   3  
REMARK   3  FIT TO DATA USED IN REFINEMENT (IN BINS).
REMARK   3   BIN  RESOLUTION RANGE  COMPL.    NWORK NFREE   RWORK  RFREE  CCWORK CCFREE
REMARK   3     1 46.5818 -  4.8063    1.00     2664   137  0.1791 0.2055   0.916  0.918
REMARK   3     2  4.8063 -  3.8154    1.00     2604   138  0.1502 0.1682   0.937  0.923
REMARK   3     3  3.8154 -  3.3333    1.00     2563   153  0.1806 0.2538   0.916  0.845
REMARK   3     4  3.3333 -  3.0286    1.00     2568   125  0.2061 0.2478   0.888  0.811
REMARK   3     5  3.0286 -  2.8115    1.00     2539   150  0.2027 0.2604   0.896  0.806
REMARK   3     6  2.8115 -  2.6458    1.00     2559   127  0.1913 0.2396   0.897  0.839
REMARK   3     7  2.6458 -  2.5133    1.00     2538   136  0.1894 0.2430   0.901  0.838
REMARK   3     8  2.5133 -  2.4039    1.00     2541   146  0.1899 0.2594   0.900  0.782
REMARK   3     9  2.4039 -  2.3114    1.00     2542   135  0.1964 0.2495   0.877  0.833
REMARK   3    10  2.3114 -  2.2316    1.00     2525   116  0.2100 0.2454   0.859  0.836
REMARK   3    11  2.2316 -  2.1618    0.99     2524   130  0.2326 0.3146   0.824  0.623
REMARK   3    12  2.1618 -  2.1000    0.98     2498   128  0.2463 0.3194   0.791  0.641
REMARK   3  
REMARK   3  BULK SOLVENT MODELLING.
REMARK   3   METHOD USED        : FLAT BULK SOLVENT MODEL
REMARK   3   SOLVENT RADIUS     : 1.11    
REMARK   3   SHRINKAGE RADIUS   : 0.90    
REMARK   3   GRID STEP FACTOR   : 4.00    
REMARK   3  
REMARK   3  ERROR ESTIMATES.
REMARK   3   COORDINATE ERROR (MAXIMUM-LIKELIHOOD BASED)     : 0.26    
REMARK   3   PHASE ERROR (DEGREES, MAXIMUM-LIKELIHOOD BASED) : 23.79   
REMARK   3  
REMARK   3  STRUCTURE FACTORS CALCULATION ALGORITHM : FFT
REMARK   3  
REMARK   3  RESTRAINTS LIBRARY
REMARK   3    GEOSTD + MON.LIB. + CDL v1.2
REMARK   3  
REMARK   3  DEVIATIONS FROM IDEAL VALUES.
REMARK   3                 RMSD     MAX  COUNT
REMARK   3   BOND      :  0.014   0.116   4304
REMARK   3   ANGLE     :  1.885  11.422   5821
REMARK   3   CHIRALITY :  0.115   0.438    630
REMARK   3   PLANARITY :  0.017   0.144    749
REMARK   3   DIHEDRAL  : 17.302 176.578   2573
REMARK   3   MIN NONBONDED DISTANCE : 2.214 
REMARK   3  
REMARK   3  MOLPROBITY STATISTICS.
REMARK   3   ALL-ATOM CLASHSCORE : 1.20
REMARK   3   RAMACHANDRAN PLOT:
REMARK   3     OUTLIERS : 0.20  %
REMARK   3     ALLOWED  : 2.96  %
REMARK   3     FAVORED  : 96.84 %
REMARK   3   ROTAMER OUTLIERS : 2.45 %
REMARK   3   CBETA DEVIATIONS : 0
REMARK   3   PEPTIDE PLANE:
REMARK   3     CIS-PROLINE     : 2
REMARK   3     CIS-GENERAL     : 0
REMARK   3     TWISTED PROLINE : 0
REMARK   3     TWISTED GENERAL : 1
REMARK   3  
REMARK   3  ATOMIC DISPLACEMENT PARAMETERS.
REMARK   3   WILSON B : 34.18
REMARK   3   RMS(B_ISO_OR_EQUIVALENT_BONDED) : 5.41
REMARK   3   ATOMS          NUMBER OF ATOMS
REMARK   3                    ISO.  ANISO. 
REMARK   3    ALL         :   8888       0
REMARK   3    ALL (NO H)  :   4362       0
REMARK   3    SOLVENT     :    157       0
REMARK   3    NON-SOLVENT :   4205       0
REMARK   3    HYDROGENS   :   4526       0
REMARK   3
REMARK   3
REMARK   3   OTHER REFINEMENT REMARKS:
REMARK   3   XRAY REFINEMENT USING QUANTUM MECHANICAL FUNCTIONAL
REMARK   3   PROGRAM      :QuantumBio DivCon 6 build-7.1.1-b4015.17
REMARK   3   AUTHORS      :BORBULEVYCH O.Y., PLUMLEY J., 
REMARK   3                :MARTIN, R.I., WESTERHOFF L.M. 
REMARK   3
REMARK   3   REFERENCE     :BORBULEVYCH O.Y., PLUMLEY J.A.,
REMARK   3                 :MARTIN, R.I., MERZ, K.M.,  WESTERHOFF L.M.
REMARK   3                 :ACTA CRYSTLLOGRAPHICA SECTION D, 2014, 
REMARK   3                 :V. D70, pp. 1233-1247
REMARK   3   QM METHOD(HAMILTONIAN): PM6 AMBERFF14
REMARK   3   REGION QM REFINEMENT: 
REMARK   3      MAIN/BUFFER QM REGION RADII (A): 3.0 / 0.0
REMARK   3      LIGAND / STRAIN ENERGY: DBQ_A_398 / 5.44 KCAL/MOLE
REMARK   3      LIGAND / STRAIN ENERGY: DBQ_B_401 / 5.46 KCAL/MOLE
REMARK   3
HELIX    1   1 GLU A  123  ASP A  125  5               Generated by MOE    3
HELIX    2   2 GLU A  169  SER A  183  1               Generated by MOE   15
HELIX    3   3 LEU A  213  HIS A  220  1               Generated by MOE    8
HELIX    4   4 GLN A  221  HIS A  223  5               Generated by MOE    3
HELIX    5   5 LEU A  226  SER A  245  1               Generated by MOE   20
HELIX    6   6 ALA A  255  ASN A  257  5               Generated by MOE    3
HELIX    7   7 PHE A  294  TRP A  296  5               Generated by MOE    3
HELIX    8   8 PRO A  299  THR A  304  1               Generated by MOE    6
HELIX    9   9 HIS A  309  PHE A  324  1               Generated by MOE   16
HELIX   10  10 GLY A  336  ASP A  344  1               Generated by MOE    9
HELIX   11  11 GLN A  358  CYS A  367  1               Generated by MOE   10
HELIX   12  12 PRO A  372  ASP A  374  5               Generated by MOE    3
HELIX   13  13 PHE A  378  ALA A  388  1               Generated by MOE   11
HELIX   14  14 GLU B  123  ASP B  125  5               Generated by MOE    3
HELIX   15  15 MET B  171  HIS B  182  1               Generated by MOE   12
HELIX   16  16 LEU B  213  ARG B  218  1               Generated by MOE    6
HELIX   17  17 LEU B  226  SER B  245  1               Generated by MOE   20
HELIX   18  18 ALA B  255  ASN B  257  5               Generated by MOE    3
HELIX   19  19 PHE B  294  TRP B  296  5               Generated by MOE    3
HELIX   20  20 PRO B  299  THR B  304  1               Generated by MOE    6
HELIX   21  21 HIS B  309  PHE B  324  1               Generated by MOE   16
HELIX   22  22 GLY B  336  ASP B  344  1               Generated by MOE    9
HELIX   23  23 GLN B  358  CYS B  367  1               Generated by MOE   10
HELIX   24  24 PRO B  372  ASP B  374  5               Generated by MOE    3
HELIX   25  25 PHE B  378  GLU B  387  1               Generated by MOE   10
SHEET    1       CYS A 119  LEU A 120                  Generated by MOE
SHEET    2       LEU A 126  GLY A 135                  Generated by MOE
SHEET    3       GLY A 138  ASP A 146                  Generated by MOE
SHEET    4       THR A 152  LYS A 158                  Generated by MOE
SHEET    5       LEU A 192  TYR A 193                  Generated by MOE
SHEET    6       GLY A 194  VAL A 195                  Generated by MOE
SHEET    7       VAL A 196  VAL A 196                  Generated by MOE
SHEET    8       LYS A 202  THR A 205                  Generated by MOE
SHEET    9       PHE A 248  ILE A 249                  Generated by MOE
SHEET   10       LEU A 258  THR A 262                  Generated by MOE
SHEET   11       LEU A 265  LYS A 267                  Generated by MOE
SHEET   12       ILE A 268  ILE A 268                  Generated by MOE
SHEET   13       ARG A 275  ALA A 276                  Generated by MOE
SHEET   14       TYR A 284  VAL A 285                  Generated by MOE
SHEET   15       THR A 306  PHE A 307                  Generated by MOE
SHEET   16       CYS B 119  LEU B 120                  Generated by MOE
SHEET   17       LEU B 126  ASP B 134                  Generated by MOE
SHEET   18       VAL B 139  ASP B 146                  Generated by MOE
SHEET   19       THR B 152  CYS B 159                  Generated by MOE
SHEET   20       LEU B 192  TYR B 193                  Generated by MOE
SHEET   21       GLY B 194  VAL B 195                  Generated by MOE
SHEET   22       VAL B 196  VAL B 196                  Generated by MOE
SHEET   23       LYS B 202  GLU B 206                  Generated by MOE
SHEET   24       PHE B 248  ILE B 249                  Generated by MOE
SHEET   25       LEU B 258  LEU B 260                  Generated by MOE
SHEET   26       VAL B 266  LYS B 267                  Generated by MOE
SHEET   27       ILE B 268  ILE B 268                  Generated by MOE
SHEET   28       ARG B 275  ALA B 276                  Generated by MOE
SHEET   29       HIS B 283  VAL B 285                  Generated by MOE
SHEET   30       THR B 306  SER B 308                  Generated by MOE
CRYST1   81.552   42.918   85.149  90.00 112.02  90.00 P 1 21 1
SCALE1      0.012262  0.000000  0.004959        0.00000
SCALE2      0.000000  0.023300  0.000000        0.00000
SCALE3      0.000000  0.000000  0.012668        0.00000
ATOM      1  N   LEU A 117       3.846  11.579  57.335  1.00 62.63           N
ATOM      2  CA  LEU A 117       3.794  11.021  55.961  1.00 63.53           C
ATOM      3  C   LEU A 117       5.176  10.977  55.275  1.00 52.05           C
ATOM      4  O   LEU A 117       6.058  11.788  55.563  1.00 58.62           O
ATOM      5  CB  LEU A 117       2.805  11.825  55.090  1.00 64.28           C
ATOM      6  CG  LEU A 117       2.019  10.957  54.080  1.00 74.59           C
ATOM      7  CD1 LEU A 117       0.990  10.049  54.780  1.00 68.50           C
ATOM      8  CD2 LEU A 117       1.280  11.841  53.060  1.00 56.91           C
ATOM      9  H1  LEU A 117       2.915  11.708  57.704  1.00 75.12           H
ATOM     10  H2  LEU A 117       4.347  12.458  57.336  1.00 75.12           H
ATOM     11  HA  LEU A 117       3.429   9.996  56.024  1.00 76.21           H
ATOM     12  HB2 LEU A 117       3.371  12.577  54.536  1.00 77.10           H
ATOM     13  HB3 LEU A 117       2.091  12.354  55.725  1.00 77.10           H
ATOM     14  HG  LEU A 117       2.715  10.325  53.529  1.00 89.48           H
ATOM     15 HD11 LEU A 117       1.483   9.403  55.504  1.00 82.18           H
ATOM     16 HD12 LEU A 117       0.244  10.656  55.295  1.00 82.18           H
ATOM     17 HD13 LEU A 117       0.488   9.423  54.041  1.00 82.18           H
ATOM     18 HD21 LEU A 117       0.551  12.472  53.571  1.00 68.27           H
ATOM     19 HD22 LEU A 117       1.990  12.472  52.526  1.00 68.27           H
ATOM     20 HD23 LEU A 117       0.763  11.213  52.333  1.00 68.27           H
ATOM     21  N   THR A 118       5.307  10.039  54.330  1.00 51.13           N
ATOM     22  CA  THR A 118       6.360   9.972  53.318  1.00 44.13           C
ATOM     23  C   THR A 118       5.702   9.938  51.933  1.00 43.11           C
ATOM     24  O   THR A 118       4.844   9.088  51.684  1.00 44.07           O
ATOM     25  CB  THR A 118       7.275   8.749  53.516  1.00 39.84           C
ATOM     26  OG1 THR A 118       7.886   8.729  54.778  1.00 48.38           O
ATOM     27  CG2 THR A 118       8.394   8.754  52.473  1.00 44.20           C
ATOM     28  H   THR A 118       4.545   9.386  54.216  1.00 61.33           H
ATOM     29  HA  THR A 118       6.978  10.865  53.414  1.00 52.93           H
ATOM     30  HB  THR A 118       6.688   7.838  53.404  1.00 47.78           H
ATOM     31  HG1 THR A 118       7.247   8.414  55.421  1.00 58.02           H
ATOM     32 HG21 THR A 118       9.034   7.883  52.623  1.00 53.02           H
ATOM     33 HG22 THR A 118       7.987   8.703  51.463  1.00 53.02           H
ATOM     34 HG23 THR A 118       8.983   9.662  52.586  1.00 53.02           H
ATOM     35  N   CYS A 119       6.116  10.862  51.058  1.00 36.91           N
ATOM     36  CA  CYS A 119       5.613  11.038  49.695  1.00 43.85           C
ATOM     37  C   CYS A 119       6.548  10.450  48.640  1.00 42.28           C
ATOM     38  O   CYS A 119       7.765  10.422  48.825  1.00 36.82           O
ATOM     39  CB  CYS A 119       5.487  12.538  49.395  1.00 38.19           C
ATOM     40  SG  CYS A 119       4.266  13.286  50.489  1.00 71.54           S
ATOM     41  H   CYS A 119       6.831  11.509  51.361  1.00 44.26           H
ATOM     42  HA  CYS A 119       4.626  10.588  49.600  1.00 52.59           H
ATOM     43  HB2 CYS A 119       6.451  13.026  49.546  1.00 45.80           H
ATOM     44  HB3 CYS A 119       5.176  12.683  48.362  1.00 45.80           H
ATOM     45  HG  CYS A 119       4.402  14.530  50.021  1.00 85.83           H
ATOM     46  N   LEU A 120       5.976  10.102  47.482  1.00 38.57           N
ATOM     47  CA  LEU A 120       6.708  10.163  46.223  1.00 36.60           C
ATOM     48  C   LEU A 120       6.751  11.613  45.758  1.00 39.36           C
ATOM     49  O   LEU A 120       5.741  12.317  45.782  1.00 42.87           O
ATOM     50  CB  LEU A 120       6.072   9.272  45.155  1.00 49.04           C
ATOM     51  CG  LEU A 120       5.937   7.786  45.531  1.00 43.06           C
ATOM     52  CD1 LEU A 120       5.692   7.004  44.231  1.00 45.88           C
ATOM     53  CD2 LEU A 120       7.169   7.209  46.246  1.00 46.76           C
ATOM     54  H   LEU A 120       4.969  10.105  47.419  1.00 46.26           H
ATOM     55  HA  LEU A 120       7.727   9.814  46.378  1.00 43.89           H
ATOM     56  HB2 LEU A 120       5.086   9.660  44.891  1.00 58.83           H
ATOM     57  HB3 LEU A 120       6.708   9.348  44.271  1.00 58.83           H
ATOM     58  HG  LEU A 120       5.066   7.673  46.179  1.00 51.64           H
ATOM     59 HD11 LEU A 120       5.510   5.953  44.458  1.00 55.03           H
ATOM     60 HD12 LEU A 120       4.820   7.406  43.713  1.00 55.03           H
ATOM     61 HD13 LEU A 120       6.559   7.087  43.576  1.00 55.03           H
ATOM     62 HD21 LEU A 120       7.051   6.133  46.370  1.00 56.08           H
ATOM     63 HD22 LEU A 120       8.069   7.411  45.664  1.00 56.08           H
ATOM     64 HD23 LEU A 120       7.270   7.648  47.240  1.00 56.08           H
ATOM     65  N   ILE A 121       7.942  12.052  45.358  1.00 39.92           N
ATOM     66  CA  ILE A 121       8.221  13.397  44.871  1.00 41.05           C
ATOM     67  C   ILE A 121       8.697  13.240  43.424  1.00 44.38           C
ATOM     68  O   ILE A 121       9.474  12.337  43.113  1.00 41.55           O
ATOM     69  CB  ILE A 121       9.237  14.113  45.792  1.00 40.04           C
ATOM     70  CG1 ILE A 121       8.701  14.290  47.234  1.00 35.01           C
ATOM     71  CG2 ILE A 121       9.610  15.487  45.199  1.00 44.93           C
ATOM     72  CD1 ILE A 121       9.798  14.608  48.264  1.00 36.29           C
ATOM     73  H   ILE A 121       8.715  11.403  45.368  1.00 47.88           H
ATOM     74  HA  ILE A 121       7.307  13.992  44.865  1.00 49.23           H
ATOM     75  HB  ILE A 121      10.137  13.495  45.824  1.00 48.02           H
ATOM     76 HG12 ILE A 121       7.945  15.073  47.255  1.00 41.98           H
ATOM     77 HG13 ILE A 121       8.223  13.368  47.566  1.00 41.98           H
ATOM     78 HG21 ILE A 121      10.262  16.042  45.870  1.00 53.89           H
ATOM     79 HG22 ILE A 121      10.156  15.347  44.267  1.00 53.89           H
ATOM     80 HG23 ILE A 121       8.711  16.074  45.009  1.00 53.89           H
ATOM     81 HD11 ILE A 121       9.351  14.658  49.258  1.00 43.52           H
ATOM     82 HD12 ILE A 121      10.550  13.819  48.251  1.00 43.52           H
ATOM     83 HD13 ILE A 121      10.269  15.567  48.057  1.00 43.52           H
ATOM     84  N   GLY A 122       8.184  14.097  42.536  1.00 45.18           N
ATOM     85  CA  GLY A 122       8.600  14.146  41.140  1.00 47.24           C
ATOM     86  C   GLY A 122       9.827  15.034  41.023  1.00 47.71           C
ATOM     87  O   GLY A 122       9.928  16.011  41.767  1.00 48.14           O
ATOM     88  H   GLY A 122       7.563  14.824  42.861  1.00 54.19           H
ATOM     89  HA2 GLY A 122       8.836  13.144  40.783  1.00 56.66           H
ATOM     90  HA3 GLY A 122       7.799  14.580  40.542  1.00 56.66           H
ATOM     91  N   GLU A 123      10.739  14.726  40.083  1.00 46.37           N
ATOM     92  CA  GLU A 123      11.948  15.530  39.886  1.00 46.05           C
ATOM     93  C   GLU A 123      11.596  17.018  39.620  1.00 55.46           C
ATOM     94  O   GLU A 123      12.365  17.912  39.978  1.00 61.38           O
ATOM     95  CB  GLU A 123      12.848  14.893  38.803  1.00 59.27           C
ATOM     96  CG  GLU A 123      12.710  15.518  37.401  1.00 72.82           C
ATOM     97  CD  GLU A 123      13.530  14.768  36.352  1.00 80.27           C
ATOM     98  OE1 GLU A 123      13.253  13.560  36.167  1.00 80.27           O
ATOM     99  OE2 GLU A 123      14.403  15.428  35.744  1.00 76.31           O1-
ATOM    100  H   GLU A 123      10.623  13.899  39.516  1.00 55.61           H
ATOM    101  HA  GLU A 123      12.508  15.487  40.820  1.00 55.23           H
ATOM    102  HB2 GLU A 123      13.888  14.978  39.118  1.00 71.09           H
ATOM    103  HB3 GLU A 123      12.620  13.828  38.734  1.00 71.09           H
ATOM    104  HG2 GLU A 123      11.658  15.435  37.123  1.00 87.35           H
ATOM    105  HG3 GLU A 123      13.020  16.565  37.423  1.00 87.35           H
ATOM    106  N   LYS A 124      10.430  17.272  38.998  1.00 50.00           N
ATOM    107  CA  LYS A 124       9.899  18.594  38.661  1.00 53.31           C
ATOM    108  C   LYS A 124       9.716  19.514  39.877  1.00 53.33           C
ATOM    109  O   LYS A 124       9.820  20.730  39.735  1.00 65.24           O
ATOM    110  CB  LYS A 124       8.560  18.424  37.910  1.00 52.26           C
ATOM    111  CG  LYS A 124       8.724  17.721  36.551  0.89 58.59           C
ATOM    112  CD  LYS A 124       7.493  17.972  35.669  0.55 47.77           C
ATOM    113  CE  LYS A 124       7.673  17.314  34.299  0.72 53.60           C
ATOM    114  NZ  LYS A 124       6.485  17.536  33.452  0.65 56.99           N1+
ATOM    115  H   LYS A 124       9.859  16.481  38.740  1.00 59.97           H
ATOM    116  HA  LYS A 124      10.607  19.095  37.999  1.00 63.95           H
ATOM    117  HB2 LYS A 124       7.876  17.843  38.532  1.00 62.68           H
ATOM    118  HB3 LYS A 124       8.119  19.409  37.751  1.00 62.68           H
ATOM    119  HG2 LYS A 124       9.595  18.136  36.041  0.01 70.28           H
ATOM    120  HG3 LYS A 124       8.876  16.651  36.697  0.01 70.28           H
ATOM    121  HD2 LYS A 124       6.606  17.565  36.157  1.00 57.29           H
ATOM    122  HD3 LYS A 124       7.358  19.047  35.531  0.00 57.29           H
ATOM    123  HE2 LYS A 124       8.548  17.744  33.809  1.00 64.29           H
ATOM    124  HE3 LYS A 124       7.835  16.243  34.431  1.00 64.29           H
ATOM    125  HZ1 LYS A 124       6.612  17.090  32.554  0.01 68.36           H
ATOM    126  HZ2 LYS A 124       5.669  17.151  33.908  0.01 68.36           H
ATOM    127  HZ3 LYS A 124       6.347  18.528  33.318  0.01 68.36           H
ATOM    128  N   ASP A 125       9.432  18.948  41.052  1.00 43.70           N
ATOM    129  CA  ASP A 125       9.182  19.708  42.276  1.00 52.79           C
ATOM    130  C   ASP A 125      10.409  19.784  43.208  1.00 50.60           C
ATOM    131  O   ASP A 125      10.266  20.180  44.367  1.00 49.38           O
ATOM    132  CB  ASP A 125       7.926  19.155  42.966  1.00 48.36           C
ATOM    133  CG  ASP A 125       6.717  19.318  42.045  1.00 64.84           C
ATOM    134  OD1 ASP A 125       6.205  18.259  41.614  1.00 53.31           O
ATOM    135  OD2 ASP A 125       6.348  20.484  41.763  1.00 58.96           O1-
ATOM    136  H   ASP A 125       9.347  17.945  41.106  1.00 52.41           H
ATOM    137  HA  ASP A 125       8.943  20.738  42.008  1.00 63.32           H
ATOM    138  HB2 ASP A 125       8.080  18.103  43.213  1.00 58.01           H
ATOM    139  HB3 ASP A 125       7.758  19.734  43.869  1.00 58.01           H
ATOM    140  N   LEU A 126      11.607  19.415  42.724  1.00 45.14           N
ATOM    141  CA  LEU A 126      12.822  19.340  43.539  1.00 53.65           C
ATOM    142  C   LEU A 126      13.991  20.004  42.810  1.00 59.55           C
ATOM    143  O   LEU A 126      14.521  19.459  41.838  1.00 66.73           O
ATOM    144  CB  LEU A 126      13.104  17.868  43.901  1.00 47.34           C
ATOM    145  CG  LEU A 126      14.243  17.670  44.917  1.00 51.04           C
ATOM    146  CD1 LEU A 126      13.857  18.203  46.307  1.00 48.94           C
ATOM    147  CD2 LEU A 126      14.541  16.177  45.039  1.00 40.10           C
ATOM    148  H   LEU A 126      11.669  19.109  41.761  1.00 54.14           H
ATOM    149  HA  LEU A 126      12.650  19.890  44.462  1.00 64.35           H
ATOM    150  HB2 LEU A 126      12.194  17.419  44.303  1.00 56.78           H
ATOM    151  HB3 LEU A 126      13.356  17.335  42.982  1.00 56.78           H
ATOM    152  HG  LEU A 126      15.140  18.188  44.572  1.00 61.22           H
ATOM    153 HD11 LEU A 126      14.640  17.964  47.024  1.00 58.70           H
ATOM    154 HD12 LEU A 126      13.745  19.284  46.282  1.00 58.70           H
ATOM    155 HD13 LEU A 126      12.922  17.750  46.639  1.00 58.70           H
ATOM    156 HD21 LEU A 126      15.360  16.021  45.739  1.00 48.09           H
ATOM    157 HD22 LEU A 126      13.656  15.648  45.395  1.00 48.09           H
ATOM    158 HD23 LEU A 126      14.836  15.781  44.068  1.00 48.09           H
ATOM    159  N   ARG A 127      14.408  21.167  43.333  1.00 56.45           N
ATOM    160  CA  ARG A 127      15.581  21.921  42.892  1.00 56.32           C
ATOM    161  C   ARG A 127      16.736  21.665  43.842  1.00 58.42           C
ATOM    162  O   ARG A 127      16.592  21.809  45.048  1.00 51.93           O
ATOM    163  CB  ARG A 127      15.256  23.418  42.858  1.00 57.41           C
ATOM    164  CG  ARG A 127      14.646  23.797  41.503  1.00 69.35           C
ATOM    165  CD  ARG A 127      13.858  25.103  41.574  1.00 62.79           C
ATOM    166  NE  ARG A 127      12.581  24.927  42.284  1.00 64.87           N
ATOM    167  CZ  ARG A 127      12.254  25.452  43.468  1.00 65.29           C
ATOM    168  NH1 ARG A 127      13.087  26.220  44.166  1.00 70.16           N
ATOM    169  NH2 ARG A 127      11.057  25.200  43.969  1.00 61.56           N1+
ATOM    170  H   ARG A 127      13.927  21.513  44.153  1.00 67.72           H
ATOM    171  HA  ARG A 127      15.885  21.604  41.893  1.00 67.56           H
ATOM    172  HB2 ARG A 127      14.617  23.693  43.698  1.00 68.87           H
ATOM    173  HB3 ARG A 127      16.190  23.976  42.946  1.00 68.87           H
ATOM    174  HG2 ARG A 127      15.439  23.880  40.757  1.00 83.19           H
ATOM    175  HG3 ARG A 127      13.957  23.011  41.184  1.00 83.19           H
ATOM    176  HD2 ARG A 127      14.473  25.862  42.057  1.00 75.32           H
ATOM    177  HD3 ARG A 127      13.651  25.437  40.556  1.00 75.32           H
ATOM    178  HE  ARG A 127      11.889  24.343  41.836  1.00 77.82           H
ATOM    179 HH11 ARG A 127      14.012  26.426  43.823  1.00 84.17           H
ATOM    180 HH12 ARG A 127      12.804  26.595  45.059  1.00 84.17           H
ATOM    181 HH21 ARG A 127      10.396  24.623  43.461  1.00 73.84           H
ATOM    182 HH22 ARG A 127      10.772  25.582  44.857  1.00 73.84           H
ATOM    183  N   LEU A 128      17.884  21.299  43.285  1.00 59.32           N
ATOM    184  CA  LEU A 128      19.074  20.926  44.032  1.00 54.53           C
ATOM    185  C   LEU A 128      20.093  22.067  43.976  1.00 57.59           C
ATOM    186  O   LEU A 128      20.203  22.754  42.959  1.00 57.76           O
ATOM    187  CB  LEU A 128      19.647  19.644  43.423  1.00 60.12           C
ATOM    188  CG  LEU A 128      18.670  18.446  43.406  1.00 52.55           C
ATOM    189  CD1 LEU A 128      17.916  18.354  42.065  1.00 57.88           C
ATOM    190  CD2 LEU A 128      19.461  17.145  43.626  1.00 46.91           C
ATOM    191  H   LEU A 128      17.932  21.247  42.279  1.00 71.16           H
ATOM    192  HA  LEU A 128      18.825  20.721  45.076  1.00 65.41           H
ATOM    193  HB2 LEU A 128      20.024  19.837  42.417  1.00 72.11           H
ATOM    194  HB3 LEU A 128      20.503  19.385  44.047  1.00 72.11           H
ATOM    195  HG  LEU A 128      17.939  18.557  44.209  1.00 63.03           H
ATOM    196 HD11 LEU A 128      17.234  17.504  42.081  1.00 69.43           H
ATOM    197 HD12 LEU A 128      17.328  19.251  41.879  1.00 69.43           H
ATOM    198 HD13 LEU A 128      18.619  18.225  41.243  1.00 69.43           H
ATOM    199 HD21 LEU A 128      18.778  16.299  43.646  1.00 56.26           H
ATOM    200 HD22 LEU A 128      20.188  17.005  42.826  1.00 56.26           H
ATOM    201 HD23 LEU A 128      19.982  17.183  44.583  1.00 56.26           H
ATOM    202  N   LEU A 129      20.848  22.252  45.063  1.00 53.78           N
ATOM    203  CA  LEU A 129      21.793  23.359  45.263  1.00 56.54           C
ATOM    204  C   LEU A 129      23.164  22.805  45.699  1.00 57.95           C
ATOM    205  O   LEU A 129      23.569  21.743  45.236  1.00 52.97           O
ATOM    206  CB  LEU A 129      21.184  24.388  46.249  1.00 56.47           C
ATOM    207  CG  LEU A 129      19.890  25.084  45.769  1.00 65.17           C
ATOM    208  CD1 LEU A 129      19.073  25.562  46.985  1.00 62.83           C
ATOM    209  CD2 LEU A 129      20.233  26.269  44.849  1.00 73.41           C
ATOM    210  H   LEU A 129      20.705  21.635  45.850  1.00 64.51           H
ATOM    211  HA  LEU A 129      21.957  23.866  44.311  1.00 67.82           H
ATOM    212  HB2 LEU A 129      20.962  23.845  47.168  1.00 67.74           H
ATOM    213  HB3 LEU A 129      21.912  25.162  46.495  1.00 67.74           H
ATOM    214  HG  LEU A 129      19.270  24.389  45.203  1.00 78.18           H
ATOM    215 HD11 LEU A 129      18.186  26.096  46.645  1.00 75.38           H
ATOM    216 HD12 LEU A 129      18.755  24.703  47.578  1.00 75.38           H
ATOM    217 HD13 LEU A 129      19.671  26.225  47.611  1.00 75.38           H
ATOM    218 HD21 LEU A 129      19.316  26.711  44.457  1.00 88.07           H
ATOM    219 HD22 LEU A 129      20.782  27.033  45.402  1.00 88.07           H
ATOM    220 HD23 LEU A 129      20.845  25.931  44.013  1.00 88.07           H
ATOM    221  N   GLU A 130      23.883  23.539  46.558  1.00 54.89           N
ATOM    222  CA  GLU A 130      25.198  23.246  47.130  1.00 57.07           C
ATOM    223  C   GLU A 130      25.332  21.814  47.678  1.00 65.24           C
ATOM    224  O   GLU A 130      24.424  21.312  48.339  1.00 57.00           O
ATOM    225  CB  GLU A 130      25.470  24.272  48.262  1.00 61.77           C
ATOM    226  CG  GLU A 130      24.208  24.620  49.096  1.00 63.94           C
ATOM    227  CD  GLU A 130      24.433  25.401  50.392  1.00 73.72           C
ATOM    228  OE1 GLU A 130      25.422  25.115  51.102  1.00 82.12           O
ATOM    229  OE2 GLU A 130      23.564  26.259  50.669  1.00 73.29           O1-
ATOM    230  H   GLU A 130      23.458  24.387  46.896  1.00 65.84           H
ATOM    231  HA  GLU A 130      25.950  23.399  46.357  1.00 68.45           H
ATOM    232  HB2 GLU A 130      26.242  23.871  48.921  1.00 74.10           H
ATOM    233  HB3 GLU A 130      25.861  25.186  47.815  1.00 74.10           H
ATOM    234  HG2 GLU A 130      23.477  25.162  48.493  1.00 76.70           H
ATOM    235  HG3 GLU A 130      23.763  23.673  49.391  1.00 76.70           H
ATOM    236  N   LYS A 131      26.502  21.190  47.456  1.00 61.11           N
ATOM    237  CA  LYS A 131      26.965  20.049  48.248  1.00 57.86           C
ATOM    238  C   LYS A 131      27.064  20.487  49.709  1.00 62.87           C
ATOM    239  O   LYS A 131      27.495  21.598  50.014  1.00 70.61           O
ATOM    240  CB  LYS A 131      28.347  19.560  47.792  1.00 59.74           C
ATOM    241  CG  LYS A 131      28.377  18.993  46.361  1.00 68.56           C
ATOM    242  CD  LYS A 131      29.767  19.174  45.716  1.00 74.04           C
ATOM    243  CE  LYS A 131      29.692  19.008  44.198  1.00 80.68           C
ATOM    244  NZ  LYS A 131      31.028  19.073  43.573  1.00 72.57           N1+
ATOM    245  H   LYS A 131      27.191  21.660  46.886  1.00 73.31           H
ATOM    246  HA  LYS A 131      26.258  19.222  48.161  1.00 69.41           H
ATOM    247  HB2 LYS A 131      29.060  20.380  47.891  1.00 71.66           H
ATOM    248  HB3 LYS A 131      28.663  18.763  48.470  1.00 71.66           H
ATOM    249  HG2 LYS A 131      28.111  17.935  46.396  1.00 82.25           H
ATOM    250  HG3 LYS A 131      27.644  19.512  45.740  1.00 82.25           H
ATOM    251  HD2 LYS A 131      30.167  20.163  45.941  1.00 88.82           H
ATOM    252  HD3 LYS A 131      30.446  18.422  46.122  1.00 88.82           H
ATOM    253  HE2 LYS A 131      29.225  18.050  43.964  1.00 96.79           H
ATOM    254  HE3 LYS A 131      29.072  19.809  43.793  1.00 96.79           H
ATOM    255  HZ1 LYS A 131      30.960  18.951  42.572  1.00 87.06           H
ATOM    256  HZ2 LYS A 131      31.463  19.969  43.748  1.00 87.06           H
ATOM    257  HZ3 LYS A 131      31.627  18.348  43.943  1.00 87.06           H
ATOM    258  N   LEU A 132      26.628  19.592  50.588  1.00 62.75           N
ATOM    259  CA  LEU A 132      26.464  19.810  52.020  1.00 65.81           C
ATOM    260  C   LEU A 132      27.315  18.837  52.883  1.00 62.05           C
ATOM    261  O   LEU A 132      27.670  19.141  54.002  1.00 65.91           O
ATOM    262  CB  LEU A 132      25.005  19.517  52.459  1.00 58.22           C
ATOM    263  CG  LEU A 132      24.058  20.715  52.267  1.00 53.82           C
ATOM    264  CD1 LEU A 132      22.700  20.348  52.884  1.00 52.87           C
ATOM    265  CD2 LEU A 132      24.618  21.996  52.897  1.00 60.17           C
ATOM    266  H   LEU A 132      26.315  18.725  50.211  1.00 75.27           H
ATOM    267  HA  LEU A 132      26.747  20.856  52.308  1.00 78.95           H
ATOM    268  HB2 LEU A 132      24.619  18.650  51.884  1.00 69.84           H
ATOM    269  HB3 LEU A 132      24.989  19.207  53.523  1.00 69.84           H
ATOM    270  HG  LEU A 132      23.947  20.892  51.172  1.00 64.56           H
ATOM    271 HD11 LEU A 132      21.974  21.157  52.782  1.00 63.42           H
ATOM    272 HD12 LEU A 132      22.277  19.452  52.421  1.00 63.42           H
ATOM    273 HD13 LEU A 132      22.794  20.146  53.960  1.00 63.42           H
ATOM    274 HD21 LEU A 132      23.924  22.833  52.791  1.00 72.18           H
ATOM    275 HD22 LEU A 132      24.816  21.861  53.967  1.00 72.18           H
ATOM    276 HD23 LEU A 132      25.566  22.287  52.427  1.00 72.18           H
ATOM    277  N   GLY A 133      27.558  17.644  52.308  1.00 54.71           N
ATOM    278  CA  GLY A 133      28.200  16.507  52.953  1.00 59.11           C
ATOM    279  C   GLY A 133      28.120  15.234  52.105  1.00 57.13           C
ATOM    280  O   GLY A 133      27.912  15.283  50.889  1.00 62.29           O
ATOM    281  H   GLY A 133      27.210  17.482  51.374  1.00 65.62           H
ATOM    282  HA2 GLY A 133      29.250  16.749  53.132  1.00 70.91           H
ATOM    283  HA3 GLY A 133      27.719  16.331  53.916  1.00 70.91           H
ATOM    284  N   ASP A 134      28.329  14.102  52.784  1.00 66.11           N
ATOM    285  CA  ASP A 134      28.493  12.778  52.190  1.00 67.15           C
ATOM    286  C   ASP A 134      27.724  11.764  53.086  1.00 62.93           C
ATOM    287  O   ASP A 134      27.710  11.713  54.305  1.00 58.16           O
ATOM    288  CB  ASP A 134      29.934  12.258  52.106  1.00 65.66           C
ATOM    289  CG  ASP A 134      30.429  12.303  50.615  1.00 80.98           C
ATOM    290  OD1 ASP A 134      31.603  12.661  50.437  1.00 77.90           O
ATOM    291  OD2 ASP A 134      29.572  11.975  49.764  1.00 76.50           O1-
ATOM    292  H   ASP A 134      28.577  14.199  53.743  1.00 79.31           H
ATOM    293  HA  ASP A 134      28.063  12.762  51.141  1.00 80.56           H
ATOM    294  HB2 ASP A 134      30.627  12.845  52.728  1.00 78.76           H
ATOM    295  HB3 ASP A 134      30.039  11.216  52.444  1.00 78.76           H
ATOM    296  N   GLY A 135      26.902  10.868  52.347  1.00 66.57           N
ATOM    297  CA  GLY A 135      26.356   9.718  53.088  1.00 63.07           C
ATOM    298  C   GLY A 135      26.494   8.434  52.304  1.00 70.10           C
ATOM    299  O   GLY A 135      27.045   8.380  51.224  1.00 68.93           O
ATOM    300  H   GLY A 135      27.179  10.642  51.373  1.00 79.86           H
ATOM    301  HA2 GLY A 135      26.875   9.616  54.088  1.00 75.65           H
ATOM    302  HA3 GLY A 135      25.294   9.918  53.352  1.00 75.65           H
ATOM    303  N   SER A 136      25.935   7.401  52.969  1.00 66.55           N
ATOM    304  CA  SER A 136      25.915   5.964  52.662  1.00 63.20           C
ATOM    305  C   SER A 136      26.074   5.608  51.183  1.00 75.44           C
ATOM    306  O   SER A 136      26.977   4.835  50.856  1.00 78.64           O
ATOM    307  CB  SER A 136      24.675   5.260  53.275  1.00 66.48           C
ATOM    308  OG  SER A 136      23.635   6.144  53.662  1.00 59.67           O
ATOM    309  H   SER A 136      25.526   7.622  53.866  1.00 79.83           H
ATOM    310  HA  SER A 136      26.781   5.526  53.158  1.00 75.82           H
ATOM    311  HB2 SER A 136      24.256   4.586  52.526  1.00 79.74           H
ATOM    312  HB3 SER A 136      24.976   4.658  54.133  1.00 79.74           H
ATOM    313  HG  SER A 136      22.833   5.635  53.822  1.00 71.58           H
ATOM    314  N   PHE A 137      25.202   6.135  50.308  1.00 70.22           N
ATOM    315  CA  PHE A 137      25.188   5.785  48.882  1.00 65.63           C
ATOM    316  C   PHE A 137      25.473   6.952  47.919  1.00 69.92           C
ATOM    317  O   PHE A 137      25.422   6.751  46.702  1.00 75.33           O
ATOM    318  CB  PHE A 137      23.919   4.974  48.537  1.00 74.76           C
ATOM    319  CG  PHE A 137      22.615   5.578  49.026  1.00 63.06           C
ATOM    320  CD1 PHE A 137      22.179   6.810  48.505  1.00 62.79           C
ATOM    321  CD2 PHE A 137      21.860   4.932  50.024  1.00 61.57           C
ATOM    322  CE1 PHE A 137      21.022   7.428  49.006  1.00 64.50           C
ATOM    323  CE2 PHE A 137      20.687   5.537  50.508  1.00 65.10           C
ATOM    324  CZ  PHE A 137      20.276   6.789  50.008  1.00 60.68           C
ATOM    325  H   PHE A 137      24.474   6.745  50.651  1.00 84.24           H
ATOM    326  HA  PHE A 137      26.015   5.100  48.696  1.00 78.73           H
ATOM    327  HB2 PHE A 137      23.859   4.830  47.458  1.00 89.68           H
ATOM    328  HB3 PHE A 137      24.026   3.984  48.983  1.00 89.68           H
ATOM    329  HD1 PHE A 137      22.743   7.292  47.724  1.00 75.33           H
ATOM    330  HD2 PHE A 137      22.180   3.981  50.424  1.00 73.86           H
ATOM    331  HE1 PHE A 137      20.701   8.382  48.612  1.00 77.38           H
ATOM    332  HE2 PHE A 137      20.098   5.038  51.263  1.00 78.09           H
ATOM    333  HZ  PHE A 137      19.379   7.248  50.372  1.00 72.79           H
ATOM    334  N   GLY A 138      25.825   8.145  48.423  1.00 71.00           N
ATOM    335  CA  GLY A 138      26.309   9.213  47.556  1.00 58.98           C
ATOM    336  C   GLY A 138      26.233  10.614  48.152  1.00 62.61           C
ATOM    337  O   GLY A 138      26.230  10.820  49.365  1.00 59.17           O
ATOM    338  H   GLY A 138      25.893   8.273  49.423  1.00 85.17           H
ATOM    339  HA2 GLY A 138      27.351   9.004  47.317  1.00 70.75           H
ATOM    340  HA3 GLY A 138      25.755   9.197  46.617  1.00 70.75           H
ATOM    341  N   VAL A 139      26.212  11.578  47.228  1.00 66.36           N
ATOM    342  CA  VAL A 139      26.251  13.012  47.492  1.00 57.71           C
ATOM    343  C   VAL A 139      25.039  13.428  48.326  1.00 55.78           C
ATOM    344  O   VAL A 139      23.915  13.015  48.041  1.00 51.63           O
ATOM    345  CB  VAL A 139      26.238  13.822  46.164  1.00 49.69           C
ATOM    346  CG1 VAL A 139      26.749  15.252  46.420  1.00 64.90           C
ATOM    347  CG2 VAL A 139      27.079  13.217  45.025  1.00 73.77           C
ATOM    348  H   VAL A 139      26.183  11.291  46.262  1.00 79.60           H
ATOM    349  HA  VAL A 139      27.167  13.243  48.039  1.00 69.23           H
ATOM    350  HB  VAL A 139      25.211  13.890  45.800  1.00 59.61           H
ATOM    351 HG11 VAL A 139      26.640  15.853  45.517  1.00 77.85           H
ATOM    352 HG12 VAL A 139      26.189  15.724  47.223  1.00 77.85           H
ATOM    353 HG13 VAL A 139      27.800  15.223  46.711  1.00 77.85           H
ATOM    354 HG21 VAL A 139      27.032  13.861  44.146  1.00 88.50           H
ATOM    355 HG22 VAL A 139      28.119  13.113  45.338  1.00 88.50           H
ATOM    356 HG23 VAL A 139      26.689  12.239  44.740  1.00 88.50           H
ATOM    357  N   VAL A 140      25.276  14.318  49.287  1.00 49.65           N
ATOM    358  CA  VAL A 140      24.238  15.024  50.015  1.00 51.68           C
ATOM    359  C   VAL A 140      24.364  16.508  49.607  1.00 50.68           C
ATOM    360  O   VAL A 140      25.375  17.160  49.754  1.00 54.81           O
ATOM    361  CB  VAL A 140      24.275  14.935  51.571  1.00 45.65           C
ATOM    362  CG1 VAL A 140      23.015  15.595  52.152  1.00 42.02           C
ATOM    363  CG2 VAL A 140      24.405  13.484  52.017  1.00 44.43           C
ATOM    364  H   VAL A 140      26.230  14.499  49.523  1.00 59.56           H
ATOM    365  HA  VAL A 140      23.238  14.622  49.714  1.00 62.00           H
ATOM    366  HB  VAL A 140      25.170  15.497  51.939  1.00 54.76           H
ATOM    367 HG11 VAL A 140      23.033  15.531  53.252  1.00 50.40           H
ATOM    368 HG12 VAL A 140      22.954  16.659  51.906  1.00 50.40           H
ATOM    369 HG13 VAL A 140      22.096  15.111  51.811  1.00 50.40           H
ATOM    370 HG21 VAL A 140      24.421  13.407  53.112  1.00 53.29           H
ATOM    371 HG22 VAL A 140      23.604  12.849  51.626  1.00 53.29           H
ATOM    372 HG23 VAL A 140      25.357  13.048  51.670  1.00 53.29           H
ATOM    373  N   ARG A 141      23.247  16.993  49.041  1.00 44.48           N
ATOM    374  CA  ARG A 141      23.055  18.329  48.498  1.00 42.52           C
ATOM    375  C   ARG A 141      21.884  18.977  49.221  1.00 42.99           C
ATOM    376  O   ARG A 141      20.890  18.329  49.514  1.00 44.93           O
ATOM    377  CB  ARG A 141      22.775  18.248  46.975  1.00 47.56           C
ATOM    378  CG  ARG A 141      23.990  17.704  46.215  1.00 54.61           C
ATOM    379  CD  ARG A 141      23.711  17.193  44.793  1.00 69.21           C
ATOM    380  NE  ARG A 141      23.216  18.225  43.866  1.00 66.63           N
ATOM    381  CZ  ARG A 141      23.840  19.345  43.489  1.00 67.14           C
ATOM    382  NH1 ARG A 141      25.110  19.590  43.823  1.00 89.13           N
ATOM    383  NH2 ARG A 141      23.170  20.237  42.756  1.00 55.75           N1+
ATOM    384  H   ARG A 141      22.453  16.371  48.978  1.00 53.35           H
ATOM    385  HA  ARG A 141      23.946  18.933  48.664  1.00 51.00           H
ATOM    386  HB2 ARG A 141      21.903  17.620  46.784  1.00 57.05           H
ATOM    387  HB3 ARG A 141      22.561  19.253  46.607  1.00 57.05           H
ATOM    388  HG2 ARG A 141      24.789  18.445  46.220  1.00 65.51           H
ATOM    389  HG3 ARG A 141      24.352  16.830  46.749  1.00 65.51           H
ATOM    390  HD2 ARG A 141      24.591  16.703  44.374  1.00 83.03           H
ATOM    391  HD3 ARG A 141      22.928  16.436  44.888  1.00 83.03           H
ATOM    392  HE  ARG A 141      22.246  18.142  43.602  1.00 79.93           H
ATOM    393 HH11 ARG A 141      25.613  18.925  44.389  1.00106.93           H
ATOM    394 HH12 ARG A 141      25.544  20.456  43.547  1.00106.93           H
ATOM    395 HH21 ARG A 141      22.214  20.064  42.493  1.00 66.87           H
ATOM    396 HH22 ARG A 141      23.616  21.096  42.478  1.00 66.87           H
ATOM    397  N   ARG A 142      21.958  20.283  49.447  1.00 47.51           N
ATOM    398  CA  ARG A 142      20.802  21.085  49.820  1.00 44.79           C
ATOM    399  C   ARG A 142      19.811  21.126  48.659  1.00 50.88           C
ATOM    400  O   ARG A 142      20.184  20.917  47.509  1.00 52.21           O
ATOM    401  CB  ARG A 142      21.305  22.487  50.158  1.00 47.02           C
ATOM    402  CG  ARG A 142      20.256  23.365  50.838  1.00 59.00           C
ATOM    403  CD  ARG A 142      20.931  24.278  51.868  1.00 63.18           C
ATOM    404  NE  ARG A 142      20.054  25.395  52.233  1.00 67.59           N
ATOM    405  CZ  ARG A 142      19.804  26.432  51.425  1.00 83.19           C
ATOM    406  NH1 ARG A 142      20.631  26.757  50.428  1.00 71.20           N
ATOM    407  NH2 ARG A 142      18.701  27.153  51.627  1.00 80.62           N1+
ATOM    408  H   ARG A 142      22.793  20.773  49.157  1.00 56.99           H
ATOM    409  HA  ARG A 142      20.331  20.647  50.701  1.00 53.72           H
ATOM    410  HB2 ARG A 142      22.169  22.404  50.816  1.00 56.40           H
ATOM    411  HB3 ARG A 142      21.629  22.970  49.237  1.00 56.40           H
ATOM    412  HG2 ARG A 142      19.704  23.933  50.088  1.00 70.77           H
ATOM    413  HG3 ARG A 142      19.553  22.734  51.383  1.00 70.77           H
ATOM    414  HD2 ARG A 142      21.091  23.675  52.763  1.00 75.79           H
ATOM    415  HD3 ARG A 142      21.904  24.633  51.533  1.00 75.79           H
ATOM    416  HE  ARG A 142      19.390  25.216  52.970  1.00 81.08           H
ATOM    417 HH11 ARG A 142      21.489  26.234  50.298  1.00 85.41           H
ATOM    418 HH12 ARG A 142      20.430  27.542  49.830  1.00 85.41           H
ATOM    419 HH21 ARG A 142      18.069  26.914  52.375  1.00 96.72           H
ATOM    420 HH22 ARG A 142      18.496  27.938  51.028  1.00 96.72           H
ATOM    421  N   GLY A 143      18.543  21.388  48.957  1.00 48.24           N
ATOM    422  CA  GLY A 143      17.515  21.538  47.955  1.00 43.10           C
ATOM    423  C   GLY A 143      16.395  22.455  48.404  1.00 44.97           C
ATOM    424  O   GLY A 143      16.390  22.994  49.507  1.00 45.42           O
ATOM    425  H   GLY A 143      18.285  21.534  49.923  1.00 57.86           H
ATOM    426  HA2 GLY A 143      17.968  21.961  47.060  1.00 51.69           H
ATOM    427  HA3 GLY A 143      17.096  20.559  47.723  1.00 51.69           H
ATOM    428  N   GLU A 144      15.431  22.589  47.505  1.00 50.48           N
ATOM    429  CA  GLU A 144      14.148  23.226  47.710  1.00 48.61           C
ATOM    430  C   GLU A 144      13.090  22.271  47.160  1.00 46.95           C
ATOM    431  O   GLU A 144      13.212  21.788  46.035  1.00 46.69           O
ATOM    432  CB  GLU A 144      14.103  24.568  46.971  1.00 60.73           C
ATOM    433  CG  GLU A 144      15.116  25.585  47.511  0.13 56.29           C
ATOM    434  CD  GLU A 144      14.876  26.945  46.863  1.00 50.56           C
ATOM    435  OE1 GLU A 144      15.392  27.149  45.741  0.60 54.75           O
ATOM    436  OE2 GLU A 144      14.157  27.755  47.484  0.32 52.25           O1-
ATOM    437  H   GLU A 144      15.551  22.128  46.614  1.00 60.55           H
ATOM    438  HA  GLU A 144      13.976  23.396  48.773  1.00 58.31           H
ATOM    439  HB2 GLU A 144      14.312  24.396  45.914  1.00 72.85           H
ATOM    440  HB3 GLU A 144      13.099  24.982  47.059  1.00 72.85           H
ATOM    441  HG2 GLU A 144      14.988  25.656  48.593  1.00 67.52           H
ATOM    442  HG3 GLU A 144      16.108  25.226  47.243  1.00 67.52           H
ATOM    443  N   TRP A 145      12.064  21.985  47.965  1.00 53.79           N
ATOM    444  CA  TRP A 145      10.974  21.093  47.609  1.00 43.94           C
ATOM    445  C   TRP A 145       9.674  21.886  47.539  1.00 46.06           C
ATOM    446  O   TRP A 145       9.278  22.471  48.544  1.00 47.82           O
ATOM    447  CB  TRP A 145      10.872  19.966  48.640  1.00 38.13           C
ATOM    448  CG  TRP A 145       9.707  19.033  48.472  1.00 42.27           C
ATOM    449  CD1 TRP A 145       9.116  18.690  47.303  1.00 39.10           C
ATOM    450  CD2 TRP A 145       8.921  18.370  49.515  1.00 42.79           C
ATOM    451  NE1 TRP A 145       8.038  17.875  47.538  1.00 40.99           N
ATOM    452  CE2 TRP A 145       7.878  17.624  48.889  1.00 46.49           C
ATOM    453  CE3 TRP A 145       8.981  18.335  50.925  1.00 37.51           C
ATOM    454  CZ2 TRP A 145       6.964  16.852  49.624  1.00 46.63           C
ATOM    455  CZ3 TRP A 145       8.064  17.576  51.672  1.00 41.28           C
ATOM    456  CH2 TRP A 145       7.072  16.813  51.027  1.00 46.33           C
ATOM    457  H   TRP A 145      12.029  22.414  48.879  1.00 64.52           H
ATOM    458  HA  TRP A 145      11.167  20.637  46.640  1.00 52.70           H
ATOM    459  HB2 TRP A 145      11.788  19.378  48.588  1.00 45.73           H
ATOM    460  HB3 TRP A 145      10.820  20.395  49.641  1.00 45.73           H
ATOM    461  HD1 TRP A 145       9.423  19.021  46.325  1.00 46.89           H
ATOM    462  HE1 TRP A 145       7.434  17.548  46.797  1.00 49.17           H
ATOM    463  HE3 TRP A 145       9.739  18.908  51.436  1.00 44.99           H
ATOM    464  HZ2 TRP A 145       6.204  16.279  49.115  1.00 55.93           H
ATOM    465  HZ3 TRP A 145       8.133  17.566  52.749  1.00 49.51           H
ATOM    466  HH2 TRP A 145       6.391  16.208  51.608  1.00 55.57           H
ATOM    467  N   ASP A 146       8.995  21.842  46.386  1.00 47.11           N
ATOM    468  CA  ASP A 146       7.602  22.284  46.229  1.00 52.53           C
ATOM    469  C   ASP A 146       6.650  21.206  46.764  1.00 44.87           C
ATOM    470  O   ASP A 146       6.233  20.278  46.065  1.00 47.74           O
ATOM    471  CB  ASP A 146       7.308  22.685  44.776  1.00 56.86           C
ATOM    472  CG  ASP A 146       8.211  23.818  44.300  1.00 58.09           C
ATOM    473  OD1 ASP A 146       8.415  24.768  45.091  1.00 60.21           O
ATOM    474  OD2 ASP A 146       8.703  23.716  43.155  1.00 57.27           O1-
ATOM    475  H   ASP A 146       9.406  21.360  45.598  1.00 56.51           H
ATOM    476  HA  ASP A 146       7.467  23.175  46.843  1.00 63.01           H
ATOM    477  HB2 ASP A 146       7.378  21.838  44.097  1.00 68.21           H
ATOM    478  HB3 ASP A 146       6.283  23.058  44.756  1.00 68.21           H
ATOM    479  N   ALA A 147       6.365  21.321  48.064  1.00 50.05           N
ATOM    480  CA  ALA A 147       5.525  20.389  48.782  1.00 56.27           C
ATOM    481  C   ALA A 147       4.065  20.581  48.344  1.00 54.92           C
ATOM    482  O   ALA A 147       3.694  21.681  47.933  1.00 57.72           O
ATOM    483  CB  ALA A 147       5.720  20.638  50.284  1.00 46.93           C
ATOM    484  H   ALA A 147       6.738  22.109  48.577  1.00 60.04           H
ATOM    485  HA  ALA A 147       5.852  19.375  48.557  1.00 67.49           H
ATOM    486  HB1 ALA A 147       5.121  19.938  50.864  1.00 56.29           H
ATOM    487  HB2 ALA A 147       6.771  20.500  50.544  1.00 56.29           H
ATOM    488  HB3 ALA A 147       5.419  21.655  50.534  1.00 56.29           H
ATOM    489  N   PRO A 148       3.216  19.545  48.456  1.00 54.24           N
ATOM    490  CA  PRO A 148       1.817  19.605  48.019  1.00 60.22           C
ATOM    491  C   PRO A 148       0.951  20.594  48.817  1.00 58.94           C
ATOM    492  O   PRO A 148      -0.160  20.904  48.394  1.00 69.26           O
ATOM    493  CB  PRO A 148       1.301  18.174  48.222  1.00 72.24           C
ATOM    494  CG  PRO A 148       2.205  17.603  49.316  1.00 61.55           C
ATOM    495  CD  PRO A 148       3.549  18.214  48.945  1.00 56.15           C
ATOM    496  HA  PRO A 148       1.764  19.810  46.949  1.00 72.24           H
ATOM    497  HB2 PRO A 148       0.241  18.097  48.464  1.00 86.66           H
ATOM    498  HB3 PRO A 148       1.506  17.629  47.299  1.00 86.66           H
ATOM    499  HG2 PRO A 148       1.858  17.922  50.301  1.00 73.83           H
ATOM    500  HG3 PRO A 148       2.271  16.516  49.256  1.00 73.83           H
ATOM    501  HD2 PRO A 148       4.167  18.241  49.842  1.00 67.35           H
ATOM    502  HD3 PRO A 148       4.017  17.636  48.146  1.00 67.35           H
ATOM    503  N   SER A 149       1.468  21.111  49.941  1.00 63.21           N
ATOM    504  CA  SER A 149       0.902  22.228  50.687  1.00 53.62           C
ATOM    505  C   SER A 149       0.880  23.546  49.891  1.00 62.53           C
ATOM    506  O   SER A 149       0.239  24.503  50.322  1.00 60.38           O
ATOM    507  CB  SER A 149       1.712  22.394  51.972  1.00 59.78           C
ATOM    508  OG  SER A 149       3.042  22.770  51.677  1.00 71.96           O
ATOM    509  H   SER A 149       2.392  20.812  50.217  1.00 75.82           H
ATOM    510  HA  SER A 149      -0.123  21.975  50.961  1.00 64.32           H
ATOM    511  HB2 SER A 149       1.254  23.149  52.610  1.00 71.70           H
ATOM    512  HB3 SER A 149       1.725  21.443  52.506  1.00 71.70           H
ATOM    513  HG  SER A 149       3.566  22.704  52.479  1.00 86.32           H
ATOM    514  N   GLY A 150       1.628  23.622  48.782  1.00 56.94           N
ATOM    515  CA  GLY A 150       1.820  24.825  47.989  1.00 59.48           C
ATOM    516  C   GLY A 150       2.878  25.753  48.586  1.00 71.19           C
ATOM    517  O   GLY A 150       2.899  26.932  48.232  1.00 68.45           O
ATOM    518  H   GLY A 150       2.148  22.803  48.495  1.00 68.30           H
ATOM    519  HA2 GLY A 150       2.139  24.542  46.985  1.00 71.35           H
ATOM    520  HA3 GLY A 150       0.876  25.368  47.933  1.00 71.35           H
ATOM    521  N   LYS A 151       3.748  25.233  49.474  1.00 65.20           N
ATOM    522  CA  LYS A 151       4.858  25.971  50.097  1.00 59.05           C
ATOM    523  C   LYS A 151       6.192  25.293  49.756  1.00 60.18           C
ATOM    524  O   LYS A 151       6.266  24.067  49.668  1.00 59.29           O
ATOM    525  CB  LYS A 151       4.639  26.074  51.622  1.00 58.99           C
ATOM    526  CG  LYS A 151       3.394  26.912  51.985  1.00 56.70           C
ATOM    527  CD  LYS A 151       3.301  27.152  53.498  0.79 59.59           C
ATOM    528  CE  LYS A 151       1.954  27.781  53.871  0.80 65.21           C
ATOM    529  NZ  LYS A 151       1.821  27.937  55.337  1.00 60.51           N1+
ATOM    530  H   LYS A 151       3.666  24.250  49.696  1.00 78.22           H
ATOM    531  HA  LYS A 151       4.897  26.985  49.697  1.00 70.83           H
ATOM    532  HB2 LYS A 151       4.537  25.072  52.041  1.00 70.76           H
ATOM    533  HB3 LYS A 151       5.516  26.543  52.071  1.00 70.76           H
ATOM    534  HG2 LYS A 151       3.471  27.880  51.486  0.00 68.02           H
ATOM    535  HG3 LYS A 151       2.492  26.408  51.635  0.01 68.02           H
ATOM    536  HD2 LYS A 151       3.422  26.206  54.027  0.01 71.48           H
ATOM    537  HD3 LYS A 151       4.102  27.831  53.798  0.01 71.48           H
ATOM    538  HE2 LYS A 151       1.884  28.765  53.402  0.01 78.23           H
ATOM    539  HE3 LYS A 151       1.144  27.155  53.495  0.01 78.23           H
ATOM    540  HZ1 LYS A 151       0.922  28.343  55.556  0.01 72.59           H
ATOM    541  HZ2 LYS A 151       1.901  27.032  55.781  0.01 72.59           H
ATOM    542  HZ3 LYS A 151       2.554  28.542  55.682  0.01 72.59           H
ATOM    543  N   THR A 152       7.230  26.115  49.553  1.00 62.20           N
ATOM    544  CA  THR A 152       8.601  25.682  49.278  1.00 61.31           C
ATOM    545  C   THR A 152       9.368  25.466  50.593  1.00 60.42           C
ATOM    546  O   THR A 152       9.447  26.353  51.445  1.00 55.81           O
ATOM    547  CB  THR A 152       9.284  26.678  48.323  1.00 58.36           C
ATOM    548  OG1 THR A 152       8.546  26.780  47.118  1.00 54.85           O
ATOM    549  CG2 THR A 152      10.709  26.254  47.950  1.00 54.35           C
ATOM    550  H   THR A 152       7.071  27.109  49.604  1.00 74.61           H
ATOM    551  HA  THR A 152       8.529  24.742  48.735  1.00 73.55           H
ATOM    552  HB  THR A 152       9.321  27.659  48.798  1.00 70.01           H
ATOM    553  HG1 THR A 152       8.552  25.933  46.657  1.00 65.79           H
ATOM    554 HG21 THR A 152      11.130  26.977  47.250  1.00 65.19           H
ATOM    555 HG22 THR A 152      11.343  26.213  48.835  1.00 65.19           H
ATOM    556 HG23 THR A 152      10.688  25.278  47.462  1.00 65.19           H
ATOM    557  N   VAL A 153       9.913  24.259  50.749  1.00 48.25           N
ATOM    558  CA  VAL A 153      10.531  23.742  51.966  1.00 47.97           C
ATOM    559  C   VAL A 153      12.031  23.587  51.710  1.00 49.22           C
ATOM    560  O   VAL A 153      12.419  22.997  50.709  1.00 43.19           O
ATOM    561  CB  VAL A 153       9.870  22.384  52.311  1.00 48.94           C
ATOM    562  CG1 VAL A 153      10.440  21.759  53.589  1.00 50.31           C
ATOM    563  CG2 VAL A 153       8.357  22.524  52.538  1.00 53.34           C
ATOM    564  H   VAL A 153       9.808  23.600  49.989  1.00 57.88           H
ATOM    565  HA  VAL A 153      10.375  24.429  52.798  1.00 57.54           H
ATOM    566  HB  VAL A 153      10.032  21.688  51.486  1.00 58.71           H
ATOM    567 HG11 VAL A 153       9.946  20.807  53.791  1.00 60.34           H
ATOM    568 HG12 VAL A 153      11.505  21.570  53.470  1.00 60.34           H
ATOM    569 HG13 VAL A 153      10.288  22.431  54.434  1.00 60.34           H
ATOM    570 HG21 VAL A 153       7.931  21.551  52.786  1.00 63.98           H
ATOM    571 HG22 VAL A 153       8.161  23.224  53.350  1.00 63.98           H
ATOM    572 HG23 VAL A 153       7.868  22.885  51.634  1.00 63.98           H
ATOM    573  N   SER A 154      12.890  24.071  52.616  1.00 48.97           N
ATOM    574  CA  SER A 154      14.318  23.749  52.560  1.00 48.75           C
ATOM    575  C   SER A 154      14.537  22.283  52.938  1.00 46.23           C
ATOM    576  O   SER A 154      14.047  21.840  53.974  1.00 43.68           O
ATOM    577  CB  SER A 154      15.119  24.652  53.502  1.00 49.70           C
ATOM    578  OG  SER A 154      15.482  25.848  52.845  1.00 67.81           O
ATOM    579  H   SER A 154      12.540  24.548  53.433  1.00 58.74           H
ATOM    580  HA  SER A 154      14.695  23.902  51.546  1.00 58.47           H
ATOM    581  HB2 SER A 154      14.505  24.891  54.371  1.00 59.61           H
ATOM    582  HB3 SER A 154      16.020  24.140  53.838  1.00 59.61           H
ATOM    583  HG  SER A 154      15.738  26.494  53.507  1.00 81.35           H
ATOM    584  N   VAL A 155      15.272  21.536  52.106  1.00 39.38           N
ATOM    585  CA  VAL A 155      15.493  20.104  52.291  1.00 39.76           C
ATOM    586  C   VAL A 155      16.972  19.768  52.116  1.00 39.84           C
ATOM    587  O   VAL A 155      17.749  20.540  51.555  1.00 37.68           O
ATOM    588  CB  VAL A 155      14.640  19.255  51.327  1.00 36.94           C
ATOM    589  CG1 VAL A 155      13.154  19.440  51.649  1.00 44.19           C
ATOM    590  CG2 VAL A 155      14.885  19.562  49.840  1.00 39.93           C
ATOM    591  H   VAL A 155      15.680  21.962  51.284  1.00 47.23           H
ATOM    592  HA  VAL A 155      15.212  19.819  53.306  1.00 47.68           H
ATOM    593  HB  VAL A 155      14.875  18.203  51.485  1.00 44.30           H
ATOM    594 HG11 VAL A 155      12.557  18.749  51.057  1.00 53.00           H
ATOM    595 HG12 VAL A 155      12.986  19.235  52.701  1.00 53.00           H
ATOM    596 HG13 VAL A 155      12.837  20.457  51.427  1.00 53.00           H
ATOM    597 HG21 VAL A 155      14.291  18.889  49.222  1.00 47.89           H
ATOM    598 HG22 VAL A 155      14.589  20.586  49.614  1.00 47.89           H
ATOM    599 HG23 VAL A 155      15.934  19.425  49.594  1.00 47.89           H
ATOM    600  N   ALA A 156      17.332  18.586  52.613  1.00 34.62           N
ATOM    601  CA  ALA A 156      18.588  17.916  52.336  1.00 38.18           C
ATOM    602  C   ALA A 156      18.215  16.685  51.475  1.00 37.66           C
ATOM    603  O   ALA A 156      17.296  15.948  51.745  1.00 40.84           O
ATOM    604  CB  ALA A 156      19.295  17.379  53.585  1.00 38.27           C
ATOM    605  H   ALA A 156      16.642  18.069  53.137  1.00 41.52           H
ATOM    606  HA  ALA A 156      19.299  18.588  51.790  1.00 45.79           H
ATOM    607  HB1 ALA A 156      20.206  16.834  53.335  1.00 45.89           H
ATOM    608  HB2 ALA A 156      19.556  18.200  54.269  1.00 45.89           H
ATOM    609  HB3 ALA A 156      18.627  16.710  54.157  1.00 45.89           H
ATOM    610  N   VAL A 157      18.969  16.519  50.385  1.00 36.33           N
ATOM    611  CA  VAL A 157      18.744  15.525  49.333  1.00 43.80           C
ATOM    612  C   VAL A 157      19.971  14.629  49.187  1.00 48.03           C
ATOM    613  O   VAL A 157      21.044  15.104  48.826  1.00 48.95           O
ATOM    614  CB  VAL A 157      18.414  16.193  47.987  1.00 40.53           C
ATOM    615  CG1 VAL A 157      18.087  15.111  46.955  1.00 38.26           C
ATOM    616  CG2 VAL A 157      17.215  17.155  48.088  1.00 42.20           C
ATOM    617  H   VAL A 157      19.741  17.152  50.241  1.00 43.57           H
ATOM    618  HA  VAL A 157      17.889  14.917  49.610  1.00 52.54           H
ATOM    619  HB  VAL A 157      19.279  16.760  47.638  1.00 48.61           H
ATOM    620 HG11 VAL A 157      17.883  15.571  45.989  1.00 45.89           H
ATOM    621 HG12 VAL A 157      18.923  14.423  46.830  1.00 45.89           H
ATOM    622 HG13 VAL A 157      17.208  14.560  47.286  1.00 45.89           H
ATOM    623 HG21 VAL A 157      17.003  17.594  47.112  1.00 50.61           H
ATOM    624 HG22 VAL A 157      16.335  16.622  48.450  1.00 50.61           H
ATOM    625 HG23 VAL A 157      17.456  17.965  48.774  1.00 50.61           H
ATOM    626  N   LYS A 158      19.771  13.331  49.424  1.00 43.41           N
ATOM    627  CA  LYS A 158      20.787  12.286  49.443  1.00 45.61           C
ATOM    628  C   LYS A 158      20.474  11.382  48.232  1.00 59.62           C
ATOM    629  O   LYS A 158      19.379  10.884  48.092  1.00 48.80           O
ATOM    630  CB  LYS A 158      20.714  11.455  50.743  1.00 42.50           C
ATOM    631  CG  LYS A 158      22.004  10.707  51.092  1.00 56.55           C
ATOM    632  CD  LYS A 158      22.070  10.440  52.611  1.00 67.63           C
ATOM    633  CE  LYS A 158      22.393   8.985  52.954  1.00 58.04           C
ATOM    634  NZ  LYS A 158      22.385   8.800  54.474  1.00 58.94           N1+
ATOM    635  H   LYS A 158      18.836  13.057  49.627  1.00 52.07           H
ATOM    636  HA  LYS A 158      21.811  12.725  49.358  1.00 54.71           H
ATOM    637  HB2 LYS A 158      20.447  12.149  51.570  1.00 50.97           H
ATOM    638  HB3 LYS A 158      19.874  10.738  50.679  1.00 50.97           H
ATOM    639  HG2 LYS A 158      22.081   9.773  50.507  1.00 67.83           H
ATOM    640  HG3 LYS A 158      22.894  11.310  50.796  1.00 67.83           H
ATOM    641  HD2 LYS A 158      22.830  11.120  53.062  1.00 81.12           H
ATOM    642  HD3 LYS A 158      21.112  10.738  53.096  1.00 81.12           H
ATOM    643  HE2 LYS A 158      21.650   8.293  52.494  1.00 69.62           H
ATOM    644  HE3 LYS A 158      23.391   8.688  52.552  1.00 69.62           H
ATOM    645  HZ1 LYS A 158      23.327   8.554  54.858  1.00 70.70           H
ATOM    646  HZ2 LYS A 158      22.022   9.668  54.959  1.00 70.70           H
ATOM    647  HZ3 LYS A 158      21.763   8.008  54.729  1.00 70.70           H
ATOM    648  N   CYS A 159      21.494  11.255  47.362  1.00 51.41           N
ATOM    649  CA  CYS A 159      21.434  10.716  45.989  1.00 67.80           C
ATOM    650  C   CYS A 159      22.204   9.391  45.835  1.00 56.42           C
ATOM    651  O   CYS A 159      21.709   8.499  45.107  1.00 56.45           O
ATOM    652  CB  CYS A 159      22.077  11.716  45.005  1.00 58.56           C
ATOM    653  SG  CYS A 159      21.418  13.408  45.128  1.00 60.74           S
ATOM    654  H   CYS A 159      22.390  11.630  47.642  1.00 61.67           H
ATOM    655  HA  CYS A 159      20.396  10.566  45.694  1.00 81.34           H
ATOM    656  HB2 CYS A 159      21.896  11.348  43.995  1.00 70.24           H
ATOM    657  HB3 CYS A 159      23.155  11.746  45.174  1.00 70.24           H
ATOM    658  HG  CYS A 159      21.973  13.660  46.321  1.00 72.87           H
ATOM    659  HC  CYS A 159      23.317   9.326  46.401  1.00 67.67           H
ATOM    660  N   PRO A 168      22.554  -2.689  41.916  1.00 75.93           N1+
ATOM    661  CA  PRO A 168      21.907  -3.956  42.345  1.00 79.72           C
ATOM    662  C   PRO A 168      21.739  -4.071  43.873  1.00 70.16           C
ATOM    663  O   PRO A 168      20.619  -3.970  44.355  1.00 59.25           O
ATOM    664  CB  PRO A 168      22.758  -5.084  41.749  1.00 82.30           C
ATOM    665  CG  PRO A 168      24.184  -4.507  41.695  1.00 82.32           C
ATOM    666  CD  PRO A 168      24.005  -2.988  41.845  1.00 75.31           C
ATOM    667  H2  PRO A 168      22.354  -1.930  42.553  1.00 91.10           H
ATOM    668  H3  PRO A 168      22.222  -2.451  40.991  1.00 91.10           H
ATOM    669  HA  PRO A 168      20.903  -4.008  41.920  1.00 95.64           H
ATOM    670  HB2 PRO A 168      22.405  -5.211  40.724  1.00 98.73           H
ATOM    671  HB3 PRO A 168      22.693  -6.038  42.275  1.00 98.73           H
ATOM    672  HG2 PRO A 168      24.662  -4.753  40.747  1.00 98.75           H
ATOM    673  HG3 PRO A 168      24.784  -4.890  42.520  1.00 98.75           H
ATOM    674  HD2 PRO A 168      24.487  -2.671  42.770  1.00 90.35           H
ATOM    675  HD3 PRO A 168      24.466  -2.466  41.004  1.00 90.35           H
ATOM    676  N   GLU A 169      22.837  -4.217  44.623  1.00 75.49           N
ATOM    677  CA  GLU A 169      22.841  -4.275  46.091  1.00 69.04           C
ATOM    678  C   GLU A 169      22.793  -2.854  46.690  1.00 61.09           C
ATOM    679  O   GLU A 169      22.340  -2.667  47.814  1.00 64.39           O
ATOM    680  CB  GLU A 169      24.075  -5.036  46.605  1.00 74.46           C
ATOM    681  CG  GLU A 169      24.683  -6.021  45.590  1.00 71.55           C
ATOM    682  CD  GLU A 169      25.767  -6.854  46.260  1.00 78.20           C
ATOM    683  OE1 GLU A 169      25.402  -7.890  46.860  1.00 85.92           O
ATOM    684  OE2 GLU A 169      26.940  -6.435  46.152  1.00 81.39           O1-
ATOM    685  H   GLU A 169      23.726  -4.359  44.170  1.00 90.56           H
ATOM    686  HA  GLU A 169      21.956  -4.821  46.418  1.00 82.82           H
ATOM    687  HB2 GLU A 169      24.846  -4.323  46.905  1.00 89.32           H
ATOM    688  HB3 GLU A 169      23.775  -5.594  47.495  1.00 89.32           H
ATOM    689  HG2 GLU A 169      23.887  -6.676  45.230  1.00 85.84           H
ATOM    690  HG3 GLU A 169      25.134  -5.440  44.783  1.00 85.84           H
ATOM    691  N   ALA A 170      23.263  -1.849  45.937  1.00 66.76           N
ATOM    692  CA  ALA A 170      23.083  -0.438  46.257  1.00 64.63           C
ATOM    693  C   ALA A 170      21.609  -0.034  46.238  1.00 60.45           C
ATOM    694  O   ALA A 170      21.213   0.884  46.950  1.00 58.50           O
ATOM    695  CB  ALA A 170      23.850   0.401  45.233  1.00 74.27           C
ATOM    696  H   ALA A 170      23.705  -2.071  45.060  1.00 80.08           H
ATOM    697  HA  ALA A 170      23.493  -0.246  47.251  1.00 77.53           H
ATOM    698  HB1 ALA A 170      23.750   1.459  45.480  1.00 89.09           H
ATOM    699  HB2 ALA A 170      24.908   0.135  45.253  1.00 89.09           H
ATOM    700  HB3 ALA A 170      23.452   0.228  44.232  1.00 89.09           H
ATOM    701  N   MET A 171      20.820  -0.692  45.381  1.00 67.97           N
ATOM    702  CA  MET A 171      19.394  -0.480  45.252  1.00 57.21           C
ATOM    703  C   MET A 171      18.667  -1.083  46.453  1.00 49.40           C
ATOM    704  O   MET A 171      17.820  -0.407  47.031  1.00 49.53           O
ATOM    705  CB  MET A 171      18.935  -1.035  43.898  1.00 66.61           C
ATOM    706  CG  MET A 171      17.418  -1.077  43.710  1.00 60.74           C
ATOM    707  SD  MET A 171      16.607   0.535  43.720  1.00 60.75           S
ATOM    708  CE  MET A 171      15.081   0.068  42.870  1.00 66.82           C
ATOM    709  H   MET A 171      21.215  -1.464  44.867  1.00 81.54           H
ATOM    710  HA  MET A 171      19.210   0.596  45.247  1.00 68.62           H
ATOM    711  HB2 MET A 171      19.370  -0.427  43.103  1.00 79.90           H
ATOM    712  HB3 MET A 171      19.305  -2.047  43.776  1.00 79.90           H
ATOM    713  HG2 MET A 171      17.208  -1.561  42.756  1.00 72.86           H
ATOM    714  HG3 MET A 171      16.977  -1.693  44.494  1.00 72.86           H
ATOM    715  HE1 MET A 171      14.375   0.896  42.921  1.00 80.16           H
ATOM    716  HE2 MET A 171      15.295  -0.163  41.827  1.00 80.16           H
ATOM    717  HE3 MET A 171      14.651  -0.807  43.356  1.00 80.16           H
ATOM    718  N   ASP A 172      19.018  -2.316  46.849  1.00 52.57           N
ATOM    719  CA  ASP A 172      18.579  -2.893  48.112  1.00 55.55           C
ATOM    720  C   ASP A 172      18.893  -1.972  49.293  1.00 52.34           C
ATOM    721  O   ASP A 172      18.018  -1.790  50.132  1.00 48.40           O
ATOM    722  CB  ASP A 172      19.163  -4.294  48.359  1.00 52.96           C
ATOM    723  CG  ASP A 172      18.657  -5.300  47.327  0.21 57.88           C
ATOM    724  OD1 ASP A 172      17.504  -5.754  47.496  0.96 54.44           O
ATOM    725  OD2 ASP A 172      19.430  -5.612  46.397  0.84 65.27           O1-
ATOM    726  H   ASP A 172      19.691  -2.844  46.313  1.00 63.06           H
ATOM    727  HA  ASP A 172      17.493  -2.997  48.055  1.00 66.63           H
ATOM    728  HB2 ASP A 172      20.250  -4.232  48.322  1.00 63.52           H
ATOM    729  HB3 ASP A 172      18.822  -4.607  49.346  1.00 63.52           H
ATOM    730  N   ASP A 173      20.109  -1.408  49.376  1.00 56.23           N
ATOM    731  CA  ASP A 173      20.507  -0.555  50.492  1.00 51.49           C
ATOM    732  C   ASP A 173      19.750   0.769  50.549  1.00 45.25           C
ATOM    733  O   ASP A 173      19.351   1.164  51.640  1.00 36.28           O
ATOM    734  CB  ASP A 173      22.023  -0.372  50.541  1.00 51.21           C
ATOM    735  CG  ASP A 173      22.766  -1.646  50.960  1.00 57.79           C
ATOM    736  OD1 ASP A 173      22.178  -2.487  51.690  1.00 61.61           O
ATOM    737  OD2 ASP A 173      23.948  -1.737  50.568  1.00 60.34           O1-
ATOM    738  H   ASP A 173      20.810  -1.629  48.682  1.00 67.45           H
ATOM    739  HA  ASP A 173      20.228  -1.092  51.398  1.00 61.76           H
ATOM    740  HB2 ASP A 173      22.417   0.012  49.599  1.00 61.43           H
ATOM    741  HB3 ASP A 173      22.250   0.389  51.286  1.00 61.43           H
ATOM    742  N   PHE A 174      19.522   1.422  49.398  1.00 45.56           N
ATOM    743  CA  PHE A 174      18.666   2.603  49.294  1.00 50.20           C
ATOM    744  C   PHE A 174      17.278   2.330  49.884  1.00 41.31           C
ATOM    745  O   PHE A 174      16.798   3.085  50.727  1.00 39.89           O
ATOM    746  CB  PHE A 174      18.554   3.039  47.825  1.00 54.45           C
ATOM    747  CG  PHE A 174      17.705   4.278  47.612  1.00 50.61           C
ATOM    748  CD1 PHE A 174      18.317   5.543  47.624  1.00 52.50           C
ATOM    749  CD2 PHE A 174      16.315   4.184  47.409  1.00 47.54           C
ATOM    750  CE1 PHE A 174      17.556   6.706  47.437  1.00 40.37           C
ATOM    751  CE2 PHE A 174      15.554   5.351  47.210  1.00 49.51           C
ATOM    752  CZ  PHE A 174      16.174   6.612  47.226  1.00 46.14           C
ATOM    753  H   PHE A 174      19.904   1.044  48.542  1.00 54.65           H
ATOM    754  HA  PHE A 174      19.128   3.411  49.859  1.00 60.21           H
ATOM    755  HB2 PHE A 174      19.558   3.235  47.446  1.00 65.31           H
ATOM    756  HB3 PHE A 174      18.129   2.225  47.236  1.00 65.31           H
ATOM    757  HD1 PHE A 174      19.383   5.617  47.767  1.00 62.98           H
ATOM    758  HD2 PHE A 174      15.829   3.223  47.408  1.00 57.02           H
ATOM    759  HE1 PHE A 174      18.039   7.673  47.448  1.00 48.42           H
ATOM    760  HE2 PHE A 174      14.489   5.280  47.050  1.00 59.38           H
ATOM    761  HZ  PHE A 174      15.589   7.506  47.080  1.00 55.35           H
ATOM    762  N   ILE A 175      16.641   1.244  49.440  1.00 40.84           N
ATOM    763  CA  ILE A 175      15.298   0.875  49.853  1.00 46.91           C
ATOM    764  C   ILE A 175      15.262   0.526  51.333  1.00 42.21           C
ATOM    765  O   ILE A 175      14.336   0.969  52.007  1.00 39.39           O
ATOM    766  CB  ILE A 175      14.749  -0.238  48.940  1.00 49.44           C
ATOM    767  CG1 ILE A 175      14.423   0.353  47.545  1.00 45.21           C
ATOM    768  CG2 ILE A 175      13.513  -0.933  49.550  1.00 40.43           C
ATOM    769  CD1 ILE A 175      14.367  -0.705  46.441  1.00 67.16           C
ATOM    770  H   ILE A 175      17.102   0.653  48.761  1.00 48.98           H
ATOM    771  HA  ILE A 175      14.662   1.750  49.716  1.00 56.27           H
ATOM    772  HB  ILE A 175      15.533  -0.991  48.830  1.00 59.30           H
ATOM    773 HG12 ILE A 175      13.470   0.884  47.587  1.00 54.23           H
ATOM    774 HG13 ILE A 175      15.193   1.065  47.254  1.00 54.23           H
ATOM    775 HG21 ILE A 175      13.073  -1.630  48.839  1.00 48.49           H
ATOM    776 HG22 ILE A 175      13.804  -1.506  50.430  1.00 48.49           H
ATOM    777 HG23 ILE A 175      12.762  -0.191  49.823  1.00 48.49           H
ATOM    778 HD11 ILE A 175      14.030  -0.232  45.520  1.00 80.57           H
ATOM    779 HD12 ILE A 175      15.357  -1.132  46.284  1.00 80.57           H
ATOM    780 HD13 ILE A 175      13.668  -1.500  46.695  1.00 80.57           H
ATOM    781  N   ARG A 176      16.235  -0.247  51.844  1.00 39.14           N
ATOM    782  CA  ARG A 176      16.272  -0.632  53.259  1.00 37.25           C
ATOM    783  C   ARG A 176      16.319   0.599  54.171  1.00 38.88           C
ATOM    784  O   ARG A 176      15.619   0.633  55.182  1.00 41.06           O
ATOM    785  CB  ARG A 176      17.458  -1.561  53.547  1.00 37.80           C
ATOM    786  CG  ARG A 176      17.211  -2.983  53.012  0.82 47.80           C
ATOM    787  CD  ARG A 176      18.516  -3.694  52.617  0.00 55.23           C
ATOM    788  NE  ARG A 176      18.575  -5.050  53.176  0.50 57.00           N
ATOM    789  CZ  ARG A 176      19.657  -5.834  53.179  0.00 50.03           C
ATOM    790  NH1 ARG A 176      19.609  -7.009  53.801  0.45 52.59           N
ATOM    791  NH2 ARG A 176      20.784  -5.461  52.578  0.57 54.44           N1+
ATOM    792  H   ARG A 176      16.998  -0.540  51.248  1.00 46.94           H
ATOM    793  HA  ARG A 176      15.353  -1.168  53.495  1.00 44.68           H
ATOM    794  HB2 ARG A 176      18.373  -1.130  53.139  1.00 45.33           H
ATOM    795  HB3 ARG A 176      17.560  -1.622  54.628  1.00 45.33           H
ATOM    796  HG2 ARG A 176      16.641  -3.555  53.746  0.00 57.34           H
ATOM    797  HG3 ARG A 176      16.601  -2.925  52.109  0.20 57.34           H
ATOM    798  HD2 ARG A 176      18.548  -3.782  51.532  1.00 66.26           H
ATOM    799  HD3 ARG A 176      19.388  -3.121  52.941  1.00 66.26           H
ATOM    800  HE  ARG A 176      17.749  -5.380  53.654  1.00 68.38           H
ATOM    801 HH11 ARG A 176      18.761  -7.301  54.262  1.00 63.08           H
ATOM    802 HH12 ARG A 176      20.418  -7.610  53.805  1.00 63.08           H
ATOM    803 HH21 ARG A 176      20.837  -4.569  52.102  1.00 65.31           H
ATOM    804 HH22 ARG A 176      21.589  -6.066  52.581  1.00 65.31           H
ATOM    805  N   GLU A 177      17.113   1.600  53.786  1.00 35.90           N
ATOM    806  CA  GLU A 177      17.274   2.855  54.507  1.00 40.49           C
ATOM    807  C   GLU A 177      16.001   3.736  54.476  1.00 42.84           C
ATOM    808  O   GLU A 177      15.583   4.230  55.525  1.00 37.23           O
ATOM    809  CB  GLU A 177      18.507   3.572  53.951  1.00 36.46           C
ATOM    810  CG  GLU A 177      18.693   4.952  54.597  1.00 37.46           C
ATOM    811  CD  GLU A 177      20.027   5.603  54.272  1.00 43.45           C
ATOM    812  OE1 GLU A 177      20.892   4.933  53.672  1.00 43.84           O
ATOM    813  OE2 GLU A 177      20.179   6.777  54.654  1.00 48.10           O1-
ATOM    814  H   GLU A 177      17.663   1.480  52.946  1.00 43.06           H
ATOM    815  HA  GLU A 177      17.489   2.604  55.546  1.00 48.56           H
ATOM    816  HB2 GLU A 177      19.381   2.952  54.154  1.00 43.72           H
ATOM    817  HB3 GLU A 177      18.412   3.694  52.872  1.00 43.72           H
ATOM    818  HG2 GLU A 177      17.893   5.634  54.316  1.00 44.92           H
ATOM    819  HG3 GLU A 177      18.620   4.877  55.683  1.00 44.92           H
ATOM    820  N   VAL A 178      15.371   3.909  53.297  1.00 43.66           N
ATOM    821  CA  VAL A 178      14.054   4.546  53.152  1.00 36.94           C
ATOM    822  C   VAL A 178      13.031   3.879  54.079  1.00 33.93           C
ATOM    823  O   VAL A 178      12.335   4.573  54.815  1.00 32.81           O
ATOM    824  CB  VAL A 178      13.585   4.510  51.673  1.00 32.88           C
ATOM    825  CG1 VAL A 178      12.096   4.876  51.529  1.00 36.19           C
ATOM    826  CG2 VAL A 178      14.379   5.453  50.776  1.00 28.25           C
ATOM    827  H   VAL A 178      15.784   3.505  52.466  1.00 52.37           H
ATOM    828  HA  VAL A 178      14.150   5.589  53.454  1.00 44.30           H
ATOM    829  HB  VAL A 178      13.715   3.500  51.285  1.00 39.43           H
ATOM    830 HG11 VAL A 178      11.816   4.844  50.477  1.00 43.41           H
ATOM    831 HG12 VAL A 178      11.468   4.153  52.047  1.00 43.41           H
ATOM    832 HG13 VAL A 178      11.905   5.870  51.927  1.00 43.41           H
ATOM    833 HG21 VAL A 178      14.101   5.293  49.735  1.00 33.88           H
ATOM    834 HG22 VAL A 178      14.163   6.485  51.043  1.00 33.88           H
ATOM    835 HG23 VAL A 178      15.447   5.275  50.880  1.00 33.88           H
ATOM    836  N   ASN A 179      12.940   2.546  54.055  1.00 35.67           N
ATOM    837  CA  ASN A 179      11.982   1.807  54.868  1.00 37.48           C
ATOM    838  C   ASN A 179      12.224   1.993  56.367  1.00 42.09           C
ATOM    839  O   ASN A 179      11.266   2.205  57.105  1.00 42.89           O
ATOM    840  CB  ASN A 179      12.020   0.328  54.487  1.00 37.38           C
ATOM    841  CG  ASN A 179      11.519   0.089  53.065  1.00 51.49           C
ATOM    842  OD1 ASN A 179      10.756   0.876  52.512  1.00 41.25           O
ATOM    843  ND2 ASN A 179      11.865  -1.058  52.488  1.00 41.19           N
ATOM    844  H   ASN A 179      13.564   2.020  53.458  1.00 42.77           H
ATOM    845  HA  ASN A 179      10.987   2.193  54.647  1.00 44.95           H
ATOM    846  HB2 ASN A 179      13.028  -0.072  54.594  1.00 44.82           H
ATOM    847  HB3 ASN A 179      11.361  -0.205  55.175  1.00 44.82           H
ATOM    848 HD21 ASN A 179      11.509  -1.266  51.569  1.00 49.40           H
ATOM    849 HD22 ASN A 179      12.487  -1.694  52.961  1.00 49.40           H
ATOM    850  N   ALA A 180      13.485   1.921  56.818  1.00 43.02           N
ATOM    851  CA  ALA A 180      13.834   2.094  58.228  1.00 41.06           C
ATOM    852  C   ALA A 180      13.449   3.497  58.713  1.00 41.30           C
ATOM    853  O   ALA A 180      12.832   3.615  59.769  1.00 45.88           O
ATOM    854  CB  ALA A 180      15.320   1.774  58.438  1.00 49.95           C
ATOM    855  H   ALA A 180      14.234   1.747  56.160  1.00 51.59           H
ATOM    856  HA  ALA A 180      13.264   1.364  58.804  1.00 49.25           H
ATOM    857  HB1 ALA A 180      15.530   1.730  59.503  1.00 59.91           H
ATOM    858  HB2 ALA A 180      15.553   0.801  58.006  1.00 59.91           H
ATOM    859  HB3 ALA A 180      15.944   2.536  57.968  1.00 59.91           H
ATOM    860  N   MET A 181      13.746   4.544  57.925  1.00 37.30           N
ATOM    861  CA  MET A 181      13.339   5.922  58.216  1.00 39.67           C
ATOM    862  C   MET A 181      11.824   6.183  58.170  1.00 44.08           C
ATOM    863  O   MET A 181      11.353   7.050  58.903  1.00 42.81           O
ATOM    864  CB  MET A 181      13.988   6.904  57.251  1.00 39.22           C
ATOM    865  CG  MET A 181      15.466   7.154  57.479  1.00 40.20           C
ATOM    866  SD  MET A 181      16.070   8.524  56.439  1.00 41.60           S
ATOM    867  CE  MET A 181      15.703   9.936  57.514  1.00 39.13           C
ATOM    868  H   MET A 181      14.280   4.381  57.081  1.00 44.73           H
ATOM    869  HA  MET A 181      13.688   6.170  59.217  1.00 47.58           H
ATOM    870  HB2 MET A 181      13.830   6.584  56.220  1.00 47.04           H
ATOM    871  HB3 MET A 181      13.486   7.855  57.398  1.00 47.04           H
ATOM    872  HG2 MET A 181      15.594   7.425  58.527  1.00 48.21           H
ATOM    873  HG3 MET A 181      16.036   6.247  57.272  1.00 48.21           H
ATOM    874  HE1 MET A 181      15.898  10.861  56.969  1.00 46.93           H
ATOM    875  HE2 MET A 181      14.659   9.900  57.827  1.00 46.93           H
ATOM    876  HE3 MET A 181      16.339   9.897  58.395  1.00 46.93           H
ATOM    877  N   HIS A 182      11.079   5.517  57.268  1.00 43.81           N
ATOM    878  CA  HIS A 182       9.634   5.712  57.081  1.00 45.69           C
ATOM    879  C   HIS A 182       8.854   5.499  58.393  1.00 42.36           C
ATOM    880  O   HIS A 182       7.943   6.257  58.715  1.00 45.85           O
ATOM    881  CB  HIS A 182       9.142   4.773  55.966  1.00 40.92           C
ATOM    882  CG  HIS A 182       7.646   4.774  55.803  1.00 40.93           C
ATOM    883  ND1 HIS A 182       6.886   5.849  55.331  1.00 41.97           N
ATOM    884  CD2 HIS A 182       6.824   3.724  56.089  1.00 39.06           C
ATOM    885  CE1 HIS A 182       5.614   5.434  55.401  1.00 42.09           C
ATOM    886  NE2 HIS A 182       5.547   4.166  55.847  1.00 45.00           N
ATOM    887  H   HIS A 182      11.536   4.854  56.657  1.00 52.54           H
ATOM    888  HA  HIS A 182       9.459   6.737  56.750  1.00 54.81           H
ATOM    889  HB2 HIS A 182       9.454   3.754  56.188  1.00 49.07           H
ATOM    890  HB3 HIS A 182       9.595   5.070  55.019  1.00 49.07           H
ATOM    891  HD2 HIS A 182       7.119   2.758  56.475  1.00 46.84           H
ATOM    892  HE1 HIS A 182       4.759   6.081  55.315  1.00 50.49           H
ATOM    893  HE2 HIS A 182       4.699   3.677  56.092  1.00 53.98           H
ATOM    894  N   SER A 183       9.264   4.473  59.146  1.00 47.52           N
ATOM    895  CA  SER A 183       8.762   4.083  60.463  1.00 55.85           C
ATOM    896  C   SER A 183       8.904   5.164  61.555  1.00 58.75           C
ATOM    897  O   SER A 183       8.211   5.050  62.568  1.00 68.72           O
ATOM    898  CB  SER A 183       9.514   2.823  60.956  1.00 62.67           C
ATOM    899  OG  SER A 183      10.207   2.113  59.943  1.00 50.42           O
ATOM    900  H   SER A 183       9.999   3.893  58.766  1.00 57.00           H
ATOM    901  HA  SER A 183       7.704   3.838  60.362  1.00 67.00           H
ATOM    902  HB2 SER A 183      10.216   3.082  61.747  1.00 75.18           H
ATOM    903  HB3 SER A 183       8.773   2.148  61.385  1.00 75.18           H
ATOM    904  HG  SER A 183      11.028   2.576  59.746  1.00 60.48           H
ATOM    905  N   LEU A 184       9.852   6.114  61.422  1.00 49.07           N
ATOM    906  CA  LEU A 184      10.375   6.947  62.513  1.00 49.36           C
ATOM    907  C   LEU A 184       9.815   8.375  62.534  1.00 45.25           C
ATOM    908  O   LEU A 184       9.821   9.061  61.516  1.00 49.82           O
ATOM    909  CB  LEU A 184      11.903   7.034  62.372  1.00 47.63           C
ATOM    910  CG  LEU A 184      12.793   5.986  63.052  1.00 51.54           C
ATOM    911  CD1 LEU A 184      12.275   4.553  63.119  1.00 51.93           C
ATOM    912  CD2 LEU A 184      14.138   6.015  62.310  1.00 56.25           C
ATOM    913  H   LEU A 184      10.330   6.190  60.533  1.00 58.85           H
ATOM    914  HA  LEU A 184      10.149   6.480  63.471  1.00 59.20           H
ATOM    915  HB2 LEU A 184      12.133   7.045  61.308  1.00 57.12           H
ATOM    916  HB3 LEU A 184      12.225   7.993  62.774  1.00 57.12           H
ATOM    917  HG  LEU A 184      12.978   6.309  64.076  1.00 61.82           H
ATOM    918 HD11 LEU A 184      13.032   3.928  63.592  1.00 62.29           H
ATOM    919 HD12 LEU A 184      11.363   4.507  63.712  1.00 62.29           H
ATOM    920 HD13 LEU A 184      12.083   4.182  62.117  1.00 62.29           H
ATOM    921 HD21 LEU A 184      14.862   5.410  62.847  1.00 67.48           H
ATOM    922 HD22 LEU A 184      14.020   5.608  61.309  1.00 67.48           H
ATOM    923 HD23 LEU A 184      14.517   7.036  62.239  1.00 67.48           H
ATOM    924  N   ASP A 185       9.444   8.860  63.728  1.00 40.34           N
ATOM    925  CA  ASP A 185       9.051  10.246  63.970  1.00 53.51           C
ATOM    926  C   ASP A 185       9.456  10.647  65.397  1.00 52.69           C
ATOM    927  O   ASP A 185       8.792  10.257  66.357  1.00 51.61           O
ATOM    928  CB  ASP A 185       7.528  10.410  63.787  1.00 55.38           C
ATOM    929  CG  ASP A 185       7.030  11.849  64.002  1.00 57.11           C
ATOM    930  OD1 ASP A 185       7.869  12.783  64.001  1.00 67.36           O
ATOM    931  OD2 ASP A 185       5.798  12.004  64.156  1.00 82.77           O1-
ATOM    932  H   ASP A 185       9.466   8.250  64.529  1.00 48.38           H
ATOM    933  HA  ASP A 185       9.568  10.893  63.262  1.00 64.19           H
ATOM    934  HB2 ASP A 185       7.263  10.120  62.770  1.00 66.42           H
ATOM    935  HB3 ASP A 185       6.970   9.726  64.428  1.00 66.42           H
ATOM    936  N   HIS A 186      10.518  11.450  65.533  1.00 49.29           N
ATOM    937  CA  HIS A 186      11.028  11.937  66.813  1.00 38.20           C
ATOM    938  C   HIS A 186      11.861  13.195  66.577  1.00 38.53           C
ATOM    939  O   HIS A 186      12.570  13.309  65.575  1.00 42.03           O
ATOM    940  CB  HIS A 186      11.865  10.845  67.478  1.00 38.57           C
ATOM    941  CG  HIS A 186      12.265  11.209  68.876  1.00 44.72           C
ATOM    942  ND1 HIS A 186      13.359  11.999  69.223  1.00 39.57           N
ATOM    943  CD2 HIS A 186      11.564  10.895  70.003  1.00 42.60           C
ATOM    944  CE1 HIS A 186      13.341  12.067  70.563  1.00 42.81           C
ATOM    945  NE2 HIS A 186      12.273  11.422  71.059  1.00 39.96           N
ATOM    946  H   HIS A 186      11.017  11.733  64.699  1.00 59.13           H
ATOM    947  HA  HIS A 186      10.192  12.184  67.468  1.00 45.82           H
ATOM    948  HB2 HIS A 186      12.759  10.671  66.889  1.00 46.25           H
ATOM    949  HB3 HIS A 186      11.301   9.915  67.515  1.00 46.25           H
ATOM    950  HD2 HIS A 186      10.650  10.324  70.053  1.00 51.09           H
ATOM    951  HE1 HIS A 186      14.167  12.401  71.173  1.00 51.35           H
ATOM    952  HE2 HIS A 186      12.100  11.246  72.041  1.00 47.93           H
ATOM    953  N   ARG A 187      11.775  14.167  67.490  1.00 37.10           N
ATOM    954  CA  ARG A 187      12.449  15.456  67.311  1.00 37.97           C
ATOM    955  C   ARG A 187      13.991  15.363  67.291  1.00 32.69           C
ATOM    956  O   ARG A 187      14.606  16.315  66.822  1.00 40.03           O
ATOM    957  CB  ARG A 187      11.923  16.497  68.322  1.00 37.90           C
ATOM    958  CG  ARG A 187      12.666  16.430  69.669  1.00 54.28           C
ATOM    959  CD  ARG A 187      12.030  17.325  70.739  1.00 51.93           C
ATOM    960  NE  ARG A 187      12.270  18.770  70.498  1.00 51.04           N
ATOM    961  CZ  ARG A 187      13.289  19.491  70.998  1.00 50.45           C
ATOM    962  NH1 ARG A 187      14.302  18.923  71.667  1.00 59.91           N
ATOM    963  NH2 ARG A 187      13.290  20.814  70.831  1.00 55.62           N1+
ATOM    964  H   ARG A 187      11.227  14.015  68.325  1.00 44.49           H
ATOM    965  HA  ARG A 187      12.146  15.805  66.322  1.00 45.53           H
ATOM    966  HB2 ARG A 187      12.107  17.489  67.903  1.00 45.46           H
ATOM    967  HB3 ARG A 187      10.847  16.385  68.465  1.00 45.46           H
ATOM    968  HG2 ARG A 187      12.652  15.402  70.036  1.00 65.11           H
ATOM    969  HG3 ARG A 187      13.707  16.734  69.533  1.00 65.11           H
ATOM    970  HD2 ARG A 187      10.954  17.146  70.751  1.00 62.29           H
ATOM    971  HD3 ARG A 187      12.417  17.038  71.718  1.00 62.29           H
ATOM    972  HE  ARG A 187      11.561  19.260  69.975  1.00 61.22           H
ATOM    973 HH11 ARG A 187      14.313  17.921  71.819  1.00 71.86           H
ATOM    974 HH12 ARG A 187      15.055  19.483  72.036  1.00 71.86           H
ATOM    975 HH21 ARG A 187      12.534  21.265  70.340  1.00 66.72           H
ATOM    976 HH22 ARG A 187      14.044  21.363  71.216  1.00 66.72           H
ATOM    977  N   ASN A 188      14.616  14.271  67.761  1.00 34.90           N
ATOM    978  CA  ASN A 188      16.079  14.083  67.708  1.00 38.60           C
ATOM    979  C   ASN A 188      16.491  13.068  66.642  1.00 42.18           C
ATOM    980  O   ASN A 188      17.592  12.531  66.721  1.00 36.07           O
ATOM    981  CB  ASN A 188      16.657  13.705  69.079  1.00 34.29           C
ATOM    982  CG  ASN A 188      16.289  14.718  70.139  1.00 35.21           C
ATOM    983  OD1 ASN A 188      15.554  14.384  71.059  1.00 34.43           O
ATOM    984  ND2 ASN A 188      16.719  15.972  69.975  1.00 29.73           N
ATOM    985  H   ASN A 188      14.065  13.510  68.132  1.00 41.85           H
ATOM    986  HA  ASN A 188      16.555  15.022  67.424  1.00 46.29           H
ATOM    987  HB2 ASN A 188      16.274  12.725  69.369  1.00 41.12           H
ATOM    988  HB3 ASN A 188      17.746  13.655  69.019  1.00 41.12           H
ATOM    989 HD21 ASN A 188      16.475  16.675  70.653  1.00 35.65           H
ATOM    990 HD22 ASN A 188      17.361  16.187  69.227  1.00 35.65           H
ATOM    991  N   LEU A 189      15.631  12.823  65.646  1.00 39.65           N
ATOM    992  CA  LEU A 189      15.921  11.989  64.480  1.00 35.35           C
ATOM    993  C   LEU A 189      15.571  12.787  63.226  1.00 37.72           C
ATOM    994  O   LEU A 189      14.499  13.385  63.127  1.00 34.75           O
ATOM    995  CB  LEU A 189      15.094  10.700  64.517  1.00 37.07           C
ATOM    996  CG  LEU A 189      15.274   9.807  65.753  1.00 35.03           C
ATOM    997  CD1 LEU A 189      14.394   8.564  65.579  1.00 38.11           C
ATOM    998  CD2 LEU A 189      16.709   9.330  65.987  1.00 37.78           C
ATOM    999  H   LEU A 189      14.724  13.269  65.667  1.00 47.56           H
ATOM   1000  HA  LEU A 189      16.979  11.725  64.443  1.00 42.40           H
ATOM   1001  HB2 LEU A 189      14.039  10.969  64.449  1.00 44.45           H
ATOM   1002  HB3 LEU A 189      15.342  10.117  63.629  1.00 44.45           H
ATOM   1003  HG  LEU A 189      14.949  10.350  66.641  1.00 42.01           H
ATOM   1004 HD11 LEU A 189      14.482   7.949  66.470  1.00 45.70           H
ATOM   1005 HD12 LEU A 189      13.352   8.850  65.432  1.00 45.70           H
ATOM   1006 HD13 LEU A 189      14.730   7.980  64.721  1.00 45.70           H
ATOM   1007 HD21 LEU A 189      16.747   8.668  66.853  1.00 45.31           H
ATOM   1008 HD22 LEU A 189      17.082   8.795  65.114  1.00 45.31           H
ATOM   1009 HD23 LEU A 189      17.344  10.179  66.194  1.00 45.31           H
ATOM   1010  N   ILE A 190      16.476  12.772  62.255  1.00 37.78           N
ATOM   1011  CA  ILE A 190      16.254  13.411  60.962  1.00 32.38           C
ATOM   1012  C   ILE A 190      15.100  12.632  60.270  1.00 34.35           C
ATOM   1013  O   ILE A 190      15.113  11.424  60.147  1.00 29.79           O
ATOM   1014  CB  ILE A 190      17.540  13.347  60.087  1.00 32.76           C
ATOM   1015  CG1 ILE A 190      18.617  14.309  60.618  1.00 33.77           C
ATOM   1016  CG2 ILE A 190      17.238  13.628  58.611  1.00 39.22           C
ATOM   1017  CD1 ILE A 190      18.246  15.783  60.484  1.00 38.27           C
ATOM   1018  H   ILE A 190      17.261  12.180  62.369  1.00 45.31           H
ATOM   1019  HA  ILE A 190      15.946  14.490  61.115  1.00 38.82           H
ATOM   1020  HB  ILE A 190      17.935  12.300  60.159  1.00 39.28           H
ATOM   1021 HG12 ILE A 190      18.813  14.080  61.687  1.00 40.50           H
ATOM   1022 HG13 ILE A 190      19.566  14.106  60.087  1.00 40.50           H
ATOM   1023 HG21 ILE A 190      18.162  13.599  58.020  1.00 47.03           H
ATOM   1024 HG22 ILE A 190      16.564  12.874  58.193  1.00 47.03           H
ATOM   1025 HG23 ILE A 190      16.790  14.621  58.463  1.00 47.03           H
ATOM   1026 HD11 ILE A 190      18.974  16.427  60.983  1.00 45.89           H
ATOM   1027 HD12 ILE A 190      18.172  16.102  59.438  1.00 45.89           H
ATOM   1028 HD13 ILE A 190      17.263  15.985  60.942  1.00 45.89           H
ATOM   1029  N   ARG A 191      14.078  13.407  59.854  1.00 33.11           N
ATOM   1030  CA  ARG A 191      12.817  12.953  59.223  1.00 34.00           C
ATOM   1031  C   ARG A 191      12.977  12.766  57.719  1.00 29.18           C
ATOM   1032  O   ARG A 191      13.544  13.627  57.045  1.00 35.85           O
ATOM   1033  CB  ARG A 191      11.695  13.979  59.437  1.00 34.85           C
ATOM   1034  CG  ARG A 191      11.245  14.073  60.895  0.56 36.83           C
ATOM   1035  CD  ARG A 191      10.567  15.409  61.186  0.13 39.72           C
ATOM   1036  NE  ARG A 191      10.190  15.491  62.603  0.58 42.26           N
ATOM   1037  CZ  ARG A 191       9.823  16.601  63.245  0.53 44.15           C
ATOM   1038  NH1 ARG A 191       9.728  16.580  64.572  0.43 46.93           N
ATOM   1039  NH2 ARG A 191       9.544  17.725  62.585  0.00 51.43           N1+
ATOM   1040  H   ARG A 191      14.161  14.404  60.014  1.00 39.70           H
ATOM   1041  HA  ARG A 191      12.495  12.010  59.669  1.00 40.77           H
ATOM   1042  HB2 ARG A 191      12.009  14.956  59.071  1.00 41.79           H
ATOM   1043  HB3 ARG A 191      10.822  13.671  58.856  1.00 41.79           H
ATOM   1044  HG2 ARG A 191      10.575  13.243  61.127  0.00 44.17           H
ATOM   1045  HG3 ARG A 191      12.123  14.017  61.538  0.00 44.17           H
ATOM   1046  HD2 ARG A 191      11.220  16.241  60.918  0.00 47.63           H
ATOM   1047  HD3 ARG A 191       9.663  15.449  60.579  1.00 47.63           H
ATOM   1048  HE  ARG A 191      10.377  14.669  63.161  1.00 50.69           H
ATOM   1049 HH11 ARG A 191       9.928  15.720  65.062  1.00 56.29           H
ATOM   1050 HH12 ARG A 191       9.438  17.403  65.074  0.00 56.29           H
ATOM   1051 HH21 ARG A 191       9.613  17.730  61.579  1.00 61.70           H
ATOM   1052 HH22 ARG A 191       9.256  18.553  63.080  0.00 61.70           H
ATOM   1053  N   LEU A 192      12.431  11.664  57.198  1.00 28.05           N
ATOM   1054  CA  LEU A 192      12.284  11.435  55.761  1.00 30.15           C
ATOM   1055  C   LEU A 192      10.974  12.092  55.317  1.00 38.77           C
ATOM   1056  O   LEU A 192       9.898  11.702  55.769  1.00 38.53           O
ATOM   1057  CB  LEU A 192      12.302   9.921  55.533  1.00 31.14           C
ATOM   1058  CG  LEU A 192      12.769   9.357  54.170  1.00 42.27           C
ATOM   1059  CD1 LEU A 192      11.704   8.393  53.652  1.00 44.96           C
ATOM   1060  CD2 LEU A 192      13.120  10.362  53.068  1.00 34.81           C
ATOM   1061  H   LEU A 192      12.024  10.981  57.819  1.00 33.64           H
ATOM   1062  HA  LEU A 192      13.122  11.893  55.237  1.00 36.15           H
ATOM   1063  HB2 LEU A 192      12.984   9.509  56.265  1.00 37.34           H
ATOM   1064  HB3 LEU A 192      11.322   9.518  55.791  1.00 37.34           H
ATOM   1065  HG  LEU A 192      13.663   8.763  54.357  1.00 50.70           H
ATOM   1066 HD11 LEU A 192      11.998   7.990  52.685  1.00 53.92           H
ATOM   1067 HD12 LEU A 192      11.558   7.573  54.358  1.00 53.92           H
ATOM   1068 HD13 LEU A 192      10.783   8.951  53.546  1.00 53.92           H
ATOM   1069 HD21 LEU A 192      13.456   9.837  52.174  1.00 41.75           H
ATOM   1070 HD22 LEU A 192      12.247  10.958  52.827  1.00 41.75           H
ATOM   1071 HD23 LEU A 192      13.928  11.010  53.391  1.00 41.75           H
ATOM   1072  N   TYR A 193      11.064  13.105  54.449  1.00 35.57           N
ATOM   1073  CA  TYR A 193       9.890  13.730  53.826  1.00 35.94           C
ATOM   1074  C   TYR A 193       9.348  12.921  52.644  1.00 35.03           C
ATOM   1075  O   TYR A 193       8.136  12.833  52.448  1.00 35.13           O
ATOM   1076  CB  TYR A 193      10.216  15.149  53.369  1.00 32.43           C
ATOM   1077  CG  TYR A 193      10.569  16.161  54.455  1.00 41.04           C
ATOM   1078  CD1 TYR A 193      11.493  17.173  54.149  1.00 31.77           C
ATOM   1079  CD2 TYR A 193       9.935  16.165  55.720  1.00 44.58           C
ATOM   1080  CE1 TYR A 193      11.748  18.208  55.062  1.00 35.85           C
ATOM   1081  CE2 TYR A 193      10.231  17.171  56.662  1.00 38.89           C
ATOM   1082  CZ  TYR A 193      11.132  18.206  56.324  1.00 36.83           C
ATOM   1083  OH  TYR A 193      11.403  19.218  57.195  1.00 43.08           O
ATOM   1084  H   TYR A 193      11.978  13.408  54.141  1.00 42.66           H
ATOM   1085  HA  TYR A 193       9.092  13.785  54.566  1.00 43.10           H
ATOM   1086  HB2 TYR A 193      11.023  15.109  52.638  1.00 38.89           H
ATOM   1087  HB3 TYR A 193       9.339  15.524  52.846  1.00 38.89           H
ATOM   1088  HD1 TYR A 193      11.984  17.180  53.189  1.00 38.10           H
ATOM   1089  HD2 TYR A 193       9.208  15.407  55.972  1.00 53.46           H
ATOM   1090  HE1 TYR A 193      12.437  18.998  54.810  1.00 42.99           H
ATOM   1091  HE2 TYR A 193       9.745  17.166  57.626  1.00 46.64           H
ATOM   1092  HH  TYR A 193      11.028  19.061  58.064  1.00 51.67           H
ATOM   1093  N   GLY A 194      10.242  12.391  51.810  1.00 37.59           N
ATOM   1094  CA  GLY A 194       9.843  11.711  50.591  1.00 41.66           C
ATOM   1095  C   GLY A 194      11.007  11.153  49.789  1.00 36.85           C
ATOM   1096  O   GLY A 194      12.165  11.159  50.205  1.00 35.42           O
ATOM   1097  H   GLY A 194      11.229  12.515  51.988  1.00 45.08           H
ATOM   1098  HA2 GLY A 194       9.172  10.894  50.847  1.00 49.97           H
ATOM   1099  HA3 GLY A 194       9.289  12.412  49.969  1.00 49.97           H
ATOM   1100  N   VAL A 195      10.662  10.641  48.616  1.00 35.03           N
ATOM   1101  CA  VAL A 195      11.561   9.892  47.754  1.00 37.66           C
ATOM   1102  C   VAL A 195      11.242  10.257  46.317  1.00 37.62           C
ATOM   1103  O   VAL A 195      10.073  10.272  45.939  1.00 38.46           O
ATOM   1104  CB  VAL A 195      11.380   8.378  47.978  1.00 35.73           C
ATOM   1105  CG1 VAL A 195      12.245   7.589  46.986  1.00 54.49           C
ATOM   1106  CG2 VAL A 195      11.815   7.965  49.392  1.00 44.03           C
ATOM   1107  H   VAL A 195       9.689  10.686  48.344  1.00 42.01           H
ATOM   1108  HA  VAL A 195      12.594  10.161  47.970  1.00 45.16           H
ATOM   1109  HB  VAL A 195      10.333   8.108  47.830  1.00 42.85           H
ATOM   1110 HG11 VAL A 195      12.150   6.524  47.189  1.00 65.37           H
ATOM   1111 HG12 VAL A 195      11.922   7.766  45.963  1.00 65.37           H
ATOM   1112 HG13 VAL A 195      13.290   7.881  47.084  1.00 65.37           H
ATOM   1113 HG21 VAL A 195      11.730   6.886  49.493  1.00 52.81           H
ATOM   1114 HG22 VAL A 195      12.851   8.261  49.569  1.00 52.81           H
ATOM   1115 HG23 VAL A 195      11.172   8.427  50.141  1.00 52.81           H
ATOM   1116  N   VAL A 196      12.289  10.459  45.518  1.00 41.16           N
ATOM   1117  CA  VAL A 196      12.233  10.530  44.067  1.00 37.54           C
ATOM   1118  C   VAL A 196      12.677   9.171  43.521  1.00 34.74           C
ATOM   1119  O   VAL A 196      13.831   8.775  43.700  1.00 39.89           O
ATOM   1120  CB  VAL A 196      13.125  11.668  43.566  1.00 38.28           C
ATOM   1121  CG1 VAL A 196      13.009  11.794  42.044  1.00 52.15           C
ATOM   1122  CG2 VAL A 196      12.792  13.022  44.202  1.00 41.15           C
ATOM   1123  H   VAL A 196      13.213  10.421  45.923  1.00 49.36           H
ATOM   1124  HA  VAL A 196      11.212  10.729  43.753  1.00 45.02           H
ATOM   1125  HB  VAL A 196      14.155  11.412  43.791  1.00 45.91           H
ATOM   1126 HG11 VAL A 196      13.648  12.603  41.691  1.00 62.56           H
ATOM   1127 HG12 VAL A 196      13.342  10.870  41.570  1.00 62.56           H
ATOM   1128 HG13 VAL A 196      11.977  12.000  41.760  1.00 62.56           H
ATOM   1129 HG21 VAL A 196      13.465  13.779  43.807  1.00 49.35           H
ATOM   1130 HG22 VAL A 196      11.767  13.307  43.969  1.00 49.35           H
ATOM   1131 HG23 VAL A 196      12.921  12.982  45.284  1.00 49.35           H
ATOM   1132  N   LEU A 197      11.750   8.455  42.874  1.00 34.32           N
ATOM   1133  CA  LEU A 197      11.975   7.133  42.292  1.00 48.85           C
ATOM   1134  C   LEU A 197      12.302   7.183  40.780  1.00 51.22           C
ATOM   1135  O   LEU A 197      12.438   6.138  40.155  1.00 46.04           O
ATOM   1136  CB  LEU A 197      10.752   6.240  42.545  1.00 45.34           C
ATOM   1137  CG  LEU A 197      10.454   5.895  44.009  1.00 49.36           C
ATOM   1138  CD1 LEU A 197       9.184   5.045  44.029  1.00 46.23           C
ATOM   1139  CD2 LEU A 197      11.594   5.095  44.655  1.00 49.45           C
ATOM   1140  H   LEU A 197      10.822   8.841  42.785  1.00 41.16           H
ATOM   1141  HA  LEU A 197      12.832   6.671  42.784  1.00 58.60           H
ATOM   1142  HB2 LEU A 197       9.880   6.744  42.123  1.00 54.38           H
ATOM   1143  HB3 LEU A 197      10.890   5.300  42.009  1.00 54.38           H
ATOM   1144  HG  LEU A 197      10.279   6.810  44.574  1.00 59.21           H
ATOM   1145 HD11 LEU A 197       8.912   4.818  45.060  1.00 55.45           H
ATOM   1146 HD12 LEU A 197       8.365   5.588  43.560  1.00 55.45           H
ATOM   1147 HD13 LEU A 197       9.345   4.111  43.489  1.00 55.45           H
ATOM   1148 HD21 LEU A 197      11.302   4.787  45.659  1.00 59.31           H
ATOM   1149 HD22 LEU A 197      11.816   4.208  44.060  1.00 59.31           H
ATOM   1150 HD23 LEU A 197      12.492   5.706  44.728  1.00 59.31           H
ATOM   1151  N   THR A 198      12.417   8.372  40.177  1.00 55.84           N
ATOM   1152  CA  THR A 198      12.909   8.531  38.810  1.00 53.83           C
ATOM   1153  C   THR A 198      14.449   8.540  38.877  1.00 56.09           C
ATOM   1154  O   THR A 198      15.007   9.421  39.534  1.00 51.50           O
ATOM   1155  CB  THR A 198      12.321   9.806  38.169  1.00 45.88           C
ATOM   1156  OG1 THR A 198      12.427  10.951  38.989  1.00 59.40           O
ATOM   1157  CG2 THR A 198      10.835   9.630  37.825  1.00 51.24           C
ATOM   1158  H   THR A 198      12.291   9.213  40.722  1.00 66.98           H
ATOM   1159  HA  THR A 198      12.557   7.693  38.212  1.00 64.57           H
ATOM   1160  HB  THR A 198      12.864  10.004  37.244  1.00 55.02           H
ATOM   1161  HG1 THR A 198      12.623  11.706  38.426  1.00 71.25           H
ATOM   1162 HG21 THR A 198      10.459  10.546  37.365  1.00 61.46           H
ATOM   1163 HG22 THR A 198      10.712   8.803  37.126  1.00 61.46           H
ATOM   1164 HG23 THR A 198      10.260   9.439  38.733  1.00 61.46           H
ATOM   1165  N   PRO A 199      15.150   7.585  38.221  1.00 56.17           N
ATOM   1166  CA  PRO A 199      16.604   7.483  38.333  1.00 60.29           C
ATOM   1167  C   PRO A 199      17.328   8.758  37.862  1.00 48.17           C
ATOM   1168  O   PRO A 199      16.857   9.406  36.927  1.00 50.95           O
ATOM   1169  CB  PRO A 199      16.992   6.290  37.440  1.00 59.41           C
ATOM   1170  CG  PRO A 199      15.755   5.386  37.502  1.00 58.02           C
ATOM   1171  CD  PRO A 199      14.619   6.418  37.511  1.00 60.68           C
ATOM   1172  HA  PRO A 199      16.844   7.196  39.355  1.00 72.32           H
ATOM   1173  HB2 PRO A 199      17.092   6.660  36.418  1.00 71.27           H
ATOM   1174  HB3 PRO A 199      17.909   5.782  37.740  1.00 71.27           H
ATOM   1175  HG2 PRO A 199      15.672   4.755  36.617  1.00 69.60           H
ATOM   1176  HG3 PRO A 199      15.771   4.780  38.410  1.00 69.60           H
ATOM   1177  HD2 PRO A 199      14.360   6.701  36.491  1.00 72.79           H
ATOM   1178  HD3 PRO A 199      13.778   5.963  38.034  1.00 72.79           H
ATOM   1179  N   PRO A 200      18.454   9.135  38.499  1.00 50.47           N
ATOM   1180  CA  PRO A 200      18.997   8.497  39.698  1.00 54.20           C
ATOM   1181  C   PRO A 200      18.160   8.889  40.933  1.00 55.61           C
ATOM   1182  O   PRO A 200      17.687  10.024  41.046  1.00 49.97           O
ATOM   1183  CB  PRO A 200      20.416   9.079  39.811  1.00 45.94           C
ATOM   1184  CG  PRO A 200      20.272  10.501  39.252  1.00 48.78           C
ATOM   1185  CD  PRO A 200      19.241  10.313  38.129  1.00 61.84           C
ATOM   1186  HA  PRO A 200      19.117   7.419  39.577  1.00 65.01           H
ATOM   1187  HB2 PRO A 200      20.844   9.057  40.814  1.00 55.10           H
ATOM   1188  HB3 PRO A 200      21.047   8.504  39.131  1.00 55.10           H
ATOM   1189  HG2 PRO A 200      19.926  11.186  40.027  1.00 58.51           H
ATOM   1190  HG3 PRO A 200      21.212  10.855  38.826  1.00 58.51           H
ATOM   1191  HD2 PRO A 200      18.619  11.208  38.068  1.00 74.18           H
ATOM   1192  HD3 PRO A 200      19.768  10.117  37.194  1.00 74.18           H
ATOM   1193  N   MET A 201      17.991   7.941  41.859  1.00 56.01           N
ATOM   1194  CA  MET A 201      17.046   8.060  42.974  1.00 46.13           C
ATOM   1195  C   MET A 201      17.560   8.998  44.074  1.00 52.94           C
ATOM   1196  O   MET A 201      18.765   9.203  44.217  1.00 51.38           O
ATOM   1197  CB  MET A 201      16.739   6.680  43.568  1.00 53.38           C
ATOM   1198  CG  MET A 201      16.375   5.663  42.476  1.00 58.93           C
ATOM   1199  SD  MET A 201      15.262   4.356  43.028  1.00 62.37           S
ATOM   1200  CE  MET A 201      14.597   3.905  41.402  1.00 64.41           C
ATOM   1201  H   MET A 201      18.472   7.060  41.752  1.00 67.18           H
ATOM   1202  HA  MET A 201      16.109   8.462  42.586  1.00 55.33           H
ATOM   1203  HB2 MET A 201      17.590   6.314  44.147  1.00 64.02           H
ATOM   1204  HB3 MET A 201      15.886   6.789  44.239  1.00 64.02           H
ATOM   1205  HG2 MET A 201      15.894   6.184  41.648  1.00 70.68           H
ATOM   1206  HG3 MET A 201      17.293   5.206  42.106  1.00 70.68           H
ATOM   1207  HE1 MET A 201      13.733   3.253  41.526  1.00 77.26           H
ATOM   1208  HE2 MET A 201      14.298   4.809  40.878  1.00 77.26           H
ATOM   1209  HE3 MET A 201      15.364   3.397  40.817  1.00 77.26           H
ATOM   1210  N   LYS A 202      16.623   9.591  44.827  1.00 41.63           N
ATOM   1211  CA  LYS A 202      16.910  10.579  45.865  1.00 39.08           C
ATOM   1212  C   LYS A 202      16.012  10.374  47.075  1.00 42.25           C
ATOM   1213  O   LYS A 202      14.805  10.241  46.919  1.00 32.78           O
ATOM   1214  CB  LYS A 202      16.713  12.005  45.331  1.00 39.96           C
ATOM   1215  CG  LYS A 202      17.707  12.416  44.228  1.00 44.89           C
ATOM   1216  CD  LYS A 202      17.136  13.548  43.372  1.00 45.29           C
ATOM   1217  CE  LYS A 202      17.999  13.870  42.144  1.00 54.17           C
ATOM   1218  NZ  LYS A 202      17.769  12.935  41.021  1.00 43.77           N1+
ATOM   1219  H   LYS A 202      15.652   9.361  44.660  1.00 49.93           H
ATOM   1220  HA  LYS A 202      17.944  10.469  46.187  1.00 46.86           H
ATOM   1221  HB2 LYS A 202      15.689  12.147  45.006  1.00 47.92           H
ATOM   1222  HB3 LYS A 202      16.865  12.676  46.173  1.00 47.92           H
ATOM   1223  HG2 LYS A 202      18.645  12.719  44.692  1.00 53.85           H
ATOM   1224  HG3 LYS A 202      17.907  11.578  43.566  1.00 53.85           H
ATOM   1225  HD2 LYS A 202      16.136  13.267  43.036  1.00 54.32           H
ATOM   1226  HD3 LYS A 202      17.050  14.448  43.983  1.00 54.32           H
ATOM   1227  HE2 LYS A 202      17.759  14.882  41.814  1.00 64.98           H
ATOM   1228  HE3 LYS A 202      19.053  13.840  42.427  1.00 64.98           H
ATOM   1229  HZ1 LYS A 202      18.447  13.097  40.290  1.00 52.50           H
ATOM   1230  HZ2 LYS A 202      17.848  11.975  41.335  1.00 52.50           H
ATOM   1231  HZ3 LYS A 202      16.840  13.066  40.642  1.00 52.50           H
ATOM   1232  N   MET A 203      16.600  10.414  48.271  1.00 39.33           N
ATOM   1233  CA  MET A 203      15.906  10.641  49.522  1.00 34.55           C
ATOM   1234  C   MET A 203      15.882  12.129  49.804  1.00 40.95           C
ATOM   1235  O   MET A 203      16.926  12.770  49.800  1.00 44.12           O
ATOM   1236  CB  MET A 203      16.619   9.971  50.689  1.00 48.25           C
ATOM   1237  CG  MET A 203      16.732   8.454  50.584  1.00 50.98           C
ATOM   1238  SD  MET A 203      17.436   7.718  52.093  1.00 47.36           S
ATOM   1239  CE  MET A 203      16.039   7.872  53.205  1.00 43.23           C
ATOM   1240  H   MET A 203      17.605  10.498  48.294  1.00 47.17           H
ATOM   1241  HA  MET A 203      14.888  10.253  49.468  1.00 41.43           H
ATOM   1242  HB2 MET A 203      17.622  10.386  50.784  1.00 57.88           H
ATOM   1243  HB3 MET A 203      16.068  10.216  51.599  1.00 57.88           H
ATOM   1244  HG2 MET A 203      15.737   8.043  50.419  1.00 61.15           H
ATOM   1245  HG3 MET A 203      17.360   8.192  49.733  1.00 61.15           H
ATOM   1246  HE1 MET A 203      16.194   7.210  54.057  1.00 51.85           H
ATOM   1247  HE2 MET A 203      15.959   8.907  53.535  1.00 51.85           H
ATOM   1248  HE3 MET A 203      15.123   7.584  52.695  1.00 51.85           H
ATOM   1249  N   VAL A 204      14.699  12.647  50.116  1.00 30.87           N
ATOM   1250  CA  VAL A 204      14.466  14.017  50.512  1.00 32.92           C
ATOM   1251  C   VAL A 204      14.193  13.980  52.012  1.00 35.44           C
ATOM   1252  O   VAL A 204      13.180  13.457  52.479  1.00 33.15           O
ATOM   1253  CB  VAL A 204      13.292  14.619  49.718  1.00 44.42           C
ATOM   1254  CG1 VAL A 204      13.117  16.089  50.102  1.00 38.99           C
ATOM   1255  CG2 VAL A 204      13.513  14.542  48.194  1.00 43.90           C
ATOM   1256  H   VAL A 204      13.901  12.031  50.126  1.00 37.02           H
ATOM   1257  HA  VAL A 204      15.364  14.613  50.319  1.00 39.48           H
ATOM   1258  HB  VAL A 204      12.381  14.078  49.971  1.00 53.28           H
ATOM   1259 HG11 VAL A 204      12.276  16.514  49.552  1.00 46.76           H
ATOM   1260 HG12 VAL A 204      12.917  16.185  51.168  1.00 46.76           H
ATOM   1261 HG13 VAL A 204      14.023  16.641  49.857  1.00 46.76           H
ATOM   1262 HG21 VAL A 204      12.701  15.046  47.671  1.00 52.65           H
ATOM   1263 HG22 VAL A 204      14.453  15.021  47.924  1.00 52.65           H
ATOM   1264 HG23 VAL A 204      13.539  13.502  47.867  1.00 52.65           H
ATOM   1265  N   THR A 205      15.132  14.516  52.784  1.00 35.32           N
ATOM   1266  CA  THR A 205      15.063  14.560  54.225  1.00 37.15           C
ATOM   1267  C   THR A 205      15.065  16.042  54.710  1.00 33.11           C
ATOM   1268  O   THR A 205      15.253  17.005  54.004  1.00 31.43           O
ATOM   1269  CB  THR A 205      16.256  13.822  54.925  1.00 35.28           C
ATOM   1270  OG1 THR A 205      17.423  14.648  54.863  1.00 31.65           O
ATOM   1271  CG2 THR A 205      16.539  12.452  54.336  1.00 30.47           C
ATOM   1272  H   THR A 205      15.910  14.971  52.365  1.00 42.36           H
ATOM   1273  HA  THR A 205      14.105  14.076  54.581  1.00 44.56           H
ATOM   1274  HB  THR A 205      16.027  13.715  56.015  1.00 42.31           H
ATOM   1275  HG1 THR A 205      18.037  14.354  54.204  1.00 37.95           H
ATOM   1276 HG21 THR A 205      17.438  12.022  54.818  1.00 36.54           H
ATOM   1277 HG22 THR A 205      15.695  11.759  54.472  1.00 36.54           H
ATOM   1278 HG23 THR A 205      16.735  12.522  53.256  1.00 36.54           H
ATOM   1279  N   GLU A 206      14.671  16.141  56.047  1.00 32.28           N
ATOM   1280  CA  GLU A 206      14.816  17.355  56.875  1.00 30.46           C
ATOM   1281  C   GLU A 206      16.259  17.867  56.793  1.00 34.95           C
ATOM   1282  O   GLU A 206      17.254  17.163  56.883  1.00 34.79           O
ATOM   1283  CB  GLU A 206      14.520  16.941  58.322  1.00 35.41           C
ATOM   1284  CG  GLU A 206      14.624  18.046  59.345  1.00 32.96           C
ATOM   1285  CD  GLU A 206      14.165  17.473  60.734  1.00 34.75           C
ATOM   1286  OE1 GLU A 206      14.101  16.231  60.882  1.00 35.70           O
ATOM   1287  OE2 GLU A 206      13.885  18.344  61.562  1.00 40.54           O1-
ATOM   1288  H   GLU A 206      14.678  15.267  56.595  1.00 38.71           H
ATOM   1289  HA  GLU A 206      14.092  18.123  56.504  1.00 36.53           H
ATOM   1290  HB2 GLU A 206      13.496  16.510  58.371  1.00 42.47           H
ATOM   1291  HB3 GLU A 206      15.199  16.116  58.645  1.00 42.47           H
ATOM   1292  HG2 GLU A 206      15.644  18.437  59.459  1.00 39.52           H
ATOM   1293  HG3 GLU A 206      13.983  18.907  59.109  1.00 39.52           H
ATOM   1294  N   LEU A 207      16.359  19.240  56.578  1.00 32.43           N
ATOM   1295  CA  LEU A 207      17.676  19.900  56.567  1.00 35.01           C
ATOM   1296  C   LEU A 207      17.958  20.409  58.005  1.00 31.42           C
ATOM   1297  O   LEU A 207      17.138  21.080  58.599  1.00 33.44           O
ATOM   1298  CB  LEU A 207      17.584  21.105  55.628  1.00 37.41           C
ATOM   1299  CG  LEU A 207      18.855  21.974  55.617  1.00 33.26           C
ATOM   1300  CD1 LEU A 207      19.990  21.254  54.903  1.00 37.50           C
ATOM   1301  CD2 LEU A 207      18.533  23.308  54.914  1.00 52.37           C
ATOM   1302  H   LEU A 207      15.568  19.850  56.805  1.00 38.89           H
ATOM   1303  HA  LEU A 207      18.461  19.174  56.220  1.00 41.99           H
ATOM   1304  HB2 LEU A 207      17.366  20.733  54.608  1.00 44.87           H
ATOM   1305  HB3 LEU A 207      16.713  21.732  55.913  1.00 44.87           H
ATOM   1306  HG  LEU A 207      19.162  22.198  56.665  1.00 39.89           H
ATOM   1307 HD11 LEU A 207      20.886  21.878  54.829  1.00 44.98           H
ATOM   1308 HD12 LEU A 207      20.283  20.338  55.445  1.00 44.98           H
ATOM   1309 HD13 LEU A 207      19.712  20.949  53.889  1.00 44.98           H
ATOM   1310 HD21 LEU A 207      19.420  23.947  54.866  1.00 62.81           H
ATOM   1311 HD22 LEU A 207      18.189  23.148  53.888  1.00 62.81           H
ATOM   1312 HD23 LEU A 207      17.759  23.865  55.451  1.00 62.81           H
ATOM   1313  N   ALA A 208      19.218  20.098  58.496  1.00 36.60           N
ATOM   1314  CA  ALA A 208      19.817  20.665  59.731  1.00 36.30           C
ATOM   1315  C   ALA A 208      20.739  21.800  59.215  1.00 32.75           C
ATOM   1316  O   ALA A 208      21.804  21.569  58.678  1.00 35.25           O
ATOM   1317  CB  ALA A 208      20.655  19.626  60.456  1.00 40.02           C
ATOM   1318  H   ALA A 208      19.845  19.461  57.962  1.00 43.89           H
ATOM   1319  HA  ALA A 208      19.005  21.023  60.412  1.00 43.54           H
ATOM   1320  HB1 ALA A 208      21.135  20.037  61.345  1.00 47.99           H
ATOM   1321  HB2 ALA A 208      20.034  18.774  60.779  1.00 47.99           H
ATOM   1322  HB3 ALA A 208      21.450  19.221  59.808  1.00 47.99           H
ATOM   1323  N   PRO A 209      20.291  23.067  59.340  1.00 38.28           N
ATOM   1324  CA  PRO A 209      20.956  24.190  58.682  1.00 37.56           C
ATOM   1325  C   PRO A 209      22.361  24.490  59.200  1.00 35.99           C
ATOM   1326  O   PRO A 209      23.136  25.104  58.469  1.00 40.87           O
ATOM   1327  CB  PRO A 209      20.062  25.407  58.955  1.00 38.72           C
ATOM   1328  CG  PRO A 209      18.681  24.801  59.155  1.00 44.71           C
ATOM   1329  CD  PRO A 209      19.033  23.531  59.926  1.00 36.55           C
ATOM   1330  HA  PRO A 209      20.942  24.024  57.604  1.00 45.05           H
ATOM   1331  HB2 PRO A 209      20.369  25.850  59.906  1.00 46.44           H
ATOM   1332  HB3 PRO A 209      20.083  26.161  58.168  1.00 46.44           H
ATOM   1333  HG2 PRO A 209      18.049  25.443  59.770  1.00 53.62           H
ATOM   1334  HG3 PRO A 209      18.212  24.594  58.191  1.00 53.62           H
ATOM   1335  HD2 PRO A 209      19.180  23.758  60.976  1.00 43.83           H
ATOM   1336  HD3 PRO A 209      18.210  22.841  59.785  1.00 43.83           H
ATOM   1337  N   LEU A 210      22.698  24.069  60.431  1.00 35.90           N
ATOM   1338  CA  LEU A 210      24.042  24.265  60.972  1.00 34.98           C
ATOM   1339  C   LEU A 210      24.996  23.121  60.597  1.00 34.46           C
ATOM   1340  O   LEU A 210      26.186  23.255  60.845  1.00 37.65           O
ATOM   1341  CB  LEU A 210      23.995  24.573  62.482  1.00 40.70           C
ATOM   1342  CG  LEU A 210      23.129  25.776  62.924  1.00 40.75           C
ATOM   1343  CD1 LEU A 210      23.467  26.095  64.386  1.00 41.01           C
ATOM   1344  CD2 LEU A 210      23.351  27.051  62.099  1.00 46.36           C
ATOM   1345  H   LEU A 210      22.028  23.560  60.992  1.00 43.05           H
ATOM   1346  HA  LEU A 210      24.463  25.154  60.505  1.00 41.94           H
ATOM   1347  HB2 LEU A 210      23.649  23.697  63.010  1.00 48.81           H
ATOM   1348  HB3 LEU A 210      25.013  24.762  62.806  1.00 48.81           H
ATOM   1349  HG  LEU A 210      22.076  25.496  62.860  1.00 48.88           H
ATOM   1350 HD11 LEU A 210      22.795  26.865  64.765  1.00 49.18           H
ATOM   1351 HD12 LEU A 210      23.351  25.197  64.994  1.00 49.18           H
ATOM   1352 HD13 LEU A 210      24.497  26.447  64.465  1.00 49.18           H
ATOM   1353 HD21 LEU A 210      22.787  27.879  62.531  1.00 55.61           H
ATOM   1354 HD22 LEU A 210      24.409  27.311  62.083  1.00 55.61           H
ATOM   1355 HD23 LEU A 210      23.000  26.901  61.078  1.00 55.61           H
ATOM   1356  N   GLY A 211      24.516  22.037  59.965  1.00 32.99           N
ATOM   1357  CA  GLY A 211      25.356  20.958  59.463  1.00 34.06           C
ATOM   1358  C   GLY A 211      25.831  20.036  60.587  1.00 35.80           C
ATOM   1359  O   GLY A 211      25.197  19.921  61.643  1.00 36.10           O
ATOM   1360  H   GLY A 211      23.522  21.970  59.790  1.00 39.56           H
ATOM   1361  HA2 GLY A 211      24.788  20.360  58.750  1.00 40.84           H
ATOM   1362  HA3 GLY A 211      26.228  21.390  58.970  1.00 40.84           H
ATOM   1363  N   SER A 212      26.955  19.367  60.336  1.00 33.78           N
ATOM   1364  CA  SER A 212      27.535  18.424  61.279  1.00 36.35           C
ATOM   1365  C   SER A 212      28.004  19.120  62.560  1.00 34.02           C
ATOM   1366  O   SER A 212      28.741  20.109  62.534  1.00 35.15           O
ATOM   1367  CB  SER A 212      28.690  17.674  60.629  1.00 40.24           C
ATOM   1368  OG  SER A 212      29.039  16.603  61.487  1.00 51.96           O
ATOM   1369  H   SER A 212      27.423  19.493  59.451  1.00 40.50           H
ATOM   1370  HA  SER A 212      26.770  17.688  61.519  1.00 43.60           H
ATOM   1371  HB2 SER A 212      28.366  17.275  59.669  1.00 48.26           H
ATOM   1372  HB3 SER A 212      29.546  18.335  60.492  1.00 48.26           H
ATOM   1373  HG  SER A 212      29.497  15.937  60.965  1.00 62.32           H
ATOM   1374  N   LEU A 213      27.592  18.544  63.691  1.00 36.97           N
ATOM   1375  CA  LEU A 213      28.119  18.888  64.987  1.00 31.72           C
ATOM   1376  C   LEU A 213      29.639  18.679  65.020  1.00 29.62           C
ATOM   1377  O   LEU A 213      30.354  19.506  65.581  1.00 32.50           O
ATOM   1378  CB  LEU A 213      27.412  18.045  66.059  1.00 30.36           C
ATOM   1379  CG  LEU A 213      27.940  18.305  67.487  1.00 32.05           C
ATOM   1380  CD1 LEU A 213      27.814  19.776  67.928  1.00 34.68           C
ATOM   1381  CD2 LEU A 213      27.221  17.381  68.464  1.00 28.88           C
ATOM   1382  H   LEU A 213      27.019  17.713  63.628  1.00 44.34           H
ATOM   1383  HA  LEU A 213      27.894  19.940  65.162  1.00 38.04           H
ATOM   1384  HB2 LEU A 213      26.343  18.262  66.022  1.00 36.41           H
ATOM   1385  HB3 LEU A 213      27.558  16.993  65.815  1.00 36.41           H
ATOM   1386  HG  LEU A 213      28.994  18.039  67.528  1.00 38.43           H
ATOM   1387 HD11 LEU A 213      28.219  19.887  68.934  1.00 41.58           H
ATOM   1388 HD12 LEU A 213      28.375  20.436  67.267  1.00 41.58           H
ATOM   1389 HD13 LEU A 213      26.770  20.079  67.930  1.00 41.58           H
ATOM   1390 HD21 LEU A 213      27.660  17.474  69.456  1.00 34.63           H
ATOM   1391 HD22 LEU A 213      26.164  17.641  68.517  1.00 34.63           H
ATOM   1392 HD23 LEU A 213      27.325  16.347  68.137  1.00 34.63           H
ATOM   1393  N   LEU A 214      30.145  17.595  64.429  1.00 31.24           N
ATOM   1394  CA  LEU A 214      31.576  17.302  64.477  1.00 36.06           C
ATOM   1395  C   LEU A 214      32.433  18.421  63.855  1.00 27.34           C
ATOM   1396  O   LEU A 214      33.406  18.807  64.486  1.00 27.63           O
ATOM   1397  CB  LEU A 214      31.837  15.930  63.867  1.00 29.13           C
ATOM   1398  CG  LEU A 214      33.323  15.504  63.868  1.00 31.99           C
ATOM   1399  CD1 LEU A 214      33.901  15.333  65.276  1.00 32.18           C
ATOM   1400  CD2 LEU A 214      33.445  14.186  63.099  1.00 35.15           C
ATOM   1401  H   LEU A 214      29.534  16.961  63.928  1.00 37.46           H
ATOM   1402  HA  LEU A 214      31.847  17.240  65.530  1.00 43.25           H
ATOM   1403  HB2 LEU A 214      31.267  15.194  64.427  1.00 34.93           H
ATOM   1404  HB3 LEU A 214      31.471  15.940  62.839  1.00 34.93           H
ATOM   1405  HG  LEU A 214      33.921  16.252  63.345  1.00 38.36           H
ATOM   1406 HD11 LEU A 214      34.947  15.029  65.209  1.00 38.59           H
ATOM   1407 HD12 LEU A 214      33.857  16.272  65.827  1.00 38.59           H
ATOM   1408 HD13 LEU A 214      33.352  14.570  65.824  1.00 38.59           H
ATOM   1409 HD21 LEU A 214      34.488  13.884  63.034  1.00 42.16           H
ATOM   1410 HD22 LEU A 214      32.887  13.404  63.614  1.00 42.16           H
ATOM   1411 HD23 LEU A 214      33.045  14.315  62.094  1.00 42.16           H
ATOM   1412  N   ASP A 215      32.083  18.948  62.667  1.00 32.45           N
ATOM   1413  CA  ASP A 215      32.787  20.075  62.032  1.00 30.63           C
ATOM   1414  C   ASP A 215      32.784  21.318  62.937  1.00 37.62           C
ATOM   1415  O   ASP A 215      33.793  22.022  63.036  1.00 37.89           O
ATOM   1416  CB  ASP A 215      32.178  20.404  60.660  1.00 30.53           C
ATOM   1417  CG  ASP A 215      32.269  19.265  59.625  1.00 41.16           C
ATOM   1418  OD1 ASP A 215      33.229  18.471  59.717  1.00 38.39           O
ATOM   1419  OD2 ASP A 215      31.389  19.225  58.736  1.00 46.89           O1-
ATOM   1420  H   ASP A 215      31.288  18.560  62.180  1.00 38.91           H
ATOM   1421  HA  ASP A 215      33.820  19.772  61.869  1.00 36.72           H
ATOM   1422  HB2 ASP A 215      31.144  20.739  60.754  1.00 36.61           H
ATOM   1423  HB3 ASP A 215      32.744  21.245  60.257  1.00 36.61           H
ATOM   1424  N   ARG A 216      31.660  21.595  63.618  1.00 31.05           N
ATOM   1425  CA  ARG A 216      31.600  22.735  64.540  1.00 33.23           C
ATOM   1426  C   ARG A 216      32.424  22.544  65.805  1.00 33.91           C
ATOM   1427  O   ARG A 216      33.080  23.493  66.225  1.00 35.16           O
ATOM   1428  CB  ARG A 216      30.166  23.107  64.881  1.00 34.10           C
ATOM   1429  CG  ARG A 216      29.569  23.764  63.639  1.00 40.33           C
ATOM   1430  CD  ARG A 216      28.124  24.151  63.916  1.00 37.94           C
ATOM   1431  NE  ARG A 216      27.604  24.850  62.741  1.00 46.65           N
ATOM   1432  CZ  ARG A 216      27.740  26.148  62.458  1.00 46.60           C
ATOM   1433  NH1 ARG A 216      27.353  26.572  61.253  1.00 50.26           N
ATOM   1434  NH2 ARG A 216      28.245  27.011  63.349  1.00 50.45           N1+
ATOM   1435  H   ARG A 216      30.867  20.970  63.549  1.00 37.23           H
ATOM   1436  HA  ARG A 216      32.050  23.593  64.040  1.00 39.85           H
ATOM   1437  HB2 ARG A 216      29.593  22.234  65.206  1.00 40.89           H
ATOM   1438  HB3 ARG A 216      30.180  23.851  65.675  1.00 40.89           H
ATOM   1439  HG2 ARG A 216      30.143  24.656  63.388  1.00 48.37           H
ATOM   1440  HG3 ARG A 216      29.598  23.073  62.796  1.00 48.37           H
ATOM   1441  HD2 ARG A 216      27.548  23.238  64.067  1.00 45.50           H
ATOM   1442  HD3 ARG A 216      28.049  24.767  64.813  1.00 45.50           H
ATOM   1443  HE  ARG A 216      27.231  24.258  62.012  1.00 55.96           H
ATOM   1444 HH11 ARG A 216      26.973  25.911  60.590  1.00 60.28           H
ATOM   1445 HH12 ARG A 216      27.429  27.545  61.002  1.00 60.28           H
ATOM   1446 HH21 ARG A 216      28.515  26.686  64.269  1.00 60.51           H
ATOM   1447 HH22 ARG A 216      28.329  27.989  63.121  1.00 60.51           H
ATOM   1448  N   LEU A 217      32.405  21.347  66.401  1.00 34.49           N
ATOM   1449  CA  LEU A 217      33.280  21.008  67.520  1.00 32.07           C
ATOM   1450  C   LEU A 217      34.745  21.266  67.160  1.00 29.35           C
ATOM   1451  O   LEU A 217      35.456  21.857  67.956  1.00 37.94           O
ATOM   1452  CB  LEU A 217      33.105  19.541  67.940  1.00 32.88           C
ATOM   1453  CG  LEU A 217      31.758  19.214  68.607  1.00 32.80           C
ATOM   1454  CD1 LEU A 217      31.682  17.687  68.743  1.00 30.44           C
ATOM   1455  CD2 LEU A 217      31.580  19.837  69.998  1.00 39.46           C
ATOM   1456  H   LEU A 217      31.832  20.612  66.010  1.00 41.36           H
ATOM   1457  HA  LEU A 217      33.019  21.651  68.361  1.00 38.46           H
ATOM   1458  HB2 LEU A 217      33.222  18.919  67.053  1.00 39.44           H
ATOM   1459  HB3 LEU A 217      33.907  19.273  68.623  1.00 39.44           H
ATOM   1460  HG  LEU A 217      30.943  19.566  67.981  1.00 39.33           H
ATOM   1461 HD11 LEU A 217      30.742  17.410  69.222  1.00 36.50           H
ATOM   1462 HD12 LEU A 217      31.730  17.216  67.762  1.00 36.50           H
ATOM   1463 HD13 LEU A 217      32.516  17.331  69.348  1.00 36.50           H
ATOM   1464 HD21 LEU A 217      30.616  19.533  70.405  1.00 47.33           H
ATOM   1465 HD22 LEU A 217      32.367  19.494  70.671  1.00 47.33           H
ATOM   1466 HD23 LEU A 217      31.602  20.924  69.935  1.00 47.33           H
ATOM   1467  N   ARG A 218      35.194  20.845  65.976  1.00 29.82           N
ATOM   1468  CA  ARG A 218      36.583  21.008  65.558  1.00 34.91           C
ATOM   1469  C   ARG A 218      36.955  22.477  65.326  1.00 35.45           C
ATOM   1470  O   ARG A 218      38.033  22.868  65.754  1.00 33.83           O
ATOM   1471  CB  ARG A 218      36.891  20.155  64.325  1.00 27.91           C
ATOM   1472  CG  ARG A 218      36.928  18.668  64.673  1.00 23.59           C
ATOM   1473  CD  ARG A 218      37.110  17.794  63.436  1.00 27.77           C
ATOM   1474  NE  ARG A 218      37.220  16.388  63.836  1.00 27.95           N
ATOM   1475  CZ  ARG A 218      37.054  15.342  63.037  1.00 26.01           C
ATOM   1476  NH1 ARG A 218      36.743  15.510  61.767  1.00 35.21           N
ATOM   1477  NH2 ARG A 218      37.165  14.108  63.518  1.00 29.19           N1+
ATOM   1478  H   ARG A 218      34.574  20.318  65.376  1.00 35.75           H
ATOM   1479  HA  ARG A 218      37.221  20.658  66.374  1.00 41.86           H
ATOM   1480  HB2 ARG A 218      36.150  20.342  63.543  1.00 33.46           H
ATOM   1481  HB3 ARG A 218      37.872  20.441  63.946  1.00 33.46           H
ATOM   1482  HG2 ARG A 218      37.743  18.480  65.372  1.00 28.28           H
ATOM   1483  HG3 ARG A 218      35.986  18.390  65.146  1.00 28.28           H
ATOM   1484  HD2 ARG A 218      36.242  17.920  62.787  1.00 33.30           H
ATOM   1485  HD3 ARG A 218      38.007  18.091  62.888  1.00 33.30           H
ATOM   1486  HE  ARG A 218      37.456  16.202  64.800  1.00 33.51           H
ATOM   1487 HH11 ARG A 218      36.643  16.440  61.388  1.00 42.22           H
ATOM   1488 HH12 ARG A 218      36.562  14.706  61.182  1.00 42.22           H
ATOM   1489 HH21 ARG A 218      37.374  13.956  64.494  1.00 35.00           H
ATOM   1490 HH22 ARG A 218      37.015  13.313  62.914  1.00 35.00           H
ATOM   1491  N   LYS A 219      36.084  23.262  64.667  1.00 38.91           N
ATOM   1492  CA  LYS A 219      36.317  24.688  64.409  1.00 39.73           C
ATOM   1493  C   LYS A 219      36.364  25.474  65.710  1.00 44.57           C
ATOM   1494  O   LYS A 219      37.319  26.216  65.913  1.00 44.51           O
ATOM   1495  CB  LYS A 219      35.278  25.321  63.471  1.00 46.26           C
ATOM   1496  CG  LYS A 219      35.467  24.910  62.004  1.00 60.17           C
ATOM   1497  CD  LYS A 219      34.568  25.705  61.036  1.00 63.31           C
ATOM   1498  CE  LYS A 219      33.251  24.978  60.736  1.00 61.04           C
ATOM   1499  NZ  LYS A 219      32.437  25.748  59.773  1.00 75.79           N1+
ATOM   1500  H   LYS A 219      35.224  22.850  64.332  1.00 46.66           H
ATOM   1501  HA  LYS A 219      37.299  24.802  63.944  1.00 47.65           H
ATOM   1502  HB2 LYS A 219      34.268  25.087  63.814  1.00 55.48           H
ATOM   1503  HB3 LYS A 219      35.418  26.402  63.514  1.00 55.48           H
ATOM   1504  HG2 LYS A 219      36.506  25.089  61.723  1.00 72.18           H
ATOM   1505  HG3 LYS A 219      35.269  23.843  61.900  1.00 72.18           H
ATOM   1506  HD2 LYS A 219      34.339  26.681  61.465  1.00 75.94           H
ATOM   1507  HD3 LYS A 219      35.110  25.866  60.102  1.00 75.94           H
ATOM   1508  HE2 LYS A 219      33.471  23.996  60.314  1.00 73.22           H
ATOM   1509  HE3 LYS A 219      32.693  24.839  61.663  1.00 73.22           H
ATOM   1510  HZ1 LYS A 219      31.584  25.251  59.561  1.00 90.93           H
ATOM   1511  HZ2 LYS A 219      32.219  26.654  60.162  1.00 90.93           H
ATOM   1512  HZ3 LYS A 219      32.965  25.882  58.922  1.00 90.93           H
ATOM   1513  N   HIS A 220      35.341  25.316  66.566  1.00 40.35           N
ATOM   1514  CA  HIS A 220      35.027  26.285  67.620  1.00 47.65           C
ATOM   1515  C   HIS A 220      35.357  25.834  69.043  1.00 49.34           C
ATOM   1516  O   HIS A 220      35.322  26.668  69.949  1.00 55.24           O
ATOM   1517  CB  HIS A 220      33.551  26.683  67.531  1.00 38.80           C
ATOM   1518  CG  HIS A 220      33.111  27.124  66.158  1.00 35.65           C
ATOM   1519  ND1 HIS A 220      33.854  27.928  65.277  1.00 34.86           N
ATOM   1520  CD2 HIS A 220      31.878  26.901  65.618  1.00 39.08           C
ATOM   1521  CE1 HIS A 220      33.069  28.107  64.207  1.00 37.02           C
ATOM   1522  NE2 HIS A 220      31.873  27.521  64.388  1.00 41.53           N
ATOM   1523  H   HIS A 220      34.638  24.625  66.346  1.00 48.40           H
ATOM   1524  HA  HIS A 220      35.613  27.188  67.435  1.00 57.15           H
ATOM   1525  HB2 HIS A 220      33.377  27.505  68.224  1.00 46.53           H
ATOM   1526  HB3 HIS A 220      32.938  25.842  67.849  1.00 46.53           H
ATOM   1527  HD2 HIS A 220      31.081  26.332  66.067  1.00 46.87           H
ATOM   1528  HE1 HIS A 220      33.378  28.614  63.304  1.00 44.40           H
ATOM   1529  HE2 HIS A 220      31.124  27.497  63.714  1.00 49.81           H
ATOM   1530  N   GLN A 221      35.623  24.539  69.241  1.00 47.58           N
ATOM   1531  CA  GLN A 221      36.132  23.936  70.477  1.00 43.02           C
ATOM   1532  C   GLN A 221      35.469  24.491  71.758  1.00 46.80           C
ATOM   1533  O   GLN A 221      34.292  24.205  71.994  1.00 44.88           O
ATOM   1534  CB  GLN A 221      37.667  23.972  70.438  1.00 43.15           C
ATOM   1535  CG  GLN A 221      38.217  23.064  69.307  1.00 39.90           C
ATOM   1536  CD  GLN A 221      39.710  23.290  69.097  1.00 43.68           C
ATOM   1537  OE1 GLN A 221      40.466  23.399  70.057  1.00 51.81           O
ATOM   1538  NE2 GLN A 221      40.157  23.320  67.841  1.00 50.83           N
ATOM   1539  H   GLN A 221      35.602  23.931  68.434  1.00 57.07           H
ATOM   1540  HA  GLN A 221      35.844  22.887  70.449  1.00 51.60           H
ATOM   1541  HB2 GLN A 221      38.009  24.998  70.281  1.00 51.76           H
ATOM   1542  HB3 GLN A 221      38.056  23.616  71.392  1.00 51.76           H
ATOM   1543  HG2 GLN A 221      38.086  22.033  69.630  1.00 47.86           H
ATOM   1544  HG3 GLN A 221      37.685  23.224  68.372  1.00 47.86           H
ATOM   1545 HE21 GLN A 221      39.513  23.211  67.069  1.00 60.97           H
ATOM   1546 HE22 GLN A 221      41.142  23.465  67.677  1.00 60.97           H
ATOM   1547  N   GLY A 222      36.193  25.321  72.529  1.00 47.30           N
ATOM   1548  CA  GLY A 222      35.784  25.878  73.817  1.00 44.13           C
ATOM   1549  C   GLY A 222      34.554  26.801  73.805  1.00 43.22           C
ATOM   1550  O   GLY A 222      33.987  27.031  74.870  1.00 50.96           O
ATOM   1551  H   GLY A 222      37.137  25.528  72.232  1.00 56.73           H
ATOM   1552  HA2 GLY A 222      35.552  25.035  74.472  1.00 52.93           H
ATOM   1553  HA3 GLY A 222      36.625  26.429  74.239  1.00 52.93           H
ATOM   1554  N   HIS A 223      34.102  27.303  72.644  1.00 46.82           N
ATOM   1555  CA  HIS A 223      32.788  27.943  72.521  1.00 53.79           C
ATOM   1556  C   HIS A 223      31.672  27.058  73.089  1.00 53.60           C
ATOM   1557  O   HIS A 223      30.709  27.568  73.666  1.00 57.05           O
ATOM   1558  CB  HIS A 223      32.491  28.279  71.048  1.00 67.60           C
ATOM   1559  CG  HIS A 223      31.056  28.716  70.778  1.00 67.45           C
ATOM   1560  ND1 HIS A 223      30.541  30.009  70.947  1.00 62.17           N
ATOM   1561  CD2 HIS A 223      30.045  27.903  70.334  1.00 64.85           C
ATOM   1562  CE1 HIS A 223      29.234  29.929  70.642  1.00 62.01           C
ATOM   1563  NE2 HIS A 223      28.904  28.675  70.276  1.00 60.93           N
ATOM   1564  H   HIS A 223      34.616  27.109  71.795  1.00 56.15           H
ATOM   1565  HA  HIS A 223      32.806  28.874  73.089  1.00 64.52           H
ATOM   1566  HB2 HIS A 223      32.687  27.388  70.451  1.00 81.10           H
ATOM   1567  HB3 HIS A 223      33.176  29.064  70.723  1.00 81.10           H
ATOM   1568  HD2 HIS A 223      30.128  26.849  70.101  1.00 77.80           H
ATOM   1569  HE1 HIS A 223      28.520  30.725  70.807  1.00 74.39           H
ATOM   1570  HE2 HIS A 223      27.971  28.342  70.088  1.00 73.09           H
ATOM   1571  N   PHE A 224      31.779  25.742  72.871  1.00 45.94           N
ATOM   1572  CA  PHE A 224      30.818  24.760  73.330  1.00 41.90           C
ATOM   1573  C   PHE A 224      31.111  24.478  74.788  1.00 48.62           C
ATOM   1574  O   PHE A 224      32.047  23.744  75.107  1.00 47.47           O
ATOM   1575  CB  PHE A 224      30.891  23.476  72.492  1.00 41.60           C
ATOM   1576  CG  PHE A 224      30.361  23.633  71.079  1.00 44.60           C
ATOM   1577  CD1 PHE A 224      28.971  23.645  70.850  1.00 45.09           C
ATOM   1578  CD2 PHE A 224      31.246  23.791  69.997  1.00 45.20           C
ATOM   1579  CE1 PHE A 224      28.460  23.811  69.551  1.00 48.07           C
ATOM   1580  CE2 PHE A 224      30.728  23.939  68.696  1.00 50.27           C
ATOM   1581  CZ  PHE A 224      29.338  23.947  68.469  1.00 53.16           C
ATOM   1582  H   PHE A 224      32.621  25.390  72.434  1.00 55.10           H
ATOM   1583  HA  PHE A 224      29.813  25.174  73.240  1.00 50.26           H
ATOM   1584  HB2 PHE A 224      31.916  23.099  72.471  1.00 49.89           H
ATOM   1585  HB3 PHE A 224      30.277  22.727  72.991  1.00 49.89           H
ATOM   1586  HD1 PHE A 224      28.290  23.530  71.680  1.00 54.08           H
ATOM   1587  HD2 PHE A 224      32.315  23.787  70.161  1.00 54.21           H
ATOM   1588  HE1 PHE A 224      27.395  23.839  69.381  1.00 57.66           H
ATOM   1589  HE2 PHE A 224      31.403  24.054  67.870  1.00 60.30           H
ATOM   1590  HZ  PHE A 224      28.939  24.057  67.473  1.00 63.76           H
ATOM   1591  N   LEU A 225      30.292  25.076  75.656  1.00 46.85           N
ATOM   1592  CA  LEU A 225      30.428  24.925  77.098  1.00 47.62           C
ATOM   1593  C   LEU A 225      29.945  23.535  77.529  1.00 39.63           C
ATOM   1594  O   LEU A 225      29.199  22.866  76.808  1.00 38.48           O
ATOM   1595  CB  LEU A 225      29.664  26.062  77.796  1.00 45.27           C
ATOM   1596  CG  LEU A 225      30.096  27.481  77.345  1.00 60.01           C
ATOM   1597  CD1 LEU A 225      29.274  28.506  78.138  1.00 65.10           C
ATOM   1598  CD2 LEU A 225      31.598  27.779  77.532  1.00 46.26           C
ATOM   1599  H   LEU A 225      29.582  25.703  75.309  1.00 56.19           H
ATOM   1600  HA  LEU A 225      31.480  25.012  77.374  1.00 57.12           H
ATOM   1601  HB2 LEU A 225      28.598  25.939  77.601  1.00 54.30           H
ATOM   1602  HB3 LEU A 225      29.823  25.968  78.872  1.00 54.30           H
ATOM   1603  HG  LEU A 225      29.852  27.613  76.291  1.00 71.98           H
ATOM   1604 HD11 LEU A 225      29.496  29.511  77.780  1.00 78.10           H
ATOM   1605 HD12 LEU A 225      28.209  28.312  78.005  1.00 78.10           H
ATOM   1606 HD13 LEU A 225      29.520  28.443  79.198  1.00 78.10           H
ATOM   1607 HD21 LEU A 225      31.815  28.797  77.209  1.00 55.48           H
ATOM   1608 HD22 LEU A 225      31.877  27.667  78.581  1.00 55.48           H
ATOM   1609 HD23 LEU A 225      32.199  27.100  76.929  1.00 55.48           H
ATOM   1610  N   LEU A 226      30.384  23.099  78.714  1.00 42.36           N
ATOM   1611  CA  LEU A 226      30.092  21.766  79.229  1.00 44.51           C
ATOM   1612  C   LEU A 226      28.583  21.517  79.360  1.00 48.96           C
ATOM   1613  O   LEU A 226      28.138  20.383  79.183  1.00 41.00           O
ATOM   1614  CB  LEU A 226      30.826  21.533  80.563  1.00 51.05           C
ATOM   1615  CG  LEU A 226      32.375  21.585  80.467  1.00 60.35           C
ATOM   1616  CD1 LEU A 226      32.956  21.378  81.871  1.00 51.19           C
ATOM   1617  CD2 LEU A 226      32.984  20.549  79.509  1.00 48.03           C
ATOM   1618  H   LEU A 226      30.986  23.695  79.265  1.00 50.81           H
ATOM   1619  HA  LEU A 226      30.462  21.044  78.501  1.00 53.39           H
ATOM   1620  HB2 LEU A 226      30.488  22.287  81.276  1.00 61.23           H
ATOM   1621  HB3 LEU A 226      30.532  20.555  80.950  1.00 61.23           H
ATOM   1622  HG  LEU A 226      32.679  22.573  80.123  1.00 72.40           H
ATOM   1623 HD11 LEU A 226      34.046  21.413  81.833  1.00 61.40           H
ATOM   1624 HD12 LEU A 226      32.603  22.164  82.538  1.00 61.40           H
ATOM   1625 HD13 LEU A 226      32.638  20.416  82.269  1.00 61.40           H
ATOM   1626 HD21 LEU A 226      34.070  20.646  79.509  1.00 57.61           H
ATOM   1627 HD22 LEU A 226      32.728  19.541  79.831  1.00 57.61           H
ATOM   1628 HD23 LEU A 226      32.630  20.714  78.492  1.00 57.61           H
ATOM   1629  N   GLY A 227      27.803  22.574  79.642  1.00 42.26           N
ATOM   1630  CA  GLY A 227      26.361  22.488  79.774  1.00 32.24           C
ATOM   1631  C   GLY A 227      25.694  22.259  78.418  1.00 32.45           C
ATOM   1632  O   GLY A 227      24.680  21.585  78.345  1.00 40.35           O
ATOM   1633  H   GLY A 227      28.238  23.475  79.769  1.00 50.68           H
ATOM   1634  HA2 GLY A 227      26.121  21.644  80.423  1.00 38.66           H
ATOM   1635  HA3 GLY A 227      25.977  23.409  80.213  1.00 38.66           H
ATOM   1636  N   THR A 228      26.224  22.850  77.343  1.00 36.88           N
ATOM   1637  CA  THR A 228      25.713  22.689  75.991  1.00 34.34           C
ATOM   1638  C   THR A 228      25.946  21.260  75.484  1.00 36.41           C
ATOM   1639  O   THR A 228      25.024  20.661  74.919  1.00 33.69           O
ATOM   1640  CB  THR A 228      26.345  23.741  75.072  1.00 41.27           C
ATOM   1641  OG1 THR A 228      26.058  25.039  75.555  1.00 38.94           O
ATOM   1642  CG2 THR A 228      25.824  23.613  73.633  1.00 43.24           C
ATOM   1643  H   THR A 228      27.057  23.409  77.459  1.00 44.23           H
ATOM   1644  HA  THR A 228      24.642  22.882  76.034  1.00 41.19           H
ATOM   1645  HB  THR A 228      27.429  23.610  75.060  1.00 49.50           H
ATOM   1646  HG1 THR A 228      26.750  25.635  75.259  1.00 46.70           H
ATOM   1647 HG21 THR A 228      26.284  24.378  73.009  1.00 51.86           H
ATOM   1648 HG22 THR A 228      26.071  22.633  73.225  1.00 51.86           H
ATOM   1649 HG23 THR A 228      24.743  23.756  73.615  1.00 51.86           H
ATOM   1650  N   LEU A 229      27.171  20.739  75.676  1.00 32.22           N
ATOM   1651  CA  LEU A 229      27.553  19.382  75.295  1.00 31.92           C
ATOM   1652  C   LEU A 229      26.708  18.343  76.044  1.00 31.92           C
ATOM   1653  O   LEU A 229      26.314  17.320  75.482  1.00 30.76           O
ATOM   1654  CB  LEU A 229      29.039  19.174  75.594  1.00 30.59           C
ATOM   1655  CG  LEU A 229      30.028  19.980  74.734  1.00 30.32           C
ATOM   1656  CD1 LEU A 229      31.457  19.547  75.126  1.00 31.27           C
ATOM   1657  CD2 LEU A 229      29.829  19.785  73.231  1.00 27.92           C
ATOM   1658  H   LEU A 229      27.873  21.303  76.137  1.00 38.64           H
ATOM   1659  HA  LEU A 229      27.382  19.249  74.228  1.00 38.28           H
ATOM   1660  HB2 LEU A 229      29.220  19.413  76.643  1.00 36.68           H
ATOM   1661  HB3 LEU A 229      29.253  18.114  75.457  1.00 36.68           H
ATOM   1662  HG  LEU A 229      29.906  21.037  74.969  1.00 36.36           H
ATOM   1663 HD11 LEU A 229      32.185  20.046  74.488  1.00 37.50           H
ATOM   1664 HD12 LEU A 229      31.660  19.825  76.160  1.00 37.50           H
ATOM   1665 HD13 LEU A 229      31.577  18.468  75.015  1.00 37.50           H
ATOM   1666 HD21 LEU A 229      30.631  20.297  72.701  1.00 33.47           H
ATOM   1667 HD22 LEU A 229      29.852  18.726  72.976  1.00 33.47           H
ATOM   1668 HD23 LEU A 229      28.884  20.223  72.914  1.00 33.47           H
ATOM   1669  N   SER A 230      26.428  18.600  77.322  1.00 27.96           N
ATOM   1670  CA  SER A 230      25.599  17.741  78.170  1.00 32.42           C
ATOM   1671  C   SER A 230      24.161  17.658  77.636  1.00 34.75           C
ATOM   1672  O   SER A 230      23.564  16.585  77.565  1.00 29.02           O
ATOM   1673  CB  SER A 230      25.624  18.307  79.607  1.00 40.58           C
ATOM   1674  OG  SER A 230      24.759  17.545  80.419  1.00 55.34           O
ATOM   1675  H   SER A 230      26.815  19.434  77.741  1.00 33.53           H
ATOM   1676  HA  SER A 230      26.035  16.742  78.184  1.00 38.88           H
ATOM   1677  HB2 SER A 230      26.635  18.266  80.014  1.00 48.67           H
ATOM   1678  HB3 SER A 230      25.285  19.342  79.598  1.00 48.67           H
ATOM   1679  HG  SER A 230      24.656  17.990  81.270  1.00 66.38           H
ATOM   1680  N   ARG A 231      23.613  18.803  77.236  1.00 29.85           N
ATOM   1681  CA  ARG A 231      22.286  18.922  76.632  1.00 39.75           C
ATOM   1682  C   ARG A 231      22.202  18.181  75.287  1.00 34.11           C
ATOM   1683  O   ARG A 231      21.231  17.477  75.027  1.00 34.16           O
ATOM   1684  CB  ARG A 231      21.959  20.420  76.564  1.00 42.90           C
ATOM   1685  CG  ARG A 231      20.649  20.757  75.827  1.00 60.82           C
ATOM   1686  CD  ARG A 231      20.845  21.536  74.507  1.00 60.27           C
ATOM   1687  NE  ARG A 231      20.339  22.925  74.559  1.00 67.79           N
ATOM   1688  CZ  ARG A 231      19.062  23.279  74.764  1.00 69.73           C
ATOM   1689  NH1 ARG A 231      18.087  22.366  74.833  1.00 65.20           N
ATOM   1690  NH2 ARG A 231      18.751  24.565  74.913  1.00 67.15           N1+
ATOM   1691  H   ARG A 231      24.153  19.649  77.350  1.00 35.80           H
ATOM   1692  HA  ARG A 231      21.566  18.452  77.304  1.00 47.67           H
ATOM   1693  HB2 ARG A 231      21.899  20.805  77.585  1.00 51.45           H
ATOM   1694  HB3 ARG A 231      22.787  20.936  76.081  1.00 51.45           H
ATOM   1695  HG2 ARG A 231      20.078  19.849  75.630  1.00 72.95           H
ATOM   1696  HG3 ARG A 231      20.046  21.356  76.513  1.00 72.95           H
ATOM   1697  HD2 ARG A 231      21.914  21.590  74.290  1.00 72.30           H
ATOM   1698  HD3 ARG A 231      20.384  21.002  73.677  1.00 72.30           H
ATOM   1699  HE  ARG A 231      21.032  23.660  74.563  1.00 81.32           H
ATOM   1700 HH11 ARG A 231      18.324  21.391  74.741  1.00 78.22           H
ATOM   1701 HH12 ARG A 231      17.134  22.645  75.002  1.00 78.22           H
ATOM   1702 HH21 ARG A 231      19.475  25.268  74.853  1.00 80.55           H
ATOM   1703 HH22 ARG A 231      17.796  24.843  75.076  1.00 80.55           H
ATOM   1704  N   TYR A 232      23.238  18.291  74.449  1.00 33.89           N
ATOM   1705  CA  TYR A 232      23.334  17.507  73.222  1.00 33.61           C
ATOM   1706  C   TYR A 232      23.349  16.027  73.547  1.00 30.83           C
ATOM   1707  O   TYR A 232      22.660  15.263  72.884  1.00 30.35           O
ATOM   1708  CB  TYR A 232      24.609  17.852  72.462  1.00 32.88           C
ATOM   1709  CG  TYR A 232      24.716  19.263  71.941  1.00 33.87           C
ATOM   1710  CD1 TYR A 232      23.580  20.074  71.742  1.00 33.34           C
ATOM   1711  CD2 TYR A 232      25.978  19.718  71.527  1.00 34.38           C
ATOM   1712  CE1 TYR A 232      23.705  21.319  71.105  1.00 42.99           C
ATOM   1713  CE2 TYR A 232      26.101  20.938  70.846  1.00 31.90           C
ATOM   1714  CZ  TYR A 232      24.965  21.749  70.642  1.00 39.76           C
ATOM   1715  OH  TYR A 232      25.084  22.963  70.037  1.00 44.99           O
ATOM   1716  H   TYR A 232      24.017  18.885  74.699  1.00 40.64           H
ATOM   1717  HA  TYR A 232      22.468  17.705  72.589  1.00 40.30           H
ATOM   1718  HB2 TYR A 232      25.479  17.635  73.082  1.00 39.43           H
ATOM   1719  HB3 TYR A 232      24.670  17.186  71.600  1.00 39.43           H
ATOM   1720  HD1 TYR A 232      22.601  19.747  72.051  1.00 39.98           H
ATOM   1721  HD2 TYR A 232      26.848  19.092  71.668  1.00 41.22           H
ATOM   1722  HE1 TYR A 232      22.831  21.933  70.950  1.00 51.56           H
ATOM   1723  HE2 TYR A 232      27.071  21.268  70.506  1.00 38.25           H
ATOM   1724  HH  TYR A 232      24.276  23.479  70.113  1.00 53.96           H
ATOM   1725  N   ALA A 233      24.104  15.624  74.576  1.00 31.06           N
ATOM   1726  CA  ALA A 233      24.195  14.224  74.969  1.00 31.51           C
ATOM   1727  C   ALA A 233      22.854  13.643  75.423  1.00 30.76           C
ATOM   1728  O   ALA A 233      22.545  12.501  75.074  1.00 32.51           O
ATOM   1729  CB  ALA A 233      25.276  14.072  76.040  1.00 29.04           C
ATOM   1730  H   ALA A 233      24.647  16.302  75.094  1.00 37.25           H
ATOM   1731  HA  ALA A 233      24.519  13.656  74.096  1.00 37.79           H
ATOM   1732  HB1 ALA A 233      25.324  13.023  76.318  1.00 34.82           H
ATOM   1733  HB2 ALA A 233      26.239  14.405  75.651  1.00 34.82           H
ATOM   1734  HB3 ALA A 233      25.027  14.652  76.926  1.00 34.82           H
ATOM   1735  N   VAL A 234      22.060  14.410  76.194  1.00 35.43           N
ATOM   1736  CA  VAL A 234      20.716  13.998  76.635  1.00 29.69           C
ATOM   1737  C   VAL A 234      19.803  13.829  75.407  1.00 28.79           C
ATOM   1738  O   VAL A 234      19.046  12.871  75.312  1.00 31.86           O
ATOM   1739  CB  VAL A 234      20.162  15.041  77.626  1.00 32.09           C
ATOM   1740  CG1 VAL A 234      18.669  14.843  77.924  1.00 29.62           C
ATOM   1741  CG2 VAL A 234      20.907  15.019  78.978  1.00 25.76           C
ATOM   1742  H   VAL A 234      22.390  15.322  76.479  1.00 42.49           H
ATOM   1743  HA  VAL A 234      20.798  13.040  77.152  1.00 35.60           H
ATOM   1744  HB  VAL A 234      20.284  16.031  77.183  1.00 38.48           H
ATOM   1745 HG11 VAL A 234      18.343  15.603  78.632  1.00 35.52           H
ATOM   1746 HG12 VAL A 234      18.076  14.957  77.018  1.00 35.52           H
ATOM   1747 HG13 VAL A 234      18.494  13.856  78.353  1.00 35.52           H
ATOM   1748 HG21 VAL A 234      20.533  15.817  79.618  1.00 30.88           H
ATOM   1749 HG22 VAL A 234      20.739  14.068  79.479  1.00 30.88           H
ATOM   1750 HG23 VAL A 234      21.974  15.161  78.839  1.00 30.88           H
ATOM   1751  N   GLN A 235      19.896  14.747  74.444  1.00 31.96           N
ATOM   1752  CA  GLN A 235      19.108  14.704  73.220  1.00 34.34           C
ATOM   1753  C   GLN A 235      19.421  13.471  72.360  1.00 36.67           C
ATOM   1754  O   GLN A 235      18.488  12.882  71.806  1.00 34.22           O
ATOM   1755  CB  GLN A 235      19.306  16.005  72.436  1.00 36.08           C
ATOM   1756  CG  GLN A 235      18.523  17.171  73.072  1.00 31.37           C
ATOM   1757  CD  GLN A 235      18.665  18.454  72.280  1.00 32.14           C
ATOM   1758  OE1 GLN A 235      19.035  18.450  71.120  1.00 39.86           O
ATOM   1759  NE2 GLN A 235      18.331  19.589  72.873  1.00 46.56           N
ATOM   1760  H   GLN A 235      20.554  15.508  74.558  1.00 38.33           H
ATOM   1761  HA  GLN A 235      18.055  14.644  73.506  1.00 41.18           H
ATOM   1762  HB2 GLN A 235      20.364  16.260  72.415  1.00 43.26           H
ATOM   1763  HB3 GLN A 235      18.979  15.853  71.408  1.00 43.26           H
ATOM   1764  HG2 GLN A 235      17.469  16.894  73.088  1.00 37.62           H
ATOM   1765  HG3 GLN A 235      18.851  17.340  74.096  1.00 37.62           H
ATOM   1766 HE21 GLN A 235      17.993  19.567  73.821  1.00 55.85           H
ATOM   1767 HE22 GLN A 235      18.439  20.459  72.369  1.00 55.85           H
ATOM   1768  N   VAL A 236      20.711  13.102  72.237  1.00 30.49           N
ATOM   1769  CA  VAL A 236      21.140  11.895  71.527  1.00 28.70           C
ATOM   1770  C   VAL A 236      20.612  10.668  72.274  1.00 32.62           C
ATOM   1771  O   VAL A 236      20.094   9.760  71.624  1.00 30.37           O
ATOM   1772  CB  VAL A 236      22.667  11.860  71.319  1.00 30.36           C
ATOM   1773  CG1 VAL A 236      23.146  10.576  70.605  1.00 31.12           C
ATOM   1774  CG2 VAL A 236      23.163  13.022  70.452  1.00 32.96           C
ATOM   1775  H   VAL A 236      21.421  13.642  72.713  1.00 36.56           H
ATOM   1776  HA  VAL A 236      20.680  11.907  70.540  1.00 34.41           H
ATOM   1777  HB  VAL A 236      23.152  11.944  72.291  1.00 36.41           H
ATOM   1778 HG11 VAL A 236      24.233  10.575  70.519  1.00 37.31           H
ATOM   1779 HG12 VAL A 236      22.853   9.692  71.171  1.00 37.31           H
ATOM   1780 HG13 VAL A 236      22.712  10.512  69.608  1.00 37.31           H
ATOM   1781 HG21 VAL A 236      24.251  12.996  70.395  1.00 39.53           H
ATOM   1782 HG22 VAL A 236      22.746  12.943  69.448  1.00 39.53           H
ATOM   1783 HG23 VAL A 236      22.866  13.975  70.873  1.00 39.53           H
ATOM   1784  N   ALA A 237      20.705  10.646  73.613  1.00 29.90           N
ATOM   1785  CA  ALA A 237      20.150   9.568  74.431  1.00 32.00           C
ATOM   1786  C   ALA A 237      18.638   9.406  74.203  1.00 30.55           C
ATOM   1787  O   ALA A 237      18.149   8.276  74.183  1.00 32.13           O
ATOM   1788  CB  ALA A 237      20.443   9.799  75.918  1.00 31.52           C
ATOM   1789  H   ALA A 237      21.113  11.435  74.095  1.00 35.85           H
ATOM   1790  HA  ALA A 237      20.642   8.642  74.133  1.00 38.37           H
ATOM   1791  HB1 ALA A 237      20.050   8.963  76.496  1.00 37.79           H
ATOM   1792  HB2 ALA A 237      21.520   9.861  76.072  1.00 37.79           H
ATOM   1793  HB3 ALA A 237      19.973  10.718  76.267  1.00 37.79           H
ATOM   1794  N   GLU A 238      17.920  10.520  74.020  1.00 28.55           N
ATOM   1795  CA  GLU A 238      16.467  10.553  73.814  1.00 34.88           C
ATOM   1796  C   GLU A 238      16.095  10.006  72.430  1.00 38.06           C
ATOM   1797  O   GLU A 238      15.177   9.196  72.332  1.00 41.57           O
ATOM   1798  CB  GLU A 238      15.900  11.965  74.056  1.00 33.93           C
ATOM   1799  CG  GLU A 238      15.698  12.257  75.563  1.00 39.92           C
ATOM   1800  CD  GLU A 238      15.464  13.731  75.963  1.00 44.73           C
ATOM   1801  OE1 GLU A 238      15.651  14.634  75.110  1.00 44.44           O
ATOM   1802  OE2 GLU A 238      15.079  13.942  77.138  1.00 48.31           O1-
ATOM   1803  H   GLU A 238      18.399  11.408  74.073  1.00 34.23           H
ATOM   1804  HA  GLU A 238      16.016   9.894  74.557  1.00 41.82           H
ATOM   1805  HB2 GLU A 238      16.573  12.703  73.623  1.00 40.70           H
ATOM   1806  HB3 GLU A 238      14.936  12.055  73.554  1.00 40.70           H
ATOM   1807  HG2 GLU A 238      14.872  11.660  75.955  1.00 47.87           H
ATOM   1808  HG3 GLU A 238      16.566  11.904  76.122  1.00 47.87           H
ATOM   1809  N   GLY A 239      16.801  10.420  71.368  1.00 34.64           N
ATOM   1810  CA  GLY A 239      16.620   9.843  70.036  1.00 39.05           C
ATOM   1811  C   GLY A 239      16.893   8.330  70.021  1.00 39.14           C
ATOM   1812  O   GLY A 239      16.111   7.580  69.443  1.00 33.66           O
ATOM   1813  H   GLY A 239      17.535  11.106  71.497  1.00 41.54           H
ATOM   1814  HA2 GLY A 239      15.586  10.004  69.724  1.00 46.84           H
ATOM   1815  HA3 GLY A 239      17.282  10.339  69.329  1.00 46.84           H
ATOM   1816  N   MET A 240      17.983   7.875  70.658  1.00 38.12           N
ATOM   1817  CA  MET A 240      18.368   6.463  70.712  1.00 30.07           C
ATOM   1818  C   MET A 240      17.421   5.630  71.574  1.00 32.88           C
ATOM   1819  O   MET A 240      17.259   4.445  71.312  1.00 33.35           O
ATOM   1820  CB  MET A 240      19.794   6.310  71.243  1.00 38.55           C
ATOM   1821  CG  MET A 240      20.881   6.844  70.305  1.00 31.06           C
ATOM   1822  SD  MET A 240      20.948   6.170  68.638  1.00 31.50           S
ATOM   1823  CE  MET A 240      21.169   4.415  68.974  1.00 33.85           C
ATOM   1824  H   MET A 240      18.581   8.538  71.132  1.00 45.72           H
ATOM   1825  HA  MET A 240      18.343   6.058  69.701  1.00 36.06           H
ATOM   1826  HB2 MET A 240      19.869   6.842  72.192  1.00 46.24           H
ATOM   1827  HB3 MET A 240      19.983   5.255  71.427  1.00 46.24           H
ATOM   1828  HG2 MET A 240      20.757   7.918  70.200  1.00 37.25           H
ATOM   1829  HG3 MET A 240      21.843   6.662  70.779  1.00 37.25           H
ATOM   1830  HE1 MET A 240      21.251   3.878  68.030  1.00 40.59           H
ATOM   1831  HE2 MET A 240      22.081   4.278  69.552  1.00 40.59           H
ATOM   1832  HE3 MET A 240      20.314   4.032  69.532  1.00 40.59           H
ATOM   1833  N   GLY A 241      16.823   6.230  72.607  1.00 31.85           N
ATOM   1834  CA  GLY A 241      15.785   5.615  73.423  1.00 39.86           C
ATOM   1835  C   GLY A 241      14.500   5.402  72.620  1.00 39.74           C
ATOM   1836  O   GLY A 241      13.798   4.420  72.846  1.00 37.36           O
ATOM   1837  H   GLY A 241      17.062   7.191  72.810  1.00 38.19           H
ATOM   1838  HA2 GLY A 241      16.139   4.644  73.772  1.00 47.80           H
ATOM   1839  HA3 GLY A 241      15.568   6.249  74.282  1.00 47.80           H
ATOM   1840  N   TYR A 242      14.189   6.320  71.689  1.00 36.44           N
ATOM   1841  CA  TYR A 242      13.089   6.152  70.755  1.00 38.94           C
ATOM   1842  C   TYR A 242      13.368   5.000  69.790  1.00 46.17           C
ATOM   1843  O   TYR A 242      12.481   4.171  69.602  1.00 44.90           O
ATOM   1844  CB  TYR A 242      12.767   7.465  70.033  1.00 42.48           C
ATOM   1845  CG  TYR A 242      11.699   7.320  68.971  1.00 44.59           C
ATOM   1846  CD1 TYR A 242      12.055   6.929  67.664  1.00 47.12           C
ATOM   1847  CD2 TYR A 242      10.354   7.575  69.288  1.00 45.82           C
ATOM   1848  CE1 TYR A 242      11.090   6.839  66.657  1.00 40.97           C
ATOM   1849  CE2 TYR A 242       9.373   7.470  68.292  1.00 45.58           C
ATOM   1850  CZ  TYR A 242       9.742   7.118  66.972  1.00 47.13           C
ATOM   1851  OH  TYR A 242       8.795   7.063  66.002  1.00 46.92           O
ATOM   1852  H   TYR A 242      14.792   7.123  71.571  1.00 43.70           H
ATOM   1853  HA  TYR A 242      12.206   5.886  71.336  1.00 46.71           H
ATOM   1854  HB2 TYR A 242      12.443   8.198  70.772  1.00 50.95           H
ATOM   1855  HB3 TYR A 242      13.665   7.853  69.559  1.00 50.95           H
ATOM   1856  HD1 TYR A 242      13.080   6.682  67.439  1.00 56.52           H
ATOM   1857  HD2 TYR A 242      10.077   7.861  70.292  1.00 54.95           H
ATOM   1858  HE1 TYR A 242      11.374   6.556  65.657  1.00 49.14           H
ATOM   1859  HE2 TYR A 242       8.344   7.685  68.531  1.00 54.67           H
ATOM   1860  HH  TYR A 242       8.003   7.552  66.245  1.00 56.28           H
ATOM   1861  N   LEU A 243      14.574   4.923  69.197  1.00 39.62           N
ATOM   1862  CA  LEU A 243      14.944   3.786  68.358  1.00 34.45           C
ATOM   1863  C   LEU A 243      14.846   2.491  69.144  1.00 42.32           C
ATOM   1864  O   LEU A 243      14.349   1.510  68.597  1.00 46.35           O
ATOM   1865  CB  LEU A 243      16.350   3.937  67.770  1.00 36.02           C
ATOM   1866  CG  LEU A 243      16.517   5.071  66.731  1.00 40.47           C
ATOM   1867  CD1 LEU A 243      17.998   5.150  66.285  1.00 40.28           C
ATOM   1868  CD2 LEU A 243      15.653   4.847  65.484  1.00 41.18           C
ATOM   1869  H   LEU A 243      15.278   5.620  69.399  1.00 47.51           H
ATOM   1870  HA  LEU A 243      14.236   3.720  67.534  1.00 41.32           H
ATOM   1871  HB2 LEU A 243      17.042   4.113  68.594  1.00 43.20           H
ATOM   1872  HB3 LEU A 243      16.634   2.994  67.302  1.00 43.20           H
ATOM   1873  HG  LEU A 243      16.229   6.020  67.184  1.00 48.54           H
ATOM   1874 HD11 LEU A 243      18.136   5.966  65.576  1.00 48.31           H
ATOM   1875 HD12 LEU A 243      18.627   5.337  67.152  1.00 48.31           H
ATOM   1876 HD13 LEU A 243      18.305   4.211  65.824  1.00 48.31           H
ATOM   1877 HD21 LEU A 243      15.884   5.624  64.757  1.00 49.39           H
ATOM   1878 HD22 LEU A 243      15.863   3.872  65.046  1.00 49.39           H
ATOM   1879 HD23 LEU A 243      14.594   4.917  65.732  1.00 49.39           H
ATOM   1880  N   GLU A 244      15.301   2.499  70.403  1.00 36.17           N
ATOM   1881  CA  GLU A 244      15.360   1.339  71.288  1.00 47.82           C
ATOM   1882  C   GLU A 244      13.932   0.816  71.552  1.00 47.88           C
ATOM   1883  O   GLU A 244      13.696  -0.390  71.474  1.00 40.34           O
ATOM   1884  CB  GLU A 244      16.158   1.712  72.568  1.00 44.83           C
ATOM   1885  CG  GLU A 244      16.380   0.620  73.641  1.00 44.57           C
ATOM   1886  CD  GLU A 244      17.152   1.150  74.878  1.00 48.36           C
ATOM   1887  OE1 GLU A 244      16.663   2.099  75.537  1.00 56.05           O
ATOM   1888  OE2 GLU A 244      18.220   0.576  75.187  1.00 46.32           O1-
ATOM   1889  H   GLU A 244      15.691   3.358  70.766  1.00 43.37           H
ATOM   1890  HA  GLU A 244      15.912   0.574  70.763  1.00 57.35           H
ATOM   1891  HB2 GLU A 244      17.148   2.047  72.258  1.00 53.77           H
ATOM   1892  HB3 GLU A 244      15.656   2.554  73.044  1.00 53.77           H
ATOM   1893  HG2 GLU A 244      15.387   0.314  73.973  1.00 53.46           H
ATOM   1894  HG3 GLU A 244      16.899  -0.232  73.205  1.00 53.46           H
ATOM   1895  N   SER A 245      12.972   1.729  71.799  1.00 49.74           N
ATOM   1896  CA  SER A 245      11.553   1.396  71.996  1.00 52.69           C
ATOM   1897  C   SER A 245      10.905   0.772  70.754  1.00 52.41           C
ATOM   1898  O   SER A 245       9.968  -0.016  70.866  1.00 58.25           O
ATOM   1899  CB  SER A 245      10.761   2.621  72.470  1.00 49.76           C
ATOM   1900  OG  SER A 245      10.523   3.565  71.444  1.00 46.06           O
ATOM   1901  H   SER A 245      13.242   2.703  71.859  1.00 59.66           H
ATOM   1902  HA  SER A 245      11.514   0.662  72.801  1.00 63.20           H
ATOM   1903  HB2 SER A 245       9.799   2.281  72.853  1.00 59.69           H
ATOM   1904  HB3 SER A 245      11.307   3.111  73.277  1.00 59.69           H
ATOM   1905  HG  SER A 245      11.368   3.868  71.096  1.00 55.24           H
ATOM   1906  N   LYS A 246      11.411   1.130  69.572  1.00 50.42           N
ATOM   1907  CA  LYS A 246      10.964   0.659  68.262  1.00 44.30           C
ATOM   1908  C   LYS A 246      11.780  -0.540  67.766  1.00 40.56           C
ATOM   1909  O   LYS A 246      11.654  -0.902  66.598  1.00 54.08           O
ATOM   1910  CB  LYS A 246      11.083   1.836  67.285  1.00 48.84           C
ATOM   1911  CG  LYS A 246      10.180   3.023  67.638  1.00 54.36           C
ATOM   1912  CD  LYS A 246       8.705   2.754  67.291  1.00 53.18           C
ATOM   1913  CE  LYS A 246       8.097   3.914  66.507  1.00 59.95           C
ATOM   1914  NZ  LYS A 246       8.785   4.098  65.215  1.00 64.67           N1+
ATOM   1915  H   LYS A 246      12.181   1.787  69.580  1.00 60.48           H
ATOM   1916  HA  LYS A 246       9.919   0.354  68.315  1.00 53.13           H
ATOM   1917  HB2 LYS A 246      12.114   2.187  67.278  1.00 58.58           H
ATOM   1918  HB3 LYS A 246      10.831   1.499  66.279  1.00 58.58           H
ATOM   1919  HG2 LYS A 246      10.255   3.257  68.698  1.00 65.21           H
ATOM   1920  HG3 LYS A 246      10.549   3.896  67.100  1.00 65.21           H
ATOM   1921  HD2 LYS A 246       8.601   1.837  66.707  1.00 63.79           H
ATOM   1922  HD3 LYS A 246       8.143   2.628  68.217  1.00 63.79           H
ATOM   1923  HE2 LYS A 246       7.038   3.713  66.334  1.00 71.91           H
ATOM   1924  HE3 LYS A 246       8.184   4.826  67.099  1.00 71.91           H
ATOM   1925  HZ1 LYS A 246       8.213   4.427  64.618  1.00 77.58           H
ATOM   1926  HZ2 LYS A 246       9.464   4.664  65.318  1.00 77.58           H
ATOM   1927  HZ3 LYS A 246       9.094   3.314  64.928  1.00 77.58           H
ATOM   1928  N   ARG A 247      12.662  -1.105  68.604  1.00 45.28           N
ATOM   1929  CA  ARG A 247      13.560  -2.228  68.283  1.00 45.24           C
ATOM   1930  C   ARG A 247      14.540  -1.992  67.110  1.00 43.20           C
ATOM   1931  O   ARG A 247      15.002  -2.946  66.477  1.00 48.16           O
ATOM   1932  CB  ARG A 247      12.737  -3.524  68.104  1.00 56.75           C
ATOM   1933  CG  ARG A 247      12.041  -3.971  69.400  1.00 58.95           C
ATOM   1934  CD  ARG A 247      11.265  -5.282  69.201  1.00 61.15           C
ATOM   1935  NE  ARG A 247      12.119  -6.398  68.745  1.00 68.94           N
ATOM   1936  CZ  ARG A 247      12.861  -7.196  69.525  1.00 68.18           C
ATOM   1937  NH1 ARG A 247      12.874  -7.065  70.852  1.00 69.14           N
ATOM   1938  NH2 ARG A 247      13.608  -8.143  68.964  1.00 77.49           N1+
ATOM   1939  H   ARG A 247      12.718  -0.731  69.543  1.00 54.30           H
ATOM   1940  HA  ARG A 247      14.198  -2.373  69.153  1.00 54.26           H
ATOM   1941  HB2 ARG A 247      12.003  -3.400  67.307  1.00 68.07           H
ATOM   1942  HB3 ARG A 247      13.418  -4.320  67.814  1.00 68.07           H
ATOM   1943  HG2 ARG A 247      12.783  -4.109  70.188  1.00 70.71           H
ATOM   1944  HG3 ARG A 247      11.338  -3.200  69.720  1.00 70.71           H
ATOM   1945  HD2 ARG A 247      10.764  -5.549  70.132  1.00 73.35           H
ATOM   1946  HD3 ARG A 247      10.495  -5.110  68.446  1.00 73.35           H
ATOM   1947  HE  ARG A 247      12.187  -6.532  67.747  1.00 82.70           H
ATOM   1948 HH11 ARG A 247      12.313  -6.352  71.291  1.00 82.94           H
ATOM   1949 HH12 ARG A 247      13.435  -7.684  71.418  1.00 82.94           H
ATOM   1950 HH21 ARG A 247      13.597  -8.278  67.966  1.00 92.96           H
ATOM   1951 HH22 ARG A 247      14.144  -8.774  69.546  1.00 92.96           H
ATOM   1952  N   PHE A 248      14.894  -0.737  66.819  1.00 47.09           N
ATOM   1953  CA  PHE A 248      15.947  -0.408  65.864  1.00 38.19           C
ATOM   1954  C   PHE A 248      17.326  -0.340  66.537  1.00 38.55           C
ATOM   1955  O   PHE A 248      17.464   0.231  67.613  1.00 29.77           O
ATOM   1956  CB  PHE A 248      15.621   0.913  65.185  1.00 44.01           C
ATOM   1957  CG  PHE A 248      14.517   0.792  64.150  1.00 54.17           C
ATOM   1958  CD1 PHE A 248      14.791   0.219  62.897  1.00 55.72           C
ATOM   1959  CD2 PHE A 248      13.229   1.275  64.429  1.00 50.01           C
ATOM   1960  CE1 PHE A 248      13.781   0.143  61.919  1.00 54.82           C
ATOM   1961  CE2 PHE A 248      12.212   1.179  63.465  1.00 52.41           C
ATOM   1962  CZ  PHE A 248      12.491   0.618  62.210  1.00 55.24           C
ATOM   1963  H   PHE A 248      14.504   0.021  67.360  1.00 56.48           H
ATOM   1964  HA  PHE A 248      15.985  -1.167  65.081  1.00 45.81           H
ATOM   1965  HB2 PHE A 248      15.355   1.655  65.939  1.00 52.79           H
ATOM   1966  HB3 PHE A 248      16.517   1.264  64.671  1.00 52.79           H
ATOM   1967  HD1 PHE A 248      15.780  -0.158  62.681  1.00 66.84           H
ATOM   1968  HD2 PHE A 248      13.033   1.741  65.378  1.00 59.99           H
ATOM   1969  HE1 PHE A 248      13.993  -0.292  60.953  1.00 65.75           H
ATOM   1970  HE2 PHE A 248      11.223   1.556  63.681  1.00 62.87           H
ATOM   1971  HZ  PHE A 248      11.714   0.549  61.465  1.00 66.27           H
ATOM   1972  N   ILE A 249      18.339  -0.876  65.852  1.00 33.17           N
ATOM   1973  CA  ILE A 249      19.743  -0.628  66.146  1.00 39.35           C
ATOM   1974  C   ILE A 249      20.305   0.235  65.025  1.00 33.48           C
ATOM   1975  O   ILE A 249      20.115  -0.057  63.842  1.00 36.33           O
ATOM   1976  CB  ILE A 249      20.523  -1.933  66.403  1.00 38.92           C
ATOM   1977  CG1 ILE A 249      20.451  -2.926  65.230  1.00 43.90           C
ATOM   1978  CG2 ILE A 249      20.021  -2.596  67.699  1.00 40.33           C
ATOM   1979  CD1 ILE A 249      21.471  -4.050  65.376  1.00 52.74           C
ATOM   1980  H   ILE A 249      18.137  -1.335  64.976  1.00 39.77           H
ATOM   1981  HA  ILE A 249      19.815  -0.046  67.065  1.00 47.19           H
ATOM   1982  HB  ILE A 249      21.569  -1.658  66.556  1.00 46.67           H
ATOM   1983 HG12 ILE A 249      19.453  -3.362  65.175  1.00 52.65           H
ATOM   1984 HG13 ILE A 249      20.659  -2.422  64.290  1.00 52.65           H
ATOM   1985 HG21 ILE A 249      20.568  -3.513  67.896  1.00 48.37           H
ATOM   1986 HG22 ILE A 249      20.168  -1.918  68.537  1.00 48.37           H
ATOM   1987 HG23 ILE A 249      18.960  -2.832  67.626  1.00 48.37           H
ATOM   1988 HD11 ILE A 249      21.529  -4.576  64.428  1.00 63.26           H
ATOM   1989 HD12 ILE A 249      22.447  -3.628  65.609  1.00 63.26           H
ATOM   1990 HD13 ILE A 249      21.181  -4.752  66.157  1.00 63.26           H
ATOM   1991  N   HIS A 250      21.012   1.303  65.400  1.00 28.73           N
ATOM   1992  CA  HIS A 250      21.561   2.287  64.461  1.00 27.20           C
ATOM   1993  C   HIS A 250      22.821   1.775  63.751  1.00 25.61           C
ATOM   1994  O   HIS A 250      22.911   1.839  62.526  1.00 29.48           O
ATOM   1995  CB  HIS A 250      21.751   3.620  65.211  1.00 23.54           C
ATOM   1996  CG  HIS A 250      22.204   4.739  64.308  1.00 30.56           C
ATOM   1997  ND1 HIS A 250      23.478   4.868  63.770  1.00 30.04           N
ATOM   1998  CD2 HIS A 250      21.428   5.769  63.857  1.00 31.04           C
ATOM   1999  CE1 HIS A 250      23.439   5.949  62.980  1.00 27.66           C
ATOM   2000  NE2 HIS A 250      22.218   6.507  63.006  1.00 33.21           N
ATOM   2001  H   HIS A 250      21.162   1.462  66.386  1.00 34.44           H
ATOM   2002  HA  HIS A 250      20.815   2.468  63.685  1.00 32.62           H
ATOM   2003  HB2 HIS A 250      22.489   3.483  66.001  1.00 28.23           H
ATOM   2004  HB3 HIS A 250      20.809   3.903  65.675  1.00 28.23           H
ATOM   2005  HD2 HIS A 250      20.390   5.943  64.093  1.00 37.22           H
ATOM   2006  HE1 HIS A 250      24.229   6.251  62.308  1.00 33.17           H
ATOM   2007  HE2 HIS A 250      21.919   7.280  62.425  1.00 39.82           H
ATOM   2008  N   ARG A 251      23.787   1.252  64.521  1.00 28.41           N
ATOM   2009  CA  ARG A 251      25.054   0.645  64.081  1.00 30.62           C
ATOM   2010  C   ARG A 251      26.065   1.634  63.511  1.00 28.15           C
ATOM   2011  O   ARG A 251      27.106   1.224  63.023  1.00 30.85           O
ATOM   2012  CB  ARG A 251      24.834  -0.507  63.084  1.00 31.61           C
ATOM   2013  CG  ARG A 251      23.819  -1.556  63.594  1.00 46.22           C
ATOM   2014  CD  ARG A 251      24.057  -2.923  62.945  1.00 46.84           C
ATOM   2015  NE  ARG A 251      23.809  -2.874  61.501  1.00 45.19           N
ATOM   2016  CZ  ARG A 251      24.558  -3.416  60.532  1.00 46.44           C
ATOM   2017  NH1 ARG A 251      24.202  -3.203  59.272  1.00 50.15           N
ATOM   2018  NH2 ARG A 251      25.638  -4.159  60.776  1.00 57.83           N1+
ATOM   2019  H   ARG A 251      23.613   1.240  65.518  1.00 34.06           H
ATOM   2020  HA  ARG A 251      25.524   0.223  64.962  1.00 36.72           H
ATOM   2021  HB2 ARG A 251      24.467  -0.101  62.143  1.00 37.91           H
ATOM   2022  HB3 ARG A 251      25.790  -0.993  62.889  1.00 37.91           H
ATOM   2023  HG2 ARG A 251      23.958  -1.683  64.669  1.00 55.44           H
ATOM   2024  HG3 ARG A 251      22.797  -1.218  63.413  1.00 55.44           H
ATOM   2025  HD2 ARG A 251      25.091  -3.206  63.125  1.00 56.19           H
ATOM   2026  HD3 ARG A 251      23.405  -3.667  63.396  1.00 56.19           H
ATOM   2027  HE  ARG A 251      23.012  -2.321  61.216  1.00 54.20           H
ATOM   2028 HH11 ARG A 251      23.391  -2.634  59.077  1.00 60.15           H
ATOM   2029 HH12 ARG A 251      24.748  -3.590  58.519  1.00 60.15           H
ATOM   2030 HH21 ARG A 251      25.922  -4.332  61.728  1.00 69.37           H
ATOM   2031 HH22 ARG A 251      26.169  -4.563  60.020  1.00 69.37           H
ATOM   2032  N   ASP A 252      25.771   2.918  63.503  1.00 25.71           N
ATOM   2033  CA  ASP A 252      26.707   3.905  62.943  1.00 26.73           C
ATOM   2034  C   ASP A 252      26.623   5.212  63.735  1.00 28.81           C
ATOM   2035  O   ASP A 252      26.725   6.300  63.159  1.00 25.74           O
ATOM   2036  CB  ASP A 252      26.394   4.119  61.448  1.00 29.74           C
ATOM   2037  CG  ASP A 252      27.559   4.721  60.662  1.00 31.03           C
ATOM   2038  OD1 ASP A 252      28.672   4.800  61.219  1.00 31.95           O
ATOM   2039  OD2 ASP A 252      27.335   5.062  59.487  1.00 34.91           O1-
ATOM   2040  H   ASP A 252      24.872   3.229  63.842  1.00 30.82           H
ATOM   2041  HA  ASP A 252      27.725   3.539  63.052  1.00 32.05           H
ATOM   2042  HB2 ASP A 252      26.137   3.176  60.972  1.00 35.66           H
ATOM   2043  HB3 ASP A 252      25.503   4.727  61.301  1.00 35.66           H
ATOM   2044  N   LEU A 253      26.455   5.118  65.063  1.00 25.26           N
ATOM   2045  CA  LEU A 253      26.342   6.291  65.913  1.00 28.08           C
ATOM   2046  C   LEU A 253      27.757   6.846  66.133  1.00 22.76           C
ATOM   2047  O   LEU A 253      28.625   6.201  66.729  1.00 26.01           O
ATOM   2048  CB  LEU A 253      25.574   5.894  67.182  1.00 24.93           C
ATOM   2049  CG  LEU A 253      25.447   6.984  68.257  1.00 30.37           C
ATOM   2050  CD1 LEU A 253      24.564   8.143  67.775  1.00 34.44           C
ATOM   2051  CD2 LEU A 253      24.867   6.337  69.527  1.00 29.41           C
ATOM   2052  H   LEU A 253      26.424   4.209  65.503  1.00 30.29           H
ATOM   2053  HA  LEU A 253      25.743   7.039  65.396  1.00 33.67           H
ATOM   2054  HB2 LEU A 253      24.575   5.566  66.891  1.00 29.89           H
ATOM   2055  HB3 LEU A 253      26.090   5.041  67.624  1.00 29.89           H
ATOM   2056  HG  LEU A 253      26.436   7.377  68.491  1.00 36.42           H
ATOM   2057 HD11 LEU A 253      24.447   8.872  68.577  1.00 41.30           H
ATOM   2058 HD12 LEU A 253      25.034   8.646  66.929  1.00 41.30           H
ATOM   2059 HD13 LEU A 253      23.581   7.771  67.477  1.00 41.30           H
ATOM   2060 HD21 LEU A 253      24.727   7.096  70.291  1.00 35.26           H
ATOM   2061 HD22 LEU A 253      23.910   5.865  69.306  1.00 35.26           H
ATOM   2062 HD23 LEU A 253      25.547   5.575  69.904  1.00 35.26           H
ATOM   2063  N   ALA A 254      27.978   8.052  65.612  1.00 27.07           N
ATOM   2064  CA  ALA A 254      29.211   8.824  65.747  1.00 22.66           C
ATOM   2065  C   ALA A 254      28.885  10.309  65.598  1.00 26.06           C
ATOM   2066  O   ALA A 254      27.822  10.665  65.088  1.00 27.00           O
ATOM   2067  CB  ALA A 254      30.222   8.368  64.698  1.00 24.46           C
ATOM   2068  H   ALA A 254      27.221   8.505  65.123  1.00 32.46           H
ATOM   2069  HA  ALA A 254      29.655   8.665  66.727  1.00 27.17           H
ATOM   2070  HB1 ALA A 254      31.176   8.814  64.935  1.00 29.33           H
ATOM   2071  HB2 ALA A 254      30.340   7.287  64.736  1.00 29.33           H
ATOM   2072  HB3 ALA A 254      29.902   8.654  63.698  1.00 29.33           H
ATOM   2073  N   ALA A 255      29.791  11.174  66.055  1.00 25.54           N
ATOM   2074  CA  ALA A 255      29.589  12.630  66.041  1.00 30.92           C
ATOM   2075  C   ALA A 255      29.417  13.205  64.623  1.00 26.88           C
ATOM   2076  O   ALA A 255      28.729  14.207  64.461  1.00 26.32           O
ATOM   2077  CB  ALA A 255      30.748  13.312  66.756  1.00 27.48           C
ATOM   2078  H   ALA A 255      30.645  10.812  66.462  1.00 30.62           H
ATOM   2079  HA  ALA A 255      28.678  12.839  66.600  1.00 37.07           H
ATOM   2080  HB1 ALA A 255      30.583  14.390  66.782  1.00 32.95           H
ATOM   2081  HB2 ALA A 255      30.823  12.941  67.781  1.00 32.95           H
ATOM   2082  HB3 ALA A 255      31.673  13.098  66.222  1.00 32.95           H
ATOM   2083  N   ARG A 256      30.007  12.572  63.599  1.00 27.11           N
ATOM   2084  CA  ARG A 256      29.827  12.970  62.202  1.00 30.64           C
ATOM   2085  C   ARG A 256      28.381  12.799  61.729  1.00 28.37           C
ATOM   2086  O   ARG A 256      27.935  13.549  60.869  1.00 34.28           O
ATOM   2087  CB  ARG A 256      30.798  12.213  61.286  1.00 36.96           C
ATOM   2088  CG  ARG A 256      30.441  10.728  61.182  1.00 37.31           C
ATOM   2089  CD  ARG A 256      31.570   9.858  60.626  1.00 58.61           C
ATOM   2090  NE  ARG A 256      31.124   8.477  60.395  1.00 55.03           N
ATOM   2091  CZ  ARG A 256      31.467   7.392  61.092  1.00 47.02           C
ATOM   2092  NH1 ARG A 256      32.330   7.397  62.103  1.00 39.60           N
ATOM   2093  NH2 ARG A 256      30.922   6.248  60.733  1.00 42.31           N1+
ATOM   2094  H   ARG A 256      30.572  11.756  63.791  1.00 32.51           H
ATOM   2095  HA  ARG A 256      30.077  14.028  62.134  1.00 36.74           H
ATOM   2096  HB2 ARG A 256      30.722  12.649  60.287  1.00 44.32           H
ATOM   2097  HB3 ARG A 256      31.824  12.335  61.629  1.00 44.32           H
ATOM   2098  HG2 ARG A 256      30.195  10.349  62.172  1.00 44.75           H
ATOM   2099  HG3 ARG A 256      29.571  10.622  60.541  1.00 44.75           H
ATOM   2100  HD2 ARG A 256      31.950  10.278  59.693  1.00 70.31           H
ATOM   2101  HD3 ARG A 256      32.368   9.844  61.353  1.00 70.31           H
ATOM   2102  HE  ARG A 256      30.442   8.350  59.657  1.00 66.00           H
ATOM   2103 HH11 ARG A 256      32.757   8.262  62.394  1.00 47.49           H
ATOM   2104 HH12 ARG A 256      32.541   6.541  62.591  1.00 47.49           H
ATOM   2105 HH21 ARG A 256      30.248   6.228  59.979  1.00 50.74           H
ATOM   2106 HH22 ARG A 256      31.116   5.404  61.244  1.00 50.74           H
ATOM   2107  N   ASN A 257      27.648  11.836  62.293  1.00 26.69           N
ATOM   2108  CA  ASN A 257      26.235  11.593  61.968  1.00 23.50           C
ATOM   2109  C   ASN A 257      25.281  12.352  62.884  1.00 26.22           C
ATOM   2110  O   ASN A 257      24.083  12.102  62.842  1.00 35.06           O
ATOM   2111  CB  ASN A 257      25.968  10.086  61.922  1.00 26.37           C
ATOM   2112  CG  ASN A 257      26.844   9.418  60.861  1.00 32.88           C
ATOM   2113  OD1 ASN A 257      27.243  10.037  59.884  1.00 39.78           O
ATOM   2114  ND2 ASN A 257      27.117   8.135  60.993  1.00 32.14           N
ATOM   2115  H   ASN A 257      28.078  11.263  63.004  1.00 32.00           H
ATOM   2116  HA  ASN A 257      26.033  11.966  60.964  1.00 28.17           H
ATOM   2117  HB2 ASN A 257      26.131   9.627  62.898  1.00 31.62           H
ATOM   2118  HB3 ASN A 257      24.928   9.939  61.634  1.00 31.62           H
ATOM   2119 HD21 ASN A 257      27.642   7.665  60.270  1.00 38.54           H
ATOM   2120 HD22 ASN A 257      26.780   7.618  61.794  1.00 38.54           H
ATOM   2121  N   LEU A 258      25.805  13.275  63.700  1.00 26.84           N
ATOM   2122  CA  LEU A 258      25.035  14.222  64.490  1.00 27.63           C
ATOM   2123  C   LEU A 258      25.018  15.548  63.742  1.00 30.18           C
ATOM   2124  O   LEU A 258      26.037  16.059  63.294  1.00 32.32           O
ATOM   2125  CB  LEU A 258      25.611  14.403  65.910  1.00 29.98           C
ATOM   2126  CG  LEU A 258      25.650  13.127  66.768  1.00 32.81           C
ATOM   2127  CD1 LEU A 258      26.244  13.460  68.146  1.00 26.25           C
ATOM   2128  CD2 LEU A 258      24.247  12.517  66.905  1.00 32.43           C
ATOM   2129  H   LEU A 258      26.807  13.414  63.681  1.00 32.18           H
ATOM   2130  HA  LEU A 258      24.010  13.866  64.587  1.00 33.13           H
ATOM   2131  HB2 LEU A 258      26.622  14.803  65.835  1.00 35.95           H
ATOM   2132  HB3 LEU A 258      25.005  15.146  66.426  1.00 35.95           H
ATOM   2133  HG  LEU A 258      26.303  12.406  66.279  1.00 39.34           H
ATOM   2134 HD11 LEU A 258      26.220  12.574  68.776  1.00 31.47           H
ATOM   2135 HD12 LEU A 258      27.274  13.799  68.047  1.00 31.47           H
ATOM   2136 HD13 LEU A 258      25.662  14.247  68.621  1.00 31.47           H
ATOM   2137 HD21 LEU A 258      24.258  11.715  67.643  1.00 38.89           H
ATOM   2138 HD22 LEU A 258      23.540  13.285  67.214  1.00 38.89           H
ATOM   2139 HD23 LEU A 258      23.931  12.093  65.952  1.00 38.89           H
ATOM   2140  N   LEU A 259      23.820  16.099  63.620  1.00 35.75           N
ATOM   2141  CA  LEU A 259      23.537  17.309  62.868  1.00 36.68           C
ATOM   2142  C   LEU A 259      22.754  18.286  63.784  1.00 35.39           C
ATOM   2143  O   LEU A 259      21.852  17.897  64.489  1.00 36.37           O
ATOM   2144  CB  LEU A 259      22.611  16.990  61.672  1.00 36.30           C
ATOM   2145  CG  LEU A 259      23.211  15.883  60.776  1.00 36.17           C
ATOM   2146  CD1 LEU A 259      22.076  15.144  60.065  1.00 45.64           C
ATOM   2147  CD2 LEU A 259      24.234  16.447  59.795  1.00 36.60           C
ATOM   2148  H   LEU A 259      23.042  15.590  63.983  1.00 42.87           H
ATOM   2149  HA  LEU A 259      24.478  17.773  62.497  1.00 43.99           H
ATOM   2150  HB2 LEU A 259      21.625  16.661  62.060  1.00 43.54           H
ATOM   2151  HB3 LEU A 259      22.429  17.903  61.083  1.00 43.54           H
ATOM   2152  HG  LEU A 259      23.735  15.127  61.414  1.00 43.38           H
ATOM   2153 HD11 LEU A 259      22.467  14.342  59.428  1.00 54.74           H
ATOM   2154 HD12 LEU A 259      21.385  14.684  60.785  1.00 54.74           H
ATOM   2155 HD13 LEU A 259      21.492  15.823  59.431  1.00 54.74           H
ATOM   2156 HD21 LEU A 259      24.606  15.672  59.112  1.00 43.90           H
ATOM   2157 HD22 LEU A 259      23.808  17.231  59.160  1.00 43.90           H
ATOM   2158 HD23 LEU A 259      25.095  16.870  60.315  1.00 43.90           H
ATOM   2159  N   LEU A 260      23.145  19.576  63.709  1.00 36.35           N
ATOM   2160  CA  LEU A 260      22.557  20.702  64.430  1.00 37.03           C
ATOM   2161  C   LEU A 260      21.492  21.436  63.591  1.00 38.72           C
ATOM   2162  O   LEU A 260      21.790  22.157  62.637  1.00 34.65           O
ATOM   2163  CB  LEU A 260      23.634  21.713  64.852  1.00 41.79           C
ATOM   2164  CG  LEU A 260      24.542  21.353  66.033  1.00 46.36           C
ATOM   2165  CD1 LEU A 260      25.304  22.640  66.403  1.00 46.13           C
ATOM   2166  CD2 LEU A 260      23.790  20.833  67.267  1.00 38.28           C
ATOM   2167  H   LEU A 260      23.899  19.801  63.073  1.00 43.60           H
ATOM   2168  HA  LEU A 260      22.078  20.316  65.327  1.00 44.41           H
ATOM   2169  HB2 LEU A 260      24.286  21.891  63.997  1.00 50.12           H
ATOM   2170  HB3 LEU A 260      23.126  22.649  65.090  1.00 50.12           H
ATOM   2171  HG  LEU A 260      25.259  20.596  65.712  1.00 55.61           H
ATOM   2172 HD11 LEU A 260      26.047  22.428  67.172  1.00 55.33           H
ATOM   2173 HD12 LEU A 260      25.809  23.038  65.525  1.00 55.33           H
ATOM   2174 HD13 LEU A 260      24.610  23.392  66.781  1.00 55.33           H
ATOM   2175 HD21 LEU A 260      24.490  20.677  68.086  1.00 45.91           H
ATOM   2176 HD22 LEU A 260      23.025  21.539  67.580  1.00 45.91           H
ATOM   2177 HD23 LEU A 260      23.329  19.874  67.039  1.00 45.91           H
ATOM   2178  N   ALA A 261      20.237  21.316  64.022  1.00 38.13           N
ATOM   2179  CA  ALA A 261      19.137  22.148  63.545  1.00 43.02           C
ATOM   2180  C   ALA A 261      19.326  23.592  64.021  1.00 43.10           C
ATOM   2181  O   ALA A 261      19.192  24.541  63.254  1.00 47.92           O
ATOM   2182  CB  ALA A 261      17.816  21.572  64.056  1.00 33.18           C
ATOM   2183  H   ALA A 261      20.064  20.734  64.830  1.00 45.74           H
ATOM   2184  HA  ALA A 261      19.123  22.125  62.456  1.00 51.59           H
ATOM   2185  HB1 ALA A 261      16.991  22.189  63.701  1.00 39.79           H
ATOM   2186  HB2 ALA A 261      17.692  20.553  63.688  1.00 39.79           H
ATOM   2187  HB3 ALA A 261      17.813  21.559  65.144  1.00 39.79           H
ATOM   2188  N   THR A 262      19.643  23.744  65.306  1.00 42.37           N
ATOM   2189  CA  THR A 262      19.950  25.013  65.939  1.00 45.19           C
ATOM   2190  C   THR A 262      21.093  24.756  66.916  1.00 45.30           C
ATOM   2191  O   THR A 262      21.460  23.605  67.171  1.00 42.29           O
ATOM   2192  CB  THR A 262      18.719  25.573  66.692  1.00 42.62           C
ATOM   2193  OG1 THR A 262      18.383  24.742  67.780  1.00 38.35           O
ATOM   2194  CG2 THR A 262      17.476  25.749  65.814  1.00 40.22           C
ATOM   2195  H   THR A 262      19.774  22.914  65.871  1.00 50.82           H
ATOM   2196  HA  THR A 262      20.280  25.740  65.197  1.00 54.21           H
ATOM   2197  HB  THR A 262      18.981  26.555  67.086  1.00 51.11           H
ATOM   2198  HG1 THR A 262      17.689  25.170  68.288  1.00 46.00           H
ATOM   2199 HG21 THR A 262      16.677  26.207  66.396  1.00 48.24           H
ATOM   2200 HG22 THR A 262      17.713  26.383  64.960  1.00 48.24           H
ATOM   2201 HG23 THR A 262      17.120  24.780  65.466  1.00 48.24           H
ATOM   2202  N   ARG A 263      21.613  25.841  67.497  1.00 46.07           N
ATOM   2203  CA  ARG A 263      22.537  25.806  68.628  1.00 53.44           C
ATOM   2204  C   ARG A 263      21.985  24.971  69.800  1.00 47.83           C
ATOM   2205  O   ARG A 263      22.756  24.436  70.587  1.00 53.73           O
ATOM   2206  CB  ARG A 263      22.842  27.271  69.019  1.00 62.79           C
ATOM   2207  CG  ARG A 263      23.926  27.449  70.100  1.00 64.81           C
ATOM   2208  CD  ARG A 263      24.024  28.906  70.580  1.00 69.69           C
ATOM   2209  NE  ARG A 263      22.776  29.339  71.240  1.00 75.71           N
ATOM   2210  CZ  ARG A 263      22.335  30.598  71.394  1.00 74.52           C
ATOM   2211  NH1 ARG A 263      23.077  31.659  71.055  1.00 56.72           N
ATOM   2212  NH2 ARG A 263      21.114  30.792  71.897  1.00 75.04           N1+
ATOM   2213  H   ARG A 263      21.273  26.745  67.203  1.00 55.26           H
ATOM   2214  HA  ARG A 263      23.463  25.334  68.293  1.00 64.10           H
ATOM   2215  HB2 ARG A 263      23.181  27.801  68.127  1.00 75.32           H
ATOM   2216  HB3 ARG A 263      21.913  27.738  69.350  1.00 75.32           H
ATOM   2217  HG2 ARG A 263      23.690  26.831  70.967  1.00 77.75           H
ATOM   2218  HG3 ARG A 263      24.892  27.132  69.702  1.00 77.75           H
ATOM   2219  HD2 ARG A 263      24.848  28.982  71.292  1.00 83.61           H
ATOM   2220  HD3 ARG A 263      24.242  29.550  69.727  1.00 83.61           H
ATOM   2221  HE  ARG A 263      22.161  28.597  71.550  1.00 90.82           H
ATOM   2222 HH11 ARG A 263      24.003  31.524  70.682  1.00 68.04           H
ATOM   2223 HH12 ARG A 263      22.720  32.593  71.186  1.00 68.04           H
ATOM   2224 HH21 ARG A 263      20.541  29.999  72.155  1.00 90.02           H
ATOM   2225 HH22 ARG A 263      20.757  31.727  72.022  1.00 90.02           H
ATOM   2226  N   ASP A 264      20.660  24.838  69.909  1.00 56.23           N
ATOM   2227  CA  ASP A 264      19.974  24.147  71.000  1.00 50.13           C
ATOM   2228  C   ASP A 264      19.361  22.781  70.635  1.00 41.31           C
ATOM   2229  O   ASP A 264      18.691  22.179  71.476  1.00 43.56           O
ATOM   2230  CB  ASP A 264      18.904  25.099  71.534  1.00 44.35           C
ATOM   2231  CG  ASP A 264      19.483  26.376  72.149  1.00 56.61           C
ATOM   2232  OD1 ASP A 264      20.618  26.320  72.670  1.00 52.05           O
ATOM   2233  OD2 ASP A 264      18.775  27.405  72.099  1.00 61.17           O1-
ATOM   2234  H   ASP A 264      20.079  25.271  69.210  1.00 67.45           H
ATOM   2235  HA  ASP A 264      20.684  23.961  71.806  1.00 60.13           H
ATOM   2236  HB2 ASP A 264      18.177  25.350  70.760  1.00 53.19           H
ATOM   2237  HB3 ASP A 264      18.342  24.592  72.313  1.00 53.19           H
ATOM   2238  N   LEU A 265      19.524  22.295  69.396  1.00 38.79           N
ATOM   2239  CA  LEU A 265      18.840  21.090  68.929  1.00 36.94           C
ATOM   2240  C   LEU A 265      19.722  20.290  67.983  1.00 40.26           C
ATOM   2241  O   LEU A 265      20.044  20.765  66.892  1.00 31.99           O
ATOM   2242  CB  LEU A 265      17.508  21.476  68.261  1.00 41.15           C
ATOM   2243  CG  LEU A 265      16.668  20.257  67.820  1.00 41.47           C
ATOM   2244  CD1 LEU A 265      16.236  19.435  69.036  1.00 44.21           C
ATOM   2245  CD2 LEU A 265      15.419  20.724  67.064  1.00 48.20           C
ATOM   2246  H   LEU A 265      20.097  22.800  68.733  1.00 46.52           H
ATOM   2247  HA  LEU A 265      18.628  20.461  69.790  1.00 44.31           H
ATOM   2248  HB2 LEU A 265      16.927  22.089  68.952  1.00 49.35           H
ATOM   2249  HB3 LEU A 265      17.725  22.088  67.385  1.00 49.35           H
ATOM   2250  HG  LEU A 265      17.266  19.626  67.162  1.00 49.74           H
ATOM   2251 HD11 LEU A 265      15.471  18.710  68.752  1.00 53.02           H
ATOM   2252 HD12 LEU A 265      17.087  18.888  69.436  1.00 53.02           H
ATOM   2253 HD13 LEU A 265      15.849  20.101  69.803  1.00 53.02           H
ATOM   2254 HD21 LEU A 265      14.803  19.863  66.805  1.00 57.81           H
ATOM   2255 HD22 LEU A 265      14.838  21.407  67.686  1.00 57.81           H
ATOM   2256 HD23 LEU A 265      15.712  21.235  66.149  1.00 57.81           H
ATOM   2257  N   VAL A 266      20.033  19.056  68.404  1.00 37.64           N
ATOM   2258  CA  VAL A 266      20.765  18.056  67.645  1.00 28.70           C
ATOM   2259  C   VAL A 266      19.841  16.908  67.233  1.00 35.40           C
ATOM   2260  O   VAL A 266      18.954  16.517  67.992  1.00 35.11           O
ATOM   2261  CB  VAL A 266      21.991  17.568  68.464  1.00 31.90           C
ATOM   2262  CG1 VAL A 266      21.613  16.642  69.632  1.00 38.19           C
ATOM   2263  CG2 VAL A 266      23.009  16.831  67.576  1.00 36.69           C
ATOM   2264  H   VAL A 266      19.714  18.771  69.320  1.00 45.14           H
ATOM   2265  HA  VAL A 266      21.146  18.524  66.741  1.00 34.42           H
ATOM   2266  HB  VAL A 266      22.500  18.436  68.886  1.00 38.25           H
ATOM   2267 HG11 VAL A 266      22.500  16.420  70.223  1.00 45.80           H
ATOM   2268 HG12 VAL A 266      20.895  17.131  70.278  1.00 45.80           H
ATOM   2269 HG13 VAL A 266      21.195  15.703  69.269  1.00 45.80           H
ATOM   2270 HG21 VAL A 266      23.883  16.562  68.171  1.00 44.00           H
ATOM   2271 HG22 VAL A 266      22.575  15.921  67.162  1.00 44.00           H
ATOM   2272 HG23 VAL A 266      23.335  17.474  66.758  1.00 44.00           H
ATOM   2273  N   LYS A 267      20.076  16.357  66.035  1.00 32.31           N
ATOM   2274  CA  LYS A 267      19.362  15.220  65.467  1.00 31.50           C
ATOM   2275  C   LYS A 267      20.360  14.208  64.911  1.00 33.73           C
ATOM   2276  O   LYS A 267      21.361  14.546  64.276  1.00 34.01           O
ATOM   2277  CB  LYS A 267      18.414  15.674  64.350  1.00 34.13           C
ATOM   2278  CG  LYS A 267      17.670  16.976  64.662  1.00 35.35           C
ATOM   2279  CD  LYS A 267      16.314  17.062  63.964  1.00 37.88           C
ATOM   2280  CE  LYS A 267      15.691  18.389  64.389  1.00 42.28           C
ATOM   2281  NZ  LYS A 267      14.231  18.342  64.314  1.00 40.98           N1+
ATOM   2282  H   LYS A 267      20.821  16.743  65.473  1.00 38.75           H
ATOM   2283  HA  LYS A 267      18.774  14.746  66.251  1.00 37.78           H
ATOM   2284  HB2 LYS A 267      19.020  15.873  63.464  1.00 40.92           H
ATOM   2285  HB3 LYS A 267      17.718  14.865  64.113  1.00 40.92           H
ATOM   2286  HG2 LYS A 267      17.464  17.000  65.734  1.00 42.40           H
ATOM   2287  HG3 LYS A 267      18.295  17.831  64.400  1.00 42.40           H
ATOM   2288  HD2 LYS A 267      16.440  17.047  62.882  1.00 45.42           H
ATOM   2289  HD3 LYS A 267      15.688  16.225  64.277  1.00 45.42           H
ATOM   2290  HE2 LYS A 267      15.995  18.640  65.405  1.00 50.71           H
ATOM   2291  HE3 LYS A 267      16.049  19.162  63.710  1.00 50.71           H
ATOM   2292  HZ1 LYS A 267      13.824  19.148  64.762  1.00 49.15           H
ATOM   2293  HZ2 LYS A 267      13.958  18.323  63.340  1.00 49.15           H
ATOM   2294  HZ3 LYS A 267      13.903  17.485  64.741  1.00 49.15           H
ATOM   2295  N   ILE A 268      20.039  12.944  65.149  1.00 31.45           N
ATOM   2296  CA  ILE A 268      20.777  11.804  64.644  1.00 41.83           C
ATOM   2297  C   ILE A 268      20.368  11.620  63.192  1.00 35.24           C
ATOM   2298  O   ILE A 268      19.180  11.660  62.882  1.00 35.39           O
ATOM   2299  CB  ILE A 268      20.428  10.568  65.486  1.00 31.18           C
ATOM   2300  CG1 ILE A 268      20.869  10.766  66.948  1.00 27.76           C
ATOM   2301  CG2 ILE A 268      21.024   9.277  64.901  1.00 35.85           C
ATOM   2302  CD1 ILE A 268      20.024   9.956  67.923  1.00 33.81           C
ATOM   2303  H   ILE A 268      19.168  12.751  65.620  1.00 37.71           H
ATOM   2304  HA  ILE A 268      21.852  11.984  64.713  1.00 50.17           H
ATOM   2305  HB  ILE A 268      19.347  10.466  65.447  1.00 37.40           H
ATOM   2306 HG12 ILE A 268      21.921  10.499  67.052  1.00 33.29           H
ATOM   2307 HG13 ILE A 268      20.765  11.807  67.248  1.00 33.29           H
ATOM   2308 HG21 ILE A 268      20.809   8.433  65.556  1.00 43.00           H
ATOM   2309 HG22 ILE A 268      20.594   9.064  63.923  1.00 43.00           H
ATOM   2310 HG23 ILE A 268      22.104   9.378  64.795  1.00 43.00           H
ATOM   2311 HD11 ILE A 268      20.406  10.095  68.933  1.00 40.54           H
ATOM   2312 HD12 ILE A 268      18.997  10.310  67.890  1.00 40.54           H
ATOM   2313 HD13 ILE A 268      20.051   8.897  67.668  1.00 40.54           H
ATOM   2314  N   GLY A 269      21.364  11.416  62.333  1.00 37.29           N
ATOM   2315  CA  GLY A 269      21.205  11.112  60.917  1.00 43.50           C
ATOM   2316  C   GLY A 269      21.883   9.787  60.571  1.00 41.65           C
ATOM   2317  O   GLY A 269      22.406   9.065  61.429  1.00 41.27           O
ATOM   2318  H   GLY A 269      22.307  11.383  62.697  1.00 44.72           H
ATOM   2319  HA2 GLY A 269      20.149  11.053  60.647  1.00 52.18           H
ATOM   2320  HA3 GLY A 269      21.679  11.906  60.340  1.00 52.18           H
ATOM   2321  N   ASP A 270      21.892   9.526  59.267  1.00 39.99           N
ATOM   2322  CA  ASP A 270      22.683   8.475  58.631  1.00 41.99           C
ATOM   2323  C   ASP A 270      22.268   7.106  59.204  1.00 43.78           C
ATOM   2324  O   ASP A 270      22.977   6.437  59.924  1.00 39.69           O
ATOM   2325  CB  ASP A 270      24.203   8.575  58.711  1.00 40.78           C
ATOM   2326  CG  ASP A 270      24.815   7.889  57.467  1.00 39.27           C
ATOM   2327  OD1 ASP A 270      25.973   8.223  57.150  1.00 45.26           O
ATOM   2328  OD2 ASP A 270      24.039   7.156  56.800  1.00 39.86           O1-
ATOM   2329  H   ASP A 270      21.427  10.189  58.687  1.00 47.97           H
ATOM   2330  HA  ASP A 270      22.388   8.468  57.539  1.00 50.36           H
ATOM   2331  HB2 ASP A 270      24.564   9.608  58.811  1.00 48.91           H
ATOM   2332  HB3 ASP A 270      24.585   8.049  59.613  1.00 48.91           H
ATOM   2333  N   PHE A 271      21.036   6.764  58.802  1.00 38.30           N
ATOM   2334  CA  PHE A 271      20.377   5.487  59.035  1.00 41.44           C
ATOM   2335  C   PHE A 271      20.768   4.430  57.970  1.00 36.91           C
ATOM   2336  O   PHE A 271      20.052   3.446  57.816  1.00 41.68           O
ATOM   2337  CB  PHE A 271      18.858   5.726  59.142  1.00 43.76           C
ATOM   2338  CG  PHE A 271      18.448   6.737  60.204  1.00 42.94           C
ATOM   2339  CD1 PHE A 271      17.904   7.976  59.831  1.00 41.81           C
ATOM   2340  CD2 PHE A 271      18.655   6.465  61.569  1.00 50.13           C
ATOM   2341  CE1 PHE A 271      17.577   8.940  60.801  1.00 43.58           C
ATOM   2342  CE2 PHE A 271      18.338   7.430  62.544  1.00 44.12           C
ATOM   2343  CZ  PHE A 271      17.809   8.673  62.159  1.00 47.20           C
ATOM   2344  H   PHE A 271      20.527   7.429  58.238  1.00 45.93           H
ATOM   2345  HA  PHE A 271      20.691   5.109  60.008  1.00 49.70           H
ATOM   2346  HB2 PHE A 271      18.489   6.058  58.172  1.00 52.48           H
ATOM   2347  HB3 PHE A 271      18.376   4.780  59.378  1.00 52.48           H
ATOM   2348  HD1 PHE A 271      17.779   8.210  58.789  1.00 50.14           H
ATOM   2349  HD2 PHE A 271      19.077   5.518  61.871  1.00 60.13           H
ATOM   2350  HE1 PHE A 271      17.186   9.899  60.503  1.00 52.26           H
ATOM   2351  HE2 PHE A 271      18.509   7.223  63.590  1.00 52.92           H
ATOM   2352  HZ  PHE A 271      17.586   9.423  62.902  1.00 56.61           H
ATOM   2353  N   GLY A 272      21.908   4.587  57.276  1.00 37.76           N
ATOM   2354  CA  GLY A 272      22.384   3.680  56.230  1.00 42.14           C
ATOM   2355  C   GLY A 272      22.780   2.266  56.682  1.00 46.97           C
ATOM   2356  O   GLY A 272      22.789   1.356  55.851  1.00 42.99           O
ATOM   2357  H   GLY A 272      22.472   5.410  57.448  1.00 45.29           H
ATOM   2358  HA2 GLY A 272      21.563   3.549  55.530  1.00 50.54           H
ATOM   2359  HA3 GLY A 272      23.233   4.136  55.722  1.00 50.54           H
ATOM   2360  N   LEU A 273      23.102   2.061  57.967  1.00 40.83           N
ATOM   2361  CA  LEU A 273      23.339   0.743  58.565  1.00 35.17           C
ATOM   2362  C   LEU A 273      22.211   0.293  59.495  1.00 34.59           C
ATOM   2363  O   LEU A 273      22.286  -0.802  60.051  1.00 43.81           O
ATOM   2364  CB  LEU A 273      24.701   0.743  59.282  1.00 36.92           C
ATOM   2365  CG  LEU A 273      25.907   0.999  58.363  1.00 37.27           C
ATOM   2366  CD1 LEU A 273      27.180   0.757  59.172  1.00 35.22           C
ATOM   2367  CD2 LEU A 273      25.944   0.064  57.142  1.00 49.63           C
ATOM   2368  H   LEU A 273      23.125   2.859  58.588  1.00 48.97           H
ATOM   2369  HA  LEU A 273      23.383  -0.010  57.781  1.00 42.18           H
ATOM   2370  HB2 LEU A 273      24.692   1.493  60.073  1.00 44.28           H
ATOM   2371  HB3 LEU A 273      24.832  -0.233  59.748  1.00 44.28           H
ATOM   2372  HG  LEU A 273      25.895   2.035  58.024  1.00 44.70           H
ATOM   2373 HD11 LEU A 273      28.056   0.988  58.566  1.00 42.24           H
ATOM   2374 HD12 LEU A 273      27.187   1.400  60.050  1.00 42.24           H
ATOM   2375 HD13 LEU A 273      27.229  -0.283  59.497  1.00 42.24           H
ATOM   2376 HD21 LEU A 273      26.884   0.193  56.604  1.00 59.53           H
ATOM   2377 HD22 LEU A 273      25.854  -0.973  57.463  1.00 59.53           H
ATOM   2378 HD23 LEU A 273      25.134   0.306  56.458  1.00 59.53           H
ATOM   2379  N   MET A 274      21.171   1.106  59.705  1.00 38.96           N
ATOM   2380  CA  MET A 274      20.103   0.791  60.643  1.00 36.52           C
ATOM   2381  C   MET A 274      19.349  -0.483  60.246  1.00 46.44           C
ATOM   2382  O   MET A 274      18.933  -0.615  59.094  1.00 52.77           O
ATOM   2383  CB  MET A 274      19.175   2.003  60.781  1.00 41.13           C
ATOM   2384  CG  MET A 274      18.026   1.713  61.744  1.00 44.53           C
ATOM   2385  SD  MET A 274      17.313   3.187  62.507  1.00 53.47           S
ATOM   2386  CE  MET A 274      16.331   3.805  61.138  1.00 60.10           C
ATOM   2387  H   MET A 274      21.155   2.012  59.257  1.00 46.72           H
ATOM   2388  HA  MET A 274      20.574   0.630  61.610  1.00 43.80           H
ATOM   2389  HB2 MET A 274      19.761   2.839  61.166  1.00 49.33           H
ATOM   2390  HB3 MET A 274      18.765   2.276  59.809  1.00 49.33           H
ATOM   2391  HG2 MET A 274      17.251   1.164  61.208  1.00 53.40           H
ATOM   2392  HG3 MET A 274      18.384   1.076  62.551  1.00 53.40           H
ATOM   2393  HE1 MET A 274      16.324   4.891  61.170  1.00 72.10           H
ATOM   2394  HE2 MET A 274      16.773   3.489  60.198  1.00 72.10           H
ATOM   2395  HE3 MET A 274      15.311   3.428  61.215  1.00 72.10           H
ATOM   2396  N   ARG A 275      19.185  -1.410  61.204  1.00 42.80           N
ATOM   2397  CA  ARG A 275      18.457  -2.674  61.050  1.00 48.12           C
ATOM   2398  C   ARG A 275      17.411  -2.780  62.149  1.00 52.98           C
ATOM   2399  O   ARG A 275      17.604  -2.280  63.258  1.00 43.89           O
ATOM   2400  CB  ARG A 275      19.393  -3.904  61.132  1.00 52.97           C
ATOM   2401  CG  ARG A 275      20.482  -4.000  60.051  1.00 45.52           C
ATOM   2402  CD  ARG A 275      19.954  -4.084  58.610  1.00 47.57           C
ATOM   2403  NE  ARG A 275      21.047  -4.015  57.611  1.00 60.39           N
ATOM   2404  CZ  ARG A 275      21.388  -2.942  56.865  1.00 61.55           C
ATOM   2405  NH1 ARG A 275      20.757  -1.772  56.973  1.00 58.65           N
ATOM   2406  NH2 ARG A 275      22.384  -3.029  55.980  1.00 46.34           N1+
ATOM   2407  H   ARG A 275      19.531  -1.195  62.131  1.00 51.34           H
ATOM   2408  HA  ARG A 275      17.937  -2.690  60.092  1.00 57.72           H
ATOM   2409  HB2 ARG A 275      19.882  -3.911  62.107  1.00 63.54           H
ATOM   2410  HB3 ARG A 275      18.784  -4.808  61.069  1.00 63.54           H
ATOM   2411  HG2 ARG A 275      21.138  -3.137  60.140  1.00 54.59           H
ATOM   2412  HG3 ARG A 275      21.075  -4.890  60.249  1.00 54.59           H
ATOM   2413  HD2 ARG A 275      19.429  -5.032  58.487  1.00 57.05           H
ATOM   2414  HD3 ARG A 275      19.239  -3.281  58.436  1.00 57.05           H
ATOM   2415  HE  ARG A 275      21.583  -4.860  57.486  1.00 72.44           H
ATOM   2416 HH11 ARG A 275      20.000  -1.656  57.632  1.00 70.35           H
ATOM   2417 HH12 ARG A 275      21.025  -0.985  56.398  1.00 70.35           H
ATOM   2418 HH21 ARG A 275      22.884  -3.894  55.851  1.00 55.58           H
ATOM   2419 HH22 ARG A 275      22.627  -2.226  55.414  1.00 55.58           H
ATOM   2420  N   ALA A 276      16.301  -3.441  61.812  1.00 53.47           N
ATOM   2421  CA  ALA A 276      15.273  -3.853  62.762  1.00 59.20           C
ATOM   2422  C   ALA A 276      15.629  -5.215  63.374  1.00 60.34           C
ATOM   2423  O   ALA A 276      16.066  -6.126  62.667  1.00 63.35           O
ATOM   2424  CB  ALA A 276      13.939  -3.934  62.017  1.00 59.86           C
ATOM   2425  H   ALA A 276      16.217  -3.792  60.871  1.00 64.14           H
ATOM   2426  HA  ALA A 276      15.172  -3.108  63.553  1.00 71.02           H
ATOM   2427  HB1 ALA A 276      13.152  -4.227  62.713  1.00 71.81           H
ATOM   2428  HB2 ALA A 276      13.695  -2.961  61.590  1.00 71.81           H
ATOM   2429  HB3 ALA A 276      14.007  -4.673  61.217  1.00 71.81           H
ATOM   2430  N   LEU A 277      15.420  -5.356  64.686  1.00 50.07           N
ATOM   2431  CA  LEU A 277      15.526  -6.648  65.346  1.00 62.43           C
ATOM   2432  C   LEU A 277      14.253  -7.473  65.105  1.00 69.40           C
ATOM   2433  O   LEU A 277      13.164  -6.896  65.114  1.00 63.92           O
ATOM   2434  CB  LEU A 277      15.721  -6.460  66.854  1.00 58.99           C
ATOM   2435  CG  LEU A 277      17.020  -5.736  67.238  1.00 60.32           C
ATOM   2436  CD1 LEU A 277      17.081  -5.698  68.767  1.00 57.64           C
ATOM   2437  CD2 LEU A 277      18.245  -6.463  66.664  1.00 57.92           C
ATOM   2438  H   LEU A 277      15.098  -4.565  65.227  1.00 60.05           H
ATOM   2439  HA  LEU A 277      16.397  -7.163  64.952  1.00 74.88           H
ATOM   2440  HB2 LEU A 277      14.872  -5.908  67.254  1.00 70.76           H
ATOM   2441  HB3 LEU A 277      15.723  -7.448  67.314  1.00 70.76           H
ATOM   2442  HG  LEU A 277      16.996  -4.716  66.855  1.00 72.36           H
ATOM   2443 HD11 LEU A 277      17.979  -5.171  69.088  1.00 69.14           H
ATOM   2444 HD12 LEU A 277      16.204  -5.181  69.154  1.00 69.14           H
ATOM   2445 HD13 LEU A 277      17.099  -6.712  69.166  1.00 69.14           H
ATOM   2446 HD21 LEU A 277      19.158  -6.076  67.116  1.00 69.47           H
ATOM   2447 HD22 LEU A 277      18.164  -7.531  66.858  1.00 69.47           H
ATOM   2448 HD23 LEU A 277      18.309  -6.299  65.588  1.00 69.47           H
ATOM   2449  N   PRO A 278      14.363  -8.810  64.957  1.00 77.97           N
ATOM   2450  CA  PRO A 278      13.250  -9.643  64.505  1.00 70.47           C
ATOM   2451  C   PRO A 278      12.556 -10.411  65.647  1.00 78.13           C
ATOM   2452  O   PRO A 278      12.521 -11.641  65.642  1.00 81.17           O
ATOM   2453  CB  PRO A 278      13.925 -10.578  63.494  1.00 65.44           C
ATOM   2454  CG  PRO A 278      15.283 -10.861  64.129  1.00 65.65           C
ATOM   2455  CD  PRO A 278      15.629  -9.523  64.777  1.00 73.61           C
ATOM   2456  HA  PRO A 278      12.527  -9.057  63.936  1.00 84.54           H
ATOM   2457  HB2 PRO A 278      13.366 -11.479  63.239  1.00 78.50           H
ATOM   2458  HB3 PRO A 278      14.089  -9.989  62.588  1.00 78.50           H
ATOM   2459  HG2 PRO A 278      15.208 -11.671  64.856  1.00 78.76           H
ATOM   2460  HG3 PRO A 278      16.030 -11.092  63.368  1.00 78.76           H
ATOM   2461  HD2 PRO A 278      16.150  -9.687  65.721  1.00 88.30           H
ATOM   2462  HD3 PRO A 278      16.244  -8.989  64.053  1.00 88.30           H
ATOM   2463  N   GLN A 279      11.953  -9.673  66.593  1.00 79.78           N
ATOM   2464  CA  GLN A 279      11.088 -10.209  67.660  1.00 76.77           C
ATOM   2465  C   GLN A 279      11.791 -11.265  68.548  1.00 64.50           C
ATOM   2466  O   GLN A 279      11.688 -12.476  68.253  1.00 62.59           O
ATOM   2467  CB  GLN A 279       9.737 -10.658  67.057  1.00 79.58           C
ATOM   2468  CG  GLN A 279       8.800 -11.345  68.073  1.00 79.02           C
ATOM   2469  CD  GLN A 279       7.323 -11.055  67.790  1.00 86.14           C
ATOM   2470  OE1 GLN A 279       6.788 -10.039  68.230  1.00 90.26           O
ATOM   2471  NE2 GLN A 279       6.648 -11.934  67.047  1.00 83.86           N
ATOM   2472  H   GLN A 279      11.980  -8.670  66.495  1.00 95.71           H
ATOM   2473  HA  GLN A 279      10.871  -9.362  68.312  1.00 92.10           H
ATOM   2474  HB2 GLN A 279       9.921 -11.358  66.242  1.00 95.47           H
ATOM   2475  HB3 GLN A 279       9.236  -9.784  66.638  1.00 95.47           H
ATOM   2476  HG2 GLN A 279       9.031 -10.928  69.054  1.00 94.80           H
ATOM   2477  HG3 GLN A 279       8.982 -12.421  68.071  1.00 94.80           H
ATOM   2478 HE21 GLN A 279       5.673 -11.765  66.854  1.00100.60           H
ATOM   2479 HE22 GLN A 279       7.114 -12.753  66.687  1.00100.60           H
ATOM   2480  HC  GLN A 279      12.425 -10.825  69.534  1.00 77.37           H
ATOM   2481  N   ASP A 282      16.280  -9.986  69.134  1.00 70.02           N
ATOM   2482  CA  ASP A 282      17.157  -9.598  70.273  1.00 71.41           C
ATOM   2483  C   ASP A 282      18.552  -9.077  69.855  1.00 80.64           C
ATOM   2484  O   ASP A 282      19.092  -8.183  70.509  1.00 66.84           O
ATOM   2485  CB  ASP A 282      17.286 -10.748  71.274  1.00 81.42           C
ATOM   2486  CG  ASP A 282      18.151 -10.304  72.449  1.00 75.64           C
ATOM   2487  OD1 ASP A 282      19.337 -10.702  72.467  1.00 73.02           O
ATOM   2488  OD2 ASP A 282      17.611  -9.538  73.277  1.00 66.74           O1-
ATOM   2489  H1  ASP A 282      16.547 -10.897  68.785  1.00 83.99           H
ATOM   2490  H2  ASP A 282      16.353  -9.300  68.398  1.00 83.99           H
ATOM   2491  HA  ASP A 282      16.669  -8.783  70.809  1.00 85.67           H
ATOM   2492  HB2 ASP A 282      17.742 -11.606  70.774  1.00 97.67           H
ATOM   2493  HB3 ASP A 282      16.282 -10.974  71.635  1.00 97.67           H
ATOM   2494  N   HIS A 283      19.117  -9.588  68.751  1.00 70.45           N
ATOM   2495  CA  HIS A 283      20.312  -9.016  68.130  1.00 64.64           C
ATOM   2496  C   HIS A 283      20.318  -9.272  66.608  1.00 72.21           C
ATOM   2497  O   HIS A 283      19.456  -9.984  66.083  1.00 76.34           O
ATOM   2498  CB  HIS A 283      21.546  -9.591  68.833  1.00 67.89           C
ATOM   2499  CG  HIS A 283      21.714 -11.052  68.559  1.00 73.35           C
ATOM   2500  ND1 HIS A 283      22.164 -11.585  67.350  1.00 69.34           N
ATOM   2501  CD2 HIS A 283      21.385 -12.067  69.411  1.00 83.09           C
ATOM   2502  CE1 HIS A 283      22.142 -12.915  67.518  1.00 79.05           C
ATOM   2503  NE2 HIS A 283      21.678 -13.235  68.742  1.00 83.82           N
ATOM   2504  H   HIS A 283      18.680 -10.363  68.274  1.00 84.51           H
ATOM   2505  HA  HIS A 283      20.314  -7.937  68.283  1.00 77.54           H
ATOM   2506  HB2 HIS A 283      21.468  -9.428  69.910  1.00 81.44           H
ATOM   2507  HB3 HIS A 283      22.437  -9.074  68.481  1.00 81.44           H
ATOM   2508  HD2 HIS A 283      20.985 -11.967  70.412  1.00 99.68           H
ATOM   2509  HE1 HIS A 283      22.602 -13.620  66.840  1.00 94.84           H
ATOM   2510  HE2 HIS A 283      21.690 -14.160  69.146  1.00100.56           H
ATOM   2511  N   TYR A 284      21.268  -8.642  65.901  1.00 61.34           N
ATOM   2512  CA  TYR A 284      21.520  -8.792  64.461  1.00 61.03           C
ATOM   2513  C   TYR A 284      22.964  -9.269  64.227  1.00 61.34           C
ATOM   2514  O   TYR A 284      23.880  -8.770  64.880  1.00 61.02           O
ATOM   2515  CB  TYR A 284      21.284  -7.426  63.798  1.00 59.72           C
ATOM   2516  CG  TYR A 284      21.569  -7.363  62.310  1.00 59.94           C
ATOM   2517  CD1 TYR A 284      20.565  -7.682  61.376  1.00 58.98           C
ATOM   2518  CD2 TYR A 284      22.865  -7.033  61.859  1.00 63.29           C
ATOM   2519  CE1 TYR A 284      20.872  -7.736  60.004  1.00 60.83           C
ATOM   2520  CE2 TYR A 284      23.176  -7.079  60.487  1.00 62.31           C
ATOM   2521  CZ  TYR A 284      22.182  -7.457  59.555  1.00 61.95           C
ATOM   2522  OH  TYR A 284      22.490  -7.539  58.228  1.00 71.75           O
ATOM   2523  H   TYR A 284      21.918  -8.059  66.408  1.00 73.58           H
ATOM   2524  HA  TYR A 284      20.831  -9.515  64.024  1.00 73.20           H
ATOM   2525  HB2 TYR A 284      20.250  -7.123  63.971  1.00 71.64           H
ATOM   2526  HB3 TYR A 284      21.938  -6.712  64.294  1.00 71.64           H
ATOM   2527  HD1 TYR A 284      19.568  -7.925  61.713  1.00 70.75           H
ATOM   2528  HD2 TYR A 284      23.639  -6.782  62.571  1.00 75.92           H
ATOM   2529  HE1 TYR A 284      20.110  -8.018  59.292  1.00 72.96           H
ATOM   2530  HE2 TYR A 284      24.177  -6.852  60.153  1.00 74.74           H
ATOM   2531  HH  TYR A 284      23.437  -7.607  58.081  1.00 86.08           H
ATOM   2532  N   VAL A 285      23.183 -10.178  63.263  1.00 65.27           N
ATOM   2533  CA  VAL A 285      24.518 -10.637  62.843  1.00 58.96           C
ATOM   2534  C   VAL A 285      24.667 -10.539  61.322  1.00 66.34           C
ATOM   2535  O   VAL A 285      23.818 -11.074  60.613  1.00 63.99           O
ATOM   2536  CB  VAL A 285      24.777 -12.087  63.304  1.00 61.14           C
ATOM   2537  CG1 VAL A 285      26.203 -12.525  62.934  1.00 63.52           C
ATOM   2538  CG2 VAL A 285      24.591 -12.274  64.818  1.00 61.90           C
ATOM   2539  H   VAL A 285      22.392 -10.555  62.761  1.00 78.30           H
ATOM   2540  HA  VAL A 285      25.272 -10.002  63.300  1.00 70.73           H
ATOM   2541  HB  VAL A 285      24.072 -12.746  62.794  1.00 73.34           H
ATOM   2542 HG11 VAL A 285      26.374 -13.546  63.275  1.00 76.20           H
ATOM   2543 HG12 VAL A 285      26.347 -12.499  61.854  1.00 76.20           H
ATOM   2544 HG13 VAL A 285      26.933 -11.868  63.407  1.00 76.20           H
ATOM   2545 HG21 VAL A 285      24.810 -13.305  65.098  1.00 74.25           H
ATOM   2546 HG22 VAL A 285      25.255 -11.604  65.364  1.00 74.25           H
ATOM   2547 HG23 VAL A 285      23.563 -12.054  65.094  1.00 74.25           H
ATOM   2548  N   MET A 286      25.761  -9.895  60.868  1.00 65.37           N
ATOM   2549  CA  MET A 286      26.371  -9.865  59.517  1.00 67.20           C
ATOM   2550  C   MET A 286      27.138  -8.552  59.261  1.00 64.16           C
ATOM   2551  O   MET A 286      26.588  -7.466  59.555  1.00 69.36           O
ATOM   2552  CB  MET A 286      25.401 -10.161  58.346  1.00 75.17           C
ATOM   2553  CG  MET A 286      25.306 -11.663  58.026  0.74 69.10           C
ATOM   2554  SD  MET A 286      26.648 -12.309  56.975  0.89 72.36           S
ATOM   2555  CE  MET A 286      25.654 -12.858  55.553  1.00 63.64           C
ATOM   2556  H   MET A 286      26.319  -9.438  61.576  1.00 78.42           H
ATOM   2557  HA  MET A 286      27.117 -10.661  59.505  1.00 80.61           H
ATOM   2558  HB2 MET A 286      25.735  -9.643  57.446  1.00 90.17           H
ATOM   2559  HB3 MET A 286      24.409  -9.777  58.581  1.00 90.17           H
ATOM   2560  HG2 MET A 286      24.357 -11.834  57.518  0.01 82.90           H
ATOM   2561  HG3 MET A 286      25.287 -12.236  58.952  0.01 82.90           H
ATOM   2562  HE1 MET A 286      26.315 -13.232  54.770  0.01 76.35           H
ATOM   2563  HE2 MET A 286      25.073 -12.019  55.166  0.01 76.35           H
ATOM   2564  HE3 MET A 286      24.974 -13.652  55.866  0.01 76.35           H
ATOM   2565  HC  MET A 286      28.282  -8.657  58.762  1.00 76.97           H
ATOM   2566  N   VAL A 292      31.224  -1.438  59.788  1.00 61.68           N
ATOM   2567  CA  VAL A 292      32.204  -0.595  59.059  1.00 58.28           C
ATOM   2568  C   VAL A 292      33.058   0.303  59.981  1.00 54.72           C
ATOM   2569  O   VAL A 292      34.281   0.248  59.848  1.00 50.50           O
ATOM   2570  CB  VAL A 292      31.583   0.177  57.867  0.00 51.79           C
ATOM   2571  CG1 VAL A 292      32.690   0.695  56.935  0.63 63.45           C
ATOM   2572  CG2 VAL A 292      30.647  -0.708  57.024  0.41 45.62           C
ATOM   2573  H1  VAL A 292      31.679  -1.948  60.533  1.00 73.99           H
ATOM   2574  H2  VAL A 292      30.774  -2.081  59.151  1.00 73.99           H
ATOM   2575  HA  VAL A 292      32.911  -1.291  58.607  1.00 69.91           H
ATOM   2576  HB  VAL A 292      31.008   1.028  58.229  1.00 62.12           H
ATOM   2577 HG11 VAL A 292      33.343   1.382  57.474  1.00 76.12           H
ATOM   2578 HG12 VAL A 292      33.282  -0.132  56.546  1.00 76.12           H
ATOM   2579 HG13 VAL A 292      32.245   1.240  56.101  1.00 76.12           H
ATOM   2580 HG21 VAL A 292      31.203  -1.550  56.609  1.00 54.72           H
ATOM   2581 HG22 VAL A 292      29.814  -1.075  57.624  0.00 54.72           H
ATOM   2582 HG23 VAL A 292      30.232  -0.127  56.202  1.00 54.72           H
ATOM   2583  N   PRO A 293      32.495   1.133  60.881  1.00 54.48           N
ATOM   2584  CA  PRO A 293      33.280   2.149  61.601  1.00 42.13           C
ATOM   2585  C   PRO A 293      34.066   1.548  62.795  1.00 40.30           C
ATOM   2586  O   PRO A 293      33.628   1.631  63.947  1.00 40.32           O
ATOM   2587  CB  PRO A 293      32.210   3.171  62.034  1.00 52.41           C
ATOM   2588  CG  PRO A 293      30.966   2.317  62.286  1.00 48.06           C
ATOM   2589  CD  PRO A 293      31.064   1.277  61.167  1.00 45.90           C
ATOM   2590  HA  PRO A 293      33.940   2.674  60.908  1.00 50.53           H
ATOM   2591  HB2 PRO A 293      32.478   3.801  62.885  1.00 62.87           H
ATOM   2592  HB3 PRO A 293      32.017   3.798  61.163  1.00 62.87           H
ATOM   2593  HG2 PRO A 293      31.004   1.873  63.282  1.00 57.65           H
ATOM   2594  HG3 PRO A 293      30.051   2.894  62.163  1.00 57.65           H
ATOM   2595  HD2 PRO A 293      30.618   0.351  61.527  1.00 55.05           H
ATOM   2596  HD3 PRO A 293      30.547   1.674  60.294  1.00 55.05           H
ATOM   2597  N   PHE A 294      35.225   0.927  62.498  1.00 43.44           N
ATOM   2598  CA  PHE A 294      36.026   0.095  63.401  1.00 40.73           C
ATOM   2599  C   PHE A 294      36.262   0.699  64.788  1.00 31.89           C
ATOM   2600  O   PHE A 294      36.072   0.017  65.796  1.00 33.51           O
ATOM   2601  CB  PHE A 294      37.393  -0.244  62.759  1.00 41.86           C
ATOM   2602  CG  PHE A 294      37.394  -1.268  61.641  1.00 65.59           C
ATOM   2603  CD1 PHE A 294      36.695  -2.488  61.781  1.00 64.07           C
ATOM   2604  CD2 PHE A 294      38.157  -1.042  60.479  1.00 67.49           C
ATOM   2605  CE1 PHE A 294      36.748  -3.465  60.771  1.00 55.81           C
ATOM   2606  CE2 PHE A 294      38.194  -2.018  59.461  1.00 74.72           C
ATOM   2607  CZ  PHE A 294      37.494  -3.228  59.607  1.00 64.73           C
ATOM   2608  H   PHE A 294      35.499   0.905  61.525  1.00 52.11           H
ATOM   2609  HA  PHE A 294      35.475  -0.831  63.561  1.00 48.85           H
ATOM   2610  HB2 PHE A 294      37.866   0.678  62.412  1.00 50.21           H
ATOM   2611  HB3 PHE A 294      38.038  -0.648  63.542  1.00 50.21           H
ATOM   2612  HD1 PHE A 294      36.107  -2.683  62.662  1.00 76.86           H
ATOM   2613  HD2 PHE A 294      38.710  -0.120  60.363  1.00 80.96           H
ATOM   2614  HE1 PHE A 294      36.204  -4.392  60.887  1.00 66.94           H
ATOM   2615  HE2 PHE A 294      38.758  -1.838  58.557  1.00 89.64           H
ATOM   2616  HZ  PHE A 294      37.522  -3.971  58.823  1.00 77.65           H
ATOM   2617  N   ALA A 295      36.706   1.958  64.851  1.00 33.83           N
ATOM   2618  CA  ALA A 295      37.073   2.615  66.112  1.00 34.32           C
ATOM   2619  C   ALA A 295      35.883   2.962  67.017  1.00 31.72           C
ATOM   2620  O   ALA A 295      36.109   3.286  68.178  1.00 28.62           O
ATOM   2621  CB  ALA A 295      37.894   3.864  65.784  1.00 33.97           C
ATOM   2622  H   ALA A 295      36.838   2.477  63.997  1.00 40.57           H
ATOM   2623  HA  ALA A 295      37.708   1.939  66.679  1.00 41.16           H
ATOM   2624  HB1 ALA A 295      38.215   4.346  66.703  1.00 40.74           H
ATOM   2625  HB2 ALA A 295      38.775   3.589  65.206  1.00 40.74           H
ATOM   2626  HB3 ALA A 295      37.291   4.563  65.207  1.00 40.74           H
ATOM   2627  N   TRP A 296      34.636   2.902  66.518  1.00 25.86           N
ATOM   2628  CA  TRP A 296      33.409   3.090  67.313  1.00 22.68           C
ATOM   2629  C   TRP A 296      32.797   1.795  67.839  1.00 24.27           C
ATOM   2630  O   TRP A 296      31.876   1.861  68.652  1.00 25.41           O
ATOM   2631  CB  TRP A 296      32.360   3.879  66.509  1.00 27.10           C
ATOM   2632  CG  TRP A 296      32.723   5.320  66.352  1.00 26.45           C
ATOM   2633  CD1 TRP A 296      32.162   6.350  67.028  1.00 24.26           C
ATOM   2634  CD2 TRP A 296      33.732   5.905  65.470  1.00 31.87           C
ATOM   2635  NE1 TRP A 296      32.811   7.522  66.690  1.00 24.49           N
ATOM   2636  CE2 TRP A 296      33.775   7.311  65.710  1.00 26.36           C
ATOM   2637  CE3 TRP A 296      34.586   5.393  64.463  1.00 30.56           C
ATOM   2638  CZ2 TRP A 296      34.640   8.160  65.004  1.00 25.60           C
ATOM   2639  CZ3 TRP A 296      35.496   6.238  63.797  1.00 32.00           C
ATOM   2640  CH2 TRP A 296      35.539   7.614  64.084  1.00 30.73           C
ATOM   2641  H   TRP A 296      34.522   2.655  65.548  1.00 31.00           H
ATOM   2642  HA  TRP A 296      33.641   3.700  68.185  1.00 27.19           H
ATOM   2643  HB2 TRP A 296      32.245   3.419  65.526  1.00 32.49           H
ATOM   2644  HB3 TRP A 296      31.402   3.839  67.029  1.00 32.49           H
ATOM   2645  HD1 TRP A 296      31.361   6.266  67.753  1.00 29.09           H
ATOM   2646  HE1 TRP A 296      32.560   8.419  67.086  1.00 29.37           H
ATOM   2647  HE3 TRP A 296      34.559   4.344  64.220  1.00 36.65           H
ATOM   2648  HZ2 TRP A 296      34.639   9.222  65.187  1.00 30.69           H
ATOM   2649  HZ3 TRP A 296      36.167   5.831  63.056  1.00 38.37           H
ATOM   2650  HH2 TRP A 296      36.231   8.255  63.563  1.00 36.85           H
ATOM   2651  N   CYS A 297      33.211   0.648  67.291  1.00 29.02           N
ATOM   2652  CA  CYS A 297      32.505  -0.619  67.472  1.00 32.22           C
ATOM   2653  C   CYS A 297      32.797  -1.251  68.826  1.00 26.83           C
ATOM   2654  O   CYS A 297      33.945  -1.239  69.278  1.00 31.53           O
ATOM   2655  CB  CYS A 297      32.894  -1.559  66.328  1.00 25.13           C
ATOM   2656  SG  CYS A 297      32.070  -1.079  64.791  1.00 36.45           S
ATOM   2657  H   CYS A 297      33.970   0.670  66.625  1.00 34.80           H
ATOM   2658  HA  CYS A 297      31.431  -0.439  67.400  1.00 38.64           H
ATOM   2659  HB2 CYS A 297      33.974  -1.528  66.187  1.00 30.13           H
ATOM   2660  HB3 CYS A 297      32.598  -2.573  66.587  1.00 30.13           H
ATOM   2661  HG  CYS A 297      32.873  -0.037  64.549  1.00 43.71           H
ATOM   2662  N   ALA A 298      31.772  -1.874  69.420  1.00 32.65           N
ATOM   2663  CA  ALA A 298      31.940  -2.744  70.589  1.00 34.11           C
ATOM   2664  C   ALA A 298      32.832  -3.972  70.294  1.00 30.44           C
ATOM   2665  O   ALA A 298      32.907  -4.405  69.147  1.00 30.67           O
ATOM   2666  CB  ALA A 298      30.548  -3.175  71.054  1.00 29.79           C
ATOM   2667  H   ALA A 298      30.864  -1.854  68.977  1.00 39.16           H
ATOM   2668  HA  ALA A 298      32.395  -2.161  71.386  1.00 40.90           H
ATOM   2669  HB1 ALA A 298      30.621  -3.695  72.008  1.00 35.72           H
ATOM   2670  HB2 ALA A 298      29.918  -2.297  71.177  1.00 35.72           H
ATOM   2671  HB3 ALA A 298      30.089  -3.830  70.314  1.00 35.72           H
ATOM   2672  N   PRO A 299      33.532  -4.549  71.288  1.00 32.17           N
ATOM   2673  CA  PRO A 299      34.347  -5.743  71.073  1.00 43.72           C
ATOM   2674  C   PRO A 299      33.585  -6.914  70.407  1.00 37.56           C
ATOM   2675  O   PRO A 299      34.144  -7.559  69.517  1.00 33.03           O
ATOM   2676  CB  PRO A 299      34.873  -6.134  72.473  1.00 40.03           C
ATOM   2677  CG  PRO A 299      33.973  -5.371  73.446  1.00 39.08           C
ATOM   2678  CD  PRO A 299      33.610  -4.112  72.676  1.00 31.67           C
ATOM   2679  HA  PRO A 299      35.215  -5.471  70.473  1.00 52.44           H
ATOM   2680  HB2 PRO A 299      34.913  -7.205  72.675  1.00 48.01           H
ATOM   2681  HB3 PRO A 299      35.879  -5.722  72.554  1.00 48.01           H
ATOM   2682  HG2 PRO A 299      33.089  -5.965  73.684  1.00 46.88           H
ATOM   2683  HG3 PRO A 299      34.511  -5.098  74.354  1.00 46.88           H
ATOM   2684  HD2 PRO A 299      32.654  -3.752  73.056  1.00 37.97           H
ATOM   2685  HD3 PRO A 299      34.393  -3.364  72.786  1.00 37.97           H
ATOM   2686  N   GLU A 300      32.307  -7.152  70.730  1.00 36.97           N
ATOM   2687  CA  GLU A 300      31.529  -8.209  70.054  1.00 38.34           C
ATOM   2688  C   GLU A 300      31.264  -7.913  68.567  1.00 42.08           C
ATOM   2689  O   GLU A 300      31.129  -8.840  67.765  1.00 36.07           O
ATOM   2690  CB  GLU A 300      30.227  -8.532  70.801  1.00 36.02           C
ATOM   2691  CG  GLU A 300      29.156  -7.445  70.806  1.00 31.99           C
ATOM   2692  CD  GLU A 300      29.277  -6.370  71.881  1.00 33.88           C
ATOM   2693  OE1 GLU A 300      30.337  -6.243  72.534  1.00 30.12           O
ATOM   2694  OE2 GLU A 300      28.262  -5.661  72.029  1.00 30.38           O1-
ATOM   2695  H   GLU A 300      31.848  -6.595  71.442  1.00 44.34           H
ATOM   2696  HA  GLU A 300      32.134  -9.115  70.099  1.00 45.98           H
ATOM   2697  HB2 GLU A 300      29.789  -9.419  70.344  1.00 43.20           H
ATOM   2698  HB3 GLU A 300      30.465  -8.789  71.833  1.00 43.20           H
ATOM   2699  HG2 GLU A 300      29.095  -6.949  69.839  1.00 38.36           H
ATOM   2700  HG3 GLU A 300      28.173  -7.903  70.910  1.00 38.36           H
ATOM   2701  N   SER A 301      31.167  -6.632  68.186  1.00 38.18           N
ATOM   2702  CA  SER A 301      30.922  -6.237  66.801  1.00 33.01           C
ATOM   2703  C   SER A 301      32.200  -6.385  65.974  1.00 35.86           C
ATOM   2704  O   SER A 301      32.137  -6.795  64.817  1.00 33.07           O
ATOM   2705  CB  SER A 301      30.390  -4.801  66.758  1.00 29.98           C
ATOM   2706  OG  SER A 301      29.346  -4.614  67.703  1.00 30.29           O
ATOM   2707  H   SER A 301      31.245  -5.902  68.882  1.00 45.79           H
ATOM   2708  HA  SER A 301      30.162  -6.890  66.373  1.00 39.58           H
ATOM   2709  HB2 SER A 301      31.198  -4.103  66.973  1.00 35.96           H
ATOM   2710  HB3 SER A 301      30.011  -4.602  65.758  1.00 35.96           H
ATOM   2711  HG  SER A 301      28.664  -5.279  67.557  1.00 36.32           H
ATOM   2712  N   LEU A 302      33.369  -6.067  66.556  1.00 32.92           N
ATOM   2713  CA  LEU A 302      34.647  -6.259  65.888  1.00 35.88           C
ATOM   2714  C   LEU A 302      34.983  -7.731  65.703  1.00 40.84           C
ATOM   2715  O   LEU A 302      35.565  -8.080  64.680  1.00 35.92           O
ATOM   2716  CB  LEU A 302      35.766  -5.578  66.676  1.00 33.32           C
ATOM   2717  CG  LEU A 302      35.725  -4.044  66.619  1.00 42.22           C
ATOM   2718  CD1 LEU A 302      36.899  -3.514  67.437  1.00 32.17           C
ATOM   2719  CD2 LEU A 302      35.817  -3.521  65.176  1.00 39.09           C
ATOM   2720  H   LEU A 302      33.376  -5.745  67.515  1.00 39.48           H
ATOM   2721  HA  LEU A 302      34.582  -5.823  64.893  1.00 43.02           H
ATOM   2722  HB2 LEU A 302      35.680  -5.881  67.719  1.00 39.95           H
ATOM   2723  HB3 LEU A 302      36.728  -5.927  66.294  1.00 39.95           H
ATOM   2724  HG  LEU A 302      34.794  -3.697  67.067  1.00 50.63           H
ATOM   2725 HD11 LEU A 302      36.824  -2.430  67.515  1.00 38.58           H
ATOM   2726 HD12 LEU A 302      36.871  -3.947  68.435  1.00 38.58           H
ATOM   2727 HD13 LEU A 302      37.844  -3.773  66.958  1.00 38.58           H
ATOM   2728 HD21 LEU A 302      36.002  -2.450  65.187  1.00 46.88           H
ATOM   2729 HD22 LEU A 302      36.634  -4.012  64.647  1.00 46.88           H
ATOM   2730 HD23 LEU A 302      34.879  -3.694  64.651  1.00 46.88           H
ATOM   2731  N   LYS A 303      34.677  -8.552  66.716  1.00 34.93           N
ATOM   2732  CA  LYS A 303      35.072  -9.959  66.789  1.00 46.06           C
ATOM   2733  C   LYS A 303      34.140 -10.829  65.937  1.00 36.56           C
ATOM   2734  O   LYS A 303      34.634 -11.642  65.165  1.00 39.60           O
ATOM   2735  CB  LYS A 303      35.146 -10.358  68.279  1.00 34.80           C
ATOM   2736  CG  LYS A 303      36.111 -11.486  68.703  1.00 54.33           C
ATOM   2737  CD  LYS A 303      36.437 -11.419  70.224  1.00 56.92           C
ATOM   2738  CE  LYS A 303      35.196 -11.284  71.143  1.00 59.38           C
ATOM   2739  NZ  LYS A 303      35.550 -11.254  72.578  1.00 60.84           N1+
ATOM   2740  H   LYS A 303      34.237  -8.151  67.534  1.00 41.89           H
ATOM   2741  HA  LYS A 303      36.078 -10.034  66.372  1.00 55.24           H
ATOM   2742  HB2 LYS A 303      35.523  -9.482  68.809  1.00 41.73           H
ATOM   2743  HB3 LYS A 303      34.139 -10.552  68.643  1.00 41.73           H
ATOM   2744  HG2 LYS A 303      35.706 -12.464  68.435  1.00 65.17           H
ATOM   2745  HG3 LYS A 303      37.054 -11.350  68.168  1.00 65.17           H
ATOM   2746  HD2 LYS A 303      36.989 -12.318  70.507  1.00 68.28           H
ATOM   2747  HD3 LYS A 303      37.090 -10.561  70.393  1.00 68.28           H
ATOM   2748  HE2 LYS A 303      34.660 -10.366  70.898  1.00 71.23           H
ATOM   2749  HE3 LYS A 303      34.527 -12.128  70.963  1.00 71.23           H
ATOM   2750  HZ1 LYS A 303      34.722 -11.110  73.138  1.00 72.98           H
ATOM   2751  HZ2 LYS A 303      35.993 -12.120  72.846  1.00 72.98           H
ATOM   2752  HZ3 LYS A 303      36.199 -10.496  72.762  1.00 72.98           H
ATOM   2753  N   THR A 304      32.820 -10.636  66.050  1.00 36.03           N
ATOM   2754  CA  THR A 304      31.824 -11.582  65.530  1.00 44.96           C
ATOM   2755  C   THR A 304      30.726 -10.922  64.687  1.00 50.03           C
ATOM   2756  O   THR A 304      29.734 -11.588  64.381  1.00 51.49           O
ATOM   2757  CB  THR A 304      31.179 -12.420  66.659  1.00 39.36           C
ATOM   2758  OG1 THR A 304      30.174 -11.690  67.302  1.00 42.13           O
ATOM   2759  CG2 THR A 304      32.132 -12.916  67.759  1.00 40.15           C
ATOM   2760  H   THR A 304      32.494  -9.903  66.663  1.00 43.21           H
ATOM   2761  HA  THR A 304      32.318 -12.292  64.866  1.00 53.93           H
ATOM   2762  HB  THR A 304      30.718 -13.293  66.194  1.00 47.20           H
ATOM   2763  HG1 THR A 304      30.557 -10.884  67.657  1.00 50.53           H
ATOM   2764 HG21 THR A 304      31.585 -13.588  68.422  1.00 48.15           H
ATOM   2765 HG22 THR A 304      32.975 -13.447  67.318  1.00 48.15           H
ATOM   2766 HG23 THR A 304      32.487 -12.081  68.360  1.00 48.15           H
ATOM   2767  N   ARG A 305      30.862  -9.623  64.363  1.00 42.63           N
ATOM   2768  CA  ARG A 305      29.863  -8.844  63.635  1.00 40.32           C
ATOM   2769  C   ARG A 305      28.467  -8.972  64.275  1.00 39.56           C
ATOM   2770  O   ARG A 305      27.458  -8.963  63.580  1.00 49.99           O
ATOM   2771  CB  ARG A 305      29.888  -9.186  62.128  1.00 44.60           C
ATOM   2772  CG  ARG A 305      31.215  -8.816  61.427  1.00 47.94           C
ATOM   2773  CD  ARG A 305      31.386  -9.653  60.159  0.00 50.16           C
ATOM   2774  NE  ARG A 305      32.584  -9.269  59.396  0.81 57.14           N
ATOM   2775  CZ  ARG A 305      32.882  -9.729  58.175  0.00 55.29           C
ATOM   2776  NH1 ARG A 305      33.935  -9.242  57.521  1.00 64.69           N
ATOM   2777  NH2 ARG A 305      32.141 -10.671  57.593  0.54 55.37           N1+
ATOM   2778  H   ARG A 305      31.697  -9.135  64.658  1.00 51.13           H
ATOM   2779  HA  ARG A 305      30.124  -7.791  63.725  1.00 48.36           H
ATOM   2780  HB2 ARG A 305      29.674 -10.248  61.993  1.00 53.49           H
ATOM   2781  HB3 ARG A 305      29.098  -8.620  61.631  1.00 53.49           H
ATOM   2782  HG2 ARG A 305      31.231  -7.751  61.192  1.00 57.50           H
ATOM   2783  HG3 ARG A 305      32.060  -9.037  62.081  1.00 57.50           H
ATOM   2784  HD2 ARG A 305      31.495 -10.696  60.458  0.64 60.16           H
ATOM   2785  HD3 ARG A 305      30.501  -9.559  59.529  1.00 60.16           H
ATOM   2786  HE  ARG A 305      33.166  -8.547  59.794  1.00 68.54           H
ATOM   2787 HH11 ARG A 305      34.503  -8.525  57.945  1.00 77.60           H
ATOM   2788 HH12 ARG A 305      34.157  -9.584  56.599  1.00 77.60           H
ATOM   2789 HH21 ARG A 305      31.336 -11.038  58.078  1.00 66.41           H
ATOM   2790 HH22 ARG A 305      32.373 -11.005  56.671  1.00 66.41           H
ATOM   2791  N   THR A 306      28.414  -9.042  65.603  1.00 37.53           N
ATOM   2792  CA  THR A 306      27.177  -8.974  66.377  1.00 40.18           C
ATOM   2793  C   THR A 306      26.935  -7.549  66.833  1.00 40.59           C
ATOM   2794  O   THR A 306      27.842  -6.941  67.401  1.00 39.68           O
ATOM   2795  CB  THR A 306      27.252  -9.933  67.576  1.00 43.04           C
ATOM   2796  OG1 THR A 306      27.439 -11.245  67.093  1.00 53.60           O
ATOM   2797  CG2 THR A 306      25.963  -9.909  68.412  1.00 49.19           C
ATOM   2798  H   THR A 306      29.282  -9.083  66.117  1.00 45.01           H
ATOM   2799  HA  THR A 306      26.352  -9.301  65.745  1.00 48.19           H
ATOM   2800  HB  THR A 306      28.096  -9.662  68.214  1.00 51.62           H
ATOM   2801  HG1 THR A 306      28.281 -11.294  66.632  1.00 64.30           H
ATOM   2802 HG21 THR A 306      26.045 -10.636  69.220  1.00 59.00           H
ATOM   2803 HG22 THR A 306      25.793  -8.923  68.845  1.00 59.00           H
ATOM   2804 HG23 THR A 306      25.113 -10.189  67.788  1.00 59.00           H
ATOM   2805  N   PHE A 307      25.702  -7.070  66.633  1.00 36.09           N
ATOM   2806  CA  PHE A 307      25.214  -5.744  66.981  1.00 37.98           C
ATOM   2807  C   PHE A 307      23.889  -5.862  67.731  1.00 45.97           C
ATOM   2808  O   PHE A 307      23.083  -6.747  67.457  1.00 49.69           O
ATOM   2809  CB  PHE A 307      25.013  -4.915  65.709  1.00 32.88           C
ATOM   2810  CG  PHE A 307      26.244  -4.798  64.836  1.00 40.35           C
ATOM   2811  CD1 PHE A 307      26.567  -5.833  63.935  1.00 42.23           C
ATOM   2812  CD2 PHE A 307      27.040  -3.636  64.879  1.00 30.89           C
ATOM   2813  CE1 PHE A 307      27.725  -5.739  63.137  1.00 39.59           C
ATOM   2814  CE2 PHE A 307      28.181  -3.532  64.068  1.00 35.22           C
ATOM   2815  CZ  PHE A 307      28.535  -4.592  63.215  1.00 39.76           C
ATOM   2816  H   PHE A 307      25.023  -7.686  66.205  1.00 43.28           H
ATOM   2817  HA  PHE A 307      25.942  -5.242  67.615  1.00 45.55           H
ATOM   2818  HB2 PHE A 307      24.222  -5.370  65.115  1.00 39.43           H
ATOM   2819  HB3 PHE A 307      24.685  -3.918  66.000  1.00 39.43           H
ATOM   2820  HD1 PHE A 307      25.942  -6.712  63.873  1.00 50.65           H
ATOM   2821  HD2 PHE A 307      26.781  -2.825  65.540  1.00 37.04           H
ATOM   2822  HE1 PHE A 307      27.981  -6.538  62.457  1.00 47.49           H
ATOM   2823  HE2 PHE A 307      28.790  -2.639  64.106  1.00 42.23           H
ATOM   2824  HZ  PHE A 307      29.418  -4.515  62.601  1.00 47.69           H
ATOM   2825  N   SER A 308      23.656  -4.945  68.667  1.00 41.96           N
ATOM   2826  CA  SER A 308      22.533  -4.944  69.590  1.00 37.38           C
ATOM   2827  C   SER A 308      22.265  -3.530  70.070  1.00 42.91           C
ATOM   2828  O   SER A 308      22.983  -2.596  69.698  1.00 44.84           O
ATOM   2829  CB  SER A 308      22.850  -5.871  70.761  1.00 44.95           C
ATOM   2830  OG  SER A 308      23.984  -5.413  71.467  1.00 45.48           O
ATOM   2831  H   SER A 308      24.340  -4.215  68.803  1.00 50.32           H
ATOM   2832  HA  SER A 308      21.638  -5.311  69.087  1.00 44.82           H
ATOM   2833  HB2 SER A 308      22.002  -5.912  71.441  1.00 53.92           H
ATOM   2834  HB3 SER A 308      23.047  -6.873  70.379  1.00 53.92           H
ATOM   2835  HG  SER A 308      24.176  -6.028  72.181  1.00 54.55           H
ATOM   2836  N   HIS A 309      21.244  -3.358  70.915  1.00 39.61           N
ATOM   2837  CA  HIS A 309      21.086  -2.085  71.629  1.00 38.67           C
ATOM   2838  C   HIS A 309      22.313  -1.742  72.493  1.00 36.32           C
ATOM   2839  O   HIS A 309      22.704  -0.579  72.592  1.00 35.73           O
ATOM   2840  CB  HIS A 309      19.791  -2.087  72.448  1.00 36.46           C
ATOM   2841  CG  HIS A 309      18.561  -2.123  71.574  1.00 49.14           C
ATOM   2842  ND1 HIS A 309      18.137  -1.069  70.768  1.00 47.16           N
ATOM   2843  CD2 HIS A 309      17.700  -3.172  71.424  1.00 55.89           C
ATOM   2844  CE1 HIS A 309      17.048  -1.518  70.131  1.00 49.57           C
ATOM   2845  NE2 HIS A 309      16.766  -2.773  70.500  1.00 62.87           N
ATOM   2846  H   HIS A 309      20.669  -4.144  71.186  1.00 47.50           H
ATOM   2847  HA  HIS A 309      20.994  -1.295  70.881  1.00 46.37           H
ATOM   2848  HB2 HIS A 309      19.746  -1.176  73.045  1.00 43.72           H
ATOM   2849  HB3 HIS A 309      19.782  -2.941  73.123  1.00 43.72           H
ATOM   2850  HD2 HIS A 309      17.743  -4.129  71.917  1.00 67.05           H
ATOM   2851  HE1 HIS A 309      16.496  -0.957  69.392  1.00 59.45           H
ATOM   2852  HE2 HIS A 309      16.047  -3.352  70.092  1.00 75.42           H
ATOM   2853  N   ALA A 310      22.917  -2.750  73.127  1.00 34.68           N
ATOM   2854  CA  ALA A 310      24.084  -2.565  73.983  1.00 39.40           C
ATOM   2855  C   ALA A 310      25.339  -2.183  73.177  1.00 35.57           C
ATOM   2856  O   ALA A 310      26.237  -1.556  73.726  1.00 36.01           O
ATOM   2857  CB  ALA A 310      24.361  -3.843  74.762  1.00 36.71           C
ATOM   2858  H   ALA A 310      22.548  -3.685  73.024  1.00 41.59           H
ATOM   2859  HA  ALA A 310      23.868  -1.773  74.702  1.00 47.25           H
ATOM   2860  HB1 ALA A 310      25.256  -3.705  75.368  1.00 44.02           H
ATOM   2861  HB2 ALA A 310      23.523  -4.066  75.424  1.00 44.02           H
ATOM   2862  HB3 ALA A 310      24.520  -4.666  74.067  1.00 44.02           H
ATOM   2863  N   SER A 311      25.449  -2.606  71.913  1.00 39.84           N
ATOM   2864  CA  SER A 311      26.559  -2.209  71.066  1.00 34.65           C
ATOM   2865  C   SER A 311      26.341  -0.772  70.578  1.00 31.47           C
ATOM   2866  O   SER A 311      27.308  -0.032  70.495  1.00 30.87           O
ATOM   2867  CB  SER A 311      26.791  -3.231  69.967  1.00 34.18           C
ATOM   2868  OG  SER A 311      25.881  -3.053  68.912  1.00 35.71           O
ATOM   2869  H   SER A 311      24.700  -3.142  71.497  1.00 47.79           H
ATOM   2870  HA  SER A 311      27.461  -2.220  71.675  1.00 41.56           H
ATOM   2871  HB2 SER A 311      27.811  -3.136  69.595  1.00 40.99           H
ATOM   2872  HB3 SER A 311      26.663  -4.232  70.381  1.00 40.99           H
ATOM   2873  HG  SER A 311      26.119  -2.246  68.445  1.00 42.83           H
ATOM   2874  N   ASP A 312      25.098  -0.351  70.329  1.00 32.62           N
ATOM   2875  CA  ASP A 312      24.767   1.062  70.203  1.00 30.46           C
ATOM   2876  C   ASP A 312      25.178   1.887  71.420  1.00 26.14           C
ATOM   2877  O   ASP A 312      25.640   3.014  71.270  1.00 28.05           O
ATOM   2878  CB  ASP A 312      23.288   1.276  69.864  1.00 30.54           C
ATOM   2879  CG  ASP A 312      22.890   1.072  68.408  1.00 35.73           C
ATOM   2880  OD1 ASP A 312      23.748   0.777  67.549  1.00 28.80           O
ATOM   2881  OD2 ASP A 312      21.697   1.299  68.155  1.00 35.62           O1-
ATOM   2882  H   ASP A 312      24.330  -1.000  70.419  1.00 39.12           H
ATOM   2883  HA  ASP A 312      25.348   1.447  69.365  1.00 36.53           H
ATOM   2884  HB2 ASP A 312      22.655   0.637  70.472  1.00 36.63           H
ATOM   2885  HB3 ASP A 312      22.978   2.283  70.137  1.00 36.63           H
ATOM   2886  N   THR A 313      25.000   1.357  72.627  1.00 24.08           N
ATOM   2887  CA  THR A 313      25.420   2.022  73.848  1.00 29.71           C
ATOM   2888  C   THR A 313      26.940   2.207  73.880  1.00 26.75           C
ATOM   2889  O   THR A 313      27.413   3.263  74.278  1.00 29.39           O
ATOM   2890  CB  THR A 313      24.881   1.253  75.062  1.00 34.72           C
ATOM   2891  OG1 THR A 313      23.484   1.472  75.138  1.00 36.20           O
ATOM   2892  CG2 THR A 313      25.563   1.735  76.343  1.00 31.03           C
ATOM   2893  H   THR A 313      24.542   0.462  72.714  1.00 28.87           H
ATOM   2894  HA  THR A 313      24.948   3.006  73.847  1.00 35.62           H
ATOM   2895  HB  THR A 313      25.065   0.189  74.941  1.00 41.64           H
ATOM   2896  HG1 THR A 313      23.186   1.290  76.034  1.00 43.41           H
ATOM   2897 HG21 THR A 313      25.082   1.314  77.217  1.00 37.21           H
ATOM   2898 HG22 THR A 313      26.606   1.426  76.338  1.00 37.21           H
ATOM   2899 HG23 THR A 313      25.502   2.815  76.411  1.00 37.21           H
ATOM   2900  N   TRP A 314      27.710   1.207  73.442  1.00 26.83           N
ATOM   2901  CA  TRP A 314      29.155   1.340  73.312  1.00 23.10           C
ATOM   2902  C   TRP A 314      29.487   2.529  72.382  1.00 29.01           C
ATOM   2903  O   TRP A 314      30.310   3.372  72.739  1.00 22.89           O
ATOM   2904  CB  TRP A 314      29.754   0.022  72.827  1.00 26.68           C
ATOM   2905  CG  TRP A 314      31.242   0.044  72.677  1.00 27.04           C
ATOM   2906  CD1 TRP A 314      31.909   0.671  71.689  1.00 28.39           C
ATOM   2907  CD2 TRP A 314      32.263  -0.537  73.523  1.00 22.40           C
ATOM   2908  NE1 TRP A 314      33.258   0.538  71.872  1.00 26.21           N
ATOM   2909  CE2 TRP A 314      33.543  -0.180  73.004  1.00 24.28           C
ATOM   2910  CE3 TRP A 314      32.232  -1.354  74.675  1.00 29.59           C
ATOM   2911  CZ2 TRP A 314      34.743  -0.605  73.599  1.00 30.28           C
ATOM   2912  CZ3 TRP A 314      33.422  -1.805  75.261  1.00 23.45           C
ATOM   2913  CH2 TRP A 314      34.671  -1.431  74.736  1.00 27.72           C
ATOM   2914  H   TRP A 314      27.270   0.369  73.091  1.00 32.17           H
ATOM   2915  HA  TRP A 314      29.570   1.558  74.295  1.00 27.69           H
ATOM   2916  HB2 TRP A 314      29.477  -0.773  73.522  1.00 31.99           H
ATOM   2917  HB3 TRP A 314      29.336  -0.202  71.852  1.00 31.99           H
ATOM   2918  HD1 TRP A 314      31.436   1.226  70.896  1.00 34.04           H
ATOM   2919  HE1 TRP A 314      33.935   0.901  71.216  1.00 31.42           H
ATOM   2920  HE3 TRP A 314      31.282  -1.641  75.104  1.00 35.48           H
ATOM   2921  HZ2 TRP A 314      35.697  -0.312  73.188  1.00 36.31           H
ATOM   2922  HZ3 TRP A 314      33.375  -2.431  76.139  1.00 28.12           H
ATOM   2923  HH2 TRP A 314      35.576  -1.774  75.210  1.00 33.24           H
ATOM   2924  N   MET A 315      28.804   2.623  71.226  1.00 25.26           N
ATOM   2925  CA  MET A 315      29.036   3.658  70.216  1.00 26.99           C
ATOM   2926  C   MET A 315      28.718   5.029  70.784  1.00 23.70           C
ATOM   2927  O   MET A 315      29.418   5.985  70.484  1.00 25.74           O
ATOM   2928  CB  MET A 315      28.176   3.426  68.969  1.00 27.03           C
ATOM   2929  CG  MET A 315      28.515   2.128  68.256  1.00 24.95           C
ATOM   2930  SD  MET A 315      27.724   1.964  66.638  1.00 27.60           S
ATOM   2931  CE  MET A 315      29.076   2.533  65.574  1.00 29.93           C
ATOM   2932  H   MET A 315      28.094   1.934  71.022  1.00 30.29           H
ATOM   2933  HA  MET A 315      30.083   3.628  69.917  1.00 32.36           H
ATOM   2934  HB2 MET A 315      27.121   3.421  69.231  1.00 32.41           H
ATOM   2935  HB3 MET A 315      28.349   4.246  68.278  1.00 32.41           H
ATOM   2936  HG2 MET A 315      29.588   2.095  68.102  1.00 29.92           H
ATOM   2937  HG3 MET A 315      28.247   1.279  68.868  1.00 29.92           H
ATOM   2938  HE1 MET A 315      28.804   2.387  64.531  1.00 35.89           H
ATOM   2939  HE2 MET A 315      29.261   3.593  65.760  1.00 35.89           H
ATOM   2940  HE3 MET A 315      29.967   1.943  65.794  1.00 35.89           H
ATOM   2941  N   PHE A 316      27.683   5.103  71.625  1.00 24.71           N
ATOM   2942  CA  PHE A 316      27.258   6.312  72.298  1.00 28.90           C
ATOM   2943  C   PHE A 316      28.356   6.802  73.237  1.00 22.76           C
ATOM   2944  O   PHE A 316      28.573   7.994  73.290  1.00 24.10           O
ATOM   2945  CB  PHE A 316      25.928   6.065  73.030  1.00 29.23           C
ATOM   2946  CG  PHE A 316      25.469   7.269  73.807  1.00 31.10           C
ATOM   2947  CD1 PHE A 316      24.820   8.327  73.150  1.00 33.74           C
ATOM   2948  CD2 PHE A 316      25.769   7.375  75.173  1.00 26.89           C
ATOM   2949  CE1 PHE A 316      24.431   9.465  73.871  1.00 35.51           C
ATOM   2950  CE2 PHE A 316      25.373   8.517  75.896  1.00 38.03           C
ATOM   2951  CZ  PHE A 316      24.700   9.562  75.242  1.00 33.38           C
ATOM   2952  H   PHE A 316      27.161   4.258  71.818  1.00 29.62           H
ATOM   2953  HA  PHE A 316      27.091   7.079  71.540  1.00 34.66           H
ATOM   2954  HB2 PHE A 316      25.171   5.792  72.298  1.00 35.04           H
ATOM   2955  HB3 PHE A 316      26.034   5.237  73.728  1.00 35.04           H
ATOM   2956  HD1 PHE A 316      24.620   8.272  72.094  1.00 40.46           H
ATOM   2957  HD2 PHE A 316      26.290   6.577  75.675  1.00 32.25           H
ATOM   2958  HE1 PHE A 316      23.933  10.276  73.373  1.00 42.58           H
ATOM   2959  HE2 PHE A 316      25.585   8.587  76.954  1.00 45.61           H
ATOM   2960  HZ  PHE A 316      24.403  10.450  75.777  1.00 40.02           H
ATOM   2961  N   GLY A 317      29.063   5.902  73.934  1.00 24.02           N
ATOM   2962  CA  GLY A 317      30.211   6.260  74.756  1.00 26.00           C
ATOM   2963  C   GLY A 317      31.316   6.912  73.918  1.00 22.88           C
ATOM   2964  O   GLY A 317      31.881   7.925  74.314  1.00 25.07           O
ATOM   2965  H   GLY A 317      28.834   4.922  73.842  1.00 28.80           H
ATOM   2966  HA2 GLY A 317      29.887   6.970  75.519  1.00 31.17           H
ATOM   2967  HA3 GLY A 317      30.598   5.376  75.255  1.00 31.17           H
ATOM   2968  N   VAL A 318      31.645   6.340  72.762  1.00 21.50           N
ATOM   2969  CA  VAL A 318      32.660   6.897  71.888  1.00 21.78           C
ATOM   2970  C   VAL A 318      32.208   8.261  71.347  1.00 25.69           C
ATOM   2971  O   VAL A 318      33.040   9.160  71.259  1.00 22.60           O
ATOM   2972  CB  VAL A 318      33.023   5.914  70.760  1.00 21.81           C
ATOM   2973  CG1 VAL A 318      34.109   6.507  69.851  1.00 22.93           C
ATOM   2974  CG2 VAL A 318      33.515   4.572  71.332  1.00 21.52           C
ATOM   2975  H   VAL A 318      31.141   5.522  72.453  1.00 25.77           H
ATOM   2976  HA  VAL A 318      33.561   7.056  72.484  1.00 26.11           H
ATOM   2977  HB  VAL A 318      32.134   5.729  70.158  1.00 26.15           H
ATOM   2978 HG11 VAL A 318      34.388   5.780  69.087  1.00 27.49           H
ATOM   2979 HG12 VAL A 318      33.746   7.400  69.347  1.00 27.49           H
ATOM   2980 HG13 VAL A 318      34.987   6.768  70.444  1.00 27.49           H
ATOM   2981 HG21 VAL A 318      33.770   3.892  70.521  1.00 25.80           H
ATOM   2982 HG22 VAL A 318      34.397   4.736  71.953  1.00 25.80           H
ATOM   2983 HG23 VAL A 318      32.733   4.097  71.923  1.00 25.80           H
ATOM   2984  N   THR A 319      30.919   8.414  71.005  1.00 21.73           N
ATOM   2985  CA  THR A 319      30.341   9.658  70.545  1.00 23.13           C
ATOM   2986  C   THR A 319      30.440  10.739  71.632  1.00 24.91           C
ATOM   2987  O   THR A 319      30.825  11.858  71.320  1.00 23.69           O
ATOM   2988  CB  THR A 319      28.889   9.442  70.097  1.00 23.22           C
ATOM   2989  OG1 THR A 319      28.826   8.505  69.049  1.00 22.57           O
ATOM   2990  CG2 THR A 319      28.254  10.719  69.565  1.00 25.45           C
ATOM   2991  H   THR A 319      30.294   7.632  71.140  1.00 26.05           H
ATOM   2992  HA  THR A 319      30.921   9.968  69.675  1.00 27.73           H
ATOM   2993  HB  THR A 319      28.303   9.080  70.941  1.00 27.84           H
ATOM   2994  HG1 THR A 319      29.173   7.666  69.365  1.00 27.06           H
ATOM   2995 HG21 THR A 319      27.238  10.496  69.237  1.00 30.51           H
ATOM   2996 HG22 THR A 319      28.234  11.480  70.335  1.00 30.51           H
ATOM   2997 HG23 THR A 319      28.824  11.086  68.712  1.00 30.51           H
ATOM   2998  N   LEU A 320      30.133  10.421  72.894  1.00 22.73           N
ATOM   2999  CA  LEU A 320      30.390  11.315  74.018  1.00 26.35           C
ATOM   3000  C   LEU A 320      31.859  11.706  74.111  1.00 28.40           C
ATOM   3001  O   LEU A 320      32.148  12.876  74.336  1.00 26.23           O
ATOM   3002  CB  LEU A 320      30.030  10.659  75.354  1.00 25.70           C
ATOM   3003  CG  LEU A 320      28.574  10.683  75.754  1.00 39.37           C
ATOM   3004  CD1 LEU A 320      28.511   9.989  77.121  1.00 39.55           C
ATOM   3005  CD2 LEU A 320      28.114  12.142  75.861  1.00 48.11           C
ATOM   3006  H   LEU A 320      29.834   9.478  73.097  1.00 27.25           H
ATOM   3007  HA  LEU A 320      29.814  12.227  73.871  1.00 31.59           H
ATOM   3008  HB2 LEU A 320      30.363   9.624  75.334  1.00 30.81           H
ATOM   3009  HB3 LEU A 320      30.583  11.171  76.140  1.00 30.81           H
ATOM   3010  HG  LEU A 320      27.983  10.146  75.011  1.00 47.22           H
ATOM   3011 HD11 LEU A 320      27.491  10.007  77.498  1.00 47.44           H
ATOM   3012 HD12 LEU A 320      28.828   8.950  77.023  1.00 47.44           H
ATOM   3013 HD13 LEU A 320      29.156  10.501  77.837  1.00 47.44           H
ATOM   3014 HD21 LEU A 320      27.229  12.167  76.486  1.00 57.71           H
ATOM   3015 HD22 LEU A 320      28.881  12.762  76.325  1.00 57.71           H
ATOM   3016 HD23 LEU A 320      27.864  12.535  74.875  1.00 57.71           H
ATOM   3017  N   TRP A 321      32.776  10.745  73.972  1.00 23.21           N
ATOM   3018  CA  TRP A 321      34.208  11.025  73.998  1.00 27.48           C
ATOM   3019  C   TRP A 321      34.601  11.978  72.848  1.00 23.95           C
ATOM   3020  O   TRP A 321      35.382  12.894  73.059  1.00 25.44           O
ATOM   3021  CB  TRP A 321      34.989   9.701  73.991  1.00 23.96           C
ATOM   3022  CG  TRP A 321      36.468   9.866  74.111  1.00 24.59           C
ATOM   3023  CD1 TRP A 321      37.140   9.856  75.280  1.00 25.41           C
ATOM   3024  CD2 TRP A 321      37.474  10.087  73.073  1.00 24.07           C
ATOM   3025  NE1 TRP A 321      38.479  10.032  75.048  1.00 24.72           N
ATOM   3026  CE2 TRP A 321      38.750  10.187  73.709  1.00 22.65           C
ATOM   3027  CE3 TRP A 321      37.447  10.236  71.669  1.00 24.19           C
ATOM   3028  CZ2 TRP A 321      39.943  10.376  72.999  1.00 27.67           C
ATOM   3029  CZ3 TRP A 321      38.637  10.462  70.946  1.00 25.00           C
ATOM   3030  CH2 TRP A 321      39.885  10.502  71.601  1.00 21.20           C
ATOM   3031  H   TRP A 321      32.480   9.794  73.801  1.00 27.83           H
ATOM   3032  HA  TRP A 321      34.434  11.534  74.935  1.00 32.95           H
ATOM   3033  HB2 TRP A 321      34.641   9.095  74.827  1.00 28.73           H
ATOM   3034  HB3 TRP A 321      34.779   9.166  73.070  1.00 28.73           H
ATOM   3035  HD1 TRP A 321      36.692   9.727  76.254  1.00 30.46           H
ATOM   3036  HE1 TRP A 321      39.159  10.053  75.797  1.00 29.64           H
ATOM   3037  HE3 TRP A 321      36.505  10.182  71.143  1.00 29.00           H
ATOM   3038  HZ2 TRP A 321      40.891  10.411  73.516  1.00 33.18           H
ATOM   3039  HZ3 TRP A 321      38.594  10.580  69.874  1.00 29.97           H
ATOM   3040  HH2 TRP A 321      40.792  10.661  71.037  1.00 25.42           H
ATOM   3041  N   GLU A 322      34.024  11.825  71.658  1.00 22.46           N
ATOM   3042  CA  GLU A 322      34.223  12.761  70.544  1.00 22.55           C
ATOM   3043  C   GLU A 322      33.741  14.154  70.918  1.00 24.73           C
ATOM   3044  O   GLU A 322      34.404  15.134  70.605  1.00 22.72           O
ATOM   3045  CB  GLU A 322      33.474  12.337  69.272  1.00 20.52           C
ATOM   3046  CG  GLU A 322      34.040  11.088  68.577  1.00 24.75           C
ATOM   3047  CD  GLU A 322      33.185  10.833  67.336  1.00 22.87           C
ATOM   3048  OE1 GLU A 322      32.098  10.229  67.457  1.00 24.48           O
ATOM   3049  OE2 GLU A 322      33.599  11.311  66.264  1.00 26.25           O1-
ATOM   3050  H   GLU A 322      33.367  11.070  71.526  1.00 26.92           H
ATOM   3051  HA  GLU A 322      35.288  12.801  70.314  1.00 27.03           H
ATOM   3052  HB2 GLU A 322      32.424  12.173  69.497  1.00 24.60           H
ATOM   3053  HB3 GLU A 322      33.518  13.166  68.563  1.00 24.60           H
ATOM   3054  HG2 GLU A 322      35.069  11.294  68.290  1.00 29.68           H
ATOM   3055  HG3 GLU A 322      33.982  10.246  69.262  1.00 29.68           H
ATOM   3056  N   MET A 323      32.575  14.258  71.561  1.00 24.35           N
ATOM   3057  CA  MET A 323      32.027  15.554  71.968  1.00 27.14           C
ATOM   3058  C   MET A 323      32.983  16.286  72.914  1.00 25.86           C
ATOM   3059  O   MET A 323      33.291  17.453  72.698  1.00 30.23           O
ATOM   3060  CB  MET A 323      30.646  15.379  72.601  1.00 23.89           C
ATOM   3061  CG  MET A 323      29.546  14.929  71.611  1.00 31.94           C
ATOM   3062  SD  MET A 323      27.900  14.985  72.382  1.00 37.69           S
ATOM   3063  CE  MET A 323      27.156  13.491  71.748  1.00 52.96           C
ATOM   3064  H   MET A 323      32.076  13.417  71.814  1.00 29.19           H
ATOM   3065  HA  MET A 323      31.892  16.169  71.081  1.00 32.54           H
ATOM   3066  HB2 MET A 323      30.689  14.673  73.426  1.00 28.64           H
ATOM   3067  HB3 MET A 323      30.347  16.342  73.018  1.00 28.64           H
ATOM   3068  HG2 MET A 323      29.549  15.611  70.761  1.00 38.31           H
ATOM   3069  HG3 MET A 323      29.734  13.928  71.241  1.00 38.31           H
ATOM   3070  HE1 MET A 323      26.101  13.463  72.014  1.00 63.53           H
ATOM   3071  HE2 MET A 323      27.258  13.468  70.668  1.00 63.53           H
ATOM   3072  HE3 MET A 323      27.657  12.630  72.182  1.00 63.53           H
ATOM   3073  N   PHE A 324      33.409  15.616  73.987  1.00 23.95           N
ATOM   3074  CA  PHE A 324      34.136  16.220  75.098  1.00 27.37           C
ATOM   3075  C   PHE A 324      35.624  16.424  74.795  1.00 30.09           C
ATOM   3076  O   PHE A 324      36.298  17.069  75.589  1.00 24.88           O
ATOM   3077  CB  PHE A 324      33.877  15.391  76.376  1.00 26.66           C
ATOM   3078  CG  PHE A 324      32.534  15.741  77.010  1.00 30.80           C
ATOM   3079  CD1 PHE A 324      31.336  15.174  76.533  1.00 25.21           C
ATOM   3080  CD2 PHE A 324      32.464  16.749  77.997  1.00 33.51           C
ATOM   3081  CE1 PHE A 324      30.090  15.631  76.987  1.00 29.71           C
ATOM   3082  CE2 PHE A 324      31.208  17.193  78.464  1.00 38.25           C
ATOM   3083  CZ  PHE A 324      30.024  16.633  77.962  1.00 27.30           C
ATOM   3084  H   PHE A 324      33.093  14.664  74.108  1.00 28.72           H
ATOM   3085  HA  PHE A 324      33.726  17.217  75.276  1.00 32.82           H
ATOM   3086  HB2 PHE A 324      33.924  14.326  76.146  1.00 31.96           H
ATOM   3087  HB3 PHE A 324      34.660  15.604  77.102  1.00 31.96           H
ATOM   3088  HD1 PHE A 324      31.349  14.413  75.786  1.00 30.22           H
ATOM   3089  HD2 PHE A 324      33.366  17.214  78.369  1.00 40.19           H
ATOM   3090  HE1 PHE A 324      29.181  15.200  76.594  1.00 35.62           H
ATOM   3091  HE2 PHE A 324      31.151  17.970  79.211  1.00 45.87           H
ATOM   3092  HZ  PHE A 324      29.065  16.972  78.325  1.00 32.74           H
ATOM   3093  N   THR A 325      36.149  15.841  73.702  1.00 29.98           N
ATOM   3094  CA  THR A 325      37.487  16.117  73.174  1.00 27.41           C
ATOM   3095  C   THR A 325      37.409  17.140  72.030  1.00 27.78           C
ATOM   3096  O   THR A 325      38.425  17.435  71.406  1.00 29.44           O
ATOM   3097  CB  THR A 325      38.146  14.844  72.634  1.00 26.83           C
ATOM   3098  OG1 THR A 325      37.333  14.244  71.643  1.00 29.20           O
ATOM   3099  CG2 THR A 325      38.510  13.821  73.701  1.00 21.80           C
ATOM   3100  H   THR A 325      35.549  15.256  73.138  1.00 35.95           H
ATOM   3101  HA  THR A 325      38.126  16.523  73.955  1.00 32.86           H
ATOM   3102  HB  THR A 325      39.081  15.130  72.156  1.00 32.18           H
ATOM   3103  HG1 THR A 325      36.616  13.778  72.086  1.00 35.01           H
ATOM   3104 HG21 THR A 325      39.023  12.982  73.240  1.00 26.14           H
ATOM   3105 HG22 THR A 325      39.167  14.271  74.439  1.00 26.14           H
ATOM   3106 HG23 THR A 325      37.604  13.454  74.167  1.00 26.14           H
ATOM   3107  N   TYR A 326      36.217  17.637  71.699  1.00 29.89           N
ATOM   3108  CA  TYR A 326      35.984  18.608  70.624  1.00 29.64           C
ATOM   3109  C   TYR A 326      36.364  18.067  69.259  1.00 26.58           C
ATOM   3110  O   TYR A 326      36.787  18.827  68.384  1.00 33.47           O
ATOM   3111  CB  TYR A 326      36.657  19.966  70.906  1.00 31.10           C
ATOM   3112  CG  TYR A 326      36.378  20.480  72.292  1.00 31.27           C
ATOM   3113  CD1 TYR A 326      35.091  20.951  72.633  1.00 35.30           C
ATOM   3114  CD2 TYR A 326      37.401  20.429  73.257  1.00 42.87           C
ATOM   3115  CE1 TYR A 326      34.841  21.408  73.937  1.00 38.95           C
ATOM   3116  CE2 TYR A 326      37.150  20.866  74.562  1.00 42.06           C
ATOM   3117  CZ  TYR A 326      35.877  21.369  74.900  1.00 41.03           C
ATOM   3118  OH  TYR A 326      35.661  21.820  76.164  1.00 49.43           O
ATOM   3119  H   TYR A 326      35.412  17.349  72.239  1.00 35.84           H
ATOM   3120  HA  TYR A 326      34.906  18.776  70.600  1.00 35.54           H
ATOM   3121  HB2 TYR A 326      37.733  19.881  70.758  1.00 37.29           H
ATOM   3122  HB3 TYR A 326      36.274  20.690  70.192  1.00 37.29           H
ATOM   3123  HD1 TYR A 326      34.302  20.984  71.895  1.00 42.33           H
ATOM   3124  HD2 TYR A 326      38.378  20.050  73.000  1.00 51.41           H
ATOM   3125  HE1 TYR A 326      33.869  21.799  74.201  1.00 46.71           H
ATOM   3126  HE2 TYR A 326      37.933  20.823  75.305  1.00 50.44           H
ATOM   3127  HH  TYR A 326      36.436  21.722  76.722  1.00 59.29           H
ATOM   3128  N   GLY A 327      36.132  16.760  69.054  1.00 28.48           N
ATOM   3129  CA  GLY A 327      36.240  16.098  67.760  1.00 27.39           C
ATOM   3130  C   GLY A 327      37.556  15.345  67.547  1.00 25.04           C
ATOM   3131  O   GLY A 327      37.933  15.136  66.395  1.00 22.93           O
ATOM   3132  H   GLY A 327      35.760  16.217  69.820  1.00 34.15           H
ATOM   3133  HA2 GLY A 327      35.423  15.382  67.677  1.00 32.85           H
ATOM   3134  HA3 GLY A 327      36.145  16.838  66.966  1.00 32.85           H
ATOM   3135  N   GLN A 328      38.231  14.877  68.605  1.00 24.05           N
ATOM   3136  CA  GLN A 328      39.285  13.900  68.410  1.00 25.03           C
ATOM   3137  C   GLN A 328      38.789  12.618  67.769  1.00 26.63           C
ATOM   3138  O   GLN A 328      37.661  12.203  68.002  1.00 28.08           O
ATOM   3139  CB  GLN A 328      40.064  13.609  69.696  1.00 22.45           C
ATOM   3140  CG  GLN A 328      40.987  14.783  70.049  1.00 25.32           C
ATOM   3141  CD  GLN A 328      42.009  14.431  71.132  1.00 28.69           C
ATOM   3142  OE1 GLN A 328      42.717  13.440  71.050  1.00 35.69           O
ATOM   3143  NE2 GLN A 328      42.137  15.255  72.154  1.00 29.76           N
ATOM   3144  H   GLN A 328      37.904  15.053  69.546  1.00 28.83           H
ATOM   3145  HA  GLN A 328      39.987  14.322  67.704  1.00 30.00           H
ATOM   3146  HB2 GLN A 328      39.385  13.405  70.514  1.00 26.91           H
ATOM   3147  HB3 GLN A 328      40.674  12.717  69.543  1.00 26.91           H
ATOM   3148  HG2 GLN A 328      41.577  14.957  69.160  1.00 30.36           H
ATOM   3149  HG3 GLN A 328      40.406  15.670  70.301  1.00 30.36           H
ATOM   3150 HE21 GLN A 328      41.591  16.101  72.184  1.00 35.69           H
ATOM   3151 HE22 GLN A 328      42.807  15.039  72.876  1.00 35.69           H
ATOM   3152  N   GLU A 329      39.668  12.020  66.957  1.00 27.50           N
ATOM   3153  CA  GLU A 329      39.501  10.707  66.364  1.00 28.96           C
ATOM   3154  C   GLU A 329      39.872   9.609  67.386  1.00 29.67           C
ATOM   3155  O   GLU A 329      41.030   9.535  67.831  1.00 29.18           O
ATOM   3156  CB  GLU A 329      40.370  10.631  65.098  1.00 28.62           C
ATOM   3157  CG  GLU A 329      40.127   9.305  64.369  1.00 32.12           C
ATOM   3158  CD  GLU A 329      40.958   9.144  63.101  1.00 40.94           C
ATOM   3159  OE1 GLU A 329      41.440  10.158  62.556  1.00 37.97           O
ATOM   3160  OE2 GLU A 329      41.137   7.974  62.707  1.00 41.93           O1-
ATOM   3161  H   GLU A 329      40.569  12.456  66.821  1.00 32.98           H
ATOM   3162  HA  GLU A 329      38.465  10.625  66.043  1.00 34.72           H
ATOM   3163  HB2 GLU A 329      40.084  11.454  64.445  1.00 34.31           H
ATOM   3164  HB3 GLU A 329      41.426  10.725  65.347  1.00 34.31           H
ATOM   3165  HG2 GLU A 329      40.302   8.451  65.021  1.00 38.52           H
ATOM   3166  HG3 GLU A 329      39.078   9.240  64.073  1.00 38.52           H
ATOM   3167  N   PRO A 330      38.927   8.725  67.745  1.00 26.77           N
ATOM   3168  CA  PRO A 330      39.225   7.653  68.683  1.00 22.15           C
ATOM   3169  C   PRO A 330      40.181   6.649  68.030  1.00 25.13           C
ATOM   3170  O   PRO A 330      40.005   6.291  66.869  1.00 24.31           O
ATOM   3171  CB  PRO A 330      37.861   6.982  68.931  1.00 23.87           C
ATOM   3172  CG  PRO A 330      37.022   7.318  67.686  1.00 24.62           C
ATOM   3173  CD  PRO A 330      37.527   8.705  67.314  1.00 27.89           C
ATOM   3174  HA  PRO A 330      39.583   8.036  69.639  1.00 26.55           H
ATOM   3175  HB2 PRO A 330      37.894   5.915  69.150  1.00 28.62           H
ATOM   3176  HB3 PRO A 330      37.418   7.508  69.779  1.00 28.62           H
ATOM   3177  HG2 PRO A 330      37.194   6.590  66.894  1.00 29.52           H
ATOM   3178  HG3 PRO A 330      35.959   7.379  67.920  1.00 29.52           H
ATOM   3179  HD2 PRO A 330      37.421   8.808  66.233  1.00 33.45           H
ATOM   3180  HD3 PRO A 330      36.960   9.462  67.859  1.00 33.45           H
ATOM   3181  N   TRP A 331      41.197   6.198  68.771  1.00 26.62           N
ATOM   3182  CA  TRP A 331      42.171   5.187  68.318  1.00 22.58           C
ATOM   3183  C   TRP A 331      42.873   5.610  67.035  1.00 28.05           C
ATOM   3184  O   TRP A 331      43.120   4.773  66.161  1.00 23.38           O
ATOM   3185  CB  TRP A 331      41.523   3.797  68.175  1.00 26.94           C
ATOM   3186  CG  TRP A 331      40.850   3.313  69.410  1.00 23.12           C
ATOM   3187  CD1 TRP A 331      39.522   3.131  69.560  1.00 29.28           C
ATOM   3188  CD2 TRP A 331      41.449   2.997  70.698  1.00 22.34           C
ATOM   3189  NE1 TRP A 331      39.250   2.731  70.848  1.00 27.87           N
ATOM   3190  CE2 TRP A 331      40.406   2.643  71.599  1.00 27.13           C
ATOM   3191  CE3 TRP A 331      42.763   2.995  71.200  1.00 27.76           C
ATOM   3192  CZ2 TRP A 331      40.657   2.311  72.938  1.00 29.76           C
ATOM   3193  CZ3 TRP A 331      43.027   2.700  72.547  1.00 32.99           C
ATOM   3194  CH2 TRP A 331      41.980   2.358  73.413  1.00 33.67           C
ATOM   3195  H   TRP A 331      41.340   6.599  69.686  1.00 31.92           H
ATOM   3196  HA  TRP A 331      42.938   5.107  69.089  1.00 27.07           H
ATOM   3197  HB2 TRP A 331      40.810   3.788  67.351  1.00 32.30           H
ATOM   3198  HB3 TRP A 331      42.328   3.102  67.942  1.00 32.30           H
ATOM   3199  HD1 TRP A 331      38.783   3.303  68.792  1.00 35.11           H
ATOM   3200  HE1 TRP A 331      38.312   2.578  71.192  1.00 33.42           H
ATOM   3201  HE3 TRP A 331      43.579   3.268  70.547  1.00 33.28           H
ATOM   3202  HZ2 TRP A 331      39.844   2.032  73.593  1.00 35.69           H
ATOM   3203  HZ3 TRP A 331      44.039   2.739  72.924  1.00 39.56           H
ATOM   3204  HH2 TRP A 331      42.195   2.127  74.447  1.00 40.37           H
ATOM   3205  N   ILE A 332      43.234   6.901  66.948  1.00 20.09           N
ATOM   3206  CA  ILE A 332      43.832   7.472  65.753  1.00 28.59           C
ATOM   3207  C   ILE A 332      45.056   6.680  65.304  1.00 26.22           C
ATOM   3208  O   ILE A 332      45.965   6.385  66.070  1.00 25.66           O
ATOM   3209  CB  ILE A 332      44.135   8.982  65.944  1.00 24.58           C
ATOM   3210  CG1 ILE A 332      44.720   9.559  64.637  1.00 31.67           C
ATOM   3211  CG2 ILE A 332      45.038   9.261  67.152  1.00 24.30           C
ATOM   3212  CD1 ILE A 332      44.760  11.089  64.549  1.00 35.39           C
ATOM   3213  H   ILE A 332      43.015   7.521  67.712  1.00 24.08           H
ATOM   3214  HA  ILE A 332      43.076   7.402  64.967  1.00 34.29           H
ATOM   3215  HB  ILE A 332      43.182   9.478  66.127  1.00 29.47           H
ATOM   3216 HG12 ILE A 332      45.735   9.185  64.495  1.00 37.97           H
ATOM   3217 HG13 ILE A 332      44.103   9.210  63.807  1.00 37.97           H
ATOM   3218 HG21 ILE A 332      45.110  10.336  67.310  1.00 29.13           H
ATOM   3219 HG22 ILE A 332      44.619   8.831  68.062  1.00 29.13           H
ATOM   3220 HG23 ILE A 332      46.034   8.859  66.983  1.00 29.13           H
ATOM   3221 HD11 ILE A 332      45.152  11.379  63.575  1.00 42.44           H
ATOM   3222 HD12 ILE A 332      43.754  11.495  64.656  1.00 42.44           H
ATOM   3223 HD13 ILE A 332      45.408  11.495  65.324  1.00 42.44           H
ATOM   3224  N   GLY A 333      45.071   6.338  64.020  1.00 29.48           N
ATOM   3225  CA  GLY A 333      46.187   5.669  63.382  1.00 31.31           C
ATOM   3226  C   GLY A 333      46.253   4.166  63.636  1.00 33.38           C
ATOM   3227  O   GLY A 333      47.179   3.534  63.137  1.00 35.69           O
ATOM   3228  H   GLY A 333      44.279   6.584  63.444  1.00 35.34           H
ATOM   3229  HA2 GLY A 333      46.099   5.822  62.308  1.00 37.55           H
ATOM   3230  HA3 GLY A 333      47.111   6.117  63.746  1.00 37.55           H
ATOM   3231  N   LEU A 334      45.304   3.588  64.379  1.00 30.33           N
ATOM   3232  CA  LEU A 334      45.246   2.150  64.609  1.00 31.58           C
ATOM   3233  C   LEU A 334      44.278   1.508  63.611  1.00 34.69           C
ATOM   3234  O   LEU A 334      43.241   2.085  63.281  1.00 29.51           O
ATOM   3235  CB  LEU A 334      44.802   1.839  66.051  1.00 32.75           C
ATOM   3236  CG  LEU A 334      45.607   2.480  67.215  1.00 34.53           C
ATOM   3237  CD1 LEU A 334      45.337   1.675  68.492  1.00 33.36           C
ATOM   3238  CD2 LEU A 334      47.112   2.594  67.026  1.00 40.30           C
ATOM   3239  H   LEU A 334      44.554   4.155  64.755  1.00 36.37           H
ATOM   3240  HA  LEU A 334      46.234   1.718  64.474  1.00 37.87           H
ATOM   3241  HB2 LEU A 334      43.759   2.136  66.156  1.00 39.27           H
ATOM   3242  HB3 LEU A 334      44.812   0.762  66.170  1.00 39.27           H
ATOM   3243  HG  LEU A 334      45.233   3.491  67.383  1.00 41.40           H
ATOM   3244 HD11 LEU A 334      45.739   2.203  69.356  1.00 40.00           H
ATOM   3245 HD12 LEU A 334      44.263   1.552  68.632  1.00 40.00           H
ATOM   3246 HD13 LEU A 334      45.804   0.694  68.412  1.00 40.00           H
ATOM   3247 HD21 LEU A 334      47.562   2.999  67.932  1.00 48.33           H
ATOM   3248 HD22 LEU A 334      47.538   1.614  66.807  1.00 48.33           H
ATOM   3249 HD23 LEU A 334      47.329   3.279  66.206  1.00 48.33           H
ATOM   3250  N   ASN A 335      44.592   0.289  63.149  1.00 32.82           N
ATOM   3251  CA  ASN A 335      43.667  -0.507  62.342  1.00 32.05           C
ATOM   3252  C   ASN A 335      42.729  -1.316  63.243  1.00 32.29           C
ATOM   3253  O   ASN A 335      42.916  -1.396  64.462  1.00 31.00           O
ATOM   3254  CB  ASN A 335      44.453  -1.349  61.299  1.00 39.71           C
ATOM   3255  CG  ASN A 335      45.380  -2.393  61.927  1.00 41.32           C
ATOM   3256  OD1 ASN A 335      45.015  -3.101  62.860  1.00 38.38           O
ATOM   3257  ND2 ASN A 335      46.562  -2.579  61.360  1.00 38.79           N
ATOM   3258  H   ASN A 335      45.463  -0.133  63.437  1.00 39.35           H
ATOM   3259  HA  ASN A 335      43.036   0.167  61.763  1.00 38.43           H
ATOM   3260  HB2 ASN A 335      43.713  -1.884  60.705  1.00 47.63           H
ATOM   3261  HB3 ASN A 335      45.017  -0.692  60.637  1.00 47.63           H
ATOM   3262 HD21 ASN A 335      47.176  -3.288  61.730  1.00 46.52           H
ATOM   3263 HD22 ASN A 335      46.850  -2.003  60.586  1.00 46.52           H
ATOM   3264  N   GLY A 336      41.677  -1.888  62.647  1.00 27.89           N
ATOM   3265  CA  GLY A 336      40.610  -2.563  63.385  1.00 40.67           C
ATOM   3266  C   GLY A 336      41.136  -3.729  64.233  1.00 37.35           C
ATOM   3267  O   GLY A 336      40.579  -4.035  65.287  1.00 35.22           O
ATOM   3268  H   GLY A 336      41.573  -1.785  61.648  1.00 33.44           H
ATOM   3269  HA2 GLY A 336      40.154  -1.835  64.056  1.00 48.78           H
ATOM   3270  HA3 GLY A 336      39.851  -2.925  62.691  1.00 48.78           H
ATOM   3271  N   SER A 337      42.217  -4.365  63.781  1.00 36.68           N
ATOM   3272  CA  SER A 337      42.820  -5.497  64.464  1.00 43.46           C
ATOM   3273  C   SER A 337      43.489  -5.040  65.758  1.00 37.88           C
ATOM   3274  O   SER A 337      43.328  -5.662  66.811  1.00 39.49           O
ATOM   3275  CB  SER A 337      43.802  -6.187  63.504  1.00 39.19           C
ATOM   3276  OG  SER A 337      44.412  -7.264  64.173  1.00 43.61           O
ATOM   3277  H   SER A 337      42.678  -4.016  62.953  1.00 43.99           H
ATOM   3278  HA  SER A 337      42.033  -6.208  64.712  1.00 52.12           H
ATOM   3279  HB2 SER A 337      43.259  -6.560  62.635  1.00 47.00           H
ATOM   3280  HB3 SER A 337      44.570  -5.493  63.171  1.00 47.00           H
ATOM   3281  HG  SER A 337      44.968  -7.735  63.548  1.00 52.31           H
ATOM   3282  N   GLN A 338      44.253  -3.955  65.700  1.00 33.77           N
ATOM   3283  CA  GLN A 338      44.972  -3.520  66.881  1.00 32.23           C
ATOM   3284  C   GLN A 338      44.022  -2.830  67.886  1.00 34.43           C
ATOM   3285  O   GLN A 338      44.214  -2.979  69.087  1.00 33.57           O
ATOM   3286  CB  GLN A 338      46.234  -2.782  66.464  1.00 36.44           C
ATOM   3287  CG  GLN A 338      46.242  -1.543  65.757  1.00 41.68           C
ATOM   3288  CD  GLN A 338      47.401  -1.271  64.793  1.00 34.88           C
ATOM   3289  OE1 GLN A 338      47.265  -0.433  63.926  1.00 38.26           O
ATOM   3290  NE2 GLN A 338      48.554  -1.915  64.926  1.00 48.40           N
ATOM   3291  H   GLN A 338      44.361  -3.444  64.835  1.00 40.50           H
ATOM   3292  HA  GLN A 338      45.297  -4.426  67.392  1.00 38.65           H
ATOM   3293  HB2 GLN A 338      46.861  -2.639  67.336  1.00 43.71           H
ATOM   3294  HB3 GLN A 338      46.777  -3.444  65.784  1.00 43.71           H
ATOM   3295  HG2 GLN A 338      45.307  -1.415  65.223  1.00 49.99           H
ATOM   3296  HG3 GLN A 338      46.263  -0.760  66.512  1.00 49.99           H
ATOM   3297 HE21 GLN A 338      48.678  -2.592  65.663  1.00 58.05           H
ATOM   3298 HE22 GLN A 338      49.312  -1.700  64.298  1.00 58.05           H
ATOM   3299  N   ILE A 339      42.924  -2.209  67.426  1.00 35.00           N
ATOM   3300  CA  ILE A 339      41.861  -1.702  68.285  1.00 24.84           C
ATOM   3301  C   ILE A 339      41.224  -2.857  69.064  1.00 34.81           C
ATOM   3302  O   ILE A 339      41.071  -2.747  70.281  1.00 26.75           O
ATOM   3303  CB  ILE A 339      40.814  -0.926  67.471  1.00 25.37           C
ATOM   3304  CG1 ILE A 339      41.452   0.363  66.923  1.00 27.41           C
ATOM   3305  CG2 ILE A 339      39.569  -0.624  68.342  1.00 26.52           C
ATOM   3306  CD1 ILE A 339      40.625   1.059  65.834  1.00 28.80           C
ATOM   3307  H   ILE A 339      42.780  -2.142  66.427  1.00 41.97           H
ATOM   3308  HA  ILE A 339      42.305  -1.012  69.003  1.00 29.78           H
ATOM   3309  HB  ILE A 339      40.502  -1.545  66.630  1.00 30.41           H
ATOM   3310 HG12 ILE A 339      41.606   1.044  67.752  1.00 32.86           H
ATOM   3311 HG13 ILE A 339      42.430   0.145  66.504  1.00 32.86           H
ATOM   3312 HG21 ILE A 339      38.859  -0.006  67.796  1.00 31.80           H
ATOM   3313 HG22 ILE A 339      39.055  -1.547  68.613  1.00 31.80           H
ATOM   3314 HG23 ILE A 339      39.858  -0.098  69.253  1.00 31.80           H
ATOM   3315 HD11 ILE A 339      41.174   1.927  65.467  1.00 34.54           H
ATOM   3316 HD12 ILE A 339      40.448   0.376  65.004  1.00 34.54           H
ATOM   3317 HD13 ILE A 339      39.677   1.384  66.240  1.00 34.54           H
ATOM   3318  N   LEU A 340      40.864  -3.947  68.367  1.00 28.67           N
ATOM   3319  CA  LEU A 340      40.240  -5.113  68.996  1.00 33.99           C
ATOM   3320  C   LEU A 340      41.136  -5.647  70.098  1.00 32.32           C
ATOM   3321  O   LEU A 340      40.651  -5.883  71.199  1.00 29.22           O
ATOM   3322  CB  LEU A 340      39.918  -6.221  67.969  1.00 29.58           C
ATOM   3323  CG  LEU A 340      39.360  -7.511  68.603  1.00 26.39           C
ATOM   3324  CD1 LEU A 340      38.085  -7.320  69.426  1.00 34.09           C
ATOM   3325  CD2 LEU A 340      39.052  -8.534  67.505  1.00 32.89           C
ATOM   3326  H   LEU A 340      41.017  -3.965  67.367  1.00 34.38           H
ATOM   3327  HA  LEU A 340      39.305  -4.775  69.438  1.00 40.77           H
ATOM   3328  HB2 LEU A 340      39.181  -5.833  67.265  1.00 35.46           H
ATOM   3329  HB3 LEU A 340      40.825  -6.464  67.415  1.00 35.46           H
ATOM   3330  HG  LEU A 340      40.108  -7.956  69.257  1.00 31.65           H
ATOM   3331 HD11 LEU A 340      37.849  -8.246  69.952  1.00 40.88           H
ATOM   3332 HD12 LEU A 340      38.213  -6.536  70.165  1.00 40.88           H
ATOM   3333 HD13 LEU A 340      37.253  -7.061  68.775  1.00 40.88           H
ATOM   3334 HD21 LEU A 340      38.749  -9.480  67.955  1.00 39.45           H
ATOM   3335 HD22 LEU A 340      38.245  -8.167  66.868  1.00 39.45           H
ATOM   3336 HD23 LEU A 340      39.942  -8.705  66.901  1.00 39.45           H
ATOM   3337  N   HIS A 341      42.436  -5.818  69.807  1.00 28.03           N
ATOM   3338  CA  HIS A 341      43.376  -6.334  70.796  1.00 34.66           C
ATOM   3339  C   HIS A 341      43.440  -5.431  72.028  1.00 29.85           C
ATOM   3340  O   HIS A 341      43.382  -5.942  73.144  1.00 33.47           O
ATOM   3341  CB  HIS A 341      44.746  -6.611  70.141  1.00 35.18           C
ATOM   3342  CG  HIS A 341      45.793  -7.100  71.117  1.00 38.09           C
ATOM   3343  ND1 HIS A 341      45.868  -8.392  71.646  1.00 51.75           N
ATOM   3344  CD2 HIS A 341      46.824  -6.352  71.619  1.00 47.50           C
ATOM   3345  CE1 HIS A 341      46.893  -8.365  72.516  1.00 39.16           C
ATOM   3346  NE2 HIS A 341      47.506  -7.166  72.492  1.00 53.53           N
ATOM   3347  H   HIS A 341      42.770  -5.614  68.876  1.00 33.61           H
ATOM   3348  HA  HIS A 341      42.990  -7.295  71.142  1.00 41.57           H
ATOM   3349  HB2 HIS A 341      45.111  -5.694  69.675  1.00 42.19           H
ATOM   3350  HB3 HIS A 341      44.617  -7.363  69.363  1.00 42.19           H
ATOM   3351  HD2 HIS A 341      47.053  -5.318  71.400  1.00 56.98           H
ATOM   3352  HE1 HIS A 341      47.061  -9.110  73.280  1.00 46.97           H
ATOM   3353  HE2 HIS A 341      48.224  -6.858  73.136  1.00 64.21           H
ATOM   3354  N   LYS A 342      43.493  -4.102  71.842  1.00 31.52           N
ATOM   3355  CA  LYS A 342      43.455  -3.126  72.930  1.00 29.52           C
ATOM   3356  C   LYS A 342      42.214  -3.204  73.809  1.00 30.18           C
ATOM   3357  O   LYS A 342      42.350  -3.294  75.030  1.00 34.72           O
ATOM   3358  CB  LYS A 342      43.652  -1.696  72.394  1.00 35.82           C
ATOM   3359  CG  LYS A 342      45.152  -1.491  72.238  1.00 40.60           C
ATOM   3360  CD  LYS A 342      45.554  -0.093  71.782  1.00 44.87           C
ATOM   3361  CE  LYS A 342      46.889   0.292  72.440  1.00 53.29           C
ATOM   3362  NZ  LYS A 342      47.924  -0.744  72.266  1.00 52.86           N1+
ATOM   3363  H   LYS A 342      43.527  -3.746  70.897  1.00 37.79           H
ATOM   3364  HA  LYS A 342      44.285  -3.359  73.600  1.00 35.40           H
ATOM   3365  HB2 LYS A 342      43.121  -1.532  71.457  1.00 42.95           H
ATOM   3366  HB3 LYS A 342      43.298  -0.981  73.137  1.00 42.95           H
ATOM   3367  HG2 LYS A 342      45.611  -1.686  73.209  1.00 48.69           H
ATOM   3368  HG3 LYS A 342      45.527  -2.216  71.518  1.00 48.69           H
ATOM   3369  HD2 LYS A 342      45.666  -0.085  70.700  1.00 53.81           H
ATOM   3370  HD3 LYS A 342      44.790   0.625  72.070  1.00 53.81           H
ATOM   3371  HE2 LYS A 342      47.242   1.244  72.044  1.00 63.92           H
ATOM   3372  HE3 LYS A 342      46.711   0.411  73.507  1.00 63.92           H
ATOM   3373  HZ1 LYS A 342      48.812  -0.400  72.596  1.00 63.41           H
ATOM   3374  HZ2 LYS A 342      47.672  -1.557  72.820  1.00 63.41           H
ATOM   3375  HZ3 LYS A 342      47.991  -1.003  71.294  1.00 63.41           H
ATOM   3376  N   ILE A 343      41.019  -3.212  73.209  1.00 31.95           N
ATOM   3377  CA  ILE A 343      39.770  -3.115  73.962  1.00 31.88           C
ATOM   3378  C   ILE A 343      39.344  -4.460  74.565  1.00 32.39           C
ATOM   3379  O   ILE A 343      38.709  -4.472  75.613  1.00 33.92           O
ATOM   3380  CB  ILE A 343      38.659  -2.440  73.129  1.00 28.17           C
ATOM   3381  CG1 ILE A 343      38.134  -3.324  71.977  1.00 32.92           C
ATOM   3382  CG2 ILE A 343      39.120  -1.039  72.647  1.00 22.24           C
ATOM   3383  CD1 ILE A 343      36.997  -2.676  71.189  1.00 24.79           C
ATOM   3384  H   ILE A 343      40.975  -3.172  72.200  1.00 38.32           H
ATOM   3385  HA  ILE A 343      39.956  -2.448  74.806  1.00 38.23           H
ATOM   3386  HB  ILE A 343      37.817  -2.277  73.803  1.00 33.77           H
ATOM   3387 HG12 ILE A 343      38.944  -3.550  71.291  1.00 39.47           H
ATOM   3388 HG13 ILE A 343      37.761  -4.267  72.374  1.00 39.47           H
ATOM   3389 HG21 ILE A 343      38.275  -0.480  72.243  1.00 26.66           H
ATOM   3390 HG22 ILE A 343      39.514  -0.469  73.486  1.00 26.66           H
ATOM   3391 HG23 ILE A 343      39.897  -1.109  71.888  1.00 26.66           H
ATOM   3392 HD11 ILE A 343      36.542  -3.426  70.547  1.00 29.72           H
ATOM   3393 HD12 ILE A 343      36.241  -2.288  71.866  1.00 29.72           H
ATOM   3394 HD13 ILE A 343      37.387  -1.871  70.568  1.00 29.72           H
ATOM   3395  N   ASP A 344      39.664  -5.574  73.901  1.00 34.80           N
ATOM   3396  CA  ASP A 344      39.199  -6.918  74.236  1.00 34.59           C
ATOM   3397  C   ASP A 344      40.206  -7.626  75.159  1.00 32.71           C
ATOM   3398  O   ASP A 344      39.794  -8.130  76.203  1.00 44.17           O
ATOM   3399  CB  ASP A 344      38.979  -7.700  72.940  1.00 35.61           C
ATOM   3400  CG  ASP A 344      38.322  -9.068  73.109  1.00 48.41           C
ATOM   3401  OD1 ASP A 344      37.355  -9.164  73.895  1.00 49.90           O
ATOM   3402  OD2 ASP A 344      38.747  -9.998  72.386  1.00 44.40           O1-
ATOM   3403  H   ASP A 344      40.202  -5.480  73.050  1.00 41.73           H
ATOM   3404  HA  ASP A 344      38.237  -6.835  74.745  1.00 41.49           H
ATOM   3405  HB2 ASP A 344      38.299  -7.105  72.333  1.00 42.71           H
ATOM   3406  HB3 ASP A 344      39.915  -7.832  72.401  1.00 42.71           H
ATOM   3407  N   LYS A 345      41.503  -7.663  74.784  1.00 34.08           N
ATOM   3408  CA  LYS A 345      42.549  -8.429  75.471  1.00 30.76           C
ATOM   3409  C   LYS A 345      43.263  -7.615  76.543  1.00 32.92           C
ATOM   3410  O   LYS A 345      43.541  -8.157  77.610  1.00 34.59           O
ATOM   3411  CB  LYS A 345      43.583  -9.012  74.482  1.00 32.38           C
ATOM   3412  CG  LYS A 345      43.009 -10.031  73.478  1.00 40.95           C
ATOM   3413  CD  LYS A 345      43.978 -11.208  73.299  0.48 36.99           C
ATOM   3414  CE  LYS A 345      43.512 -12.214  72.249  0.25 36.15           C
ATOM   3415  NZ  LYS A 345      42.203 -12.788  72.604  0.62 30.98           N1+
ATOM   3416  H   LYS A 345      41.779  -7.165  73.948  1.00 40.87           H
ATOM   3417  HA  LYS A 345      42.079  -9.265  75.989  1.00 36.88           H
ATOM   3418  HB2 LYS A 345      44.060  -8.207  73.928  1.00 38.83           H
ATOM   3419  HB3 LYS A 345      44.366  -9.493  75.069  1.00 38.83           H
ATOM   3420  HG2 LYS A 345      42.072 -10.423  73.873  1.00 49.11           H
ATOM   3421  HG3 LYS A 345      42.812  -9.543  72.522  1.00 49.11           H
ATOM   3422  HD2 LYS A 345      44.955 -10.825  72.999  0.63 44.36           H
ATOM   3423  HD3 LYS A 345      44.091 -11.724  74.254  0.44 44.36           H
ATOM   3424  HE2 LYS A 345      43.454 -11.727  71.275  1.00 43.36           H
ATOM   3425  HE3 LYS A 345      44.248 -13.016  72.195  1.00 43.36           H
ATOM   3426  HZ1 LYS A 345      41.872 -13.388  71.862  1.00 37.15           H
ATOM   3427  HZ2 LYS A 345      42.280 -13.311  73.465  0.00 37.15           H
ATOM   3428  HZ3 LYS A 345      41.537 -12.037  72.736  0.00 37.15           H
ATOM   3429  N   GLU A 346      43.596  -6.357  76.247  1.00 31.70           N
ATOM   3430  CA  GLU A 346      44.312  -5.475  77.164  1.00 31.51           C
ATOM   3431  C   GLU A 346      43.352  -4.673  78.056  1.00 32.10           C
ATOM   3432  O   GLU A 346      43.821  -3.948  78.927  1.00 41.20           O
ATOM   3433  CB  GLU A 346      45.273  -4.548  76.403  1.00 34.18           C
ATOM   3434  CG  GLU A 346      46.321  -5.289  75.542  1.00 35.86           C
ATOM   3435  CD  GLU A 346      47.376  -4.344  74.950  1.00 32.56           C
ATOM   3436  OE1 GLU A 346      47.048  -3.589  74.007  1.00 44.68           O
ATOM   3437  OE2 GLU A 346      48.536  -4.433  75.400  1.00 63.62           O1-
ATOM   3438  H   GLU A 346      43.379  -5.996  75.328  1.00 38.01           H
ATOM   3439  HA  GLU A 346      44.930  -6.085  77.822  1.00 37.78           H
ATOM   3440  HB2 GLU A 346      44.693  -3.884  75.767  1.00 40.99           H
ATOM   3441  HB3 GLU A 346      45.803  -3.932  77.129  1.00 40.99           H
ATOM   3442  HG2 GLU A 346      46.802  -6.054  76.150  1.00 43.00           H
ATOM   3443  HG3 GLU A 346      45.777  -5.747  74.715  1.00 43.00           H
ATOM   3444  N   GLY A 347      42.026  -4.743  77.824  1.00 34.31           N
ATOM   3445  CA  GLY A 347      41.022  -4.001  78.584  1.00 31.13           C
ATOM   3446  C   GLY A 347      41.196  -2.470  78.522  1.00 30.19           C
ATOM   3447  O   GLY A 347      40.654  -1.789  79.384  1.00 28.42           O
ATOM   3448  H   GLY A 347      41.701  -5.323  77.063  1.00 41.14           H
ATOM   3449  HA2 GLY A 347      40.031  -4.262  78.217  1.00 37.33           H
ATOM   3450  HA3 GLY A 347      41.112  -4.297  79.629  1.00 37.33           H
ATOM   3451  N   GLU A 348      41.946  -1.936  77.541  1.00 29.18           N
ATOM   3452  CA  GLU A 348      42.251  -0.528  77.432  1.00 31.74           C
ATOM   3453  C   GLU A 348      41.003   0.255  76.981  1.00 31.55           C
ATOM   3454  O   GLU A 348      40.192  -0.230  76.187  1.00 29.60           O
ATOM   3455  CB  GLU A 348      43.422  -0.346  76.452  1.00 35.24           C
ATOM   3456  CG  GLU A 348      44.146   1.001  76.676  1.00 46.31           C
ATOM   3457  CD  GLU A 348      45.335   1.198  75.727  1.00 59.51           C
ATOM   3458  OE1 GLU A 348      46.161   0.260  75.656  1.00 53.65           O
ATOM   3459  OE2 GLU A 348      45.418   2.283  75.099  1.00 48.94           O1-
ATOM   3460  H   GLU A 348      42.351  -2.544  76.845  1.00 34.99           H
ATOM   3461  HA  GLU A 348      42.573  -0.173  78.411  1.00 38.06           H
ATOM   3462  HB2 GLU A 348      44.131  -1.163  76.586  1.00 42.26           H
ATOM   3463  HB3 GLU A 348      43.049  -0.383  75.429  1.00 42.26           H
ATOM   3464  HG2 GLU A 348      43.454   1.841  76.603  1.00 55.55           H
ATOM   3465  HG3 GLU A 348      44.556   0.961  77.687  1.00 55.55           H
ATOM   3466  N   ARG A 349      40.847   1.477  77.495  1.00 33.83           N
ATOM   3467  CA  ARG A 349      39.729   2.381  77.186  1.00 32.52           C
ATOM   3468  C   ARG A 349      40.285   3.738  76.757  1.00 31.83           C
ATOM   3469  O   ARG A 349      41.403   4.106  77.119  1.00 32.08           O
ATOM   3470  CB  ARG A 349      38.807   2.510  78.425  1.00 28.99           C
ATOM   3471  CG  ARG A 349      38.163   1.169  78.865  1.00 29.02           C
ATOM   3472  CD  ARG A 349      37.191   0.690  77.773  1.00 23.01           C
ATOM   3473  NE  ARG A 349      36.482  -0.546  78.135  1.00 27.73           N
ATOM   3474  CZ  ARG A 349      36.828  -1.787  77.790  1.00 24.22           C
ATOM   3475  NH1 ARG A 349      37.941  -2.032  77.094  1.00 28.19           N
ATOM   3476  NH2 ARG A 349      36.044  -2.798  78.157  1.00 29.92           N1+
ATOM   3477  H   ARG A 349      41.539   1.814  78.150  1.00 40.57           H
ATOM   3478  HA  ARG A 349      39.147   1.994  76.354  1.00 39.00           H
ATOM   3479  HB2 ARG A 349      39.377   2.917  79.262  1.00 34.76           H
ATOM   3480  HB3 ARG A 349      38.009   3.217  78.198  1.00 34.76           H
ATOM   3481  HG2 ARG A 349      38.924   0.417  79.059  1.00 34.79           H
ATOM   3482  HG3 ARG A 349      37.604   1.334  79.785  1.00 34.79           H
ATOM   3483  HD2 ARG A 349      36.449   1.470  77.619  1.00 27.58           H
ATOM   3484  HD3 ARG A 349      37.720   0.548  76.833  1.00 27.58           H
ATOM   3485  HE  ARG A 349      35.646  -0.437  78.695  1.00 33.25           H
ATOM   3486 HH11 ARG A 349      38.551  -1.269  76.831  1.00 33.80           H
ATOM   3487 HH12 ARG A 349      38.185  -2.979  76.844  1.00 33.80           H
ATOM   3488 HH21 ARG A 349      35.194  -2.605  78.669  1.00 35.87           H
ATOM   3489 HH22 ARG A 349      36.303  -3.747  77.932  1.00 35.87           H
ATOM   3490  N   LEU A 350      39.493   4.507  76.006  1.00 29.72           N
ATOM   3491  CA  LEU A 350      39.829   5.888  75.702  1.00 29.17           C
ATOM   3492  C   LEU A 350      39.962   6.673  77.036  1.00 29.10           C
ATOM   3493  O   LEU A 350      39.191   6.425  77.971  1.00 36.96           O
ATOM   3494  CB  LEU A 350      38.752   6.466  74.769  1.00 26.77           C
ATOM   3495  CG  LEU A 350      38.608   5.781  73.388  1.00 29.00           C
ATOM   3496  CD1 LEU A 350      37.326   6.255  72.672  1.00 27.04           C
ATOM   3497  CD2 LEU A 350      39.800   6.072  72.476  1.00 26.05           C
ATOM   3498  H   LEU A 350      38.581   4.168  75.740  1.00 35.64           H
ATOM   3499  HA  LEU A 350      40.777   5.899  75.169  1.00 34.98           H
ATOM   3500  HB2 LEU A 350      37.799   6.383  75.287  1.00 32.09           H
ATOM   3501  HB3 LEU A 350      38.955   7.522  74.612  1.00 32.09           H
ATOM   3502  HG  LEU A 350      38.552   4.700  73.519  1.00 34.77           H
ATOM   3503 HD11 LEU A 350      37.209   5.720  71.730  1.00 32.42           H
ATOM   3504 HD12 LEU A 350      36.455   6.056  73.297  1.00 32.42           H
ATOM   3505 HD13 LEU A 350      37.382   7.324  72.464  1.00 32.42           H
ATOM   3506 HD21 LEU A 350      39.623   5.647  71.486  1.00 31.23           H
ATOM   3507 HD22 LEU A 350      39.942   7.149  72.369  1.00 31.23           H
ATOM   3508 HD23 LEU A 350      40.706   5.630  72.894  1.00 31.23           H
ATOM   3509  N   PRO A 351      40.920   7.611  77.155  1.00 36.12           N
ATOM   3510  CA  PRO A 351      41.199   8.313  78.419  1.00 31.76           C
ATOM   3511  C   PRO A 351      40.245   9.485  78.649  1.00 30.05           C
ATOM   3512  O   PRO A 351      39.611   9.946  77.701  1.00 33.93           O
ATOM   3513  CB  PRO A 351      42.620   8.849  78.220  1.00 39.12           C
ATOM   3514  CG  PRO A 351      42.689   9.129  76.719  1.00 35.88           C
ATOM   3515  CD  PRO A 351      41.881   7.967  76.122  1.00 31.36           C
ATOM   3516  HA  PRO A 351      41.249   7.630  79.267  1.00 38.08           H
ATOM   3517  HB2 PRO A 351      42.871   9.722  78.824  1.00 46.91           H
ATOM   3518  HB3 PRO A 351      43.306   8.032  78.450  1.00 46.91           H
ATOM   3519  HG2 PRO A 351      42.242  10.097  76.489  1.00 43.03           H
ATOM   3520  HG3 PRO A 351      43.718   9.082  76.359  1.00 43.03           H
ATOM   3521  HD2 PRO A 351      41.389   8.302  75.209  1.00 37.60           H
ATOM   3522  HD3 PRO A 351      42.550   7.125  75.945  1.00 37.60           H
ATOM   3523  N   ARG A 352      40.144   9.982  79.894  1.00 34.59           N
ATOM   3524  CA  ARG A 352      39.281  11.107  80.230  1.00 38.49           C
ATOM   3525  C   ARG A 352      39.744  12.296  79.377  1.00 35.21           C
ATOM   3526  O   ARG A 352      40.911  12.656  79.461  1.00 36.25           O
ATOM   3527  CB  ARG A 352      39.300  11.407  81.754  1.00 33.60           C
ATOM   3528  CG  ARG A 352      38.416  12.610  82.173  1.00 37.04           C
ATOM   3529  CD  ARG A 352      38.293  12.882  83.695  1.00 43.05           C
ATOM   3530  NE  ARG A 352      39.608  13.106  84.334  1.00 51.46           N
ATOM   3531  CZ  ARG A 352      40.136  12.385  85.341  1.00 62.09           C
ATOM   3532  NH1 ARG A 352      39.391  11.598  86.110  1.00 50.59           N
ATOM   3533  NH2 ARG A 352      41.442  12.438  85.607  1.00 68.68           N1+
ATOM   3534  H   ARG A 352      40.683   9.567  80.639  1.00 41.48           H
ATOM   3535  HA  ARG A 352      38.263  10.834  79.969  1.00 46.16           H
ATOM   3536  HB2 ARG A 352      38.962  10.525  82.291  1.00 40.29           H
ATOM   3537  HB3 ARG A 352      40.330  11.610  82.050  1.00 40.29           H
ATOM   3538  HG2 ARG A 352      38.807  13.511  81.708  1.00 44.42           H
ATOM   3539  HG3 ARG A 352      37.411  12.447  81.786  1.00 44.42           H
ATOM   3540  HD2 ARG A 352      37.647  13.732  83.901  1.00 51.63           H
ATOM   3541  HD3 ARG A 352      37.822  11.998  84.125  1.00 51.63           H
ATOM   3542  HE  ARG A 352      40.239  13.702  83.818  1.00 61.73           H
ATOM   3543 HH11 ARG A 352      38.392  11.552  85.966  1.00 60.68           H
ATOM   3544 HH12 ARG A 352      39.803  11.068  86.861  1.00 60.68           H
ATOM   3545 HH21 ARG A 352      42.049  13.025  85.055  1.00 82.39           H
ATOM   3546 HH22 ARG A 352      41.820  11.891  86.365  1.00 82.39           H
ATOM   3547  N   PRO A 353      38.870  12.902  78.557  1.00 33.49           N
ATOM   3548  CA  PRO A 353      39.216  14.133  77.848  1.00 36.31           C
ATOM   3549  C   PRO A 353      39.626  15.208  78.856  1.00 36.35           C
ATOM   3550  O   PRO A 353      39.087  15.234  79.961  1.00 35.34           O
ATOM   3551  CB  PRO A 353      37.924  14.559  77.139  1.00 29.95           C
ATOM   3552  CG  PRO A 353      37.155  13.250  77.007  1.00 35.33           C
ATOM   3553  CD  PRO A 353      37.496  12.517  78.298  1.00 37.39           C
ATOM   3554  HA  PRO A 353      39.965  13.943  77.081  1.00 43.54           H
ATOM   3555  HB2 PRO A 353      37.376  15.225  77.797  1.00 35.91           H
ATOM   3556  HB3 PRO A 353      38.075  15.072  76.194  1.00 35.91           H
ATOM   3557  HG2 PRO A 353      36.081  13.423  76.956  1.00 42.37           H
ATOM   3558  HG3 PRO A 353      37.500  12.682  76.147  1.00 42.37           H
ATOM   3559  HD2 PRO A 353      36.845  12.852  79.105  1.00 44.84           H
ATOM   3560  HD3 PRO A 353      37.397  11.448  78.110  1.00 44.84           H
ATOM   3561  N   GLU A 354      40.558  16.083  78.474  1.00 37.44           N
ATOM   3562  CA  GLU A 354      41.025  17.179  79.311  1.00 39.49           C
ATOM   3563  C   GLU A 354      39.794  17.997  79.753  1.00 37.33           C
ATOM   3564  O   GLU A 354      38.901  18.295  78.955  1.00 39.42           O
ATOM   3565  CB  GLU A 354      42.099  17.981  78.535  1.00 46.05           C
ATOM   3566  CG  GLU A 354      42.901  18.949  79.430  0.85 47.89           C
ATOM   3567  CD  GLU A 354      44.017  19.707  78.692  0.17 47.53           C
ATOM   3568  OE1 GLU A 354      44.732  19.071  77.881  0.76 46.53           O
ATOM   3569  OE2 GLU A 354      44.158  20.921  78.957  0.83 49.35           O1-
ATOM   3570  H   GLU A 354      40.937  16.023  77.543  1.00 44.90           H
ATOM   3571  HA  GLU A 354      41.504  16.758  80.195  1.00 47.36           H
ATOM   3572  HB2 GLU A 354      42.795  17.277  78.076  1.00 55.24           H
ATOM   3573  HB3 GLU A 354      41.620  18.552  77.739  1.00 55.24           H
ATOM   3574  HG2 GLU A 354      42.237  19.649  79.936  0.31 57.44           H
ATOM   3575  HG3 GLU A 354      43.385  18.334  80.189  1.00 57.44           H
ATOM   3576  N   ASP A 355      39.704  18.283  81.052  1.00 37.60           N
ATOM   3577  CA  ASP A 355      38.632  19.099  81.633  1.00 43.76           C
ATOM   3578  C   ASP A 355      37.215  18.485  81.503  1.00 45.21           C
ATOM   3579  O   ASP A 355      36.224  19.155  81.788  1.00 45.81           O
ATOM   3580  CB  ASP A 355      38.686  20.534  81.067  1.00 62.72           C
ATOM   3581  CG  ASP A 355      40.063  21.197  81.138  1.00 61.36           C
ATOM   3582  OD1 ASP A 355      40.812  20.911  82.103  1.00 66.31           O
ATOM   3583  OD2 ASP A 355      40.330  22.003  80.217  1.00 66.84           O1-
ATOM   3584  H   ASP A 355      40.485  18.064  81.652  1.00 45.10           H
ATOM   3585  HA  ASP A 355      38.834  19.167  82.702  1.00 52.48           H
ATOM   3586  HB2 ASP A 355      38.294  20.583  80.050  1.00 75.24           H
ATOM   3587  HB3 ASP A 355      38.025  21.146  81.684  1.00 75.24           H
ATOM   3588  N   CYS A 356      37.084  17.211  81.099  1.00 49.84           N
ATOM   3589  CA  CYS A 356      35.805  16.511  81.133  1.00 38.78           C
ATOM   3590  C   CYS A 356      35.468  16.234  82.597  1.00 34.99           C
ATOM   3591  O   CYS A 356      36.260  15.595  83.295  1.00 38.93           O
ATOM   3592  CB  CYS A 356      35.887  15.217  80.320  1.00 38.56           C
ATOM   3593  SG  CYS A 356      34.387  14.218  80.453  1.00 40.17           S
ATOM   3594  H   CYS A 356      37.907  16.693  80.824  1.00 59.78           H
ATOM   3595  HA  CYS A 356      35.055  17.142  80.661  1.00 46.51           H
ATOM   3596  HB2 CYS A 356      35.997  15.491  79.276  1.00 46.25           H
ATOM   3597  HB3 CYS A 356      36.745  14.629  80.645  1.00 46.25           H
ATOM   3598  HG  CYS A 356      34.521  13.910  81.749  1.00 48.18           H
ATOM   3599  N   PRO A 357      34.300  16.653  83.087  1.00 30.30           N
ATOM   3600  CA  PRO A 357      33.958  16.376  84.479  1.00 34.41           C
ATOM   3601  C   PRO A 357      33.799  14.868  84.695  1.00 32.72           C
ATOM   3602  O   PRO A 357      33.528  14.106  83.754  1.00 29.32           O
ATOM   3603  CB  PRO A 357      32.650  17.143  84.721  1.00 36.08           C
ATOM   3604  CG  PRO A 357      32.066  17.346  83.324  1.00 33.08           C
ATOM   3605  CD  PRO A 357      33.292  17.445  82.421  1.00 33.50           C
ATOM   3606  HA  PRO A 357      34.695  16.813  85.155  1.00 41.27           H
ATOM   3607  HB2 PRO A 357      31.956  16.666  85.413  1.00 43.27           H
ATOM   3608  HB3 PRO A 357      32.939  18.124  85.105  1.00 43.27           H
ATOM   3609  HG2 PRO A 357      31.451  16.487  83.068  1.00 39.67           H
ATOM   3610  HG3 PRO A 357      31.495  18.272  83.261  1.00 39.67           H
ATOM   3611  HD2 PRO A 357      33.028  17.038  81.444  1.00 40.17           H
ATOM   3612  HD3 PRO A 357      33.639  18.476  82.367  1.00 40.17           H
ATOM   3613  N   GLN A 358      34.028  14.462  85.948  1.00 28.96           N
ATOM   3614  CA  GLN A 358      34.133  13.064  86.352  1.00 35.56           C
ATOM   3615  C   GLN A 358      32.838  12.298  86.064  1.00 33.74           C
ATOM   3616  O   GLN A 358      32.887  11.163  85.596  1.00 29.78           O
ATOM   3617  CB  GLN A 358      34.468  13.010  87.850  1.00 34.18           C
ATOM   3618  CG  GLN A 358      34.730  11.567  88.311  1.00 33.24           C
ATOM   3619  CD  GLN A 358      35.910  10.984  87.547  1.00 33.31           C
ATOM   3620  OE1 GLN A 358      36.978  11.571  87.516  1.00 35.95           O
ATOM   3621  NE2 GLN A 358      35.746   9.840  86.895  1.00 38.32           N
ATOM   3622  H   GLN A 358      34.234  15.158  86.649  1.00 34.72           H
ATOM   3623  HA  GLN A 358      34.948  12.609  85.788  1.00 42.65           H
ATOM   3624  HB2 GLN A 358      35.351  13.626  88.045  1.00 40.98           H
ATOM   3625  HB3 GLN A 358      33.635  13.416  88.426  1.00 40.98           H
ATOM   3626  HG2 GLN A 358      35.015  11.643  89.361  1.00 39.86           H
ATOM   3627  HG3 GLN A 358      33.839  10.947  88.210  1.00 39.86           H
ATOM   3628 HE21 GLN A 358      34.852   9.368  86.899  1.00 45.96           H
ATOM   3629 HE22 GLN A 358      36.522   9.449  86.384  1.00 45.96           H
ATOM   3630  N   ASP A 359      31.690  12.898  86.388  1.00 32.31           N
ATOM   3631  CA  ASP A 359      30.385  12.292  86.161  1.00 40.95           C
ATOM   3632  C   ASP A 359      30.085  12.044  84.666  1.00 32.45           C
ATOM   3633  O   ASP A 359      29.495  11.024  84.328  1.00 32.18           O
ATOM   3634  CB  ASP A 359      29.281  13.065  86.914  1.00 35.00           C
ATOM   3635  CG  ASP A 359      29.166  14.569  86.624  1.00 51.10           C
ATOM   3636  OD1 ASP A 359      29.888  15.077  85.734  1.00 43.74           O
ATOM   3637  OD2 ASP A 359      28.339  15.201  87.318  1.00 51.25           O1-
ATOM   3638  H   ASP A 359      31.701  13.847  86.731  1.00 38.75           H
ATOM   3639  HA  ASP A 359      30.430  11.307  86.630  1.00 49.11           H
ATOM   3640  HB2 ASP A 359      28.307  12.609  86.722  1.00 41.98           H
ATOM   3641  HB3 ASP A 359      29.413  12.936  87.989  1.00 41.98           H
ATOM   3642  N   ILE A 360      30.530  12.909  83.738  1.00 29.15           N
ATOM   3643  CA  ILE A 360      30.421  12.611  82.310  1.00 28.44           C
ATOM   3644  C   ILE A 360      31.361  11.449  81.932  1.00 33.55           C
ATOM   3645  O   ILE A 360      30.952  10.547  81.193  1.00 29.15           O
ATOM   3646  CB  ILE A 360      30.648  13.877  81.456  1.00 34.87           C
ATOM   3647  CG1 ILE A 360      29.627  15.005  81.747  1.00 35.23           C
ATOM   3648  CG2 ILE A 360      30.675  13.530  79.955  1.00 33.89           C
ATOM   3649  CD1 ILE A 360      28.215  14.724  81.236  1.00 42.34           C
ATOM   3650  H   ILE A 360      30.969  13.770  84.028  1.00 34.95           H
ATOM   3651  HA  ILE A 360      29.399  12.282  82.121  1.00 34.10           H
ATOM   3652  HB  ILE A 360      31.636  14.259  81.716  1.00 41.82           H
ATOM   3653 HG12 ILE A 360      29.575  15.196  82.817  1.00 42.25           H
ATOM   3654 HG13 ILE A 360      29.976  15.919  81.264  1.00 42.25           H
ATOM   3655 HG21 ILE A 360      30.763  14.441  79.372  1.00 40.64           H
ATOM   3656 HG22 ILE A 360      31.542  12.918  79.734  1.00 40.64           H
ATOM   3657 HG23 ILE A 360      29.774  12.990  79.664  1.00 40.64           H
ATOM   3658 HD11 ILE A 360      27.552  15.517  81.582  1.00 50.78           H
ATOM   3659 HD12 ILE A 360      28.204  14.719  80.147  1.00 50.78           H
ATOM   3660 HD13 ILE A 360      27.849  13.773  81.619  1.00 50.78           H
ATOM   3661  N   TYR A 361      32.618  11.459  82.409  1.00 29.09           N
ATOM   3662  CA  TYR A 361      33.549  10.381  82.098  1.00 28.11           C
ATOM   3663  C   TYR A 361      33.036   9.052  82.637  1.00 27.53           C
ATOM   3664  O   TYR A 361      33.159   8.035  81.962  1.00 28.54           O
ATOM   3665  CB  TYR A 361      34.953  10.712  82.582  1.00 31.61           C
ATOM   3666  CG  TYR A 361      35.985   9.691  82.136  1.00 30.42           C
ATOM   3667  CD1 TYR A 361      36.147   9.435  80.762  1.00 31.20           C
ATOM   3668  CD2 TYR A 361      36.766   8.988  83.078  1.00 30.28           C
ATOM   3669  CE1 TYR A 361      37.057   8.461  80.327  1.00 29.74           C
ATOM   3670  CE2 TYR A 361      37.671   8.001  82.645  1.00 35.78           C
ATOM   3671  CZ  TYR A 361      37.811   7.725  81.264  1.00 33.14           C
ATOM   3672  OH  TYR A 361      38.635   6.728  80.825  1.00 36.09           O
ATOM   3673  H   TYR A 361      32.925  12.215  83.005  1.00 34.88           H
ATOM   3674  HA  TYR A 361      33.584  10.293  81.011  1.00 33.71           H
ATOM   3675  HB2 TYR A 361      35.231  11.683  82.170  1.00 37.90           H
ATOM   3676  HB3 TYR A 361      34.946  10.789  83.671  1.00 37.90           H
ATOM   3677  HD1 TYR A 361      35.568   9.985  80.034  1.00 37.41           H
ATOM   3678  HD2 TYR A 361      36.659   9.190  84.133  1.00 36.31           H
ATOM   3679  HE1 TYR A 361      37.169   8.261  79.272  1.00 35.66           H
ATOM   3680  HE2 TYR A 361      38.245   7.442  83.370  1.00 42.91           H
ATOM   3681  HH  TYR A 361      38.606   6.602  79.871  1.00 43.29           H
ATOM   3682  N   ASN A 362      32.398   9.050  83.813  1.00 27.96           N
ATOM   3683  CA  ASN A 362      31.831   7.823  84.357  1.00 30.25           C
ATOM   3684  C   ASN A 362      30.764   7.244  83.429  1.00 23.85           C
ATOM   3685  O   ASN A 362      30.705   6.030  83.306  1.00 27.01           O
ATOM   3686  CB  ASN A 362      31.321   8.019  85.791  1.00 28.69           C
ATOM   3687  CG  ASN A 362      32.439   8.244  86.819  1.00 30.67           C
ATOM   3688  OD1 ASN A 362      33.614   7.948  86.598  1.00 37.43           O
ATOM   3689  ND2 ASN A 362      32.057   8.730  87.995  1.00 32.20           N
ATOM   3690  H   ASN A 362      32.292   9.911  84.330  1.00 33.53           H
ATOM   3691  HA  ASN A 362      32.638   7.092  84.407  1.00 36.27           H
ATOM   3692  HB2 ASN A 362      30.615   8.851  85.826  1.00 34.40           H
ATOM   3693  HB3 ASN A 362      30.787   7.113  86.080  1.00 34.40           H
ATOM   3694 HD21 ASN A 362      32.740   8.866  88.724  1.00 38.62           H
ATOM   3695 HD22 ASN A 362      31.082   8.954  88.145  1.00 38.62           H
ATOM   3696  N   VAL A 363      29.923   8.075  82.792  1.00 25.61           N
ATOM   3697  CA  VAL A 363      28.948   7.592  81.812  1.00 26.46           C
ATOM   3698  C   VAL A 363      29.653   6.913  80.627  1.00 27.55           C
ATOM   3699  O   VAL A 363      29.253   5.817  80.248  1.00 28.06           O
ATOM   3700  CB  VAL A 363      28.004   8.742  81.382  1.00 32.94           C
ATOM   3701  CG1 VAL A 363      27.067   8.334  80.228  1.00 30.81           C
ATOM   3702  CG2 VAL A 363      27.144   9.179  82.573  1.00 30.41           C
ATOM   3703  H   VAL A 363      29.973   9.071  82.962  1.00 30.71           H
ATOM   3704  HA  VAL A 363      28.340   6.834  82.306  1.00 31.72           H
ATOM   3705  HB  VAL A 363      28.598   9.591  81.047  1.00 39.51           H
ATOM   3706 HG11 VAL A 363      26.391   9.157  79.991  1.00 36.95           H
ATOM   3707 HG12 VAL A 363      27.642   8.097  79.334  1.00 36.95           H
ATOM   3708 HG13 VAL A 363      26.484   7.462  80.519  1.00 36.95           H
ATOM   3709 HG21 VAL A 363      26.515  10.018  82.279  1.00 36.46           H
ATOM   3710 HG22 VAL A 363      26.517   8.351  82.907  1.00 36.46           H
ATOM   3711 HG23 VAL A 363      27.771   9.496  83.401  1.00 36.46           H
ATOM   3712  N   MET A 364      30.699   7.527  80.056  1.00 29.67           N
ATOM   3713  CA  MET A 364      31.490   6.892  78.984  1.00 29.51           C
ATOM   3714  C   MET A 364      31.984   5.517  79.403  1.00 30.04           C
ATOM   3715  O   MET A 364      31.758   4.532  78.710  1.00 28.14           O
ATOM   3716  CB  MET A 364      32.714   7.726  78.601  1.00 28.05           C
ATOM   3717  CG  MET A 364      32.409   9.083  77.987  1.00 32.44           C
ATOM   3718  SD  MET A 364      33.943   9.977  77.614  1.00 29.23           S
ATOM   3719  CE  MET A 364      33.329  11.644  77.810  1.00 25.64           C
ATOM   3720  H   MET A 364      30.991   8.431  80.405  1.00 35.58           H
ATOM   3721  HA  MET A 364      30.856   6.777  78.103  1.00 35.38           H
ATOM   3722  HB2 MET A 364      33.349   7.884  79.471  1.00 33.63           H
ATOM   3723  HB3 MET A 364      33.291   7.156  77.881  1.00 33.63           H
ATOM   3724  HG2 MET A 364      31.861   8.930  77.058  1.00 38.90           H
ATOM   3725  HG3 MET A 364      31.798   9.673  78.670  1.00 38.90           H
ATOM   3726  HE1 MET A 364      34.118  12.358  77.575  1.00 30.74           H
ATOM   3727  HE2 MET A 364      32.480  11.816  77.151  1.00 30.74           H
ATOM   3728  HE3 MET A 364      33.030  11.766  78.848  1.00 30.74           H
ATOM   3729  N   VAL A 365      32.648   5.445  80.558  1.00 34.20           N
ATOM   3730  CA  VAL A 365      33.213   4.220  81.083  1.00 29.78           C
ATOM   3731  C   VAL A 365      32.126   3.140  81.237  1.00 28.61           C
ATOM   3732  O   VAL A 365      32.403   1.988  80.918  1.00 28.45           O
ATOM   3733  CB  VAL A 365      33.986   4.520  82.382  1.00 30.95           C
ATOM   3734  CG1 VAL A 365      34.426   3.216  83.052  1.00 33.07           C
ATOM   3735  CG2 VAL A 365      35.221   5.401  82.098  1.00 32.88           C
ATOM   3736  H   VAL A 365      32.774   6.291  81.095  1.00 41.01           H
ATOM   3737  HA  VAL A 365      33.933   3.856  80.350  1.00 35.71           H
ATOM   3738  HB  VAL A 365      33.335   5.055  83.076  1.00 37.11           H
ATOM   3739 HG11 VAL A 365      35.003   3.440  83.950  1.00 39.65           H
ATOM   3740 HG12 VAL A 365      33.557   2.630  83.352  1.00 39.65           H
ATOM   3741 HG13 VAL A 365      35.040   2.637  82.364  1.00 39.65           H
ATOM   3742 HG21 VAL A 365      35.733   5.644  83.029  1.00 39.43           H
ATOM   3743 HG22 VAL A 365      35.913   4.875  81.440  1.00 39.43           H
ATOM   3744 HG23 VAL A 365      34.936   6.333  81.613  1.00 39.43           H
ATOM   3745  N   GLN A 366      30.917   3.486  81.708  1.00 27.64           N
ATOM   3746  CA  GLN A 366      29.803   2.529  81.832  1.00 31.91           C
ATOM   3747  C   GLN A 366      29.332   1.979  80.477  1.00 30.74           C
ATOM   3748  O   GLN A 366      29.012   0.795  80.368  1.00 30.61           O
ATOM   3749  CB  GLN A 366      28.626   3.189  82.555  1.00 37.33           C
ATOM   3750  CG  GLN A 366      28.834   3.391  84.067  1.00 40.56           C
ATOM   3751  CD  GLN A 366      27.813   4.391  84.608  1.00 43.65           C
ATOM   3752  OE1 GLN A 366      28.110   5.563  84.867  1.00 44.65           O
ATOM   3753  NE2 GLN A 366      26.571   3.938  84.714  1.00 42.18           N
ATOM   3754  H   GLN A 366      30.736   4.455  81.932  1.00 33.14           H
ATOM   3755  HA  GLN A 366      30.142   1.688  82.436  1.00 38.27           H
ATOM   3756  HB2 GLN A 366      28.420   4.157  82.097  1.00 44.76           H
ATOM   3757  HB3 GLN A 366      27.745   2.563  82.417  1.00 44.76           H
ATOM   3758  HG2 GLN A 366      28.730   2.432  84.578  1.00 48.64           H
ATOM   3759  HG3 GLN A 366      29.836   3.782  84.237  1.00 48.64           H
ATOM   3760 HE21 GLN A 366      26.359   2.983  84.464  1.00 50.58           H
ATOM   3761 HE22 GLN A 366      25.848   4.562  85.042  1.00 50.58           H
ATOM   3762  N   CYS A 367      29.262   2.848  79.453  1.00 33.00           N
ATOM   3763  CA  CYS A 367      28.990   2.459  78.067  1.00 31.37           C
ATOM   3764  C   CYS A 367      29.988   1.433  77.551  1.00 22.20           C
ATOM   3765  O   CYS A 367      29.672   0.670  76.645  1.00 27.98           O
ATOM   3766  CB  CYS A 367      29.041   3.680  77.117  1.00 26.96           C
ATOM   3767  SG  CYS A 367      27.663   4.795  77.398  1.00 27.33           S
ATOM   3768  H   CYS A 367      29.495   3.816  79.624  1.00 39.57           H
ATOM   3769  HA  CYS A 367      27.993   2.019  78.031  1.00 37.62           H
ATOM   3770  HB2 CYS A 367      29.963   4.238  77.241  1.00 32.33           H
ATOM   3771  HB3 CYS A 367      29.014   3.336  76.087  1.00 32.33           H
ATOM   3772  HG  CYS A 367      28.158   5.388  78.489  1.00 32.77           H
ATOM   3773  N   TRP A 368      31.210   1.459  78.073  1.00 24.36           N
ATOM   3774  CA  TRP A 368      32.312   0.622  77.635  1.00 21.88           C
ATOM   3775  C   TRP A 368      32.554  -0.618  78.524  1.00 31.06           C
ATOM   3776  O   TRP A 368      33.628  -1.211  78.475  1.00 32.54           O
ATOM   3777  CB  TRP A 368      33.574   1.473  77.471  1.00 25.80           C
ATOM   3778  CG  TRP A 368      33.536   2.653  76.536  1.00 25.72           C
ATOM   3779  CD1 TRP A 368      32.737   2.823  75.454  1.00 23.33           C
ATOM   3780  CD2 TRP A 368      34.288   3.887  76.668  1.00 28.20           C
ATOM   3781  NE1 TRP A 368      32.979   4.053  74.881  1.00 25.31           N
ATOM   3782  CE2 TRP A 368      33.914   4.758  75.602  1.00 21.61           C
ATOM   3783  CE3 TRP A 368      35.228   4.357  77.619  1.00 22.57           C
ATOM   3784  CZ2 TRP A 368      34.458   6.042  75.485  1.00 28.71           C
ATOM   3785  CZ3 TRP A 368      35.775   5.643  77.503  1.00 29.53           C
ATOM   3786  CH2 TRP A 368      35.388   6.484  76.447  1.00 29.27           C
ATOM   3787  H   TRP A 368      31.389   2.119  78.819  1.00 29.21           H
ATOM   3788  HA  TRP A 368      32.077   0.244  76.645  1.00 26.24           H
ATOM   3789  HB2 TRP A 368      33.917   1.806  78.450  1.00 30.93           H
ATOM   3790  HB3 TRP A 368      34.340   0.808  77.074  1.00 30.93           H
ATOM   3791  HD1 TRP A 368      32.015   2.106  75.093  1.00 27.97           H
ATOM   3792  HE1 TRP A 368      32.478   4.386  74.070  1.00 30.34           H
ATOM   3793  HE3 TRP A 368      35.510   3.728  78.449  1.00 27.05           H
ATOM   3794  HZ2 TRP A 368      34.167   6.687  74.673  1.00 34.43           H
ATOM   3795  HZ3 TRP A 368      36.484   5.993  78.241  1.00 35.40           H
ATOM   3796  HH2 TRP A 368      35.802   7.479  76.381  1.00 35.10           H
ATOM   3797  N   ALA A 369      31.570  -1.074  79.300  1.00 30.03           N
ATOM   3798  CA  ALA A 369      31.629  -2.384  79.966  1.00 33.89           C
ATOM   3799  C   ALA A 369      31.853  -3.510  78.941  1.00 34.59           C
ATOM   3800  O   ALA A 369      31.273  -3.509  77.861  1.00 33.96           O
ATOM   3801  CB  ALA A 369      30.322  -2.598  80.745  1.00 41.19           C
ATOM   3802  H   ALA A 369      30.703  -0.558  79.352  1.00 36.01           H
ATOM   3803  HA  ALA A 369      32.449  -2.383  80.682  1.00 40.65           H
ATOM   3804  HB1 ALA A 369      30.390  -3.520  81.318  1.00 49.40           H
ATOM   3805  HB2 ALA A 369      30.157  -1.766  81.430  1.00 49.40           H
ATOM   3806  HB3 ALA A 369      29.479  -2.663  80.056  1.00 49.40           H
ATOM   3807  N   HIS A 370      32.725  -4.475  79.246  1.00 29.19           N
ATOM   3808  CA  HIS A 370      33.019  -5.550  78.319  1.00 35.29           C
ATOM   3809  C   HIS A 370      31.761  -6.382  77.986  1.00 37.23           C
ATOM   3810  O   HIS A 370      31.477  -6.597  76.805  1.00 33.91           O
ATOM   3811  CB  HIS A 370      34.199  -6.373  78.839  1.00 39.33           C
ATOM   3812  CG  HIS A 370      34.583  -7.466  77.872  1.00 34.49           C
ATOM   3813  ND1 HIS A 370      33.955  -8.714  77.775  1.00 40.87           N
ATOM   3814  CD2 HIS A 370      35.485  -7.333  76.860  1.00 46.23           C
ATOM   3815  CE1 HIS A 370      34.541  -9.321  76.734  1.00 40.22           C
ATOM   3816  NE2 HIS A 370      35.453  -8.515  76.156  1.00 50.05           N
ATOM   3817  H   HIS A 370      33.220  -4.450  80.124  1.00 35.00           H
ATOM   3818  HA  HIS A 370      33.350  -5.087  77.387  1.00 42.33           H
ATOM   3819  HB2 HIS A 370      33.932  -6.821  79.796  1.00 47.17           H
ATOM   3820  HB3 HIS A 370      35.051  -5.713  78.987  1.00 47.17           H
ATOM   3821  HD2 HIS A 370      36.060  -6.452  76.618  1.00 55.45           H
ATOM   3822  HE1 HIS A 370      34.374 -10.352  76.458  1.00 48.24           H
ATOM   3823  HE2 HIS A 370      36.081  -8.765  75.400  1.00 60.03           H
ATOM   3824  N   LYS A 371      30.991  -6.797  79.004  1.00 35.53           N
ATOM   3825  CA  LYS A 371      29.755  -7.566  78.797  1.00 43.48           C
ATOM   3826  C   LYS A 371      28.657  -6.641  78.288  1.00 43.80           C
ATOM   3827  O   LYS A 371      28.360  -5.688  79.013  1.00 37.54           O
ATOM   3828  CB  LYS A 371      29.231  -8.179  80.111  1.00 47.20           C
ATOM   3829  CG  LYS A 371      30.063  -9.330  80.695  1.00 54.04           C
ATOM   3830  CD  LYS A 371      29.246 -10.090  81.771  1.00 65.06           C
ATOM   3831  CE  LYS A 371      30.016 -10.220  83.090  1.00 62.87           C
ATOM   3832  NZ  LYS A 371      29.191 -10.874  84.124  1.00 65.85           N1+
ATOM   3833  H   LYS A 371      31.245  -6.549  79.949  1.00 42.61           H
ATOM   3834  HA  LYS A 371      29.936  -8.372  78.087  1.00 52.15           H
ATOM   3835  HB2 LYS A 371      29.141  -7.392  80.861  1.00 56.62           H
ATOM   3836  HB3 LYS A 371      28.228  -8.562  79.916  1.00 56.62           H
ATOM   3837  HG2 LYS A 371      30.301 -10.029  79.892  1.00 64.82           H
ATOM   3838  HG3 LYS A 371      30.997  -8.940  81.104  1.00 64.82           H
ATOM   3839  HD2 LYS A 371      28.304  -9.573  81.973  1.00 78.04           H
ATOM   3840  HD3 LYS A 371      29.011 -11.087  81.397  1.00 78.04           H
ATOM   3841  HE2 LYS A 371      30.928 -10.795  82.925  1.00 75.42           H
ATOM   3842  HE3 LYS A 371      30.286  -9.220  83.435  1.00 75.42           H
ATOM   3843  HZ1 LYS A 371      29.719 -10.957  84.980  1.00 78.99           H
ATOM   3844  HZ2 LYS A 371      28.371 -10.305  84.294  1.00 78.99           H
ATOM   3845  HZ3 LYS A 371      28.904 -11.787  83.806  1.00 78.99           H
ATOM   3846  N   PRO A 372      28.010  -6.939  77.136  1.00 40.89           N
ATOM   3847  CA  PRO A 372      26.872  -6.180  76.645  1.00 40.90           C
ATOM   3848  C   PRO A 372      25.803  -5.954  77.705  1.00 41.29           C
ATOM   3849  O   PRO A 372      25.245  -4.865  77.757  1.00 41.06           O
ATOM   3850  CB  PRO A 372      26.303  -7.011  75.493  1.00 40.60           C
ATOM   3851  CG  PRO A 372      27.544  -7.677  74.927  1.00 36.11           C
ATOM   3852  CD  PRO A 372      28.346  -7.987  76.190  1.00 38.38           C
ATOM   3853  HA  PRO A 372      27.223  -5.236  76.235  1.00 49.05           H
ATOM   3854  HB2 PRO A 372      25.659  -7.785  75.913  1.00 48.70           H
ATOM   3855  HB3 PRO A 372      25.759  -6.437  74.749  1.00 48.70           H
ATOM   3856  HG2 PRO A 372      27.302  -8.602  74.404  1.00 43.30           H
ATOM   3857  HG3 PRO A 372      28.071  -6.984  74.278  1.00 43.30           H
ATOM   3858  HD2 PRO A 372      28.032  -8.952  76.590  1.00 46.02           H
ATOM   3859  HD3 PRO A 372      29.403  -7.973  75.926  1.00 46.02           H
ATOM   3860  N   GLU A 373      25.577  -6.946  78.578  1.00 53.31           N
ATOM   3861  CA  GLU A 373      24.520  -6.966  79.598  1.00 46.46           C
ATOM   3862  C   GLU A 373      24.794  -5.969  80.736  1.00 41.93           C
ATOM   3863  O   GLU A 373      23.856  -5.478  81.360  1.00 44.55           O
ATOM   3864  CB  GLU A 373      24.339  -8.407  80.126  1.00 50.37           C
ATOM   3865  CG  GLU A 373      23.964  -9.413  79.005  1.00 50.45           C
ATOM   3866  CD  GLU A 373      25.124  -9.973  78.143  1.00 59.20           C
ATOM   3867  OE1 GLU A 373      26.306  -9.867  78.544  1.00 61.55           O
ATOM   3868  OE2 GLU A 373      24.813 -10.508  77.058  1.00 60.38           O1-
ATOM   3869  H   GLU A 373      26.114  -7.797  78.479  1.00 63.94           H
ATOM   3870  HA  GLU A 373      23.587  -6.674  79.115  1.00 55.73           H
ATOM   3871  HB2 GLU A 373      25.249  -8.733  80.633  1.00 60.42           H
ATOM   3872  HB3 GLU A 373      23.538  -8.405  80.867  1.00 60.42           H
ATOM   3873  HG2 GLU A 373      23.482 -10.271  79.476  1.00 60.52           H
ATOM   3874  HG3 GLU A 373      23.192  -9.001  78.352  1.00 60.52           H
ATOM   3875  N   ASP A 374      26.065  -5.632  80.990  1.00 50.30           N
ATOM   3876  CA  ASP A 374      26.460  -4.625  81.982  1.00 39.07           C
ATOM   3877  C   ASP A 374      26.368  -3.170  81.479  1.00 37.29           C
ATOM   3878  O   ASP A 374      26.500  -2.230  82.275  1.00 41.88           O
ATOM   3879  CB  ASP A 374      27.859  -4.965  82.513  1.00 44.39           C
ATOM   3880  CG  ASP A 374      27.967  -6.315  83.231  1.00 45.95           C
ATOM   3881  OD1 ASP A 374      29.115  -6.728  83.512  1.00 52.87           O
ATOM   3882  OD2 ASP A 374      26.914  -6.930  83.497  1.00 42.13           O1-
ATOM   3883  H   ASP A 374      26.798  -6.047  80.434  1.00 60.33           H
ATOM   3884  HA  ASP A 374      25.776  -4.709  82.828  1.00 46.86           H
ATOM   3885  HB2 ASP A 374      28.593  -4.936  81.708  1.00 53.25           H
ATOM   3886  HB3 ASP A 374      28.180  -4.194  83.216  1.00 53.25           H
ATOM   3887  N   ARG A 375      26.121  -2.957  80.178  1.00 44.67           N
ATOM   3888  CA  ARG A 375      25.942  -1.606  79.631  1.00 38.50           C
ATOM   3889  C   ARG A 375      24.547  -1.060  79.957  1.00 38.29           C
ATOM   3890  O   ARG A 375      23.572  -1.804  79.884  1.00 40.51           O
ATOM   3891  CB  ARG A 375      26.149  -1.612  78.104  1.00 33.32           C
ATOM   3892  CG  ARG A 375      27.601  -1.402  77.696  1.00 32.05           C
ATOM   3893  CD  ARG A 375      28.428  -2.591  77.228  1.00 37.89           C
ATOM   3894  NE  ARG A 375      28.498  -2.611  75.781  1.00 37.36           N
ATOM   3895  CZ  ARG A 375      28.987  -3.547  74.969  1.00 36.96           C
ATOM   3896  NH1 ARG A 375      30.036  -4.331  75.186  1.00 35.65           N
ATOM   3897  NH2 ARG A 375      28.358  -3.663  73.828  1.00 30.50           N1+
ATOM   3898  H   ARG A 375      25.943  -3.749  79.574  1.00 53.58           H
ATOM   3899  HA  ARG A 375      26.681  -0.944  80.079  1.00 46.17           H
ATOM   3900  HB2 ARG A 375      25.738  -2.506  77.647  1.00 39.96           H
ATOM   3901  HB3 ARG A 375      25.588  -0.777  77.693  1.00 39.96           H
ATOM   3902  HG2 ARG A 375      27.565  -0.697  76.864  1.00 38.44           H
ATOM   3903  HG3 ARG A 375      28.139  -0.899  78.501  1.00 38.44           H
ATOM   3904  HD2 ARG A 375      29.412  -2.269  77.551  1.00 45.44           H
ATOM   3905  HD3 ARG A 375      28.200  -3.552  77.686  1.00 45.44           H
ATOM   3906  HE  ARG A 375      27.710  -2.135  75.368  1.00 44.81           H
ATOM   3907 HH11 ARG A 375      30.543  -4.250  76.055  1.00 42.75           H
ATOM   3908 HH12 ARG A 375      30.313  -5.007  74.487  1.00 42.75           H
ATOM   3909 HH21 ARG A 375      27.566  -3.077  73.617  1.00 36.57           H
ATOM   3910 HH22 ARG A 375      28.666  -4.363  73.167  1.00 36.57           H
ATOM   3911  N   PRO A 376      24.404   0.252  80.215  1.00 39.58           N
ATOM   3912  CA  PRO A 376      23.095   0.841  80.479  1.00 39.43           C
ATOM   3913  C   PRO A 376      22.262   0.979  79.205  1.00 47.76           C
ATOM   3914  O   PRO A 376      22.806   1.119  78.107  1.00 37.95           O
ATOM   3915  CB  PRO A 376      23.417   2.234  81.031  1.00 41.08           C
ATOM   3916  CG  PRO A 376      24.766   2.577  80.400  1.00 33.53           C
ATOM   3917  CD  PRO A 376      25.470   1.228  80.345  1.00 32.87           C
ATOM   3918  HA  PRO A 376      22.575   0.306  81.266  1.00 47.29           H
ATOM   3919  HB2 PRO A 376      22.659   2.992  80.834  1.00 49.27           H
ATOM   3920  HB3 PRO A 376      23.559   2.120  82.107  1.00 49.27           H
ATOM   3921  HG2 PRO A 376      24.615   2.989  79.402  1.00 40.21           H
ATOM   3922  HG3 PRO A 376      25.337   3.267  81.022  1.00 40.21           H
ATOM   3923  HD2 PRO A 376      26.127   1.222  79.475  1.00 39.42           H
ATOM   3924  HD3 PRO A 376      26.016   1.055  81.270  1.00 39.42           H
ATOM   3925  N   THR A 377      20.935   0.980  79.372  1.00 42.31           N
ATOM   3926  CA  THR A 377      19.985   1.310  78.305  1.00 38.98           C
ATOM   3927  C   THR A 377      20.072   2.801  78.010  1.00 36.53           C
ATOM   3928  O   THR A 377      20.598   3.562  78.828  1.00 32.17           O
ATOM   3929  CB  THR A 377      18.540   1.028  78.762  1.00 42.13           C
ATOM   3930  OG1 THR A 377      18.194   1.896  79.818  1.00 40.07           O
ATOM   3931  CG2 THR A 377      18.289  -0.420  79.198  1.00 38.86           C
ATOM   3932  H   THR A 377      20.563   0.875  80.305  1.00 50.74           H
ATOM   3933  HA  THR A 377      20.196   0.736  77.400  1.00 46.75           H
ATOM   3934  HB  THR A 377      17.874   1.240  77.925  1.00 50.53           H
ATOM   3935  HG1 THR A 377      17.252   1.807  79.982  1.00 48.05           H
ATOM   3936 HG21 THR A 377      17.233  -0.543  79.439  1.00 46.61           H
ATOM   3937 HG22 THR A 377      18.555  -1.097  78.385  1.00 46.61           H
ATOM   3938 HG23 THR A 377      18.874  -0.663  80.083  1.00 46.61           H
ATOM   3939  N   PHE A 378      19.464   3.236  76.901  1.00 36.47           N
ATOM   3940  CA  PHE A 378      19.369   4.662  76.609  1.00 38.23           C
ATOM   3941  C   PHE A 378      18.519   5.459  77.601  1.00 34.17           C
ATOM   3942  O   PHE A 378      18.778   6.641  77.828  1.00 37.01           O
ATOM   3943  CB  PHE A 378      18.972   4.858  75.151  1.00 43.80           C
ATOM   3944  CG  PHE A 378      20.145   4.545  74.249  1.00 36.02           C
ATOM   3945  CD1 PHE A 378      20.198   3.340  73.532  1.00 37.52           C
ATOM   3946  CD2 PHE A 378      21.230   5.444  74.203  1.00 36.48           C
ATOM   3947  CE1 PHE A 378      21.302   3.060  72.713  1.00 35.07           C
ATOM   3948  CE2 PHE A 378      22.336   5.171  73.383  1.00 34.06           C
ATOM   3949  CZ  PHE A 378      22.360   3.985  72.620  1.00 36.44           C
ATOM   3950  H   PHE A 378      19.029   2.578  76.265  1.00 43.74           H
ATOM   3951  HA  PHE A 378      20.375   5.065  76.699  1.00 45.85           H
ATOM   3952  HB2 PHE A 378      18.120   4.225  74.910  1.00 52.54           H
ATOM   3953  HB3 PHE A 378      18.687   5.897  75.000  1.00 52.54           H
ATOM   3954  HD1 PHE A 378      19.385   2.630  73.599  1.00 44.99           H
ATOM   3955  HD2 PHE A 378      21.205   6.351  74.789  1.00 43.75           H
ATOM   3956  HE1 PHE A 378      21.330   2.139  72.148  1.00 42.06           H
ATOM   3957  HE2 PHE A 378      23.143   5.880  73.324  1.00 40.84           H
ATOM   3958  HZ  PHE A 378      23.195   3.784  71.968  1.00 43.70           H
ATOM   3959  N   VAL A 379      17.508   4.820  78.190  1.00 46.81           N
ATOM   3960  CA  VAL A 379      16.665   5.429  79.218  1.00 49.53           C
ATOM   3961  C   VAL A 379      17.518   5.765  80.449  1.00 36.45           C
ATOM   3962  O   VAL A 379      17.527   6.915  80.888  1.00 39.29           O
ATOM   3963  CB  VAL A 379      15.462   4.512  79.521  1.00 52.05           C
ATOM   3964  CG1 VAL A 379      14.653   5.042  80.717  1.00 51.27           C
ATOM   3965  CG2 VAL A 379      14.569   4.403  78.271  1.00 54.02           C
ATOM   3966  H   VAL A 379      17.335   3.856  77.936  1.00 56.15           H
ATOM   3967  HA  VAL A 379      16.275   6.368  78.823  1.00 59.41           H
ATOM   3968  HB  VAL A 379      15.830   3.515  79.770  1.00 62.44           H
ATOM   3969 HG11 VAL A 379      13.779   4.412  80.877  1.00 61.50           H
ATOM   3970 HG12 VAL A 379      15.256   5.022  81.625  1.00 61.50           H
ATOM   3971 HG13 VAL A 379      14.333   6.067  80.528  1.00 61.50           H
ATOM   3972 HG21 VAL A 379      13.721   3.752  78.484  1.00 64.80           H
ATOM   3973 HG22 VAL A 379      14.205   5.391  77.989  1.00 64.80           H
ATOM   3974 HG23 VAL A 379      15.124   3.973  77.436  1.00 64.80           H
ATOM   3975  N   ALA A 380      18.288   4.785  80.940  1.00 36.74           N
ATOM   3976  CA  ALA A 380      19.229   4.956  82.045  1.00 37.48           C
ATOM   3977  C   ALA A 380      20.315   6.000  81.748  1.00 41.89           C
ATOM   3978  O   ALA A 380      20.685   6.783  82.625  1.00 34.83           O
ATOM   3979  CB  ALA A 380      19.876   3.604  82.357  1.00 45.77           C
ATOM   3980  H   ALA A 380      18.271   3.881  80.488  1.00 44.07           H
ATOM   3981  HA  ALA A 380      18.663   5.282  82.917  1.00 44.95           H
ATOM   3982  HB1 ALA A 380      20.608   3.711  83.158  1.00 54.90           H
ATOM   3983  HB2 ALA A 380      19.109   2.894  82.665  1.00 54.90           H
ATOM   3984  HB3 ALA A 380      20.376   3.210  81.473  1.00 54.90           H
ATOM   3985  N   LEU A 381      20.838   5.997  80.511  1.00 40.67           N
ATOM   3986  CA  LEU A 381      21.831   6.982  80.070  1.00 38.30           C
ATOM   3987  C   LEU A 381      21.287   8.388  80.161  1.00 34.31           C
ATOM   3988  O   LEU A 381      21.996   9.245  80.666  1.00 34.49           O
ATOM   3989  CB  LEU A 381      22.292   6.696  78.634  1.00 34.75           C
ATOM   3990  CG  LEU A 381      23.252   5.502  78.572  1.00 36.52           C
ATOM   3991  CD1 LEU A 381      23.415   5.107  77.103  1.00 39.67           C
ATOM   3992  CD2 LEU A 381      24.601   5.905  79.186  1.00 44.61           C
ATOM   3993  H   LEU A 381      20.516   5.307  79.847  1.00 48.77           H
ATOM   3994  HA  LEU A 381      22.681   6.936  80.746  1.00 45.94           H
ATOM   3995  HB2 LEU A 381      21.415   6.489  78.027  1.00 41.67           H
ATOM   3996  HB3 LEU A 381      22.777   7.581  78.218  1.00 41.67           H
ATOM   3997  HG  LEU A 381      22.842   4.669  79.137  1.00 43.80           H
ATOM   3998 HD11 LEU A 381      24.241   4.414  77.005  1.00 47.58           H
ATOM   3999 HD12 LEU A 381      22.513   4.613  76.749  1.00 47.58           H
ATOM   4000 HD13 LEU A 381      23.613   5.990  76.495  1.00 47.58           H
ATOM   4001 HD21 LEU A 381      25.331   5.117  79.018  1.00 53.51           H
ATOM   4002 HD22 LEU A 381      24.963   6.825  78.726  1.00 53.51           H
ATOM   4003 HD23 LEU A 381      24.513   6.044  80.262  1.00 53.51           H
ATOM   4004  N   ARG A 382      20.053   8.614  79.676  1.00 35.21           N
ATOM   4005  CA  ARG A 382      19.378   9.904  79.743  1.00 39.11           C
ATOM   4006  C   ARG A 382      19.322  10.410  81.194  1.00 36.70           C
ATOM   4007  O   ARG A 382      19.599  11.579  81.464  1.00 40.95           O
ATOM   4008  CB  ARG A 382      17.993   9.770  79.080  1.00 36.57           C
ATOM   4009  CG  ARG A 382      17.087  10.990  79.277  1.00 40.72           C
ATOM   4010  CD  ARG A 382      15.624  10.615  79.096  0.32 50.99           C
ATOM   4011  NE  ARG A 382      14.787  11.751  79.477  0.52 53.03           N
ATOM   4012  CZ  ARG A 382      13.456  11.742  79.534  0.00 48.93           C
ATOM   4013  NH1 ARG A 382      12.762  10.673  79.148  0.59 56.55           N
ATOM   4014  NH2 ARG A 382      12.820  12.818  79.986  0.61 55.59           N1+
ATOM   4015  H   ARG A 382      19.526   7.831  79.307  1.00 42.23           H
ATOM   4016  HA  ARG A 382      19.955  10.631  79.171  1.00 46.91           H
ATOM   4017  HB2 ARG A 382      18.132   9.597  78.013  1.00 43.86           H
ATOM   4018  HB3 ARG A 382      17.488   8.901  79.490  1.00 43.86           H
ATOM   4019  HG2 ARG A 382      17.177  11.374  80.293  1.00 48.84           H
ATOM   4020  HG3 ARG A 382      17.367  11.778  78.578  1.00 48.84           H
ATOM   4021  HD2 ARG A 382      15.459  10.380  78.043  0.62 61.16           H
ATOM   4022  HD3 ARG A 382      15.374   9.748  79.711  1.00 61.16           H
ATOM   4023  HE  ARG A 382      15.272  12.581  79.785  1.00 63.61           H
ATOM   4024 HH11 ARG A 382      13.262   9.862  78.817  1.00 67.83           H
ATOM   4025 HH12 ARG A 382      11.757  10.670  79.197  0.00 67.83           H
ATOM   4026 HH21 ARG A 382      13.360  13.619  80.275  1.00 66.68           H
ATOM   4027 HH22 ARG A 382      11.815  12.832  80.040  0.00 66.68           H
ATOM   4028  N   ASP A 383      18.971   9.520  82.117  1.00 40.83           N
ATOM   4029  CA  ASP A 383      18.872   9.837  83.539  1.00 43.06           C
ATOM   4030  C   ASP A 383      20.239  10.152  84.164  1.00 41.90           C
ATOM   4031  O   ASP A 383      20.378  11.201  84.794  1.00 43.93           O
ATOM   4032  CB  ASP A 383      18.121   8.713  84.263  1.00 40.49           C
ATOM   4033  CG  ASP A 383      16.642   8.585  83.877  1.00 44.85           C
ATOM   4034  OD1 ASP A 383      16.074   9.556  83.324  1.00 43.41           O
ATOM   4035  OD2 ASP A 383      16.089   7.502  84.164  1.00 41.38           O1-
ATOM   4036  H   ASP A 383      18.717   8.587  81.825  1.00 48.97           H
ATOM   4037  HA  ASP A 383      18.266  10.740  83.629  1.00 51.64           H
ATOM   4038  HB2 ASP A 383      18.622   7.754  84.131  1.00 48.56           H
ATOM   4039  HB3 ASP A 383      18.160   8.913  85.334  1.00 48.56           H
ATOM   4040  N   PHE A 384      21.257   9.300  83.954  1.00 39.72           N
ATOM   4041  CA  PHE A 384      22.618   9.600  84.425  1.00 42.41           C
ATOM   4042  C   PHE A 384      23.106  10.965  83.940  1.00 39.61           C
ATOM   4043  O   PHE A 384      23.733  11.681  84.718  1.00 42.27           O
ATOM   4044  CB  PHE A 384      23.616   8.521  83.998  1.00 40.24           C
ATOM   4045  CG  PHE A 384      23.413   7.152  84.607  1.00 35.27           C
ATOM   4046  CD1 PHE A 384      23.420   6.014  83.781  1.00 43.20           C
ATOM   4047  CD2 PHE A 384      23.267   6.997  85.998  1.00 39.15           C
ATOM   4048  CE1 PHE A 384      23.253   4.733  84.331  1.00 41.15           C
ATOM   4049  CE2 PHE A 384      23.123   5.710  86.548  1.00 47.60           C
ATOM   4050  CZ  PHE A 384      23.103   4.579  85.714  1.00 34.74           C
ATOM   4051  H   PHE A 384      21.102   8.444  83.440  1.00 47.63           H
ATOM   4052  HA  PHE A 384      22.587   9.635  85.515  1.00 50.86           H
ATOM   4053  HB2 PHE A 384      23.601   8.441  82.910  1.00 48.27           H
ATOM   4054  HB3 PHE A 384      24.610   8.858  84.294  1.00 48.27           H
ATOM   4055  HD1 PHE A 384      23.527   6.121  82.712  1.00 51.82           H
ATOM   4056  HD2 PHE A 384      23.266   7.858  86.652  1.00 46.95           H
ATOM   4057  HE1 PHE A 384      23.230   3.867  83.687  1.00 49.36           H
ATOM   4058  HE2 PHE A 384      23.001   5.595  87.615  1.00 57.10           H
ATOM   4059  HZ  PHE A 384      22.967   3.594  86.133  1.00 41.66           H
ATOM   4060  N   LEU A 385      22.797  11.341  82.685  1.00 36.22           N
ATOM   4061  CA  LEU A 385      23.261  12.603  82.101  1.00 39.32           C
ATOM   4062  C   LEU A 385      22.546  13.836  82.667  1.00 43.61           C
ATOM   4063  O   LEU A 385      23.186  14.878  82.834  1.00 45.84           O
ATOM   4064  CB  LEU A 385      23.121  12.562  80.573  1.00 32.35           C
ATOM   4065  CG  LEU A 385      24.077  11.584  79.865  1.00 33.76           C
ATOM   4066  CD1 LEU A 385      23.571  11.377  78.440  1.00 31.89           C
ATOM   4067  CD2 LEU A 385      25.526  12.094  79.861  1.00 30.53           C
ATOM   4068  H   LEU A 385      22.229  10.732  82.112  1.00 43.43           H
ATOM   4069  HA  LEU A 385      24.317  12.714  82.346  1.00 47.16           H
ATOM   4070  HB2 LEU A 385      22.094  12.265  80.356  1.00 38.80           H
ATOM   4071  HB3 LEU A 385      23.274  13.564  80.170  1.00 38.80           H
ATOM   4072  HG  LEU A 385      24.075  10.626  80.380  1.00 40.48           H
ATOM   4073 HD11 LEU A 385      24.213  10.648  77.955  1.00 38.24           H
ATOM   4074 HD12 LEU A 385      22.556  10.983  78.453  1.00 38.24           H
ATOM   4075 HD13 LEU A 385      23.589  12.318  77.893  1.00 38.24           H
ATOM   4076 HD21 LEU A 385      26.152  11.421  79.278  1.00 36.61           H
ATOM   4077 HD22 LEU A 385      25.575  13.094  79.427  1.00 36.61           H
ATOM   4078 HD23 LEU A 385      25.912  12.127  80.879  1.00 36.61           H
ATOM   4079  N   LEU A 386      21.229  13.732  82.911  1.00 41.29           N
ATOM   4080  CA  LEU A 386      20.446  14.791  83.558  1.00 52.23           C
ATOM   4081  C   LEU A 386      20.918  15.022  85.003  1.00 50.15           C
ATOM   4082  O   LEU A 386      20.989  16.163  85.454  1.00 45.03           O
ATOM   4083  CB  LEU A 386      18.942  14.436  83.531  1.00 47.86           C
ATOM   4084  CG  LEU A 386      18.253  14.577  82.155  1.00 38.99           C
ATOM   4085  CD1 LEU A 386      16.874  13.891  82.166  1.00 39.20           C
ATOM   4086  CD2 LEU A 386      18.094  16.055  81.782  1.00 47.47           C
ATOM   4087  H   LEU A 386      20.767  12.852  82.727  1.00 49.52           H
ATOM   4088  HA  LEU A 386      20.611  15.718  83.005  1.00 62.64           H
ATOM   4089  HB2 LEU A 386      18.847  13.399  83.857  1.00 57.40           H
ATOM   4090  HB3 LEU A 386      18.416  15.056  84.258  1.00 57.40           H
ATOM   4091  HG  LEU A 386      18.871  14.107  81.391  1.00 46.76           H
ATOM   4092 HD11 LEU A 386      16.423  13.949  81.176  1.00 47.01           H
ATOM   4093 HD12 LEU A 386      16.986  12.840  82.432  1.00 47.01           H
ATOM   4094 HD13 LEU A 386      16.219  14.377  82.889  1.00 47.01           H
ATOM   4095 HD21 LEU A 386      17.561  16.141  80.836  1.00 56.94           H
ATOM   4096 HD22 LEU A 386      17.534  16.578  82.557  1.00 56.94           H
ATOM   4097 HD23 LEU A 386      19.071  16.524  81.670  1.00 56.94           H
ATOM   4098  N   GLU A 387      21.221  13.936  85.722  1.00 43.24           N
ATOM   4099  CA  GLU A 387      21.726  13.965  87.089  1.00 46.96           C
ATOM   4100  C   GLU A 387      23.111  14.617  87.211  1.00 48.64           C
ATOM   4101  O   GLU A 387      23.415  15.162  88.269  1.00 53.86           O
ATOM   4102  CB  GLU A 387      21.729  12.535  87.649  1.00 50.30           C
ATOM   4103  CG  GLU A 387      20.305  11.989  87.871  1.00 56.85           C
ATOM   4104  CD  GLU A 387      20.237  10.484  88.161  1.00 67.69           C
ATOM   4105  OE1 GLU A 387      19.109   9.946  88.050  1.00 63.86           O
ATOM   4106  OE2 GLU A 387      21.293   9.897  88.501  1.00 62.85           O1-
ATOM   4107  H   GLU A 387      21.094  13.024  85.302  1.00 51.86           H
ATOM   4108  HA  GLU A 387      21.029  14.556  87.685  1.00 56.33           H
ATOM   4109  HB2 GLU A 387      22.268  11.878  86.965  1.00 60.33           H
ATOM   4110  HB3 GLU A 387      22.252  12.534  88.606  1.00 60.33           H
ATOM   4111  HG2 GLU A 387      19.866  12.508  88.726  1.00 68.20           H
ATOM   4112  HG3 GLU A 387      19.637  12.222  87.042  1.00 68.20           H
ATOM   4113  N   ALA A 388      23.957  14.536  86.168  1.00 48.27           N
ATOM   4114  CA  ALA A 388      25.235  15.252  86.075  1.00 55.68           C
ATOM   4115  C   ALA A 388      25.062  16.774  85.877  1.00 56.88           C
ATOM   4116  O   ALA A 388      25.836  17.545  86.447  1.00 67.98           O
ATOM   4117  CB  ALA A 388      26.050  14.648  84.922  1.00 48.28           C
ATOM   4118  H   ALA A 388      23.665  14.017  85.353  1.00 57.90           H
ATOM   4119  HA  ALA A 388      25.788  15.089  87.001  1.00 66.79           H
ATOM   4120  HB1 ALA A 388      27.008  15.160  84.836  1.00 57.91           H
ATOM   4121  HB2 ALA A 388      26.230  13.590  85.114  1.00 57.91           H
ATOM   4122  HB3 ALA A 388      25.514  14.760  83.981  1.00 57.91           H
ATOM   4123  N   GLN A 389      24.063  17.144  85.050  1.00 56.56           N
ATOM   4124  CA  GLN A 389      23.442  18.439  84.744  1.00 54.51           C
ATOM   4125  C   GLN A 389      23.535  18.778  83.248  1.00 66.91           C
ATOM   4126  O   GLN A 389      22.517  18.550  82.552  1.00 68.21           O
ATOM   4127  CB  GLN A 389      23.869  19.571  85.673  1.00 65.65           C
ATOM   4128  CG  GLN A 389      23.175  19.404  87.048  1.00 68.69           C
ATOM   4129  CD  GLN A 389      23.813  20.284  88.113  1.00 80.99           C
ATOM   4130  OE1 GLN A 389      23.557  21.488  88.188  1.00 84.50           O
ATOM   4131  NE2 GLN A 389      24.654  19.674  88.948  1.00 68.52           N
ATOM   4132  H   GLN A 389      23.591  16.374  84.599  1.00 67.85           H
ATOM   4133  HA  GLN A 389      22.382  18.276  84.930  1.00 65.38           H
ATOM   4134  HB2 GLN A 389      23.507  20.514  85.262  1.00 78.75           H
ATOM   4135  HB3 GLN A 389      24.954  19.645  85.745  1.00 78.75           H
ATOM   4136  HG2 GLN A 389      23.214  18.357  87.353  1.00 82.40           H
ATOM   4137  HG3 GLN A 389      22.136  19.714  86.929  1.00 82.40           H
ATOM   4138 HE21 GLN A 389      25.120  20.202  89.666  1.00 82.19           H
ATOM   4139 HE22 GLN A 389      24.842  18.688  88.824  1.00 82.19           H
ATOM   4140  HC  GLN A 389      24.598  19.280  82.814  1.00 80.27           H
TER
ATOM   4141  N   LEU B 117      50.723  34.498  34.075  1.00 68.25           N
ATOM   4142  CA  LEU B 117      50.034  34.110  32.816  1.00 60.08           C
ATOM   4143  C   LEU B 117      49.970  32.582  32.671  1.00 58.75           C
ATOM   4144  O   LEU B 117      50.995  31.918  32.509  1.00 66.56           O
ATOM   4145  CB  LEU B 117      50.681  34.779  31.586  1.00 57.34           C
ATOM   4146  CG  LEU B 117      49.937  34.512  30.261  0.52 60.96           C
ATOM   4147  CD1 LEU B 117      48.517  35.100  30.291  0.60 51.19           C
ATOM   4148  CD2 LEU B 117      50.731  35.122  29.098  0.31 56.30           C
ATOM   4149  H1  LEU B 117      50.764  35.504  34.176  1.00 81.87           H
ATOM   4150  H2  LEU B 117      51.654  34.106  34.109  1.00 81.87           H
ATOM   4151  HA  LEU B 117      49.009  34.474  32.885  1.00 72.06           H
ATOM   4152  HB2 LEU B 117      51.705  34.413  31.491  1.00 68.78           H
ATOM   4153  HB3 LEU B 117      50.724  35.857  31.753  1.00 68.78           H
ATOM   4154  HG  LEU B 117      49.864  33.437  30.095  1.00 73.12           H
ATOM   4155 HD11 LEU B 117      47.924  34.625  31.072  0.72 61.40           H
ATOM   4156 HD12 LEU B 117      48.558  36.175  30.474  1.00 61.40           H
ATOM   4157 HD13 LEU B 117      48.025  34.922  29.334  0.00 61.40           H
ATOM   4158 HD21 LEU B 117      50.815  36.203  29.224  0.01 67.53           H
ATOM   4159 HD22 LEU B 117      51.730  34.684  29.059  1.00 67.53           H
ATOM   4160 HD23 LEU B 117      50.227  34.910  28.156  1.00 67.53           H
ATOM   4161  N   THR B 118      48.742  32.059  32.723  1.00 37.92           N
ATOM   4162  CA  THR B 118      48.436  30.641  32.674  1.00 43.93           C
ATOM   4163  C   THR B 118      47.485  30.439  31.509  1.00 49.30           C
ATOM   4164  O   THR B 118      46.508  31.179  31.399  1.00 42.22           O
ATOM   4165  CB  THR B 118      47.783  30.189  33.992  1.00 42.54           C
ATOM   4166  OG1 THR B 118      48.519  30.586  35.116  1.00 53.15           O
ATOM   4167  CG2 THR B 118      47.689  28.661  34.024  1.00 46.04           C
ATOM   4168  H   THR B 118      47.961  32.681  32.860  1.00 45.48           H
ATOM   4169  HA  THR B 118      49.357  30.078  32.525  1.00 52.69           H
ATOM   4170  HB  THR B 118      46.782  30.617  34.067  1.00 51.02           H
ATOM   4171  HG1 THR B 118      48.185  31.439  35.411  1.00 63.76           H
ATOM   4172 HG21 THR B 118      47.213  28.351  34.954  1.00 55.22           H
ATOM   4173 HG22 THR B 118      47.095  28.285  33.192  1.00 55.22           H
ATOM   4174 HG23 THR B 118      48.692  28.234  33.987  1.00 55.22           H
ATOM   4175  N   CYS B 119      47.766  29.475  30.633  1.00 39.51           N
ATOM   4176  CA  CYS B 119      47.000  29.332  29.399  1.00 38.33           C
ATOM   4177  C   CYS B 119      46.399  27.933  29.279  1.00 39.94           C
ATOM   4178  O   CYS B 119      46.816  27.001  29.967  1.00 36.96           O
ATOM   4179  CB  CYS B 119      47.880  29.764  28.210  1.00 49.30           C
ATOM   4180  SG  CYS B 119      49.377  28.752  28.075  1.00 57.68           S
ATOM   4181  H   CYS B 119      48.579  28.890  30.765  1.00 47.38           H
ATOM   4182  HA  CYS B 119      46.151  30.014  29.407  1.00 45.97           H
ATOM   4183  HB2 CYS B 119      47.308  29.678  27.285  1.00 59.13           H
ATOM   4184  HB3 CYS B 119      48.169  30.808  28.347  1.00 59.13           H
ATOM   4185  HG  CYS B 119      49.924  29.425  27.060  1.00 69.19           H
ATOM   4186  N   LEU B 120      45.358  27.811  28.437  1.00 38.35           N
ATOM   4187  CA  LEU B 120      44.832  26.507  28.056  1.00 37.90           C
ATOM   4188  C   LEU B 120      45.818  25.941  27.028  1.00 40.17           C
ATOM   4189  O   LEU B 120      46.237  26.660  26.118  1.00 40.14           O
ATOM   4190  CB  LEU B 120      43.397  26.563  27.479  1.00 41.68           C
ATOM   4191  CG  LEU B 120      42.351  27.433  28.217  1.00 40.61           C
ATOM   4192  CD1 LEU B 120      40.942  27.058  27.727  1.00 42.64           C
ATOM   4193  CD2 LEU B 120      42.391  27.338  29.748  1.00 54.04           C
ATOM   4194  H   LEU B 120      45.051  28.613  27.908  1.00 45.99           H
ATOM   4195  HA  LEU B 120      44.802  25.869  28.938  1.00 45.46           H
ATOM   4196  HB2 LEU B 120      43.444  26.888  26.439  1.00 49.99           H
ATOM   4197  HB3 LEU B 120      43.034  25.533  27.478  1.00 49.99           H
ATOM   4198  HG  LEU B 120      42.529  28.473  27.942  1.00 48.70           H
ATOM   4199 HD11 LEU B 120      40.211  27.759  28.130  1.00 51.14           H
ATOM   4200 HD12 LEU B 120      40.906  27.100  26.638  1.00 51.14           H
ATOM   4201 HD13 LEU B 120      40.690  26.049  28.049  1.00 51.14           H
ATOM   4202 HD21 LEU B 120      41.579  27.935  30.166  1.00 64.82           H
ATOM   4203 HD22 LEU B 120      42.277  26.302  30.066  1.00 64.82           H
ATOM   4204 HD23 LEU B 120      43.328  27.738  30.134  1.00 64.82           H
ATOM   4205  N   ILE B 121      46.211  24.676  27.204  1.00 33.35           N
ATOM   4206  CA  ILE B 121      47.186  23.970  26.377  1.00 34.63           C
ATOM   4207  C   ILE B 121      46.430  22.896  25.618  1.00 33.84           C
ATOM   4208  O   ILE B 121      45.615  22.181  26.206  1.00 38.40           O
ATOM   4209  CB  ILE B 121      48.352  23.395  27.231  1.00 37.96           C
ATOM   4210  CG1 ILE B 121      49.221  24.536  27.814  1.00 37.66           C
ATOM   4211  CG2 ILE B 121      49.229  22.404  26.421  1.00 40.18           C
ATOM   4212  CD1 ILE B 121      50.177  24.065  28.915  1.00 38.85           C
ATOM   4213  H   ILE B 121      45.803  24.152  27.964  1.00 39.99           H
ATOM   4214  HA  ILE B 121      47.620  24.660  25.651  1.00 41.53           H
ATOM   4215  HB  ILE B 121      47.911  22.841  28.064  1.00 45.53           H
ATOM   4216 HG12 ILE B 121      49.799  25.003  27.017  1.00 45.17           H
ATOM   4217 HG13 ILE B 121      48.577  25.299  28.252  1.00 45.17           H
ATOM   4218 HG21 ILE B 121      50.095  22.075  26.993  1.00 48.19           H
ATOM   4219 HG22 ILE B 121      48.651  21.513  26.187  1.00 48.19           H
ATOM   4220 HG23 ILE B 121      49.579  22.867  25.499  1.00 48.19           H
ATOM   4221 HD11 ILE B 121      50.678  24.928  29.354  1.00 46.59           H
ATOM   4222 HD12 ILE B 121      49.605  23.551  29.687  1.00 46.59           H
ATOM   4223 HD13 ILE B 121      50.940  23.400  28.512  1.00 46.59           H
ATOM   4224  N   GLY B 122      46.710  22.794  24.314  1.00 39.87           N
ATOM   4225  CA  GLY B 122      46.214  21.708  23.486  1.00 41.93           C
ATOM   4226  C   GLY B 122      46.965  20.414  23.803  1.00 42.13           C
ATOM   4227  O   GLY B 122      48.189  20.429  23.905  1.00 46.98           O
ATOM   4228  H   GLY B 122      47.402  23.408  23.903  1.00 47.82           H
ATOM   4229  HA2 GLY B 122      45.150  21.566  23.675  1.00 50.29           H
ATOM   4230  HA3 GLY B 122      46.373  21.961  22.437  1.00 50.29           H
ATOM   4231  N   GLU B 123      46.240  19.295  23.918  1.00 47.75           N
ATOM   4232  CA  GLU B 123      46.807  17.957  24.119  1.00 55.47           C
ATOM   4233  C   GLU B 123      47.880  17.602  23.065  1.00 44.24           C
ATOM   4234  O   GLU B 123      48.885  16.980  23.403  1.00 49.51           O
ATOM   4235  CB  GLU B 123      45.645  16.937  24.148  1.00 48.30           C
ATOM   4236  CG  GLU B 123      46.074  15.469  24.323  1.00 59.16           C
ATOM   4237  CD  GLU B 123      46.443  15.132  25.775  1.00 67.87           C
ATOM   4238  OE1 GLU B 123      45.509  15.050  26.608  1.00 67.51           O
ATOM   4239  OE2 GLU B 123      47.654  14.936  26.029  1.00 56.54           O1-
ATOM   4240  H   GLU B 123      45.235  19.362  23.875  1.00 57.28           H
ATOM   4241  HA  GLU B 123      47.283  17.951  25.102  1.00 66.54           H
ATOM   4242  HB2 GLU B 123      44.964  17.209  24.957  1.00 57.93           H
ATOM   4243  HB3 GLU B 123      45.090  17.020  23.212  1.00 57.93           H
ATOM   4244  HG2 GLU B 123      45.194  14.880  24.056  1.00 70.97           H
ATOM   4245  HG3 GLU B 123      46.902  15.233  23.653  1.00 70.97           H
ATOM   4246  N   LYS B 124      47.681  18.004  21.802  1.00 46.63           N
ATOM   4247  CA  LYS B 124      48.614  17.769  20.694  1.00 49.63           C
ATOM   4248  C   LYS B 124      49.911  18.591  20.804  1.00 50.42           C
ATOM   4249  O   LYS B 124      50.846  18.336  20.054  1.00 48.76           O
ATOM   4250  CB  LYS B 124      47.913  18.019  19.343  1.00 52.01           C
ATOM   4251  CG  LYS B 124      46.733  17.068  19.075  0.29 52.83           C
ATOM   4252  CD  LYS B 124      45.906  17.567  17.886  0.35 61.65           C
ATOM   4253  CE  LYS B 124      44.820  16.548  17.552  0.43 58.59           C
ATOM   4254  NZ  LYS B 124      43.899  17.073  16.528  0.42 64.08           N1+
ATOM   4255  H   LYS B 124      46.842  18.529  21.594  1.00 55.93           H
ATOM   4256  HA  LYS B 124      48.918  16.722  20.721  1.00 59.53           H
ATOM   4257  HB2 LYS B 124      47.591  19.059  19.281  1.00 62.39           H
ATOM   4258  HB3 LYS B 124      48.642  17.859  18.548  1.00 62.39           H
ATOM   4259  HG2 LYS B 124      47.106  16.061  18.884  1.00 63.37           H
ATOM   4260  HG3 LYS B 124      46.079  17.036  19.947  0.01 63.37           H
ATOM   4261  HD2 LYS B 124      45.443  18.522  18.138  1.00 73.96           H
ATOM   4262  HD3 LYS B 124      46.555  17.703  17.020  0.00 73.96           H
ATOM   4263  HE2 LYS B 124      45.292  15.637  17.183  1.00 70.28           H
ATOM   4264  HE3 LYS B 124      44.263  16.312  18.459  1.00 70.28           H
ATOM   4265  HZ1 LYS B 124      43.205  16.376  16.302  1.00 76.87           H
ATOM   4266  HZ2 LYS B 124      43.441  17.901  16.881  1.00 76.87           H
ATOM   4267  HZ3 LYS B 124      44.420  17.313  15.697  1.00 76.87           H
ATOM   4268  N   ASP B 125      49.970  19.566  21.714  1.00 48.31           N
ATOM   4269  CA  ASP B 125      51.173  20.350  21.998  1.00 49.74           C
ATOM   4270  C   ASP B 125      52.031  19.698  23.123  1.00 43.31           C
ATOM   4271  O   ASP B 125      53.087  20.236  23.431  1.00 40.07           O
ATOM   4272  CB  ASP B 125      50.780  21.798  22.355  1.00 58.18           C
ATOM   4273  CG  ASP B 125      49.756  22.485  21.425  1.00 67.32           C
ATOM   4274  OD1 ASP B 125      49.666  22.100  20.238  1.00 68.78           O
ATOM   4275  OD2 ASP B 125      49.051  23.390  21.932  1.00 62.07           O1-
ATOM   4276  H   ASP B 125      49.161  19.747  22.287  1.00 57.95           H
ATOM   4277  HA  ASP B 125      51.784  20.402  21.096  1.00 59.66           H
ATOM   4278  HB2 ASP B 125      50.453  21.875  23.392  1.00 69.79           H
ATOM   4279  HB3 ASP B 125      51.693  22.388  22.288  1.00 69.79           H
ATOM   4280  N   LEU B 126      51.599  18.572  23.737  1.00 37.35           N
ATOM   4281  CA  LEU B 126      52.323  17.820  24.768  1.00 37.23           C
ATOM   4282  C   LEU B 126      52.792  16.433  24.295  1.00 46.94           C
ATOM   4283  O   LEU B 126      51.963  15.561  24.017  1.00 39.56           O
ATOM   4284  CB  LEU B 126      51.419  17.571  25.987  1.00 36.15           C
ATOM   4285  CG  LEU B 126      51.119  18.767  26.902  1.00 37.32           C
ATOM   4286  CD1 LEU B 126      50.363  18.196  28.108  1.00 35.68           C
ATOM   4287  CD2 LEU B 126      52.381  19.493  27.389  1.00 39.31           C
ATOM   4288  H   LEU B 126      50.718  18.177  23.439  1.00 44.79           H
ATOM   4289  HA  LEU B 126      53.198  18.386  25.081  1.00 44.65           H
ATOM   4290  HB2 LEU B 126      50.472  17.156  25.639  1.00 43.35           H
ATOM   4291  HB3 LEU B 126      51.899  16.803  26.595  1.00 43.35           H
ATOM   4292  HG  LEU B 126      50.484  19.478  26.371  1.00 44.76           H
ATOM   4293 HD11 LEU B 126      50.013  19.010  28.741  1.00 42.79           H
ATOM   4294 HD12 LEU B 126      49.494  17.626  27.773  1.00 42.79           H
ATOM   4295 HD13 LEU B 126      51.014  17.545  28.693  1.00 42.79           H
ATOM   4296 HD21 LEU B 126      52.118  20.232  28.145  1.00 47.15           H
ATOM   4297 HD22 LEU B 126      53.091  18.782  27.814  1.00 47.15           H
ATOM   4298 HD23 LEU B 126      52.847  20.017  26.555  1.00 47.15           H
ATOM   4299  N   ARG B 127      54.112  16.198  24.380  1.00 37.32           N
ATOM   4300  CA  ARG B 127      54.760  14.879  24.315  1.00 47.16           C
ATOM   4301  C   ARG B 127      55.100  14.407  25.733  1.00 45.52           C
ATOM   4302  O   ARG B 127      55.951  14.992  26.399  1.00 42.83           O
ATOM   4303  CB  ARG B 127      56.047  14.954  23.470  1.00 39.22           C
ATOM   4304  CG  ARG B 127      55.817  15.268  21.986  0.18 44.24           C
ATOM   4305  CD  ARG B 127      55.263  14.054  21.240  0.00 53.39           C
ATOM   4306  NE  ARG B 127      55.317  14.276  19.792  0.57 55.88           N
ATOM   4307  CZ  ARG B 127      54.954  13.393  18.862  0.02 52.67           C
ATOM   4308  NH1 ARG B 127      54.919  13.779  17.590  0.79 57.60           N
ATOM   4309  NH2 ARG B 127      54.623  12.142  19.184  0.71 56.88           N1+
ATOM   4310  H   ARG B 127      54.702  16.980  24.637  1.00 44.76           H
ATOM   4311  HA  ARG B 127      54.078  14.160  23.861  1.00 56.57           H
ATOM   4312  HB2 ARG B 127      56.719  15.705  23.888  1.00 47.03           H
ATOM   4313  HB3 ARG B 127      56.555  13.991  23.536  1.00 47.03           H
ATOM   4314  HG2 ARG B 127      55.138  16.114  21.870  1.00 53.06           H
ATOM   4315  HG3 ARG B 127      56.774  15.538  21.538  1.00 53.06           H
ATOM   4316  HD2 ARG B 127      55.895  13.197  21.475  1.00 64.04           H
ATOM   4317  HD3 ARG B 127      54.238  13.840  21.547  0.00 64.04           H
ATOM   4318  HE  ARG B 127      55.540  15.214  19.490  1.00 67.03           H
ATOM   4319 HH11 ARG B 127      55.165  14.730  17.356  1.00 69.09           H
ATOM   4320 HH12 ARG B 127      54.639  13.135  16.866  0.00 69.09           H
ATOM   4321 HH21 ARG B 127      54.646  11.861  20.152  1.00 68.23           H
ATOM   4322 HH22 ARG B 127      54.341  11.489  18.470  0.00 68.23           H
ATOM   4323  N   LEU B 128      54.447  13.336  26.184  1.00 40.39           N
ATOM   4324  CA  LEU B 128      54.581  12.809  27.536  1.00 39.35           C
ATOM   4325  C   LEU B 128      55.606  11.678  27.584  1.00 45.27           C
ATOM   4326  O   LEU B 128      55.539  10.717  26.812  1.00 38.85           O
ATOM   4327  CB  LEU B 128      53.244  12.237  28.031  1.00 39.86           C
ATOM   4328  CG  LEU B 128      52.005  13.155  27.966  1.00 47.29           C
ATOM   4329  CD1 LEU B 128      50.790  12.359  28.467  1.00 51.99           C
ATOM   4330  CD2 LEU B 128      52.124  14.428  28.810  1.00 40.47           C
ATOM   4331  H   LEU B 128      53.764  12.904  25.582  1.00 48.44           H
ATOM   4332  HA  LEU B 128      54.885  13.604  28.219  1.00 47.20           H
ATOM   4333  HB2 LEU B 128      53.026  11.339  27.451  1.00 47.81           H
ATOM   4334  HB3 LEU B 128      53.388  11.930  29.069  1.00 47.81           H
ATOM   4335  HG  LEU B 128      51.822  13.441  26.930  1.00 56.72           H
ATOM   4336 HD11 LEU B 128      49.885  12.958  28.355  1.00 62.36           H
ATOM   4337 HD12 LEU B 128      50.674  11.447  27.881  1.00 62.36           H
ATOM   4338 HD13 LEU B 128      50.915  12.095  29.519  1.00 62.36           H
ATOM   4339 HD21 LEU B 128      51.234  15.041  28.664  1.00 48.54           H
ATOM   4340 HD22 LEU B 128      52.214  14.170  29.866  1.00 48.54           H
ATOM   4341 HD23 LEU B 128      52.998  15.000  28.505  1.00 48.54           H
ATOM   4342  N   LEU B 129      56.477  11.764  28.588  1.00 34.00           N
ATOM   4343  CA  LEU B 129      57.515  10.806  28.930  1.00 35.61           C
ATOM   4344  C   LEU B 129      57.150  10.023  30.216  1.00 30.78           C
ATOM   4345  O   LEU B 129      55.978   9.753  30.476  1.00 28.95           O
ATOM   4346  CB  LEU B 129      58.859  11.558  28.943  1.00 39.09           C
ATOM   4347  CG  LEU B 129      59.168  12.281  27.606  1.00 36.53           C
ATOM   4348  CD1 LEU B 129      60.463  13.086  27.776  1.00 36.96           C
ATOM   4349  CD2 LEU B 129      59.305  11.289  26.438  1.00 50.89           C
ATOM   4350  H   LEU B 129      56.417  12.572  29.190  1.00 40.78           H
ATOM   4351  HA  LEU B 129      57.569  10.058  28.142  1.00 42.71           H
ATOM   4352  HB2 LEU B 129      58.834  12.299  29.743  1.00 46.88           H
ATOM   4353  HB3 LEU B 129      59.667  10.858  29.154  1.00 46.88           H
ATOM   4354  HG  LEU B 129      58.370  12.982  27.359  1.00 43.81           H
ATOM   4355 HD11 LEU B 129      60.668  13.654  26.868  1.00 44.32           H
ATOM   4356 HD12 LEU B 129      60.351  13.784  28.604  1.00 44.32           H
ATOM   4357 HD13 LEU B 129      61.298  12.416  27.978  1.00 44.32           H
ATOM   4358 HD21 LEU B 129      59.627  11.824  25.542  1.00 61.04           H
ATOM   4359 HD22 LEU B 129      60.042  10.523  26.675  1.00 61.04           H
ATOM   4360 HD23 LEU B 129      58.348  10.815  26.225  1.00 61.04           H
ATOM   4361  N   GLU B 130      58.138   9.563  30.986  1.00 32.95           N
ATOM   4362  CA  GLU B 130      57.916   8.617  32.070  1.00 28.33           C
ATOM   4363  C   GLU B 130      57.272   9.288  33.294  1.00 27.14           C
ATOM   4364  O   GLU B 130      57.449  10.486  33.518  1.00 28.58           O
ATOM   4365  CB  GLU B 130      59.237   7.925  32.455  1.00 27.19           C
ATOM   4366  CG  GLU B 130      60.256   8.765  33.259  1.00 30.54           C
ATOM   4367  CD  GLU B 130      61.094   9.765  32.450  1.00 34.54           C
ATOM   4368  OE1 GLU B 130      60.932   9.820  31.211  1.00 27.87           O
ATOM   4369  OE2 GLU B 130      61.892  10.482  33.091  1.00 34.44           O1-
ATOM   4370  H   GLU B 130      59.094   9.829  30.789  1.00 39.52           H
ATOM   4371  HA  GLU B 130      57.249   7.831  31.712  1.00 33.97           H
ATOM   4372  HB2 GLU B 130      58.988   7.052  33.059  1.00 32.61           H
ATOM   4373  HB3 GLU B 130      59.716   7.559  31.545  1.00 32.61           H
ATOM   4374  HG2 GLU B 130      59.790   9.274  34.103  1.00 36.62           H
ATOM   4375  HG3 GLU B 130      60.964   8.091  33.739  1.00 36.62           H
ATOM   4376  N   LYS B 131      56.591   8.471  34.105  1.00 30.28           N
ATOM   4377  CA  LYS B 131      56.159   8.820  35.452  1.00 33.43           C
ATOM   4378  C   LYS B 131      57.399   9.125  36.295  1.00 32.47           C
ATOM   4379  O   LYS B 131      58.364   8.365  36.271  1.00 33.94           O
ATOM   4380  CB  LYS B 131      55.405   7.651  36.119  1.00 34.16           C
ATOM   4381  CG  LYS B 131      54.334   6.942  35.268  1.00 59.30           C
ATOM   4382  CD  LYS B 131      53.434   6.060  36.171  1.00 67.88           C
ATOM   4383  CE  LYS B 131      52.868   4.820  35.468  1.00 58.56           C
ATOM   4384  NZ  LYS B 131      51.727   4.267  36.228  1.00 61.68           N1+
ATOM   4385  H   LYS B 131      56.526   7.497  33.850  1.00 36.31           H
ATOM   4386  HA  LYS B 131      55.503   9.687  35.404  1.00 40.09           H
ATOM   4387  HB2 LYS B 131      56.143   6.888  36.376  1.00 40.96           H
ATOM   4388  HB3 LYS B 131      54.970   8.005  37.057  1.00 40.96           H
ATOM   4389  HG2 LYS B 131      53.720   7.696  34.778  1.00 71.14           H
ATOM   4390  HG3 LYS B 131      54.811   6.337  34.494  1.00 71.14           H
ATOM   4391  HD2 LYS B 131      54.002   5.730  37.043  1.00 81.43           H
ATOM   4392  HD3 LYS B 131      52.599   6.649  36.538  1.00 81.43           H
ATOM   4393  HE2 LYS B 131      52.546   5.095  34.463  1.00 70.25           H
ATOM   4394  HE3 LYS B 131      53.652   4.063  35.391  1.00 70.25           H
ATOM   4395  HZ1 LYS B 131      51.393   3.418  35.796  1.00 73.99           H
ATOM   4396  HZ2 LYS B 131      52.016   4.064  37.175  1.00 73.99           H
ATOM   4397  HZ3 LYS B 131      50.978   4.944  36.264  1.00 73.99           H
ATOM   4398  N   LEU B 132      57.334  10.221  37.047  1.00 34.80           N
ATOM   4399  CA  LEU B 132      58.354  10.706  37.969  1.00 35.68           C
ATOM   4400  C   LEU B 132      58.036  10.363  39.451  1.00 31.69           C
ATOM   4401  O   LEU B 132      58.903  10.314  40.297  1.00 42.46           O
ATOM   4402  CB  LEU B 132      58.398  12.258  37.946  1.00 32.67           C
ATOM   4403  CG  LEU B 132      58.885  12.813  36.595  1.00 30.92           C
ATOM   4404  CD1 LEU B 132      58.836  14.340  36.651  1.00 30.89           C
ATOM   4405  CD2 LEU B 132      60.294  12.291  36.296  1.00 34.28           C
ATOM   4406  H   LEU B 132      56.497  10.755  36.972  1.00 41.74           H
ATOM   4407  HA  LEU B 132      59.366  10.294  37.721  1.00 42.79           H
ATOM   4408  HB2 LEU B 132      57.397  12.667  38.177  1.00 39.18           H
ATOM   4409  HB3 LEU B 132      59.059  12.620  38.759  1.00 39.18           H
ATOM   4410  HG  LEU B 132      58.205  12.449  35.788  1.00 37.07           H
ATOM   4411 HD11 LEU B 132      59.104  14.791  35.691  1.00 37.04           H
ATOM   4412 HD12 LEU B 132      57.843  14.711  36.916  1.00 37.04           H
ATOM   4413 HD13 LEU B 132      59.550  14.745  37.381  1.00 37.04           H
ATOM   4414 HD21 LEU B 132      60.728  12.757  35.411  1.00 41.11           H
ATOM   4415 HD22 LEU B 132      60.983  12.495  37.124  1.00 41.11           H
ATOM   4416 HD23 LEU B 132      60.282  11.207  36.136  1.00 41.11           H
ATOM   4417  N   GLY B 133      56.731  10.204  39.711  1.00 37.10           N
ATOM   4418  CA  GLY B 133      56.132   9.921  41.005  1.00 46.45           C
ATOM   4419  C   GLY B 133      54.589  10.012  40.990  1.00 46.06           C
ATOM   4420  O   GLY B 133      53.956  10.154  39.936  1.00 42.24           O
ATOM   4421  H   GLY B 133      56.088  10.296  38.938  1.00 44.49           H
ATOM   4422  HA2 GLY B 133      56.434   8.916  41.303  1.00 55.71           H
ATOM   4423  HA3 GLY B 133      56.525  10.633  41.734  1.00 55.71           H
ATOM   4424  N   ASP B 134      54.009   9.909  42.194  1.00 45.94           N
ATOM   4425  CA  ASP B 134      52.582  10.026  42.482  1.00 56.46           C
ATOM   4426  C   ASP B 134      52.222  11.464  42.913  1.00 57.02           C
ATOM   4427  O   ASP B 134      53.042  12.201  43.475  1.00 52.10           O
ATOM   4428  CB  ASP B 134      52.182   9.001  43.559  1.00 70.11           C
ATOM   4429  CG  ASP B 134      52.527   7.578  43.115  1.00 64.27           C
ATOM   4430  OD1 ASP B 134      53.549   7.048  43.608  1.00 74.53           O
ATOM   4431  OD2 ASP B 134      51.766   7.046  42.272  1.00 60.38           O1-
ATOM   4432  H   ASP B 134      54.603   9.757  42.996  1.00 55.10           H
ATOM   4433  HA  ASP B 134      52.016   9.781  41.581  1.00 67.72           H
ATOM   4434  HB2 ASP B 134      52.707   9.244  44.486  1.00 84.11           H
ATOM   4435  HB3 ASP B 134      51.102   9.083  43.684  1.00 84.11           H
ATOM   4436  N   GLY B 135      50.985  11.856  42.590  1.00 46.38           N
ATOM   4437  CA  GLY B 135      50.456  13.203  42.747  1.00 39.98           C
ATOM   4438  C   GLY B 135      49.182  13.194  43.605  1.00 42.34           C
ATOM   4439  O   GLY B 135      48.664  12.138  43.957  1.00 50.65           O
ATOM   4440  H   GLY B 135      50.362  11.180  42.169  1.00 55.63           H
ATOM   4441  HA2 GLY B 135      51.205  13.849  43.205  1.00 47.94           H
ATOM   4442  HA3 GLY B 135      50.202  13.586  41.760  1.00 47.94           H
ATOM   4443  N   SER B 136      48.698  14.400  43.935  1.00 54.67           N
ATOM   4444  CA  SER B 136      47.552  14.681  44.803  1.00 51.61           C
ATOM   4445  C   SER B 136      46.319  13.922  44.315  1.00 54.52           C
ATOM   4446  O   SER B 136      45.851  13.003  44.986  1.00 62.08           O
ATOM   4447  CB  SER B 136      47.332  16.202  44.853  1.00 51.22           C
ATOM   4448  OG  SER B 136      47.225  16.810  43.570  1.00 54.83           O
ATOM   4449  H   SER B 136      49.144  15.208  43.531  1.00 65.58           H
ATOM   4450  HA  SER B 136      47.778  14.344  45.817  1.00 61.91           H
ATOM   4451  HB2 SER B 136      46.416  16.398  45.410  1.00 61.43           H
ATOM   4452  HB3 SER B 136      48.168  16.654  45.389  1.00 61.43           H
ATOM   4453  HG  SER B 136      47.028  17.749  43.671  1.00 65.78           H
ATOM   4454  N   PHE B 137      45.878  14.256  43.097  1.00 57.92           N
ATOM   4455  CA  PHE B 137      45.169  13.359  42.195  1.00 64.35           C
ATOM   4456  C   PHE B 137      46.184  12.880  41.138  1.00 53.02           C
ATOM   4457  O   PHE B 137      47.028  13.656  40.676  1.00 62.07           O
ATOM   4458  CB  PHE B 137      43.975  14.115  41.577  1.00 57.64           C
ATOM   4459  CG  PHE B 137      44.398  15.272  40.701  0.64 47.59           C
ATOM   4460  CD1 PHE B 137      44.785  15.006  39.375  0.35 49.03           C
ATOM   4461  CD2 PHE B 137      44.557  16.562  41.241  1.00 45.42           C
ATOM   4462  CE1 PHE B 137      45.444  15.987  38.631  0.98 45.96           C
ATOM   4463  CE2 PHE B 137      45.177  17.564  40.473  1.00 43.91           C
ATOM   4464  CZ  PHE B 137      45.654  17.253  39.184  0.84 42.61           C
ATOM   4465  H   PHE B 137      46.304  15.061  42.656  1.00 69.47           H
ATOM   4466  HA  PHE B 137      44.783  12.499  42.743  1.00 77.20           H
ATOM   4467  HB2 PHE B 137      43.405  13.411  40.968  1.00 69.14           H
ATOM   4468  HB3 PHE B 137      43.328  14.479  42.374  1.00 69.14           H
ATOM   4469  HD1 PHE B 137      44.655  14.020  38.954  0.98 58.81           H
ATOM   4470  HD2 PHE B 137      44.258  16.773  42.258  0.00 54.48           H
ATOM   4471  HE1 PHE B 137      45.792  15.780  37.633  1.00 55.12           H
ATOM   4472  HE2 PHE B 137      45.305  18.550  40.893  0.00 52.66           H
ATOM   4473  HZ  PHE B 137      46.135  17.981  38.560  0.00 51.10           H
ATOM   4474  N   GLY B 138      46.109  11.599  40.769  1.00 63.15           N
ATOM   4475  CA  GLY B 138      46.800  11.024  39.614  1.00 45.89           C
ATOM   4476  C   GLY B 138      48.332  11.171  39.526  1.00 53.40           C
ATOM   4477  O   GLY B 138      49.009  11.730  40.387  1.00 50.54           O
ATOM   4478  H   GLY B 138      45.439  11.011  41.241  1.00 75.75           H
ATOM   4479  HA2 GLY B 138      46.570   9.960  39.598  1.00 55.04           H
ATOM   4480  HA3 GLY B 138      46.357  11.463  38.732  1.00 55.04           H
ATOM   4481  N   VAL B 139      48.883  10.586  38.457  1.00 51.98           N
ATOM   4482  CA  VAL B 139      50.318  10.458  38.167  1.00 43.27           C
ATOM   4483  C   VAL B 139      50.938  11.812  37.789  1.00 33.16           C
ATOM   4484  O   VAL B 139      50.272  12.630  37.160  1.00 35.86           O
ATOM   4485  CB  VAL B 139      50.470   9.480  36.971  1.00 44.36           C
ATOM   4486  CG1 VAL B 139      51.941   9.273  36.614  1.00 40.91           C
ATOM   4487  CG2 VAL B 139      49.874   8.091  37.263  1.00 49.32           C
ATOM   4488  H   VAL B 139      48.256  10.144  37.800  1.00 62.35           H
ATOM   4489  HA  VAL B 139      50.835  10.046  39.036  1.00 51.90           H
ATOM   4490  HB  VAL B 139      49.964   9.895  36.097  1.00 53.20           H
ATOM   4491 HG11 VAL B 139      51.995   8.609  35.758  1.00 49.06           H
ATOM   4492 HG12 VAL B 139      52.399  10.207  36.308  1.00 49.06           H
ATOM   4493 HG13 VAL B 139      52.486   8.868  37.468  1.00 49.06           H
ATOM   4494 HG21 VAL B 139      49.992   7.445  36.393  1.00 59.16           H
ATOM   4495 HG22 VAL B 139      50.382   7.644  38.119  1.00 59.16           H
ATOM   4496 HG23 VAL B 139      48.811   8.164  37.490  1.00 59.16           H
ATOM   4497  N   VAL B 140      52.225  12.005  38.105  1.00 32.13           N
ATOM   4498  CA  VAL B 140      53.065  13.075  37.580  1.00 36.41           C
ATOM   4499  C   VAL B 140      54.101  12.451  36.623  1.00 34.09           C
ATOM   4500  O   VAL B 140      54.833  11.555  36.983  1.00 33.75           O
ATOM   4501  CB  VAL B 140      53.889  13.862  38.645  1.00 30.13           C
ATOM   4502  CG1 VAL B 140      54.764  14.902  37.958  1.00 34.19           C
ATOM   4503  CG2 VAL B 140      52.975  14.509  39.680  1.00 33.62           C
ATOM   4504  H   VAL B 140      52.664  11.323  38.684  1.00 38.53           H
ATOM   4505  HA  VAL B 140      52.434  13.826  37.045  1.00 43.66           H
ATOM   4506  HB  VAL B 140      54.558  13.130  39.170  1.00 36.13           H
ATOM   4507 HG11 VAL B 140      55.341  15.471  38.707  1.00 41.01           H
ATOM   4508 HG12 VAL B 140      55.511  14.456  37.290  1.00 41.01           H
ATOM   4509 HG13 VAL B 140      54.185  15.633  37.389  1.00 41.01           H
ATOM   4510 HG21 VAL B 140      53.559  15.013  40.462  1.00 40.32           H
ATOM   4511 HG22 VAL B 140      52.308  15.249  39.223  1.00 40.32           H
ATOM   4512 HG23 VAL B 140      52.352  13.750  40.174  1.00 40.32           H
ATOM   4513  N   ARG B 141      54.125  13.008  35.396  1.00 30.40           N
ATOM   4514  CA  ARG B 141      54.958  12.623  34.256  1.00 32.94           C
ATOM   4515  C   ARG B 141      55.842  13.766  33.787  1.00 30.79           C
ATOM   4516  O   ARG B 141      55.401  14.899  33.592  1.00 37.34           O
ATOM   4517  CB  ARG B 141      54.077  12.203  33.060  1.00 33.63           C
ATOM   4518  CG  ARG B 141      53.502  10.807  33.241  1.00 41.58           C
ATOM   4519  CD  ARG B 141      52.514  10.545  32.107  1.00 49.90           C
ATOM   4520  NE  ARG B 141      52.200   9.116  32.046  1.00 58.45           N
ATOM   4521  CZ  ARG B 141      52.527   8.279  31.057  1.00 71.77           C
ATOM   4522  NH1 ARG B 141      52.972   8.734  29.883  1.00 58.77           N
ATOM   4523  NH2 ARG B 141      52.399   6.964  31.264  1.00 62.97           N1+
ATOM   4524  H   ARG B 141      53.480  13.767  35.225  1.00 36.46           H
ATOM   4525  HA  ARG B 141      55.600  11.788  34.528  1.00 39.50           H
ATOM   4526  HB2 ARG B 141      53.277  12.931  32.899  1.00 40.33           H
ATOM   4527  HB3 ARG B 141      54.697  12.177  32.162  1.00 40.33           H
ATOM   4528  HG2 ARG B 141      54.310  10.074  33.211  1.00 49.87           H
ATOM   4529  HG3 ARG B 141      52.980  10.736  34.193  1.00 49.87           H
ATOM   4530  HD2 ARG B 141      51.602  11.128  32.227  1.00 59.85           H
ATOM   4531  HD3 ARG B 141      53.001  10.859  31.184  1.00 59.85           H
ATOM   4532  HE  ARG B 141      51.879   8.705  32.908  1.00 70.12           H
ATOM   4533 HH11 ARG B 141      53.080   9.726  29.743  1.00 70.50           H
ATOM   4534 HH12 ARG B 141      53.223   8.097  29.144  1.00 70.50           H
ATOM   4535 HH21 ARG B 141      52.062   6.623  32.149  1.00 75.54           H
ATOM   4536 HH22 ARG B 141      52.636   6.313  30.531  1.00 75.54           H
ATOM   4537  N   ARG B 142      57.087  13.433  33.475  1.00 28.79           N
ATOM   4538  CA  ARG B 142      57.926  14.301  32.664  1.00 27.72           C
ATOM   4539  C   ARG B 142      57.311  14.417  31.277  1.00 34.51           C
ATOM   4540  O   ARG B 142      56.668  13.479  30.816  1.00 32.34           O
ATOM   4541  CB  ARG B 142      59.284  13.640  32.619  1.00 31.75           C
ATOM   4542  CG  ARG B 142      60.373  14.484  31.968  1.00 32.26           C
ATOM   4543  CD  ARG B 142      61.638  13.653  32.227  1.00 36.72           C
ATOM   4544  NE  ARG B 142      62.698  13.958  31.297  1.00 59.53           N
ATOM   4545  CZ  ARG B 142      63.213  13.117  30.402  1.00 34.22           C
ATOM   4546  NH1 ARG B 142      62.879  11.826  30.299  1.00 34.81           N
ATOM   4547  NH2 ARG B 142      64.107  13.638  29.594  1.00 34.28           N1+
ATOM   4548  H   ARG B 142      57.395  12.480  33.621  1.00 34.52           H
ATOM   4549  HA  ARG B 142      58.023  15.285  33.127  1.00 33.24           H
ATOM   4550  HB2 ARG B 142      59.581  13.439  33.646  1.00 38.08           H
ATOM   4551  HB3 ARG B 142      59.196  12.681  32.100  1.00 38.08           H
ATOM   4552  HG2 ARG B 142      60.189  14.612  30.902  1.00 38.69           H
ATOM   4553  HG3 ARG B 142      60.444  15.454  32.462  1.00 38.69           H
ATOM   4554  HD2 ARG B 142      61.995  13.806  33.248  1.00 44.03           H
ATOM   4555  HD3 ARG B 142      61.379  12.603  32.118  1.00 44.03           H
ATOM   4556  HE  ARG B 142      63.010  14.916  31.275  1.00 71.40           H
ATOM   4557 HH11 ARG B 142      62.201  11.426  30.938  1.00 41.75           H
ATOM   4558 HH12 ARG B 142      63.308  11.235  29.608  1.00 41.75           H
ATOM   4559 HH21 ARG B 142      64.351  14.612  29.676  1.00 41.11           H
ATOM   4560 HH22 ARG B 142      64.539  13.062  28.889  1.00 41.11           H
ATOM   4561  N   GLY B 143      57.488  15.577  30.646  1.00 30.25           N
ATOM   4562  CA  GLY B 143      56.998  15.853  29.325  1.00 36.43           C
ATOM   4563  C   GLY B 143      57.779  16.991  28.683  1.00 36.11           C
ATOM   4564  O   GLY B 143      58.674  17.587  29.280  1.00 31.25           O
ATOM   4565  H   GLY B 143      58.002  16.313  31.109  1.00 36.28           H
ATOM   4566  HA2 GLY B 143      57.090  14.957  28.713  1.00 43.69           H
ATOM   4567  HA3 GLY B 143      55.946  16.131  29.400  1.00 43.69           H
ATOM   4568  N   GLU B 144      57.370  17.272  27.449  1.00 34.67           N
ATOM   4569  CA  GLU B 144      57.817  18.359  26.623  1.00 45.33           C
ATOM   4570  C   GLU B 144      56.596  19.051  26.022  1.00 39.40           C
ATOM   4571  O   GLU B 144      55.626  18.420  25.604  1.00 36.04           O
ATOM   4572  CB  GLU B 144      58.775  17.801  25.553  1.00 46.26           C
ATOM   4573  CG  GLU B 144      60.244  17.880  25.997  1.00 55.62           C
ATOM   4574  CD  GLU B 144      61.139  18.598  24.984  1.00 66.21           C
ATOM   4575  OE1 GLU B 144      60.688  19.621  24.432  1.00 65.32           O
ATOM   4576  OE2 GLU B 144      62.285  18.132  24.801  1.00 69.79           O1-
ATOM   4577  H   GLU B 144      56.645  16.697  27.043  1.00 41.57           H
ATOM   4578  HA  GLU B 144      58.340  19.081  27.248  1.00 54.38           H
ATOM   4579  HB2 GLU B 144      58.543  16.752  25.359  1.00 55.49           H
ATOM   4580  HB3 GLU B 144      58.615  18.329  24.613  1.00 55.49           H
ATOM   4581  HG2 GLU B 144      60.302  18.480  26.908  1.00 66.72           H
ATOM   4582  HG3 GLU B 144      60.629  16.888  26.241  1.00 66.72           H
ATOM   4583  N   TRP B 145      56.654  20.376  26.026  1.00 33.05           N
ATOM   4584  CA  TRP B 145      55.564  21.243  25.642  1.00 37.70           C
ATOM   4585  C   TRP B 145      56.012  22.153  24.505  1.00 39.81           C
ATOM   4586  O   TRP B 145      56.907  22.964  24.703  1.00 42.27           O
ATOM   4587  CB  TRP B 145      55.161  22.074  26.853  1.00 37.08           C
ATOM   4588  CG  TRP B 145      54.116  23.124  26.613  1.00 41.80           C
ATOM   4589  CD1 TRP B 145      53.042  23.011  25.794  1.00 42.09           C
ATOM   4590  CD2 TRP B 145      54.030  24.457  27.196  1.00 45.00           C
ATOM   4591  NE1 TRP B 145      52.324  24.180  25.798  1.00 44.49           N
ATOM   4592  CE2 TRP B 145      52.870  25.101  26.668  1.00 49.98           C
ATOM   4593  CE3 TRP B 145      54.807  25.175  28.135  1.00 39.54           C
ATOM   4594  CZ2 TRP B 145      52.509  26.400  27.039  1.00 44.25           C
ATOM   4595  CZ3 TRP B 145      54.465  26.487  28.494  1.00 47.00           C
ATOM   4596  CH2 TRP B 145      53.325  27.103  27.941  1.00 56.57           C
ATOM   4597  H   TRP B 145      57.497  20.820  26.360  1.00 39.64           H
ATOM   4598  HA  TRP B 145      54.711  20.649  25.313  1.00 45.22           H
ATOM   4599  HB2 TRP B 145      54.781  21.392  27.613  1.00 44.47           H
ATOM   4600  HB3 TRP B 145      56.047  22.555  27.264  1.00 44.47           H
ATOM   4601  HD1 TRP B 145      52.790  22.134  25.215  1.00 50.49           H
ATOM   4602  HE1 TRP B 145      51.509  24.318  25.218  1.00 53.36           H
ATOM   4603  HE3 TRP B 145      55.673  24.710  28.579  1.00 47.42           H
ATOM   4604  HZ2 TRP B 145      51.617  26.851  26.634  1.00 53.08           H
ATOM   4605  HZ3 TRP B 145      55.074  27.021  29.209  1.00 56.37           H
ATOM   4606  HH2 TRP B 145      53.062  28.110  28.231  1.00 67.86           H
ATOM   4607  N   ASP B 146      55.361  22.039  23.344  1.00 43.63           N
ATOM   4608  CA  ASP B 146      55.549  22.932  22.202  1.00 47.36           C
ATOM   4609  C   ASP B 146      54.733  24.195  22.498  1.00 48.32           C
ATOM   4610  O   ASP B 146      53.542  24.278  22.190  1.00 54.32           O
ATOM   4611  CB  ASP B 146      55.121  22.230  20.902  1.00 50.10           C
ATOM   4612  CG  ASP B 146      55.835  20.899  20.643  1.00 49.50           C
ATOM   4613  OD1 ASP B 146      57.053  20.816  20.924  1.00 52.62           O
ATOM   4614  OD2 ASP B 146      55.155  19.978  20.136  1.00 65.02           O1-
ATOM   4615  H   ASP B 146      54.637  21.338  23.259  1.00 52.33           H
ATOM   4616  HA  ASP B 146      56.606  23.193  22.121  1.00 56.80           H
ATOM   4617  HB2 ASP B 146      54.039  22.080  20.870  1.00 60.10           H
ATOM   4618  HB3 ASP B 146      55.384  22.901  20.083  1.00 60.10           H
ATOM   4619  N   ALA B 147      55.375  25.167  23.154  1.00 52.01           N
ATOM   4620  CA  ALA B 147      54.748  26.435  23.510  1.00 58.20           C
ATOM   4621  C   ALA B 147      54.555  27.298  22.247  1.00 63.25           C
ATOM   4622  O   ALA B 147      55.140  26.999  21.202  1.00 61.24           O
ATOM   4623  CB  ALA B 147      55.620  27.138  24.559  1.00 52.15           C
ATOM   4624  H   ALA B 147      56.352  25.037  23.383  1.00 62.38           H
ATOM   4625  HA  ALA B 147      53.779  26.226  23.964  1.00 69.82           H
ATOM   4626  HB1 ALA B 147      55.162  28.078  24.864  1.00 62.55           H
ATOM   4627  HB2 ALA B 147      55.720  26.502  25.439  1.00 62.55           H
ATOM   4628  HB3 ALA B 147      56.608  27.337  24.143  1.00 62.55           H
ATOM   4629  N   PRO B 148      53.767  28.387  22.301  1.00 65.91           N
ATOM   4630  CA  PRO B 148      53.399  29.095  21.071  1.00 56.87           C
ATOM   4631  C   PRO B 148      54.512  30.018  20.549  1.00 62.45           C
ATOM   4632  O   PRO B 148      54.447  30.493  19.416  1.00 64.37           O
ATOM   4633  CB  PRO B 148      52.136  29.880  21.446  1.00 66.87           C
ATOM   4634  CG  PRO B 148      51.661  29.252  22.761  1.00 70.81           C
ATOM   4635  CD  PRO B 148      52.974  28.855  23.422  1.00 60.28           C
ATOM   4636  HA  PRO B 148      53.085  28.370  20.318  1.00 68.22           H
ATOM   4637  HB2 PRO B 148      52.436  30.909  21.654  1.00 80.22           H
ATOM   4638  HB3 PRO B 148      51.365  29.870  20.675  1.00 80.22           H
ATOM   4639  HG2 PRO B 148      51.136  29.976  23.385  1.00 84.95           H
ATOM   4640  HG3 PRO B 148      51.033  28.382  22.560  1.00 84.95           H
ATOM   4641  HD2 PRO B 148      53.458  29.714  23.889  1.00 72.31           H
ATOM   4642  HD3 PRO B 148      52.763  28.076  24.155  1.00 72.31           H
ATOM   4643  N   SER B 149      55.544  30.230  21.380  1.00 58.51           N
ATOM   4644  CA  SER B 149      56.808  30.878  21.034  1.00 62.64           C
ATOM   4645  C   SER B 149      57.513  30.252  19.822  1.00 65.08           C
ATOM   4646  O   SER B 149      58.376  30.905  19.239  1.00 77.23           O
ATOM   4647  CB  SER B 149      57.736  30.838  22.265  1.00 56.31           C
ATOM   4648  OG  SER B 149      57.947  29.514  22.717  0.44 58.26           O
ATOM   4649  H   SER B 149      55.499  29.806  22.295  1.00 70.18           H
ATOM   4650  HA  SER B 149      56.610  31.924  20.797  1.00 75.14           H
ATOM   4651  HB2 SER B 149      58.698  31.291  22.022  1.00 67.54           H
ATOM   4652  HB3 SER B 149      57.272  31.405  23.071  1.00 67.54           H
ATOM   4653  HG  SER B 149      58.282  29.538  23.617  0.01 69.89           H
ATOM   4654  N   GLY B 150      57.218  28.981  19.507  1.00 55.61           N
ATOM   4655  CA  GLY B 150      58.006  28.157  18.593  1.00 62.76           C
ATOM   4656  C   GLY B 150      59.088  27.327  19.301  1.00 64.51           C
ATOM   4657  O   GLY B 150      59.805  26.587  18.629  1.00 72.84           O
ATOM   4658  H   GLY B 150      56.467  28.522  20.004  1.00 66.70           H
ATOM   4659  HA2 GLY B 150      57.328  27.470  18.087  1.00 75.28           H
ATOM   4660  HA3 GLY B 150      58.492  28.795  17.853  1.00 75.28           H
ATOM   4661  N   LYS B 151      59.221  27.454  20.636  1.00 69.79           N
ATOM   4662  CA  LYS B 151      60.219  26.763  21.457  1.00 66.65           C
ATOM   4663  C   LYS B 151      59.570  25.605  22.219  1.00 50.45           C
ATOM   4664  O   LYS B 151      58.387  25.665  22.547  1.00 52.34           O
ATOM   4665  CB  LYS B 151      60.860  27.788  22.413  1.00 59.85           C
ATOM   4666  CG  LYS B 151      62.078  27.182  23.122  0.00 60.76           C
ATOM   4667  CD  LYS B 151      63.081  28.256  23.549  0.91 46.51           C
ATOM   4668  CE  LYS B 151      64.187  27.584  24.364  0.18 47.75           C
ATOM   4669  NZ  LYS B 151      65.459  28.312  24.232  0.75 46.13           N1+
ATOM   4670  H   LYS B 151      58.577  28.066  21.120  1.00 83.72           H
ATOM   4671  HA  LYS B 151      60.999  26.364  20.804  1.00 79.95           H
ATOM   4672  HB2 LYS B 151      61.171  28.668  21.846  1.00 71.80           H
ATOM   4673  HB3 LYS B 151      60.127  28.092  23.160  0.01 71.80           H
ATOM   4674  HG2 LYS B 151      61.756  26.589  23.979  0.00 72.88           H
ATOM   4675  HG3 LYS B 151      62.598  26.524  22.422  1.00 72.88           H
ATOM   4676  HD2 LYS B 151      63.499  28.732  22.662  1.00 55.79           H
ATOM   4677  HD3 LYS B 151      62.579  29.004  24.164  1.00 55.79           H
ATOM   4678  HE2 LYS B 151      63.889  27.558  25.413  0.01 57.28           H
ATOM   4679  HE3 LYS B 151      64.319  26.557  24.019  1.00 57.28           H
ATOM   4680  HZ1 LYS B 151      66.167  27.865  24.796  0.01 55.33           H
ATOM   4681  HZ2 LYS B 151      65.750  28.303  23.265  1.00 55.33           H
ATOM   4682  HZ3 LYS B 151      65.337  29.266  24.537  0.01 55.33           H
ATOM   4683  N   THR B 152      60.356  24.558  22.495  1.00 56.82           N
ATOM   4684  CA  THR B 152      59.925  23.426  23.311  1.00 53.49           C
ATOM   4685  C   THR B 152      60.467  23.576  24.759  1.00 53.88           C
ATOM   4686  O   THR B 152      61.615  23.971  24.994  1.00 41.32           O
ATOM   4687  CB  THR B 152      60.268  22.074  22.654  1.00 66.11           C
ATOM   4688  OG1 THR B 152      61.613  21.719  22.877  1.00 61.74           O
ATOM   4689  CG2 THR B 152      60.026  22.051  21.142  1.00 49.17           C
ATOM   4690  H   THR B 152      61.305  24.547  22.155  1.00 68.16           H
ATOM   4691  HA  THR B 152      58.840  23.437  23.356  1.00 64.16           H
ATOM   4692  HB  THR B 152      59.618  21.325  23.105  1.00 79.30           H
ATOM   4693  HG1 THR B 152      61.615  21.037  23.559  1.00 74.06           H
ATOM   4694 HG21 THR B 152      60.174  21.039  20.767  1.00 58.98           H
ATOM   4695 HG22 THR B 152      59.009  22.372  20.929  1.00 58.98           H
ATOM   4696 HG23 THR B 152      60.728  22.707  20.627  1.00 58.98           H
ATOM   4697  N   VAL B 153      59.586  23.320  25.734  1.00 48.32           N
ATOM   4698  CA  VAL B 153      59.765  23.564  27.173  1.00 41.80           C
ATOM   4699  C   VAL B 153      59.677  22.207  27.860  1.00 37.71           C
ATOM   4700  O   VAL B 153      58.705  21.491  27.652  1.00 35.00           O
ATOM   4701  CB  VAL B 153      58.657  24.510  27.711  1.00 43.87           C
ATOM   4702  CG1 VAL B 153      58.825  24.795  29.219  1.00 41.34           C
ATOM   4703  CG2 VAL B 153      58.618  25.854  26.957  1.00 48.57           C
ATOM   4704  H   VAL B 153      58.683  22.962  25.451  1.00 57.95           H
ATOM   4705  HA  VAL B 153      60.742  24.005  27.370  1.00 50.13           H
ATOM   4706  HB  VAL B 153      57.693  24.025  27.571  1.00 52.62           H
ATOM   4707 HG11 VAL B 153      58.022  25.446  29.567  1.00 49.58           H
ATOM   4708 HG12 VAL B 153      58.768  23.872  29.789  1.00 49.58           H
ATOM   4709 HG13 VAL B 153      59.786  25.273  29.409  1.00 49.58           H
ATOM   4710 HG21 VAL B 153      57.826  26.483  27.367  1.00 58.26           H
ATOM   4711 HG22 VAL B 153      59.575  26.366  27.053  1.00 58.26           H
ATOM   4712 HG23 VAL B 153      58.401  25.684  25.901  1.00 58.26           H
ATOM   4713  N   SER B 154      60.681  21.860  28.669  1.00 32.35           N
ATOM   4714  CA  SER B 154      60.635  20.671  29.516  1.00 32.88           C
ATOM   4715  C   SER B 154      59.631  20.952  30.636  1.00 32.28           C
ATOM   4716  O   SER B 154      59.691  22.018  31.233  1.00 32.06           O
ATOM   4717  CB  SER B 154      62.028  20.396  30.084  1.00 43.00           C
ATOM   4718  OG  SER B 154      62.953  20.144  29.038  1.00 48.07           O
ATOM   4719  H   SER B 154      61.470  22.481  28.770  1.00 38.79           H
ATOM   4720  HA  SER B 154      60.316  19.798  28.942  1.00 39.42           H
ATOM   4721  HB2 SER B 154      62.365  21.258  30.663  1.00 51.58           H
ATOM   4722  HB3 SER B 154      61.984  19.521  30.729  1.00 51.58           H
ATOM   4723  HG  SER B 154      63.812  19.951  29.421  1.00 57.65           H
ATOM   4724  N   VAL B 155      58.694  20.040  30.899  1.00 33.78           N
ATOM   4725  CA  VAL B 155      57.585  20.256  31.829  1.00 24.98           C
ATOM   4726  C   VAL B 155      57.383  19.009  32.678  1.00 34.97           C
ATOM   4727  O   VAL B 155      57.819  17.905  32.345  1.00 30.29           O
ATOM   4728  CB  VAL B 155      56.277  20.608  31.076  1.00 24.26           C
ATOM   4729  CG1 VAL B 155      56.337  21.987  30.407  1.00 27.84           C
ATOM   4730  CG2 VAL B 155      55.904  19.588  29.998  1.00 28.58           C
ATOM   4731  H   VAL B 155      58.693  19.170  30.382  1.00 40.51           H
ATOM   4732  HA  VAL B 155      57.816  21.080  32.501  1.00 29.95           H
ATOM   4733  HB  VAL B 155      55.462  20.635  31.799  1.00 29.08           H
ATOM   4734 HG11 VAL B 155      55.370  22.252  29.986  1.00 33.38           H
ATOM   4735 HG12 VAL B 155      56.619  22.728  31.144  1.00 33.38           H
ATOM   4736 HG13 VAL B 155      57.075  21.991  29.611  1.00 33.38           H
ATOM   4737 HG21 VAL B 155      54.927  19.832  29.584  1.00 34.28           H
ATOM   4738 HG22 VAL B 155      56.638  19.613  29.193  1.00 34.28           H
ATOM   4739 HG23 VAL B 155      55.865  18.586  30.420  1.00 34.28           H
ATOM   4740  N   ALA B 156      56.689  19.210  33.789  1.00 27.04           N
ATOM   4741  CA  ALA B 156      56.077  18.147  34.553  1.00 26.18           C
ATOM   4742  C   ALA B 156      54.559  18.339  34.357  1.00 28.75           C
ATOM   4743  O   ALA B 156      54.037  19.401  34.134  1.00 34.02           O
ATOM   4744  CB  ALA B 156      56.433  18.166  36.051  1.00 29.08           C
ATOM   4745  H   ALA B 156      56.443  20.157  34.031  1.00 32.42           H
ATOM   4746  HA  ALA B 156      56.374  17.142  34.157  1.00 31.39           H
ATOM   4747  HB1 ALA B 156      56.007  17.316  36.587  1.00 34.87           H
ATOM   4748  HB2 ALA B 156      57.522  18.144  36.190  1.00 34.87           H
ATOM   4749  HB3 ALA B 156      56.089  19.104  36.521  1.00 34.87           H
ATOM   4750  N   VAL B 157      53.878  17.197  34.316  1.00 26.08           N
ATOM   4751  CA  VAL B 157      52.506  17.074  33.886  1.00 25.34           C
ATOM   4752  C   VAL B 157      51.819  16.205  34.891  1.00 28.18           C
ATOM   4753  O   VAL B 157      52.077  15.007  34.944  1.00 29.84           O
ATOM   4754  CB  VAL B 157      52.366  16.471  32.478  1.00 29.44           C
ATOM   4755  CG1 VAL B 157      50.873  16.429  32.111  1.00 33.98           C
ATOM   4756  CG2 VAL B 157      53.092  17.310  31.418  1.00 29.41           C
ATOM   4757  H   VAL B 157      54.389  16.336  34.441  1.00 31.27           H
ATOM   4758  HA  VAL B 157      52.048  18.058  33.885  1.00 30.38           H
ATOM   4759  HB  VAL B 157      52.771  15.458  32.458  1.00 35.30           H
ATOM   4760 HG11 VAL B 157      50.749  15.991  31.123  1.00 40.75           H
ATOM   4761 HG12 VAL B 157      50.301  15.836  32.824  1.00 40.75           H
ATOM   4762 HG13 VAL B 157      50.489  17.449  32.096  1.00 40.75           H
ATOM   4763 HG21 VAL B 157      52.973  16.852  30.437  1.00 35.27           H
ATOM   4764 HG22 VAL B 157      52.682  18.319  31.393  1.00 35.27           H
ATOM   4765 HG23 VAL B 157      54.156  17.365  31.646  1.00 35.27           H
ATOM   4766  N   LYS B 158      50.917  16.826  35.644  1.00 29.69           N
ATOM   4767  CA  LYS B 158      50.106  16.162  36.648  1.00 30.25           C
ATOM   4768  C   LYS B 158      48.768  15.877  35.951  1.00 32.20           C
ATOM   4769  O   LYS B 158      48.109  16.742  35.433  1.00 35.50           O
ATOM   4770  CB  LYS B 158      49.939  17.006  37.928  1.00 32.07           C
ATOM   4771  CG  LYS B 158      49.304  16.143  39.033  1.00 45.11           C
ATOM   4772  CD  LYS B 158      49.860  16.442  40.432  1.00 50.17           C
ATOM   4773  CE  LYS B 158      49.334  17.767  40.982  1.00 43.06           C
ATOM   4774  NZ  LYS B 158      50.004  18.038  42.304  1.00 50.48           N1+
ATOM   4775  H   LYS B 158      50.745  17.788  35.458  1.00 35.60           H
ATOM   4776  HA  LYS B 158      50.596  15.197  36.960  1.00 36.28           H
ATOM   4777  HB2 LYS B 158      50.927  17.401  38.237  1.00 38.46           H
ATOM   4778  HB3 LYS B 158      49.315  17.890  37.719  1.00 38.46           H
ATOM   4779  HG2 LYS B 158      48.207  16.262  39.021  1.00 54.10           H
ATOM   4780  HG3 LYS B 158      49.468  15.062  38.827  1.00 54.10           H
ATOM   4781  HD2 LYS B 158      49.585  15.616  41.119  1.00 60.18           H
ATOM   4782  HD3 LYS B 158      50.975  16.455  40.398  1.00 60.18           H
ATOM   4783  HE2 LYS B 158      49.550  18.605  40.275  1.00 51.65           H
ATOM   4784  HE3 LYS B 158      48.228  17.732  41.116  1.00 51.65           H
ATOM   4785  HZ1 LYS B 158      49.667  18.933  42.693  1.00 60.55           H
ATOM   4786  HZ2 LYS B 158      49.839  17.219  43.060  1.00 60.55           H
ATOM   4787  HZ3 LYS B 158      51.056  18.097  42.189  1.00 60.55           H
ATOM   4788  N   CYS B 159      48.465  14.571  35.904  1.00 30.93           N
ATOM   4789  CA  CYS B 159      47.386  13.969  35.115  1.00 39.08           C
ATOM   4790  C   CYS B 159      46.197  13.613  36.001  1.00 40.68           C
ATOM   4791  O   CYS B 159      46.344  12.851  36.946  1.00 42.06           O
ATOM   4792  CB  CYS B 159      47.866  12.692  34.383  1.00 40.66           C
ATOM   4793  SG  CYS B 159      49.274  12.926  33.224  1.00 45.20           S
ATOM   4794  H   CYS B 159      49.079  13.932  36.387  1.00 37.09           H
ATOM   4795  HA  CYS B 159      47.059  14.676  34.351  1.00 46.87           H
ATOM   4796  HB2 CYS B 159      48.144  11.943  35.127  1.00 48.77           H
ATOM   4797  HB3 CYS B 159      47.026  12.301  33.810  1.00 48.77           H
ATOM   4798  HG  CYS B 159      49.277  11.669  32.777  1.00 54.22           H
ATOM   4799  N   LEU B 160      45.024  14.131  35.623  1.00 50.00           N
ATOM   4800  CA  LEU B 160      43.644  13.646  35.782  1.00 59.21           C
ATOM   4801  C   LEU B 160      42.741  14.678  36.503  1.00 53.26           C
ATOM   4802  O   LEU B 160      41.918  14.278  37.359  1.00 66.00           O
ATOM   4803  CB  LEU B 160      43.625  12.171  36.353  1.00 55.21           C
ATOM   4804  CG  LEU B 160      42.326  11.372  35.810  1.00 58.83           C
ATOM   4805  CD1 LEU B 160      42.108  11.456  34.293  1.00 52.68           C
ATOM   4806  CD2 LEU B 160      42.545   9.895  36.188  1.00 65.61           C
ATOM   4807  H   LEU B 160      45.090  14.897  34.969  1.00 59.98           H
ATOM   4808  HA  LEU B 160      43.286  13.658  34.757  1.00 71.03           H
ATOM   4809  HB2 LEU B 160      43.680  12.204  37.443  1.00 66.22           H
ATOM   4810  HB3 LEU B 160      44.514  11.655  35.992  1.00 66.22           H
ATOM   4811  HG  LEU B 160      41.443  11.751  36.324  1.00 70.57           H
ATOM   4812 HD11 LEU B 160      43.051  11.267  33.784  1.00 63.19           H
ATOM   4813 HD12 LEU B 160      41.727  12.439  34.015  1.00 63.19           H
ATOM   4814 HD13 LEU B 160      41.374  10.714  33.977  1.00 63.19           H
ATOM   4815 HD21 LEU B 160      43.425   9.501  35.677  1.00 78.70           H
ATOM   4816 HD22 LEU B 160      41.677   9.300  35.901  1.00 78.70           H
ATOM   4817 HD23 LEU B 160      42.686   9.811  37.266  1.00 78.70           H
ATOM   4818  HC  LEU B 160      42.849  15.870  36.132  1.00 63.88           H
ATOM   4819  N   ALA B 170      37.007  15.655  43.334  1.00 51.44           N
ATOM   4820  CA  ALA B 170      38.073  15.253  42.386  1.00 53.57           C
ATOM   4821  C   ALA B 170      38.347  16.364  41.369  1.00 59.34           C
ATOM   4822  O   ALA B 170      39.436  16.934  41.310  1.00 48.08           O
ATOM   4823  CB  ALA B 170      37.678  13.950  41.677  1.00 47.73           C
ATOM   4824  H1  ALA B 170      36.973  15.000  44.104  1.00 61.71           H
ATOM   4825  H2  ALA B 170      36.110  15.670  42.869  1.00 61.71           H
ATOM   4826  HA  ALA B 170      38.999  15.082  42.939  1.00 64.25           H
ATOM   4827  HB1 ALA B 170      37.582  13.145  42.404  1.00 57.25           H
ATOM   4828  HB2 ALA B 170      36.725  14.068  41.158  1.00 57.25           H
ATOM   4829  HB3 ALA B 170      38.447  13.675  40.953  1.00 57.25           H
ATOM   4830  N   MET B 171      37.287  16.692  40.631  1.00 55.22           N
ATOM   4831  CA  MET B 171      37.200  17.815  39.727  1.00 62.25           C
ATOM   4832  C   MET B 171      37.369  19.137  40.457  1.00 54.01           C
ATOM   4833  O   MET B 171      38.109  20.000  39.986  1.00 44.98           O
ATOM   4834  CB  MET B 171      35.821  17.783  39.048  1.00 61.75           C
ATOM   4835  CG  MET B 171      35.740  18.888  38.001  1.00 58.63           C
ATOM   4836  SD  MET B 171      36.928  18.559  36.693  1.00 73.15           S
ATOM   4837  CE  MET B 171      37.189  20.214  36.051  1.00 66.26           C
ATOM   4838  H   MET B 171      36.460  16.120  40.714  1.00 66.24           H
ATOM   4839  HA  MET B 171      37.994  17.714  38.987  1.00 74.67           H
ATOM   4840  HB2 MET B 171      35.667  16.815  38.566  1.00 74.07           H
ATOM   4841  HB3 MET B 171      35.033  17.933  39.790  1.00 74.07           H
ATOM   4842  HG2 MET B 171      34.737  18.889  37.573  1.00 70.33           H
ATOM   4843  HG3 MET B 171      35.924  19.868  38.444  1.00 70.33           H
ATOM   4844  HE1 MET B 171      37.836  20.177  35.176  1.00 79.48           H
ATOM   4845  HE2 MET B 171      36.233  20.666  35.789  1.00 79.48           H
ATOM   4846  HE3 MET B 171      37.675  20.791  36.825  1.00 79.48           H
ATOM   4847  N   ASP B 172      36.631  19.314  41.563  1.00 56.88           N
ATOM   4848  CA  ASP B 172      36.699  20.541  42.344  1.00 54.79           C
ATOM   4849  C   ASP B 172      38.095  20.701  42.963  1.00 47.87           C
ATOM   4850  O   ASP B 172      38.546  21.832  43.103  1.00 50.77           O
ATOM   4851  CB  ASP B 172      35.587  20.601  43.402  1.00 45.79           C
ATOM   4852  CG  ASP B 172      34.208  20.590  42.735  1.00 68.21           C
ATOM   4853  OD1 ASP B 172      33.637  21.692  42.579  1.00 68.10           O
ATOM   4854  OD2 ASP B 172      33.730  19.476  42.417  1.00 71.10           O1-
ATOM   4855  H   ASP B 172      35.984  18.599  41.859  1.00 68.23           H
ATOM   4856  HA  ASP B 172      36.534  21.377  41.662  1.00 65.72           H
ATOM   4857  HB2 ASP B 172      35.697  19.718  44.035  1.00 54.92           H
ATOM   4858  HB3 ASP B 172      35.713  21.522  43.974  1.00 54.92           H
ATOM   4859  N   ASP B 173      38.762  19.592  43.326  1.00 47.29           N
ATOM   4860  CA  ASP B 173      40.135  19.588  43.823  1.00 58.76           C
ATOM   4861  C   ASP B 173      41.152  20.018  42.774  1.00 43.03           C
ATOM   4862  O   ASP B 173      42.065  20.769  43.113  1.00 42.72           O
ATOM   4863  CB  ASP B 173      40.508  18.216  44.395  1.00 52.46           C
ATOM   4864  CG  ASP B 173      39.731  17.816  45.642  1.00 45.58           C
ATOM   4865  OD1 ASP B 173      38.989  18.657  46.207  1.00 52.89           O
ATOM   4866  OD2 ASP B 173      39.948  16.659  46.058  1.00 47.25           O1-
ATOM   4867  H   ASP B 173      38.328  18.691  43.181  1.00 56.72           H
ATOM   4868  HA  ASP B 173      40.190  20.311  44.638  1.00 70.48           H
ATOM   4869  HB2 ASP B 173      40.405  17.430  43.648  1.00 62.92           H
ATOM   4870  HB3 ASP B 173      41.571  18.196  44.645  1.00 62.92           H
ATOM   4871  N   PHE B 174      40.997  19.541  41.531  1.00 41.70           N
ATOM   4872  CA  PHE B 174      41.810  19.950  40.386  1.00 40.47           C
ATOM   4873  C   PHE B 174      41.681  21.454  40.185  1.00 39.42           C
ATOM   4874  O   PHE B 174      42.681  22.161  40.160  1.00 38.90           O
ATOM   4875  CB  PHE B 174      41.363  19.173  39.128  1.00 41.56           C
[truncated: 317,158 more chars]
