# Supplementary material for: High-throughput quantum-mechanics/molecular-mechanics (ONIOM) macromolecular crystallographic refinement with PHENIX/DivCon: the impact of mixed Hamiltonian methods on ligand and protein structure
Source: Acta Crystallogr D Struct Biol. 2018 Oct 29;74(Pt 11):1063–77. doi: 10.1107/S2059798318012913 (PMC6213575; doi:10.1107/S2059798318012913)
Supplement: Supplementary file 2 [file d-74-01063-sup2.gz › results_ONIOM/1U4D-H.cif]

# Generated by MOE 2016.08 on 2017-01-11 13:41.38
# Structure optimized with MOE using MMFF94x forcefield to determine
# ideal geometry (Gas Phase with Electrostatics disabled).
data_comp_list
_chem_comp.id	DBQ
_chem_comp.three_letter_code	DBQ
_chem_comp.name	1U4D.A
_chem_comp.group	non-polymer
_chem_comp.number_atoms_all	29
_chem_comp.number_atoms_nh	18
_chem_comp.desc_level	?
#
data_comp_DBQ
#
loop_
_chem_comp_atom.comp_id
_chem_comp_atom.atom_id
_chem_comp_atom.type_symbol
_chem_comp_atom.type_energy
_chem_comp_atom.partial_charge
_chem_comp_atom.x
_chem_comp_atom.y
_chem_comp_atom.z
DBQ	O1	O	O	-0.57	20.8090	18.6970	56.8370	
DBQ	C5	C	C	0.715	21.1220	17.5070	56.6270	
DBQ	N2	N	NH1	-0.7301	20.1460	16.5920	56.6840	
DBQ	HN2	H	HNH1	0.37	19.1981	16.9404	56.6983	
DBQ	C6	C	CH2	0.1401	20.3100	15.1620	56.7270	
DBQ	H61	H	HCH2	0.08	19.3261	14.6939	56.6984	
DBQ	H62	H	HCH2	0.08	20.8134	14.8932	57.6557	
DBQ	C7	C	CH2	-0.0218	21.1340	14.6470	55.5540	
DBQ	H71	H	HCH2	0.08	20.9852	15.2840	54.6821	
DBQ	H72	H	HCH2	0.08	20.8436	13.6249	55.3110	
DBQ	C4	C	C	-0.2366	22.5660	17.1920	56.4030	
DBQ	N1	N	NR15	0.0332	23.4850	18.1850	56.4460	
DBQ	HN1	H	HNR5	0.27	23.2648	19.1576	56.6058	
DBQ	C1	C	CR15	-0.3016	24.6710	17.7340	56.2580	
DBQ	H1	H	HCR5	0.15	25.5590	18.3486	56.2636	
DBQ	C2	C	CR15	-0.15	24.6780	16.2420	56.0280	
DBQ	H2	H	HCR5	0.15	25.4889	15.5573	55.8281	
DBQ	C3	C	C	-0.046	23.1920	16.0100	56.1660	
DBQ	C8	C	C	-0.0922	22.5770	14.6880	55.9870	
DBQ	C9	C	CR5	0.1854	23.3580	13.4310	56.2070	
DBQ	N4	N	NPB	-0.621	24.6530	13.2560	56.5770	
DBQ	C11	C	CR5	0.56	24.8390	11.9080	56.6240	
DBQ	N5	N	NH2	-0.85	26.0180	11.3230	56.9660	
DBQ	HN51	H	HNH2	0.4	26.8158	11.8954	57.2028	
DBQ	HN52	H	HNH2	0.4	26.0959	10.3162	56.9832	
DBQ	N3	N	NR15	-0.49	23.7990	11.1370	56.2710	
DBQ	HN3	H	HNH1	0.37	23.7416	10.1301	56.2169	
DBQ	C10	C	CR5	0.6156	22.8780	12.0320	56.0150	
DBQ	O2	O	O	-0.57	21.7390	11.6660	55.6590	
#
#
loop_
_chem_comp_tree.comp_id
_chem_comp_tree.atom_id
_chem_comp_tree.atom_back
_chem_comp_tree.atom_forward
_chem_comp_tree.connect_type
DBQ	O1	?	C5	START	
DBQ	C5	O1	C4	?	
DBQ	C4	C5	C3	?	
DBQ	C3	C4	C2	?	
DBQ	C2	C3	H2	?	
DBQ	H2	C2	?	?	
DBQ	C1	C2	H1	?	
DBQ	H1	C1	?	?	
DBQ	N1	C1	HN1	?	
DBQ	HN1	N1	?	?	
DBQ	C8	C3	C7	?	
DBQ	C7	C8	H71	?	
DBQ	H71	C7	?	?	
DBQ	H72	C7	?	?	
DBQ	C6	C7	H61	?	
DBQ	H61	C6	?	?	
DBQ	H62	C6	?	?	
DBQ	N2	C6	HN2	?	
DBQ	HN2	N2	?	?	
DBQ	C9	C8	C10	?	
DBQ	C10	C9	N3	?	
DBQ	N3	C10	HN3	?	
DBQ	HN3	N3	?	?	
DBQ	C11	N3	N5	?	
DBQ	N5	C11	HN51	?	
DBQ	HN51	N5	?	?	
DBQ	HN52	N5	?	?	
DBQ	N4	C11	?	?	
DBQ	O2	C10	?	END	
DBQ	C5	N2	?	ADD	
DBQ	C4	N1	?	ADD	
DBQ	C9	N4	?	ADD	
#
#
loop_
_chem_comp_bond.comp_id
_chem_comp_bond.atom_id_1
_chem_comp_bond.atom_id_2
_chem_comp_bond.type
_chem_comp_bond.value_dist
_chem_comp_bond.value_dist_esd
DBQ	C5	O1	double	1.236	0.020	
DBQ	C4	C5	single	1.456	0.020	
DBQ	C3	C4	aromatic	1.392	0.020	
DBQ	C2	C3	aromatic	1.426	0.020	
DBQ	H2	C2	single	1.082	0.020	
DBQ	C1	C2	aromatic	1.372	0.020	
DBQ	H1	C1	single	1.081	0.020	
DBQ	N1	C1	aromatic	1.364	0.020	
DBQ	HN1	N1	single	1.010	0.020	
DBQ	C8	C3	single	1.438	0.020	
DBQ	C7	C8	single	1.509	0.020	
DBQ	H71	C7	single	1.099	0.020	
DBQ	H72	C7	single	1.093	0.020	
DBQ	C6	C7	single	1.518	0.020	
DBQ	H61	C6	single	1.096	0.020	
DBQ	H62	C6	single	1.096	0.020	
DBQ	N2	C6	single	1.455	0.020	
DBQ	HN2	N2	single	1.016	0.020	
DBQ	C9	C8	double	1.350	0.020	
DBQ	C10	C9	single	1.494	0.020	
DBQ	N3	C10	single	1.366	0.020	
DBQ	HN3	N3	single	1.013	0.020	
DBQ	C11	N3	single	1.363	0.020	
DBQ	N5	C11	single	1.364	0.020	
DBQ	HN51	N5	single	1.014	0.020	
DBQ	HN52	N5	single	1.014	0.020	
DBQ	N4	C11	double	1.302	0.020	
DBQ	O2	C10	double	1.215	0.020	
DBQ	C5	N2	single	1.384	0.020	
DBQ	C4	N1	aromatic	1.386	0.020	
DBQ	C9	N4	single	1.384	0.020	
#
#
loop_
_chem_comp_angle.comp_id
_chem_comp_angle.atom_id_1
_chem_comp_angle.atom_id_2
_chem_comp_angle.atom_id_3
_chem_comp_angle.value_angle
_chem_comp_angle.value_angle_esd
DBQ	N2	C5	C4	121.00	3.000	
DBQ	O1	C5	C4	120.78	3.000	
DBQ	O1	C5	N2	118.21	3.000	
DBQ	HN2	N2	C6	114.45	3.000	
DBQ	C5	N2	HN2	114.34	3.000	
DBQ	C5	N2	C6	131.19	3.000	
DBQ	H61	C6	H62	107.11	3.000	
DBQ	H61	C6	C7	109.12	3.000	
DBQ	H62	C6	C7	112.22	3.000	
DBQ	N2	C6	H61	105.72	3.000	
DBQ	N2	C6	H62	107.36	3.000	
DBQ	N2	C6	C7	114.87	3.000	
DBQ	H71	C7	H72	104.36	3.000	
DBQ	H71	C7	C8	111.10	3.000	
DBQ	H72	C7	C8	111.22	3.000	
DBQ	C6	C7	H71	111.11	3.000	
DBQ	C6	C7	H72	109.35	3.000	
DBQ	C6	C7	C8	109.61	3.000	
DBQ	C5	C4	C3	134.39	3.000	
DBQ	C5	C4	N1	119.97	3.000	
DBQ	N1	C4	C3	105.64	3.000	
DBQ	HN1	N1	C1	124.59	3.000	
DBQ	C4	N1	HN1	124.12	3.000	
DBQ	C4	N1	C1	111.29	3.000	
DBQ	H1	C1	C2	131.63	3.000	
DBQ	N1	C1	H1	120.92	3.000	
DBQ	N1	C1	C2	107.46	3.000	
DBQ	H2	C2	C3	127.56	3.000	
DBQ	C1	C2	H2	124.80	3.000	
DBQ	C1	C2	C3	107.63	3.000	
DBQ	C2	C3	C8	125.84	3.000	
DBQ	C4	C3	C2	107.96	3.000	
DBQ	C4	C3	C8	126.19	3.000	
DBQ	C7	C8	C3	111.56	3.000	
DBQ	C7	C8	C9	124.96	3.000	
DBQ	C3	C8	C9	123.48	3.000	
DBQ	C8	C9	C10	126.35	3.000	
DBQ	C8	C9	N4	125.18	3.000	
DBQ	N4	C9	C10	108.43	3.000	
DBQ	C9	N4	C11	106.15	3.000	
DBQ	N5	C11	N3	119.42	3.000	
DBQ	N4	C11	N5	126.97	3.000	
DBQ	N4	C11	N3	113.61	3.000	
DBQ	HN51	N5	HN52	117.36	3.000	
DBQ	C11	N5	HN51	121.29	3.000	
DBQ	C11	N5	HN52	121.35	3.000	
DBQ	HN3	N3	C10	125.34	3.000	
DBQ	C11	N3	HN3	125.44	3.000	
DBQ	C11	N3	C10	109.22	3.000	
DBQ	C9	C10	N3	102.58	3.000	
DBQ	C9	C10	O2	128.88	3.000	
DBQ	N3	C10	O2	128.54	3.000	
#
#
loop_
_chem_comp_tor.comp_id
_chem_comp_tor.id
_chem_comp_tor.atom_id_1
_chem_comp_tor.atom_id_2
_chem_comp_tor.atom_id_3
_chem_comp_tor.atom_id_4
_chem_comp_tor.value_angle
_chem_comp_tor.value_angle_esd
_chem_comp_tor.period
DBQ	CONST_1	N2	C5	C4	C3	-4.57	20.0	1	
DBQ	CONST_2	O1	C5	N2	HN2	0.48	20.0	1	
DBQ	CONST_3	HN2	N2	C6	H61	26.56	20.0	3	
DBQ	CONST_4	H61	C6	C7	H71	74.02	20.0	3	
DBQ	CONST_5	H71	C7	C8	C3	41.31	20.0	3	
DBQ	CONST_6	C5	C4	C3	C2	178.47	20.0	1	
DBQ	CONST_7	C5	C4	N1	HN1	0.96	20.0	1	
DBQ	CONST_8	HN1	N1	C1	H1	-0.37	20.0	1	
DBQ	CONST_9	H1	C1	C2	H2	-0.41	20.0	1	
DBQ	CONST_10	H2	C2	C3	C8	0.54	20.0	1	
DBQ	CONST_11	C2	C3	C8	C9	41.75	20.0	1	
DBQ	Var_1	C7	C8	C9	C10	-1.59	0.0	0	
DBQ	CONST_12	C8	C9	C10	N3	-178.88	20.0	1	
DBQ	CONST_13	C8	C9	N4	C11	178.81	20.0	1	
DBQ	CONST_14	C9	N4	C11	N5	179.69	20.0	1	
DBQ	CONST_15	N5	C11	N3	HN3	-0.03	20.0	1	
DBQ	Var_2	N4	C11	N5	HN51	-0.06	0.0	0	
DBQ	CONST_16	HN3	N3	C10	O2	1.37	20.0	1	
#
#
loop_
_chem_comp_plane_atom.comp_id
_chem_comp_plane_atom.plane_id
_chem_comp_plane_atom.atom_id
_chem_comp_plane_atom.dist_esd
DBQ	plan-1	C4	0.020	
DBQ	plan-1	N1	0.020	
DBQ	plan-1	C1	0.020	
DBQ	plan-1	C2	0.020	
DBQ	plan-2	C1	0.020	
DBQ	plan-2	C2	0.020	
DBQ	plan-2	C3	0.020	
DBQ	plan-2	C8	0.020	
DBQ	plan-3	C8	0.020	
DBQ	plan-3	C9	0.020	
DBQ	plan-3	C10	0.020	
DBQ	plan-3	O2	0.020	
DBQ	plan-4	C5	0.020	
DBQ	plan-4	C4	0.020	
DBQ	plan-4	N1	0.020	
DBQ	plan-4	C3	0.020	
DBQ	plan-4	C8	0.020	
DBQ	plan-5	C7	0.020	
DBQ	plan-5	C3	0.020	
DBQ	plan-5	C8	0.020	
DBQ	plan-5	C9	0.020	
DBQ	plan-5	N4	0.020	
DBQ	plan-6	C9	0.020	
DBQ	plan-6	N4	0.020	
DBQ	plan-6	C11	0.020	
DBQ	plan-6	N5	0.020	
DBQ	plan-6	N3	0.020	
DBQ	plan-6	C10	0.020	
#
