# Supplementary material for: High-throughput quantum-mechanics/molecular-mechanics (ONIOM) macromolecular crystallographic refinement with PHENIX/DivCon: the impact of mixed Hamiltonian methods on ligand and protein structure
Source: Acta Crystallogr D Struct Biol. 2018 Oct 29;74(Pt 11):1063–77. doi: 10.1107/S2059798318012913 (PMC6213575; doi:10.1107/S2059798318012913)
Supplement: Supplementary file 2 [file d-74-01063-sup2.gz › results_ONIOM/1UML-H_refine_001.pdb]

REMARK Date 2018-05-31 Time 14:29:53 EDT -0400 (1527791393.22 s)
REMARK PHENIX refinement
REMARK 
REMARK ****************** INPUT FILES AND LABELS ******************************
REMARK Reflections:
REMARK   file name      : 1UML.sf
REMARK   labels         : ['r1umlsf,wavelength_id=1,_refln.F_meas_au,_refln.F_meas_sigma_au']
REMARK R-free flags:
REMARK   file name      : None
REMARK   label          : R-free-flags
REMARK   test_flag_value: 1
REMARK Model file name(s): 
REMARK   /scratch/oleg/3603040.gondor.quantumbioinc.com/1UML-H.pdb
REMARK 
REMARK ******************** REFINEMENT SUMMARY: QUICK FACTS *******************
REMARK Start: r_work = 0.2196 r_free = 0.2191 bonds = 0.017 angles = 2.625
REMARK Final: r_work = 0.1729 r_free = 0.2369 bonds = 0.016 angles = 2.457
REMARK ************************************************************************
REMARK 
REMARK ****************** REFINEMENT STATISTICS STEP BY STEP ******************
REMARK leading digit, like 1_, means number of macro-cycle                     
REMARK 0    : statistics at the very beginning when nothing is done yet        
REMARK 1_bss: bulk solvent correction and/or (anisotropic) scaling             
REMARK 1_xyz: refinement of coordinates                                        
REMARK 1_adp: refinement of ADPs (Atomic Displacement Parameters)              
REMARK 1_occ: refinement of occupancies                                        
REMARK ------------------------------------------------------------------------
REMARK  stage       r-work r-free bonds angles b_min b_max b_ave n_water shift
REMARK       0    : 0.3319 0.4112 0.017  2.62  11.6  78.0  27.6 387      0.000
REMARK       1_bss: 0.2196 0.2191 0.017  2.62  11.6  78.0  27.6 387      0.000
REMARK 1_settarget: 0.2196 0.2191 0.017  2.62  11.6  78.0  27.6 387      0.000
REMARK       1_nqh: 0.2197 0.2193 0.017  2.62  11.6  78.0  27.6 387      0.002
REMARK    1_weight: 0.2197 0.2193 0.017  2.62  11.6  78.0  27.6 387      0.002
REMARK    1_checkH: 0.2204 0.2197 0.017  2.62  11.6  78.0  27.6 387      0.452
REMARK    1_xyzrec: 0.2101 0.2468 0.017  2.83  11.6  78.0  27.6 387      0.593
REMARK    1_checkH: 0.2102 0.2465 0.017  2.83  11.6  78.0  27.6 387      0.596
REMARK       1_adp: 0.1893 0.2423 0.017  2.83   8.6  73.0  28.7 387      0.596
REMARK   1_regHadp: 0.1880 0.2410 0.017  2.83   8.6  73.0  28.7 387      0.596
REMARK       2_bss: 0.1874 0.2410 0.017  2.83   9.5  73.9  29.6 387      0.596
REMARK 2_settarget: 0.1874 0.2410 0.017  2.83   9.5  73.9  29.6 387      0.596
REMARK 2_updatecdl: 0.1874 0.2410 0.017  2.84   9.5  73.9  29.6 387      0.596
REMARK       2_nqh: 0.1874 0.2410 0.017  2.84   9.5  73.9  29.6 387      0.596
REMARK    2_weight: 0.1874 0.2410 0.017  2.84   9.5  73.9  29.6 387      0.596
REMARK    2_checkH: 0.1874 0.2410 0.017  2.84   9.5  73.9  29.6 387      0.596
REMARK    2_xyzrec: 0.1859 0.2412 0.016  2.42   9.5  73.9  29.6 387      0.593
REMARK    2_checkH: 0.1860 0.2412 0.016  2.42   9.5  73.9  29.6 387      0.594
REMARK       2_adp: 0.1785 0.2352 0.016  2.42   6.0  79.8  30.0 387      0.594
REMARK   2_regHadp: 0.1787 0.2353 0.016  2.42   6.0  79.8  30.0 387      0.594
REMARK       3_bss: 0.1776 0.2343 0.016  2.42   8.2  82.1  32.2 387      0.594
REMARK 3_settarget: 0.1776 0.2343 0.016  2.42   8.2  82.1  32.2 387      0.594
REMARK 3_updatecdl: 0.1776 0.2343 0.016  2.42   8.2  82.1  32.2 387      0.594
REMARK       3_nqh: 0.1776 0.2343 0.016  2.42   8.2  82.1  32.2 387      0.594
REMARK    3_weight: 0.1776 0.2343 0.016  2.42   8.2  82.1  32.2 387      0.594
REMARK    3_checkH: 0.1776 0.2343 0.016  2.42   8.2  82.1  32.2 387      0.594
REMARK    3_xyzrec: 0.1734 0.2382 0.016  2.45   8.2  82.1  32.2 387      0.619
REMARK    3_checkH: 0.1734 0.2378 0.016  2.45   8.2  82.1  32.2 387      0.619
REMARK       3_adp: 0.1734 0.2375 0.016  2.45   6.5  82.4  31.9 387      0.619
REMARK   3_regHadp: 0.1734 0.2375 0.016  2.45   6.5  82.4  31.9 387      0.619
REMARK         end: 0.1729 0.2369 0.016  2.45   6.5  82.4  31.9 387      0.619
REMARK ------------------------------------------------------------------------
REMARK MODEL CONTENT.
REMARK  ELEMENT        ATOM RECORD COUNT   OCCUPANCY SUM
REMARK        C                     1797         1797.00
REMARK        H                     3032         3032.00
REMARK        O                      611          611.00
REMARK        N                      476          476.00
REMARK        S                       12           12.00
REMARK     Zn2+                        1            1.00
REMARK      O1-                       55           55.00
REMARK    TOTAL                     5984         5984.00
REMARK -----------------------------------------------------------------------
REMARK r_free_flags.md5.hexdigest 83e517341f84bc188825676af091acaf
REMARK 
REMARK ****************** INITIAL LIGAND STATISTICS  *******************
REMARK  LIGAND/STRAIN ENERGY/MOESCORE/ZDD: FR4_A_1001 /30.22/-8.33141/4.324
REMARK ----------------------------------------------------------------- 
REMARK 
REMARK ---------------------------------------------------------------
REMARK  Atom Name   Residue Name    Residue ID     Chain     Charge  
REMARK ---------------------------------------------------------------
REMARK      C1           FR4           1001          A       0.184   
REMARK     C10           FR4           1001          A       0.1495  
REMARK     C11           FR4           1001          A       0.1106  
REMARK     C12           FR4           1001          A       0.1618  
REMARK     C13           FR4           1001          A       0.2156  
REMARK     C14           FR4           1001          A       0.1926  
REMARK     C15           FR4           1001          A       0.1936  
REMARK     C18           FR4           1001          A       0.2404  
REMARK     C19           FR4           1001          A       0.2552  
REMARK      C2           FR4           1001          A       0.2582  
REMARK     C27           FR4           1001          A      -0.6852  
REMARK     C28           FR4           1001          A       0.055   
REMARK     C29           FR4           1001          A       0.5009  
REMARK      C3           FR4           1001          A      -0.5946  
REMARK     C30           FR4           1001          A      -0.3109  
REMARK     C31           FR4           1001          A       0.1161  
REMARK     C32           FR4           1001          A      -0.3229  
REMARK     C33           FR4           1001          A      -0.2499  
REMARK     C34           FR4           1001          A       0.006   
REMARK      C4           FR4           1001          A      -0.2245  
REMARK      C5           FR4           1001          A       0.2954  
REMARK      C6           FR4           1001          A       0.1403  
REMARK      C7           FR4           1001          A       0.1666  
REMARK      C8           FR4           1001          A       0.1811  
REMARK      C9           FR4           1001          A       0.181   
REMARK      N1           FR4           1001          A       0.1825  
REMARK     N10           FR4           1001          A       0.2596  
REMARK      N2           FR4           1001          A      -0.6205  
REMARK     N22           FR4           1001          A       0.0444  
REMARK      N4           FR4           1001          A       0.5113  
REMARK      O1           FR4           1001          A      -0.4783  
REMARK     O15           FR4           1001          A      -0.3601  
REMARK      O9           FR4           1001          A      -0.2393  
REMARK      H1           FR4           1001          A       0.2717  
REMARK      H2           FR4           1001          A       0.1425  
REMARK      H3           FR4           1001          A       0.1824  
REMARK     H10           FR4           1001          A       0.1763  
REMARK     H12           FR4           1001          A       0.1776  
REMARK     H13           FR4           1001          A      -0.6757  
REMARK     H15           FR4           1001          A       0.0401  
REMARK     H27           FR4           1001          A       0.5084  
REMARK     H28           FR4           1001          A       -0.654  
REMARK     H31           FR4           1001          A      -0.3488  
REMARK     H32           FR4           1001          A       0.0415  
REMARK     H34           FR4           1001          A      -0.5026  
REMARK     H41           FR4           1001          A      -0.5095  
REMARK     H42           FR4           1001          A       0.2702  
REMARK     H61           FR4           1001          A       0.1526  
REMARK     H62           FR4           1001          A       0.1629  
REMARK      H7           FR4           1001          A       0.1656  
REMARK      H9           FR4           1001          A       0.1054  
REMARK     HN1           FR4           1001          A       0.1374  
REMARK     H10           FR4           1001          A       0.1589  
REMARK     H10           FR4           1001          A       0.1526  
REMARK     H14           FR4           1001          A       0.1439  
REMARK     H14           FR4           1001          A       0.1565  
REMARK     H18           FR4           1001          A       0.1634  
REMARK     H18           FR4           1001          A      -0.6784  
REMARK     H19           FR4           1001          A       0.035   
REMARK     H19           FR4           1001          A       0.6007  
REMARK ---------------------------------------------------------------
REMARK IF THIS FILE IS FOR PDB DEPOSITION: REMOVE ALL FROM THIS LINE UP.
REMARK   3
REMARK   3 REFINEMENT.
REMARK   3   PROGRAM     : PHENIX (1.11.1_2575: ???)
REMARK   3   AUTHORS     : Adams,Afonine,Bunkoczi,Burnley,Chen,Dar,Davis,
REMARK   3               : Draizen,Echols,Gildea,Gros,Grosse-Kunstleve,Headd,
REMARK   3               : Hintze,Hung,Ioerger,Liebschner,McCoy,McKee,Moriarty,
REMARK   3               : Oeffner,Poon,Read,Richardson,Richardson,Sacchettini,
REMARK   3               : Sauter,Sobolev,Storoni,Terwilliger,Williams,Zwart
REMARK   3
REMARK   3  REFINEMENT TARGET : ML
REMARK   3  
REMARK   3  DATA USED IN REFINEMENT.
REMARK   3   RESOLUTION RANGE HIGH (ANGSTROMS) : 2.500   
REMARK   3   RESOLUTION RANGE LOW  (ANGSTROMS) : 37.679  
REMARK   3   MIN(FOBS/SIGMA_FOBS)              : 1.36  
REMARK   3   COMPLETENESS FOR RANGE        (%) : 99.72 
REMARK   3   NUMBER OF REFLECTIONS             : 15495     
REMARK   3   NUMBER OF REFLECTIONS (NON-ANOMALOUS) : 15495     
REMARK   3  
REMARK   3  FIT TO DATA USED IN REFINEMENT.
REMARK   3   R VALUE     (WORKING + TEST SET) : 0.1794
REMARK   3   R VALUE            (WORKING SET) : 0.1729
REMARK   3   FREE R VALUE                     : 0.2369
REMARK   3   FREE R VALUE TEST SET SIZE   (%) : 10.00 
REMARK   3   FREE R VALUE TEST SET COUNT      : 1550      
REMARK   3  
REMARK   3  FIT TO DATA USED IN REFINEMENT (IN BINS).
REMARK   3   BIN  RESOLUTION RANGE  COMPL.    NWORK NFREE   RWORK  RFREE  CCWORK CCFREE
REMARK   3     1 37.6833 -  5.5551    1.00     1384   154  0.1884 0.2028   0.931  0.928
REMARK   3     2  5.5551 -  4.4115    1.00     1313   146  0.1442 0.2031   0.951  0.899
REMARK   3     3  4.4115 -  3.8544    1.00     1281   143  0.1352 0.1907   0.955  0.915
REMARK   3     4  3.8544 -  3.5023    1.00     1269   141  0.1520 0.2049   0.941  0.861
REMARK   3     5  3.5023 -  3.2514    1.00     1258   139  0.1695 0.2324   0.930  0.853
REMARK   3     6  3.2514 -  3.0598    1.00     1249   139  0.1849 0.2724   0.909  0.829
REMARK   3     7  3.0598 -  2.9066    1.00     1242   138  0.1894 0.2827   0.912  0.775
REMARK   3     8  2.9066 -  2.7802    1.00     1254   139  0.2016 0.3208   0.904  0.776
REMARK   3     9  2.7802 -  2.6732    1.00     1260   140  0.2174 0.3328   0.888  0.739
REMARK   3    10  2.6732 -  2.5809    1.00     1230   137  0.2200 0.3078   0.893  0.786
REMARK   3    11  2.5809 -  2.5003    0.98     1205   134  0.2196 0.2924   0.883  0.730
REMARK   3  
REMARK   3  BULK SOLVENT MODELLING.
REMARK   3   METHOD USED        : FLAT BULK SOLVENT MODEL
REMARK   3   SOLVENT RADIUS     : 1.11    
REMARK   3   SHRINKAGE RADIUS   : 0.90    
REMARK   3   GRID STEP FACTOR   : 4.00    
REMARK   3  
REMARK   3  ERROR ESTIMATES.
REMARK   3   COORDINATE ERROR (MAXIMUM-LIKELIHOOD BASED)     : 0.33    
REMARK   3   PHASE ERROR (DEGREES, MAXIMUM-LIKELIHOOD BASED) : 24.14   
REMARK   3  
REMARK   3  STRUCTURE FACTORS CALCULATION ALGORITHM : FFT
REMARK   3  
REMARK   3  RESTRAINTS LIBRARY
REMARK   3    GEOSTD + MON.LIB. + CDL v1.2
REMARK   3  
REMARK   3  DEVIATIONS FROM IDEAL VALUES.
REMARK   3                 RMSD     MAX  COUNT
REMARK   3   BOND      :  0.016   0.084   2889
REMARK   3   ANGLE     :  2.457  14.210   3916
REMARK   3   CHIRALITY :  0.613   5.288    425
REMARK   3   PLANARITY :  0.024   0.283    505
REMARK   3   DIHEDRAL  : 24.195 179.575   1730
REMARK   3   MIN NONBONDED DISTANCE : 2.070 
REMARK   3  
REMARK   3  MOLPROBITY STATISTICS.
REMARK   3   ALL-ATOM CLASHSCORE : 3.40
REMARK   3   RAMACHANDRAN PLOT:
REMARK   3     OUTLIERS : 2.31  %
REMARK   3     ALLOWED  : 5.19  %
REMARK   3     FAVORED  : 92.51 %
REMARK   3   ROTAMER OUTLIERS : 12.83 %
REMARK   3   CBETA DEVIATIONS : 2
REMARK   3   PEPTIDE PLANE:
REMARK   3     CIS-PROLINE     : 1
REMARK   3     CIS-GENERAL     : 1
REMARK   3     TWISTED PROLINE : 0
REMARK   3     TWISTED GENERAL : 2
REMARK   3  
REMARK   3  ATOMIC DISPLACEMENT PARAMETERS.
REMARK   3   WILSON B : 31.02
REMARK   3   RMS(B_ISO_OR_EQUIVALENT_BONDED) : 6.53
REMARK   3   ATOMS          NUMBER OF ATOMS
REMARK   3                    ISO.  ANISO. 
REMARK   3    ALL         :   5984       0
REMARK   3    ALL (NO H)  :   2952       0
REMARK   3    SOLVENT     :    129       0
REMARK   3    NON-SOLVENT :   2823       0
REMARK   3    HYDROGENS   :   3032       0
REMARK   3
REMARK   3
REMARK   3   OTHER REFINEMENT REMARKS:
REMARK   3   XRAY REFINEMENT USING QUANTUM MECHANICAL FUNCTIONAL
REMARK   3   PROGRAM      :QuantumBio DivCon 6 build-7.1.1-b4015.17
REMARK   3   AUTHORS      :BORBULEVYCH O.Y., PLUMLEY J., 
REMARK   3                :MARTIN, R.I., WESTERHOFF L.M. 
REMARK   3
REMARK   3   REFERENCE     :BORBULEVYCH O.Y., PLUMLEY J.A.,
REMARK   3                 :MARTIN, R.I., MERZ, K.M.,  WESTERHOFF L.M.
REMARK   3                 :ACTA CRYSTLLOGRAPHICA SECTION D, 2014, 
REMARK   3                 :V. D70, pp. 1233-1247
REMARK   3   QM METHOD(HAMILTONIAN): PM6 AMBERFF14
REMARK   3   REGION QM REFINEMENT: 
REMARK   3      MAIN/BUFFER QM REGION RADII (A): 3.0 / 0.0
REMARK   3      LIGAND / STRAIN ENERGY: FR4_A_1001 / 10.24 KCAL/MOLE
REMARK   3
HELIX    1   1 LEU A   18  GLY A   20  5               Generated by MOE    3
HELIX    2   2 PRO A   24  ARG A   34  1               Generated by MOE   11
HELIX    3   3 PRO A   43  ILE A   49  1               Generated by MOE    7
HELIX    4   4 LEU A   58  TYR A   68  1               Generated by MOE   11
HELIX    5   5 MET A   69  ALA A   71  5               Generated by MOE    3
HELIX    6   6 ARG A   76  LYS A   92  1               Generated by MOE   17
HELIX    7   7 PRO A  104  LEU A  107  5               Generated by MOE    4
HELIX    8   8 PRO A  126  PHE A  144  1               Generated by MOE   19
HELIX    9   9 PRO A  159  TRP A  161  5               Generated by MOE    3
HELIX   10  10 SER A  162  LYS A  171  1               Generated by MOE   10
HELIX   11  11 SER A  191  LEU A  193  5               Generated by MOE    3
HELIX   12  12 PRO A  195  LYS A  206  1               Generated by MOE   12
HELIX   13  13 ALA A  221  ASP A  229  1               Generated by MOE    9
HELIX   14  14 TYR A  240  GLU A  244  5               Generated by MOE    5
HELIX   15  15 THR A  246  GLN A  254  1               Generated by MOE    9
HELIX   16  16 PRO A  263  LEU A  268  1               Generated by MOE    6
HELIX   17  17 ALA A  279  ASN A  285  1               Generated by MOE    7
HELIX   18  18 LEU A  304  ASP A  314  1               Generated by MOE   11
HELIX   19  19 GLU A  319  LYS A  331  1               Generated by MOE   13
HELIX   20  20 GLU A  337  ALA A  350  1               Generated by MOE   14
SHEET    1       LYS A  11  GLU A  13                  Generated by MOE
SHEET    2       VAL A  95  VAL A  95                  Generated by MOE
SHEET    3       VAL A  96  VAL A  96                  Generated by MOE
SHEET    4       TYR A  97  TYR A 102                  Generated by MOE
SHEET    5       LYS A 147  MET A 155                  Generated by MOE
SHEET    6       VAL A 177  VAL A 177                  Generated by MOE
SHEET    7       VAL A 178  VAL A 178                  Generated by MOE
SHEET    8       ALA A 179  ALA A 183                  Generated by MOE
SHEET    9       HIS A 210  VAL A 213                  Generated by MOE
SHEET   10       ARG A 235  GLY A 237                  Generated by MOE
SHEET   11       HIS A 258  ILE A 261                  Generated by MOE
SHEET   12       ASN A 289  LEU A 292                  Generated by MOE
CRYST1   78.320   78.320  138.320  90.00  90.00  90.00 P 43 21 2
SCALE1      0.012768  0.000000  0.000000        0.00000
SCALE2      0.000000  0.012768  0.000000        0.00000
SCALE3      0.000000  0.000000  0.007230        0.00000
ATOM      1  N   THR A   4      58.027  34.618  43.357  1.00 65.76           N
ATOM      2  CA  THR A   4      57.093  34.797  42.219  1.00 67.87           C
ATOM      3  C   THR A   4      57.805  35.197  40.911  1.00 53.43           C
ATOM      4  O   THR A   4      57.536  34.486  39.935  1.00 55.90           O
ATOM      5  CB  THR A   4      55.943  35.783  42.548  1.00 71.10           C
ATOM      6  OG1 THR A   4      55.270  35.312  43.702  1.00 71.99           O
ATOM      7  CG2 THR A   4      54.888  35.920  41.422  1.00 62.34           C
ATOM      8  H1  THR A   4      58.797  34.021  43.083  1.00 78.91           H
ATOM      9  H2  THR A   4      57.538  34.204  44.137  1.00 78.91           H
ATOM     10  HA  THR A   4      56.635  33.826  42.025  1.00 81.44           H
ATOM     11  HB  THR A   4      56.348  36.771  42.773  1.00 85.32           H
ATOM     12  HG1 THR A   4      55.692  35.690  44.477  1.00 86.39           H
ATOM     13 HG21 THR A   4      55.057  35.196  40.625  1.00 74.81           H
ATOM     14 HG22 THR A   4      53.878  35.772  41.810  1.00 74.81           H
ATOM     15 HG23 THR A   4      54.942  36.922  40.994  1.00 74.81           H
ATOM     16  N   PRO A   5      58.637  36.281  40.851  1.00 57.57           N
ATOM     17  CA  PRO A   5      59.136  36.849  39.589  1.00 54.43           C
ATOM     18  C   PRO A   5      59.879  35.810  38.746  1.00 48.29           C
ATOM     19  O   PRO A   5      60.739  35.098  39.269  1.00 49.96           O
ATOM     20  CB  PRO A   5      60.051  38.047  39.920  1.00 46.48           C
ATOM     21  CG  PRO A   5      59.772  38.342  41.385  1.00 54.35           C
ATOM     22  CD  PRO A   5      59.208  37.038  41.961  1.00 50.12           C
ATOM     23  HA  PRO A   5      58.274  37.232  39.041  1.00 65.31           H
ATOM     24  HB2 PRO A   5      61.087  37.704  39.858  1.00 55.77           H
ATOM     25  HB3 PRO A   5      59.918  38.912  39.269  1.00 55.77           H
ATOM     26  HG2 PRO A   5      60.636  38.742  41.915  1.00 65.22           H
ATOM     27  HG3 PRO A   5      58.957  39.066  41.411  1.00 65.22           H
ATOM     28  HD2 PRO A   5      60.032  36.460  42.380  1.00 60.14           H
ATOM     29  HD3 PRO A   5      58.472  37.276  42.727  1.00 60.14           H
ATOM     30  N   ALA A   6      59.530  35.728  37.458  1.00 43.34           N
ATOM     31  CA  ALA A   6      60.102  34.753  36.533  1.00 39.84           C
ATOM     32  C   ALA A   6      61.625  34.853  36.422  1.00 33.42           C
ATOM     33  O   ALA A   6      62.269  33.819  36.274  1.00 41.81           O
ATOM     34  CB  ALA A   6      59.450  34.917  35.159  1.00 38.33           C
ATOM     35  H   ALA A   6      58.814  36.354  37.106  1.00 52.01           H
ATOM     36  HA  ALA A   6      59.852  33.756  36.900  1.00 47.81           H
ATOM     37  HB1 ALA A   6      59.925  34.252  34.437  1.00 46.00           H
ATOM     38  HB2 ALA A   6      58.392  34.680  35.228  1.00 46.00           H
ATOM     39  HB3 ALA A   6      59.548  35.949  34.832  1.00 46.00           H
ATOM     40  N   PHE A   7      62.191  36.066  36.472  1.00 33.94           N
ATOM     41  CA  PHE A   7      63.626  36.300  36.313  1.00 33.15           C
ATOM     42  C   PHE A   7      64.072  37.359  37.311  1.00 32.08           C
ATOM     43  O   PHE A   7      63.901  38.563  37.107  1.00 36.16           O
ATOM     44  CB  PHE A   7      63.963  36.648  34.848  1.00 24.51           C
ATOM     45  CG  PHE A   7      65.425  36.899  34.576  1.00 25.51           C
ATOM     46  CD1 PHE A   7      66.351  35.848  34.690  1.00 37.44           C
ATOM     47  CD2 PHE A   7      65.872  38.157  34.152  1.00 31.28           C
ATOM     48  CE1 PHE A   7      67.701  36.059  34.377  1.00 31.25           C
ATOM     49  CE2 PHE A   7      67.225  38.357  33.836  1.00 22.83           C
ATOM     50  CZ  PHE A   7      68.140  37.308  33.947  1.00 18.45           C
ATOM     51  H   PHE A   7      61.598  36.872  36.611  1.00 40.73           H
ATOM     52  HA  PHE A   7      64.155  35.381  36.566  1.00 39.78           H
ATOM     53  HB2 PHE A   7      63.639  35.818  34.222  1.00 29.42           H
ATOM     54  HB3 PHE A   7      63.393  37.525  34.547  1.00 29.42           H
ATOM     55  HD1 PHE A   7      66.019  34.862  34.982  1.00 44.93           H
ATOM     56  HD2 PHE A   7      65.172  38.967  34.040  1.00 37.53           H
ATOM     57  HE1 PHE A   7      68.402  35.241  34.454  1.00 37.50           H
ATOM     58  HE2 PHE A   7      67.561  39.331  33.518  1.00 27.40           H
ATOM     59  HZ  PHE A   7      69.184  37.458  33.721  1.00 22.14           H
ATOM     60  N   ASP A   8      64.674  36.887  38.401  1.00 44.32           N
ATOM     61  CA  ASP A   8      64.946  37.688  39.596  1.00 46.06           C
ATOM     62  C   ASP A   8      66.404  38.183  39.632  1.00 39.67           C
ATOM     63  O   ASP A   8      67.094  38.135  40.649  1.00 51.46           O
ATOM     64  CB  ASP A   8      64.547  36.844  40.817  1.00 50.76           C
ATOM     65  CG  ASP A   8      64.206  37.698  42.021  1.00 53.34           C
ATOM     66  OD1 ASP A   8      64.504  37.228  43.143  1.00 57.70           O
ATOM     67  OD2 ASP A   8      63.609  38.776  41.798  1.00 54.44           O1-
ATOM     68  H   ASP A   8      64.824  35.891  38.472  1.00 53.19           H
ATOM     69  HA  ASP A   8      64.295  38.560  39.546  1.00 55.27           H
ATOM     70  HB2 ASP A   8      63.652  36.265  40.584  1.00 60.91           H
ATOM     71  HB3 ASP A   8      65.349  36.140  41.059  1.00 60.91           H
ATOM     72  N   LYS A   9      66.855  38.657  38.472  1.00 34.37           N
ATOM     73  CA  LYS A   9      68.130  39.307  38.214  1.00 33.98           C
ATOM     74  C   LYS A   9      67.843  40.707  37.612  1.00 27.39           C
ATOM     75  O   LYS A   9      66.727  40.976  37.179  1.00 25.45           O
ATOM     76  CB  LYS A   9      68.909  38.452  37.214  1.00 40.60           C
ATOM     77  CG  LYS A   9      69.108  36.941  37.413  1.00 28.96           C
ATOM     78  CD  LYS A   9      69.524  36.417  38.785  1.00 51.45           C
ATOM     79  CE  LYS A   9      71.029  36.601  39.011  1.00 63.86           C
ATOM     80  NZ  LYS A   9      71.318  37.864  39.739  1.00 57.88           N1+
ATOM     81  H   LYS A   9      66.206  38.640  37.696  1.00 41.25           H
ATOM     82  HA  LYS A   9      68.686  39.417  39.143  1.00 40.78           H
ATOM     83  HB2 LYS A   9      68.437  38.591  36.245  1.00 48.72           H
ATOM     84  HB3 LYS A   9      69.909  38.872  37.153  1.00 48.72           H
ATOM     85  HG2 LYS A   9      68.122  36.505  37.233  1.00 34.75           H
ATOM     86  HG3 LYS A   9      69.778  36.552  36.647  1.00 34.75           H
ATOM     87  HD2 LYS A   9      68.938  36.840  39.597  1.00 61.74           H
ATOM     88  HD3 LYS A   9      69.347  35.339  38.773  1.00 61.74           H
ATOM     89  HE2 LYS A   9      71.408  35.765  39.602  1.00 76.64           H
ATOM     90  HE3 LYS A   9      71.533  36.598  38.041  1.00 76.64           H
ATOM     91  HZ1 LYS A   9      72.316  38.039  39.727  1.00 69.45           H
ATOM     92  HZ2 LYS A   9      70.836  38.631  39.291  1.00 69.45           H
ATOM     93  HZ3 LYS A   9      71.004  37.786  40.698  1.00 69.45           H
ATOM     94  N   PRO A  10      68.812  41.620  37.519  1.00 30.20           N
ATOM     95  CA  PRO A  10      68.589  42.880  36.832  1.00 33.96           C
ATOM     96  C   PRO A  10      68.238  42.685  35.368  1.00 25.09           C
ATOM     97  O   PRO A  10      68.591  41.694  34.743  1.00 24.44           O
ATOM     98  CB  PRO A  10      69.866  43.700  36.965  1.00 32.91           C
ATOM     99  CG  PRO A  10      70.908  42.729  37.493  1.00 34.40           C
ATOM    100  CD  PRO A  10      70.110  41.602  38.150  1.00 25.76           C
ATOM    101  HA  PRO A  10      67.781  43.415  37.326  1.00 40.75           H
ATOM    102  HB2 PRO A  10      70.174  44.195  36.048  1.00 39.49           H
ATOM    103  HB3 PRO A  10      69.667  44.432  37.745  1.00 39.49           H
ATOM    104  HG2 PRO A  10      71.401  42.285  36.628  1.00 41.28           H
ATOM    105  HG3 PRO A  10      71.653  43.196  38.132  1.00 41.28           H
ATOM    106  HD2 PRO A  10      70.628  40.657  38.018  1.00 30.92           H
ATOM    107  HD3 PRO A  10      69.976  41.835  39.202  1.00 30.92           H
ATOM    108  N   LYS A  11      67.508  43.655  34.842  1.00 27.95           N
ATOM    109  CA  LYS A  11      66.926  43.646  33.510  1.00 19.36           C
ATOM    110  C   LYS A  11      67.250  44.964  32.818  1.00 21.24           C
ATOM    111  O   LYS A  11      67.347  46.023  33.447  1.00 17.54           O
ATOM    112  CB  LYS A  11      65.420  43.380  33.559  1.00 18.32           C
ATOM    113  CG  LYS A  11      65.121  41.897  33.811  1.00 16.67           C
ATOM    114  CD  LYS A  11      63.784  41.632  34.543  1.00 28.10           C
ATOM    115  CE  LYS A  11      63.859  41.939  36.042  1.00 34.26           C
ATOM    116  NZ  LYS A  11      62.718  41.354  36.761  1.00 50.92           N1+
ATOM    117  H   LYS A  11      67.284  44.443  35.435  1.00 33.53           H
ATOM    118  HA  LYS A  11      67.386  42.856  32.916  1.00 23.23           H
ATOM    119  HB2 LYS A  11      65.022  43.979  34.378  1.00 21.99           H
ATOM    120  HB3 LYS A  11      64.921  43.701  32.644  1.00 21.99           H
ATOM    121  HG2 LYS A  11      65.134  41.388  32.850  1.00 20.01           H
ATOM    122  HG3 LYS A  11      65.908  41.461  34.418  1.00 20.01           H
ATOM    123  HD2 LYS A  11      62.961  42.169  34.070  1.00 33.72           H
ATOM    124  HD3 LYS A  11      63.574  40.565  34.455  1.00 33.72           H
ATOM    125  HE2 LYS A  11      64.770  41.521  36.457  1.00 41.12           H
ATOM    126  HE3 LYS A  11      63.884  43.022  36.181  1.00 41.12           H
ATOM    127  HZ1 LYS A  11      62.306  42.056  37.361  1.00 61.11           H
ATOM    128  HZ2 LYS A  11      62.024  41.017  36.108  1.00 61.11           H
ATOM    129  HZ3 LYS A  11      63.047  40.572  37.315  1.00 61.11           H
ATOM    130  N   VAL A  12      67.425  44.861  31.502  1.00 14.19           N
ATOM    131  CA  VAL A  12      67.448  45.998  30.582  1.00 18.67           C
ATOM    132  C   VAL A  12      66.113  46.089  29.792  1.00 19.47           C
ATOM    133  O   VAL A  12      65.575  45.079  29.360  1.00 19.94           O
ATOM    134  CB  VAL A  12      68.628  45.809  29.643  1.00 12.91           C
ATOM    135  CG1 VAL A  12      68.715  46.985  28.665  1.00 18.23           C
ATOM    136  CG2 VAL A  12      69.980  45.671  30.379  1.00 21.68           C
ATOM    137  H   VAL A  12      67.374  43.942  31.088  1.00 17.03           H
ATOM    138  HA  VAL A  12      67.603  46.922  31.141  1.00 22.40           H
ATOM    139  HB  VAL A  12      68.624  44.936  28.996  1.00 15.49           H
ATOM    140 HG11 VAL A  12      69.719  47.387  28.577  1.00 21.88           H
ATOM    141 HG12 VAL A  12      68.389  46.659  27.679  1.00 21.88           H
ATOM    142 HG13 VAL A  12      68.070  47.801  28.981  1.00 21.88           H
ATOM    143 HG21 VAL A  12      70.759  46.322  29.989  1.00 26.01           H
ATOM    144 HG22 VAL A  12      69.869  45.903  31.439  1.00 26.01           H
ATOM    145 HG23 VAL A  12      70.328  44.643  30.289  1.00 26.01           H
ATOM    146  N   GLU A  13      65.584  47.293  29.573  1.00 19.79           N
ATOM    147  CA  GLU A  13      64.373  47.538  28.794  1.00 17.60           C
ATOM    148  C   GLU A  13      64.586  48.637  27.749  1.00 17.86           C
ATOM    149  O   GLU A  13      65.089  49.701  28.093  1.00 14.51           O
ATOM    150  CB  GLU A  13      63.220  47.851  29.747  1.00 19.29           C
ATOM    151  CG  GLU A  13      61.912  48.013  28.974  1.00 19.65           C
ATOM    152  CD  GLU A  13      60.663  47.924  29.832  1.00 19.67           C
ATOM    153  OE1 GLU A  13      59.634  47.527  29.272  1.00 22.14           O
ATOM    154  OE2 GLU A  13      60.725  48.282  31.020  1.00 28.41           O1-
ATOM    155  H   GLU A  13      66.039  48.105  29.968  1.00 23.75           H
ATOM    156  HA  GLU A  13      64.117  46.625  28.255  1.00 21.12           H
ATOM    157  HB2 GLU A  13      63.126  46.949  30.355  1.00 23.15           H
ATOM    158  HB3 GLU A  13      63.409  48.697  30.411  1.00 23.15           H
ATOM    159  HG2 GLU A  13      61.911  48.991  28.495  1.00 23.58           H
ATOM    160  HG3 GLU A  13      61.859  47.237  28.212  1.00 23.58           H
ATOM    161  N   LEU A  14      64.211  48.401  26.465  1.00 14.88           N
ATOM    162  CA  LEU A  14      64.436  49.397  25.412  1.00 14.44           C
ATOM    163  C   LEU A  14      63.169  50.022  24.837  1.00 14.67           C
ATOM    164  O   LEU A  14      63.275  51.009  24.125  1.00 15.71           O
ATOM    165  CB  LEU A  14      65.357  48.890  24.319  1.00 16.17           C
ATOM    166  CG  LEU A  14      66.697  48.349  24.876  1.00 16.39           C
ATOM    167  CD1 LEU A  14      67.388  47.527  23.733  1.00 17.22           C
ATOM    168  CD2 LEU A  14      67.642  49.448  25.360  1.00 17.43           C
ATOM    169  H   LEU A  14      63.778  47.523  26.208  1.00 17.85           H
ATOM    170  HA  LEU A  14      64.975  50.232  25.848  1.00 17.33           H
ATOM    171  HB2 LEU A  14      64.871  48.186  23.640  1.00 19.40           H
ATOM    172  HB3 LEU A  14      65.576  49.784  23.738  1.00 19.40           H
ATOM    173  HG  LEU A  14      66.684  47.583  25.652  1.00 19.67           H
ATOM    174 HD11 LEU A  14      68.417  47.834  23.557  1.00 20.66           H
ATOM    175 HD12 LEU A  14      67.385  46.464  23.984  1.00 20.66           H
ATOM    176 HD13 LEU A  14      66.870  47.641  22.777  1.00 20.66           H
ATOM    177 HD21 LEU A  14      68.648  49.358  24.960  1.00 20.92           H
ATOM    178 HD22 LEU A  14      67.256  50.425  25.091  1.00 20.92           H
ATOM    179 HD23 LEU A  14      67.694  49.389  26.446  1.00 20.92           H
ATOM    180  N   HIS A  15      62.004  49.434  25.095  1.00 12.77           N
ATOM    181  CA  HIS A  15      60.771  49.726  24.374  1.00 20.31           C
ATOM    182  C   HIS A  15      59.594  49.830  25.357  1.00 15.10           C
ATOM    183  O   HIS A  15      58.857  48.886  25.654  1.00 10.51           O
ATOM    184  CB  HIS A  15      60.580  48.740  23.222  1.00 11.93           C
ATOM    185  CG  HIS A  15      59.495  49.138  22.240  1.00 17.35           C
ATOM    186  ND1 HIS A  15      59.622  49.238  20.853  1.00 14.49           N
ATOM    187  CD2 HIS A  15      58.201  49.440  22.533  1.00 12.94           C
ATOM    188  CE1 HIS A  15      58.473  49.670  20.354  1.00 13.00           C
ATOM    189  NE2 HIS A  15      57.596  49.855  21.350  1.00 21.46           N
ATOM    190  H   HIS A  15      61.994  48.645  25.727  1.00 15.32           H
ATOM    191  HA  HIS A  15      60.874  50.716  23.929  1.00 24.37           H
ATOM    192  HB2 HIS A  15      60.341  47.757  23.611  1.00 14.32           H
ATOM    193  HB3 HIS A  15      61.524  48.681  22.692  1.00 14.32           H
ATOM    194  HD1 HIS A  15      60.435  48.990  20.310  1.00 17.39           H
ATOM    195  HD2 HIS A  15      57.735  49.444  23.500  1.00 15.52           H
ATOM    196  HE1 HIS A  15      58.239  49.716  19.305  1.00 15.59           H
ATOM    197  N   VAL A  16      59.458  51.043  25.870  1.00 15.94           N
ATOM    198  CA  VAL A  16      58.328  51.372  26.731  1.00 17.85           C
ATOM    199  C   VAL A  16      57.970  52.859  26.478  1.00 16.72           C
ATOM    200  O   VAL A  16      58.804  53.759  26.315  1.00 11.53           O
ATOM    201  CB  VAL A  16      58.618  50.997  28.218  1.00 12.83           C
ATOM    202  CG1 VAL A  16      59.951  51.570  28.700  1.00 17.70           C
ATOM    203  CG2 VAL A  16      57.428  51.385  29.085  1.00 14.01           C
ATOM    204  H   VAL A  16      60.095  51.763  25.601  1.00 19.13           H
ATOM    205  HA  VAL A  16      57.420  50.756  26.421  1.00 21.42           H
ATOM    206  HB  VAL A  16      58.701  49.881  28.252  1.00 15.40           H
ATOM    207 HG11 VAL A  16      60.128  51.306  29.745  1.00 21.23           H
ATOM    208 HG12 VAL A  16      60.780  51.171  28.110  1.00 21.23           H
ATOM    209 HG13 VAL A  16      59.977  52.660  28.585  1.00 21.23           H
ATOM    210 HG21 VAL A  16      57.515  50.976  30.092  1.00 16.81           H
ATOM    211 HG22 VAL A  16      57.319  52.472  29.171  1.00 16.81           H
ATOM    212 HG23 VAL A  16      56.480  51.021  28.657  1.00 16.81           H
ATOM    213  N   HIS A  17      56.599  53.059  26.427  1.00 12.30           N
ATOM    214  CA  HIS A  17      56.004  54.359  26.075  1.00 10.98           C
ATOM    215  C   HIS A  17      55.638  55.032  27.405  1.00 19.76           C
ATOM    216  O   HIS A  17      54.924  54.644  28.304  1.00 19.21           O
ATOM    217  CB  HIS A  17      54.755  54.246  25.198  1.00 17.65           C
ATOM    218  CG  HIS A  17      55.066  53.766  23.819  1.00 13.40           C
ATOM    219  ND1 HIS A  17      55.216  54.678  22.765  1.00 13.32           N
ATOM    220  CD2 HIS A  17      55.172  52.501  23.244  1.00 13.36           C
ATOM    221  CE1 HIS A  17      55.384  53.930  21.589  1.00 15.62           C
ATOM    222  NE2 HIS A  17      55.416  52.622  21.877  1.00 13.34           N
ATOM    223  H   HIS A  17      55.938  52.248  26.370  1.00 14.76           H
ATOM    224  HA  HIS A  17      56.770  54.961  25.520  1.00 13.18           H
ATOM    225  HB2 HIS A  17      54.228  55.229  25.161  1.00 21.18           H
ATOM    226  HB3 HIS A  17      53.988  53.556  25.655  1.00 21.18           H
ATOM    227  HD1 HIS A  17      55.017  55.675  22.819  1.00 15.98           H
ATOM    228  HD2 HIS A  17      55.057  51.511  23.691  1.00 16.03           H
ATOM    229  HE1 HIS A  17      55.502  54.374  20.618  1.00 18.74           H
ATOM    230  N   LEU A  18      56.247  56.287  27.561  1.00 13.93           N
ATOM    231  CA  LEU A  18      55.947  57.077  28.765  1.00 15.46           C
ATOM    232  C   LEU A  18      54.442  57.431  28.901  1.00 24.06           C
ATOM    233  O   LEU A  18      53.872  57.442  29.988  1.00 27.78           O
ATOM    234  CB  LEU A  18      56.756  58.375  28.724  1.00 14.96           C
ATOM    235  CG  LEU A  18      56.532  59.270  29.943  1.00 14.47           C
ATOM    236  CD1 LEU A  18      56.957  58.684  31.299  1.00 22.75           C
ATOM    237  CD2 LEU A  18      57.257  60.580  29.670  1.00 18.78           C
ATOM    238  H   LEU A  18      56.812  56.700  26.825  1.00 16.72           H
ATOM    239  HA  LEU A  18      56.201  56.449  29.666  1.00 18.55           H
ATOM    240  HB2 LEU A  18      57.825  58.158  28.584  1.00 17.95           H
ATOM    241  HB3 LEU A  18      56.458  58.952  27.814  1.00 17.95           H
ATOM    242  HG  LEU A  18      55.428  59.449  30.007  1.00 17.37           H
ATOM    243 HD11 LEU A  18      56.753  59.393  32.105  1.00 27.30           H
ATOM    244 HD12 LEU A  18      56.373  57.780  31.522  1.00 27.30           H
ATOM    245 HD13 LEU A  18      58.017  58.430  31.333  1.00 27.30           H
ATOM    246 HD21 LEU A  18      56.992  61.352  30.399  1.00 22.53           H
ATOM    247 HD22 LEU A  18      58.340  60.425  29.716  1.00 22.53           H
ATOM    248 HD23 LEU A  18      57.015  60.983  28.679  1.00 22.53           H
ATOM    249  N   ASP A  19      53.818  57.889  27.748  1.00 23.37           N
ATOM    250  CA  ASP A  19      52.379  58.255  27.782  1.00 20.47           C
ATOM    251  C   ASP A  19      51.457  57.042  27.926  1.00 15.71           C
ATOM    252  O   ASP A  19      50.255  57.228  27.952  1.00 23.71           O
ATOM    253  CB  ASP A  19      51.990  59.030  26.516  1.00 17.06           C
ATOM    254  CG  ASP A  19      52.405  58.436  25.167  1.00 17.53           C
ATOM    255  OD1 ASP A  19      51.927  58.985  24.162  1.00 24.97           O
ATOM    256  OD2 ASP A  19      53.222  57.464  25.125  1.00 18.97           O1-
ATOM    257  H   ASP A  19      54.132  57.569  26.801  1.00 28.04           H
ATOM    258  HA  ASP A  19      52.202  58.896  28.685  1.00 24.57           H
ATOM    259  HB2 ASP A  19      50.884  59.120  26.468  1.00 20.47           H
ATOM    260  HB3 ASP A  19      52.382  60.059  26.577  1.00 20.47           H
ATOM    261  N   GLY A  20      52.025  55.842  28.034  1.00 20.18           N
ATOM    262  CA  GLY A  20      51.392  54.567  28.375  1.00 24.96           C
ATOM    263  C   GLY A  20      51.945  53.935  29.666  1.00 23.67           C
ATOM    264  O   GLY A  20      51.798  52.732  29.855  1.00 17.40           O
ATOM    265  H   GLY A  20      53.035  55.809  27.958  1.00 24.22           H
ATOM    266  HA2 GLY A  20      50.319  54.721  28.492  1.00 29.95           H
ATOM    267  HA3 GLY A  20      51.541  53.870  27.551  1.00 29.95           H
ATOM    268  N   ALA A  21      52.564  54.725  30.566  1.00 16.31           N
ATOM    269  CA  ALA A  21      53.199  54.202  31.800  1.00 23.20           C
ATOM    270  C   ALA A  21      53.078  55.261  32.895  1.00 32.33           C
ATOM    271  O   ALA A  21      54.070  55.782  33.425  1.00 31.43           O
ATOM    272  CB  ALA A  21      54.656  53.782  31.562  1.00 26.56           C
ATOM    273  H   ALA A  21      52.664  55.713  30.366  1.00 19.57           H
ATOM    274  HA  ALA A  21      52.651  53.321  32.135  1.00 27.84           H
ATOM    275  HB1 ALA A  21      55.071  53.356  32.474  1.00 31.87           H
ATOM    276  HB2 ALA A  21      54.704  53.031  30.776  1.00 31.87           H
ATOM    277  HB3 ALA A  21      55.254  54.649  31.274  1.00 31.87           H
ATOM    278  N   ILE A  22      51.809  55.604  33.155  1.00 30.92           N
ATOM    279  CA  ILE A  22      51.341  56.595  34.122  1.00 24.96           C
ATOM    280  C   ILE A  22      50.527  55.837  35.173  1.00 23.30           C
ATOM    281  O   ILE A  22      49.761  54.928  34.818  1.00 30.98           O
ATOM    282  CB  ILE A  22      50.476  57.634  33.402  1.00 32.61           C
ATOM    283  CG1 ILE A  22      51.189  58.285  32.183  1.00 28.79           C
ATOM    284  CG2 ILE A  22      49.985  58.696  34.414  1.00 29.20           C
ATOM    285  CD1 ILE A  22      50.568  59.503  31.477  1.00 27.83           C
ATOM    286  H   ILE A  22      51.089  55.142  32.620  1.00 37.11           H
ATOM    287  HA  ILE A  22      52.190  57.093  34.591  1.00 29.96           H
ATOM    288  HB  ILE A  22      49.544  57.258  32.981  1.00 39.14           H
ATOM    289 HG12 ILE A  22      52.279  58.243  32.182  1.00 34.55           H
ATOM    290 HG13 ILE A  22      50.872  57.540  31.449  1.00 34.55           H
ATOM    291 HG21 ILE A  22      50.152  59.714  34.078  1.00 35.04           H
ATOM    292 HG22 ILE A  22      48.928  58.563  34.564  1.00 35.04           H
ATOM    293 HG23 ILE A  22      50.471  58.575  35.380  1.00 35.04           H
ATOM    294 HD11 ILE A  22      50.777  59.462  30.409  1.00 33.40           H
ATOM    295 HD12 ILE A  22      49.486  59.492  31.615  1.00 33.40           H
ATOM    296 HD13 ILE A  22      50.969  60.423  31.891  1.00 33.40           H
ATOM    297  N   LYS A  23      50.674  56.193  36.451  1.00 27.27           N
ATOM    298  CA  LYS A  23      49.847  55.568  37.498  1.00 29.76           C
ATOM    299  C   LYS A  23      48.406  56.091  37.412  1.00 35.77           C
ATOM    300  O   LYS A  23      48.217  57.304  37.303  1.00 33.04           O
ATOM    301  CB  LYS A  23      50.393  55.846  38.879  1.00 33.43           C
ATOM    302  CG  LYS A  23      51.841  55.358  39.079  1.00 37.14           C
ATOM    303  CD  LYS A  23      52.039  54.778  40.475  1.00 49.67           C
ATOM    304  CE  LYS A  23      52.338  55.981  41.374  1.00 53.36           C
ATOM    305  NZ  LYS A  23      52.384  55.593  42.796  1.00 65.31           N1+
ATOM    306  H   LYS A  23      51.289  56.959  36.694  1.00 32.72           H
ATOM    307  HA  LYS A  23      49.897  54.490  37.360  1.00 35.72           H
ATOM    308  HB2 LYS A  23      50.293  56.886  39.163  1.00 40.11           H
ATOM    309  HB3 LYS A  23      49.737  55.272  39.532  1.00 40.11           H
ATOM    310  HG2 LYS A  23      51.959  54.491  38.424  1.00 44.57           H
ATOM    311  HG3 LYS A  23      52.593  56.099  38.793  1.00 44.57           H
ATOM    312  HD2 LYS A  23      51.166  54.213  40.810  1.00 59.60           H
ATOM    313  HD3 LYS A  23      52.908  54.117  40.469  1.00 59.60           H
ATOM    314  HE2 LYS A  23      53.285  56.436  41.075  1.00 64.03           H
ATOM    315  HE3 LYS A  23      51.542  56.716  41.236  1.00 64.03           H
ATOM    316  HZ1 LYS A  23      52.461  56.427  43.362  1.00 78.38           H
ATOM    317  HZ2 LYS A  23      51.532  55.103  43.040  1.00 78.38           H
ATOM    318  HZ3 LYS A  23      53.186  55.004  42.969  1.00 78.38           H
ATOM    319  N   PRO A  24      47.401  55.199  37.455  1.00 34.40           N
ATOM    320  CA  PRO A  24      45.973  55.555  37.475  1.00 47.20           C
ATOM    321  C   PRO A  24      45.674  56.723  38.434  1.00 47.11           C
ATOM    322  O   PRO A  24      44.986  57.691  38.104  1.00 43.93           O
ATOM    323  CB  PRO A  24      45.235  54.269  37.864  1.00 42.92           C
ATOM    324  CG  PRO A  24      46.184  53.141  37.440  1.00 44.80           C
ATOM    325  CD  PRO A  24      47.580  53.756  37.438  1.00 31.82           C
ATOM    326  HA  PRO A  24      45.655  55.810  36.467  1.00 56.64           H
ATOM    327  HB2 PRO A  24      45.175  54.238  38.954  1.00 51.51           H
ATOM    328  HB3 PRO A  24      44.234  54.180  37.438  1.00 51.51           H
ATOM    329  HG2 PRO A  24      46.099  52.249  38.059  1.00 53.76           H
ATOM    330  HG3 PRO A  24      45.959  52.892  36.402  1.00 53.76           H
ATOM    331  HD2 PRO A  24      48.105  53.459  38.342  1.00 38.19           H
ATOM    332  HD3 PRO A  24      48.123  53.427  36.551  1.00 38.19           H
ATOM    333  N   GLU A  25      46.293  56.605  39.607  1.00 46.34           N
ATOM    334  CA  GLU A  25      46.183  57.439  40.788  1.00 48.56           C
ATOM    335  C   GLU A  25      46.583  58.893  40.499  1.00 45.02           C
ATOM    336  O   GLU A  25      45.971  59.832  41.004  1.00 53.98           O
ATOM    337  CB  GLU A  25      47.024  56.812  41.922  1.00 47.09           C
ATOM    338  CG  GLU A  25      47.280  55.288  41.767  1.00 44.15           C
ATOM    339  CD  GLU A  25      47.397  54.552  43.086  1.00 57.83           C
ATOM    340  OE1 GLU A  25      48.164  55.043  43.944  1.00 63.15           O
ATOM    341  OE2 GLU A  25      46.717  53.501  43.192  1.00 52.78           O1-
ATOM    342  H   GLU A  25      46.854  55.775  39.725  1.00 55.60           H
ATOM    343  HA  GLU A  25      45.138  57.408  41.097  1.00 58.27           H
ATOM    344  HB2 GLU A  25      47.933  57.355  42.185  1.00 56.50           H
ATOM    345  HB3 GLU A  25      46.340  56.916  42.763  1.00 56.50           H
ATOM    346  HG2 GLU A  25      46.458  54.806  41.242  1.00 52.98           H
ATOM    347  HG3 GLU A  25      48.184  55.147  41.178  1.00 52.98           H
ATOM    348  N   THR A  26      47.598  59.101  39.668  1.00 43.21           N
ATOM    349  CA  THR A  26      48.014  60.439  39.294  1.00 33.15           C
ATOM    350  C   THR A  26      47.218  60.995  38.105  1.00 31.03           C
ATOM    351  O   THR A  26      47.233  62.203  37.910  1.00 39.82           O
ATOM    352  CB  THR A  26      49.508  60.510  38.996  1.00 34.34           C
ATOM    353  OG1 THR A  26      49.770  60.242  37.647  1.00 53.60           O
ATOM    354  CG2 THR A  26      50.408  59.628  39.840  1.00 39.06           C
ATOM    355  H   THR A  26      48.085  58.315  39.259  1.00 51.85           H
ATOM    356  HA  THR A  26      47.862  61.082  40.156  1.00 39.78           H
ATOM    357  HB  THR A  26      49.788  61.545  39.192  1.00 41.21           H
ATOM    358  HG1 THR A  26      50.693  59.987  37.565  1.00 64.32           H
ATOM    359 HG21 THR A  26      51.174  60.251  40.271  1.00 46.87           H
ATOM    360 HG22 THR A  26      49.887  59.124  40.652  1.00 46.87           H
ATOM    361 HG23 THR A  26      50.877  58.882  39.210  1.00 46.87           H
ATOM    362  N   ILE A  27      46.531  60.157  37.317  1.00 35.85           N
ATOM    363  CA  ILE A  27      45.544  60.686  36.387  1.00 41.47           C
ATOM    364  C   ILE A  27      44.436  61.321  37.228  1.00 47.74           C
ATOM    365  O   ILE A  27      44.262  62.525  37.064  1.00 45.31           O
ATOM    366  CB  ILE A  27      45.073  59.702  35.277  1.00 42.55           C
ATOM    367  CG1 ILE A  27      46.296  59.260  34.437  1.00 32.45           C
ATOM    368  CG2 ILE A  27      44.006  60.460  34.439  1.00 52.43           C
ATOM    369  CD1 ILE A  27      46.346  57.741  34.316  1.00 40.30           C
ATOM    370  H   ILE A  27      46.541  59.164  37.504  1.00 43.02           H
ATOM    371  HA  ILE A  27      46.029  61.499  35.843  1.00 49.77           H
ATOM    372  HB  ILE A  27      44.612  58.927  35.889  1.00 51.06           H
ATOM    373 HG12 ILE A  27      46.241  59.674  33.433  1.00 38.94           H
ATOM    374 HG13 ILE A  27      47.211  59.630  34.884  1.00 38.94           H
ATOM    375 HG21 ILE A  27      43.151  59.803  34.283  1.00 62.92           H
ATOM    376 HG22 ILE A  27      43.652  61.384  34.891  1.00 62.92           H
ATOM    377 HG23 ILE A  27      44.401  60.767  33.475  1.00 62.92           H
ATOM    378 HD11 ILE A  27      47.185  57.453  33.690  1.00 48.36           H
ATOM    379 HD12 ILE A  27      46.465  57.308  35.301  1.00 48.36           H
ATOM    380 HD13 ILE A  27      45.427  57.380  33.858  1.00 48.36           H
ATOM    381  N   LEU A  28      43.765  60.569  38.131  1.00 47.06           N
ATOM    382  CA  LEU A  28      42.719  61.104  39.023  1.00 51.84           C
ATOM    383  C   LEU A  28      43.172  62.367  39.728  1.00 35.48           C
ATOM    384  O   LEU A  28      42.486  63.375  39.627  1.00 38.05           O
ATOM    385  CB  LEU A  28      42.210  60.103  40.072  1.00 44.30           C
ATOM    386  CG  LEU A  28      41.761  58.771  39.455  1.00 44.99           C
ATOM    387  CD1 LEU A  28      41.414  57.820  40.616  1.00 51.29           C
ATOM    388  CD2 LEU A  28      40.579  58.865  38.460  1.00 60.35           C
ATOM    389  H   LEU A  28      43.995  59.587  38.210  1.00 56.47           H
ATOM    390  HA  LEU A  28      41.864  61.374  38.410  1.00 62.21           H
ATOM    391  HB2 LEU A  28      42.965  59.919  40.837  1.00 53.16           H
ATOM    392  HB3 LEU A  28      41.348  60.565  40.559  1.00 53.16           H
ATOM    393  HG  LEU A  28      42.493  58.173  38.915  1.00 53.99           H
ATOM    394 HD11 LEU A  28      40.471  57.305  40.460  1.00 61.55           H
ATOM    395 HD12 LEU A  28      42.207  57.084  40.703  1.00 61.55           H
ATOM    396 HD13 LEU A  28      41.338  58.358  41.564  1.00 61.55           H
ATOM    397 HD21 LEU A  28      39.783  58.153  38.678  1.00 72.42           H
ATOM    398 HD22 LEU A  28      40.145  59.864  38.471  1.00 72.42           H
ATOM    399 HD23 LEU A  28      40.939  58.659  37.454  1.00 72.42           H
ATOM    400  N   TYR A  29      44.331  62.326  40.384  1.00 35.61           N
ATOM    401  CA  TYR A  29      44.916  63.508  41.001  1.00 40.50           C
ATOM    402  C   TYR A  29      44.842  64.763  40.110  1.00 40.76           C
ATOM    403  O   TYR A  29      44.328  65.773  40.584  1.00 38.61           O
ATOM    404  CB  TYR A  29      46.355  63.238  41.445  1.00 42.30           C
ATOM    405  CG  TYR A  29      46.963  64.483  42.047  1.00 43.77           C
ATOM    406  CD1 TYR A  29      47.628  65.397  41.209  1.00 38.16           C
ATOM    407  CD2 TYR A  29      46.714  64.810  43.389  1.00 40.08           C
ATOM    408  CE1 TYR A  29      48.037  66.645  41.685  1.00 40.13           C
ATOM    409  CE2 TYR A  29      47.112  66.065  43.881  1.00 36.88           C
ATOM    410  CZ  TYR A  29      47.763  66.990  43.029  1.00 53.08           C
ATOM    411  OH  TYR A  29      48.112  68.221  43.495  1.00 60.06           O
ATOM    412  H   TYR A  29      44.838  61.454  40.435  1.00 42.74           H
ATOM    413  HA  TYR A  29      44.342  63.714  41.906  1.00 48.60           H
ATOM    414  HB2 TYR A  29      46.368  62.429  42.178  1.00 50.76           H
ATOM    415  HB3 TYR A  29      46.945  62.953  40.577  1.00 50.76           H
ATOM    416  HD1 TYR A  29      47.776  65.152  40.173  1.00 45.79           H
ATOM    417  HD2 TYR A  29      46.180  64.118  44.025  1.00 48.09           H
ATOM    418  HE1 TYR A  29      48.528  67.348  41.029  1.00 48.15           H
ATOM    419  HE2 TYR A  29      46.913  66.325  44.908  1.00 44.26           H
ATOM    420  HH  TYR A  29      47.875  68.348  44.416  1.00 72.07           H
ATOM    421  N   TYR A  30      45.338  64.717  38.858  1.00 42.72           N
ATOM    422  CA  TYR A  30      45.327  65.865  37.940  1.00 42.58           C
ATOM    423  C   TYR A  30      43.991  66.092  37.227  1.00 43.36           C
ATOM    424  O   TYR A  30      43.709  67.205  36.793  1.00 50.10           O
ATOM    425  CB  TYR A  30      46.452  65.739  36.909  1.00 47.95           C
ATOM    426  CG  TYR A  30      47.806  66.120  37.444  1.00 43.66           C
ATOM    427  CD1 TYR A  30      48.115  67.479  37.657  1.00 45.46           C
ATOM    428  CD2 TYR A  30      48.732  65.133  37.810  1.00 40.02           C
ATOM    429  CE1 TYR A  30      49.312  67.835  38.284  1.00 37.60           C
ATOM    430  CE2 TYR A  30      49.931  65.486  38.439  1.00 41.26           C
ATOM    431  CZ  TYR A  30      50.221  66.837  38.708  1.00 40.04           C
ATOM    432  OH  TYR A  30      51.375  67.137  39.366  1.00 47.91           O
ATOM    433  H   TYR A  30      45.721  63.849  38.511  1.00 51.26           H
ATOM    434  HA  TYR A  30      45.532  66.767  38.516  1.00 51.10           H
ATOM    435  HB2 TYR A  30      46.465  64.733  36.490  1.00 57.54           H
ATOM    436  HB3 TYR A  30      46.235  66.449  36.117  1.00 57.54           H
ATOM    437  HD1 TYR A  30      47.420  68.252  37.370  1.00 54.56           H
ATOM    438  HD2 TYR A  30      48.527  64.097  37.608  1.00 48.02           H
ATOM    439  HE1 TYR A  30      49.515  68.866  38.513  1.00 45.12           H
ATOM    440  HE2 TYR A  30      50.619  64.716  38.756  1.00 49.52           H
ATOM    441  HH  TYR A  30      51.498  68.083  39.497  1.00 57.49           H
ATOM    442  N   GLY A  31      43.188  65.043  37.099  1.00 43.23           N
ATOM    443  CA  GLY A  31      41.784  65.039  36.707  1.00 55.39           C
ATOM    444  C   GLY A  31      40.947  66.026  37.513  1.00 53.00           C
ATOM    445  O   GLY A  31      40.607  67.103  37.011  1.00 54.87           O
ATOM    446  H   GLY A  31      43.540  64.167  37.454  1.00 51.88           H
ATOM    447  HA2 GLY A  31      41.670  65.193  35.634  1.00 66.46           H
ATOM    448  HA3 GLY A  31      41.416  64.059  36.988  1.00 66.46           H
ATOM    449  N   LYS A  32      40.689  65.634  38.775  1.00 41.82           N
ATOM    450  CA  LYS A  32      40.276  66.497  39.891  1.00 49.93           C
ATOM    451  C   LYS A  32      40.898  67.890  39.772  1.00 44.85           C
ATOM    452  O   LYS A  32      40.191  68.832  39.426  1.00 54.47           O
ATOM    453  CB  LYS A  32      40.698  65.852  41.230  1.00 44.66           C
ATOM    454  CG  LYS A  32      39.878  64.609  41.621  1.00 50.48           C
ATOM    455  CD  LYS A  32      39.746  64.387  43.143  1.00 55.57           C
ATOM    456  CE  LYS A  32      38.293  64.256  43.604  1.00 59.10           C
ATOM    457  NZ  LYS A  32      38.221  64.033  45.060  1.00 67.68           N1+
ATOM    458  H   LYS A  32      40.975  64.696  39.028  1.00 50.19           H
ATOM    459  HA  LYS A  32      39.190  66.611  39.872  1.00 59.92           H
ATOM    460  HB2 LYS A  32      41.760  65.611  41.252  1.00 53.59           H
ATOM    461  HB3 LYS A  32      40.513  66.618  41.984  1.00 53.59           H
ATOM    462  HG2 LYS A  32      38.868  64.833  41.270  1.00 60.58           H
ATOM    463  HG3 LYS A  32      40.211  63.708  41.121  1.00 60.58           H
ATOM    464  HD2 LYS A  32      40.346  63.530  43.438  1.00 66.69           H
ATOM    465  HD3 LYS A  32      40.121  65.267  43.666  1.00 66.69           H
ATOM    466  HE2 LYS A  32      37.754  65.171  43.355  1.00 70.92           H
ATOM    467  HE3 LYS A  32      37.827  63.419  43.082  1.00 70.92           H
ATOM    468  HZ1 LYS A  32      37.255  63.935  45.340  1.00 81.21           H
ATOM    469  HZ2 LYS A  32      38.711  63.175  45.279  1.00 81.21           H
ATOM    470  HZ3 LYS A  32      38.650  64.803  45.550  1.00 81.21           H
ATOM    471  N   ARG A  33      42.207  68.003  40.040  1.00 35.19           N
ATOM    472  CA  ARG A  33      42.923  69.269  40.273  1.00 47.47           C
ATOM    473  C   ARG A  33      42.903  70.258  39.083  1.00 59.98           C
ATOM    474  O   ARG A  33      43.340  71.395  39.264  1.00 58.67           O
ATOM    475  CB  ARG A  33      44.361  68.921  40.726  1.00 52.02           C
ATOM    476  CG  ARG A  33      45.226  70.074  41.279  1.00 60.89           C
ATOM    477  CD  ARG A  33      46.325  70.466  40.271  1.00 64.63           C
ATOM    478  NE  ARG A  33      47.327  71.431  40.793  1.00 60.29           N
ATOM    479  CZ  ARG A  33      48.334  71.967  40.067  1.00 66.27           C
ATOM    480  NH1 ARG A  33      48.517  71.653  38.779  1.00 58.31           N
ATOM    481  NH2 ARG A  33      49.185  72.836  40.614  1.00 57.36           N1+
ATOM    482  H   ARG A  33      42.707  67.150  40.252  1.00 42.23           H
ATOM    483  HA  ARG A  33      42.434  69.768  41.111  1.00 56.97           H
ATOM    484  HB2 ARG A  33      44.197  68.271  41.589  1.00 62.42           H
ATOM    485  HB3 ARG A  33      44.905  68.332  39.989  1.00 62.42           H
ATOM    486  HG2 ARG A  33      44.621  70.905  41.636  1.00 73.07           H
ATOM    487  HG3 ARG A  33      45.775  69.675  42.135  1.00 73.07           H
ATOM    488  HD2 ARG A  33      46.854  69.560  39.973  1.00 77.56           H
ATOM    489  HD3 ARG A  33      45.846  70.888  39.387  1.00 77.56           H
ATOM    490  HE  ARG A  33      47.236  71.704  41.760  1.00 72.35           H
ATOM    491 HH11 ARG A  33      47.892  71.005  38.326  1.00 69.97           H
ATOM    492 HH12 ARG A  33      49.286  72.054  38.264  1.00 69.97           H
ATOM    493 HH21 ARG A  33      49.086  73.106  41.579  1.00 68.83           H
ATOM    494 HH22 ARG A  33      49.929  73.222  40.054  1.00 68.83           H
ATOM    495  N   ARG A  34      42.417  69.860  37.890  1.00 50.96           N
ATOM    496  CA  ARG A  34      42.399  70.681  36.669  1.00 48.96           C
ATOM    497  C   ARG A  34      41.007  70.807  36.044  1.00 52.48           C
ATOM    498  O   ARG A  34      40.804  71.716  35.239  1.00 48.08           O
ATOM    499  CB  ARG A  34      43.390  70.132  35.621  1.00 58.09           C
ATOM    500  CG  ARG A  34      44.879  70.197  35.999  1.00 55.75           C
ATOM    501  CD  ARG A  34      45.705  69.555  34.881  1.00 45.25           C
ATOM    502  NE  ARG A  34      45.775  70.406  33.677  1.00 54.41           N
ATOM    503  CZ  ARG A  34      46.137  70.012  32.445  1.00 46.42           C
ATOM    504  NH1 ARG A  34      46.149  70.886  31.443  1.00 50.48           N
ATOM    505  NH2 ARG A  34      46.499  68.761  32.181  1.00 46.23           N1+
ATOM    506  H   ARG A  34      42.054  68.919  37.815  1.00 61.15           H
ATOM    507  HA  ARG A  34      42.698  71.700  36.918  1.00 58.75           H
ATOM    508  HB2 ARG A  34      43.135  69.098  35.422  1.00 69.70           H
ATOM    509  HB3 ARG A  34      43.255  70.699  34.698  1.00 69.70           H
ATOM    510  HG2 ARG A  34      45.195  71.229  36.161  1.00 66.90           H
ATOM    511  HG3 ARG A  34      45.043  69.627  36.914  1.00 66.90           H
ATOM    512  HD2 ARG A  34      46.718  69.403  35.252  1.00 54.30           H
ATOM    513  HD3 ARG A  34      45.272  68.584  34.634  1.00 54.30           H
ATOM    514  HE  ARG A  34      45.528  71.379  33.801  1.00 65.29           H
ATOM    515 HH11 ARG A  34      45.887  71.848  31.600  1.00 60.58           H
ATOM    516 HH12 ARG A  34      46.423  70.577  30.521  1.00 60.58           H
ATOM    517 HH21 ARG A  34      46.499  68.066  32.913  1.00 55.47           H
ATOM    518 HH22 ARG A  34      46.751  68.496  31.238  1.00 55.47           H
ATOM    519  N   GLY A  35      40.067  69.918  36.388  1.00 51.46           N
ATOM    520  CA  GLY A  35      38.666  70.048  36.005  1.00 41.05           C
ATOM    521  C   GLY A  35      38.170  68.970  35.055  1.00 57.40           C
ATOM    522  O   GLY A  35      36.964  68.871  34.839  1.00 57.14           O
ATOM    523  H   GLY A  35      40.304  69.183  37.039  1.00 61.76           H
ATOM    524  HA2 GLY A  35      38.060  70.025  36.908  1.00 49.26           H
ATOM    525  HA3 GLY A  35      38.497  71.014  35.529  1.00 49.26           H
ATOM    526  N   ILE A  36      39.085  68.186  34.477  1.00 56.27           N
ATOM    527  CA  ILE A  36      38.805  67.251  33.385  1.00 58.52           C
ATOM    528  C   ILE A  36      37.721  66.252  33.763  1.00 54.51           C
ATOM    529  O   ILE A  36      36.778  66.074  32.994  1.00 59.98           O
ATOM    530  CB  ILE A  36      40.151  66.642  32.910  1.00 52.75           C
ATOM    531  CG1 ILE A  36      40.937  67.779  32.218  1.00 46.85           C
ATOM    532  CG2 ILE A  36      39.987  65.378  32.034  1.00 49.46           C
ATOM    533  CD1 ILE A  36      42.098  68.195  33.118  1.00 58.83           C
ATOM    534  H   ILE A  36      40.053  68.322  34.725  1.00 67.53           H
ATOM    535  HA  ILE A  36      38.400  67.824  32.548  1.00 70.22           H
ATOM    536  HB  ILE A  36      40.602  66.267  33.832  1.00 63.30           H
ATOM    537 HG12 ILE A  36      41.351  67.317  31.323  1.00 56.22           H
ATOM    538 HG13 ILE A  36      40.374  68.668  31.930  1.00 56.22           H
ATOM    539 HG21 ILE A  36      40.885  64.766  32.118  1.00 59.35           H
ATOM    540 HG22 ILE A  36      39.136  64.770  32.340  1.00 59.35           H
ATOM    541 HG23 ILE A  36      39.853  65.665  30.990  1.00 59.35           H
ATOM    542 HD11 ILE A  36      42.850  68.738  32.547  1.00 70.60           H
ATOM    543 HD12 ILE A  36      41.689  68.843  33.889  1.00 70.60           H
ATOM    544 HD13 ILE A  36      42.553  67.333  33.601  1.00 70.60           H
ATOM    545  N   ALA A  37      37.872  65.627  34.927  1.00 47.54           N
ATOM    546  CA  ALA A  37      37.025  64.536  35.378  1.00 61.84           C
ATOM    547  C   ALA A  37      36.905  63.384  34.354  1.00 56.70           C
ATOM    548  O   ALA A  37      36.294  63.451  33.287  1.00 52.59           O
ATOM    549  CB  ALA A  37      35.678  65.062  35.884  1.00 70.64           C
ATOM    550  H   ALA A  37      38.653  65.890  35.507  1.00 57.05           H
ATOM    551  HA  ALA A  37      37.529  64.128  36.257  1.00 74.21           H
ATOM    552  HB1 ALA A  37      35.114  64.241  36.330  1.00 84.77           H
ATOM    553  HB2 ALA A  37      35.839  65.833  36.638  1.00 84.77           H
ATOM    554  HB3 ALA A  37      35.105  65.480  35.057  1.00 84.77           H
ATOM    555  N   LEU A  38      37.493  62.277  34.773  1.00 57.18           N
ATOM    556  CA  LEU A  38      37.570  60.983  34.106  1.00 55.87           C
ATOM    557  C   LEU A  38      36.252  60.198  34.253  1.00 47.95           C
ATOM    558  O   LEU A  38      35.421  60.583  35.072  1.00 65.41           O
ATOM    559  CB  LEU A  38      38.746  60.313  34.849  1.00 55.94           C
ATOM    560  CG  LEU A  38      40.154  60.971  34.669  1.00 46.18           C
ATOM    561  CD1 LEU A  38      40.431  61.923  33.473  1.00 44.10           C
ATOM    562  CD2 LEU A  38      40.458  61.773  35.963  1.00 47.81           C
ATOM    563  H   LEU A  38      37.940  62.320  35.675  1.00 68.61           H
ATOM    564  HA  LEU A  38      37.792  61.092  33.045  1.00 67.04           H
ATOM    565  HB2 LEU A  38      38.454  60.296  35.899  1.00 67.13           H
ATOM    566  HB3 LEU A  38      38.827  59.268  34.572  1.00 67.13           H
ATOM    567  HG  LEU A  38      40.921  60.206  34.784  1.00 55.41           H
ATOM    568 HD11 LEU A  38      40.898  62.863  33.757  1.00 52.92           H
ATOM    569 HD12 LEU A  38      41.129  61.433  32.798  1.00 52.92           H
ATOM    570 HD13 LEU A  38      39.542  62.169  32.907  1.00 52.92           H
ATOM    571 HD21 LEU A  38      41.385  61.410  36.405  1.00 57.37           H
ATOM    572 HD22 LEU A  38      40.564  62.824  35.742  1.00 57.37           H
ATOM    573 HD23 LEU A  38      39.674  61.718  36.716  1.00 57.37           H
ATOM    574  N   PRO A  39      36.060  59.069  33.541  1.00 44.30           N
ATOM    575  CA  PRO A  39      34.911  58.173  33.729  1.00 47.24           C
ATOM    576  C   PRO A  39      34.950  57.357  35.054  1.00 44.42           C
ATOM    577  O   PRO A  39      34.225  56.370  35.189  1.00 50.45           O
ATOM    578  CB  PRO A  39      34.948  57.218  32.515  1.00 51.60           C
ATOM    579  CG  PRO A  39      36.448  57.071  32.293  1.00 60.10           C
ATOM    580  CD  PRO A  39      36.974  58.488  32.553  1.00 47.87           C
ATOM    581  HA  PRO A  39      33.985  58.749  33.688  1.00 56.68           H
ATOM    582  HB2 PRO A  39      34.453  56.260  32.677  1.00 61.92           H
ATOM    583  HB3 PRO A  39      34.511  57.719  31.650  1.00 61.92           H
ATOM    584  HG2 PRO A  39      36.839  56.423  33.075  1.00 72.11           H
ATOM    585  HG3 PRO A  39      36.706  56.662  31.324  1.00 72.11           H
ATOM    586  HD2 PRO A  39      37.995  58.413  32.911  1.00 57.44           H
ATOM    587  HD3 PRO A  39      36.932  59.071  31.633  1.00 57.44           H
ATOM    588  N   ALA A  40      35.795  57.730  36.026  1.00 54.56           N
ATOM    589  CA  ALA A  40      35.854  57.154  37.377  1.00 51.44           C
ATOM    590  C   ALA A  40      36.566  58.152  38.307  1.00 49.26           C
ATOM    591  O   ALA A  40      37.196  59.103  37.834  1.00 54.67           O
ATOM    592  CB  ALA A  40      36.574  55.799  37.373  1.00 56.25           C
ATOM    593  H   ALA A  40      36.354  58.559  35.876  1.00 65.47           H
ATOM    594  HA  ALA A  40      34.837  57.007  37.746  1.00 61.72           H
ATOM    595  HB1 ALA A  40      36.527  55.353  38.367  1.00 67.50           H
ATOM    596  HB2 ALA A  40      36.101  55.123  36.664  1.00 67.50           H
ATOM    597  HB3 ALA A  40      37.616  55.933  37.090  1.00 67.50           H
ATOM    598  N   ASP A  41      36.460  57.934  39.627  1.00 60.29           N
ATOM    599  CA  ASP A  41      37.178  58.702  40.662  1.00 60.73           C
ATOM    600  C   ASP A  41      37.803  57.751  41.716  1.00 52.00           C
ATOM    601  O   ASP A  41      38.295  58.182  42.760  1.00 43.29           O
ATOM    602  CB  ASP A  41      36.291  59.826  41.249  1.00 58.95           C
ATOM    603  CG  ASP A  41      37.115  61.051  41.694  1.00 70.78           C
ATOM    604  OD1 ASP A  41      37.005  62.084  40.994  1.00 69.42           O
ATOM    605  OD2 ASP A  41      37.838  60.973  42.716  1.00 66.00           O1-
ATOM    606  H   ASP A  41      35.913  57.148  39.943  1.00 72.34           H
ATOM    607  HA  ASP A  41      38.019  59.187  40.166  1.00 72.88           H
ATOM    608  HB2 ASP A  41      35.590  60.163  40.482  1.00 70.74           H
ATOM    609  HB3 ASP A  41      35.706  59.442  42.087  1.00 70.74           H
ATOM    610  N   THR A  42      37.867  56.452  41.396  1.00 48.18           N
ATOM    611  CA  THR A  42      38.667  55.477  42.137  1.00 59.57           C
ATOM    612  C   THR A  42      39.762  54.869  41.204  1.00 57.20           C
ATOM    613  O   THR A  42      39.463  54.540  40.050  1.00 65.91           O
ATOM    614  CB  THR A  42      37.644  54.501  42.802  1.00 54.40           C
ATOM    615  OG1 THR A  42      38.431  53.786  43.757  1.00 58.06           O
ATOM    616  CG2 THR A  42      36.984  53.535  41.896  1.00 55.98           C
ATOM    617  H   THR A  42      37.456  56.141  40.528  1.00 57.81           H
ATOM    618  HA  THR A  42      39.167  56.007  42.943  1.00 71.48           H
ATOM    619  HB  THR A  42      36.886  55.061  43.352  1.00 65.28           H
ATOM    620  HG1 THR A  42      39.018  53.345  43.349  1.00 69.67           H
ATOM    621 HG21 THR A  42      36.757  52.600  42.406  1.00 67.18           H
ATOM    622 HG22 THR A  42      36.060  53.975  41.516  1.00 67.18           H
ATOM    623 HG23 THR A  42      37.656  53.311  41.086  1.00 67.18           H
ATOM    624  N   PRO A  43      41.036  54.775  41.639  1.00 55.97           N
ATOM    625  CA  PRO A  43      42.147  54.266  40.827  1.00 59.48           C
ATOM    626  C   PRO A  43      41.892  52.926  40.148  1.00 53.42           C
ATOM    627  O   PRO A  43      42.338  52.723  39.020  1.00 53.34           O
ATOM    628  CB  PRO A  43      43.349  54.178  41.775  1.00 51.25           C
ATOM    629  CG  PRO A  43      43.072  55.258  42.813  1.00 46.71           C
ATOM    630  CD  PRO A  43      41.546  55.284  42.906  1.00 48.88           C
ATOM    631  HA  PRO A  43      42.373  55.005  40.056  1.00 71.38           H
ATOM    632  HB2 PRO A  43      43.310  53.213  42.282  1.00 61.50           H
ATOM    633  HB3 PRO A  43      44.306  54.298  41.275  1.00 61.50           H
ATOM    634  HG2 PRO A  43      43.567  55.073  43.763  1.00 56.05           H
ATOM    635  HG3 PRO A  43      43.401  56.212  42.404  1.00 56.05           H
ATOM    636  HD2 PRO A  43      41.223  54.609  43.698  1.00 58.65           H
ATOM    637  HD3 PRO A  43      41.218  56.303  43.104  1.00 58.65           H
ATOM    638  N   GLU A  44      41.203  52.026  40.851  1.00 47.58           N
ATOM    639  CA  GLU A  44      40.989  50.653  40.443  1.00 42.93           C
ATOM    640  C   GLU A  44      39.959  50.543  39.327  1.00 48.39           C
ATOM    641  O   GLU A  44      40.194  49.751  38.412  1.00 53.51           O
ATOM    642  CB  GLU A  44      40.645  49.727  41.626  1.00 47.75           C
ATOM    643  CG  GLU A  44      39.588  50.196  42.640  1.00 58.48           C
ATOM    644  CD  GLU A  44      40.244  50.841  43.857  1.00 66.02           C
ATOM    645  OE1 GLU A  44      40.108  50.246  44.954  1.00 75.51           O
ATOM    646  OE2 GLU A  44      40.888  51.895  43.661  1.00 62.80           O1-
ATOM    647  H   GLU A  44      40.893  52.281  41.781  1.00 57.10           H
ATOM    648  HA  GLU A  44      41.937  50.287  40.047  1.00 51.51           H
ATOM    649  HB2 GLU A  44      40.163  48.900  41.099  1.00 57.30           H
ATOM    650  HB3 GLU A  44      41.510  49.286  42.123  1.00 57.30           H
ATOM    651  HG2 GLU A  44      38.867  50.872  42.178  1.00 70.18           H
ATOM    652  HG3 GLU A  44      39.047  49.317  42.999  1.00 70.18           H
ATOM    653  N   GLU A  45      38.849  51.300  39.388  1.00 54.52           N
ATOM    654  CA  GLU A  45      37.889  51.358  38.281  1.00 59.26           C
ATOM    655  C   GLU A  45      38.509  52.081  37.092  1.00 60.18           C
ATOM    656  O   GLU A  45      38.276  51.665  35.953  1.00 53.22           O
ATOM    657  CB  GLU A  45      36.550  52.034  38.655  1.00 62.54           C
ATOM    658  CG  GLU A  45      35.524  51.084  39.302  1.00 60.74           C
ATOM    659  CD  GLU A  45      34.828  50.209  38.235  1.00 74.35           C
ATOM    660  OE1 GLU A  45      33.597  50.385  38.074  1.00 80.68           O
ATOM    661  OE2 GLU A  45      35.525  49.395  37.581  1.00 64.55           O1-
ATOM    662  H   GLU A  45      38.714  51.923  40.170  1.00 65.42           H
ATOM    663  HA  GLU A  45      37.682  50.336  37.972  1.00 71.12           H
ATOM    664  HB2 GLU A  45      36.806  52.803  39.363  1.00 75.04           H
ATOM    665  HB3 GLU A  45      36.100  52.555  37.816  1.00 75.04           H
ATOM    666  HG2 GLU A  45      36.009  50.456  40.051  1.00 72.88           H
ATOM    667  HG3 GLU A  45      34.766  51.688  39.805  1.00 72.88           H
ATOM    668  N   LEU A  46      39.308  53.132  37.358  1.00 53.72           N
ATOM    669  CA  LEU A  46      40.093  53.803  36.330  1.00 54.29           C
ATOM    670  C   LEU A  46      40.979  52.819  35.556  1.00 49.53           C
ATOM    671  O   LEU A  46      40.829  52.725  34.339  1.00 45.47           O
ATOM    672  CB  LEU A  46      40.827  54.998  36.931  1.00 47.02           C
ATOM    673  CG  LEU A  46      41.325  55.871  35.769  1.00 53.50           C
ATOM    674  CD1 LEU A  46      40.276  56.883  35.271  1.00 54.56           C
ATOM    675  CD2 LEU A  46      42.620  56.616  36.198  1.00 64.18           C
ATOM    676  H   LEU A  46      39.448  53.405  38.322  1.00 64.46           H
ATOM    677  HA  LEU A  46      39.373  54.220  35.627  1.00 65.15           H
ATOM    678  HB2 LEU A  46      40.074  55.551  37.490  1.00 56.42           H
ATOM    679  HB3 LEU A  46      41.621  54.717  37.621  1.00 56.42           H
ATOM    680  HG  LEU A  46      41.707  55.387  34.869  1.00 64.20           H
ATOM    681 HD11 LEU A  46      40.666  57.892  35.193  1.00 65.47           H
ATOM    682 HD12 LEU A  46      39.937  56.570  34.285  1.00 65.47           H
ATOM    683 HD13 LEU A  46      39.408  56.907  35.926  1.00 65.47           H
ATOM    684 HD21 LEU A  46      42.588  57.682  35.962  1.00 77.02           H
ATOM    685 HD22 LEU A  46      42.782  56.528  37.273  1.00 77.02           H
ATOM    686 HD23 LEU A  46      43.487  56.194  35.686  1.00 77.02           H
ATOM    687  N   GLN A  47      41.825  52.026  36.234  1.00 46.81           N
ATOM    688  CA  GLN A  47      42.597  51.001  35.550  1.00 44.26           C
ATOM    689  C   GLN A  47      41.730  49.947  34.826  1.00 43.80           C
ATOM    690  O   GLN A  47      42.169  49.385  33.826  1.00 48.12           O
ATOM    691  CB  GLN A  47      43.647  50.373  36.474  1.00 42.39           C
ATOM    692  CG  GLN A  47      44.812  49.872  35.582  1.00 63.08           C
ATOM    693  CD  GLN A  47      45.833  49.059  36.349  1.00 67.72           C
ATOM    694  OE1 GLN A  47      45.798  47.832  36.285  1.00 69.97           O
ATOM    695  NE2 GLN A  47      46.747  49.728  37.062  1.00 62.00           N
ATOM    696  H   GLN A  47      41.931  52.128  37.234  1.00 56.17           H
ATOM    697  HA  GLN A  47      43.154  51.537  34.779  1.00 53.12           H
ATOM    698  HB2 GLN A  47      44.021  51.088  37.205  1.00 50.87           H
ATOM    699  HB3 GLN A  47      43.186  49.542  36.997  1.00 50.87           H
ATOM    700  HG2 GLN A  47      44.434  49.235  34.786  1.00 75.70           H
ATOM    701  HG3 GLN A  47      45.313  50.723  35.117  1.00 75.70           H
ATOM    702 HE21 GLN A  47      46.762  50.736  37.049  1.00 74.40           H
ATOM    703 HE22 GLN A  47      47.455  49.209  37.560  1.00 74.40           H
ATOM    704  N   ASN A  48      40.506  49.663  35.280  1.00 55.98           N
ATOM    705  CA  ASN A  48      39.649  48.678  34.620  1.00 54.03           C
ATOM    706  C   ASN A  48      39.087  49.130  33.279  1.00 37.65           C
ATOM    707  O   ASN A  48      39.059  48.295  32.379  1.00 47.05           O
ATOM    708  CB  ASN A  48      38.548  48.178  35.561  1.00 50.06           C
ATOM    709  CG  ASN A  48      39.117  47.216  36.604  1.00 57.02           C
ATOM    710  OD1 ASN A  48      40.079  46.487  36.341  1.00 39.58           O
ATOM    711  ND2 ASN A  48      38.520  47.211  37.796  1.00 66.06           N
ATOM    712  H   ASN A  48      40.157  50.125  36.108  1.00 67.17           H
ATOM    713  HA  ASN A  48      40.271  47.817  34.381  1.00 64.83           H
ATOM    714  HB2 ASN A  48      38.051  49.023  36.038  1.00 60.08           H
ATOM    715  HB3 ASN A  48      37.797  47.635  34.986  1.00 60.08           H
ATOM    716 HD21 ASN A  48      38.870  46.614  38.528  1.00 79.27           H
ATOM    717 HD22 ASN A  48      37.746  47.837  37.973  1.00 79.27           H
ATOM    718  N   ILE A  49      38.651  50.392  33.120  1.00 43.72           N
ATOM    719  CA  ILE A  49      38.111  50.883  31.841  1.00 42.69           C
ATOM    720  C   ILE A  49      39.257  51.350  30.920  1.00 37.63           C
ATOM    721  O   ILE A  49      39.135  51.260  29.697  1.00 47.71           O
ATOM    722  CB  ILE A  49      36.932  51.936  32.053  1.00 54.13           C
ATOM    723  CG1 ILE A  49      37.295  53.381  32.011  1.00 53.19           C
ATOM    724  CG2 ILE A  49      35.929  51.559  33.163  1.00 36.17           C
ATOM    725  CD1 ILE A  49      37.821  53.893  33.350  1.00 56.26           C
ATOM    726  H   ILE A  49      38.705  51.039  33.897  1.00 52.47           H
ATOM    727  HA  ILE A  49      37.674  50.011  31.346  1.00 51.23           H
ATOM    728  HB  ILE A  49      36.350  51.937  31.129  1.00 64.96           H
ATOM    729 HG12 ILE A  49      38.196  53.417  31.413  1.00 63.83           H
ATOM    730 HG13 ILE A  49      36.608  54.047  31.485  1.00 63.83           H
ATOM    731 HG21 ILE A  49      35.662  52.440  33.735  1.00 43.41           H
ATOM    732 HG22 ILE A  49      35.012  51.160  32.740  1.00 43.41           H
ATOM    733 HG23 ILE A  49      36.324  50.819  33.849  1.00 43.41           H
ATOM    734 HD11 ILE A  49      38.464  54.754  33.180  1.00 67.52           H
ATOM    735 HD12 ILE A  49      37.006  54.186  34.009  1.00 67.52           H
ATOM    736 HD13 ILE A  49      38.405  53.111  33.823  1.00 67.52           H
ATOM    737  N   ILE A  50      40.342  51.869  31.516  1.00 43.70           N
ATOM    738  CA  ILE A  50      41.491  52.417  30.804  1.00 43.99           C
ATOM    739  C   ILE A  50      42.544  51.338  30.530  1.00 42.64           C
ATOM    740  O   ILE A  50      43.672  51.649  30.191  1.00 55.68           O
ATOM    741  CB  ILE A  50      41.963  53.707  31.504  1.00 37.47           C
ATOM    742  CG1 ILE A  50      43.300  53.912  32.206  1.00 50.48           C
ATOM    743  CG2 ILE A  50      41.043  54.946  31.199  1.00 49.30           C
ATOM    744  CD1 ILE A  50      43.751  55.347  32.557  1.00 52.23           C
ATOM    745  H   ILE A  50      40.371  51.896  32.528  1.00 52.44           H
ATOM    746  HA  ILE A  50      41.133  52.696  29.814  1.00 52.79           H
ATOM    747  HB  ILE A  50      41.880  53.434  32.431  1.00 44.96           H
ATOM    748 HG12 ILE A  50      42.985  53.589  33.198  1.00 60.57           H
ATOM    749 HG13 ILE A  50      44.147  53.267  31.937  1.00 60.57           H
ATOM    750 HG21 ILE A  50      41.618  55.836  31.039  1.00 59.16           H
ATOM    751 HG22 ILE A  50      40.478  54.751  30.310  1.00 59.16           H
ATOM    752 HG23 ILE A  50      40.363  55.093  32.020  1.00 59.16           H
ATOM    753 HD11 ILE A  50      44.332  55.348  33.491  1.00 62.68           H
ATOM    754 HD12 ILE A  50      44.387  55.739  31.752  1.00 62.68           H
ATOM    755 HD13 ILE A  50      42.912  56.032  32.706  1.00 62.68           H
ATOM    756  N   GLY A  51      42.169  50.066  30.668  1.00 47.40           N
ATOM    757  CA  GLY A  51      43.086  48.964  30.782  1.00 38.64           C
ATOM    758  C   GLY A  51      42.420  47.787  30.145  1.00 40.24           C
ATOM    759  O   GLY A  51      41.382  47.336  30.615  1.00 58.01           O
ATOM    760  H   GLY A  51      41.193  49.880  30.858  1.00 56.88           H
ATOM    761  HA2 GLY A  51      44.011  49.193  30.260  1.00 46.36           H
ATOM    762  HA3 GLY A  51      43.306  48.762  31.822  1.00 46.36           H
ATOM    763  N   MET A  52      43.016  47.307  29.064  1.00 32.06           N
ATOM    764  CA  MET A  52      42.533  46.170  28.319  1.00 40.17           C
ATOM    765  C   MET A  52      43.126  44.870  28.841  1.00 44.77           C
ATOM    766  O   MET A  52      44.258  44.780  29.307  1.00 51.86           O
ATOM    767  CB  MET A  52      42.689  46.352  26.802  1.00 40.09           C
ATOM    768  CG  MET A  52      44.106  46.676  26.354  1.00 40.84           C
ATOM    769  SD  MET A  52      44.318  47.054  24.598  1.00 36.57           S
ATOM    770  CE  MET A  52      43.542  48.668  24.592  1.00 45.98           C
ATOM    771  H   MET A  52      43.888  47.721  28.769  1.00 38.48           H
ATOM    772  HA  MET A  52      41.457  46.116  28.486  1.00 48.21           H
ATOM    773  HB2 MET A  52      42.365  45.438  26.301  1.00 48.11           H
ATOM    774  HB3 MET A  52      42.019  47.157  26.506  1.00 48.11           H
ATOM    775  HG2 MET A  52      44.452  47.542  26.906  1.00 49.01           H
ATOM    776  HG3 MET A  52      44.740  45.831  26.610  1.00 49.01           H
ATOM    777  HE1 MET A  52      43.240  48.919  23.574  1.00 55.18           H
ATOM    778  HE2 MET A  52      42.663  48.659  25.222  1.00 55.18           H
ATOM    779  HE3 MET A  52      44.245  49.412  24.963  1.00 55.18           H
ATOM    780  N   ASP A  53      42.290  43.853  28.758  1.00 45.74           N
ATOM    781  CA  ASP A  53      42.566  42.491  29.155  1.00 50.43           C
ATOM    782  C   ASP A  53      42.102  41.498  28.080  1.00 36.36           C
ATOM    783  O   ASP A  53      42.173  40.298  28.303  1.00 56.96           O
ATOM    784  CB  ASP A  53      41.961  42.238  30.548  1.00 56.96           C
ATOM    785  CG  ASP A  53      40.440  42.193  30.540  1.00 54.18           C
ATOM    786  OD1 ASP A  53      39.932  41.344  31.301  1.00 70.48           O
ATOM    787  OD2 ASP A  53      39.807  43.001  29.815  1.00 58.98           O1-
ATOM    788  H   ASP A  53      41.348  44.037  28.440  1.00 54.89           H
ATOM    789  HA  ASP A  53      43.646  42.377  29.215  1.00 60.51           H
ATOM    790  HB2 ASP A  53      42.344  41.293  30.934  1.00 68.35           H
ATOM    791  HB3 ASP A  53      42.278  43.025  31.235  1.00 68.35           H
ATOM    792  N   LYS A  54      41.674  41.985  26.907  1.00 35.16           N
ATOM    793  CA  LYS A  54      41.464  41.209  25.701  1.00 36.41           C
ATOM    794  C   LYS A  54      41.670  42.143  24.500  1.00 35.97           C
ATOM    795  O   LYS A  54      41.406  43.337  24.626  1.00 44.99           O
ATOM    796  CB  LYS A  54      40.081  40.530  25.748  1.00 56.03           C
ATOM    797  CG  LYS A  54      38.882  41.452  25.432  1.00 55.43           C
ATOM    798  CD  LYS A  54      37.614  40.643  25.128  1.00 54.49           C
ATOM    799  CE  LYS A  54      37.387  40.430  23.617  1.00 65.34           C
ATOM    800  NZ  LYS A  54      38.419  39.552  23.015  1.00 66.98           N1+
ATOM    801  H   LYS A  54      41.597  42.988  26.808  1.00 42.19           H
ATOM    802  HA  LYS A  54      42.233  40.436  25.681  1.00 43.69           H
ATOM    803  HB2 LYS A  54      40.125  39.767  24.975  1.00 67.23           H
ATOM    804  HB3 LYS A  54      39.920  40.007  26.693  1.00 67.23           H
ATOM    805  HG2 LYS A  54      38.710  42.036  26.338  1.00 66.52           H
ATOM    806  HG3 LYS A  54      39.068  42.143  24.610  1.00 66.52           H
ATOM    807  HD2 LYS A  54      37.574  39.717  25.704  1.00 65.39           H
ATOM    808  HD3 LYS A  54      36.773  41.262  25.443  1.00 65.39           H
ATOM    809  HE2 LYS A  54      36.409  39.965  23.479  1.00 78.40           H
ATOM    810  HE3 LYS A  54      37.388  41.395  23.106  1.00 78.40           H
ATOM    811  HZ1 LYS A  54      38.194  39.367  22.047  1.00 80.38           H
ATOM    812  HZ2 LYS A  54      39.320  40.008  23.069  1.00 80.38           H
ATOM    813  HZ3 LYS A  54      38.459  38.675  23.520  1.00 80.38           H
ATOM    814  N   PRO A  55      42.122  41.631  23.346  1.00 27.97           N
ATOM    815  CA  PRO A  55      42.396  42.446  22.179  1.00 32.40           C
ATOM    816  C   PRO A  55      41.186  43.295  21.742  1.00 36.16           C
ATOM    817  O   PRO A  55      40.001  43.046  21.904  1.00 43.73           O
ATOM    818  CB  PRO A  55      42.737  41.480  21.008  1.00 28.45           C
ATOM    819  CG  PRO A  55      42.882  40.101  21.637  1.00 22.21           C
ATOM    820  CD  PRO A  55      42.279  40.195  23.054  1.00 38.30           C
ATOM    821  HA  PRO A  55      43.286  43.121  22.398  1.00 38.88           H
ATOM    822  HB2 PRO A  55      41.944  41.481  20.237  1.00 34.15           H
ATOM    823  HB3 PRO A  55      43.662  41.807  20.500  1.00 34.15           H
ATOM    824  HG2 PRO A  55      42.382  39.330  21.036  1.00 26.65           H
ATOM    825  HG3 PRO A  55      43.944  39.814  21.699  1.00 26.65           H
ATOM    826  HD2 PRO A  55      41.301  39.676  23.086  1.00 45.96           H
ATOM    827  HD3 PRO A  55      42.961  39.723  23.792  1.00 45.96           H
ATOM    828  N   LEU A  56      41.602  44.448  21.087  1.00 48.20           N
ATOM    829  CA  LEU A  56      40.655  45.503  20.709  1.00 42.62           C
ATOM    830  C   LEU A  56      41.108  45.998  19.325  1.00 41.70           C
ATOM    831  O   LEU A  56      42.242  45.867  18.914  1.00 47.79           O
ATOM    832  CB  LEU A  56      40.737  46.689  21.691  1.00 42.72           C
ATOM    833  CG  LEU A  56      40.086  46.399  23.057  1.00 52.72           C
ATOM    834  CD1 LEU A  56      40.159  47.681  23.903  1.00 46.45           C
ATOM    835  CD2 LEU A  56      38.639  45.904  22.971  1.00 45.21           C
ATOM    836  H   LEU A  56      42.607  44.673  20.956  1.00 57.84           H
ATOM    837  HA  LEU A  56      39.613  45.077  20.674  1.00 51.15           H
ATOM    838  HB2 LEU A  56      41.807  46.957  21.855  1.00 51.26           H
ATOM    839  HB3 LEU A  56      40.300  47.593  21.230  1.00 51.26           H
ATOM    840  HG  LEU A  56      40.693  45.602  23.555  1.00 63.26           H
ATOM    841 HD11 LEU A  56      40.171  47.435  24.967  1.00 55.75           H
ATOM    842 HD12 LEU A  56      41.060  48.248  23.649  1.00 55.75           H
ATOM    843 HD13 LEU A  56      39.307  48.330  23.696  1.00 55.75           H
ATOM    844 HD21 LEU A  56      38.197  45.798  23.964  1.00 54.25           H
ATOM    845 HD22 LEU A  56      38.002  46.566  22.377  1.00 54.25           H
ATOM    846 HD23 LEU A  56      38.613  44.900  22.505  1.00 54.25           H
ATOM    847  N   THR A  57      40.075  46.572  18.563  1.00 32.37           N
ATOM    848  CA  THR A  57      40.447  47.413  17.404  1.00 41.64           C
ATOM    849  C   THR A  57      41.220  48.693  17.850  1.00 34.40           C
ATOM    850  O   THR A  57      41.202  49.112  18.997  1.00 32.94           O
ATOM    851  CB  THR A  57      39.175  47.833  16.597  1.00 46.24           C
ATOM    852  OG1 THR A  57      38.477  48.880  17.293  1.00 41.36           O
ATOM    853  CG2 THR A  57      38.237  46.670  16.280  1.00 57.15           C
ATOM    854  H   THR A  57      39.260  46.918  19.074  1.00 38.85           H
ATOM    855  HA  THR A  57      41.121  46.784  16.747  1.00 49.97           H
ATOM    856  HB  THR A  57      39.484  48.353  15.657  1.00 55.49           H
ATOM    857  HG1 THR A  57      38.072  48.564  18.127  1.00 49.63           H
ATOM    858 HG21 THR A  57      37.363  47.017  15.713  1.00 68.58           H
ATOM    859 HG22 THR A  57      38.748  45.898  15.688  1.00 68.58           H
ATOM    860 HG23 THR A  57      37.864  46.165  17.180  1.00 68.58           H
ATOM    861  N   LEU A  58      41.881  49.333  16.819  1.00 29.76           N
ATOM    862  CA  LEU A  58      42.702  50.547  16.960  1.00 19.50           C
ATOM    863  C   LEU A  58      41.914  51.738  17.553  1.00 26.49           C
ATOM    864  O   LEU A  58      42.406  52.393  18.452  1.00 24.53           O
ATOM    865  CB  LEU A  58      43.323  50.905  15.607  1.00 23.43           C
ATOM    866  CG  LEU A  58      44.084  52.264  15.676  1.00 37.00           C
ATOM    867  CD1 LEU A  58      45.158  52.239  16.771  1.00 29.89           C
ATOM    868  CD2 LEU A  58      44.678  52.547  14.303  1.00 17.83           C
ATOM    869  H   LEU A  58      41.958  48.886  15.905  1.00 35.71           H
ATOM    870  HA  LEU A  58      43.555  50.319  17.680  1.00 23.40           H
ATOM    871  HB2 LEU A  58      44.057  50.125  15.309  1.00 28.11           H
ATOM    872  HB3 LEU A  58      42.583  50.932  14.796  1.00 28.11           H
ATOM    873  HG  LEU A  58      43.353  53.076  15.917  1.00 44.40           H
ATOM    874 HD11 LEU A  58      45.810  53.124  16.713  1.00 35.87           H
ATOM    875 HD12 LEU A  58      44.740  52.221  17.781  1.00 35.87           H
ATOM    876 HD13 LEU A  58      45.830  51.374  16.670  1.00 35.87           H
ATOM    877 HD21 LEU A  58      45.265  53.477  14.284  1.00 21.39           H
ATOM    878 HD22 LEU A  58      45.380  51.759  13.989  1.00 21.39           H
ATOM    879 HD23 LEU A  58      43.931  52.661  13.518  1.00 21.39           H
ATOM    880  N   PRO A  59      40.700  52.052  17.057  1.00 35.05           N
ATOM    881  CA  PRO A  59      39.918  53.162  17.597  1.00 24.94           C
ATOM    882  C   PRO A  59      39.521  52.950  19.054  1.00 27.01           C
ATOM    883  O   PRO A  59      39.589  53.906  19.831  1.00 27.95           O
ATOM    884  CB  PRO A  59      38.685  53.297  16.714  1.00 32.41           C
ATOM    885  CG  PRO A  59      38.654  52.054  15.824  1.00 27.81           C
ATOM    886  CD  PRO A  59      40.064  51.513  15.857  1.00 35.53           C
ATOM    887  HA  PRO A  59      40.504  54.080  17.526  1.00 29.92           H
ATOM    888  HB2 PRO A  59      37.752  53.467  17.252  1.00 38.89           H
ATOM    889  HB3 PRO A  59      38.884  54.151  16.070  1.00 38.89           H
ATOM    890  HG2 PRO A  59      38.035  51.313  16.331  1.00 33.37           H
ATOM    891  HG3 PRO A  59      38.268  52.233  14.823  1.00 33.37           H
ATOM    892  HD2 PRO A  59      40.009  50.432  15.831  1.00 42.63           H
ATOM    893  HD3 PRO A  59      40.591  51.896  14.986  1.00 42.63           H
ATOM    894  N   ASP A  60      39.117  51.715  19.415  1.00 31.51           N
ATOM    895  CA  ASP A  60      38.868  51.319  20.802  1.00 23.06           C
ATOM    896  C   ASP A  60      40.159  51.584  21.616  1.00 26.41           C
ATOM    897  O   ASP A  60      40.109  52.117  22.721  1.00 30.70           O
ATOM    898  CB  ASP A  60      38.502  49.826  20.879  1.00 28.43           C
ATOM    899  CG  ASP A  60      37.036  49.379  20.857  1.00 42.99           C
ATOM    900  OD1 ASP A  60      36.460  49.306  21.966  1.00 51.95           O
ATOM    901  OD2 ASP A  60      36.564  48.935  19.786  1.00 42.26           O1-
ATOM    902  H   ASP A  60      39.080  50.991  18.711  1.00 37.81           H
ATOM    903  HA  ASP A  60      38.049  51.906  21.218  1.00 27.67           H
ATOM    904  HB2 ASP A  60      39.019  49.293  20.090  1.00 34.11           H
ATOM    905  HB3 ASP A  60      38.897  49.461  21.824  1.00 34.11           H
ATOM    906  N   PHE A  61      41.324  51.206  21.065  1.00 28.10           N
ATOM    907  CA  PHE A  61      42.651  51.446  21.647  1.00 23.91           C
ATOM    908  C   PHE A  61      42.962  52.940  21.871  1.00 18.54           C
ATOM    909  O   PHE A  61      43.353  53.281  22.980  1.00 20.25           O
ATOM    910  CB  PHE A  61      43.736  50.811  20.744  1.00 30.93           C
ATOM    911  CG  PHE A  61      45.146  51.035  21.229  1.00 26.52           C
ATOM    912  CD1 PHE A  61      45.652  50.341  22.336  1.00 26.96           C
ATOM    913  CD2 PHE A  61      45.976  51.941  20.555  1.00 28.02           C
ATOM    914  CE1 PHE A  61      46.935  50.601  22.817  1.00 27.66           C
ATOM    915  CE2 PHE A  61      47.288  52.151  21.000  1.00 37.84           C
ATOM    916  CZ  PHE A  61      47.765  51.507  22.146  1.00 35.19           C
ATOM    917  H   PHE A  61      41.278  50.795  20.151  1.00 33.72           H
ATOM    918  HA  PHE A  61      42.710  50.993  22.673  1.00 28.69           H
ATOM    919  HB2 PHE A  61      43.536  49.724  20.642  1.00 37.11           H
ATOM    920  HB3 PHE A  61      43.631  51.221  19.714  1.00 37.11           H
ATOM    921  HD1 PHE A  61      45.066  49.569  22.797  1.00 32.35           H
ATOM    922  HD2 PHE A  61      45.617  52.477  19.679  1.00 33.62           H
ATOM    923  HE1 PHE A  61      47.337  50.058  23.667  1.00 33.19           H
ATOM    924  HE2 PHE A  61      47.951  52.816  20.439  1.00 45.41           H
ATOM    925  HZ  PHE A  61      48.786  51.691  22.513  1.00 42.22           H
ATOM    926  N   LEU A  62      42.712  53.854  20.864  1.00 18.41           N
ATOM    927  CA  LEU A  62      43.187  55.255  20.894  1.00 24.06           C
ATOM    928  C   LEU A  62      42.362  56.103  21.874  1.00 31.08           C
ATOM    929  O   LEU A  62      42.841  57.047  22.484  1.00 32.21           O
ATOM    930  CB  LEU A  62      43.094  55.906  19.489  1.00 20.54           C
ATOM    931  CG  LEU A  62      44.118  55.368  18.464  1.00 26.56           C
ATOM    932  CD1 LEU A  62      43.895  56.063  17.107  1.00 24.58           C
ATOM    933  CD2 LEU A  62      45.557  55.569  18.931  1.00 27.27           C
ATOM    934  H   LEU A  62      42.477  53.505  19.918  1.00 22.09           H
ATOM    935  HA  LEU A  62      44.268  55.275  21.245  1.00 28.87           H
ATOM    936  HB2 LEU A  62      42.080  55.773  19.071  1.00 24.65           H
ATOM    937  HB3 LEU A  62      43.255  56.997  19.594  1.00 24.65           H
ATOM    938  HG  LEU A  62      43.937  54.267  18.327  1.00 31.87           H
ATOM    939 HD11 LEU A  62      44.530  55.607  16.330  1.00 29.49           H
ATOM    940 HD12 LEU A  62      42.860  55.979  16.773  1.00 29.49           H
ATOM    941 HD13 LEU A  62      44.171  57.121  17.135  1.00 29.49           H
ATOM    942 HD21 LEU A  62      46.277  55.222  18.169  1.00 32.73           H
ATOM    943 HD22 LEU A  62      45.801  56.621  19.112  1.00 32.73           H
ATOM    944 HD23 LEU A  62      45.778  55.004  19.845  1.00 32.73           H
ATOM    945  N   ALA A  63      41.077  55.707  21.975  1.00 28.81           N
ATOM    946  CA  ALA A  63      40.064  56.184  22.923  1.00 23.37           C
ATOM    947  C   ALA A  63      40.524  56.019  24.358  1.00 28.27           C
ATOM    948  O   ALA A  63      40.250  56.867  25.207  1.00 39.73           O
ATOM    949  CB  ALA A  63      38.768  55.397  22.704  1.00 33.57           C
ATOM    950  H   ALA A  63      40.792  54.937  21.384  1.00 34.57           H
ATOM    951  HA  ALA A  63      39.856  57.236  22.736  1.00 28.05           H
ATOM    952  HB1 ALA A  63      38.005  55.747  23.400  1.00 40.29           H
ATOM    953  HB2 ALA A  63      38.405  55.547  21.688  1.00 40.29           H
ATOM    954  HB3 ALA A  63      38.936  54.336  22.867  1.00 40.29           H
ATOM    955  N   LYS A  64      41.240  54.931  24.640  1.00 25.35           N
ATOM    956  CA  LYS A  64      41.979  54.832  25.893  1.00 26.76           C
ATOM    957  C   LYS A  64      42.787  56.130  26.172  1.00 28.07           C
ATOM    958  O   LYS A  64      42.629  56.695  27.244  1.00 32.62           O
ATOM    959  CB  LYS A  64      42.865  53.589  25.889  1.00 28.46           C
ATOM    960  CG  LYS A  64      42.230  52.417  26.631  1.00 31.06           C
ATOM    961  CD  LYS A  64      41.557  51.442  25.672  1.00 35.53           C
ATOM    962  CE  LYS A  64      40.958  50.207  26.343  1.00 29.67           C
ATOM    963  NZ  LYS A  64      39.587  50.566  26.925  1.00 47.92           N1+
ATOM    964  H   LYS A  64      41.532  54.364  23.869  1.00 30.43           H
ATOM    965  HA  LYS A  64      41.272  54.756  26.753  1.00 32.11           H
ATOM    966  HB2 LYS A  64      43.178  53.297  24.850  1.00 34.15           H
ATOM    967  HB3 LYS A  64      43.837  53.857  26.329  1.00 34.15           H
ATOM    968  HG2 LYS A  64      43.027  51.889  27.200  1.00 37.27           H
ATOM    969  HG3 LYS A  64      41.510  52.798  27.380  1.00 37.27           H
ATOM    970  HD2 LYS A  64      40.797  51.993  25.082  1.00 42.64           H
ATOM    971  HD3 LYS A  64      42.309  51.126  24.903  1.00 42.64           H
ATOM    972  HE2 LYS A  64      40.826  49.370  25.612  1.00 35.60           H
ATOM    973  HE3 LYS A  64      41.617  49.813  27.153  1.00 35.60           H
ATOM    974  HZ1 LYS A  64      39.041  49.713  27.145  1.00 57.51           H
ATOM    975  HZ2 LYS A  64      39.683  51.109  27.802  1.00 57.51           H
ATOM    976  HZ3 LYS A  64      39.039  51.136  26.254  1.00 57.51           H
ATOM    977  N   PHE A  65      43.547  56.693  25.179  1.00 29.40           N
ATOM    978  CA  PHE A  65      44.345  57.916  25.445  1.00 34.43           C
ATOM    979  C   PHE A  65      43.436  59.159  25.655  1.00 31.69           C
ATOM    980  O   PHE A  65      43.693  59.974  26.529  1.00 28.37           O
ATOM    981  CB  PHE A  65      45.324  58.163  24.266  1.00 35.52           C
ATOM    982  CG  PHE A  65      46.410  57.120  24.133  1.00 28.98           C
ATOM    983  CD1 PHE A  65      46.283  56.120  23.163  1.00 27.78           C
ATOM    984  CD2 PHE A  65      47.534  57.126  24.974  1.00 33.16           C
ATOM    985  CE1 PHE A  65      47.207  55.071  23.119  1.00 36.17           C
ATOM    986  CE2 PHE A  65      48.489  56.107  24.891  1.00 25.49           C
ATOM    987  CZ  PHE A  65      48.299  55.061  23.986  1.00 27.70           C
ATOM    988  H   PHE A  65      43.711  56.221  24.283  1.00 35.28           H
ATOM    989  HA  PHE A  65      44.926  57.765  26.400  1.00 41.32           H
ATOM    990  HB2 PHE A  65      44.743  58.212  23.317  1.00 42.62           H
ATOM    991  HB3 PHE A  65      45.793  59.157  24.400  1.00 42.62           H
ATOM    992  HD1 PHE A  65      45.444  56.129  22.470  1.00 33.34           H
ATOM    993  HD2 PHE A  65      47.662  57.917  25.712  1.00 39.80           H
ATOM    994  HE1 PHE A  65      47.066  54.250  22.414  1.00 43.40           H
ATOM    995  HE2 PHE A  65      49.357  56.096  25.557  1.00 30.59           H
ATOM    996  HZ  PHE A  65      49.017  54.228  23.966  1.00 33.23           H
ATOM    997  N   ASP A  66      42.390  59.309  24.821  1.00 39.66           N
ATOM    998  CA  ASP A  66      41.383  60.384  24.918  1.00 40.46           C
ATOM    999  C   ASP A  66      40.811  60.520  26.333  1.00 32.95           C
ATOM   1000  O   ASP A  66      40.602  61.644  26.776  1.00 36.88           O
ATOM   1001  CB  ASP A  66      40.199  60.158  23.979  1.00 42.30           C
ATOM   1002  CG  ASP A  66      40.460  60.465  22.516  1.00 42.65           C
ATOM   1003  OD1 ASP A  66      40.965  61.578  22.247  1.00 59.38           O
ATOM   1004  OD2 ASP A  66      40.107  59.596  21.686  1.00 53.21           O1-
ATOM   1005  H   ASP A  66      42.253  58.618  24.093  1.00 47.59           H
ATOM   1006  HA  ASP A  66      41.859  61.328  24.649  1.00 48.55           H
ATOM   1007  HB2 ASP A  66      39.838  59.138  24.087  1.00 50.77           H
ATOM   1008  HB3 ASP A  66      39.397  60.831  24.283  1.00 50.77           H
ATOM   1009  N   TYR A  67      40.595  59.405  27.049  1.00 34.27           N
ATOM   1010  CA  TYR A  67      40.247  59.426  28.476  1.00 38.97           C
ATOM   1011  C   TYR A  67      41.257  60.296  29.263  1.00 35.17           C
ATOM   1012  O   TYR A  67      40.877  61.338  29.782  1.00 49.20           O
ATOM   1013  CB  TYR A  67      40.132  57.988  29.091  1.00 41.42           C
ATOM   1014  CG  TYR A  67      38.920  57.114  28.776  1.00 36.61           C
ATOM   1015  CD1 TYR A  67      39.071  55.790  28.323  1.00 39.61           C
ATOM   1016  CD2 TYR A  67      37.621  57.596  29.030  1.00 52.97           C
ATOM   1017  CE1 TYR A  67      37.951  54.984  28.051  1.00 48.83           C
ATOM   1018  CE2 TYR A  67      36.484  56.801  28.762  1.00 38.51           C
ATOM   1019  CZ  TYR A  67      36.636  55.501  28.223  1.00 48.46           C
ATOM   1020  OH  TYR A  67      35.535  54.766  27.855  1.00 44.16           O
ATOM   1021  H   TYR A  67      40.812  58.514  26.622  1.00 41.12           H
ATOM   1022  HA  TYR A  67      39.271  59.901  28.568  1.00 46.77           H
ATOM   1023  HB2 TYR A  67      41.045  57.436  28.897  1.00 49.70           H
ATOM   1024  HB3 TYR A  67      40.092  58.105  30.160  1.00 49.70           H
ATOM   1025  HD1 TYR A  67      40.056  55.382  28.194  1.00 47.53           H
ATOM   1026  HD2 TYR A  67      37.492  58.597  29.416  1.00 63.56           H
ATOM   1027  HE1 TYR A  67      38.091  53.973  27.696  1.00 58.60           H
ATOM   1028  HE2 TYR A  67      35.499  57.203  28.936  1.00 46.21           H
ATOM   1029  HH  TYR A  67      34.710  55.245  27.971  1.00 52.99           H
ATOM   1030  N   TYR A  68      42.533  59.885  29.364  1.00 40.72           N
ATOM   1031  CA  TYR A  68      43.449  60.322  30.424  1.00 31.89           C
ATOM   1032  C   TYR A  68      44.440  61.422  30.009  1.00 37.30           C
ATOM   1033  O   TYR A  68      44.857  62.209  30.860  1.00 31.85           O
ATOM   1034  CB  TYR A  68      44.128  59.086  31.038  1.00 32.47           C
ATOM   1035  CG  TYR A  68      45.161  58.369  30.197  1.00 30.43           C
ATOM   1036  CD1 TYR A  68      46.520  58.733  30.247  1.00 32.98           C
ATOM   1037  CD2 TYR A  68      44.772  57.250  29.458  1.00 28.52           C
ATOM   1038  CE1 TYR A  68      47.481  57.934  29.598  1.00 36.95           C
ATOM   1039  CE2 TYR A  68      45.717  56.505  28.751  1.00 33.57           C
ATOM   1040  CZ  TYR A  68      47.073  56.800  28.861  1.00 32.62           C
ATOM   1041  OH  TYR A  68      47.940  55.929  28.284  1.00 32.54           O
ATOM   1042  H   TYR A  68      42.823  59.093  28.808  1.00 48.86           H
ATOM   1043  HA  TYR A  68      42.845  60.747  31.225  1.00 38.26           H
ATOM   1044  HB2 TYR A  68      44.636  59.394  31.938  1.00 38.96           H
ATOM   1045  HB3 TYR A  68      43.360  58.378  31.345  1.00 38.96           H
ATOM   1046  HD1 TYR A  68      46.841  59.583  30.832  1.00 39.57           H
ATOM   1047  HD2 TYR A  68      43.738  56.944  29.447  1.00 34.22           H
ATOM   1048  HE1 TYR A  68      48.531  58.166  29.693  1.00 44.34           H
ATOM   1049  HE2 TYR A  68      45.433  55.683  28.123  1.00 40.29           H
ATOM   1050  HH  TYR A  68      48.839  56.272  28.231  1.00 39.05           H
ATOM   1051  N   MET A  69      44.837  61.475  28.730  1.00 33.59           N
ATOM   1052  CA  MET A  69      45.840  62.414  28.223  1.00 35.48           C
ATOM   1053  C   MET A  69      45.511  63.874  28.508  1.00 32.46           C
ATOM   1054  O   MET A  69      46.466  64.613  28.770  1.00 32.31           O
ATOM   1055  CB  MET A  69      46.110  62.230  26.708  1.00 31.42           C
ATOM   1056  CG  MET A  69      46.914  60.960  26.382  1.00 31.39           C
ATOM   1057  SD  MET A  69      48.529  60.863  27.189  1.00 26.43           S
ATOM   1058  CE  MET A  69      49.392  62.217  26.343  1.00 30.53           C
ATOM   1059  H   MET A  69      44.426  60.833  28.065  1.00 40.30           H
ATOM   1060  HA  MET A  69      46.772  62.208  28.749  1.00 42.57           H
ATOM   1061  HB2 MET A  69      45.169  62.217  26.158  1.00 37.71           H
ATOM   1062  HB3 MET A  69      46.676  63.088  26.353  1.00 37.71           H
ATOM   1063  HG2 MET A  69      46.338  60.087  26.682  1.00 37.67           H
ATOM   1064  HG3 MET A  69      47.064  60.910  25.305  1.00 37.67           H
ATOM   1065  HE1 MET A  69      50.385  62.307  26.776  1.00 36.64           H
ATOM   1066  HE2 MET A  69      49.479  62.006  25.275  1.00 36.64           H
ATOM   1067  HE3 MET A  69      48.866  63.161  26.494  1.00 36.64           H
ATOM   1068  N   PRO A  70      44.240  64.330  28.427  1.00 30.51           N
ATOM   1069  CA  PRO A  70      43.910  65.726  28.718  1.00 33.51           C
ATOM   1070  C   PRO A  70      44.242  66.148  30.152  1.00 29.18           C
ATOM   1071  O   PRO A  70      44.548  67.312  30.388  1.00 33.82           O
ATOM   1072  CB  PRO A  70      42.433  65.895  28.400  1.00 34.14           C
ATOM   1073  CG  PRO A  70      42.085  64.707  27.506  1.00 28.26           C
ATOM   1074  CD  PRO A  70      43.070  63.630  27.910  1.00 30.67           C
ATOM   1075  HA  PRO A  70      44.467  66.354  28.021  1.00 40.22           H
ATOM   1076  HB2 PRO A  70      41.891  65.764  29.338  1.00 40.96           H
ATOM   1077  HB3 PRO A  70      42.187  66.858  27.962  1.00 40.96           H
ATOM   1078  HG2 PRO A  70      41.046  64.399  27.584  1.00 33.91           H
ATOM   1079  HG3 PRO A  70      42.304  64.985  26.482  1.00 33.91           H
ATOM   1080  HD2 PRO A  70      42.628  63.023  28.698  1.00 36.80           H
ATOM   1081  HD3 PRO A  70      43.296  63.015  27.041  1.00 36.80           H
ATOM   1082  N   ALA A  71      44.239  65.187  31.081  1.00 28.85           N
ATOM   1083  CA  ALA A  71      44.607  65.380  32.482  1.00 44.23           C
ATOM   1084  C   ALA A  71      46.099  65.660  32.698  1.00 36.47           C
ATOM   1085  O   ALA A  71      46.440  66.205  33.740  1.00 33.33           O
ATOM   1086  CB  ALA A  71      44.105  64.183  33.314  1.00 31.14           C
ATOM   1087  H   ALA A  71      44.030  64.243  30.788  1.00 34.63           H
ATOM   1088  HA  ALA A  71      44.078  66.255  32.838  1.00 53.07           H
ATOM   1089  HB1 ALA A  71      44.213  64.400  34.375  1.00 37.37           H
ATOM   1090  HB2 ALA A  71      43.055  63.991  33.101  1.00 37.37           H
ATOM   1091  HB3 ALA A  71      44.691  63.296  33.090  1.00 37.37           H
ATOM   1092  N   ILE A  72      46.971  65.318  31.742  1.00 35.53           N
ATOM   1093  CA  ILE A  72      48.434  65.356  31.858  1.00 27.04           C
ATOM   1094  C   ILE A  72      49.043  66.368  30.868  1.00 27.00           C
ATOM   1095  O   ILE A  72      49.874  67.196  31.247  1.00 24.47           O
ATOM   1096  CB  ILE A  72      49.051  63.950  31.604  1.00 37.69           C
ATOM   1097  CG1 ILE A  72      48.372  62.790  32.385  1.00 36.84           C
ATOM   1098  CG2 ILE A  72      50.567  64.015  31.872  1.00 35.63           C
ATOM   1099  CD1 ILE A  72      48.559  62.823  33.903  1.00 36.63           C
ATOM   1100  H   ILE A  72      46.598  64.893  30.905  1.00 42.63           H
ATOM   1101  HA  ILE A  72      48.703  65.664  32.868  1.00 32.45           H
ATOM   1102  HB  ILE A  72      48.873  63.674  30.562  1.00 45.23           H
ATOM   1103 HG12 ILE A  72      47.306  62.966  32.265  1.00 44.21           H
ATOM   1104 HG13 ILE A  72      48.550  61.813  31.938  1.00 44.21           H
ATOM   1105 HG21 ILE A  72      50.898  63.208  32.521  1.00 42.75           H
ATOM   1106 HG22 ILE A  72      51.095  63.924  30.922  1.00 42.75           H
ATOM   1107 HG23 ILE A  72      50.857  64.961  32.333  1.00 42.75           H
ATOM   1108 HD11 ILE A  72      47.819  62.168  34.361  1.00 43.96           H
ATOM   1109 HD12 ILE A  72      49.549  62.459  34.158  1.00 43.96           H
ATOM   1110 HD13 ILE A  72      48.421  63.833  34.285  1.00 43.96           H
ATOM   1111  N   ALA A  73      48.653  66.291  29.590  1.00 29.76           N
ATOM   1112  CA  ALA A  73      49.110  67.217  28.552  1.00 32.17           C
ATOM   1113  C   ALA A  73      48.846  68.667  29.018  1.00 34.33           C
ATOM   1114  O   ALA A  73      47.765  68.958  29.525  1.00 38.60           O
ATOM   1115  CB  ALA A  73      48.414  66.856  27.224  1.00 27.54           C
ATOM   1116  H   ALA A  73      47.956  65.608  29.331  1.00 35.72           H
ATOM   1117  HA  ALA A  73      50.179  67.081  28.402  1.00 38.61           H
ATOM   1118  HB1 ALA A  73      48.745  67.518  26.424  1.00 33.05           H
ATOM   1119  HB2 ALA A  73      48.658  65.833  26.939  1.00 33.05           H
ATOM   1120  HB3 ALA A  73      47.332  66.940  27.335  1.00 33.05           H
ATOM   1121  N   GLY A  74      49.813  69.581  28.890  1.00 36.55           N
ATOM   1122  CA  GLY A  74      49.628  70.993  29.237  1.00 38.68           C
ATOM   1123  C   GLY A  74      50.073  71.379  30.651  1.00 41.41           C
ATOM   1124  O   GLY A  74      50.694  72.436  30.798  1.00 47.61           O
ATOM   1125  H   GLY A  74      50.683  69.316  28.448  1.00 43.86           H
ATOM   1126  HA2 GLY A  74      50.187  71.592  28.518  1.00 46.41           H
ATOM   1127  HA3 GLY A  74      48.581  71.267  29.108  1.00 46.41           H
ATOM   1128  N   CYS A  75      49.791  70.558  31.685  1.00 41.19           N
ATOM   1129  CA  CYS A  75      50.319  70.814  33.035  1.00 42.40           C
ATOM   1130  C   CYS A  75      51.819  70.478  33.161  1.00 32.42           C
ATOM   1131  O   CYS A  75      52.206  69.312  33.153  1.00 40.50           O
ATOM   1132  CB  CYS A  75      49.468  70.132  34.122  1.00 38.97           C
ATOM   1133  SG  CYS A  75      49.292  71.297  35.499  1.00 45.12           S
ATOM   1134  H   CYS A  75      49.321  69.680  31.512  1.00 49.43           H
ATOM   1135  HA  CYS A  75      50.199  71.889  33.195  1.00 50.89           H
ATOM   1136  HB2 CYS A  75      48.480  69.927  33.723  1.00 46.77           H
ATOM   1137  HB3 CYS A  75      49.910  69.202  34.462  1.00 46.77           H
ATOM   1138  HG  CYS A  75      50.155  70.643  36.288  1.00 54.15           H
ATOM   1139  N   ARG A  76      52.661  71.502  33.304  1.00 29.64           N
ATOM   1140  CA  ARG A  76      54.104  71.346  33.515  1.00 33.33           C
ATOM   1141  C   ARG A  76      54.417  70.382  34.647  1.00 26.25           C
ATOM   1142  O   ARG A  76      55.297  69.556  34.471  1.00 43.07           O
ATOM   1143  CB  ARG A  76      54.812  72.691  33.768  1.00 24.57           C
ATOM   1144  CG  ARG A  76      54.640  73.586  32.561  1.00 38.29           C
ATOM   1145  CD  ARG A  76      55.138  75.014  32.744  1.00 24.70           C
ATOM   1146  NE  ARG A  76      54.466  75.822  31.721  1.00 36.77           N
ATOM   1147  CZ  ARG A  76      55.077  76.544  30.797  1.00 53.14           C
ATOM   1148  NH1 ARG A  76      56.346  76.890  30.962  1.00 67.32           N
ATOM   1149  NH2 ARG A  76      54.406  76.910  29.709  1.00 39.95           N1+
ATOM   1150  H   ARG A  76      52.294  72.442  33.244  1.00 35.57           H
ATOM   1151  HA  ARG A  76      54.528  70.927  32.602  1.00 40.00           H
ATOM   1152  HB2 ARG A  76      54.389  73.178  34.646  1.00 29.48           H
ATOM   1153  HB3 ARG A  76      55.871  72.527  33.938  1.00 29.48           H
ATOM   1154  HG2 ARG A  76      55.108  73.135  31.688  1.00 45.94           H
ATOM   1155  HG3 ARG A  76      53.570  73.663  32.365  1.00 45.94           H
ATOM   1156  HD2 ARG A  76      54.855  75.384  33.726  1.00 29.64           H
ATOM   1157  HD3 ARG A  76      56.223  75.032  32.639  1.00 29.64           H
ATOM   1158  HE  ARG A  76      53.495  75.611  31.545  1.00 44.12           H
ATOM   1159 HH11 ARG A  76      56.850  76.584  31.778  1.00 80.79           H
ATOM   1160 HH12 ARG A  76      56.824  77.402  30.233  1.00 80.79           H
ATOM   1161 HH21 ARG A  76      53.435  76.661  29.595  1.00 47.94           H
ATOM   1162 HH22 ARG A  76      54.867  77.444  28.986  1.00 47.94           H
ATOM   1163  N   ASP A  77      53.737  70.472  35.793  1.00 28.29           N
ATOM   1164  CA  ASP A  77      54.113  69.664  36.947  1.00 43.57           C
ATOM   1165  C   ASP A  77      53.682  68.206  36.795  1.00 40.37           C
ATOM   1166  O   ASP A  77      54.372  67.324  37.302  1.00 41.40           O
ATOM   1167  CB  ASP A  77      53.733  70.320  38.292  1.00 37.61           C
ATOM   1168  CG  ASP A  77      52.300  70.124  38.776  1.00 58.92           C
ATOM   1169  OD1 ASP A  77      51.398  70.277  37.923  1.00 64.59           O
ATOM   1170  OD2 ASP A  77      52.118  69.866  39.994  1.00 64.04           O1-
ATOM   1171  H   ASP A  77      52.988  71.138  35.897  1.00 33.95           H
ATOM   1172  HA  ASP A  77      55.204  69.661  36.962  1.00 52.28           H
ATOM   1173  HB2 ASP A  77      54.392  69.894  39.053  1.00 45.13           H
ATOM   1174  HB3 ASP A  77      53.943  71.388  38.243  1.00 45.13           H
ATOM   1175  N   ALA A  78      52.592  67.951  36.064  1.00 32.01           N
ATOM   1176  CA  ALA A  78      52.166  66.609  35.681  1.00 34.17           C
ATOM   1177  C   ALA A  78      53.230  65.919  34.807  1.00 39.88           C
ATOM   1178  O   ALA A  78      53.528  64.731  34.983  1.00 24.63           O
ATOM   1179  CB  ALA A  78      50.838  66.701  34.927  1.00 27.37           C
ATOM   1180  H   ALA A  78      52.101  68.730  35.652  1.00 38.41           H
ATOM   1181  HA  ALA A  78      52.008  66.028  36.589  1.00 41.00           H
ATOM   1182  HB1 ALA A  78      50.442  65.714  34.715  1.00 32.84           H
ATOM   1183  HB2 ALA A  78      50.100  67.224  35.530  1.00 32.84           H
ATOM   1184  HB3 ALA A  78      50.982  67.212  33.977  1.00 32.84           H
ATOM   1185  N   ILE A  79      53.801  66.676  33.860  1.00 29.42           N
ATOM   1186  CA  ILE A  79      54.769  66.155  32.894  1.00 36.21           C
ATOM   1187  C   ILE A  79      56.049  65.731  33.613  1.00 39.91           C
ATOM   1188  O   ILE A  79      56.583  64.664  33.307  1.00 34.12           O
ATOM   1189  CB  ILE A  79      54.897  67.142  31.704  1.00 20.57           C
ATOM   1190  CG1 ILE A  79      53.579  66.836  30.914  1.00 35.87           C
ATOM   1191  CG2 ILE A  79      56.211  66.902  30.896  1.00 32.09           C
ATOM   1192  CD1 ILE A  79      53.174  68.001  30.027  1.00 47.42           C
ATOM   1193  H   ILE A  79      53.536  67.648  33.787  1.00 35.31           H
ATOM   1194  HA  ILE A  79      54.365  65.223  32.494  1.00 43.45           H
ATOM   1195  HB  ILE A  79      54.947  68.056  32.292  1.00 24.68           H
ATOM   1196 HG12 ILE A  79      53.932  66.137  30.164  1.00 43.05           H
ATOM   1197 HG13 ILE A  79      52.757  66.324  31.422  1.00 43.05           H
ATOM   1198 HG21 ILE A  79      56.629  67.879  30.685  1.00 38.51           H
ATOM   1199 HG22 ILE A  79      56.958  66.334  31.436  1.00 38.51           H
ATOM   1200 HG23 ILE A  79      56.039  66.407  29.939  1.00 38.51           H
ATOM   1201 HD11 ILE A  79      52.622  67.615  29.172  1.00 56.90           H
ATOM   1202 HD12 ILE A  79      52.544  68.696  30.579  1.00 56.90           H
ATOM   1203 HD13 ILE A  79      54.069  68.512  29.672  1.00 56.90           H
ATOM   1204  N   LYS A  80      56.522  66.531  34.570  1.00 31.32           N
ATOM   1205  CA  LYS A  80      57.726  66.216  35.323  1.00 25.24           C
ATOM   1206  C   LYS A  80      57.460  65.040  36.266  1.00 26.00           C
ATOM   1207  O   LYS A  80      58.345  64.215  36.458  1.00 30.64           O
ATOM   1208  CB  LYS A  80      58.191  67.485  36.022  1.00 30.28           C
ATOM   1209  CG  LYS A  80      59.606  67.423  36.631  1.00 37.26           C
ATOM   1210  CD  LYS A  80      59.861  68.716  37.421  1.00 51.71           C
ATOM   1211  CE  LYS A  80      60.781  68.527  38.623  1.00 61.70           C
ATOM   1212  NZ  LYS A  80      62.173  68.516  38.159  1.00 64.40           N1+
ATOM   1213  H   LYS A  80      56.021  67.379  34.789  1.00 37.58           H
ATOM   1214  HA  LYS A  80      58.510  65.931  34.620  1.00 30.28           H
ATOM   1215  HB2 LYS A  80      58.199  68.282  35.277  1.00 36.33           H
ATOM   1216  HB3 LYS A  80      57.459  67.743  36.789  1.00 36.33           H
ATOM   1217  HG2 LYS A  80      59.604  66.597  37.343  1.00 44.71           H
ATOM   1218  HG3 LYS A  80      60.385  67.244  35.891  1.00 44.71           H
ATOM   1219  HD2 LYS A  80      60.189  69.525  36.764  1.00 62.05           H
ATOM   1220  HD3 LYS A  80      58.918  69.021  37.874  1.00 62.05           H
ATOM   1221  HE2 LYS A  80      60.648  69.364  39.312  1.00 74.04           H
ATOM   1222  HE3 LYS A  80      60.542  67.597  39.143  1.00 74.04           H
ATOM   1223  HZ1 LYS A  80      62.798  68.389  38.949  1.00 77.29           H
ATOM   1224  HZ2 LYS A  80      62.307  67.743  37.523  1.00 77.29           H
ATOM   1225  HZ3 LYS A  80      62.389  69.382  37.682  1.00 77.29           H
ATOM   1226  N   ARG A  81      56.245  64.932  36.816  1.00 27.01           N
ATOM   1227  CA  ARG A  81      55.888  63.902  37.781  1.00 27.34           C
ATOM   1228  C   ARG A  81      55.776  62.544  37.100  1.00 33.55           C
ATOM   1229  O   ARG A  81      56.216  61.567  37.696  1.00 31.29           O
ATOM   1230  CB  ARG A  81      54.621  64.249  38.622  1.00 40.89           C
ATOM   1231  CG  ARG A  81      54.459  63.238  39.785  1.00 44.84           C
ATOM   1232  CD  ARG A  81      53.759  63.675  41.079  1.00 53.43           C
ATOM   1233  NE  ARG A  81      52.296  63.739  40.930  1.00 50.61           N
ATOM   1234  CZ  ARG A  81      51.393  63.207  41.782  1.00 58.57           C
ATOM   1235  NH1 ARG A  81      50.445  63.988  42.314  1.00 55.24           N
ATOM   1236  NH2 ARG A  81      51.396  61.910  42.107  1.00 55.96           N1+
ATOM   1237  H   ARG A  81      55.546  65.622  36.580  1.00 32.41           H
ATOM   1238  HA  ARG A  81      56.715  63.851  38.489  1.00 32.81           H
ATOM   1239  HB2 ARG A  81      54.787  65.235  39.062  1.00 49.06           H
ATOM   1240  HB3 ARG A  81      53.716  64.283  38.012  1.00 49.06           H
ATOM   1241  HG2 ARG A  81      54.050  62.306  39.412  1.00 53.81           H
ATOM   1242  HG3 ARG A  81      55.469  63.014  40.130  1.00 53.81           H
ATOM   1243  HD2 ARG A  81      54.004  62.953  41.861  1.00 64.11           H
ATOM   1244  HD3 ARG A  81      54.137  64.652  41.382  1.00 64.11           H
ATOM   1245  HE  ARG A  81      52.011  63.731  39.961  1.00 60.74           H
ATOM   1246 HH11 ARG A  81      50.421  64.969  42.077  1.00 66.28           H
ATOM   1247 HH12 ARG A  81      49.758  63.599  42.942  1.00 66.28           H
ATOM   1248 HH21 ARG A  81      52.105  61.298  41.711  1.00 67.15           H
ATOM   1249 HH22 ARG A  81      50.692  61.529  42.726  1.00 67.15           H
ATOM   1250  N   ILE A  82      55.197  62.456  35.891  1.00 35.23           N
ATOM   1251  CA  ILE A  82      55.075  61.168  35.186  1.00 35.06           C
ATOM   1252  C   ILE A  82      56.459  60.601  34.841  1.00 21.65           C
ATOM   1253  O   ILE A  82      56.631  59.393  34.976  1.00 27.13           O
ATOM   1254  CB  ILE A  82      54.047  61.192  33.969  1.00 35.43           C
ATOM   1255  CG1 ILE A  82      54.498  62.162  32.882  1.00 22.61           C
ATOM   1256  CG2 ILE A  82      52.666  61.469  34.615  1.00 35.35           C
ATOM   1257  CD1 ILE A  82      53.873  61.760  31.574  1.00 23.15           C
ATOM   1258  H   ILE A  82      54.861  63.295  35.438  1.00 42.28           H
ATOM   1259  HA  ILE A  82      54.654  60.464  35.908  1.00 42.08           H
ATOM   1260  HB  ILE A  82      54.144  60.136  33.713  1.00 42.52           H
ATOM   1261 HG12 ILE A  82      53.932  63.059  33.104  1.00 27.13           H
ATOM   1262 HG13 ILE A  82      55.541  62.450  32.841  1.00 27.13           H
ATOM   1263 HG21 ILE A  82      51.986  60.708  34.250  1.00 42.42           H
ATOM   1264 HG22 ILE A  82      52.675  61.428  35.704  1.00 42.42           H
ATOM   1265 HG23 ILE A  82      52.281  62.435  34.297  1.00 42.42           H
ATOM   1266 HD11 ILE A  82      53.807  62.623  30.914  1.00 27.78           H
ATOM   1267 HD12 ILE A  82      54.482  60.991  31.120  1.00 27.78           H
ATOM   1268 HD13 ILE A  82      52.877  61.364  31.741  1.00 27.78           H
ATOM   1269  N   ALA A  83      57.423  61.449  34.454  1.00 22.72           N
ATOM   1270  CA  ALA A  83      58.810  61.065  34.198  1.00 26.12           C
ATOM   1271  C   ALA A  83      59.518  60.519  35.445  1.00 24.83           C
ATOM   1272  O   ALA A  83      60.116  59.444  35.403  1.00 29.19           O
ATOM   1273  CB  ALA A  83      59.541  62.272  33.635  1.00 20.94           C
ATOM   1274  H   ALA A  83      57.191  62.426  34.353  1.00 27.27           H
ATOM   1275  HA  ALA A  83      58.831  60.291  33.429  1.00 31.34           H
ATOM   1276  HB1 ALA A  83      60.600  62.058  33.549  1.00 25.13           H
ATOM   1277  HB2 ALA A  83      59.142  62.504  32.651  1.00 25.13           H
ATOM   1278  HB3 ALA A  83      59.392  63.133  34.279  1.00 25.13           H
ATOM   1279  N   TYR A  84      59.442  61.257  36.555  1.00 33.83           N
ATOM   1280  CA  TYR A  84      59.981  60.852  37.856  1.00 32.52           C
ATOM   1281  C   TYR A  84      59.402  59.504  38.326  1.00 25.36           C
ATOM   1282  O   TYR A  84      60.136  58.550  38.560  1.00 24.27           O
ATOM   1283  CB  TYR A  84      59.713  61.995  38.847  1.00 36.86           C
ATOM   1284  CG  TYR A  84      60.263  61.722  40.230  1.00 39.37           C
ATOM   1285  CD1 TYR A  84      61.638  61.892  40.480  1.00 27.54           C
ATOM   1286  CD2 TYR A  84      59.415  61.225  41.232  1.00 32.22           C
ATOM   1287  CE1 TYR A  84      62.189  61.527  41.716  1.00 34.29           C
ATOM   1288  CE2 TYR A  84      59.958  60.863  42.469  1.00 32.70           C
ATOM   1289  CZ  TYR A  84      61.341  61.014  42.722  1.00 42.37           C
ATOM   1290  OH  TYR A  84      61.845  60.691  43.946  1.00 46.79           O
ATOM   1291  H   TYR A  84      58.935  62.131  36.518  1.00 40.59           H
ATOM   1292  HA  TYR A  84      61.060  60.731  37.764  1.00 39.02           H
ATOM   1293  HB2 TYR A  84      60.174  62.907  38.462  1.00 44.24           H
ATOM   1294  HB3 TYR A  84      58.639  62.161  38.920  1.00 44.24           H
ATOM   1295  HD1 TYR A  84      62.277  62.285  39.706  1.00 33.05           H
ATOM   1296  HD2 TYR A  84      58.361  61.088  41.044  1.00 38.66           H
ATOM   1297  HE1 TYR A  84      63.245  61.655  41.905  1.00 41.15           H
ATOM   1298  HE2 TYR A  84      59.315  60.468  43.240  1.00 39.24           H
ATOM   1299  HH  TYR A  84      62.761  60.981  44.049  1.00 56.15           H
ATOM   1300  N   GLU A  85      58.078  59.409  38.391  1.00 25.76           N
ATOM   1301  CA  GLU A  85      57.366  58.190  38.727  1.00 26.34           C
ATOM   1302  C   GLU A  85      57.594  57.026  37.756  1.00 27.21           C
ATOM   1303  O   GLU A  85      57.431  55.871  38.150  1.00 26.39           O
ATOM   1304  CB  GLU A  85      55.866  58.476  38.756  1.00 32.05           C
ATOM   1305  CG  GLU A  85      55.435  59.320  39.969  1.00 42.25           C
ATOM   1306  CD  GLU A  85      53.926  59.558  39.983  1.00 33.89           C
ATOM   1307  OE1 GLU A  85      53.489  60.302  40.879  1.00 39.95           O
ATOM   1308  OE2 GLU A  85      53.228  59.018  39.097  1.00 50.22           O1-
ATOM   1309  H   GLU A  85      57.522  60.221  38.165  1.00 30.92           H
ATOM   1310  HA  GLU A  85      57.678  57.879  39.724  1.00 31.61           H
ATOM   1311  HB2 GLU A  85      55.578  58.968  37.826  1.00 38.46           H
ATOM   1312  HB3 GLU A  85      55.336  57.523  38.819  1.00 38.46           H
ATOM   1313  HG2 GLU A  85      55.721  58.807  40.888  1.00 50.70           H
ATOM   1314  HG3 GLU A  85      55.938  60.286  39.949  1.00 50.70           H
ATOM   1315  N   PHE A  86      57.910  57.296  36.483  1.00 28.30           N
ATOM   1316  CA  PHE A  86      58.200  56.235  35.535  1.00 23.43           C
ATOM   1317  C   PHE A  86      59.468  55.471  35.976  1.00 19.70           C
ATOM   1318  O   PHE A  86      59.488  54.246  35.953  1.00 20.62           O
ATOM   1319  CB  PHE A  86      58.295  56.824  34.125  1.00 24.64           C
ATOM   1320  CG  PHE A  86      58.925  55.844  33.188  1.00 22.13           C
ATOM   1321  CD1 PHE A  86      60.308  55.903  32.948  1.00 20.13           C
ATOM   1322  CD2 PHE A  86      58.164  54.780  32.710  1.00 18.22           C
ATOM   1323  CE1 PHE A  86      60.925  54.903  32.209  1.00 23.17           C
ATOM   1324  CE2 PHE A  86      58.772  53.837  31.882  1.00 22.74           C
ATOM   1325  CZ  PHE A  86      60.144  53.898  31.632  1.00 18.49           C
ATOM   1326  H   PHE A  86      58.010  58.255  36.177  1.00 33.96           H
ATOM   1327  HA  PHE A  86      57.369  55.527  35.530  1.00 28.11           H
ATOM   1328  HB2 PHE A  86      57.296  57.077  33.776  1.00 29.56           H
ATOM   1329  HB3 PHE A  86      58.892  57.731  34.130  1.00 29.56           H
ATOM   1330  HD1 PHE A  86      60.907  56.703  33.360  1.00 24.16           H
ATOM   1331  HD2 PHE A  86      57.116  54.701  32.960  1.00 21.86           H
ATOM   1332  HE1 PHE A  86      61.990  54.946  32.034  1.00 27.80           H
ATOM   1333  HE2 PHE A  86      58.185  53.039  31.457  1.00 27.29           H
ATOM   1334  HZ  PHE A  86      60.600  53.158  30.998  1.00 22.18           H
ATOM   1335  N   VAL A  87      60.497  56.191  36.427  1.00 18.79           N
ATOM   1336  CA  VAL A  87      61.685  55.581  36.972  1.00 20.78           C
ATOM   1337  C   VAL A  87      61.390  54.777  38.246  1.00 31.02           C
ATOM   1338  O   VAL A  87      61.923  53.683  38.418  1.00 23.91           O
ATOM   1339  CB  VAL A  87      62.734  56.645  37.281  1.00 21.78           C
ATOM   1340  CG1 VAL A  87      64.033  55.880  37.602  1.00 26.82           C
ATOM   1341  CG2 VAL A  87      63.007  57.694  36.154  1.00 22.36           C
ATOM   1342  H   VAL A  87      60.421  57.200  36.466  1.00 22.55           H
ATOM   1343  HA  VAL A  87      62.078  54.914  36.207  1.00 24.93           H
ATOM   1344  HB  VAL A  87      62.573  57.249  38.173  1.00 26.13           H
ATOM   1345 HG11 VAL A  87      64.895  56.277  37.070  1.00 32.19           H
ATOM   1346 HG12 VAL A  87      64.241  55.936  38.663  1.00 32.19           H
ATOM   1347 HG13 VAL A  87      63.948  54.827  37.346  1.00 32.19           H
ATOM   1348 HG21 VAL A  87      64.063  57.809  35.928  1.00 26.83           H
ATOM   1349 HG22 VAL A  87      62.494  57.418  35.235  1.00 26.83           H
ATOM   1350 HG23 VAL A  87      62.638  58.671  36.464  1.00 26.83           H
ATOM   1351  N   GLU A  88      60.547  55.305  39.140  1.00 36.59           N
ATOM   1352  CA  GLU A  88      60.151  54.593  40.342  1.00 30.12           C
ATOM   1353  C   GLU A  88      59.503  53.246  39.983  1.00 31.51           C
ATOM   1354  O   GLU A  88      59.868  52.231  40.582  1.00 26.29           O
ATOM   1355  CB  GLU A  88      59.217  55.482  41.156  1.00 44.20           C
ATOM   1356  CG  GLU A  88      58.728  54.876  42.487  1.00 47.64           C
ATOM   1357  CD  GLU A  88      57.434  55.578  42.890  1.00 52.42           C
ATOM   1358  OE1 GLU A  88      56.379  54.896  42.873  1.00 57.70           O
ATOM   1359  OE2 GLU A  88      57.516  56.801  43.141  1.00 52.33           O1-
ATOM   1360  H   GLU A  88      60.164  56.229  38.987  1.00 43.91           H
ATOM   1361  HA  GLU A  88      61.047  54.419  40.940  1.00 36.15           H
ATOM   1362  HB2 GLU A  88      59.580  56.499  41.290  1.00 53.04           H
ATOM   1363  HB3 GLU A  88      58.337  55.546  40.518  1.00 53.04           H
ATOM   1364  HG2 GLU A  88      58.529  53.808  42.381  1.00 57.16           H
ATOM   1365  HG3 GLU A  88      59.487  55.020  43.256  1.00 57.16           H
ATOM   1366  N   MET A  89      58.584  53.234  38.990  1.00 26.04           N
ATOM   1367  CA  MET A  89      57.956  52.022  38.448  1.00 21.68           C
ATOM   1368  C   MET A  89      58.989  50.995  37.968  1.00 21.94           C
ATOM   1369  O   MET A  89      58.812  49.797  38.211  1.00 23.51           O
ATOM   1370  CB  MET A  89      56.992  52.340  37.300  1.00 35.60           C
ATOM   1371  CG  MET A  89      55.698  53.057  37.727  1.00 47.61           C
ATOM   1372  SD  MET A  89      54.618  53.601  36.346  1.00 68.21           S
ATOM   1373  CE  MET A  89      54.648  52.144  35.234  1.00 38.35           C
ATOM   1374  H   MET A  89      58.353  54.114  38.548  1.00 31.25           H
ATOM   1375  HA  MET A  89      57.370  51.558  39.234  1.00 26.02           H
ATOM   1376  HB2 MET A  89      57.499  52.943  36.552  1.00 42.72           H
ATOM   1377  HB3 MET A  89      56.710  51.398  36.826  1.00 42.72           H
ATOM   1378  HG2 MET A  89      55.126  52.389  38.372  1.00 57.14           H
ATOM   1379  HG3 MET A  89      55.952  53.936  38.317  1.00 57.14           H
ATOM   1380  HE1 MET A  89      53.902  52.284  34.451  1.00 46.02           H
ATOM   1381  HE2 MET A  89      55.631  52.045  34.772  1.00 46.02           H
ATOM   1382  HE3 MET A  89      54.407  51.236  35.786  1.00 46.02           H
ATOM   1383  N   LYS A  90      60.048  51.463  37.288  1.00 23.71           N
ATOM   1384  CA  LYS A  90      61.086  50.623  36.709  1.00 21.63           C
ATOM   1385  C   LYS A  90      62.040  50.052  37.752  1.00 20.17           C
ATOM   1386  O   LYS A  90      62.391  48.893  37.624  1.00 26.90           O
ATOM   1387  CB  LYS A  90      61.783  51.369  35.563  1.00 17.99           C
ATOM   1388  CG  LYS A  90      61.384  50.699  34.251  1.00 28.92           C
ATOM   1389  CD  LYS A  90      60.206  51.363  33.582  1.00 24.44           C
ATOM   1390  CE  LYS A  90      58.911  50.558  33.652  1.00 35.12           C
ATOM   1391  NZ  LYS A  90      58.984  49.267  32.966  1.00 34.90           N1+
ATOM   1392  H   LYS A  90      60.148  52.464  37.184  1.00 28.45           H
ATOM   1393  HA  LYS A  90      60.573  49.760  36.282  1.00 25.96           H
ATOM   1394  HB2 LYS A  90      61.574  52.438  35.552  1.00 21.59           H
ATOM   1395  HB3 LYS A  90      62.860  51.239  35.686  1.00 21.59           H
ATOM   1396  HG2 LYS A  90      62.214  50.968  33.597  1.00 34.71           H
ATOM   1397  HG3 LYS A  90      61.342  49.609  34.266  1.00 34.71           H
ATOM   1398  HD2 LYS A  90      60.079  52.389  33.921  1.00 29.33           H
ATOM   1399  HD3 LYS A  90      60.426  51.378  32.515  1.00 29.33           H
ATOM   1400  HE2 LYS A  90      58.628  50.401  34.696  1.00 42.15           H
ATOM   1401  HE3 LYS A  90      58.132  51.146  33.162  1.00 42.15           H
ATOM   1402  HZ1 LYS A  90      58.166  49.130  32.387  1.00 41.88           H
ATOM   1403  HZ2 LYS A  90      59.806  49.217  32.376  1.00 41.88           H
ATOM   1404  HZ3 LYS A  90      59.032  48.522  33.653  1.00 41.88           H
ATOM   1405  N   ALA A  91      62.407  50.804  38.796  1.00 27.97           N
ATOM   1406  CA  ALA A  91      63.124  50.304  39.978  1.00 22.95           C
ATOM   1407  C   ALA A  91      62.421  49.095  40.610  1.00 25.98           C
ATOM   1408  O   ALA A  91      63.097  48.124  40.936  1.00 24.35           O
ATOM   1409  CB  ALA A  91      63.300  51.448  40.975  1.00 21.20           C
ATOM   1410  H   ALA A  91      62.088  51.762  38.825  1.00 33.56           H
ATOM   1411  HA  ALA A  91      64.122  49.992  39.668  1.00 27.54           H
ATOM   1412  HB1 ALA A  91      63.895  51.115  41.822  1.00 25.45           H
ATOM   1413  HB2 ALA A  91      63.817  52.278  40.506  1.00 25.45           H
ATOM   1414  HB3 ALA A  91      62.327  51.792  41.322  1.00 25.45           H
ATOM   1415  N   LYS A  92      61.077  49.114  40.705  1.00 27.79           N
ATOM   1416  CA  LYS A  92      60.262  47.980  41.172  1.00 23.40           C
ATOM   1417  C   LYS A  92      60.341  46.792  40.226  1.00 25.51           C
ATOM   1418  O   LYS A  92      60.213  45.656  40.676  1.00 19.67           O
ATOM   1419  CB  LYS A  92      58.790  48.398  41.383  1.00 29.50           C
ATOM   1420  CG  LYS A  92      58.619  49.478  42.467  1.00 31.25           C
ATOM   1421  CD  LYS A  92      57.262  49.593  43.206  1.00 47.73           C
ATOM   1422  CE  LYS A  92      56.540  50.920  42.864  1.00 64.33           C
ATOM   1423  NZ  LYS A  92      56.092  50.987  41.443  1.00 61.73           N1+
ATOM   1424  H   LYS A  92      60.592  49.932  40.362  1.00 33.35           H
ATOM   1425  HA  LYS A  92      60.656  47.652  42.133  1.00 28.08           H
ATOM   1426  HB2 LYS A  92      58.374  48.757  40.445  1.00 35.40           H
ATOM   1427  HB3 LYS A  92      58.227  47.512  41.681  1.00 35.40           H
ATOM   1428  HG2 LYS A  92      59.269  49.093  43.254  1.00 37.50           H
ATOM   1429  HG3 LYS A  92      59.026  50.444  42.182  1.00 37.50           H
ATOM   1430  HD2 LYS A  92      56.643  48.699  43.108  1.00 57.27           H
ATOM   1431  HD3 LYS A  92      57.490  49.721  44.266  1.00 57.27           H
ATOM   1432  HE2 LYS A  92      55.677  51.040  43.522  1.00 77.20           H
ATOM   1433  HE3 LYS A  92      57.225  51.749  43.056  1.00 77.20           H
ATOM   1434  HZ1 LYS A  92      55.719  51.905  41.240  1.00 74.07           H
ATOM   1435  HZ2 LYS A  92      56.879  50.807  40.834  1.00 74.07           H
ATOM   1436  HZ3 LYS A  92      55.379  50.291  41.269  1.00 74.07           H
ATOM   1437  N   ASP A  93      60.514  47.037  38.923  1.00 28.18           N
ATOM   1438  CA  ASP A  93      60.665  45.955  37.947  1.00 26.11           C
ATOM   1439  C   ASP A  93      62.069  45.329  37.966  1.00 25.98           C
ATOM   1440  O   ASP A  93      62.290  44.344  37.275  1.00 25.98           O
ATOM   1441  CB  ASP A  93      60.314  46.450  36.536  1.00 32.68           C
ATOM   1442  CG  ASP A  93      58.820  46.547  36.215  1.00 38.14           C
ATOM   1443  OD1 ASP A  93      58.510  47.051  35.102  1.00 33.07           O
ATOM   1444  OD2 ASP A  93      58.014  46.081  37.048  1.00 33.24           O1-
ATOM   1445  H   ASP A  93      60.593  47.989  38.601  1.00 33.82           H
ATOM   1446  HA  ASP A  93      59.966  45.159  38.204  1.00 31.33           H
ATOM   1447  HB2 ASP A  93      60.768  47.423  36.373  1.00 39.22           H
ATOM   1448  HB3 ASP A  93      60.739  45.760  35.808  1.00 39.22           H
ATOM   1449  N   GLY A  94      63.020  45.891  38.720  1.00 24.76           N
ATOM   1450  CA  GLY A  94      64.407  45.445  38.735  1.00 25.09           C
ATOM   1451  C   GLY A  94      65.166  45.770  37.456  1.00 19.17           C
ATOM   1452  O   GLY A  94      66.003  44.997  37.009  1.00 21.27           O
ATOM   1453  H   GLY A  94      62.772  46.667  39.320  1.00 29.71           H
ATOM   1454  HA2 GLY A  94      64.908  45.942  39.563  1.00 30.11           H
ATOM   1455  HA3 GLY A  94      64.442  44.371  38.917  1.00 30.11           H
ATOM   1456  N   VAL A  95      64.891  46.934  36.892  1.00 18.67           N
ATOM   1457  CA  VAL A  95      65.531  47.439  35.705  1.00 25.26           C
ATOM   1458  C   VAL A  95      66.687  48.291  36.172  1.00 22.57           C
ATOM   1459  O   VAL A  95      66.495  49.157  37.020  1.00 26.29           O
ATOM   1460  CB  VAL A  95      64.504  48.227  34.879  1.00 27.29           C
ATOM   1461  CG1 VAL A  95      65.128  48.923  33.670  1.00 19.09           C
ATOM   1462  CG2 VAL A  95      63.387  47.299  34.395  1.00 22.40           C
ATOM   1463  H   VAL A  95      64.202  47.530  37.326  1.00 22.40           H
ATOM   1464  HA  VAL A  95      65.883  46.608  35.107  1.00 30.32           H
ATOM   1465  HB  VAL A  95      63.943  49.032  35.354  1.00 32.75           H
ATOM   1466 HG11 VAL A  95      64.574  48.766  32.748  1.00 22.91           H
ATOM   1467 HG12 VAL A  95      65.172  49.993  33.871  1.00 22.91           H
ATOM   1468 HG13 VAL A  95      66.137  48.556  33.506  1.00 22.91           H
ATOM   1469 HG21 VAL A  95      63.190  47.389  33.331  1.00 26.88           H
ATOM   1470 HG22 VAL A  95      63.641  46.256  34.591  1.00 26.88           H
ATOM   1471 HG23 VAL A  95      62.472  47.541  34.929  1.00 26.88           H
ATOM   1472  N   VAL A  96      67.876  48.022  35.636  1.00 25.92           N
ATOM   1473  CA  VAL A  96      69.061  48.853  35.838  1.00 22.08           C
ATOM   1474  C   VAL A  96      69.267  49.833  34.717  1.00 24.63           C
ATOM   1475  O   VAL A  96      69.955  50.817  34.967  1.00 20.37           O
ATOM   1476  CB  VAL A  96      70.361  48.063  35.994  1.00 28.60           C
ATOM   1477  CG1 VAL A  96      70.415  47.463  37.398  1.00 27.18           C
ATOM   1478  CG2 VAL A  96      70.601  46.976  34.928  1.00 29.89           C
ATOM   1479  H   VAL A  96      67.941  47.266  34.968  1.00 31.10           H
ATOM   1480  HA  VAL A  96      68.933  49.443  36.746  1.00 26.50           H
ATOM   1481  HB  VAL A  96      71.302  48.614  35.978  1.00 34.32           H
ATOM   1482 HG11 VAL A  96      70.715  46.421  37.390  1.00 32.62           H
ATOM   1483 HG12 VAL A  96      71.144  48.020  37.989  1.00 32.62           H
ATOM   1484 HG13 VAL A  96      69.452  47.536  37.900  1.00 32.62           H
ATOM   1485 HG21 VAL A  96      70.932  46.039  35.355  1.00 35.87           H
ATOM   1486 HG22 VAL A  96      69.709  46.784  34.336  1.00 35.87           H
ATOM   1487 HG23 VAL A  96      71.380  47.321  34.252  1.00 35.87           H
ATOM   1488  N   TYR A  97      68.718  49.557  33.514  1.00 24.44           N
ATOM   1489  CA  TYR A  97      68.805  50.441  32.355  1.00 24.12           C
ATOM   1490  C   TYR A  97      67.535  50.418  31.501  1.00 24.68           C
ATOM   1491  O   TYR A  97      67.068  49.370  31.054  1.00 23.97           O
ATOM   1492  CB  TYR A  97      70.050  50.158  31.495  1.00 15.77           C
ATOM   1493  CG  TYR A  97      70.146  51.090  30.303  1.00 20.47           C
ATOM   1494  CD1 TYR A  97      70.388  52.463  30.492  1.00 19.57           C
ATOM   1495  CD2 TYR A  97      69.895  50.611  29.004  1.00 20.33           C
ATOM   1496  CE1 TYR A  97      70.326  53.368  29.417  1.00 17.65           C
ATOM   1497  CE2 TYR A  97      69.884  51.502  27.915  1.00 17.46           C
ATOM   1498  CZ  TYR A  97      70.094  52.879  28.109  1.00 12.84           C
ATOM   1499  OH  TYR A  97      70.101  53.717  27.045  1.00 13.33           O
ATOM   1500  H   TYR A  97      68.171  48.715  33.412  1.00 29.33           H
ATOM   1501  HA  TYR A  97      68.908  51.451  32.740  1.00 28.94           H
ATOM   1502  HB2 TYR A  97      70.935  50.311  32.108  1.00 18.92           H
ATOM   1503  HB3 TYR A  97      70.028  49.119  31.164  1.00 18.92           H
ATOM   1504  HD1 TYR A  97      70.571  52.839  31.480  1.00 23.48           H
ATOM   1505  HD2 TYR A  97      69.697  49.568  28.839  1.00 24.39           H
ATOM   1506  HE1 TYR A  97      70.487  54.419  29.593  1.00 21.18           H
ATOM   1507  HE2 TYR A  97      69.684  51.126  26.926  1.00 20.95           H
ATOM   1508  HH  TYR A  97      69.854  53.285  26.221  1.00 15.99           H
ATOM   1509  N   VAL A  98      67.000  51.600  31.241  1.00 19.25           N
ATOM   1510  CA  VAL A  98      65.803  51.753  30.453  1.00 17.15           C
ATOM   1511  C   VAL A  98      65.929  52.908  29.443  1.00 20.67           C
ATOM   1512  O   VAL A  98      66.382  53.995  29.790  1.00 21.87           O
ATOM   1513  CB  VAL A  98      64.564  51.788  31.362  1.00 21.14           C
ATOM   1514  CG1 VAL A  98      64.659  52.924  32.402  1.00 25.76           C
ATOM   1515  CG2 VAL A  98      63.292  51.816  30.498  1.00 18.00           C
ATOM   1516  H   VAL A  98      67.420  52.428  31.641  1.00 23.11           H
ATOM   1517  HA  VAL A  98      65.718  50.852  29.875  1.00 20.59           H
ATOM   1518  HB  VAL A  98      64.510  50.835  31.875  1.00 25.37           H
ATOM   1519 HG11 VAL A  98      63.775  53.557  32.396  1.00 30.91           H
ATOM   1520 HG12 VAL A  98      64.740  52.463  33.381  1.00 30.91           H
ATOM   1521 HG13 VAL A  98      65.528  53.558  32.249  1.00 30.91           H
ATOM   1522 HG21 VAL A  98      62.511  51.838  31.073  1.00 21.60           H
ATOM   1523 HG22 VAL A  98      63.301  52.605  29.934  1.00 21.60           H
ATOM   1524 HG23 VAL A  98      63.261  51.022  29.941  1.00 21.60           H
ATOM   1525  N   GLU A  99      65.535  52.646  28.186  1.00 16.77           N
ATOM   1526  CA  GLU A  99      65.153  53.664  27.219  1.00 12.93           C
ATOM   1527  C   GLU A  99      63.634  53.791  27.222  1.00 11.51           C
ATOM   1528  O   GLU A  99      62.931  52.799  27.054  1.00 16.77           O
ATOM   1529  CB  GLU A  99      65.684  53.330  25.822  1.00 15.66           C
ATOM   1530  CG  GLU A  99      67.212  53.323  25.888  1.00 16.62           C
ATOM   1531  CD  GLU A  99      67.869  52.907  24.587  1.00 17.62           C
ATOM   1532  OE1 GLU A  99      67.187  52.851  23.543  1.00 26.61           O
ATOM   1533  OE2 GLU A  99      69.083  52.636  24.657  1.00 17.73           O1-
ATOM   1534  H   GLU A  99      65.280  51.693  27.950  1.00 20.12           H
ATOM   1535  HA  GLU A  99      65.602  54.609  27.499  1.00 15.51           H
ATOM   1536  HB2 GLU A  99      65.318  52.352  25.509  1.00 18.80           H
ATOM   1537  HB3 GLU A  99      65.335  54.068  25.106  1.00 18.80           H
ATOM   1538  HG2 GLU A  99      67.561  54.316  26.165  1.00 19.95           H
ATOM   1539  HG3 GLU A  99      67.539  52.619  26.650  1.00 19.95           H
ATOM   1540  N   VAL A 100      63.161  55.021  27.396  1.00 10.93           N
ATOM   1541  CA  VAL A 100      61.761  55.411  27.439  1.00 19.83           C
ATOM   1542  C   VAL A 100      61.450  56.327  26.267  1.00 17.16           C
ATOM   1543  O   VAL A 100      62.237  57.212  26.000  1.00 13.69           O
ATOM   1544  CB  VAL A 100      61.394  56.021  28.803  1.00 20.81           C
ATOM   1545  CG1 VAL A 100      62.133  57.354  29.110  1.00 15.30           C
ATOM   1546  CG2 VAL A 100      59.865  56.233  28.916  1.00 20.36           C
ATOM   1547  H   VAL A 100      63.834  55.763  27.523  1.00 13.11           H
ATOM   1548  HA  VAL A 100      61.162  54.507  27.326  1.00 23.79           H
ATOM   1549  HB  VAL A 100      61.636  55.403  29.664  1.00 24.98           H
ATOM   1550 HG11 VAL A 100      61.463  58.157  29.402  1.00 18.36           H
ATOM   1551 HG12 VAL A 100      62.830  57.182  29.926  1.00 18.36           H
ATOM   1552 HG13 VAL A 100      62.712  57.716  28.268  1.00 18.36           H
ATOM   1553 HG21 VAL A 100      59.616  57.222  29.280  1.00 24.43           H
ATOM   1554 HG22 VAL A 100      59.357  56.090  27.966  1.00 24.43           H
ATOM   1555 HG23 VAL A 100      59.448  55.512  29.612  1.00 24.43           H
ATOM   1556  N   ARG A 101      60.329  56.113  25.563  1.00 19.94           N
ATOM   1557  CA  ARG A 101      59.962  56.893  24.370  1.00 19.81           C
ATOM   1558  C   ARG A 101      58.626  57.574  24.517  1.00 17.98           C
ATOM   1559  O   ARG A 101      57.705  57.088  25.178  1.00 20.47           O
ATOM   1560  CB  ARG A 101      60.020  56.040  23.090  1.00 15.49           C
ATOM   1561  CG  ARG A 101      58.895  55.007  22.901  1.00  8.14           C
ATOM   1562  CD  ARG A 101      59.363  53.615  22.488  1.00 10.31           C
ATOM   1563  NE  ARG A 101      60.363  53.630  21.432  1.00 18.19           N
ATOM   1564  CZ  ARG A 101      60.882  52.529  20.922  1.00 17.21           C
ATOM   1565  NH1 ARG A 101      60.569  52.154  19.674  1.00 33.00           N
ATOM   1566  NH2 ARG A 101      61.710  51.823  21.675  1.00 13.08           N1+
ATOM   1567  H   ARG A 101      59.731  55.335  25.814  1.00 23.93           H
ATOM   1568  HA  ARG A 101      60.692  57.678  24.268  1.00 23.77           H
ATOM   1569  HB2 ARG A 101      60.115  56.656  22.195  1.00 18.59           H
ATOM   1570  HB3 ARG A 101      60.946  55.479  23.193  1.00 18.59           H
ATOM   1571  HG2 ARG A 101      58.414  54.844  23.861  1.00  9.77           H
ATOM   1572  HG3 ARG A 101      58.140  55.401  22.225  1.00  9.77           H
ATOM   1573  HD2 ARG A 101      59.813  53.124  23.347  1.00 12.37           H
ATOM   1574  HD3 ARG A 101      58.497  53.036  22.168  1.00 12.37           H
ATOM   1575  HE  ARG A 101      60.870  54.488  21.290  1.00 21.83           H
ATOM   1576 HH11 ARG A 101      59.937  52.720  19.124  1.00 39.60           H
ATOM   1577 HH12 ARG A 101      60.946  51.300  19.287  1.00 39.60           H
ATOM   1578 HH21 ARG A 101      61.914  52.131  22.615  1.00 15.69           H
ATOM   1579 HH22 ARG A 101      62.104  50.961  21.313  1.00 15.69           H
ATOM   1580  N   TYR A 102      58.512  58.712  23.873  1.00 21.34           N
ATOM   1581  CA  TYR A 102      57.215  59.367  23.838  1.00 21.13           C
ATOM   1582  C   TYR A 102      57.270  60.415  22.733  1.00 17.72           C
ATOM   1583  O   TYR A 102      58.304  60.819  22.217  1.00 16.07           O
ATOM   1584  CB  TYR A 102      56.884  60.053  25.194  1.00 22.79           C
ATOM   1585  CG  TYR A 102      57.894  61.111  25.512  1.00 15.42           C
ATOM   1586  CD1 TYR A 102      57.599  62.452  25.238  1.00 15.41           C
ATOM   1587  CD2 TYR A 102      59.183  60.780  25.973  1.00 23.16           C
ATOM   1588  CE1 TYR A 102      58.548  63.450  25.428  1.00 15.95           C
ATOM   1589  CE2 TYR A 102      60.156  61.769  26.167  1.00 22.10           C
ATOM   1590  CZ  TYR A 102      59.793  63.101  25.947  1.00 18.01           C
ATOM   1591  OH  TYR A 102      60.712  64.065  26.275  1.00 19.90           O
ATOM   1592  H   TYR A 102      59.292  59.097  23.392  1.00 25.61           H
ATOM   1593  HA  TYR A 102      56.386  58.622  23.624  1.00 25.35           H
ATOM   1594  HB2 TYR A 102      55.854  60.463  25.157  1.00 27.34           H
ATOM   1595  HB3 TYR A 102      56.836  59.295  26.012  1.00 27.34           H
ATOM   1596  HD1 TYR A 102      56.607  62.702  24.853  1.00 18.49           H
ATOM   1597  HD2 TYR A 102      59.441  59.726  26.156  1.00 27.79           H
ATOM   1598  HE1 TYR A 102      58.317  64.466  25.167  1.00 19.14           H
ATOM   1599  HE2 TYR A 102      61.170  61.528  26.454  1.00 26.52           H
ATOM   1600  HH  TYR A 102      60.380  64.948  26.187  1.00 23.88           H
ATOM   1601  N   SER A 103      56.008  60.897  22.363  1.00 23.69           N
ATOM   1602  CA  SER A 103      55.915  62.006  21.399  1.00 23.31           C
ATOM   1603  C   SER A 103      55.683  63.305  22.214  1.00 17.76           C
ATOM   1604  O   SER A 103      54.704  63.433  22.913  1.00 23.54           O
ATOM   1605  CB  SER A 103      54.742  61.935  20.413  1.00 22.69           C
ATOM   1606  OG  SER A 103      54.694  63.293  19.880  1.00 24.39           O
ATOM   1607  H   SER A 103      55.142  60.581  22.811  1.00 28.43           H
ATOM   1608  HA  SER A 103      56.868  62.001  20.798  1.00 27.97           H
ATOM   1609  HB2 SER A 103      54.935  61.243  19.577  1.00 27.23           H
ATOM   1610  HB3 SER A 103      53.783  61.675  20.889  1.00 27.23           H
ATOM   1611  HG  SER A 103      53.746  63.528  19.714  1.00 29.27           H
ATOM   1612  N   PRO A 104      56.627  64.252  22.134  1.00 20.54           N
ATOM   1613  CA  PRO A 104      56.581  65.498  22.902  1.00 19.22           C
ATOM   1614  C   PRO A 104      55.390  66.383  22.497  1.00 34.02           C
ATOM   1615  O   PRO A 104      54.748  67.004  23.353  1.00 23.34           O
ATOM   1616  CB  PRO A 104      57.912  66.221  22.619  1.00 23.34           C
ATOM   1617  CG  PRO A 104      58.551  65.497  21.437  1.00 20.74           C
ATOM   1618  CD  PRO A 104      57.896  64.113  21.414  1.00 18.22           C
ATOM   1619  HA  PRO A 104      56.511  65.266  23.964  1.00 23.06           H
ATOM   1620  HB2 PRO A 104      57.823  67.293  22.453  1.00 28.01           H
ATOM   1621  HB3 PRO A 104      58.546  66.041  23.485  1.00 28.01           H
ATOM   1622  HG2 PRO A 104      58.215  66.007  20.534  1.00 24.89           H
ATOM   1623  HG3 PRO A 104      59.640  65.480  21.471  1.00 24.89           H
ATOM   1624  HD2 PRO A 104      57.755  63.813  20.375  1.00 21.87           H
ATOM   1625  HD3 PRO A 104      58.529  63.394  21.938  1.00 21.87           H
ATOM   1626  N   HIS A 105      55.103  66.419  21.192  1.00 20.11           N
ATOM   1627  CA  HIS A 105      53.957  67.119  20.631  1.00 19.80           C
ATOM   1628  C   HIS A 105      52.631  66.664  21.310  1.00 20.39           C
ATOM   1629  O   HIS A 105      51.753  67.489  21.501  1.00 23.73           O
ATOM   1630  CB  HIS A 105      53.839  66.877  19.109  1.00 16.21           C
ATOM   1631  CG  HIS A 105      55.013  67.451  18.414  1.00 19.27           C
ATOM   1632  ND1 HIS A 105      56.268  66.811  18.414  1.00 23.53           N
ATOM   1633  CD2 HIS A 105      55.118  68.675  17.768  1.00 21.94           C
ATOM   1634  CE1 HIS A 105      57.131  67.652  17.810  1.00 17.71           C
ATOM   1635  NE2 HIS A 105      56.461  68.802  17.389  1.00 19.19           N
ATOM   1636  H   HIS A 105      55.696  65.900  20.574  1.00 24.13           H
ATOM   1637  HA  HIS A 105      54.018  68.226  20.818  1.00 23.76           H
ATOM   1638  HB2 HIS A 105      52.888  67.269  18.715  1.00 19.46           H
ATOM   1639  HB3 HIS A 105      53.782  65.780  18.909  1.00 19.46           H
ATOM   1640  HD2 HIS A 105      54.381  69.416  17.546  1.00 26.32           H
ATOM   1641  HE1 HIS A 105      58.190  67.506  17.671  1.00 21.26           H
ATOM   1642  HE2 HIS A 105      56.855  69.623  16.962  1.00 23.03           H
ATOM   1643  N   LEU A 106      52.506  65.343  21.675  1.00 21.01           N
ATOM   1644  CA  LEU A 106      51.259  64.790  22.251  1.00 25.08           C
ATOM   1645  C   LEU A 106      50.942  65.224  23.693  1.00 25.95           C
ATOM   1646  O   LEU A 106      49.870  64.985  24.185  1.00 29.30           O
ATOM   1647  CB  LEU A 106      51.297  63.268  22.135  1.00 16.96           C
ATOM   1648  CG  LEU A 106      51.266  62.803  20.656  1.00 21.65           C
ATOM   1649  CD1 LEU A 106      50.929  61.314  20.606  1.00 21.11           C
ATOM   1650  CD2 LEU A 106      50.223  63.561  19.839  1.00 25.50           C
ATOM   1651  H   LEU A 106      53.330  64.729  21.713  1.00 25.21           H
ATOM   1652  HA  LEU A 106      50.404  65.193  21.627  1.00 30.10           H
ATOM   1653  HB2 LEU A 106      52.185  62.841  22.646  1.00 20.35           H
ATOM   1654  HB3 LEU A 106      50.430  62.844  22.685  1.00 20.35           H
ATOM   1655  HG  LEU A 106      52.274  62.986  20.197  1.00 25.98           H
ATOM   1656 HD11 LEU A 106      50.935  60.934  19.576  1.00 25.34           H
ATOM   1657 HD12 LEU A 106      51.631  60.700  21.185  1.00 25.34           H
ATOM   1658 HD13 LEU A 106      49.942  61.103  21.034  1.00 25.34           H
ATOM   1659 HD21 LEU A 106      50.157  63.159  18.823  1.00 30.60           H
ATOM   1660 HD22 LEU A 106      49.223  63.452  20.282  1.00 30.60           H
ATOM   1661 HD23 LEU A 106      50.442  64.633  19.772  1.00 30.60           H
ATOM   1662  N   LEU A 107      51.926  65.867  24.333  1.00 23.27           N
ATOM   1663  CA  LEU A 107      51.950  66.365  25.712  1.00 23.34           C
ATOM   1664  C   LEU A 107      51.936  67.896  25.748  1.00 33.77           C
ATOM   1665  O   LEU A 107      51.938  68.494  26.828  1.00 37.33           O
ATOM   1666  CB  LEU A 107      53.239  65.872  26.391  1.00 31.66           C
ATOM   1667  CG  LEU A 107      53.169  64.482  27.048  1.00 28.29           C
ATOM   1668  CD1 LEU A 107      53.221  63.295  26.073  1.00 44.46           C
ATOM   1669  CD2 LEU A 107      54.410  64.366  27.976  1.00 34.58           C
ATOM   1670  H   LEU A 107      52.776  66.021  23.808  1.00 27.93           H
ATOM   1671  HA  LEU A 107      51.084  65.987  26.254  1.00 28.00           H
ATOM   1672  HB2 LEU A 107      53.950  65.790  25.572  1.00 37.99           H
ATOM   1673  HB3 LEU A 107      53.656  66.609  27.077  1.00 37.99           H
ATOM   1674  HG  LEU A 107      52.383  64.349  27.794  1.00 33.95           H
ATOM   1675 HD11 LEU A 107      53.953  62.531  26.326  1.00 53.36           H
ATOM   1676 HD12 LEU A 107      52.247  62.816  26.066  1.00 53.36           H
ATOM   1677 HD13 LEU A 107      53.427  63.639  25.064  1.00 53.36           H
ATOM   1678 HD21 LEU A 107      55.065  63.537  27.710  1.00 41.50           H
ATOM   1679 HD22 LEU A 107      55.046  65.251  27.932  1.00 41.50           H
ATOM   1680 HD23 LEU A 107      54.094  64.217  29.008  1.00 41.50           H
ATOM   1681  N   ALA A 108      51.977  68.526  24.575  1.00 25.97           N
ATOM   1682  CA  ALA A 108      52.028  69.952  24.387  1.00 29.60           C
ATOM   1683  C   ALA A 108      50.619  70.491  24.111  1.00 34.51           C
ATOM   1684  O   ALA A 108      49.706  69.752  23.732  1.00 39.04           O
ATOM   1685  CB  ALA A 108      53.012  70.237  23.254  1.00 27.56           C
ATOM   1686  H   ALA A 108      51.966  67.967  23.736  1.00 31.16           H
ATOM   1687  HA  ALA A 108      52.419  70.434  25.286  1.00 35.52           H
ATOM   1688  HB1 ALA A 108      53.097  71.312  23.111  1.00 33.08           H
ATOM   1689  HB2 ALA A 108      53.990  69.836  23.509  1.00 33.08           H
ATOM   1690  HB3 ALA A 108      52.661  69.781  22.329  1.00 33.08           H
ATOM   1691  N   ASN A 109      50.465  71.799  24.314  1.00 35.94           N
ATOM   1692  CA  ASN A 109      49.213  72.535  24.111  1.00 37.73           C
ATOM   1693  C   ASN A 109      49.460  73.917  23.479  1.00 37.13           C
ATOM   1694  O   ASN A 109      48.616  74.801  23.537  1.00 49.33           O
ATOM   1695  CB  ASN A 109      48.443  72.577  25.445  1.00 38.37           C
ATOM   1696  CG  ASN A 109      48.951  73.595  26.458  1.00 35.12           C
ATOM   1697  OD1 ASN A 109      49.963  74.273  26.260  1.00 34.65           O
ATOM   1698  ND2 ASN A 109      48.224  73.688  27.573  1.00 30.76           N
ATOM   1699  H   ASN A 109      51.261  72.334  24.636  1.00 43.13           H
ATOM   1700  HA  ASN A 109      48.626  71.967  23.388  1.00 45.28           H
ATOM   1701  HB2 ASN A 109      47.397  72.795  25.259  1.00 46.05           H
ATOM   1702  HB3 ASN A 109      48.494  71.594  25.904  1.00 46.05           H
ATOM   1703 HD21 ASN A 109      48.482  74.356  28.284  1.00 36.91           H
ATOM   1704 HD22 ASN A 109      47.361  73.174  27.645  1.00 36.91           H
ATOM   1705  N   SER A 110      50.630  74.097  22.870  1.00 35.93           N
ATOM   1706  CA  SER A 110      51.037  75.298  22.180  1.00 41.55           C
ATOM   1707  C   SER A 110      52.163  74.954  21.205  1.00 45.66           C
ATOM   1708  O   SER A 110      52.983  74.098  21.530  1.00 36.51           O
ATOM   1709  CB  SER A 110      51.514  76.286  23.242  1.00 43.93           C
ATOM   1710  OG  SER A 110      51.879  77.501  22.623  1.00 52.38           O
ATOM   1711  H   SER A 110      51.304  73.346  22.899  1.00 43.11           H
ATOM   1712  HA  SER A 110      50.194  75.708  21.623  1.00 49.86           H
ATOM   1713  HB2 SER A 110      50.703  76.450  23.942  1.00 52.72           H
ATOM   1714  HB3 SER A 110      52.365  75.879  23.785  1.00 52.72           H
ATOM   1715  HG  SER A 110      51.681  78.218  23.232  1.00 62.85           H
ATOM   1716  N   LYS A 111      52.262  75.659  20.059  1.00 44.68           N
ATOM   1717  CA  LYS A 111      53.297  75.427  19.026  1.00 44.56           C
ATOM   1718  C   LYS A 111      53.159  74.045  18.370  1.00 35.02           C
ATOM   1719  O   LYS A 111      54.137  73.429  17.945  1.00 33.59           O
ATOM   1720  CB  LYS A 111      54.700  75.718  19.615  1.00 47.10           C
ATOM   1721  CG  LYS A 111      55.268  77.037  19.109  1.00 53.94           C
ATOM   1722  CD  LYS A 111      54.754  78.265  19.893  1.00 56.33           C
ATOM   1723  CE  LYS A 111      53.817  79.144  19.040  1.00 63.77           C
ATOM   1724  NZ  LYS A 111      54.454  79.615  17.788  1.00 68.10           N1+
ATOM   1725  H   LYS A 111      51.558  76.359  19.865  1.00 53.61           H
ATOM   1726  HA  LYS A 111      53.106  76.140  18.224  1.00 53.47           H
ATOM   1727  HB2 LYS A 111      54.675  75.731  20.702  1.00 56.52           H
ATOM   1728  HB3 LYS A 111      55.402  74.932  19.331  1.00 56.52           H
ATOM   1729  HG2 LYS A 111      56.315  76.958  19.405  1.00 64.73           H
ATOM   1730  HG3 LYS A 111      55.264  77.133  18.022  1.00 64.73           H
ATOM   1731  HD2 LYS A 111      54.320  77.990  20.855  1.00 67.59           H
ATOM   1732  HD3 LYS A 111      55.602  78.911  20.104  1.00 67.59           H
ATOM   1733  HE2 LYS A 111      52.919  78.573  18.793  1.00 76.52           H
ATOM   1734  HE3 LYS A 111      53.524  80.012  19.633  1.00 76.52           H
ATOM   1735  HZ1 LYS A 111      53.828  80.241  17.300  1.00 81.72           H
ATOM   1736  HZ2 LYS A 111      55.324  80.082  18.004  1.00 81.72           H
ATOM   1737  HZ3 LYS A 111      54.648  78.817  17.197  1.00 81.72           H
ATOM   1738  N   VAL A 112      51.908  73.601  18.262  1.00 29.46           N
ATOM   1739  CA  VAL A 112      51.553  72.295  17.776  1.00 25.80           C
ATOM   1740  C   VAL A 112      50.211  72.383  17.048  1.00 36.96           C
ATOM   1741  O   VAL A 112      49.206  72.785  17.630  1.00 44.44           O
ATOM   1742  CB  VAL A 112      51.627  71.267  18.931  1.00 33.02           C
ATOM   1743  CG1 VAL A 112      50.661  71.524  20.133  1.00 29.96           C
ATOM   1744  CG2 VAL A 112      51.408  69.850  18.355  1.00 37.73           C
ATOM   1745  H   VAL A 112      51.158  74.188  18.596  1.00 35.35           H
ATOM   1746  HA  VAL A 112      52.294  72.008  17.035  1.00 30.96           H
ATOM   1747  HB  VAL A 112      52.625  71.219  19.369  1.00 39.62           H
ATOM   1748 HG11 VAL A 112      50.052  70.656  20.379  1.00 35.95           H
ATOM   1749 HG12 VAL A 112      51.255  71.766  21.015  1.00 35.95           H
ATOM   1750 HG13 VAL A 112      49.988  72.359  19.947  1.00 35.95           H
ATOM   1751 HG21 VAL A 112      50.629  69.298  18.880  1.00 45.28           H
ATOM   1752 HG22 VAL A 112      51.141  69.871  17.301  1.00 45.28           H
ATOM   1753 HG23 VAL A 112      52.337  69.302  18.454  1.00 45.28           H
ATOM   1754  N   GLU A 113      50.214  72.000  15.767  1.00 37.81           N
ATOM   1755  CA  GLU A 113      49.040  71.980  14.899  1.00 39.56           C
ATOM   1756  C   GLU A 113      48.834  70.571  14.326  1.00 34.97           C
ATOM   1757  O   GLU A 113      49.688  70.084  13.579  1.00 37.85           O
ATOM   1758  CB  GLU A 113      49.186  73.033  13.787  1.00 35.83           C
ATOM   1759  CG  GLU A 113      47.903  73.148  12.947  1.00 55.78           C
ATOM   1760  CD  GLU A 113      46.678  73.614  13.754  1.00 67.36           C
ATOM   1761  OE1 GLU A 113      45.579  73.071  13.500  1.00 70.32           O
ATOM   1762  OE2 GLU A 113      46.855  74.502  14.622  1.00 82.40           O1-
ATOM   1763  H   GLU A 113      51.089  71.722  15.351  1.00 45.37           H
ATOM   1764  HA  GLU A 113      48.183  72.267  15.498  1.00 47.47           H
ATOM   1765  HB2 GLU A 113      49.415  74.004  14.232  1.00 43.00           H
ATOM   1766  HB3 GLU A 113      50.011  72.752  13.134  1.00 43.00           H
ATOM   1767  HG2 GLU A 113      48.081  73.872  12.151  1.00 66.93           H
ATOM   1768  HG3 GLU A 113      47.685  72.186  12.482  1.00 66.93           H
ATOM   1769  N   PRO A 114      47.716  69.898  14.639  1.00 40.42           N
ATOM   1770  CA  PRO A 114      46.636  70.356  15.515  1.00 38.66           C
ATOM   1771  C   PRO A 114      47.050  70.370  16.978  1.00 34.85           C
ATOM   1772  O   PRO A 114      47.971  69.647  17.359  1.00 43.92           O
ATOM   1773  CB  PRO A 114      45.463  69.392  15.300  1.00 39.09           C
ATOM   1774  CG  PRO A 114      45.871  68.507  14.116  1.00 46.03           C
ATOM   1775  CD  PRO A 114      47.396  68.591  14.091  1.00 35.10           C
ATOM   1776  HA  PRO A 114      46.307  71.345  15.209  1.00 46.39           H
ATOM   1777  HB2 PRO A 114      45.409  68.746  16.178  1.00 46.91           H
ATOM   1778  HB3 PRO A 114      44.504  69.887  15.158  1.00 46.91           H
ATOM   1779  HG2 PRO A 114      45.476  67.493  14.174  1.00 55.24           H
ATOM   1780  HG3 PRO A 114      45.518  68.990  13.203  1.00 55.24           H
ATOM   1781  HD2 PRO A 114      47.824  67.824  14.738  1.00 42.12           H
ATOM   1782  HD3 PRO A 114      47.755  68.468  13.068  1.00 42.12           H
ATOM   1783  N   ILE A 115      46.317  71.124  17.803  1.00 41.61           N
ATOM   1784  CA  ILE A 115      46.380  70.916  19.246  1.00 38.07           C
ATOM   1785  C   ILE A 115      45.733  69.554  19.593  1.00 41.41           C
ATOM   1786  O   ILE A 115      44.552  69.343  19.306  1.00 43.98           O
ATOM   1787  CB  ILE A 115      45.851  72.074  20.138  1.00 37.39           C
ATOM   1788  CG1 ILE A 115      44.371  72.410  19.838  1.00 59.98           C
ATOM   1789  CG2 ILE A 115      46.856  73.261  20.101  1.00 46.72           C
ATOM   1790  CD1 ILE A 115      43.877  73.863  19.987  1.00 69.13           C
ATOM   1791  H   ILE A 115      45.571  71.695  17.431  1.00 49.94           H
ATOM   1792  HA  ILE A 115      47.441  70.856  19.482  1.00 45.68           H
ATOM   1793  HB  ILE A 115      45.971  71.489  21.041  1.00 44.87           H
ATOM   1794 HG12 ILE A 115      43.904  71.866  19.017  1.00 71.98           H
ATOM   1795 HG13 ILE A 115      43.954  71.988  20.748  1.00 71.98           H
ATOM   1796 HG21 ILE A 115      47.227  73.462  21.104  1.00 56.07           H
ATOM   1797 HG22 ILE A 115      47.711  73.030  19.480  1.00 56.07           H
ATOM   1798 HG23 ILE A 115      46.422  74.175  19.707  1.00 56.07           H
ATOM   1799 HD11 ILE A 115      42.824  73.859  20.272  1.00 82.95           H
ATOM   1800 HD12 ILE A 115      44.436  74.384  20.766  1.00 82.95           H
ATOM   1801 HD13 ILE A 115      43.983  74.398  19.042  1.00 82.95           H
ATOM   1802  N   PRO A 116      46.496  68.596  20.159  1.00 37.01           N
ATOM   1803  CA  PRO A 116      45.996  67.243  20.387  1.00 26.34           C
ATOM   1804  C   PRO A 116      45.005  67.201  21.556  1.00 37.13           C
ATOM   1805  O   PRO A 116      45.032  68.065  22.431  1.00 36.81           O
ATOM   1806  CB  PRO A 116      47.245  66.406  20.715  1.00 30.03           C
ATOM   1807  CG  PRO A 116      48.220  67.407  21.322  1.00 31.12           C
ATOM   1808  CD  PRO A 116      47.885  68.717  20.601  1.00 30.86           C
ATOM   1809  HA  PRO A 116      45.519  66.844  19.493  1.00 31.61           H
ATOM   1810  HB2 PRO A 116      47.061  65.547  21.356  1.00 36.03           H
ATOM   1811  HB3 PRO A 116      47.666  66.065  19.770  1.00 36.03           H
ATOM   1812  HG2 PRO A 116      47.977  67.531  22.378  1.00 37.34           H
ATOM   1813  HG3 PRO A 116      49.254  67.104  21.207  1.00 37.34           H
ATOM   1814  HD2 PRO A 116      48.018  69.556  21.286  1.00 37.03           H
ATOM   1815  HD3 PRO A 116      48.533  68.817  19.732  1.00 37.03           H
ATOM   1816  N   TRP A 117      44.196  66.133  21.614  1.00 32.99           N
ATOM   1817  CA  TRP A 117      43.290  65.843  22.722  1.00 33.64           C
ATOM   1818  C   TRP A 117      42.151  66.870  22.902  1.00 48.92           C
ATOM   1819  O   TRP A 117      41.644  67.045  24.017  1.00 51.92           O
ATOM   1820  CB  TRP A 117      44.096  65.610  24.017  1.00 37.52           C
ATOM   1821  CG  TRP A 117      45.282  64.721  23.859  1.00 36.39           C
ATOM   1822  CD1 TRP A 117      46.561  65.051  24.140  1.00 25.95           C
ATOM   1823  CD2 TRP A 117      45.322  63.371  23.313  1.00 23.13           C
ATOM   1824  NE1 TRP A 117      47.375  64.005  23.774  1.00 31.15           N
ATOM   1825  CE2 TRP A 117      46.675  62.941  23.278  1.00 22.26           C
ATOM   1826  CE3 TRP A 117      44.350  62.478  22.807  1.00 30.69           C
ATOM   1827  CZ2 TRP A 117      47.063  61.703  22.754  1.00 30.47           C
ATOM   1828  CZ3 TRP A 117      44.716  61.222  22.307  1.00 34.73           C
ATOM   1829  CH2 TRP A 117      46.073  60.838  22.251  1.00 35.10           C
ATOM   1830  H   TRP A 117      44.254  65.445  20.877  1.00 39.59           H
ATOM   1831  HA  TRP A 117      42.808  64.901  22.465  1.00 40.36           H
ATOM   1832  HB2 TRP A 117      44.419  66.563  24.444  1.00 45.03           H
ATOM   1833  HB3 TRP A 117      43.431  65.132  24.726  1.00 45.03           H
ATOM   1834  HD1 TRP A 117      46.895  65.999  24.544  1.00 31.14           H
ATOM   1835  HE1 TRP A 117      48.381  64.051  23.842  1.00 37.38           H
ATOM   1836  HE3 TRP A 117      43.308  62.759  22.802  1.00 36.82           H
ATOM   1837  HZ2 TRP A 117      48.104  61.417  22.741  1.00 36.56           H
ATOM   1838  HZ3 TRP A 117      43.945  60.555  21.947  1.00 41.67           H
ATOM   1839  HH2 TRP A 117      46.348  59.876  21.841  1.00 42.12           H
ATOM   1840  N   ASN A 118      41.728  67.502  21.796  1.00 41.93           N
ATOM   1841  CA  ASN A 118      40.751  68.604  21.698  1.00 59.26           C
ATOM   1842  C   ASN A 118      41.205  69.923  22.341  1.00 55.40           C
ATOM   1843  O   ASN A 118      41.395  70.887  21.607  1.00 64.45           O
ATOM   1844  CB  ASN A 118      39.335  68.162  22.099  1.00 61.03           C
ATOM   1845  CG  ASN A 118      38.829  67.022  21.213  1.00 61.09           C
ATOM   1846  OD1 ASN A 118      39.049  67.015  20.006  1.00 63.54           O
ATOM   1847  ND2 ASN A 118      38.145  66.047  21.800  1.00 54.96           N
ATOM   1848  H   ASN A 118      42.189  67.259  20.932  1.00 50.32           H
ATOM   1849  HA  ASN A 118      40.694  68.832  20.631  1.00 71.12           H
ATOM   1850  HB2 ASN A 118      39.320  67.866  23.148  1.00 73.23           H
ATOM   1851  HB3 ASN A 118      38.659  69.011  21.982  1.00 73.23           H
ATOM   1852 HD21 ASN A 118      37.821  65.273  21.241  1.00 65.95           H
ATOM   1853 HD22 ASN A 118      38.008  66.057  22.798  1.00 65.95           H
ATOM   1854  N   GLN A 119      41.395  69.932  23.663  1.00 47.58           N
ATOM   1855  CA  GLN A 119      42.360  70.735  24.403  1.00 46.89           C
ATOM   1856  C   GLN A 119      42.436  72.204  23.954  1.00 50.02           C
ATOM   1857  O   GLN A 119      43.013  72.518  22.916  1.00 52.66           O
ATOM   1858  CB  GLN A 119      43.731  70.007  24.384  1.00 49.58           C
ATOM   1859  CG  GLN A 119      44.691  70.409  25.519  1.00 42.60           C
ATOM   1860  CD  GLN A 119      46.122  69.807  25.492  1.00 48.47           C
ATOM   1861  OE1 GLN A 119      46.641  69.310  24.496  1.00 45.28           O
ATOM   1862  NE2 GLN A 119      46.820  69.884  26.621  1.00 40.72           N
ATOM   1863  H   GLN A 119      41.092  69.103  24.154  1.00 57.09           H
ATOM   1864  HA  GLN A 119      42.008  70.735  25.435  1.00 56.26           H
ATOM   1865  HB2 GLN A 119      43.577  68.930  24.456  1.00 59.50           H
ATOM   1866  HB3 GLN A 119      44.199  70.234  23.427  1.00 59.50           H
ATOM   1867  HG2 GLN A 119      44.797  71.490  25.520  1.00 51.12           H
ATOM   1868  HG3 GLN A 119      44.220  70.126  26.461  1.00 51.12           H
ATOM   1869 HE21 GLN A 119      46.411  70.278  27.452  1.00 48.87           H
ATOM   1870 HE22 GLN A 119      47.771  69.555  26.611  1.00 48.87           H
ATOM   1871  N   ALA A 120      41.940  73.124  24.796  1.00 55.58           N
ATOM   1872  CA  ALA A 120      42.247  74.566  24.708  1.00 59.33           C
ATOM   1873  C   ALA A 120      43.763  74.820  24.541  1.00 42.63           C
ATOM   1874  O   ALA A 120      44.545  73.963  24.934  1.00 46.85           O
ATOM   1875  CB  ALA A 120      41.740  75.260  25.992  1.00 52.81           C
ATOM   1876  H   ALA A 120      41.477  72.804  25.634  1.00 66.70           H
ATOM   1877  HA  ALA A 120      41.714  74.985  23.853  1.00 71.20           H
ATOM   1878  HB1 ALA A 120      41.916  76.335  25.931  1.00 63.38           H
ATOM   1879  HB2 ALA A 120      40.670  75.089  26.117  1.00 63.38           H
ATOM   1880  HB3 ALA A 120      42.271  74.864  26.860  1.00 63.38           H
ATOM   1881  N   GLU A 121      44.182  75.973  23.995  1.00 44.97           N
ATOM   1882  CA  GLU A 121      45.595  76.284  23.769  1.00 47.07           C
ATOM   1883  C   GLU A 121      46.377  76.403  25.097  1.00 42.39           C
ATOM   1884  O   GLU A 121      46.394  75.463  25.886  1.00 57.68           O
ATOM   1885  CB  GLU A 121      45.721  77.500  22.826  1.00 38.68           C
ATOM   1886  CG  GLU A 121      47.124  77.585  22.187  1.00 48.89           C
ATOM   1887  CD  GLU A 121      47.331  78.791  21.271  1.00 50.10           C
ATOM   1888  OE1 GLU A 121      46.501  78.968  20.353  1.00 65.06           O
ATOM   1889  OE2 GLU A 121      48.342  79.501  21.485  1.00 61.30           O1-
ATOM   1890  H   GLU A 121      43.507  76.635  23.651  1.00 53.96           H
ATOM   1891  HA  GLU A 121      46.006  75.436  23.220  1.00 56.49           H
ATOM   1892  HB2 GLU A 121      44.983  77.414  22.026  1.00 46.41           H
ATOM   1893  HB3 GLU A 121      45.516  78.407  23.394  1.00 46.41           H
ATOM   1894  HG2 GLU A 121      47.888  77.617  22.962  1.00 58.67           H
ATOM   1895  HG3 GLU A 121      47.293  76.681  21.600  1.00 58.67           H
ATOM   1896  N   GLY A 122      47.066  77.506  25.388  1.00 47.28           N
ATOM   1897  CA  GLY A 122      48.014  77.555  26.503  1.00 40.20           C
ATOM   1898  C   GLY A 122      49.413  77.797  25.997  1.00 37.47           C
ATOM   1899  O   GLY A 122      49.601  78.306  24.894  1.00 50.43           O
ATOM   1900  H   GLY A 122      47.077  78.271  24.730  1.00 56.74           H
ATOM   1901  HA2 GLY A 122      47.732  78.359  27.182  1.00 48.24           H
ATOM   1902  HA3 GLY A 122      48.019  76.633  27.082  1.00 48.24           H
ATOM   1903  N   ASP A 123      50.389  77.505  26.848  1.00 36.30           N
ATOM   1904  CA  ASP A 123      51.746  78.041  26.711  1.00 45.80           C
ATOM   1905  C   ASP A 123      52.848  76.965  26.810  1.00 43.88           C
ATOM   1906  O   ASP A 123      54.035  77.310  26.845  1.00 42.27           O
ATOM   1907  CB  ASP A 123      51.931  79.191  27.727  1.00 40.25           C
ATOM   1908  CG  ASP A 123      51.841  78.759  29.204  1.00 46.95           C
ATOM   1909  OD1 ASP A 123      52.203  79.597  30.053  1.00 47.63           O
ATOM   1910  OD2 ASP A 123      51.447  77.601  29.489  1.00 54.99           O1-
ATOM   1911  H   ASP A 123      50.156  77.079  27.733  1.00 43.56           H
ATOM   1912  HA  ASP A 123      51.849  78.475  25.716  1.00 54.97           H
ATOM   1913  HB2 ASP A 123      52.901  79.663  27.556  1.00 48.30           H
ATOM   1914  HB3 ASP A 123      51.174  79.951  27.534  1.00 48.30           H
ATOM   1915  N   LEU A 124      52.453  75.678  26.841  1.00 42.25           N
ATOM   1916  CA  LEU A 124      53.360  74.536  26.934  1.00 42.06           C
ATOM   1917  C   LEU A 124      53.700  73.994  25.540  1.00 36.20           C
ATOM   1918  O   LEU A 124      52.898  73.337  24.869  1.00 31.55           O
ATOM   1919  CB  LEU A 124      52.759  73.460  27.849  1.00 33.99           C
ATOM   1920  CG  LEU A 124      53.697  72.681  28.803  1.00 37.94           C
ATOM   1921  CD1 LEU A 124      53.349  71.185  28.838  1.00 31.64           C
ATOM   1922  CD2 LEU A 124      55.211  72.827  28.573  1.00 33.45           C
ATOM   1923  H   LEU A 124      51.465  75.474  26.766  1.00 50.70           H
ATOM   1924  HA  LEU A 124      54.262  74.915  27.416  1.00 50.48           H
ATOM   1925  HB2 LEU A 124      52.118  74.014  28.533  1.00 40.79           H
ATOM   1926  HB3 LEU A 124      52.095  72.803  27.290  1.00 40.79           H
ATOM   1927  HG  LEU A 124      53.618  72.893  29.870  1.00 45.53           H
ATOM   1928 HD11 LEU A 124      54.222  70.548  28.814  1.00 37.97           H
ATOM   1929 HD12 LEU A 124      52.832  70.967  29.772  1.00 37.97           H
ATOM   1930 HD13 LEU A 124      52.701  70.899  28.014  1.00 37.97           H
ATOM   1931 HD21 LEU A 124      55.764  71.896  28.683  1.00 40.14           H
ATOM   1932 HD22 LEU A 124      55.424  73.192  27.576  1.00 40.14           H
ATOM   1933 HD23 LEU A 124      55.619  73.528  29.303  1.00 40.14           H
ATOM   1934  N   THR A 125      54.928  74.281  25.129  1.00 39.73           N
ATOM   1935  CA  THR A 125      55.455  73.905  23.823  1.00 41.70           C
ATOM   1936  C   THR A 125      56.182  72.543  23.860  1.00 35.04           C
ATOM   1937  O   THR A 125      56.707  72.182  24.919  1.00 37.12           O
ATOM   1938  CB  THR A 125      56.385  75.012  23.330  1.00 37.39           C
ATOM   1939  OG1 THR A 125      57.585  74.996  24.071  1.00 40.46           O
ATOM   1940  CG2 THR A 125      55.749  76.410  23.336  1.00 43.21           C
ATOM   1941  H   THR A 125      55.544  74.795  25.746  1.00 47.67           H
ATOM   1942  HA  THR A 125      54.623  73.858  23.132  1.00 50.03           H
ATOM   1943  HB  THR A 125      56.619  74.777  22.295  1.00 44.87           H
ATOM   1944  HG1 THR A 125      58.201  75.600  23.645  1.00 48.55           H
ATOM   1945 HG21 THR A 125      55.852  76.850  22.346  1.00 51.86           H
ATOM   1946 HG22 THR A 125      54.687  76.371  23.585  1.00 51.86           H
ATOM   1947 HG23 THR A 125      56.256  77.052  24.059  1.00 51.86           H
ATOM   1948  N   PRO A 126      56.244  71.799  22.728  1.00 27.26           N
ATOM   1949  CA  PRO A 126      57.038  70.594  22.584  1.00 31.21           C
ATOM   1950  C   PRO A 126      58.437  70.706  23.180  1.00 28.43           C
ATOM   1951  O   PRO A 126      58.864  69.806  23.894  1.00 23.96           O
ATOM   1952  CB  PRO A 126      57.079  70.256  21.083  1.00 34.89           C
ATOM   1953  CG  PRO A 126      55.789  70.881  20.564  1.00 42.61           C
ATOM   1954  CD  PRO A 126      55.554  72.076  21.477  1.00 35.04           C
ATOM   1955  HA  PRO A 126      56.503  69.790  23.094  1.00 37.46           H
ATOM   1956  HB2 PRO A 126      57.914  70.794  20.631  1.00 41.87           H
ATOM   1957  HB3 PRO A 126      57.157  69.189  20.863  1.00 41.87           H
ATOM   1958  HG2 PRO A 126      55.826  71.139  19.507  1.00 51.13           H
ATOM   1959  HG3 PRO A 126      54.977  70.180  20.746  1.00 51.13           H
ATOM   1960  HD2 PRO A 126      55.988  72.960  21.013  1.00 42.05           H
ATOM   1961  HD3 PRO A 126      54.485  72.192  21.625  1.00 42.05           H
ATOM   1962  N   ASP A 127      59.148  71.798  22.902  1.00 33.14           N
ATOM   1963  CA  ASP A 127      60.512  71.955  23.361  1.00 27.79           C
ATOM   1964  C   ASP A 127      60.630  71.840  24.888  1.00 37.42           C
ATOM   1965  O   ASP A 127      61.515  71.128  25.365  1.00 40.66           O
ATOM   1966  CB  ASP A 127      61.047  73.280  22.884  1.00 24.03           C
ATOM   1967  CG  ASP A 127      62.510  73.389  23.213  1.00 37.56           C
ATOM   1968  OD1 ASP A 127      62.793  73.767  24.362  1.00 41.64           O
ATOM   1969  OD2 ASP A 127      63.338  73.127  22.314  1.00 41.95           O1-
ATOM   1970  H   ASP A 127      58.744  72.527  22.332  1.00 39.77           H
ATOM   1971  HA  ASP A 127      61.111  71.174  22.891  1.00 33.34           H
ATOM   1972  HB2 ASP A 127      60.932  73.344  21.803  1.00 28.83           H
ATOM   1973  HB3 ASP A 127      60.507  74.090  23.373  1.00 28.83           H
ATOM   1974  N   GLU A 128      59.783  72.525  25.670  1.00 34.64           N
ATOM   1975  CA  GLU A 128      59.943  72.445  27.115  1.00 38.54           C
ATOM   1976  C   GLU A 128      59.227  71.236  27.706  1.00 30.96           C
ATOM   1977  O   GLU A 128      59.604  70.841  28.797  1.00 34.51           O
ATOM   1978  CB  GLU A 128      59.661  73.755  27.851  1.00 39.12           C
ATOM   1979  CG  GLU A 128      58.218  74.216  27.736  1.00 51.62           C
ATOM   1980  CD  GLU A 128      57.906  75.237  28.818  1.00 63.88           C
ATOM   1981  OE1 GLU A 128      57.558  76.375  28.427  1.00 65.91           O
ATOM   1982  OE2 GLU A 128      58.032  74.866  30.011  1.00 57.53           O1-
ATOM   1983  H   GLU A 128      59.023  73.063  25.277  1.00 41.56           H
ATOM   1984  HA  GLU A 128      61.004  72.295  27.313  1.00 46.25           H
ATOM   1985  HB2 GLU A 128      59.831  73.493  28.896  1.00 46.94           H
ATOM   1986  HB3 GLU A 128      60.356  74.556  27.598  1.00 46.94           H
ATOM   1987  HG2 GLU A 128      58.055  74.664  26.754  1.00 61.94           H
ATOM   1988  HG3 GLU A 128      57.576  73.355  27.842  1.00 61.94           H
ATOM   1989  N   VAL A 129      58.285  70.596  27.003  1.00 24.67           N
ATOM   1990  CA  VAL A 129      57.889  69.224  27.308  1.00 25.58           C
ATOM   1991  C   VAL A 129      59.154  68.372  27.461  1.00 28.83           C
ATOM   1992  O   VAL A 129      59.294  67.706  28.485  1.00 23.73           O
ATOM   1993  CB  VAL A 129      56.971  68.669  26.201  1.00 31.57           C
ATOM   1994  CG1 VAL A 129      56.841  67.136  26.224  1.00 19.94           C
ATOM   1995  CG2 VAL A 129      55.571  69.313  26.284  1.00 33.05           C
ATOM   1996  H   VAL A 129      58.002  70.976  26.111  1.00 29.60           H
ATOM   1997  HA  VAL A 129      57.345  69.203  28.253  1.00 30.70           H
ATOM   1998  HB  VAL A 129      57.194  68.829  25.157  1.00 37.88           H
ATOM   1999 HG11 VAL A 129      55.826  66.806  26.053  1.00 23.92           H
ATOM   2000 HG12 VAL A 129      57.465  66.721  25.438  1.00 23.92           H
ATOM   2001 HG13 VAL A 129      57.160  66.725  27.178  1.00 23.92           H
ATOM   2002 HG21 VAL A 129      54.762  68.585  26.263  1.00 39.66           H
ATOM   2003 HG22 VAL A 129      55.478  69.875  27.205  1.00 39.66           H
ATOM   2004 HG23 VAL A 129      55.425  70.006  25.457  1.00 39.66           H
ATOM   2005  N   VAL A 130      60.083  68.412  26.491  1.00 30.12           N
ATOM   2006  CA  VAL A 130      61.303  67.617  26.597  1.00 28.97           C
ATOM   2007  C   VAL A 130      62.221  67.998  27.732  1.00 23.95           C
ATOM   2008  O   VAL A 130      62.718  67.085  28.387  1.00 29.86           O
ATOM   2009  CB  VAL A 130      61.922  67.063  25.303  1.00 26.26           C
ATOM   2010  CG1 VAL A 130      61.464  67.757  24.033  1.00 19.21           C
ATOM   2011  CG2 VAL A 130      63.465  66.942  25.313  1.00 29.12           C
ATOM   2012  H   VAL A 130      59.944  68.998  25.679  1.00 36.15           H
ATOM   2013  HA  VAL A 130      60.898  66.680  26.976  1.00 34.77           H
ATOM   2014  HB  VAL A 130      61.663  66.046  25.024  1.00 31.51           H
ATOM   2015 HG11 VAL A 130      62.281  67.876  23.334  1.00 23.06           H
ATOM   2016 HG12 VAL A 130      60.693  67.163  23.546  1.00 23.06           H
ATOM   2017 HG13 VAL A 130      61.075  68.743  24.244  1.00 23.06           H
ATOM   2018 HG21 VAL A 130      63.918  67.246  24.376  1.00 34.95           H
ATOM   2019 HG22 VAL A 130      63.940  67.538  26.086  1.00 34.95           H
ATOM   2020 HG23 VAL A 130      63.735  65.897  25.471  1.00 34.95           H
ATOM   2021  N   SER A 131      62.391  69.287  28.033  1.00 34.99           N
ATOM   2022  CA  SER A 131      63.110  69.685  29.241  1.00 25.23           C
ATOM   2023  C   SER A 131      62.440  69.202  30.531  1.00 24.59           C
ATOM   2024  O   SER A 131      63.124  68.811  31.463  1.00 31.18           O
ATOM   2025  CB  SER A 131      63.384  71.181  29.262  1.00 35.60           C
ATOM   2026  OG  SER A 131      62.233  71.885  29.653  1.00 43.71           O
ATOM   2027  H   SER A 131      61.985  70.003  27.445  1.00 41.98           H
ATOM   2028  HA  SER A 131      64.092  69.216  29.182  1.00 30.28           H
ATOM   2029  HB2 SER A 131      64.181  71.386  29.978  1.00 42.72           H
ATOM   2030  HB3 SER A 131      63.713  71.506  28.276  1.00 42.72           H
ATOM   2031  HG  SER A 131      61.492  71.571  29.128  1.00 52.45           H
ATOM   2032  N   LEU A 132      61.116  69.224  30.618  1.00 26.31           N
ATOM   2033  CA  LEU A 132      60.448  68.837  31.836  1.00 30.03           C
ATOM   2034  C   LEU A 132      60.575  67.330  32.044  1.00 29.06           C
ATOM   2035  O   LEU A 132      60.889  66.907  33.150  1.00 24.56           O
ATOM   2036  CB  LEU A 132      58.988  69.343  31.912  1.00 26.32           C
ATOM   2037  CG  LEU A 132      58.932  70.877  32.138  1.00 33.83           C
ATOM   2038  CD1 LEU A 132      57.674  71.457  31.443  1.00 35.31           C
ATOM   2039  CD2 LEU A 132      58.911  71.302  33.629  1.00 43.36           C
ATOM   2040  H   LEU A 132      60.562  69.509  29.824  1.00 31.57           H
ATOM   2041  HA  LEU A 132      60.975  69.314  32.662  1.00 36.03           H
ATOM   2042  HB2 LEU A 132      58.412  69.032  31.045  1.00 31.58           H
ATOM   2043  HB3 LEU A 132      58.556  68.855  32.787  1.00 31.58           H
ATOM   2044  HG  LEU A 132      59.683  71.518  31.671  1.00 40.59           H
ATOM   2045 HD11 LEU A 132      57.138  72.165  32.070  1.00 42.37           H
ATOM   2046 HD12 LEU A 132      57.958  71.996  30.536  1.00 42.37           H
ATOM   2047 HD13 LEU A 132      56.970  70.667  31.164  1.00 42.37           H
ATOM   2048 HD21 LEU A 132      58.138  72.028  33.865  1.00 52.03           H
ATOM   2049 HD22 LEU A 132      58.788  70.448  34.291  1.00 52.03           H
ATOM   2050 HD23 LEU A 132      59.872  71.765  33.859  1.00 52.03           H
ATOM   2051  N   VAL A 133      60.345  66.519  31.001  1.00 28.24           N
ATOM   2052  CA  VAL A 133      60.468  65.059  31.093  1.00 30.95           C
ATOM   2053  C   VAL A 133      61.885  64.735  31.544  1.00 26.27           C
ATOM   2054  O   VAL A 133      62.038  63.933  32.462  1.00 29.51           O
ATOM   2055  CB  VAL A 133      60.163  64.371  29.742  1.00 34.05           C
ATOM   2056  CG1 VAL A 133      60.501  62.864  29.771  1.00 28.33           C
ATOM   2057  CG2 VAL A 133      58.679  64.515  29.346  1.00 21.76           C
ATOM   2058  H   VAL A 133      60.135  66.928  30.100  1.00 33.88           H
ATOM   2059  HA  VAL A 133      59.763  64.687  31.838  1.00 37.14           H
ATOM   2060  HB  VAL A 133      60.689  64.724  28.854  1.00 40.86           H
ATOM   2061 HG11 VAL A 133      59.719  62.238  29.355  1.00 34.00           H
ATOM   2062 HG12 VAL A 133      61.400  62.694  29.178  1.00 34.00           H
ATOM   2063 HG13 VAL A 133      60.676  62.517  30.787  1.00 34.00           H
ATOM   2064 HG21 VAL A 133      58.207  63.576  29.069  1.00 26.11           H
ATOM   2065 HG22 VAL A 133      58.112  64.919  30.177  1.00 26.11           H
ATOM   2066 HG23 VAL A 133      58.596  65.189  28.494  1.00 26.11           H
ATOM   2067  N   ASN A 134      62.903  65.368  30.939  1.00 19.29           N
ATOM   2068  CA  ASN A 134      64.255  64.974  31.242  1.00 29.53           C
ATOM   2069  C   ASN A 134      64.767  65.431  32.622  1.00 36.86           C
ATOM   2070  O   ASN A 134      65.556  64.696  33.204  1.00 40.12           O
ATOM   2071  CB  ASN A 134      65.149  65.047  29.992  1.00 42.64           C
ATOM   2072  CG  ASN A 134      65.531  66.390  29.508  1.00 41.11           C
ATOM   2073  OD1 ASN A 134      65.642  67.306  30.311  1.00 59.77           O
ATOM   2074  ND2 ASN A 134      65.807  66.471  28.210  1.00 25.64           N
ATOM   2075  H   ASN A 134      62.739  66.046  30.206  1.00 23.15           H
ATOM   2076  HA  ASN A 134      64.192  63.892  31.370  1.00 35.43           H
ATOM   2077  HB2 ASN A 134      66.085  64.553  30.204  1.00 51.17           H
ATOM   2078  HB3 ASN A 134      64.668  64.510  29.180  1.00 51.17           H
ATOM   2079 HD21 ASN A 134      66.142  67.343  27.824  1.00 30.76           H
ATOM   2080 HD22 ASN A 134      65.700  65.651  27.639  1.00 30.76           H
ATOM   2081  N   GLN A 135      64.211  66.488  33.233  1.00 31.54           N
ATOM   2082  CA  GLN A 135      64.360  66.738  34.666  1.00 40.51           C
ATOM   2083  C   GLN A 135      63.760  65.623  35.528  1.00 37.03           C
ATOM   2084  O   GLN A 135      64.422  65.135  36.448  1.00 36.07           O
ATOM   2085  CB  GLN A 135      63.656  68.028  35.088  1.00 44.71           C
ATOM   2086  CG  GLN A 135      64.299  69.311  34.566  1.00 55.36           C
ATOM   2087  CD  GLN A 135      63.424  70.522  34.910  1.00 59.39           C
ATOM   2088  OE1 GLN A 135      62.679  70.520  35.898  1.00 61.78           O
ATOM   2089  NE2 GLN A 135      63.508  71.555  34.072  1.00 54.44           N
ATOM   2090  H   GLN A 135      63.557  67.064  32.722  1.00 37.85           H
ATOM   2091  HA  GLN A 135      65.424  66.837  34.896  1.00 48.62           H
ATOM   2092  HB2 GLN A 135      62.636  67.981  34.710  1.00 53.65           H
ATOM   2093  HB3 GLN A 135      63.630  68.081  36.171  1.00 53.65           H
ATOM   2094  HG2 GLN A 135      65.290  69.432  35.006  1.00 66.43           H
ATOM   2095  HG3 GLN A 135      64.429  69.248  33.489  1.00 66.43           H
ATOM   2096 HE21 GLN A 135      64.117  71.504  33.268  1.00 65.33           H
ATOM   2097 HE22 GLN A 135      62.941  72.374  34.234  1.00 65.33           H
ATOM   2098  N   GLY A 136      62.503  65.250  35.254  1.00 32.32           N
ATOM   2099  CA  GLY A 136      61.825  64.175  35.973  1.00 34.81           C
ATOM   2100  C   GLY A 136      62.623  62.867  35.969  1.00 39.18           C
ATOM   2101  O   GLY A 136      62.781  62.248  37.021  1.00 28.98           O
ATOM   2102  H   GLY A 136      62.025  65.684  34.475  1.00 38.79           H
ATOM   2103  HA2 GLY A 136      61.653  64.485  37.003  1.00 41.78           H
ATOM   2104  HA3 GLY A 136      60.865  64.006  35.501  1.00 41.78           H
ATOM   2105  N   LEU A 137      63.148  62.488  34.789  1.00 34.79           N
ATOM   2106  CA  LEU A 137      63.935  61.288  34.597  1.00 31.23           C
ATOM   2107  C   LEU A 137      65.263  61.367  35.329  1.00 36.81           C
ATOM   2108  O   LEU A 137      65.642  60.375  35.944  1.00 28.45           O
ATOM   2109  CB  LEU A 137      64.247  61.075  33.121  1.00 28.69           C
ATOM   2110  CG  LEU A 137      63.083  60.745  32.192  1.00 26.71           C
ATOM   2111  CD1 LEU A 137      62.299  59.496  32.634  1.00 24.26           C
ATOM   2112  CD2 LEU A 137      63.637  60.625  30.749  1.00 30.67           C
ATOM   2113  H   LEU A 137      62.987  63.074  33.982  1.00 41.74           H
ATOM   2114  HA  LEU A 137      63.386  60.425  34.970  1.00 37.47           H
ATOM   2115  HB2 LEU A 137      64.696  61.992  32.747  1.00 34.43           H
ATOM   2116  HB3 LEU A 137      64.998  60.292  33.023  1.00 34.43           H
ATOM   2117  HG  LEU A 137      62.298  61.479  32.113  1.00 32.05           H
ATOM   2118 HD11 LEU A 137      62.143  58.795  31.810  1.00 29.11           H
ATOM   2119 HD12 LEU A 137      62.829  58.953  33.426  1.00 29.11           H
ATOM   2120 HD13 LEU A 137      61.310  59.786  33.008  1.00 29.11           H
ATOM   2121 HD21 LEU A 137      63.348  59.690  30.283  1.00 36.81           H
ATOM   2122 HD22 LEU A 137      63.286  61.453  30.145  1.00 36.81           H
ATOM   2123 HD23 LEU A 137      64.721  60.651  30.754  1.00 36.81           H
ATOM   2124  N   GLN A 138      65.976  62.498  35.219  1.00 27.43           N
ATOM   2125  CA  GLN A 138      67.253  62.681  35.891  1.00 32.37           C
ATOM   2126  C   GLN A 138      67.126  62.630  37.425  1.00 35.25           C
ATOM   2127  O   GLN A 138      67.990  62.028  38.042  1.00 31.23           O
ATOM   2128  CB  GLN A 138      67.925  63.963  35.430  1.00 27.67           C
ATOM   2129  CG  GLN A 138      68.497  63.788  34.023  1.00 35.95           C
ATOM   2130  CD  GLN A 138      68.995  65.097  33.409  1.00 35.69           C
ATOM   2131  OE1 GLN A 138      68.307  66.119  33.385  1.00 43.05           O
ATOM   2132  NE2 GLN A 138      70.218  65.076  32.900  1.00 40.71           N
ATOM   2133  H   GLN A 138      65.603  63.268  34.682  1.00 32.92           H
ATOM   2134  HA  GLN A 138      67.901  61.858  35.590  1.00 38.85           H
ATOM   2135  HB2 GLN A 138      67.161  64.742  35.427  1.00 33.20           H
ATOM   2136  HB3 GLN A 138      68.726  64.252  36.110  1.00 33.20           H
ATOM   2137  HG2 GLN A 138      69.311  63.070  34.084  1.00 43.14           H
ATOM   2138  HG3 GLN A 138      67.737  63.372  33.366  1.00 43.14           H
ATOM   2139 HE21 GLN A 138      70.758  64.223  32.916  1.00 48.85           H
ATOM   2140 HE22 GLN A 138      70.598  65.931  32.522  1.00 48.85           H
ATOM   2141  N   GLU A 139      66.080  63.211  38.023  1.00 24.01           N
ATOM   2142  CA  GLU A 139      65.771  63.100  39.450  1.00 33.91           C
ATOM   2143  C   GLU A 139      65.443  61.663  39.881  1.00 38.53           C
ATOM   2144  O   GLU A 139      65.899  61.234  40.940  1.00 34.33           O
ATOM   2145  CB  GLU A 139      64.585  64.016  39.818  1.00 33.13           C
ATOM   2146  CG  GLU A 139      65.046  65.446  40.079  1.00 40.88           C
ATOM   2147  CD  GLU A 139      63.906  66.467  40.100  1.00 51.11           C
ATOM   2148  OE1 GLU A 139      62.715  66.078  40.160  1.00 36.51           O
ATOM   2149  OE2 GLU A 139      64.264  67.665  39.998  1.00 62.14           O1-
ATOM   2150  H   GLU A 139      65.394  63.680  37.448  1.00 28.82           H
ATOM   2151  HA  GLU A 139      66.641  63.434  40.015  1.00 40.70           H
ATOM   2152  HB2 GLU A 139      63.924  64.019  38.949  1.00 39.76           H
ATOM   2153  HB3 GLU A 139      64.022  63.664  40.683  1.00 39.76           H
ATOM   2154  HG2 GLU A 139      65.565  65.479  41.040  1.00 49.05           H
ATOM   2155  HG3 GLU A 139      65.749  65.743  39.299  1.00 49.05           H
ATOM   2156  N   GLY A 140      64.645  60.931  39.091  1.00 25.76           N
ATOM   2157  CA  GLY A 140      64.344  59.526  39.339  1.00 24.40           C
ATOM   2158  C   GLY A 140      65.587  58.637  39.280  1.00 26.48           C
ATOM   2159  O   GLY A 140      65.719  57.707  40.072  1.00 23.87           O
ATOM   2160  H   GLY A 140      64.237  61.360  38.273  1.00 30.91           H
ATOM   2161  HA2 GLY A 140      63.861  59.418  40.309  1.00 29.28           H
ATOM   2162  HA3 GLY A 140      63.649  59.198  38.573  1.00 29.28           H
ATOM   2163  N   GLU A 141      66.506  58.946  38.362  1.00 22.73           N
ATOM   2164  CA  GLU A 141      67.755  58.240  38.205  1.00 28.84           C
ATOM   2165  C   GLU A 141      68.538  58.359  39.490  1.00 29.10           C
ATOM   2166  O   GLU A 141      69.003  57.333  39.975  1.00 32.25           O
ATOM   2167  CB  GLU A 141      68.569  58.769  37.006  1.00 27.87           C
ATOM   2168  CG  GLU A 141      69.951  58.108  36.953  1.00 22.35           C
ATOM   2169  CD  GLU A 141      70.696  58.205  35.637  1.00 37.57           C
ATOM   2170  OE1 GLU A 141      70.038  58.335  34.583  1.00 37.63           O
ATOM   2171  OE2 GLU A 141      71.943  58.088  35.700  1.00 50.59           O1-
ATOM   2172  H   GLU A 141      66.354  59.749  37.773  1.00 27.27           H
ATOM   2173  HA  GLU A 141      67.529  57.190  38.030  1.00 34.61           H
ATOM   2174  HB2 GLU A 141      67.999  58.441  36.138  1.00 33.45           H
ATOM   2175  HB3 GLU A 141      68.665  59.850  36.975  1.00 33.45           H
ATOM   2176  HG2 GLU A 141      70.572  58.558  37.723  1.00 26.82           H
ATOM   2177  HG3 GLU A 141      69.860  57.052  37.187  1.00 26.82           H
ATOM   2178  N   ARG A 142      68.659  59.593  40.017  1.00 34.71           N
ATOM   2179  CA  ARG A 142      69.364  59.886  41.268  1.00 36.88           C
ATOM   2180  C   ARG A 142      68.713  59.260  42.473  1.00 26.07           C
ATOM   2181  O   ARG A 142      69.460  58.833  43.333  1.00 34.52           O
ATOM   2182  CB  ARG A 142      69.576  61.391  41.505  1.00 29.36           C
ATOM   2183  CG  ARG A 142      70.855  61.917  40.832  1.00 62.33           C
ATOM   2184  CD  ARG A 142      71.064  61.326  39.421  1.00 66.81           C
ATOM   2185  NE  ARG A 142      72.288  61.774  38.732  1.00 65.33           N
ATOM   2186  CZ  ARG A 142      72.344  62.096  37.428  1.00 75.52           C
ATOM   2187  NH1 ARG A 142      73.547  62.271  36.875  1.00 79.32           N
ATOM   2188  NH2 ARG A 142      71.239  62.236  36.671  1.00 63.12           N1+
ATOM   2189  H   ARG A 142      68.200  60.363  39.550  1.00 41.65           H
ATOM   2190  HA  ARG A 142      70.346  59.414  41.224  1.00 44.26           H
ATOM   2191  HB2 ARG A 142      68.707  61.931  41.128  1.00 35.23           H
ATOM   2192  HB3 ARG A 142      69.665  61.589  42.574  1.00 35.23           H
ATOM   2193  HG2 ARG A 142      70.861  63.006  40.840  1.00 74.80           H
ATOM   2194  HG3 ARG A 142      71.698  61.571  41.435  1.00 74.80           H
ATOM   2195  HD2 ARG A 142      71.120  60.240  39.467  1.00 80.17           H
ATOM   2196  HD3 ARG A 142      70.193  61.597  38.832  1.00 80.17           H
ATOM   2197  HE  ARG A 142      73.156  61.691  39.240  1.00 78.39           H
ATOM   2198 HH11 ARG A 142      74.377  62.153  37.435  1.00 95.18           H
ATOM   2199 HH12 ARG A 142      73.621  62.497  35.894  1.00 95.18           H
ATOM   2200 HH21 ARG A 142      70.324  62.116  37.085  1.00 75.75           H
ATOM   2201 HH22 ARG A 142      71.320  62.464  35.690  1.00 75.75           H
ATOM   2202  N   ASP A 143      67.391  59.216  42.547  1.00 27.93           N
ATOM   2203  CA  ASP A 143      66.697  58.743  43.738  1.00 31.48           C
ATOM   2204  C   ASP A 143      66.502  57.219  43.762  1.00 25.77           C
ATOM   2205  O   ASP A 143      66.407  56.653  44.846  1.00 35.00           O
ATOM   2206  CB  ASP A 143      65.365  59.483  43.919  1.00 30.32           C
ATOM   2207  CG  ASP A 143      65.514  60.998  44.117  1.00 26.52           C
ATOM   2208  OD1 ASP A 143      64.457  61.648  44.248  1.00 27.20           O
ATOM   2209  OD2 ASP A 143      66.648  61.514  44.112  1.00 28.08           O1-
ATOM   2210  H   ASP A 143      66.846  59.678  41.834  1.00 33.52           H
ATOM   2211  HA  ASP A 143      67.306  59.003  44.602  1.00 37.78           H
ATOM   2212  HB2 ASP A 143      64.735  59.294  43.048  1.00 36.38           H
ATOM   2213  HB3 ASP A 143      64.851  59.073  44.786  1.00 36.38           H
ATOM   2214  N   PHE A 144      66.425  56.547  42.608  1.00 27.81           N
ATOM   2215  CA  PHE A 144      66.037  55.139  42.539  1.00 21.74           C
ATOM   2216  C   PHE A 144      67.099  54.223  41.946  1.00 17.42           C
ATOM   2217  O   PHE A 144      66.916  53.001  41.940  1.00 22.53           O
ATOM   2218  CB  PHE A 144      64.697  54.974  41.814  1.00 25.11           C
ATOM   2219  CG  PHE A 144      63.606  55.904  42.253  1.00 20.99           C
ATOM   2220  CD1 PHE A 144      63.043  56.824  41.359  1.00 29.21           C
ATOM   2221  CD2 PHE A 144      63.128  55.822  43.558  1.00 28.03           C
ATOM   2222  CE1 PHE A 144      61.984  57.644  41.755  1.00 31.51           C
ATOM   2223  CE2 PHE A 144      62.062  56.634  43.959  1.00 37.03           C
ATOM   2224  CZ  PHE A 144      61.479  57.534  43.056  1.00 44.51           C
ATOM   2225  H   PHE A 144      66.510  57.056  41.739  1.00 33.37           H
ATOM   2226  HA  PHE A 144      65.874  54.782  43.554  1.00 26.09           H
ATOM   2227  HB2 PHE A 144      64.862  55.105  40.747  1.00 30.13           H
ATOM   2228  HB3 PHE A 144      64.349  53.955  41.973  1.00 30.13           H
ATOM   2229  HD1 PHE A 144      63.397  56.892  40.351  1.00 35.05           H
ATOM   2230  HD2 PHE A 144      63.571  55.129  44.254  1.00 33.64           H
ATOM   2231  HE1 PHE A 144      61.546  58.345  41.060  1.00 37.81           H
ATOM   2232  HE2 PHE A 144      61.685  56.562  44.968  1.00 44.43           H
ATOM   2233  HZ  PHE A 144      60.643  58.145  43.363  1.00 53.41           H
ATOM   2234  N   GLY A 145      68.200  54.793  41.456  1.00 21.72           N
ATOM   2235  CA  GLY A 145      69.339  54.038  40.935  1.00 25.70           C
ATOM   2236  C   GLY A 145      69.026  53.179  39.699  1.00 27.00           C
ATOM   2237  O   GLY A 145      69.533  52.066  39.556  1.00 25.74           O
ATOM   2238  H   GLY A 145      68.287  55.798  41.512  1.00 26.06           H
ATOM   2239  HA2 GLY A 145      70.111  54.758  40.663  1.00 30.84           H
ATOM   2240  HA3 GLY A 145      69.741  53.400  41.720  1.00 30.84           H
ATOM   2241  N   VAL A 146      68.234  53.730  38.784  1.00 28.86           N
ATOM   2242  CA  VAL A 146      68.013  53.197  37.456  1.00 22.41           C
ATOM   2243  C   VAL A 146      68.548  54.223  36.471  1.00 24.18           C
ATOM   2244  O   VAL A 146      68.181  55.394  36.540  1.00 24.70           O
ATOM   2245  CB  VAL A 146      66.522  52.965  37.210  1.00 22.29           C
ATOM   2246  CG1 VAL A 146      66.290  52.343  35.818  1.00 30.06           C
ATOM   2247  CG2 VAL A 146      65.853  52.077  38.261  1.00 19.96           C
ATOM   2248  H   VAL A 146      67.867  54.655  38.967  1.00 34.64           H
ATOM   2249  HA  VAL A 146      68.552  52.258  37.331  1.00 26.90           H
ATOM   2250  HB  VAL A 146      65.893  53.850  37.192  1.00 26.75           H
ATOM   2251 HG11 VAL A 146      65.627  51.480  35.828  1.00 36.07           H
ATOM   2252 HG12 VAL A 146      65.841  53.104  35.185  1.00 36.07           H
ATOM   2253 HG13 VAL A 146      67.232  52.034  35.365  1.00 36.07           H
ATOM   2254 HG21 VAL A 146      65.243  51.286  37.835  1.00 23.95           H
ATOM   2255 HG22 VAL A 146      66.593  51.628  38.919  1.00 23.95           H
ATOM   2256 HG23 VAL A 146      65.196  52.703  38.858  1.00 23.95           H
ATOM   2257  N   LYS A 147      69.396  53.776  35.541  1.00 18.80           N
ATOM   2258  CA  LYS A 147      69.921  54.618  34.480  1.00 21.16           C
ATOM   2259  C   LYS A 147      68.874  54.726  33.349  1.00 26.21           C
ATOM   2260  O   LYS A 147      68.364  53.706  32.887  1.00 21.86           O
ATOM   2261  CB  LYS A 147      71.220  54.016  34.011  1.00 23.01           C
ATOM   2262  CG  LYS A 147      71.954  54.965  33.058  1.00 16.65           C
ATOM   2263  CD  LYS A 147      73.207  54.194  32.683  1.00 21.80           C
ATOM   2264  CE  LYS A 147      74.069  54.876  31.636  1.00 38.71           C
ATOM   2265  NZ  LYS A 147      74.693  56.054  32.216  1.00 35.21           N1+
ATOM   2266  H   LYS A 147      69.604  52.787  35.506  1.00 22.56           H
ATOM   2267  HA  LYS A 147      70.141  55.605  34.889  1.00 25.40           H
ATOM   2268  HB2 LYS A 147      71.853  53.840  34.880  1.00 27.62           H
ATOM   2269  HB3 LYS A 147      71.023  53.048  33.551  1.00 27.62           H
ATOM   2270  HG2 LYS A 147      71.354  55.154  32.168  1.00 19.97           H
ATOM   2271  HG3 LYS A 147      72.191  55.908  33.546  1.00 19.97           H
ATOM   2272  HD2 LYS A 147      73.807  54.008  33.576  1.00 26.16           H
ATOM   2273  HD3 LYS A 147      72.909  53.232  32.267  1.00 26.16           H
ATOM   2274  HE2 LYS A 147      74.849  54.186  31.306  1.00 46.45           H
ATOM   2275  HE3 LYS A 147      73.457  55.157  30.778  1.00 46.45           H
ATOM   2276  HZ1 LYS A 147      75.306  56.480  31.534  1.00 42.25           H
ATOM   2277  HZ2 LYS A 147      73.990  56.713  32.524  1.00 42.25           H
ATOM   2278  HZ3 LYS A 147      75.255  55.772  33.010  1.00 42.25           H
ATOM   2279  N   VAL A 148      68.514  55.955  32.980  1.00 20.87           N
ATOM   2280  CA  VAL A 148      67.410  56.249  32.092  1.00 20.36           C
ATOM   2281  C   VAL A 148      67.907  57.132  30.963  1.00 18.68           C
ATOM   2282  O   VAL A 148      68.542  58.154  31.185  1.00 20.56           O
ATOM   2283  CB  VAL A 148      66.233  56.924  32.819  1.00 32.40           C
ATOM   2284  CG1 VAL A 148      65.019  57.060  31.842  1.00 26.40           C
ATOM   2285  CG2 VAL A 148      65.784  56.145  34.082  1.00 32.26           C
ATOM   2286  H   VAL A 148      68.950  56.742  33.444  1.00 25.05           H
ATOM   2287  HA  VAL A 148      67.045  55.316  31.678  1.00 24.43           H
ATOM   2288  HB  VAL A 148      66.360  57.943  33.195  1.00 38.88           H
ATOM   2289 HG11 VAL A 148      64.085  56.698  32.267  1.00 31.68           H
ATOM   2290 HG12 VAL A 148      64.885  58.105  31.568  1.00 31.68           H
ATOM   2291 HG13 VAL A 148      65.185  56.488  30.932  1.00 31.68           H
ATOM   2292 HG21 VAL A 148      64.706  56.001  34.134  1.00 38.71           H
ATOM   2293 HG22 VAL A 148      66.247  55.161  34.126  1.00 38.71           H
ATOM   2294 HG23 VAL A 148      66.094  56.709  34.962  1.00 38.71           H
ATOM   2295  N   ARG A 149      67.583  56.741  29.735  1.00 21.25           N
ATOM   2296  CA  ARG A 149      67.676  57.601  28.568  1.00 19.21           C
ATOM   2297  C   ARG A 149      66.330  57.636  27.879  1.00 18.84           C
ATOM   2298  O   ARG A 149      65.429  56.869  28.189  1.00 14.07           O
ATOM   2299  CB  ARG A 149      68.767  57.132  27.609  1.00 24.66           C
ATOM   2300  CG  ARG A 149      70.172  57.137  28.199  1.00 22.98           C
ATOM   2301  CD  ARG A 149      70.640  58.581  28.365  1.00 24.29           C
ATOM   2302  NE  ARG A 149      72.088  58.644  28.444  1.00 41.51           N
ATOM   2303  CZ  ARG A 149      72.855  58.602  29.530  1.00 52.85           C
ATOM   2304  NH1 ARG A 149      74.174  58.534  29.297  1.00 49.33           N
ATOM   2305  NH2 ARG A 149      72.330  58.622  30.766  1.00 29.60           N1+
ATOM   2306  H   ARG A 149      67.091  55.862  29.625  1.00 25.49           H
ATOM   2307  HA  ARG A 149      67.899  58.622  28.873  1.00 23.05           H
ATOM   2308  HB2 ARG A 149      68.534  56.118  27.282  1.00 29.59           H
ATOM   2309  HB3 ARG A 149      68.749  57.788  26.743  1.00 29.59           H
ATOM   2310  HG2 ARG A 149      70.231  56.581  29.133  1.00 27.58           H
ATOM   2311  HG3 ARG A 149      70.822  56.655  27.468  1.00 27.58           H
ATOM   2312  HD2 ARG A 149      70.369  59.146  27.481  1.00 29.15           H
ATOM   2313  HD3 ARG A 149      70.175  59.038  29.237  1.00 29.15           H
ATOM   2314  HE  ARG A 149      72.571  58.652  27.556  1.00 49.82           H
ATOM   2315 HH11 ARG A 149      74.516  58.529  28.345  1.00 59.20           H
ATOM   2316 HH12 ARG A 149      74.846  58.491  30.053  1.00 59.20           H
ATOM   2317 HH21 ARG A 149      71.331  58.662  30.900  1.00 35.52           H
ATOM   2318 HH22 ARG A 149      72.944  58.601  31.568  1.00 35.52           H
ATOM   2319  N   SER A 150      66.190  58.580  26.960  1.00 21.18           N
ATOM   2320  CA  SER A 150      64.948  58.804  26.261  1.00 23.86           C
ATOM   2321  C   SER A 150      65.085  58.838  24.735  1.00 19.95           C
ATOM   2322  O   SER A 150      66.113  59.225  24.183  1.00 15.73           O
ATOM   2323  CB  SER A 150      64.232  59.998  26.862  1.00 17.62           C
ATOM   2324  OG  SER A 150      64.894  61.172  26.508  1.00 18.59           O
ATOM   2325  H   SER A 150      66.965  59.203  26.780  1.00 25.42           H
ATOM   2326  HA  SER A 150      64.325  57.946  26.466  1.00 28.63           H
ATOM   2327  HB2 SER A 150      63.223  60.035  26.453  1.00 21.15           H
ATOM   2328  HB3 SER A 150      64.178  59.901  27.942  1.00 21.15           H
ATOM   2329  HG  SER A 150      65.640  61.290  27.102  1.00 22.30           H
ATOM   2330  N   ILE A 151      64.006  58.409  24.081  1.00 14.23           N
ATOM   2331  CA  ILE A 151      63.815  58.312  22.638  1.00 18.94           C
ATOM   2332  C   ILE A 151      62.664  59.281  22.317  1.00 16.24           C
ATOM   2333  O   ILE A 151      61.652  59.214  23.006  1.00 18.16           O
ATOM   2334  CB  ILE A 151      63.450  56.872  22.172  1.00 15.06           C
ATOM   2335  CG1 ILE A 151      64.197  55.696  22.858  1.00 14.13           C
ATOM   2336  CG2 ILE A 151      63.497  56.848  20.635  1.00 13.14           C
ATOM   2337  CD1 ILE A 151      65.605  55.451  22.436  1.00 13.70           C
ATOM   2338  H   ILE A 151      63.213  58.130  24.640  1.00 17.07           H
ATOM   2339  HA  ILE A 151      64.729  58.625  22.134  1.00 22.73           H
ATOM   2340  HB  ILE A 151      62.425  56.829  22.510  1.00 18.07           H
ATOM   2341 HG12 ILE A 151      64.400  56.094  23.842  1.00 16.95           H
ATOM   2342 HG13 ILE A 151      63.610  54.794  23.036  1.00 16.95           H
ATOM   2343 HG21 ILE A 151      64.150  56.072  20.245  1.00 15.77           H
ATOM   2344 HG22 ILE A 151      62.482  56.645  20.314  1.00 15.77           H
ATOM   2345 HG23 ILE A 151      63.799  57.794  20.206  1.00 15.77           H
ATOM   2346 HD11 ILE A 151      66.144  55.003  23.259  1.00 16.44           H
ATOM   2347 HD12 ILE A 151      65.633  54.783  21.576  1.00 16.44           H
ATOM   2348 HD13 ILE A 151      66.079  56.408  22.241  1.00 16.44           H
ATOM   2349  N   LEU A 152      62.763  60.149  21.302  1.00 19.60           N
ATOM   2350  CA  LEU A 152      61.622  60.990  20.896  1.00 14.28           C
ATOM   2351  C   LEU A 152      60.937  60.409  19.673  1.00 14.06           C
ATOM   2352  O   LEU A 152      61.571  60.254  18.641  1.00 20.65           O
ATOM   2353  CB  LEU A 152      61.962  62.458  20.681  1.00 19.21           C
ATOM   2354  CG  LEU A 152      62.726  63.095  21.855  1.00 16.85           C
ATOM   2355  CD1 LEU A 152      63.337  64.423  21.320  1.00 20.98           C
ATOM   2356  CD2 LEU A 152      61.882  63.405  23.092  1.00 18.45           C
ATOM   2357  H   LEU A 152      63.593  60.150  20.722  1.00 23.53           H
ATOM   2358  HA  LEU A 152      60.894  61.002  21.705  1.00 17.13           H
ATOM   2359  HB2 LEU A 152      62.507  62.602  19.751  1.00 23.05           H
ATOM   2360  HB3 LEU A 152      60.990  62.945  20.591  1.00 23.05           H
ATOM   2361  HG  LEU A 152      63.635  62.631  22.239  1.00 20.22           H
ATOM   2362 HD11 LEU A 152      63.160  65.269  21.983  1.00 25.17           H
ATOM   2363 HD12 LEU A 152      64.415  64.325  21.206  1.00 25.17           H
ATOM   2364 HD13 LEU A 152      62.921  64.696  20.349  1.00 25.17           H
ATOM   2365 HD21 LEU A 152      62.036  64.407  23.477  1.00 22.14           H
ATOM   2366 HD22 LEU A 152      60.822  63.284  22.877  1.00 22.14           H
ATOM   2367 HD23 LEU A 152      62.163  62.694  23.866  1.00 22.14           H
ATOM   2368  N   CYS A 153      59.646  60.076  19.785  1.00 23.69           N
ATOM   2369  CA  CYS A 153      58.816  59.581  18.689  1.00 22.23           C
ATOM   2370  C   CYS A 153      58.391  60.697  17.738  1.00 15.36           C
ATOM   2371  O   CYS A 153      57.726  61.644  18.151  1.00 18.67           O
ATOM   2372  CB  CYS A 153      57.535  58.932  19.210  1.00 16.71           C
ATOM   2373  SG  CYS A 153      57.904  57.672  20.388  1.00 19.47           S
ATOM   2374  H   CYS A 153      59.188  60.199  20.677  1.00 28.43           H
ATOM   2375  HA  CYS A 153      59.371  58.821  18.141  1.00 26.68           H
ATOM   2376  HB2 CYS A 153      56.901  59.679  19.688  1.00 20.05           H
ATOM   2377  HB3 CYS A 153      56.997  58.491  18.369  1.00 20.05           H
ATOM   2378  HG  CYS A 153      58.573  56.866  19.558  1.00 23.37           H
ATOM   2379  N   CYS A 154      58.666  60.468  16.456  1.00 21.44           N
ATOM   2380  CA  CYS A 154      57.910  61.011  15.345  1.00 19.49           C
ATOM   2381  C   CYS A 154      56.584  60.188  15.226  1.00 12.55           C
ATOM   2382  O   CYS A 154      56.481  59.051  15.605  1.00 15.80           O
ATOM   2383  CB  CYS A 154      58.533  60.789  13.992  1.00 12.23           C
ATOM   2384  SG  CYS A 154      60.084  61.706  13.795  1.00 14.24           S
ATOM   2385  H   CYS A 154      59.171  59.630  16.290  1.00 25.73           H
ATOM   2386  HA  CYS A 154      57.699  62.094  15.525  1.00 23.39           H
ATOM   2387  HB2 CYS A 154      58.700  59.709  13.830  1.00 14.68           H
ATOM   2388  HB3 CYS A 154      57.848  61.129  13.194  1.00 14.68           H
ATOM   2389  HG  CYS A 154      60.577  61.118  12.690  1.00 17.08           H
ATOM   2390  N   MET A 155      55.554  60.829  14.527  1.00 18.61           N
ATOM   2391  CA  MET A 155      54.201  60.249  14.429  1.00 14.54           C
ATOM   2392  C   MET A 155      53.899  60.138  12.903  1.00 14.34           C
ATOM   2393  O   MET A 155      54.008  61.077  12.143  1.00 18.78           O
ATOM   2394  CB  MET A 155      53.153  61.117  15.139  1.00 17.21           C
ATOM   2395  CG  MET A 155      53.315  61.202  16.648  1.00 15.39           C
ATOM   2396  SD  MET A 155      53.061  59.627  17.513  1.00 17.03           S
ATOM   2397  CE  MET A 155      51.631  58.899  16.716  1.00 27.64           C
ATOM   2398  H   MET A 155      55.626  61.807  14.250  1.00 22.34           H
ATOM   2399  HA  MET A 155      54.219  59.237  14.920  1.00 17.45           H
ATOM   2400  HB2 MET A 155      53.180  62.144  14.717  1.00 20.65           H
ATOM   2401  HB3 MET A 155      52.141  60.722  14.894  1.00 20.65           H
ATOM   2402  HG2 MET A 155      54.332  61.536  16.939  1.00 18.47           H
ATOM   2403  HG3 MET A 155      52.616  61.947  17.065  1.00 18.47           H
ATOM   2404  HE1 MET A 155      51.500  57.874  17.119  1.00 33.17           H
ATOM   2405  HE2 MET A 155      50.696  59.427  16.941  1.00 33.17           H
ATOM   2406  HE3 MET A 155      51.748  58.793  15.630  1.00 33.17           H
ATOM   2407  N   ARG A 156      53.539  58.925  12.485  1.00 14.97           N
ATOM   2408  CA  ARG A 156      53.310  58.495  11.089  1.00 19.09           C
ATOM   2409  C   ARG A 156      52.386  59.435  10.335  1.00 21.50           C
ATOM   2410  O   ARG A 156      52.723  59.818   9.216  1.00 23.35           O
ATOM   2411  CB  ARG A 156      52.659  57.113  11.049  1.00 17.83           C
ATOM   2412  CG  ARG A 156      53.529  55.965  11.569  1.00 17.03           C
ATOM   2413  CD  ARG A 156      54.037  55.146  10.416  1.00 14.68           C
ATOM   2414  NE  ARG A 156      54.882  54.008  10.798  1.00 15.14           N
ATOM   2415  CZ  ARG A 156      55.745  53.398   9.979  1.00 15.91           C
ATOM   2416  NH1 ARG A 156      55.862  53.768   8.704  1.00 26.53           N
ATOM   2417  NH2 ARG A 156      56.508  52.411  10.430  1.00 26.68           N1+
ATOM   2418  H   ARG A 156      53.453  58.202  13.192  1.00 17.96           H
ATOM   2419  HA  ARG A 156      54.255  58.434  10.552  1.00 22.91           H
ATOM   2420  HB2 ARG A 156      51.822  57.206  11.737  1.00 21.40           H
ATOM   2421  HB3 ARG A 156      52.232  56.876  10.074  1.00 21.40           H
ATOM   2422  HG2 ARG A 156      54.316  56.298  12.241  1.00 20.43           H
ATOM   2423  HG3 ARG A 156      52.874  55.278  12.096  1.00 20.43           H
ATOM   2424  HD2 ARG A 156      53.167  54.762   9.891  1.00 17.61           H
ATOM   2425  HD3 ARG A 156      54.593  55.813   9.755  1.00 17.61           H
ATOM   2426  HE  ARG A 156      54.834  53.698  11.759  1.00 18.17           H
ATOM   2427 HH11 ARG A 156      55.279  54.505   8.338  1.00 31.83           H
ATOM   2428 HH12 ARG A 156      56.511  53.292   8.093  1.00 31.83           H
ATOM   2429 HH21 ARG A 156      56.442  52.124  11.398  1.00 32.02           H
ATOM   2430 HH22 ARG A 156      57.138  51.937   9.800  1.00 32.02           H
ATOM   2431  N   HIS A 157      51.261  59.816  10.953  1.00 17.33           N
ATOM   2432  CA  HIS A 157      50.201  60.588  10.328  1.00 21.74           C
ATOM   2433  C   HIS A 157      50.565  62.069  10.238  1.00 24.72           C
ATOM   2434  O   HIS A 157      49.834  62.843   9.624  1.00 22.12           O
ATOM   2435  CB  HIS A 157      48.882  60.384  11.079  1.00 22.99           C
ATOM   2436  CG  HIS A 157      48.882  60.911  12.504  1.00 30.06           C
ATOM   2437  ND1 HIS A 157      49.544  60.329  13.586  1.00 25.67           N
ATOM   2438  CD2 HIS A 157      48.225  62.030  12.933  1.00 22.91           C
ATOM   2439  CE1 HIS A 157      49.192  61.069  14.647  1.00 29.20           C
ATOM   2440  NE2 HIS A 157      48.412  62.101  14.283  1.00 29.16           N
ATOM   2441  H   HIS A 157      51.105  59.523  11.907  1.00 20.79           H
ATOM   2442  HA  HIS A 157      50.049  60.199   9.320  1.00 26.09           H
ATOM   2443  HB2 HIS A 157      48.632  59.323  11.085  1.00 27.59           H
ATOM   2444  HB3 HIS A 157      48.090  60.885  10.523  1.00 27.59           H
ATOM   2445  HD2 HIS A 157      47.630  62.705  12.335  1.00 27.49           H
ATOM   2446  HE1 HIS A 157      49.398  60.803  15.673  1.00 35.04           H
ATOM   2447  HE2 HIS A 157      47.945  62.739  14.913  1.00 34.99           H
ATOM   2448  N   GLN A 158      51.673  62.447  10.881  1.00 25.40           N
ATOM   2449  CA  GLN A 158      52.003  63.813  11.151  1.00 16.08           C
ATOM   2450  C   GLN A 158      53.463  64.114  10.789  1.00 21.74           C
ATOM   2451  O   GLN A 158      54.220  64.624  11.620  1.00 21.51           O
ATOM   2452  CB  GLN A 158      51.611  64.066  12.603  1.00 25.89           C
ATOM   2453  CG  GLN A 158      51.221  65.523  12.764  1.00 36.90           C
ATOM   2454  CD  GLN A 158      49.888  65.823  12.102  1.00 30.28           C
ATOM   2455  OE1 GLN A 158      48.890  65.168  12.369  1.00 36.22           O
ATOM   2456  NE2 GLN A 158      49.860  66.825  11.245  1.00 37.00           N
ATOM   2457  H   GLN A 158      52.206  61.742  11.373  1.00 30.48           H
ATOM   2458  HA  GLN A 158      51.381  64.437  10.518  1.00 19.29           H
ATOM   2459  HB2 GLN A 158      50.776  63.440  12.925  1.00 31.07           H
ATOM   2460  HB3 GLN A 158      52.464  63.842  13.242  1.00 31.07           H
ATOM   2461  HG2 GLN A 158      51.077  65.695  13.822  1.00 44.28           H
ATOM   2462  HG3 GLN A 158      52.013  66.175  12.390  1.00 44.28           H
ATOM   2463 HE21 GLN A 158      50.693  67.364  11.067  1.00 44.40           H
ATOM   2464 HE22 GLN A 158      48.981  67.077  10.823  1.00 44.40           H
ATOM   2465  N   PRO A 159      53.863  63.872   9.524  1.00 17.46           N
ATOM   2466  CA  PRO A 159      55.202  64.134   8.995  1.00 18.29           C
ATOM   2467  C   PRO A 159      55.716  65.552   9.174  1.00 17.56           C
ATOM   2468  O   PRO A 159      56.921  65.703   9.145  1.00 21.56           O
ATOM   2469  CB  PRO A 159      55.180  63.750   7.524  1.00 18.09           C
ATOM   2470  CG  PRO A 159      53.722  63.796   7.148  1.00 13.26           C
ATOM   2471  CD  PRO A 159      53.007  63.436   8.446  1.00 16.53           C
ATOM   2472  HA  PRO A 159      55.923  63.503   9.491  1.00 21.95           H
ATOM   2473  HB2 PRO A 159      55.797  64.376   6.883  1.00 21.71           H
ATOM   2474  HB3 PRO A 159      55.508  62.714   7.454  1.00 21.71           H
ATOM   2475  HG2 PRO A 159      53.475  64.829   6.912  1.00 15.91           H
ATOM   2476  HG3 PRO A 159      53.465  63.155   6.307  1.00 15.91           H
ATOM   2477  HD2 PRO A 159      52.038  63.927   8.475  1.00 19.84           H
ATOM   2478  HD3 PRO A 159      52.891  62.355   8.501  1.00 19.84           H
ATOM   2479  N   SER A 160      54.869  66.570   9.365  1.00 27.30           N
ATOM   2480  CA  SER A 160      55.319  67.952   9.613  1.00 33.16           C
ATOM   2481  C   SER A 160      56.050  68.121  10.952  1.00 25.46           C
ATOM   2482  O   SER A 160      56.942  68.965  11.057  1.00 30.24           O
ATOM   2483  CB  SER A 160      54.131  68.917   9.502  1.00 33.17           C
ATOM   2484  OG  SER A 160      53.192  68.683  10.535  1.00 37.10           O
ATOM   2485  H   SER A 160      53.873  66.393   9.382  1.00 32.76           H
ATOM   2486  HA  SER A 160      56.016  68.221   8.818  1.00 39.79           H
ATOM   2487  HB2 SER A 160      54.499  69.939   9.577  1.00 39.81           H
ATOM   2488  HB3 SER A 160      53.648  68.791   8.536  1.00 39.81           H
ATOM   2489  HG  SER A 160      52.449  69.280  10.410  1.00 44.52           H
ATOM   2490  N   TRP A 161      55.711  67.299  11.953  1.00 20.70           N
ATOM   2491  CA  TRP A 161      56.386  67.339  13.255  1.00 29.46           C
ATOM   2492  C   TRP A 161      57.811  66.773  13.255  1.00 21.71           C
ATOM   2493  O   TRP A 161      58.526  66.989  14.227  1.00 22.22           O
ATOM   2494  CB  TRP A 161      55.540  66.619  14.315  1.00 28.80           C
ATOM   2495  CG  TRP A 161      54.185  67.181  14.609  1.00 32.11           C
ATOM   2496  CD1 TRP A 161      53.675  68.374  14.210  1.00 26.07           C
ATOM   2497  CD2 TRP A 161      53.138  66.558  15.391  1.00 28.16           C
ATOM   2498  NE1 TRP A 161      52.382  68.509  14.661  1.00 25.79           N
ATOM   2499  CE2 TRP A 161      52.010  67.436  15.429  1.00 28.99           C
ATOM   2500  CE3 TRP A 161      53.037  65.330  16.067  1.00 20.29           C
ATOM   2501  CZ2 TRP A 161      50.825  67.100  16.090  1.00 23.19           C
ATOM   2502  CZ3 TRP A 161      51.854  64.982  16.728  1.00 25.53           C
ATOM   2503  CH2 TRP A 161      50.751  65.856  16.740  1.00 24.37           C
ATOM   2504  H   TRP A 161      54.971  66.624  11.820  1.00 24.84           H
ATOM   2505  HA  TRP A 161      56.467  68.383  13.565  1.00 35.35           H
ATOM   2506  HB2 TRP A 161      55.423  65.577  14.019  1.00 34.56           H
ATOM   2507  HB3 TRP A 161      56.088  66.609  15.258  1.00 34.56           H
ATOM   2508  HD1 TRP A 161      54.196  69.111  13.615  1.00 31.28           H
ATOM   2509  HE1 TRP A 161      51.793  69.299  14.435  1.00 30.95           H
ATOM   2510  HE3 TRP A 161      53.875  64.654  16.083  1.00 24.35           H
ATOM   2511  HZ2 TRP A 161      49.985  67.779  16.086  1.00 27.83           H
ATOM   2512  HZ3 TRP A 161      51.793  64.038  17.243  1.00 30.63           H
ATOM   2513  HH2 TRP A 161      49.844  65.569  17.255  1.00 29.24           H
ATOM   2514  N   SER A 162      58.192  65.991  12.241  1.00 18.15           N
ATOM   2515  CA  SER A 162      59.377  65.136  12.326  1.00 20.28           C
ATOM   2516  C   SER A 162      60.678  65.937  12.345  1.00 31.66           C
ATOM   2517  O   SER A 162      61.621  65.537  13.025  1.00 26.59           O
ATOM   2518  CB  SER A 162      59.381  64.201  11.125  1.00 20.26           C
ATOM   2519  OG  SER A 162      58.309  63.338  11.290  1.00 16.48           O
ATOM   2520  H   SER A 162      57.558  65.842  11.471  1.00 21.78           H
ATOM   2521  HA  SER A 162      59.334  64.526  13.229  1.00 24.34           H
ATOM   2522  HB2 SER A 162      59.298  64.766  10.195  1.00 24.31           H
ATOM   2523  HB3 SER A 162      60.293  63.611  11.111  1.00 24.31           H
ATOM   2524  HG  SER A 162      57.770  63.410  10.500  1.00 19.78           H
ATOM   2525  N   SER A 163      60.735  67.036  11.588  1.00 18.62           N
ATOM   2526  CA  SER A 163      61.875  67.932  11.597  1.00 25.19           C
ATOM   2527  C   SER A 163      62.047  68.590  12.979  1.00 20.64           C
ATOM   2528  O   SER A 163      63.181  68.744  13.417  1.00 29.36           O
ATOM   2529  CB  SER A 163      61.806  68.942  10.432  1.00 30.93           C
ATOM   2530  OG  SER A 163      60.813  69.930  10.648  1.00 44.97           O
ATOM   2531  H   SER A 163      59.932  67.283  11.030  1.00 22.35           H
ATOM   2532  HA  SER A 163      62.756  67.323  11.399  1.00 30.23           H
ATOM   2533  HB2 SER A 163      62.773  69.436  10.351  1.00 37.12           H
ATOM   2534  HB3 SER A 163      61.614  68.428   9.491  1.00 37.12           H
ATOM   2535  HG  SER A 163      59.946  69.523  10.595  1.00 53.97           H
ATOM   2536  N   GLU A 164      60.966  68.929  13.700  1.00 19.89           N
ATOM   2537  CA  GLU A 164      61.080  69.379  15.081  1.00 18.48           C
ATOM   2538  C   GLU A 164      61.630  68.283  16.011  1.00 27.18           C
ATOM   2539  O   GLU A 164      62.439  68.608  16.887  1.00 29.16           O
ATOM   2540  CB  GLU A 164      59.775  69.892  15.700  1.00 26.53           C
ATOM   2541  CG  GLU A 164      59.080  71.057  14.996  1.00 38.30           C
ATOM   2542  CD  GLU A 164      57.725  71.338  15.658  1.00 41.12           C
ATOM   2543  OE1 GLU A 164      57.688  71.420  16.905  1.00 37.32           O
ATOM   2544  OE2 GLU A 164      56.728  71.413  14.909  1.00 55.03           O1-
ATOM   2545  H   GLU A 164      60.041  68.806  13.316  1.00 23.87           H
ATOM   2546  HA  GLU A 164      61.769  70.220  15.084  1.00 22.17           H
ATOM   2547  HB2 GLU A 164      59.085  69.052  15.712  1.00 31.83           H
ATOM   2548  HB3 GLU A 164      59.967  70.178  16.737  1.00 31.83           H
ATOM   2549  HG2 GLU A 164      59.710  71.944  15.062  1.00 45.96           H
ATOM   2550  HG3 GLU A 164      58.920  70.804  13.946  1.00 45.96           H
ATOM   2551  N   VAL A 165      61.182  67.021  15.858  1.00 16.33           N
ATOM   2552  CA  VAL A 165      61.613  65.911  16.718  1.00 17.08           C
ATOM   2553  C   VAL A 165      63.120  65.740  16.589  1.00 16.97           C
ATOM   2554  O   VAL A 165      63.799  65.572  17.590  1.00 18.80           O
ATOM   2555  CB  VAL A 165      60.893  64.586  16.374  1.00 18.63           C
ATOM   2556  CG1 VAL A 165      61.396  63.384  17.206  1.00 22.48           C
ATOM   2557  CG2 VAL A 165      59.370  64.713  16.569  1.00 16.38           C
ATOM   2558  H   VAL A 165      60.532  66.816  15.114  1.00 19.60           H
ATOM   2559  HA  VAL A 165      61.369  66.154  17.757  1.00 20.50           H
ATOM   2560  HB  VAL A 165      60.994  64.240  15.348  1.00 22.36           H
ATOM   2561 HG11 VAL A 165      60.599  62.816  17.684  1.00 26.97           H
ATOM   2562 HG12 VAL A 165      61.931  62.699  16.559  1.00 26.97           H
ATOM   2563 HG13 VAL A 165      62.073  63.716  17.986  1.00 26.97           H
ATOM   2564 HG21 VAL A 165      58.943  63.928  17.190  1.00 19.66           H
ATOM   2565 HG22 VAL A 165      59.130  65.657  17.053  1.00 19.66           H
ATOM   2566 HG23 VAL A 165      58.871  64.690  15.600  1.00 19.66           H
ATOM   2567  N   VAL A 166      63.657  65.787  15.372  1.00 19.78           N
ATOM   2568  CA  VAL A 166      65.077  65.562  15.166  1.00 24.40           C
ATOM   2569  C   VAL A 166      65.900  66.732  15.692  1.00 18.62           C
ATOM   2570  O   VAL A 166      66.959  66.508  16.256  1.00 21.03           O
ATOM   2571  CB  VAL A 166      65.411  65.158  13.708  1.00 20.49           C
ATOM   2572  CG1 VAL A 166      66.754  64.403  13.641  1.00 22.42           C
ATOM   2573  CG2 VAL A 166      65.431  66.305  12.682  1.00 23.16           C
ATOM   2574  H   VAL A 166      63.068  66.028  14.590  1.00 23.73           H
ATOM   2575  HA  VAL A 166      65.287  64.696  15.794  1.00 29.28           H
ATOM   2576  HB  VAL A 166      64.773  64.437  13.227  1.00 24.58           H
ATOM   2577 HG11 VAL A 166      67.412  64.763  12.858  1.00 26.90           H
ATOM   2578 HG12 VAL A 166      67.301  64.542  14.571  1.00 26.90           H
ATOM   2579 HG13 VAL A 166      66.567  63.343  13.489  1.00 26.90           H
ATOM   2580 HG21 VAL A 166      66.299  66.266  12.024  1.00 27.79           H
ATOM   2581 HG22 VAL A 166      64.526  66.273  12.072  1.00 27.79           H
ATOM   2582 HG23 VAL A 166      65.481  67.274  13.168  1.00 27.79           H
ATOM   2583  N   GLU A 167      65.416  67.963  15.541  1.00 22.33           N
ATOM   2584  CA  GLU A 167      66.057  69.116  16.152  1.00 21.41           C
ATOM   2585  C   GLU A 167      66.028  69.009  17.667  1.00 19.02           C
ATOM   2586  O   GLU A 167      67.036  69.296  18.297  1.00 22.04           O
ATOM   2587  CB  GLU A 167      65.454  70.444  15.665  1.00 19.66           C
ATOM   2588  CG  GLU A 167      65.881  70.750  14.219  1.00 33.35           C
ATOM   2589  CD  GLU A 167      67.404  70.798  14.048  1.00 40.75           C
ATOM   2590  OE1 GLU A 167      68.059  71.591  14.762  1.00 43.64           O
ATOM   2591  OE2 GLU A 167      67.904  70.034  13.199  1.00 37.91           O1-
ATOM   2592  H   GLU A 167      64.531  68.106  15.070  1.00 26.80           H
ATOM   2593  HA  GLU A 167      67.101  69.089  15.851  1.00 25.70           H
ATOM   2594  HB2 GLU A 167      64.369  70.415  15.753  1.00 23.60           H
ATOM   2595  HB3 GLU A 167      65.829  71.245  16.303  1.00 23.60           H
ATOM   2596  HG2 GLU A 167      65.472  69.997  13.549  1.00 40.02           H
ATOM   2597  HG3 GLU A 167      65.473  71.718  13.934  1.00 40.02           H
ATOM   2598  N   LEU A 168      64.917  68.563  18.266  1.00 25.96           N
ATOM   2599  CA  LEU A 168      64.885  68.264  19.683  1.00 24.23           C
ATOM   2600  C   LEU A 168      65.890  67.172  20.067  1.00 28.53           C
ATOM   2601  O   LEU A 168      66.507  67.320  21.116  1.00 32.95           O
ATOM   2602  CB  LEU A 168      63.479  67.917  20.153  1.00 24.62           C
ATOM   2603  CG  LEU A 168      62.523  69.049  20.585  1.00 30.82           C
ATOM   2604  CD1 LEU A 168      63.008  70.481  20.336  1.00 28.70           C
ATOM   2605  CD2 LEU A 168      61.108  68.864  19.965  1.00 32.98           C
ATOM   2606  H   LEU A 168      64.097  68.353  17.717  1.00 31.15           H
ATOM   2607  HA  LEU A 168      65.215  69.147  20.224  1.00 29.08           H
ATOM   2608  HB2 LEU A 168      63.017  67.222  19.456  1.00 29.54           H
ATOM   2609  HB3 LEU A 168      63.644  67.363  21.078  1.00 29.54           H
ATOM   2610  HG  LEU A 168      62.233  69.116  21.628  1.00 36.98           H
ATOM   2611 HD11 LEU A 168      62.219  71.134  19.968  1.00 34.44           H
ATOM   2612 HD12 LEU A 168      63.368  70.882  21.279  1.00 34.44           H
ATOM   2613 HD13 LEU A 168      63.807  70.541  19.606  1.00 34.44           H
ATOM   2614 HD21 LEU A 168      60.692  69.788  19.567  1.00 39.58           H
ATOM   2615 HD22 LEU A 168      61.112  68.142  19.149  1.00 39.58           H
ATOM   2616 HD23 LEU A 168      60.424  68.494  20.731  1.00 39.58           H
ATOM   2617  N   CYS A 169      66.073  66.108  19.267  1.00 26.43           N
ATOM   2618  CA  CYS A 169      67.047  65.074  19.573  1.00 27.68           C
ATOM   2619  C   CYS A 169      68.448  65.674  19.670  1.00 23.36           C
ATOM   2620  O   CYS A 169      69.175  65.408  20.619  1.00 21.33           O
ATOM   2621  CB  CYS A 169      67.013  63.897  18.601  1.00 23.31           C
ATOM   2622  SG  CYS A 169      65.456  62.963  18.663  1.00 19.32           S
ATOM   2623  H   CYS A 169      65.527  66.018  18.421  1.00 31.72           H
ATOM   2624  HA  CYS A 169      66.788  64.688  20.541  1.00 33.22           H
ATOM   2625  HB2 CYS A 169      67.219  64.233  17.588  1.00 27.98           H
ATOM   2626  HB3 CYS A 169      67.807  63.232  18.915  1.00 27.98           H
ATOM   2627  HG  CYS A 169      64.552  63.667  18.307  1.00 23.18           H
ATOM   2628  N   LYS A 170      68.826  66.507  18.706  1.00 25.81           N
ATOM   2629  CA  LYS A 170      70.133  67.156  18.677  1.00 30.18           C
ATOM   2630  C   LYS A 170      70.352  68.112  19.859  1.00 28.17           C
ATOM   2631  O   LYS A 170      71.410  68.073  20.479  1.00 29.53           O
ATOM   2632  CB  LYS A 170      70.307  67.902  17.360  1.00 20.09           C
ATOM   2633  CG  LYS A 170      70.418  66.980  16.135  1.00 23.17           C
ATOM   2634  CD  LYS A 170      69.974  67.692  14.853  1.00 31.23           C
ATOM   2635  CE  LYS A 170      71.091  68.661  14.470  1.00 41.06           C
ATOM   2636  NZ  LYS A 170      70.729  69.456  13.285  1.00 47.66           N1+
ATOM   2637  H   LYS A 170      68.167  66.729  17.970  1.00 30.97           H
ATOM   2638  HA  LYS A 170      70.899  66.381  18.732  1.00 36.22           H
ATOM   2639  HB2 LYS A 170      69.434  68.545  17.256  1.00 24.11           H
ATOM   2640  HB3 LYS A 170      71.190  68.536  17.404  1.00 24.11           H
ATOM   2641  HG2 LYS A 170      71.411  66.543  16.049  1.00 27.81           H
ATOM   2642  HG3 LYS A 170      69.704  66.166  16.259  1.00 27.81           H
ATOM   2643  HD2 LYS A 170      69.841  66.962  14.054  1.00 37.48           H
ATOM   2644  HD3 LYS A 170      69.037  68.227  15.005  1.00 37.48           H
ATOM   2645  HE2 LYS A 170      71.261  69.340  15.307  1.00 49.27           H
ATOM   2646  HE3 LYS A 170      72.009  68.102  14.280  1.00 49.27           H
ATOM   2647  HZ1 LYS A 170      71.401  70.193  13.116  1.00 57.20           H
ATOM   2648  HZ2 LYS A 170      70.661  68.854  12.473  1.00 57.20           H
ATOM   2649  HZ3 LYS A 170      69.814  69.873  13.426  1.00 57.20           H
ATOM   2650  N   LYS A 171      69.368  68.966  20.145  1.00 24.84           N
ATOM   2651  CA  LYS A 171      69.422  69.987  21.176  1.00 25.84           C
ATOM   2652  C   LYS A 171      69.707  69.378  22.543  1.00 35.71           C
ATOM   2653  O   LYS A 171      70.521  69.922  23.288  1.00 37.61           O
ATOM   2654  CB  LYS A 171      68.100  70.774  21.204  1.00 27.14           C
ATOM   2655  CG  LYS A 171      68.104  71.880  22.279  1.00 33.69           C
ATOM   2656  CD  LYS A 171      66.977  72.915  22.130  1.00 30.87           C
ATOM   2657  CE  LYS A 171      66.779  73.653  23.456  1.00 28.68           C
ATOM   2658  NZ  LYS A 171      65.578  74.509  23.461  1.00 40.38           N1+
ATOM   2659  H   LYS A 171      68.523  68.912  19.593  1.00 29.80           H
ATOM   2660  HA  LYS A 171      70.229  70.676  20.932  1.00 31.01           H
ATOM   2661  HB2 LYS A 171      68.009  71.251  20.229  1.00 32.57           H
ATOM   2662  HB3 LYS A 171      67.243  70.113  21.348  1.00 32.57           H
ATOM   2663  HG2 LYS A 171      67.995  71.377  23.242  1.00 40.42           H
ATOM   2664  HG3 LYS A 171      69.055  72.413  22.269  1.00 40.42           H
ATOM   2665  HD2 LYS A 171      67.173  73.604  21.309  1.00 37.05           H
ATOM   2666  HD3 LYS A 171      66.053  72.369  21.930  1.00 37.05           H
ATOM   2667  HE2 LYS A 171      66.688  72.925  24.263  1.00 34.41           H
ATOM   2668  HE3 LYS A 171      67.661  74.270  23.637  1.00 34.41           H
ATOM   2669  HZ1 LYS A 171      65.545  75.076  24.296  1.00 48.46           H
ATOM   2670  HZ2 LYS A 171      65.557  75.092  22.638  1.00 48.46           H
ATOM   2671  HZ3 LYS A 171      64.750  73.920  23.449  1.00 48.46           H
ATOM   2672  N   TYR A 172      69.005  68.286  22.864  1.00 35.59           N
ATOM   2673  CA  TYR A 172      69.000  67.637  24.175  1.00 27.81           C
ATOM   2674  C   TYR A 172      69.829  66.366  24.172  1.00 21.33           C
ATOM   2675  O   TYR A 172      69.579  65.498  25.002  1.00 35.62           O
ATOM   2676  CB  TYR A 172      67.551  67.398  24.614  1.00 27.92           C
ATOM   2677  CG  TYR A 172      66.766  68.651  24.876  1.00 30.89           C
ATOM   2678  CD1 TYR A 172      66.963  69.327  26.090  1.00 31.35           C
ATOM   2679  CD2 TYR A 172      65.804  69.110  23.963  1.00 33.68           C
ATOM   2680  CE1 TYR A 172      66.250  70.504  26.371  1.00 29.38           C
ATOM   2681  CE2 TYR A 172      65.037  70.255  24.265  1.00 42.32           C
ATOM   2682  CZ  TYR A 172      65.298  70.988  25.452  1.00 46.86           C
ATOM   2683  OH  TYR A 172      64.661  72.163  25.717  1.00 48.18           O
ATOM   2684  H   TYR A 172      68.387  67.905  22.162  1.00 42.71           H
ATOM   2685  HA  TYR A 172      69.446  68.306  24.911  1.00 33.37           H
ATOM   2686  HB2 TYR A 172      67.044  66.810  23.851  1.00 33.51           H
ATOM   2687  HB3 TYR A 172      67.553  66.829  25.543  1.00 33.51           H
ATOM   2688  HD1 TYR A 172      67.686  68.953  26.801  1.00 37.62           H
ATOM   2689  HD2 TYR A 172      65.613  68.565  23.054  1.00 40.42           H
ATOM   2690  HE1 TYR A 172      66.428  71.042  27.290  1.00 35.26           H
ATOM   2691  HE2 TYR A 172      64.276  70.597  23.575  1.00 50.79           H
ATOM   2692  HH  TYR A 172      63.906  72.337  25.146  1.00 57.82           H
ATOM   2693  N   ARG A 173      70.809  66.233  23.257  1.00 32.09           N
ATOM   2694  CA  ARG A 173      71.540  64.972  23.100  1.00 30.62           C
ATOM   2695  C   ARG A 173      72.405  64.622  24.309  1.00 28.51           C
ATOM   2696  O   ARG A 173      72.958  65.494  24.973  1.00 29.46           O
ATOM   2697  CB  ARG A 173      72.392  64.905  21.835  1.00 24.61           C
ATOM   2698  CG  ARG A 173      73.589  65.859  21.868  1.00 32.26           C
ATOM   2699  CD  ARG A 173      74.123  66.112  20.472  1.00 37.21           C
ATOM   2700  NE  ARG A 173      74.465  64.814  19.886  1.00 35.26           N
ATOM   2701  CZ  ARG A 173      74.268  64.484  18.604  1.00 41.11           C
ATOM   2702  NH1 ARG A 173      74.011  65.409  17.684  1.00 28.26           N
ATOM   2703  NH2 ARG A 173      74.327  63.204  18.246  1.00 33.12           N1+
ATOM   2704  H   ARG A 173      70.982  66.976  22.594  1.00 38.51           H
ATOM   2705  HA  ARG A 173      70.777  64.207  22.984  1.00 36.74           H
ATOM   2706  HB2 ARG A 173      72.739  63.884  21.672  1.00 29.53           H
ATOM   2707  HB3 ARG A 173      71.748  65.176  21.000  1.00 29.53           H
ATOM   2708  HG2 ARG A 173      73.268  66.825  22.253  1.00 38.71           H
ATOM   2709  HG3 ARG A 173      74.375  65.459  22.507  1.00 38.71           H
ATOM   2710  HD2 ARG A 173      73.366  66.621  19.877  1.00 44.65           H
ATOM   2711  HD3 ARG A 173      75.012  66.742  20.530  1.00 44.65           H
ATOM   2712  HE  ARG A 173      74.680  64.076  20.541  1.00 42.32           H
ATOM   2713 HH11 ARG A 173      73.975  66.380  17.950  1.00 33.91           H
ATOM   2714 HH12 ARG A 173      73.874  65.122  16.723  1.00 33.91           H
ATOM   2715 HH21 ARG A 173      74.516  62.489  18.933  1.00 39.74           H
ATOM   2716 HH22 ARG A 173      74.181  62.943  17.281  1.00 39.74           H
ATOM   2717  N   GLU A 174      72.532  63.315  24.540  1.00 41.72           N
ATOM   2718  CA  GLU A 174      73.012  62.689  25.775  1.00 51.58           C
ATOM   2719  C   GLU A 174      71.993  62.794  26.935  1.00 48.39           C
ATOM   2720  O   GLU A 174      71.769  61.822  27.655  1.00 60.12           O
ATOM   2721  CB  GLU A 174      74.425  63.169  26.238  1.00 68.61           C
ATOM   2722  CG  GLU A 174      75.517  63.617  25.234  1.00 60.39           C
ATOM   2723  CD  GLU A 174      76.360  64.785  25.805  1.00 64.44           C
ATOM   2724  OE1 GLU A 174      75.833  65.931  25.841  1.00 47.48           O
ATOM   2725  OE2 GLU A 174      77.527  64.517  26.172  1.00 66.45           O1-
ATOM   2726  H   GLU A 174      72.083  62.688  23.886  1.00 50.07           H
ATOM   2727  HA  GLU A 174      73.099  61.637  25.517  1.00 61.89           H
ATOM   2728  HB2 GLU A 174      74.144  64.105  26.710  1.00 82.33           H
ATOM   2729  HB3 GLU A 174      74.842  62.570  27.048  1.00 82.33           H
ATOM   2730  HG2 GLU A 174      76.142  62.761  24.979  1.00 72.46           H
ATOM   2731  HG3 GLU A 174      75.066  63.981  24.314  1.00 72.46           H
ATOM   2732  N   GLN A 175      71.458  64.005  27.168  1.00 56.15           N
ATOM   2733  CA  GLN A 175      70.965  64.473  28.457  1.00 39.61           C
ATOM   2734  C   GLN A 175      69.500  64.901  28.360  1.00 38.42           C
ATOM   2735  O   GLN A 175      69.171  66.073  28.445  1.00 39.51           O
ATOM   2736  CB  GLN A 175      71.954  65.511  29.032  1.00 45.17           C
ATOM   2737  CG  GLN A 175      72.663  66.465  28.065  1.00 47.90           C
ATOM   2738  CD  GLN A 175      71.722  67.508  27.430  1.00 71.99           C
ATOM   2739  OE1 GLN A 175      70.839  68.079  28.085  1.00 60.25           O
ATOM   2740  NE2 GLN A 175      71.947  67.806  26.145  1.00 67.03           N
ATOM   2741  H   GLN A 175      71.656  64.734  26.494  1.00 67.38           H
ATOM   2742  HA  GLN A 175      70.994  63.651  29.170  1.00 47.54           H
ATOM   2743  HB2 GLN A 175      71.474  66.074  29.831  1.00 54.20           H
ATOM   2744  HB3 GLN A 175      72.756  64.927  29.487  1.00 54.20           H
ATOM   2745  HG2 GLN A 175      73.440  66.994  28.618  1.00 57.49           H
ATOM   2746  HG3 GLN A 175      73.186  65.915  27.297  1.00 57.49           H
ATOM   2747 HE21 GLN A 175      72.674  67.311  25.641  1.00 80.44           H
ATOM   2748 HE22 GLN A 175      71.376  68.494  25.680  1.00 80.44           H
ATOM   2749  N   THR A 176      68.562  63.966  28.193  1.00 35.06           N
ATOM   2750  CA  THR A 176      68.733  62.510  28.283  1.00 26.44           C
ATOM   2751  C   THR A 176      68.604  61.779  26.936  1.00 30.81           C
ATOM   2752  O   THR A 176      68.550  60.553  26.915  1.00 26.57           O
ATOM   2753  CB  THR A 176      67.710  61.947  29.268  1.00 26.42           C
ATOM   2754  OG1 THR A 176      66.447  62.260  28.744  1.00 24.70           O
ATOM   2755  CG2 THR A 176      67.842  62.487  30.693  1.00 28.56           C
ATOM   2756  H   THR A 176      67.610  64.291  28.112  1.00 42.08           H
ATOM   2757  HA  THR A 176      69.694  62.256  28.710  1.00 31.72           H
ATOM   2758  HB  THR A 176      67.793  60.862  29.312  1.00 31.71           H
ATOM   2759  HG1 THR A 176      65.769  61.951  29.350  1.00 29.64           H
ATOM   2760 HG21 THR A 176      66.899  62.861  31.080  1.00 34.27           H
ATOM   2761 HG22 THR A 176      68.154  61.674  31.338  1.00 34.27           H
ATOM   2762 HG23 THR A 176      68.595  63.272  30.742  1.00 34.27           H
ATOM   2763  N   VAL A 177      68.476  62.488  25.814  1.00 28.20           N
ATOM   2764  CA  VAL A 177      67.918  61.902  24.628  1.00 25.49           C
ATOM   2765  C   VAL A 177      68.973  61.345  23.703  1.00 18.00           C
ATOM   2766  O   VAL A 177      69.907  62.019  23.317  1.00 22.17           O
ATOM   2767  CB  VAL A 177      66.867  62.796  23.890  1.00 32.11           C
ATOM   2768  CG1 VAL A 177      66.150  63.828  24.815  1.00 25.74           C
ATOM   2769  CG2 VAL A 177      66.845  63.013  22.523  1.00 28.53           C
ATOM   2770  H   VAL A 177      68.576  63.492  25.838  1.00 33.83           H
ATOM   2771  HA  VAL A 177      67.416  61.018  25.003  1.00 30.59           H
ATOM   2772  HB  VAL A 177      65.871  62.367  23.759  1.00 38.54           H
ATOM   2773 HG11 VAL A 177      65.846  64.659  24.184  1.00 30.89           H
ATOM   2774 HG12 VAL A 177      65.263  63.515  25.358  1.00 30.89           H
ATOM   2775 HG13 VAL A 177      66.858  64.226  25.534  1.00 30.89           H
ATOM   2776 HG21 VAL A 177      66.468  64.015  22.362  1.00 34.24           H
ATOM   2777 HG22 VAL A 177      67.879  63.018  22.192  1.00 34.24           H
ATOM   2778 HG23 VAL A 177      66.285  62.328  21.886  1.00 34.24           H
ATOM   2779  N   VAL A 178      68.790  60.084  23.339  1.00 23.79           N
ATOM   2780  CA  VAL A 178      69.725  59.277  22.575  1.00 16.83           C
ATOM   2781  C   VAL A 178      69.220  58.880  21.182  1.00 16.88           C
ATOM   2782  O   VAL A 178      70.037  58.428  20.387  1.00 18.18           O
ATOM   2783  CB  VAL A 178      70.125  58.019  23.376  1.00 19.94           C
ATOM   2784  CG1 VAL A 178      70.960  58.389  24.620  1.00 19.02           C
ATOM   2785  CG2 VAL A 178      68.893  57.153  23.779  1.00 25.96           C
ATOM   2786  H   VAL A 178      67.988  59.602  23.721  1.00 28.54           H
ATOM   2787  HA  VAL A 178      70.635  59.858  22.422  1.00 20.19           H
ATOM   2788  HB  VAL A 178      70.782  57.301  22.891  1.00 23.93           H
ATOM   2789 HG11 VAL A 178      70.575  57.930  25.520  1.00 22.82           H
ATOM   2790 HG12 VAL A 178      71.985  58.043  24.488  1.00 22.82           H
ATOM   2791 HG13 VAL A 178      70.984  59.467  24.784  1.00 22.82           H
ATOM   2792 HG21 VAL A 178      68.913  56.833  24.815  1.00 31.15           H
ATOM   2793 HG22 VAL A 178      67.958  57.678  23.612  1.00 31.15           H
ATOM   2794 HG23 VAL A 178      68.856  56.260  23.167  1.00 31.15           H
ATOM   2795  N   ALA A 179      67.923  58.970  20.871  1.00 19.47           N
ATOM   2796  CA  ALA A 179      67.410  58.449  19.604  1.00 19.59           C
ATOM   2797  C   ALA A 179      66.102  59.094  19.145  1.00 15.93           C
ATOM   2798  O   ALA A 179      65.344  59.687  19.915  1.00 17.24           O
ATOM   2799  CB  ALA A 179      67.301  56.924  19.668  1.00 17.65           C
ATOM   2800  H   ALA A 179      67.264  59.340  21.538  1.00 23.37           H
ATOM   2801  HA  ALA A 179      68.141  58.686  18.837  1.00 23.51           H
ATOM   2802  HB1 ALA A 179      67.135  56.501  18.682  1.00 21.18           H
ATOM   2803  HB2 ALA A 179      68.212  56.503  20.084  1.00 21.18           H
ATOM   2804  HB3 ALA A 179      66.453  56.658  20.268  1.00 21.18           H
ATOM   2805  N   ILE A 180      65.833  58.911  17.856  1.00 17.82           N
ATOM   2806  CA  ILE A 180      64.573  59.191  17.181  1.00 17.95           C
ATOM   2807  C   ILE A 180      63.792  57.863  16.998  1.00 18.10           C
ATOM   2808  O   ILE A 180      64.410  56.822  16.749  1.00 17.11           O
ATOM   2809  CB  ILE A 180      64.850  59.961  15.851  1.00 18.58           C
ATOM   2810  CG1 ILE A 180      63.522  60.518  15.349  1.00 18.23           C
ATOM   2811  CG2 ILE A 180      65.564  59.080  14.795  1.00 15.59           C
ATOM   2812  CD1 ILE A 180      63.760  61.805  14.549  1.00 23.30           C
ATOM   2813  H   ILE A 180      66.522  58.432  17.295  1.00 21.39           H
ATOM   2814  HA  ILE A 180      64.003  59.821  17.870  1.00 21.54           H
ATOM   2815  HB  ILE A 180      65.451  60.812  16.179  1.00 22.29           H
ATOM   2816 HG12 ILE A 180      62.947  59.819  14.737  1.00 21.88           H
ATOM   2817 HG13 ILE A 180      62.951  60.778  16.245  1.00 21.88           H
ATOM   2818 HG21 ILE A 180      65.715  59.598  13.989  1.00 18.71           H
ATOM   2819 HG22 ILE A 180      65.736  58.114  15.172  1.00 18.71           H
ATOM   2820 HG23 ILE A 180      65.009  58.893  13.897  1.00 18.71           H
ATOM   2821 HD11 ILE A 180      62.816  62.345  14.428  1.00 27.96           H
ATOM   2822 HD12 ILE A 180      64.475  62.472  15.050  1.00 27.96           H
ATOM   2823 HD13 ILE A 180      64.146  61.512  13.565  1.00 27.96           H
ATOM   2824  N   ASP A 181      62.453  57.910  17.113  1.00 14.41           N
ATOM   2825  CA  ASP A 181      61.563  56.808  16.784  1.00 14.22           C
ATOM   2826  C   ASP A 181      60.488  57.280  15.807  1.00 15.65           C
ATOM   2827  O   ASP A 181      60.334  58.470  15.564  1.00 14.80           O
ATOM   2828  CB  ASP A 181      61.074  56.090  18.042  1.00 13.81           C
ATOM   2829  CG  ASP A 181      60.091  54.926  17.825  1.00 12.96           C
ATOM   2830  OD1 ASP A 181      59.178  54.815  18.662  1.00 10.94           O
ATOM   2831  OD2 ASP A 181      60.268  54.132  16.875  1.00 15.25           O1-
ATOM   2832  H   ASP A 181      62.016  58.794  17.353  1.00 17.29           H
ATOM   2833  HA  ASP A 181      62.134  56.082  16.229  1.00 17.07           H
ATOM   2834  HB2 ASP A 181      61.943  55.665  18.534  1.00 16.58           H
ATOM   2835  HB3 ASP A 181      60.629  56.822  18.712  1.00 16.58           H
ATOM   2836  N   LEU A 182      59.800  56.334  15.180  1.00 12.97           N
ATOM   2837  CA  LEU A 182      58.647  56.567  14.346  1.00 10.44           C
ATOM   2838  C   LEU A 182      57.533  55.672  14.876  1.00 12.40           C
ATOM   2839  O   LEU A 182      57.687  54.462  14.977  1.00 15.02           O
ATOM   2840  CB  LEU A 182      59.015  56.308  12.905  1.00 10.95           C
ATOM   2841  CG  LEU A 182      58.205  56.954  11.764  1.00 11.85           C
ATOM   2842  CD1 LEU A 182      57.754  55.823  10.828  1.00 14.97           C
ATOM   2843  CD2 LEU A 182      57.007  57.888  12.098  1.00 11.13           C
ATOM   2844  H   LEU A 182      60.034  55.368  15.379  1.00 15.56           H
ATOM   2845  HA  LEU A 182      58.363  57.609  14.445  1.00 12.53           H
ATOM   2846  HB2 LEU A 182      59.988  56.772  12.781  1.00 13.13           H
ATOM   2847  HB3 LEU A 182      59.178  55.237  12.777  1.00 13.13           H
ATOM   2848  HG  LEU A 182      58.761  57.512  11.007  1.00 14.22           H
ATOM   2849 HD11 LEU A 182      56.732  55.964  10.498  1.00 17.96           H
ATOM   2850 HD12 LEU A 182      58.384  55.804   9.937  1.00 17.96           H
ATOM   2851 HD13 LEU A 182      57.809  54.843  11.299  1.00 17.96           H
ATOM   2852 HD21 LEU A 182      56.132  57.671  11.496  1.00 13.36           H
ATOM   2853 HD22 LEU A 182      56.702  57.815  13.133  1.00 13.36           H
ATOM   2854 HD23 LEU A 182      57.286  58.924  11.906  1.00 13.36           H
ATOM   2855  N   ALA A 183      56.442  56.281  15.308  1.00 15.15           N
ATOM   2856  CA  ALA A 183      55.341  55.612  15.989  1.00 17.00           C
ATOM   2857  C   ALA A 183      53.993  56.002  15.346  1.00 20.13           C
ATOM   2858  O   ALA A 183      53.851  56.967  14.582  1.00 17.45           O
ATOM   2859  CB  ALA A 183      55.409  55.940  17.489  1.00 12.48           C
ATOM   2860  H   ALA A 183      56.385  57.286  15.239  1.00 18.18           H
ATOM   2861  HA  ALA A 183      55.463  54.532  15.888  1.00 20.40           H
ATOM   2862  HB1 ALA A 183      54.659  55.360  18.022  1.00 14.97           H
ATOM   2863  HB2 ALA A 183      56.388  55.681  17.889  1.00 14.97           H
ATOM   2864  HB3 ALA A 183      55.218  57.002  17.641  1.00 14.97           H
ATOM   2865  N   GLY A 184      52.992  55.203  15.679  1.00 19.05           N
ATOM   2866  CA  GLY A 184      51.608  55.497  15.431  1.00 16.75           C
ATOM   2867  C   GLY A 184      51.008  55.038  14.111  1.00 21.07           C
ATOM   2868  O   GLY A 184      50.597  55.902  13.327  1.00 40.14           O
ATOM   2869  H   GLY A 184      53.207  54.402  16.233  1.00 22.86           H
ATOM   2870  HA2 GLY A 184      50.971  55.079  16.254  1.00 20.10           H
ATOM   2871  HA3 GLY A 184      51.412  56.601  15.492  1.00 20.10           H
ATOM   2872  N   ASP A 185      50.820  53.704  13.852  1.00 17.45           N
ATOM   2873  CA  ASP A 185      49.788  53.377  12.760  1.00 27.80           C
ATOM   2874  C   ASP A 185      50.529  53.265  11.409  1.00 21.32           C
ATOM   2875  O   ASP A 185      50.410  54.017  10.461  1.00 27.37           O
ATOM   2876  CB  ASP A 185      48.561  54.263  12.593  1.00 17.40           C
ATOM   2877  CG  ASP A 185      47.478  53.595  11.623  1.00 36.61           C
ATOM   2878  OD1 ASP A 185      47.687  52.457  11.153  1.00 19.74           O
ATOM   2879  OD2 ASP A 185      46.455  54.279  11.401  1.00 38.92           O1-
ATOM   2880  H   ASP A 185      50.977  52.996  14.565  1.00 20.93           H
ATOM   2881  HA  ASP A 185      49.399  52.342  13.021  1.00 33.36           H
ATOM   2882  HB2 ASP A 185      48.078  54.468  13.555  1.00 20.88           H
ATOM   2883  HB3 ASP A 185      48.866  55.236  12.170  1.00 20.88           H
ATOM   2884  N   GLU A 186      51.338  52.199  11.384  1.00 20.54           N
ATOM   2885  CA  GLU A 186      52.197  51.800  10.287  1.00 31.91           C
ATOM   2886  C   GLU A 186      51.413  51.341   9.041  1.00 19.62           C
ATOM   2887  O   GLU A 186      52.021  51.084   8.021  1.00 35.31           O
ATOM   2888  CB  GLU A 186      53.219  50.773  10.817  1.00 13.97           C
ATOM   2889  CG  GLU A 186      52.603  49.413  11.054  1.00 24.31           C
ATOM   2890  CD  GLU A 186      53.663  48.401  11.429  1.00 18.06           C
ATOM   2891  OE1 GLU A 186      54.364  48.002  10.490  1.00 30.48           O
ATOM   2892  OE2 GLU A 186      53.738  48.001  12.608  1.00 22.06           O1-
ATOM   2893  H   GLU A 186      51.370  51.607  12.202  1.00 24.65           H
ATOM   2894  HA  GLU A 186      52.765  52.678   9.998  1.00 38.30           H
ATOM   2895  HB2 GLU A 186      53.993  50.665  10.063  1.00 16.76           H
ATOM   2896  HB3 GLU A 186      53.678  51.136  11.734  1.00 16.76           H
ATOM   2897  HG2 GLU A 186      51.868  49.498  11.850  1.00 29.17           H
ATOM   2898  HG3 GLU A 186      52.104  49.069  10.148  1.00 29.17           H
ATOM   2899  N   THR A 187      50.084  51.271   9.133  1.00 34.20           N
ATOM   2900  CA  THR A 187      49.113  50.961   8.081  1.00 23.27           C
ATOM   2901  C   THR A 187      48.797  52.131   7.160  1.00 20.35           C
ATOM   2902  O   THR A 187      48.217  51.887   6.102  1.00 27.00           O
ATOM   2903  CB  THR A 187      47.849  50.370   8.751  1.00 20.27           C
ATOM   2904  OG1 THR A 187      47.914  48.975   8.831  1.00 44.69           O
ATOM   2905  CG2 THR A 187      46.466  50.859   8.357  1.00 28.44           C
ATOM   2906  H   THR A 187      49.680  51.522  10.028  1.00 41.04           H
ATOM   2907  HA  THR A 187      49.553  50.193   7.444  1.00 27.93           H
ATOM   2908  HB  THR A 187      47.919  50.684   9.781  1.00 24.32           H
ATOM   2909  HG1 THR A 187      47.279  48.696   9.492  1.00 53.63           H
ATOM   2910 HG21 THR A 187      45.878  51.009   9.262  1.00 34.13           H
ATOM   2911 HG22 THR A 187      46.480  51.809   7.834  1.00 34.13           H
ATOM   2912 HG23 THR A 187      45.984  50.115   7.721  1.00 34.13           H
ATOM   2913  N   ILE A 188      49.147  53.369   7.542  1.00 23.54           N
ATOM   2914  CA  ILE A 188      48.980  54.498   6.652  1.00 21.11           C
ATOM   2915  C   ILE A 188      49.873  54.202   5.431  1.00 22.29           C
ATOM   2916  O   ILE A 188      51.066  53.912   5.520  1.00 23.81           O
ATOM   2917  CB  ILE A 188      49.184  55.887   7.333  1.00 22.62           C
ATOM   2918  CG1 ILE A 188      49.103  56.934   6.196  1.00 27.15           C
ATOM   2919  CG2 ILE A 188      48.231  56.033   8.583  1.00 19.65           C
ATOM   2920  CD1 ILE A 188      48.387  58.260   6.473  1.00 49.23           C
ATOM   2921  H   ILE A 188      49.604  53.521   8.434  1.00 28.25           H
ATOM   2922  HA  ILE A 188      47.941  54.469   6.326  1.00 25.33           H
ATOM   2923  HB  ILE A 188      50.199  55.711   7.678  1.00 27.14           H
ATOM   2924 HG12 ILE A 188      50.145  57.265   6.182  1.00 32.58           H
ATOM   2925 HG13 ILE A 188      48.855  56.534   5.220  1.00 32.58           H
ATOM   2926 HG21 ILE A 188      48.369  56.900   8.996  1.00 23.58           H
ATOM   2927 HG22 ILE A 188      47.307  55.954   8.297  1.00 23.58           H
ATOM   2928 HG23 ILE A 188      48.430  55.334   9.226  1.00 23.58           H
ATOM   2929 HD11 ILE A 188      48.703  59.012   5.755  1.00 59.08           H
ATOM   2930 HD12 ILE A 188      47.315  58.117   6.358  1.00 59.08           H
ATOM   2931 HD13 ILE A 188      48.613  58.630   7.478  1.00 59.08           H
ATOM   2932  N   GLU A 189      49.233  54.204   4.268  1.00 25.53           N
ATOM   2933  CA  GLU A 189      49.829  53.737   3.045  1.00 25.31           C
ATOM   2934  C   GLU A 189      50.962  54.693   2.642  1.00 20.18           C
ATOM   2935  O   GLU A 189      50.798  55.911   2.675  1.00 23.73           O
ATOM   2936  CB  GLU A 189      48.728  53.603   2.003  1.00 34.66           C
ATOM   2937  CG  GLU A 189      49.229  52.973   0.700  1.00 55.12           C
ATOM   2938  CD  GLU A 189      48.118  53.025  -0.356  1.00 59.27           C
ATOM   2939  OE1 GLU A 189      47.104  52.313  -0.152  1.00 54.55           O
ATOM   2940  OE2 GLU A 189      48.303  53.788  -1.337  1.00 61.63           O1-
ATOM   2941  H   GLU A 189      48.263  54.478   4.222  1.00 30.64           H
ATOM   2942  HA  GLU A 189      50.224  52.738   3.230  1.00 30.37           H
ATOM   2943  HB2 GLU A 189      47.897  53.014   2.396  1.00 41.59           H
ATOM   2944  HB3 GLU A 189      48.373  54.612   1.783  1.00 41.59           H
ATOM   2945  HG2 GLU A 189      50.096  53.528   0.339  1.00 66.14           H
ATOM   2946  HG3 GLU A 189      49.524  51.939   0.883  1.00 66.14           H
ATOM   2947  N   GLY A 190      52.158  54.152   2.383  1.00 24.67           N
ATOM   2948  CA  GLY A 190      53.299  54.968   1.974  1.00 23.87           C
ATOM   2949  C   GLY A 190      53.939  55.753   3.120  1.00 26.82           C
ATOM   2950  O   GLY A 190      54.796  56.581   2.829  1.00 18.02           O
ATOM   2951  H   GLY A 190      52.272  53.145   2.403  1.00 29.61           H
ATOM   2952  HA2 GLY A 190      54.045  54.320   1.519  1.00 28.64           H
ATOM   2953  HA3 GLY A 190      52.978  55.670   1.201  1.00 28.64           H
ATOM   2954  N   SER A 191      53.524  55.519   4.389  1.00 25.68           N
ATOM   2955  CA  SER A 191      53.866  56.365   5.531  1.00 24.95           C
ATOM   2956  C   SER A 191      55.360  56.346   5.874  1.00 20.34           C
ATOM   2957  O   SER A 191      55.860  57.328   6.394  1.00 14.58           O
ATOM   2958  CB  SER A 191      52.991  56.047   6.756  1.00 23.00           C
ATOM   2959  OG  SER A 191      53.355  54.829   7.349  1.00 22.59           O
ATOM   2960  H   SER A 191      52.806  54.824   4.539  1.00 30.81           H
ATOM   2961  HA  SER A 191      53.624  57.384   5.235  1.00 29.94           H
ATOM   2962  HB2 SER A 191      53.107  56.843   7.488  1.00 27.60           H
ATOM   2963  HB3 SER A 191      51.951  56.013   6.459  1.00 27.60           H
ATOM   2964  HG  SER A 191      52.967  54.112   6.833  1.00 27.11           H
ATOM   2965  N   SER A 192      56.089  55.266   5.578  1.00 19.51           N
ATOM   2966  CA  SER A 192      57.520  55.214   5.793  1.00 18.64           C
ATOM   2967  C   SER A 192      58.237  56.232   4.925  1.00 22.05           C
ATOM   2968  O   SER A 192      59.290  56.718   5.320  1.00 21.03           O
ATOM   2969  CB  SER A 192      58.034  53.807   5.501  1.00 19.51           C
ATOM   2970  OG  SER A 192      57.381  52.870   6.326  1.00 21.60           O
ATOM   2971  H   SER A 192      55.649  54.465   5.146  1.00 23.42           H
ATOM   2972  HA  SER A 192      57.734  55.439   6.839  1.00 22.37           H
ATOM   2973  HB2 SER A 192      57.845  53.567   4.458  1.00 23.41           H
ATOM   2974  HB3 SER A 192      59.105  53.767   5.689  1.00 23.41           H
ATOM   2975  HG  SER A 192      57.267  52.069   5.802  1.00 25.92           H
ATOM   2976  N   LEU A 193      57.691  56.511   3.736  1.00 23.10           N
ATOM   2977  CA  LEU A 193      58.320  57.319   2.690  1.00 21.55           C
ATOM   2978  C   LEU A 193      57.779  58.759   2.634  1.00 21.59           C
ATOM   2979  O   LEU A 193      58.175  59.502   1.728  1.00 23.83           O
ATOM   2980  CB  LEU A 193      58.131  56.672   1.306  1.00 30.26           C
ATOM   2981  CG  LEU A 193      58.985  55.478   0.860  1.00 28.42           C
ATOM   2982  CD1 LEU A 193      59.864  54.787   1.925  1.00 28.77           C
ATOM   2983  CD2 LEU A 193      58.089  54.430   0.169  1.00 26.58           C
ATOM   2984  H   LEU A 193      56.801  56.084   3.513  1.00 27.72           H
ATOM   2985  HA  LEU A 193      59.391  57.373   2.881  1.00 25.85           H
ATOM   2986  HB2 LEU A 193      57.068  56.521   1.126  1.00 36.31           H
ATOM   2987  HB3 LEU A 193      58.433  57.430   0.590  1.00 36.31           H
ATOM   2988  HG  LEU A 193      59.691  55.658   0.048  1.00 34.10           H
ATOM   2989 HD11 LEU A 193      59.816  53.702   1.873  1.00 34.52           H
ATOM   2990 HD12 LEU A 193      60.903  55.074   1.760  1.00 34.52           H
ATOM   2991 HD13 LEU A 193      59.608  55.059   2.940  1.00 34.52           H
ATOM   2992 HD21 LEU A 193      58.287  53.418   0.506  1.00 31.90           H
ATOM   2993 HD22 LEU A 193      57.028  54.614   0.317  1.00 31.90           H
ATOM   2994 HD23 LEU A 193      58.282  54.452  -0.904  1.00 31.90           H
ATOM   2995  N   PHE A 194      56.909  59.179   3.566  1.00 14.90           N
ATOM   2996  CA  PHE A 194      56.502  60.576   3.594  1.00 16.58           C
ATOM   2997  C   PHE A 194      57.759  61.422   3.750  1.00 15.33           C
ATOM   2998  O   PHE A 194      58.528  61.146   4.665  1.00 15.33           O
ATOM   2999  CB  PHE A 194      55.535  60.877   4.738  1.00 19.86           C
ATOM   3000  CG  PHE A 194      54.146  60.302   4.641  1.00 22.19           C
ATOM   3001  CD1 PHE A 194      53.659  59.743   3.439  1.00 18.83           C
ATOM   3002  CD2 PHE A 194      53.336  60.310   5.790  1.00 22.21           C
ATOM   3003  CE1 PHE A 194      52.378  59.198   3.398  1.00 18.12           C
ATOM   3004  CE2 PHE A 194      52.054  59.736   5.751  1.00 24.50           C
ATOM   3005  CZ  PHE A 194      51.575  59.192   4.547  1.00 21.82           C
ATOM   3006  H   PHE A 194      56.566  58.547   4.273  1.00 17.88           H
ATOM   3007  HA  PHE A 194      55.997  60.813   2.662  1.00 19.89           H
ATOM   3008  HB2 PHE A 194      55.984  60.546   5.672  1.00 23.84           H
ATOM   3009  HB3 PHE A 194      55.420  61.960   4.800  1.00 23.84           H
ATOM   3010  HD1 PHE A 194      54.252  59.709   2.537  1.00 22.60           H
ATOM   3011  HD2 PHE A 194      53.703  60.737   6.709  1.00 26.65           H
ATOM   3012  HE1 PHE A 194      52.018  58.749   2.483  1.00 21.74           H
ATOM   3013  HE2 PHE A 194      51.433  59.721   6.634  1.00 29.41           H
ATOM   3014  HZ  PHE A 194      50.593  58.750   4.497  1.00 26.18           H
ATOM   3015  N   PRO A 195      57.985  62.428   2.878  1.00 17.36           N
ATOM   3016  CA  PRO A 195      59.215  63.200   2.852  1.00 16.98           C
ATOM   3017  C   PRO A 195      59.684  63.776   4.192  1.00 19.10           C
ATOM   3018  O   PRO A 195      60.881  63.740   4.465  1.00 20.69           O
ATOM   3019  CB  PRO A 195      59.037  64.244   1.757  1.00 15.11           C
ATOM   3020  CG  PRO A 195      58.088  63.579   0.789  1.00 13.46           C
ATOM   3021  CD  PRO A 195      57.190  62.774   1.712  1.00 17.51           C
ATOM   3022  HA  PRO A 195      59.992  62.516   2.513  1.00 20.37           H
ATOM   3023  HB2 PRO A 195      58.540  65.114   2.185  1.00 18.14           H
ATOM   3024  HB3 PRO A 195      59.972  64.531   1.279  1.00 18.14           H
ATOM   3025  HG2 PRO A 195      57.551  64.276   0.149  1.00 16.15           H
ATOM   3026  HG3 PRO A 195      58.663  62.875   0.189  1.00 16.15           H
ATOM   3027  HD2 PRO A 195      56.346  63.391   2.017  1.00 21.01           H
ATOM   3028  HD3 PRO A 195      56.846  61.894   1.169  1.00 21.01           H
ATOM   3029  N   GLY A 196      58.753  64.249   5.031  1.00 17.77           N
ATOM   3030  CA  GLY A 196      59.050  64.776   6.358  1.00 16.81           C
ATOM   3031  C   GLY A 196      59.764  63.753   7.247  1.00 18.08           C
ATOM   3032  O   GLY A 196      60.692  64.103   7.966  1.00 23.04           O
ATOM   3033  H   GLY A 196      57.781  64.199   4.751  1.00 21.32           H
ATOM   3034  HA2 GLY A 196      59.654  65.676   6.261  1.00 20.17           H
ATOM   3035  HA3 GLY A 196      58.117  65.059   6.839  1.00 20.17           H
ATOM   3036  N   HIS A 197      59.349  62.483   7.170  1.00 18.19           N
ATOM   3037  CA  HIS A 197      59.982  61.391   7.893  1.00 14.82           C
ATOM   3038  C   HIS A 197      61.327  61.056   7.293  1.00 14.98           C
ATOM   3039  O   HIS A 197      62.280  60.905   8.047  1.00 20.64           O
ATOM   3040  CB  HIS A 197      59.087  60.150   7.945  1.00 10.14           C
ATOM   3041  CG  HIS A 197      57.762  60.413   8.564  1.00 13.23           C
ATOM   3042  ND1 HIS A 197      57.507  61.256   9.603  1.00 11.46           N1+
ATOM   3043  CD2 HIS A 197      56.583  59.814   8.248  1.00 18.31           C
ATOM   3044  CE1 HIS A 197      56.209  61.166   9.916  1.00 12.41           C
ATOM   3045  NE2 HIS A 197      55.623  60.290   9.099  1.00 18.04           N
ATOM   3046  H   HIS A 197      58.621  62.252   6.505  1.00 21.83           H
ATOM   3047  HA  HIS A 197      60.155  61.716   8.918  1.00 17.79           H
ATOM   3048  HB2 HIS A 197      59.588  59.388   8.538  1.00 12.17           H
ATOM   3049  HB3 HIS A 197      58.946  59.725   6.950  1.00 12.17           H
ATOM   3050  HD1 HIS A 197      58.197  61.821  10.074  1.00 13.75           H
ATOM   3051  HD2 HIS A 197      56.442  59.118   7.460  1.00 21.98           H
ATOM   3052  HE1 HIS A 197      55.718  61.727  10.694  1.00 14.89           H
ATOM   3053  HE2 HIS A 197      54.639  60.046   9.084  1.00 21.65           H
ATOM   3054  N   VAL A 198      61.390  60.879   5.971  1.00 14.97           N
ATOM   3055  CA  VAL A 198      62.631  60.523   5.290  1.00 19.86           C
ATOM   3056  C   VAL A 198      63.718  61.575   5.598  1.00 17.98           C
ATOM   3057  O   VAL A 198      64.812  61.209   5.983  1.00 20.45           O
ATOM   3058  CB  VAL A 198      62.377  60.290   3.789  1.00 23.64           C
ATOM   3059  CG1 VAL A 198      61.317  59.183   3.584  1.00 14.50           C
ATOM   3060  CG2 VAL A 198      63.683  59.949   3.027  1.00 25.89           C
ATOM   3061  H   VAL A 198      60.561  60.994   5.409  1.00 17.96           H
ATOM   3062  HA  VAL A 198      62.970  59.574   5.694  1.00 23.83           H
ATOM   3063  HB  VAL A 198      61.984  61.148   3.250  1.00 28.37           H
ATOM   3064 HG11 VAL A 198      61.637  58.408   2.897  1.00 17.40           H
ATOM   3065 HG12 VAL A 198      61.065  58.705   4.522  1.00 17.40           H
ATOM   3066 HG13 VAL A 198      60.414  59.634   3.187  1.00 17.40           H
ATOM   3067 HG21 VAL A 198      63.593  59.040   2.439  1.00 31.06           H
ATOM   3068 HG22 VAL A 198      63.939  60.766   2.348  1.00 31.06           H
ATOM   3069 HG23 VAL A 198      64.510  59.807   3.718  1.00 31.06           H
ATOM   3070  N   GLN A 199      63.418  62.872   5.532  1.00 20.74           N
ATOM   3071  CA  GLN A 199      64.380  63.897   5.828  1.00 20.96           C
ATOM   3072  C   GLN A 199      64.751  64.013   7.305  1.00 21.37           C
ATOM   3073  O   GLN A 199      65.910  64.317   7.563  1.00 23.83           O
ATOM   3074  CB  GLN A 199      63.969  65.207   5.147  1.00 31.84           C
ATOM   3075  CG  GLN A 199      64.156  65.083   3.603  1.00 59.89           C
ATOM   3076  CD  GLN A 199      65.533  64.518   3.128  1.00 64.54           C
ATOM   3077  OE1 GLN A 199      65.617  63.433   2.543  1.00 56.04           O
ATOM   3078  NE2 GLN A 199      66.639  65.230   3.383  1.00 63.99           N
ATOM   3079  H   GLN A 199      62.490  63.157   5.253  1.00 24.89           H
ATOM   3080  HA  GLN A 199      65.304  63.573   5.356  1.00 25.16           H
ATOM   3081  HB2 GLN A 199      62.957  65.515   5.413  1.00 38.21           H
ATOM   3082  HB3 GLN A 199      64.665  65.969   5.497  1.00 38.21           H
ATOM   3083  HG2 GLN A 199      63.364  64.444   3.204  1.00 71.87           H
ATOM   3084  HG3 GLN A 199      64.026  66.075   3.168  1.00 71.87           H
ATOM   3085 HE21 GLN A 199      66.584  66.107   3.879  1.00 76.79           H
ATOM   3086 HE22 GLN A 199      67.532  64.873   3.079  1.00 76.79           H
ATOM   3087  N   ALA A 200      63.847  63.730   8.252  1.00 21.44           N
ATOM   3088  CA  ALA A 200      64.180  63.625   9.674  1.00 15.77           C
ATOM   3089  C   ALA A 200      65.202  62.515   9.965  1.00 16.69           C
ATOM   3090  O   ALA A 200      66.173  62.765  10.678  1.00 14.75           O
ATOM   3091  CB  ALA A 200      62.922  63.509  10.532  1.00 17.04           C
ATOM   3092  H   ALA A 200      62.900  63.514   7.975  1.00 25.73           H
ATOM   3093  HA  ALA A 200      64.640  64.570   9.963  1.00 18.93           H
ATOM   3094  HB1 ALA A 200      63.181  63.494  11.589  1.00 20.44           H
ATOM   3095  HB2 ALA A 200      62.296  64.379  10.339  1.00 20.44           H
ATOM   3096  HB3 ALA A 200      62.380  62.596  10.290  1.00 20.44           H
ATOM   3097  N   TYR A 201      65.008  61.320   9.400  1.00 13.72           N
ATOM   3098  CA  TYR A 201      65.927  60.199   9.572  1.00 14.87           C
ATOM   3099  C   TYR A 201      67.282  60.435   8.883  1.00 16.90           C
ATOM   3100  O   TYR A 201      68.308  59.981   9.392  1.00 14.75           O
ATOM   3101  CB  TYR A 201      65.239  58.890   9.164  1.00 11.51           C
ATOM   3102  CG  TYR A 201      64.429  58.316  10.316  1.00 12.83           C
ATOM   3103  CD1 TYR A 201      63.250  58.960  10.775  1.00 10.24           C
ATOM   3104  CD2 TYR A 201      64.902  57.175  10.980  1.00 10.13           C
ATOM   3105  CE1 TYR A 201      62.568  58.445  11.885  1.00 16.34           C
ATOM   3106  CE2 TYR A 201      64.233  56.655  12.087  1.00 10.03           C
ATOM   3107  CZ  TYR A 201      63.062  57.295  12.545  1.00 11.33           C
ATOM   3108  OH  TYR A 201      62.407  56.828  13.623  1.00 11.87           O
ATOM   3109  H   TYR A 201      64.221  61.191   8.779  1.00 16.47           H
ATOM   3110  HA  TYR A 201      66.140  60.105  10.638  1.00 17.84           H
ATOM   3111  HB2 TYR A 201      64.610  59.060   8.292  1.00 13.81           H
ATOM   3112  HB3 TYR A 201      65.993  58.160   8.883  1.00 13.81           H
ATOM   3113  HD1 TYR A 201      62.873  59.845  10.293  1.00 12.29           H
ATOM   3114  HD2 TYR A 201      65.787  56.681  10.644  1.00 12.16           H
ATOM   3115  HE1 TYR A 201      61.667  58.921  12.240  1.00 19.61           H
ATOM   3116  HE2 TYR A 201      64.603  55.768  12.576  1.00 12.04           H
ATOM   3117  HH  TYR A 201      62.792  56.036  14.015  1.00 14.24           H
ATOM   3118  N   ALA A 202      67.288  61.167   7.769  1.00 13.32           N
ATOM   3119  CA  ALA A 202      68.495  61.570   7.057  1.00 14.84           C
ATOM   3120  C   ALA A 202      69.331  62.599   7.852  1.00 21.76           C
ATOM   3121  O   ALA A 202      70.551  62.529   7.796  1.00 19.85           O
ATOM   3122  CB  ALA A 202      68.094  62.134   5.700  1.00  9.53           C
ATOM   3123  H   ALA A 202      66.404  61.482   7.397  1.00 15.98           H
ATOM   3124  HA  ALA A 202      69.103  60.684   6.877  1.00 17.81           H
ATOM   3125  HB1 ALA A 202      68.989  62.336   5.118  1.00 11.44           H
ATOM   3126  HB2 ALA A 202      67.485  61.412   5.164  1.00 11.44           H
ATOM   3127  HB3 ALA A 202      67.537  63.063   5.826  1.00 11.44           H
ATOM   3128  N   GLU A 203      68.679  63.541   8.545  1.00 14.85           N
ATOM   3129  CA  GLU A 203      69.291  64.433   9.500  1.00 23.19           C
ATOM   3130  C   GLU A 203      69.857  63.654  10.678  1.00 20.85           C
ATOM   3131  O   GLU A 203      70.969  63.939  11.093  1.00 28.97           O
ATOM   3132  CB  GLU A 203      68.291  65.481  10.037  1.00 26.66           C
ATOM   3133  CG  GLU A 203      68.501  66.915   9.553  1.00 39.45           C
ATOM   3134  CD  GLU A 203      69.850  67.418  10.015  1.00 38.97           C
ATOM   3135  OE1 GLU A 203      70.752  67.443   9.165  1.00 41.65           O
ATOM   3136  OE2 GLU A 203      69.985  67.740  11.210  1.00 50.40           O1-
ATOM   3137  H   GLU A 203      67.672  63.569   8.490  1.00 17.82           H
ATOM   3138  HA  GLU A 203      70.104  64.945   8.987  1.00 27.83           H
ATOM   3139  HB2 GLU A 203      67.277  65.170   9.787  1.00 31.99           H
ATOM   3140  HB3 GLU A 203      68.388  65.527  11.118  1.00 31.99           H
ATOM   3141  HG2 GLU A 203      68.415  66.978   8.471  1.00 47.34           H
ATOM   3142  HG3 GLU A 203      67.734  67.547  10.000  1.00 47.34           H
ATOM   3143  N   ALA A 204      69.111  62.685  11.216  1.00 25.09           N
ATOM   3144  CA  ALA A 204      69.586  61.857  12.309  1.00 23.72           C
ATOM   3145  C   ALA A 204      70.871  61.115  11.902  1.00 17.57           C
ATOM   3146  O   ALA A 204      71.791  61.079  12.704  1.00 24.97           O
ATOM   3147  CB  ALA A 204      68.474  60.921  12.806  1.00 14.37           C
ATOM   3148  H   ALA A 204      68.189  62.501  10.846  1.00 30.10           H
ATOM   3149  HA  ALA A 204      69.832  62.523  13.140  1.00 28.47           H
ATOM   3150  HB1 ALA A 204      68.866  60.249  13.568  1.00 17.24           H
ATOM   3151  HB2 ALA A 204      67.662  61.504  13.229  1.00 17.24           H
ATOM   3152  HB3 ALA A 204      68.092  60.322  11.986  1.00 17.24           H
ATOM   3153  N   VAL A 205      70.973  60.566  10.686  1.00 19.57           N
ATOM   3154  CA  VAL A 205      72.199  59.957  10.194  1.00 18.93           C
ATOM   3155  C   VAL A 205      73.309  61.012  10.112  1.00 20.61           C
ATOM   3156  O   VAL A 205      74.398  60.773  10.632  1.00 26.97           O
ATOM   3157  CB  VAL A 205      72.035  59.208   8.854  1.00 23.25           C
ATOM   3158  CG1 VAL A 205      73.367  58.548   8.400  1.00 27.45           C
ATOM   3159  CG2 VAL A 205      70.980  58.087   8.920  1.00 18.91           C
ATOM   3160  H   VAL A 205      70.195  60.644  10.048  1.00 23.48           H
ATOM   3161  HA  VAL A 205      72.492  59.212  10.933  1.00 22.72           H
ATOM   3162  HB  VAL A 205      71.719  59.795   7.990  1.00 27.90           H
ATOM   3163 HG11 VAL A 205      73.266  57.505   8.109  1.00 32.95           H
ATOM   3164 HG12 VAL A 205      73.767  59.094   7.546  1.00 32.95           H
ATOM   3165 HG13 VAL A 205      74.104  58.576   9.202  1.00 32.95           H
ATOM   3166 HG21 VAL A 205      71.322  57.113   8.582  1.00 22.69           H
ATOM   3167 HG22 VAL A 205      70.647  57.982   9.943  1.00 22.69           H
ATOM   3168 HG23 VAL A 205      70.125  58.362   8.305  1.00 22.69           H
ATOM   3169  N   LYS A 206      73.017  62.175   9.532  1.00 24.11           N
ATOM   3170  CA  LYS A 206      73.931  63.324   9.367  1.00 29.73           C
ATOM   3171  C   LYS A 206      74.517  63.810  10.705  1.00 29.29           C
ATOM   3172  O   LYS A 206      75.669  64.224  10.730  1.00 38.26           O
ATOM   3173  CB  LYS A 206      73.207  64.466   8.621  1.00 32.28           C
ATOM   3174  CG  LYS A 206      74.072  65.723   8.443  1.00 48.63           C
ATOM   3175  CD  LYS A 206      73.459  66.797   7.531  1.00 49.01           C
ATOM   3176  CE  LYS A 206      73.915  66.621   6.072  1.00 67.32           C
ATOM   3177  NZ  LYS A 206      73.299  67.629   5.162  1.00 57.48           N1+
ATOM   3178  H   LYS A 206      72.071  62.291   9.198  1.00 28.93           H
ATOM   3179  HA  LYS A 206      74.765  63.011   8.741  1.00 35.67           H
ATOM   3180  HB2 LYS A 206      73.004  64.076   7.621  1.00 38.74           H
ATOM   3181  HB3 LYS A 206      72.261  64.739   9.081  1.00 38.74           H
ATOM   3182  HG2 LYS A 206      74.119  66.171   9.436  1.00 58.35           H
ATOM   3183  HG3 LYS A 206      75.087  65.481   8.125  1.00 58.35           H
ATOM   3184  HD2 LYS A 206      72.378  66.787   7.597  1.00 58.81           H
ATOM   3185  HD3 LYS A 206      73.831  67.772   7.858  1.00 58.81           H
ATOM   3186  HE2 LYS A 206      75.006  66.682   6.022  1.00 80.79           H
ATOM   3187  HE3 LYS A 206      73.607  65.623   5.748  1.00 80.79           H
ATOM   3188  HZ1 LYS A 206      73.531  67.420   4.201  1.00 68.98           H
ATOM   3189  HZ2 LYS A 206      72.293  67.617   5.270  1.00 68.98           H
ATOM   3190  HZ3 LYS A 206      73.644  68.550   5.400  1.00 68.98           H
ATOM   3191  N   SER A 207      73.746  63.806  11.790  1.00 18.78           N
ATOM   3192  CA  SER A 207      74.166  64.362  13.051  1.00 25.36           C
ATOM   3193  C   SER A 207      74.336  63.324  14.167  1.00 20.26           C
ATOM   3194  O   SER A 207      74.374  63.698  15.330  1.00 30.04           O
ATOM   3195  CB  SER A 207      73.288  65.564  13.384  1.00 29.42           C
ATOM   3196  OG  SER A 207      71.980  65.174  13.659  1.00 27.08           O
ATOM   3197  H   SER A 207      72.805  63.449  11.722  1.00 22.54           H
ATOM   3198  HA  SER A 207      75.161  64.783  12.921  1.00 30.44           H
ATOM   3199  HB2 SER A 207      73.688  66.077  14.260  1.00 35.30           H
ATOM   3200  HB3 SER A 207      73.284  66.246  12.539  1.00 35.30           H
ATOM   3201  HG  SER A 207      71.567  64.916  12.830  1.00 32.50           H
ATOM   3202  N   GLY A 208      74.492  62.046  13.825  1.00 20.57           N
ATOM   3203  CA  GLY A 208      74.674  60.934  14.742  1.00 21.64           C
ATOM   3204  C   GLY A 208      73.590  60.784  15.832  1.00 25.37           C
ATOM   3205  O   GLY A 208      73.924  60.526  16.978  1.00 20.37           O
ATOM   3206  H   GLY A 208      74.473  61.818  12.842  1.00 24.68           H
ATOM   3207  HA2 GLY A 208      74.676  60.018  14.150  1.00 25.97           H
ATOM   3208  HA3 GLY A 208      75.647  61.038  15.217  1.00 25.97           H
ATOM   3209  N   VAL A 209      72.297  60.910  15.509  1.00 18.03           N
ATOM   3210  CA  VAL A 209      71.215  60.543  16.400  1.00 14.36           C
ATOM   3211  C   VAL A 209      70.861  59.096  16.084  1.00 17.75           C
ATOM   3212  O   VAL A 209      70.711  58.764  14.905  1.00 12.62           O
ATOM   3213  CB  VAL A 209      70.034  61.495  16.239  1.00 18.00           C
ATOM   3214  CG1 VAL A 209      70.398  62.942  16.663  1.00 23.69           C
ATOM   3215  CG2 VAL A 209      68.771  60.978  16.973  1.00 21.81           C
ATOM   3216  H   VAL A 209      72.051  61.097  14.548  1.00 21.64           H
ATOM   3217  HA  VAL A 209      71.543  60.614  17.433  1.00 17.24           H
ATOM   3218  HB  VAL A 209      69.663  61.613  15.232  1.00 21.60           H
ATOM   3219 HG11 VAL A 209      69.671  63.364  17.353  1.00 28.43           H
ATOM   3220 HG12 VAL A 209      71.371  62.963  17.152  1.00 28.43           H
ATOM   3221 HG13 VAL A 209      70.440  63.583  15.781  1.00 28.43           H
ATOM   3222 HG21 VAL A 209      68.304  61.742  17.573  1.00 26.18           H
ATOM   3223 HG22 VAL A 209      68.031  60.641  16.246  1.00 26.18           H
ATOM   3224 HG23 VAL A 209      69.009  60.154  17.635  1.00 26.18           H
ATOM   3225  N   HIS A 210      70.736  58.262  17.132  1.00 12.20           N
ATOM   3226  CA  HIS A 210      70.396  56.884  16.936  1.00 15.14           C
ATOM   3227  C   HIS A 210      68.940  56.718  16.435  1.00 16.14           C
ATOM   3228  O   HIS A 210      68.065  57.564  16.652  1.00 13.66           O
ATOM   3229  CB  HIS A 210      70.679  56.045  18.186  1.00 17.91           C
ATOM   3230  CG  HIS A 210      72.143  55.739  18.436  1.00 28.79           C
ATOM   3231  ND1 HIS A 210      72.932  54.891  17.689  1.00 21.28           N
ATOM   3232  CD2 HIS A 210      72.940  56.254  19.426  1.00 22.53           C
ATOM   3233  CE1 HIS A 210      74.162  54.904  18.191  1.00 20.32           C
ATOM   3234  NE2 HIS A 210      74.208  55.687  19.281  1.00 36.27           N
ATOM   3235  H   HIS A 210      70.825  58.601  18.079  1.00 14.64           H
ATOM   3236  HA  HIS A 210      71.056  56.517  16.154  1.00 18.17           H
ATOM   3237  HB2 HIS A 210      70.176  55.092  18.053  1.00 21.49           H
ATOM   3238  HB3 HIS A 210      70.242  56.494  19.063  1.00 21.49           H
ATOM   3239  HD1 HIS A 210      72.644  54.403  16.848  1.00 25.53           H
ATOM   3240  HD2 HIS A 210      72.641  56.969  20.178  1.00 27.03           H
ATOM   3241  HE1 HIS A 210      75.006  54.393  17.752  1.00 24.38           H
ATOM   3242  N   ARG A 211      68.711  55.606  15.740  1.00 11.29           N
ATOM   3243  CA  ARG A 211      67.471  55.352  15.018  1.00 17.46           C
ATOM   3244  C   ARG A 211      66.831  54.019  15.386  1.00  8.73           C
ATOM   3245  O   ARG A 211      67.452  52.991  15.232  1.00 14.64           O
ATOM   3246  CB  ARG A 211      67.701  55.491  13.518  1.00 14.87           C
ATOM   3247  CG  ARG A 211      68.089  56.924  13.109  1.00 13.34           C
ATOM   3248  CD  ARG A 211      68.639  56.978  11.692  1.00 11.37           C
ATOM   3249  NE  ARG A 211      69.742  56.032  11.506  1.00 21.39           N
ATOM   3250  CZ  ARG A 211      71.004  56.112  11.932  1.00 19.12           C
ATOM   3251  NH1 ARG A 211      71.473  57.132  12.632  1.00 21.41           N
ATOM   3252  NH2 ARG A 211      71.825  55.132  11.627  1.00 23.79           N1+
ATOM   3253  H   ARG A 211      69.465  54.942  15.622  1.00 13.55           H
ATOM   3254  HA  ARG A 211      66.740  56.115  15.287  1.00 20.96           H
ATOM   3255  HB2 ARG A 211      68.500  54.792  13.266  1.00 17.84           H
ATOM   3256  HB3 ARG A 211      66.803  55.201  12.973  1.00 17.84           H
ATOM   3257  HG2 ARG A 211      67.233  57.586  13.202  1.00 16.00           H
ATOM   3258  HG3 ARG A 211      68.869  57.301  13.762  1.00 16.00           H
ATOM   3259  HD2 ARG A 211      67.862  56.719  10.980  1.00 13.64           H
ATOM   3260  HD3 ARG A 211      68.963  57.993  11.468  1.00 13.64           H
ATOM   3261  HE  ARG A 211      69.509  55.211  10.972  1.00 25.67           H
ATOM   3262 HH11 ARG A 211      70.866  57.896  12.894  1.00 25.69           H
ATOM   3263 HH12 ARG A 211      72.433  57.130  12.938  1.00 25.69           H
ATOM   3264 HH21 ARG A 211      71.487  54.342  11.096  1.00 28.55           H
ATOM   3265 HH22 ARG A 211      72.781  55.165  11.947  1.00 28.55           H
ATOM   3266  N   THR A 212      65.569  54.064  15.809  1.00 12.36           N
ATOM   3267  CA  THR A 212      64.650  52.933  15.883  1.00 10.91           C
ATOM   3268  C   THR A 212      63.343  53.291  15.138  1.00 11.27           C
ATOM   3269  O   THR A 212      63.061  54.471  14.933  1.00  8.69           O
ATOM   3270  CB  THR A 212      64.517  52.453  17.337  1.00 11.77           C
ATOM   3271  OG1 THR A 212      63.837  51.229  17.343  1.00 12.33           O
ATOM   3272  CG2 THR A 212      63.815  53.458  18.258  1.00 12.28           C
ATOM   3273  H   THR A 212      65.150  54.976  15.950  1.00 14.83           H
ATOM   3274  HA  THR A 212      65.108  52.112  15.336  1.00 13.09           H
ATOM   3275  HB  THR A 212      65.517  52.258  17.730  1.00 14.13           H
ATOM   3276  HG1 THR A 212      63.964  50.796  18.196  1.00 14.80           H
ATOM   3277 HG21 THR A 212      63.765  53.094  19.156  1.00 14.74           H
ATOM   3278 HG22 THR A 212      64.317  54.288  18.274  1.00 14.74           H
ATOM   3279 HG23 THR A 212      62.919  53.628  17.928  1.00 14.74           H
ATOM   3280  N   VAL A 213      62.593  52.281  14.665  1.00  8.02           N
ATOM   3281  CA  VAL A 213      61.335  52.426  13.939  1.00 11.37           C
ATOM   3282  C   VAL A 213      60.385  51.323  14.367  1.00  9.84           C
ATOM   3283  O   VAL A 213      60.799  50.180  14.349  1.00  6.53           O
ATOM   3284  CB  VAL A 213      61.529  52.359  12.417  1.00 13.15           C
ATOM   3285  CG1 VAL A 213      60.261  52.276  11.570  1.00  7.55           C
ATOM   3286  CG2 VAL A 213      62.302  53.575  11.884  1.00 10.89           C
ATOM   3287  H   VAL A 213      62.888  51.337  14.866  1.00  9.63           H
ATOM   3288  HA  VAL A 213      60.867  53.382  14.198  1.00 13.64           H
ATOM   3289  HB  VAL A 213      62.148  51.495  12.197  1.00 15.78           H
ATOM   3290 HG11 VAL A 213      60.272  53.003  10.759  1.00  9.06           H
ATOM   3291 HG12 VAL A 213      60.216  51.275  11.153  1.00  9.06           H
ATOM   3292 HG13 VAL A 213      59.369  52.454  12.161  1.00  9.06           H
ATOM   3293 HG21 VAL A 213      62.570  53.423  10.842  1.00 13.07           H
ATOM   3294 HG22 VAL A 213      61.684  54.466  12.005  1.00 13.07           H
ATOM   3295 HG23 VAL A 213      63.190  53.774  12.460  1.00 13.07           H
ATOM   3296  N   HIS A 214      59.105  51.661  14.646  1.00 13.06           N
ATOM   3297  CA  HIS A 214      58.072  50.702  15.020  1.00 13.90           C
ATOM   3298  C   HIS A 214      57.620  49.660  13.963  1.00 21.00           C
ATOM   3299  O   HIS A 214      56.971  48.699  14.354  1.00 55.70           O
ATOM   3300  CB  HIS A 214      56.856  51.414  15.573  1.00 12.34           C
ATOM   3301  CG  HIS A 214      56.894  51.681  17.030  1.00 15.48           C
ATOM   3302  ND1 HIS A 214      57.410  52.787  17.661  1.00 13.80           N
ATOM   3303  CD2 HIS A 214      56.264  50.915  17.955  1.00 10.10           C
ATOM   3304  CE1 HIS A 214      57.101  52.661  18.944  1.00 15.54           C
ATOM   3305  NE2 HIS A 214      56.281  51.636  19.122  1.00 11.63           N
ATOM   3306  H   HIS A 214      58.846  52.639  14.656  1.00 15.68           H
ATOM   3307  HA  HIS A 214      58.459  50.118  15.851  1.00 16.68           H
ATOM   3308  HB2 HIS A 214      55.973  50.788  15.435  1.00 14.81           H
ATOM   3309  HB3 HIS A 214      56.657  52.326  15.027  1.00 14.81           H
ATOM   3310  HD1 HIS A 214      57.991  53.515  17.265  1.00 16.56           H
ATOM   3311  HD2 HIS A 214      55.712  50.003  17.782  1.00 12.12           H
ATOM   3312  HE1 HIS A 214      57.474  53.285  19.745  1.00 18.65           H
ATOM   3313  N   ALA A 215      57.866  49.791  12.679  1.00 14.71           N
ATOM   3314  CA  ALA A 215      57.677  48.704  11.671  1.00 29.83           C
ATOM   3315  C   ALA A 215      57.505  47.214  12.058  1.00 17.38           C
ATOM   3316  O   ALA A 215      58.284  46.607  12.770  1.00 22.77           O
ATOM   3317  CB  ALA A 215      58.791  48.722  10.615  1.00 14.67           C
ATOM   3318  H   ALA A 215      58.260  50.663  12.367  1.00 17.65           H
ATOM   3319  HA  ALA A 215      56.752  48.979  11.165  1.00 35.79           H
ATOM   3320  HB1 ALA A 215      58.515  48.059   9.805  1.00 17.61           H
ATOM   3321  HB2 ALA A 215      58.913  49.718  10.194  1.00 17.61           H
ATOM   3322  HB3 ALA A 215      59.727  48.393  11.059  1.00 17.61           H
ATOM   3323  N   GLY A 216      56.531  46.578  11.410  1.00 28.05           N
ATOM   3324  CA  GLY A 216      56.311  45.143  11.337  1.00 23.85           C
ATOM   3325  C   GLY A 216      55.441  44.571  12.471  1.00 27.44           C
ATOM   3326  O   GLY A 216      55.505  43.359  12.639  1.00 20.72           O
ATOM   3327  H   GLY A 216      55.873  47.144  10.898  1.00 33.65           H
ATOM   3328  HA2 GLY A 216      55.842  44.918  10.380  1.00 28.62           H
ATOM   3329  HA3 GLY A 216      57.282  44.648  11.344  1.00 28.62           H
ATOM   3330  N   GLU A 217      54.708  45.381  13.274  1.00 20.45           N
ATOM   3331  CA  GLU A 217      53.935  44.880  14.407  1.00 30.71           C
ATOM   3332  C   GLU A 217      52.598  44.359  13.841  1.00 22.66           C
ATOM   3333  O   GLU A 217      52.165  43.227  14.000  1.00 25.40           O
ATOM   3334  CB  GLU A 217      53.655  45.778  15.592  1.00 20.95           C
ATOM   3335  CG  GLU A 217      53.138  47.147  15.673  1.00 28.48           C
ATOM   3336  CD  GLU A 217      52.641  47.645  17.104  1.00 25.10           C
ATOM   3337  OE1 GLU A 217      52.773  48.876  17.246  1.00 35.78           O
ATOM   3338  OE2 GLU A 217      52.103  46.858  17.899  1.00 15.61           O1-
ATOM   3339  H   GLU A 217      54.725  46.365  13.107  1.00 24.54           H
ATOM   3340  HA  GLU A 217      54.478  43.983  14.829  1.00 36.85           H
ATOM   3341  HB2 GLU A 217      52.866  45.267  16.207  1.00 25.14           H
ATOM   3342  HB3 GLU A 217      54.544  45.742  16.236  1.00 25.14           H
ATOM   3343  HG2 GLU A 217      53.940  47.846  15.375  1.00 34.18           H
ATOM   3344  HG3 GLU A 217      52.299  47.329  14.990  1.00 34.18           H
ATOM   3345  N   VAL A 218      51.983  45.301  13.040  1.00 24.35           N
ATOM   3346  CA  VAL A 218      50.611  45.127  12.507  1.00 22.53           C
ATOM   3347  C   VAL A 218      50.659  45.287  10.961  1.00 30.14           C
ATOM   3348  O   VAL A 218      49.714  44.953  10.273  1.00 31.61           O
ATOM   3349  CB  VAL A 218      49.732  46.089  13.299  1.00 26.57           C
ATOM   3350  CG1 VAL A 218      49.648  47.471  12.794  1.00 24.65           C
ATOM   3351  CG2 VAL A 218      48.458  45.451  13.809  1.00 36.26           C
ATOM   3352  H   VAL A 218      52.318  46.276  13.081  1.00 29.22           H
ATOM   3353  HA  VAL A 218      50.276  44.067  12.694  1.00 27.04           H
ATOM   3354  HB  VAL A 218      50.253  46.265  14.295  1.00 31.89           H
ATOM   3355 HG11 VAL A 218      48.986  48.114  13.390  1.00 29.59           H
ATOM   3356 HG12 VAL A 218      50.619  47.975  12.788  1.00 29.59           H
ATOM   3357 HG13 VAL A 218      49.259  47.453  11.770  1.00 29.59           H
ATOM   3358 HG21 VAL A 218      47.884  46.138  14.446  1.00 43.51           H
ATOM   3359 HG22 VAL A 218      47.840  45.183  12.947  1.00 43.51           H
ATOM   3360 HG23 VAL A 218      48.640  44.549  14.410  1.00 43.51           H
ATOM   3361  N   GLY A 219      51.824  45.709  10.414  1.00 20.75           N
ATOM   3362  CA  GLY A 219      52.146  45.948   9.016  1.00 26.90           C
ATOM   3363  C   GLY A 219      53.025  44.857   8.383  1.00 24.93           C
ATOM   3364  O   GLY A 219      53.569  43.999   9.064  1.00 30.86           O
ATOM   3365  H   GLY A 219      52.585  45.905  11.053  1.00 24.90           H
ATOM   3366  HA2 GLY A 219      51.218  46.035   8.454  1.00 32.28           H
ATOM   3367  HA3 GLY A 219      52.652  46.909   8.925  1.00 32.28           H
ATOM   3368  N   SER A 220      53.171  44.883   7.059  1.00 29.18           N
ATOM   3369  CA  SER A 220      53.896  43.856   6.306  1.00 29.13           C
ATOM   3370  C   SER A 220      55.417  44.021   6.386  1.00 26.67           C
ATOM   3371  O   SER A 220      55.923  45.056   6.820  1.00 28.12           O
ATOM   3372  CB  SER A 220      53.447  43.924   4.842  1.00 26.00           C
ATOM   3373  OG  SER A 220      53.926  45.114   4.228  1.00 42.61           O
ATOM   3374  H   SER A 220      52.735  45.629   6.535  1.00 35.02           H
ATOM   3375  HA  SER A 220      53.613  42.871   6.682  1.00 34.96           H
ATOM   3376  HB2 SER A 220      53.846  43.067   4.303  1.00 31.20           H
ATOM   3377  HB3 SER A 220      52.360  43.886   4.786  1.00 31.20           H
ATOM   3378  HG  SER A 220      53.536  45.181   3.351  1.00 51.14           H
ATOM   3379  N   ALA A 221      56.121  43.004   5.873  1.00 27.87           N
ATOM   3380  CA  ALA A 221      57.562  42.937   5.677  1.00 21.47           C
ATOM   3381  C   ALA A 221      58.099  44.118   4.917  1.00 20.02           C
ATOM   3382  O   ALA A 221      59.258  44.448   5.106  1.00 20.89           O
ATOM   3383  CB  ALA A 221      57.924  41.672   4.896  1.00 24.76           C
ATOM   3384  H   ALA A 221      55.602  42.184   5.584  1.00 33.44           H
ATOM   3385  HA  ALA A 221      58.050  42.883   6.650  1.00 25.76           H
ATOM   3386  HB1 ALA A 221      59.006  41.592   4.810  1.00 29.71           H
ATOM   3387  HB2 ALA A 221      57.550  40.787   5.405  1.00 29.71           H
ATOM   3388  HB3 ALA A 221      57.494  41.719   3.898  1.00 29.71           H
ATOM   3389  N   ASN A 222      57.272  44.744   4.073  1.00 22.78           N
ATOM   3390  CA  ASN A 222      57.643  45.882   3.248  1.00 22.56           C
ATOM   3391  C   ASN A 222      57.874  47.135   4.081  1.00 18.03           C
ATOM   3392  O   ASN A 222      58.806  47.871   3.786  1.00 21.37           O
ATOM   3393  CB  ASN A 222      56.567  46.142   2.175  1.00 31.48           C
ATOM   3394  CG  ASN A 222      57.077  47.139   1.143  1.00 43.84           C
ATOM   3395  OD1 ASN A 222      58.094  46.897   0.488  1.00 42.72           O
ATOM   3396  ND2 ASN A 222      56.400  48.277   1.017  1.00 44.67           N
ATOM   3397  H   ASN A 222      56.307  44.445   4.047  1.00 27.34           H
ATOM   3398  HA  ASN A 222      58.574  45.629   2.737  1.00 27.07           H
ATOM   3399  HB2 ASN A 222      56.333  45.216   1.651  1.00 37.77           H
ATOM   3400  HB3 ASN A 222      55.656  46.515   2.644  1.00 37.77           H
ATOM   3401 HD21 ASN A 222      56.740  48.989   0.385  1.00 53.60           H
ATOM   3402 HD22 ASN A 222      55.606  48.469   1.608  1.00 53.60           H
ATOM   3403  N   VAL A 223      57.040  47.362   5.104  1.00 16.24           N
ATOM   3404  CA  VAL A 223      57.212  48.448   6.090  1.00 23.47           C
ATOM   3405  C   VAL A 223      58.542  48.297   6.821  1.00 14.78           C
ATOM   3406  O   VAL A 223      59.257  49.269   6.970  1.00 14.29           O
ATOM   3407  CB  VAL A 223      56.061  48.484   7.116  1.00 26.13           C
ATOM   3408  CG1 VAL A 223      54.688  48.456   6.446  1.00 20.45           C
ATOM   3409  CG2 VAL A 223      56.133  49.728   8.036  1.00 20.36           C
ATOM   3410  H   VAL A 223      56.296  46.701   5.278  1.00 19.49           H
ATOM   3411  HA  VAL A 223      57.211  49.391   5.548  1.00 28.16           H
ATOM   3412  HB  VAL A 223      56.022  47.652   7.813  1.00 31.36           H
ATOM   3413 HG11 VAL A 223      54.013  49.224   6.814  1.00 24.54           H
ATOM   3414 HG12 VAL A 223      54.777  48.579   5.370  1.00 24.54           H
ATOM   3415 HG13 VAL A 223      54.227  47.489   6.643  1.00 24.54           H
ATOM   3416 HG21 VAL A 223      55.204  50.291   8.074  1.00 24.43           H
ATOM   3417 HG22 VAL A 223      56.371  49.419   9.052  1.00 24.43           H
ATOM   3418 HG23 VAL A 223      56.912  50.408   7.701  1.00 24.43           H
ATOM   3419  N   VAL A 224      58.903  47.067   7.192  1.00 15.13           N
ATOM   3420  CA  VAL A 224      60.211  46.750   7.750  1.00 16.06           C
ATOM   3421  C   VAL A 224      61.335  47.117   6.775  1.00 19.91           C
ATOM   3422  O   VAL A 224      62.296  47.810   7.113  1.00 16.16           O
ATOM   3423  CB  VAL A 224      60.209  45.271   8.168  1.00 18.89           C
ATOM   3424  CG1 VAL A 224      61.610  44.866   8.639  1.00 18.99           C
ATOM   3425  CG2 VAL A 224      59.163  44.971   9.265  1.00 18.53           C
ATOM   3426  H   VAL A 224      58.275  46.300   6.999  1.00 18.16           H
ATOM   3427  HA  VAL A 224      60.361  47.336   8.655  1.00 19.28           H
ATOM   3428  HB  VAL A 224      60.024  44.508   7.420  1.00 22.67           H
ATOM   3429 HG11 VAL A 224      61.586  44.468   9.643  1.00 22.79           H
ATOM   3430 HG12 VAL A 224      62.037  44.129   7.960  1.00 22.79           H
ATOM   3431 HG13 VAL A 224      62.281  45.722   8.691  1.00 22.79           H
ATOM   3432 HG21 VAL A 224      59.563  44.394  10.096  1.00 22.23           H
ATOM   3433 HG22 VAL A 224      58.764  45.889   9.681  1.00 22.23           H
ATOM   3434 HG23 VAL A 224      58.337  44.405   8.836  1.00 22.23           H
ATOM   3435  N   LYS A 225      61.207  46.651   5.545  1.00 18.78           N
ATOM   3436  CA  LYS A 225      62.182  46.882   4.501  1.00 23.51           C
ATOM   3437  C   LYS A 225      62.440  48.375   4.268  1.00 18.76           C
ATOM   3438  O   LYS A 225      63.575  48.790   4.094  1.00 19.83           O
ATOM   3439  CB  LYS A 225      61.687  46.130   3.262  1.00 28.04           C
ATOM   3440  CG  LYS A 225      62.870  45.788   2.366  1.00 28.79           C
ATOM   3441  CD  LYS A 225      62.441  45.679   0.901  1.00 37.43           C
ATOM   3442  CE  LYS A 225      62.181  47.038   0.217  1.00 59.00           C
ATOM   3443  NZ  LYS A 225      63.366  47.936   0.227  1.00 69.53           N1+
ATOM   3444  H   LYS A 225      60.403  46.078   5.331  1.00 22.54           H
ATOM   3445  HA  LYS A 225      63.112  46.419   4.829  1.00 28.21           H
ATOM   3446  HB2 LYS A 225      61.158  45.209   3.506  1.00 33.65           H
ATOM   3447  HB3 LYS A 225      60.994  46.789   2.737  1.00 33.65           H
ATOM   3448  HG2 LYS A 225      63.637  46.554   2.440  1.00 34.55           H
ATOM   3449  HG3 LYS A 225      63.295  44.847   2.716  1.00 34.55           H
ATOM   3450  HD2 LYS A 225      63.264  45.204   0.362  1.00 44.92           H
ATOM   3451  HD3 LYS A 225      61.568  45.027   0.816  1.00 44.92           H
ATOM   3452  HE2 LYS A 225      61.902  46.845  -0.822  1.00 70.80           H
ATOM   3453  HE3 LYS A 225      61.338  47.531   0.706  1.00 70.80           H
ATOM   3454  HZ1 LYS A 225      63.190  48.655   0.722  1.00 83.44           H
ATOM   3455  HZ2 LYS A 225      64.064  47.503   0.570  1.00 83.44           H
ATOM   3456  HZ3 LYS A 225      63.554  48.189  -0.605  1.00 83.44           H
ATOM   3457  N   GLU A 226      61.393  49.187   4.301  1.00 19.76           N
ATOM   3458  CA  GLU A 226      61.484  50.635   4.184  1.00 21.76           C
ATOM   3459  C   GLU A 226      62.243  51.250   5.358  1.00 22.28           C
ATOM   3460  O   GLU A 226      63.067  52.138   5.129  1.00 22.92           O
ATOM   3461  CB  GLU A 226      60.089  51.232   4.102  1.00 21.51           C
ATOM   3462  CG  GLU A 226      59.422  50.907   2.759  1.00 33.58           C
ATOM   3463  CD  GLU A 226      57.899  51.186   2.736  1.00 53.99           C
ATOM   3464  OE1 GLU A 226      57.276  51.213   3.829  1.00 43.94           O
ATOM   3465  OE2 GLU A 226      57.363  51.330   1.607  1.00 60.07           O1-
ATOM   3466  H   GLU A 226      60.475  48.790   4.447  1.00 23.71           H
ATOM   3467  HA  GLU A 226      62.003  50.892   3.259  1.00 26.11           H
ATOM   3468  HB2 GLU A 226      59.518  50.775   4.909  1.00 25.81           H
ATOM   3469  HB3 GLU A 226      60.105  52.308   4.253  1.00 25.81           H
ATOM   3470  HG2 GLU A 226      59.931  51.464   1.970  1.00 40.30           H
ATOM   3471  HG3 GLU A 226      59.558  49.854   2.529  1.00 40.30           H
ATOM   3472  N   ALA A 227      61.957  50.793   6.586  1.00 14.56           N
ATOM   3473  CA  ALA A 227      62.619  51.210   7.811  1.00 17.84           C
ATOM   3474  C   ALA A 227      64.141  50.954   7.764  1.00 16.14           C
ATOM   3475  O   ALA A 227      64.919  51.780   8.227  1.00 10.78           O
ATOM   3476  CB  ALA A 227      61.946  50.506   9.004  1.00 19.27           C
ATOM   3477  H   ALA A 227      61.264  50.061   6.673  1.00 17.47           H
ATOM   3478  HA  ALA A 227      62.449  52.277   7.930  1.00 21.41           H
ATOM   3479  HB1 ALA A 227      62.359  50.899   9.929  1.00 23.12           H
ATOM   3480  HB2 ALA A 227      60.873  50.696   8.979  1.00 23.12           H
ATOM   3481  HB3 ALA A 227      62.120  49.433   8.983  1.00 23.12           H
ATOM   3482  N   VAL A 228      64.544  49.809   7.207  1.00 18.43           N
ATOM   3483  CA  VAL A 228      65.929  49.384   7.092  1.00 17.89           C
ATOM   3484  C   VAL A 228      66.655  50.106   5.946  1.00 19.17           C
ATOM   3485  O   VAL A 228      67.630  50.799   6.203  1.00 22.73           O
ATOM   3486  CB  VAL A 228      65.970  47.834   7.040  1.00 26.04           C
ATOM   3487  CG1 VAL A 228      67.394  47.340   6.793  1.00 21.89           C
ATOM   3488  CG2 VAL A 228      65.441  47.175   8.347  1.00 20.58           C
ATOM   3489  H   VAL A 228      63.839  49.170   6.864  1.00 22.11           H
ATOM   3490  HA  VAL A 228      66.438  49.672   8.010  1.00 21.46           H
ATOM   3491  HB  VAL A 228      65.389  47.346   6.256  1.00 31.24           H
ATOM   3492 HG11 VAL A 228      67.722  46.584   7.503  1.00 26.27           H
ATOM   3493 HG12 VAL A 228      67.435  46.905   5.797  1.00 26.27           H
ATOM   3494 HG13 VAL A 228      68.108  48.159   6.837  1.00 26.27           H
ATOM   3495 HG21 VAL A 228      66.124  46.457   8.777  1.00 24.70           H
ATOM   3496 HG22 VAL A 228      65.245  47.922   9.116  1.00 24.70           H
ATOM   3497 HG23 VAL A 228      64.510  46.650   8.140  1.00 24.70           H
ATOM   3498  N   ASP A 229      66.168  50.023   4.701  1.00 20.19           N
ATOM   3499  CA  ASP A 229      66.841  50.578   3.511  1.00 21.84           C
ATOM   3500  C   ASP A 229      66.651  52.079   3.297  1.00 14.88           C
ATOM   3501  O   ASP A 229      67.532  52.710   2.754  1.00 21.51           O
ATOM   3502  CB  ASP A 229      66.391  49.835   2.246  1.00 18.42           C
ATOM   3503  CG  ASP A 229      66.753  48.365   2.270  1.00 26.89           C
ATOM   3504  OD1 ASP A 229      67.789  48.060   2.892  1.00 21.17           O
ATOM   3505  OD2 ASP A 229      66.029  47.562   1.636  1.00 41.75           O1-
ATOM   3506  H   ASP A 229      65.342  49.462   4.543  1.00 24.22           H
ATOM   3507  HA  ASP A 229      67.913  50.408   3.618  1.00 26.21           H
ATOM   3508  HB2 ASP A 229      65.315  49.941   2.114  1.00 22.10           H
ATOM   3509  HB3 ASP A 229      66.890  50.286   1.389  1.00 22.10           H
ATOM   3510  N   THR A 230      65.536  52.681   3.679  1.00 20.39           N
ATOM   3511  CA  THR A 230      65.305  54.111   3.444  1.00 25.24           C
ATOM   3512  C   THR A 230      65.488  54.946   4.721  1.00 16.02           C
ATOM   3513  O   THR A 230      66.037  56.034   4.660  1.00 19.85           O
ATOM   3514  CB  THR A 230      63.940  54.315   2.825  1.00 12.68           C
ATOM   3515  OG1 THR A 230      63.842  53.444   1.752  1.00 17.82           O
ATOM   3516  CG2 THR A 230      63.728  55.755   2.366  1.00 19.54           C
ATOM   3517  H   THR A 230      64.802  52.140   4.115  1.00 24.47           H
ATOM   3518  HA  THR A 230      66.015  54.483   2.704  1.00 30.29           H
ATOM   3519  HB  THR A 230      63.171  54.059   3.551  1.00 15.22           H
ATOM   3520  HG1 THR A 230      62.939  53.458   1.425  1.00 21.39           H
ATOM   3521 HG21 THR A 230      63.538  55.804   1.293  1.00 23.45           H
ATOM   3522 HG22 THR A 230      62.868  56.170   2.892  1.00 23.45           H
ATOM   3523 HG23 THR A 230      64.593  56.380   2.587  1.00 23.45           H
ATOM   3524  N   LEU A 231      65.018  54.454   5.859  1.00 16.94           N
ATOM   3525  CA  LEU A 231      65.144  55.172   7.121  1.00 15.89           C
ATOM   3526  C   LEU A 231      66.403  54.821   7.905  1.00 16.42           C
ATOM   3527  O   LEU A 231      66.755  55.570   8.813  1.00 13.23           O
ATOM   3528  CB  LEU A 231      63.882  55.094   7.969  1.00 19.45           C
ATOM   3529  CG  LEU A 231      62.626  55.498   7.168  1.00 13.17           C
ATOM   3530  CD1 LEU A 231      61.414  54.915   7.923  1.00 17.34           C
ATOM   3531  CD2 LEU A 231      62.374  57.006   6.960  1.00 14.76           C
ATOM   3532  H   LEU A 231      64.504  53.583   5.839  1.00 20.33           H
ATOM   3533  HA  LEU A 231      65.232  56.229   6.882  1.00 19.07           H
ATOM   3534  HB2 LEU A 231      63.775  54.135   8.475  1.00 23.35           H
ATOM   3535  HB3 LEU A 231      64.043  55.855   8.729  1.00 23.35           H
ATOM   3536  HG  LEU A 231      62.440  55.021   6.206  1.00 15.80           H
ATOM   3537 HD11 LEU A 231      60.612  55.637   8.073  1.00 20.81           H
ATOM   3538 HD12 LEU A 231      60.999  54.071   7.369  1.00 20.81           H
ATOM   3539 HD13 LEU A 231      61.688  54.572   8.919  1.00 20.81           H
ATOM   3540 HD21 LEU A 231      61.365  57.338   7.196  1.00 17.71           H
ATOM   3541 HD22 LEU A 231      63.060  57.588   7.568  1.00 17.71           H
ATOM   3542 HD23 LEU A 231      62.574  57.233   5.914  1.00 17.71           H
ATOM   3543  N   LYS A 232      67.097  53.723   7.545  1.00 18.52           N
ATOM   3544  CA  LYS A 232      68.352  53.334   8.170  1.00 16.77           C
ATOM   3545  C   LYS A 232      68.235  53.131   9.670  1.00 19.06           C
ATOM   3546  O   LYS A 232      69.090  53.592  10.407  1.00 22.21           O
ATOM   3547  CB  LYS A 232      69.456  54.327   7.726  1.00 23.02           C
ATOM   3548  CG  LYS A 232      69.867  54.007   6.287  1.00 29.77           C
ATOM   3549  CD  LYS A 232      69.222  54.875   5.207  1.00 43.38           C
ATOM   3550  CE  LYS A 232      70.062  54.897   3.921  1.00 44.66           C
ATOM   3551  NZ  LYS A 232      70.298  53.532   3.405  1.00 41.15           N1+
ATOM   3552  H   LYS A 232      66.753  53.136   6.797  1.00 22.22           H
ATOM   3553  HA  LYS A 232      68.611  52.344   7.800  1.00 20.13           H
ATOM   3554  HB2 LYS A 232      69.191  55.377   7.862  1.00 27.63           H
ATOM   3555  HB3 LYS A 232      70.329  54.118   8.342  1.00 27.63           H
ATOM   3556  HG2 LYS A 232      70.911  54.323   6.264  1.00 35.73           H
ATOM   3557  HG3 LYS A 232      69.847  52.942   6.054  1.00 35.73           H
ATOM   3558  HD2 LYS A 232      68.234  54.469   4.987  1.00 52.05           H
ATOM   3559  HD3 LYS A 232      69.109  55.899   5.569  1.00 52.05           H
ATOM   3560  HE2 LYS A 232      69.525  55.477   3.166  1.00 53.59           H
ATOM   3561  HE3 LYS A 232      71.019  55.380   4.126  1.00 53.59           H
ATOM   3562  HZ1 LYS A 232      70.776  53.571   2.517  1.00 49.38           H
ATOM   3563  HZ2 LYS A 232      70.848  53.003   4.068  1.00 49.38           H
ATOM   3564  HZ3 LYS A 232      69.406  53.071   3.274  1.00 49.38           H
ATOM   3565  N   THR A 233      67.236  52.387  10.132  1.00 15.60           N
ATOM   3566  CA  THR A 233      67.221  51.973  11.509  1.00 19.07           C
ATOM   3567  C   THR A 233      68.397  51.122  11.876  1.00 15.00           C
ATOM   3568  O   THR A 233      68.794  50.277  11.103  1.00 16.54           O
ATOM   3569  CB  THR A 233      66.015  51.090  11.893  1.00 26.17           C
ATOM   3570  OG1 THR A 233      65.555  50.138  10.928  1.00 19.39           O
ATOM   3571  CG2 THR A 233      64.945  51.968  12.368  1.00 16.59           C
ATOM   3572  H   THR A 233      66.574  51.974   9.491  1.00 18.71           H
ATOM   3573  HA  THR A 233      67.252  52.866  12.130  1.00 22.89           H
ATOM   3574  HB  THR A 233      66.300  50.522  12.776  1.00 31.40           H
ATOM   3575  HG1 THR A 233      65.313  50.611  10.131  1.00 23.27           H
ATOM   3576 HG21 THR A 233      64.669  51.676  13.361  1.00 19.90           H
ATOM   3577 HG22 THR A 233      65.249  53.010  12.392  1.00 19.90           H
ATOM   3578 HG23 THR A 233      64.135  51.841  11.667  1.00 19.90           H
ATOM   3579  N   GLU A 234      68.746  51.267  13.150  1.00 17.55           N
ATOM   3580  CA  GLU A 234      69.636  50.437  13.921  1.00 14.43           C
ATOM   3581  C   GLU A 234      68.852  49.377  14.690  1.00 12.26           C
ATOM   3582  O   GLU A 234      69.428  48.368  15.096  1.00 16.42           O
ATOM   3583  CB  GLU A 234      70.403  51.372  14.853  1.00 14.00           C
ATOM   3584  CG  GLU A 234      71.158  52.433  14.052  1.00 17.91           C
ATOM   3585  CD  GLU A 234      71.886  53.421  14.940  1.00 21.63           C
ATOM   3586  OE1 GLU A 234      71.196  54.207  15.603  1.00 24.89           O
ATOM   3587  OE2 GLU A 234      73.123  53.410  14.939  1.00 32.41           O1-
ATOM   3588  H   GLU A 234      68.298  52.005  13.671  1.00 21.06           H
ATOM   3589  HA  GLU A 234      70.343  49.945  13.252  1.00 17.31           H
ATOM   3590  HB2 GLU A 234      69.706  51.862  15.529  1.00 16.80           H
ATOM   3591  HB3 GLU A 234      71.106  50.792  15.448  1.00 16.80           H
ATOM   3592  HG2 GLU A 234      71.873  51.940  13.396  1.00 21.50           H
ATOM   3593  HG3 GLU A 234      70.465  53.017  13.445  1.00 21.50           H
ATOM   3594  N   ARG A 235      67.554  49.631  14.946  1.00 15.69           N
ATOM   3595  CA  ARG A 235      66.685  48.682  15.628  1.00 13.97           C
ATOM   3596  C   ARG A 235      65.281  48.664  15.038  1.00 15.25           C
ATOM   3597  O   ARG A 235      64.826  49.661  14.495  1.00 14.17           O
ATOM   3598  CB  ARG A 235      66.598  48.968  17.108  1.00 20.59           C
ATOM   3599  CG  ARG A 235      67.909  48.970  17.929  1.00 16.09           C
ATOM   3600  CD  ARG A 235      67.450  48.812  19.366  1.00 20.02           C
ATOM   3601  NE  ARG A 235      68.094  49.760  20.209  1.00 29.35           N
ATOM   3602  CZ  ARG A 235      67.577  50.578  21.110  1.00 27.05           C
ATOM   3603  NH1 ARG A 235      68.474  51.055  21.944  1.00 22.87           N
ATOM   3604  NH2 ARG A 235      66.299  50.923  21.209  1.00 20.02           N1+
ATOM   3605  H   ARG A 235      67.134  50.481  14.593  1.00 18.82           H
ATOM   3606  HA  ARG A 235      67.096  47.679  15.511  1.00 16.77           H
ATOM   3607  HB2 ARG A 235      66.075  49.907  17.275  1.00 24.70           H
ATOM   3608  HB3 ARG A 235      65.975  48.155  17.494  1.00 24.70           H
ATOM   3609  HG2 ARG A 235      68.550  48.134  17.667  1.00 19.31           H
ATOM   3610  HG3 ARG A 235      68.454  49.899  17.769  1.00 19.31           H
ATOM   3611  HD2 ARG A 235      66.387  48.954  19.476  1.00 24.03           H
ATOM   3612  HD3 ARG A 235      67.705  47.814  19.708  1.00 24.03           H
ATOM   3613  HE  ARG A 235      69.094  49.645  20.262  1.00 35.22           H
ATOM   3614 HH11 ARG A 235      69.439  50.783  21.842  1.00 27.45           H
ATOM   3615 HH12 ARG A 235      68.191  51.702  22.666  1.00 27.45           H
ATOM   3616 HH21 ARG A 235      65.638  50.543  20.541  1.00 24.02           H
ATOM   3617 HH22 ARG A 235      66.006  51.574  21.927  1.00 24.02           H
ATOM   3618  N   LEU A 236      64.579  47.547  15.242  1.00 13.30           N
ATOM   3619  CA  LEU A 236      63.157  47.454  15.002  1.00 13.40           C
ATOM   3620  C   LEU A 236      62.340  47.400  16.277  1.00 10.86           C
ATOM   3621  O   LEU A 236      62.523  46.513  17.092  1.00 11.75           O
ATOM   3622  CB  LEU A 236      62.810  46.266  14.089  1.00 13.03           C
ATOM   3623  CG  LEU A 236      63.440  46.460  12.705  1.00  8.19           C
ATOM   3624  CD1 LEU A 236      63.635  45.086  12.039  1.00 12.86           C
ATOM   3625  CD2 LEU A 236      62.595  47.393  11.817  1.00 23.73           C
ATOM   3626  H   LEU A 236      65.023  46.773  15.717  1.00 15.96           H
ATOM   3627  HA  LEU A 236      62.843  48.354  14.473  1.00 16.07           H
ATOM   3628  HB2 LEU A 236      63.072  45.306  14.539  1.00 15.63           H
ATOM   3629  HB3 LEU A 236      61.724  46.287  13.988  1.00 15.63           H
ATOM   3630  HG  LEU A 236      64.470  46.812  12.667  1.00  9.82           H
ATOM   3631 HD11 LEU A 236      63.197  45.047  11.046  1.00 15.44           H
ATOM   3632 HD12 LEU A 236      64.698  44.884  11.931  1.00 15.44           H
ATOM   3633 HD13 LEU A 236      63.185  44.276  12.614  1.00 15.44           H
ATOM   3634 HD21 LEU A 236      62.370  46.961  10.844  1.00 28.48           H
ATOM   3635 HD22 LEU A 236      61.655  47.649  12.301  1.00 28.48           H
ATOM   3636 HD23 LEU A 236      63.145  48.322  11.663  1.00 28.48           H
ATOM   3637  N   GLY A 237      61.336  48.258  16.356  1.00 10.90           N
ATOM   3638  CA  GLY A 237      60.209  48.099  17.257  1.00 17.60           C
ATOM   3639  C   GLY A 237      59.315  46.986  16.764  1.00 15.62           C
ATOM   3640  O   GLY A 237      58.752  47.154  15.708  1.00 18.27           O
ATOM   3641  H   GLY A 237      61.227  48.932  15.614  1.00 13.09           H
ATOM   3642  HA2 GLY A 237      60.540  47.921  18.274  1.00 21.12           H
ATOM   3643  HA3 GLY A 237      59.635  49.023  17.259  1.00 21.12           H
ATOM   3644  N   HIS A 238      59.209  45.865  17.478  1.00 11.82           N
ATOM   3645  CA  HIS A 238      58.473  44.656  17.119  1.00 12.33           C
ATOM   3646  C   HIS A 238      59.106  43.786  15.997  1.00 23.06           C
ATOM   3647  O   HIS A 238      59.778  42.776  16.274  1.00 14.42           O
ATOM   3648  CB  HIS A 238      56.983  44.976  16.907  1.00 16.10           C
ATOM   3649  CG  HIS A 238      56.308  45.707  18.042  1.00 11.91           C
ATOM   3650  ND1 HIS A 238      55.757  45.120  19.187  1.00 14.31           N
ATOM   3651  CD2 HIS A 238      56.066  47.043  18.075  1.00 13.17           C
ATOM   3652  CE1 HIS A 238      55.210  46.121  19.884  1.00 14.75           C
ATOM   3653  NE2 HIS A 238      55.412  47.293  19.260  1.00 22.97           N
ATOM   3654  H   HIS A 238      59.660  45.843  18.378  1.00 14.18           H
ATOM   3655  HA  HIS A 238      58.500  44.036  18.015  1.00 14.79           H
ATOM   3656  HB2 HIS A 238      56.457  44.046  16.725  1.00 19.32           H
ATOM   3657  HB3 HIS A 238      56.858  45.570  16.001  1.00 19.32           H
ATOM   3658  HD2 HIS A 238      56.312  47.757  17.305  1.00 15.80           H
ATOM   3659  HE1 HIS A 238      54.712  46.008  20.833  1.00 17.70           H
ATOM   3660  HE2 HIS A 238      55.145  48.203  19.615  1.00 27.57           H
ATOM   3661  N   GLY A 239      58.851  44.161  14.729  1.00 20.86           N
ATOM   3662  CA  GLY A 239      59.397  43.515  13.537  1.00 22.20           C
ATOM   3663  C   GLY A 239      58.961  42.065  13.322  1.00 16.40           C
ATOM   3664  O   GLY A 239      59.720  41.241  12.825  1.00 15.40           O
ATOM   3665  H   GLY A 239      58.316  45.009  14.585  1.00 25.03           H
ATOM   3666  HA2 GLY A 239      59.057  44.089  12.677  1.00 26.64           H
ATOM   3667  HA3 GLY A 239      60.484  43.573  13.569  1.00 26.64           H
ATOM   3668  N   TYR A 240      57.750  41.715  13.719  1.00 15.72           N
ATOM   3669  CA  TYR A 240      57.279  40.328  13.708  1.00 21.70           C
ATOM   3670  C   TYR A 240      57.078  39.825  12.284  1.00 23.06           C
ATOM   3671  O   TYR A 240      57.438  38.701  11.965  1.00 21.16           O
ATOM   3672  CB  TYR A 240      55.961  40.250  14.475  1.00 16.86           C
ATOM   3673  CG  TYR A 240      56.037  40.781  15.895  1.00 14.96           C
ATOM   3674  CD1 TYR A 240      57.112  40.463  16.744  1.00 15.41           C
ATOM   3675  CD2 TYR A 240      55.022  41.631  16.348  1.00 15.30           C
ATOM   3676  CE1 TYR A 240      57.124  40.953  18.060  1.00 15.62           C
ATOM   3677  CE2 TYR A 240      55.047  42.136  17.643  1.00 12.25           C
ATOM   3678  CZ  TYR A 240      56.112  41.830  18.507  1.00 15.20           C
ATOM   3679  OH  TYR A 240      56.202  42.440  19.724  1.00 12.75           O
ATOM   3680  H   TYR A 240      57.143  42.421  14.108  1.00 18.86           H
ATOM   3681  HA  TYR A 240      58.013  39.692  14.204  1.00 26.04           H
ATOM   3682  HB2 TYR A 240      55.202  40.803  13.920  1.00 20.23           H
ATOM   3683  HB3 TYR A 240      55.644  39.208  14.518  1.00 20.23           H
ATOM   3684  HD1 TYR A 240      57.909  39.818  16.409  1.00 18.49           H
ATOM   3685  HD2 TYR A 240      54.215  41.909  15.690  1.00 18.37           H
ATOM   3686  HE1 TYR A 240      57.935  40.701  18.719  1.00 18.75           H
ATOM   3687  HE2 TYR A 240      54.283  42.830  17.952  1.00 14.70           H
ATOM   3688  HH  TYR A 240      55.802  43.317  19.731  1.00 15.30           H
ATOM   3689  N   HIS A 241      56.526  40.694  11.439  1.00 22.04           N
ATOM   3690  CA  HIS A 241      56.211  40.439  10.055  1.00 24.25           C
ATOM   3691  C   HIS A 241      57.408  40.287   9.131  1.00 27.46           C
ATOM   3692  O   HIS A 241      57.181  40.030   7.961  1.00 26.80           O
ATOM   3693  CB  HIS A 241      55.236  41.527   9.590  1.00 32.10           C
ATOM   3694  CG  HIS A 241      53.848  41.241  10.123  1.00 36.24           C
ATOM   3695  ND1 HIS A 241      52.933  40.418   9.505  1.00 38.32           N1+
ATOM   3696  CD2 HIS A 241      53.291  41.631  11.309  1.00 27.97           C
ATOM   3697  CE1 HIS A 241      51.872  40.289  10.319  1.00 30.11           C
ATOM   3698  NE2 HIS A 241      52.064  41.030  11.415  1.00 29.55           N
ATOM   3699  H   HIS A 241      56.255  41.595  11.809  1.00 26.45           H
ATOM   3700  HA  HIS A 241      55.675  39.491   9.998  1.00 29.11           H
ATOM   3701  HB2 HIS A 241      55.178  41.522   8.501  1.00 38.52           H
ATOM   3702  HB3 HIS A 241      55.587  42.513   9.902  1.00 38.52           H
ATOM   3703  HD1 HIS A 241      53.042  39.997   8.588  1.00 45.98           H
ATOM   3704  HD2 HIS A 241      53.718  42.242  12.065  1.00 33.57           H
ATOM   3705  HE1 HIS A 241      50.983  39.715  10.106  1.00 36.14           H
ATOM   3706  HE2 HIS A 241      51.396  41.171  12.163  1.00 35.46           H
ATOM   3707  N   THR A 242      58.660  40.402   9.591  1.00 23.31           N
ATOM   3708  CA  THR A 242      59.793  40.216   8.690  1.00 20.49           C
ATOM   3709  C   THR A 242      59.927  38.737   8.302  1.00 29.58           C
ATOM   3710  O   THR A 242      60.522  38.457   7.264  1.00 24.57           O
ATOM   3711  CB  THR A 242      61.122  40.824   9.172  1.00 19.78           C
ATOM   3712  OG1 THR A 242      62.213  39.959   9.333  1.00 39.75           O
ATOM   3713  CG2 THR A 242      61.079  41.744  10.350  1.00 15.70           C
ATOM   3714  H   THR A 242      58.834  40.600  10.565  1.00 27.97           H
ATOM   3715  HA  THR A 242      59.552  40.771   7.780  1.00 24.59           H
ATOM   3716  HB  THR A 242      61.406  41.470   8.342  1.00 23.73           H
ATOM   3717  HG1 THR A 242      63.008  40.496   9.377  1.00 47.70           H
ATOM   3718 HG21 THR A 242      61.793  42.542  10.219  1.00 18.84           H
ATOM   3719 HG22 THR A 242      60.099  42.158  10.548  1.00 18.84           H
ATOM   3720 HG23 THR A 242      61.380  41.113  11.164  1.00 18.84           H
ATOM   3721  N   LEU A 243      59.349  37.827   9.110  1.00 22.82           N
ATOM   3722  CA  LEU A 243      59.258  36.384   8.892  1.00 33.31           C
ATOM   3723  C   LEU A 243      58.549  35.978   7.590  1.00 28.53           C
ATOM   3724  O   LEU A 243      58.864  34.946   6.998  1.00 32.92           O
ATOM   3725  CB  LEU A 243      58.479  35.736  10.050  1.00 22.80           C
ATOM   3726  CG  LEU A 243      59.285  35.782  11.340  1.00 25.92           C
ATOM   3727  CD1 LEU A 243      58.318  35.574  12.520  1.00 34.78           C
ATOM   3728  CD2 LEU A 243      60.402  34.747  11.410  1.00 20.11           C
ATOM   3729  H   LEU A 243      58.869  38.179   9.925  1.00 27.39           H
ATOM   3730  HA  LEU A 243      60.270  35.978   8.872  1.00 39.97           H
ATOM   3731  HB2 LEU A 243      57.467  36.126  10.162  1.00 27.36           H
ATOM   3732  HB3 LEU A 243      58.405  34.687   9.764  1.00 27.36           H
ATOM   3733  HG  LEU A 243      59.705  36.735  11.664  1.00 31.11           H
ATOM   3734 HD11 LEU A 243      58.633  34.776  13.196  1.00 41.74           H
ATOM   3735 HD12 LEU A 243      58.233  36.490  13.108  1.00 41.74           H
ATOM   3736 HD13 LEU A 243      57.319  35.298  12.171  1.00 41.74           H
ATOM   3737 HD21 LEU A 243      60.441  34.264  12.370  1.00 24.14           H
ATOM   3738 HD22 LEU A 243      60.304  34.001  10.625  1.00 24.14           H
ATOM   3739 HD23 LEU A 243      61.351  35.264  11.282  1.00 24.14           H
ATOM   3740  N   GLU A 244      57.572  36.806   7.226  1.00 27.72           N
ATOM   3741  CA  GLU A 244      56.753  36.810   6.032  1.00 30.88           C
ATOM   3742  C   GLU A 244      57.615  36.910   4.763  1.00 25.50           C
ATOM   3743  O   GLU A 244      57.155  36.457   3.727  1.00 38.90           O
ATOM   3744  CB  GLU A 244      55.800  38.000   6.237  1.00 33.73           C
ATOM   3745  CG  GLU A 244      54.492  38.152   5.474  1.00 57.26           C
ATOM   3746  CD  GLU A 244      53.860  39.533   5.791  1.00 51.18           C
ATOM   3747  OE1 GLU A 244      53.000  39.576   6.703  1.00 53.39           O
ATOM   3748  OE2 GLU A 244      54.260  40.532   5.148  1.00 42.97           O1-
ATOM   3749  H   GLU A 244      57.421  37.602   7.828  1.00 33.26           H
ATOM   3750  HA  GLU A 244      56.164  35.894   6.016  1.00 37.06           H
ATOM   3751  HB2 GLU A 244      55.526  38.054   7.293  1.00 40.47           H
ATOM   3752  HB3 GLU A 244      56.395  38.869   5.964  1.00 40.47           H
ATOM   3753  HG2 GLU A 244      54.683  38.066   4.403  1.00 68.71           H
ATOM   3754  HG3 GLU A 244      53.813  37.357   5.785  1.00 68.71           H
ATOM   3755  N   ASP A 245      58.845  37.455   4.839  1.00 25.11           N
ATOM   3756  CA  ASP A 245      59.842  37.601   3.765  1.00 30.02           C
ATOM   3757  C   ASP A 245      61.164  36.971   4.208  1.00 26.24           C
ATOM   3758  O   ASP A 245      61.932  37.573   4.965  1.00 26.90           O
ATOM   3759  CB  ASP A 245      60.012  39.093   3.401  1.00 28.35           C
ATOM   3760  CG  ASP A 245      61.062  39.428   2.326  1.00 29.85           C
ATOM   3761  OD1 ASP A 245      61.063  40.614   1.941  1.00 38.94           O
ATOM   3762  OD2 ASP A 245      61.867  38.561   1.912  1.00 28.91           O1-
ATOM   3763  H   ASP A 245      59.153  37.769   5.747  1.00 30.13           H
ATOM   3764  HA  ASP A 245      59.494  37.070   2.879  1.00 36.03           H
ATOM   3765  HB2 ASP A 245      59.053  39.477   3.059  1.00 34.02           H
ATOM   3766  HB3 ASP A 245      60.274  39.644   4.305  1.00 34.02           H
ATOM   3767  N   THR A 246      61.449  35.760   3.723  1.00 21.24           N
ATOM   3768  CA  THR A 246      62.567  34.965   4.214  1.00 21.98           C
ATOM   3769  C   THR A 246      63.950  35.539   3.967  1.00 20.01           C
ATOM   3770  O   THR A 246      64.848  35.366   4.793  1.00 21.36           O
ATOM   3771  CB  THR A 246      62.472  33.530   3.709  1.00 27.54           C
ATOM   3772  OG1 THR A 246      62.505  33.543   2.313  1.00 46.29           O
ATOM   3773  CG2 THR A 246      61.187  32.842   4.189  1.00 38.03           C
ATOM   3774  H   THR A 246      60.791  35.308   3.104  1.00 25.48           H
ATOM   3775  HA  THR A 246      62.448  34.908   5.296  1.00 26.37           H
ATOM   3776  HB  THR A 246      63.332  32.963   4.071  1.00 33.05           H
ATOM   3777  HG1 THR A 246      62.331  32.652   1.999  1.00 55.55           H
ATOM   3778 HG21 THR A 246      61.457  31.967   4.781  1.00 45.64           H
ATOM   3779 HG22 THR A 246      60.590  33.506   4.819  1.00 45.64           H
ATOM   3780 HG23 THR A 246      60.575  32.526   3.341  1.00 45.64           H
ATOM   3781  N   THR A 247      64.146  36.190   2.830  1.00 22.22           N
ATOM   3782  CA  THR A 247      65.439  36.750   2.481  1.00 23.25           C
ATOM   3783  C   THR A 247      65.746  37.940   3.381  1.00 21.33           C
ATOM   3784  O   THR A 247      66.898  38.085   3.802  1.00 26.28           O
ATOM   3785  CB  THR A 247      65.452  37.136   0.991  1.00 27.82           C
ATOM   3786  OG1 THR A 247      65.385  35.952   0.232  1.00 22.89           O
ATOM   3787  CG2 THR A 247      66.748  37.831   0.554  1.00 25.64           C
ATOM   3788  H   THR A 247      63.372  36.330   2.196  1.00 26.66           H
ATOM   3789  HA  THR A 247      66.200  35.985   2.636  1.00 27.90           H
ATOM   3790  HB  THR A 247      64.594  37.772   0.759  1.00 33.38           H
ATOM   3791  HG1 THR A 247      65.306  36.191  -0.694  1.00 27.47           H
ATOM   3792 HG21 THR A 247      67.235  37.290  -0.258  1.00 30.77           H
ATOM   3793 HG22 THR A 247      66.505  38.840   0.212  1.00 30.77           H
ATOM   3794 HG23 THR A 247      67.469  37.897   1.365  1.00 30.77           H
ATOM   3795  N   LEU A 248      64.727  38.772   3.644  1.00 19.75           N
ATOM   3796  CA  LEU A 248      64.834  39.933   4.506  1.00 27.63           C
ATOM   3797  C   LEU A 248      65.184  39.483   5.917  1.00 23.80           C
ATOM   3798  O   LEU A 248      66.187  39.944   6.460  1.00 19.97           O
ATOM   3799  CB  LEU A 248      63.566  40.806   4.387  1.00 25.03           C
ATOM   3800  CG  LEU A 248      63.615  42.026   5.327  1.00 21.19           C
ATOM   3801  CD1 LEU A 248      64.595  43.121   4.902  1.00 25.56           C
ATOM   3802  CD2 LEU A 248      62.193  42.620   5.446  1.00 32.46           C
ATOM   3803  H   LEU A 248      63.819  38.576   3.244  1.00 23.70           H
ATOM   3804  HA  LEU A 248      65.662  40.542   4.139  1.00 33.16           H
ATOM   3805  HB2 LEU A 248      63.595  41.170   3.360  1.00 30.04           H
ATOM   3806  HB3 LEU A 248      62.645  40.237   4.517  1.00 30.04           H
ATOM   3807  HG  LEU A 248      63.805  41.867   6.391  1.00 25.43           H
ATOM   3808 HD11 LEU A 248      64.149  44.113   4.895  1.00 30.67           H
ATOM   3809 HD12 LEU A 248      65.427  43.134   5.605  1.00 30.67           H
ATOM   3810 HD13 LEU A 248      64.988  42.914   3.908  1.00 30.67           H
ATOM   3811 HD21 LEU A 248      62.166  43.702   5.317  1.00 38.96           H
ATOM   3812 HD22 LEU A 248      61.532  42.192   4.690  1.00 38.96           H
ATOM   3813 HD23 LEU A 248      61.773  42.394   6.426  1.00 38.96           H
ATOM   3814  N   TYR A 249      64.420  38.527   6.440  1.00 18.63           N
ATOM   3815  CA  TYR A 249      64.717  37.900   7.691  1.00 22.54           C
ATOM   3816  C   TYR A 249      66.170  37.406   7.785  1.00 20.59           C
ATOM   3817  O   TYR A 249      66.863  37.742   8.743  1.00 24.11           O
ATOM   3818  CB  TYR A 249      63.696  36.803   7.937  1.00 28.07           C
ATOM   3819  CG  TYR A 249      63.903  36.133   9.275  1.00 29.84           C
ATOM   3820  CD1 TYR A 249      64.121  34.748   9.339  1.00 26.88           C
ATOM   3821  CD2 TYR A 249      63.925  36.905  10.456  1.00 34.12           C
ATOM   3822  CE1 TYR A 249      64.339  34.130  10.585  1.00 32.63           C
ATOM   3823  CE2 TYR A 249      64.123  36.288  11.698  1.00 26.79           C
ATOM   3824  CZ  TYR A 249      64.326  34.902  11.768  1.00 29.38           C
ATOM   3825  OH  TYR A 249      64.496  34.310  12.968  1.00 31.14           O
ATOM   3826  H   TYR A 249      63.618  38.192   5.924  1.00 22.35           H
ATOM   3827  HA  TYR A 249      64.575  38.656   8.460  1.00 27.05           H
ATOM   3828  HB2 TYR A 249      62.700  37.240   7.923  1.00 33.68           H
ATOM   3829  HB3 TYR A 249      63.756  36.068   7.137  1.00 33.68           H
ATOM   3830  HD1 TYR A 249      64.138  34.159   8.434  1.00 32.25           H
ATOM   3831  HD2 TYR A 249      63.771  37.973  10.420  1.00 40.95           H
ATOM   3832  HE1 TYR A 249      64.511  33.066  10.640  1.00 39.16           H
ATOM   3833  HE2 TYR A 249      64.107  36.876  12.601  1.00 32.14           H
ATOM   3834  HH  TYR A 249      64.625  33.358  12.888  1.00 37.37           H
ATOM   3835  N   ASN A 250      66.659  36.665   6.794  1.00 23.39           N
ATOM   3836  CA  ASN A 250      68.011  36.113   6.796  1.00 21.83           C
ATOM   3837  C   ASN A 250      69.062  37.200   6.776  1.00 25.39           C
ATOM   3838  O   ASN A 250      70.147  37.048   7.337  1.00 19.55           O
ATOM   3839  CB  ASN A 250      68.164  35.098   5.641  1.00 25.76           C
ATOM   3840  CG  ASN A 250      67.508  33.784   6.013  1.00 23.18           C
ATOM   3841  OD1 ASN A 250      67.653  33.311   7.133  1.00 28.95           O
ATOM   3842  ND2 ASN A 250      66.785  33.180   5.091  1.00 31.33           N
ATOM   3843  H   ASN A 250      66.054  36.431   6.018  1.00 28.06           H
ATOM   3844  HA  ASN A 250      68.154  35.572   7.730  1.00 26.19           H
ATOM   3845  HB2 ASN A 250      67.741  35.498   4.718  1.00 30.91           H
ATOM   3846  HB3 ASN A 250      69.222  34.896   5.469  1.00 30.91           H
ATOM   3847 HD21 ASN A 250      66.331  32.310   5.319  1.00 37.59           H
ATOM   3848 HD22 ASN A 250      66.638  33.632   4.202  1.00 37.59           H
ATOM   3849  N   ARG A 251      68.740  38.302   6.113  1.00 25.97           N
ATOM   3850  CA  ARG A 251      69.656  39.412   5.990  1.00 29.66           C
ATOM   3851  C   ARG A 251      69.808  40.142   7.319  1.00 27.36           C
ATOM   3852  O   ARG A 251      70.932  40.433   7.692  1.00 28.46           O
ATOM   3853  CB  ARG A 251      69.207  40.261   4.809  1.00 28.13           C
ATOM   3854  CG  ARG A 251      69.923  41.603   4.729  1.00 27.58           C
ATOM   3855  CD  ARG A 251      68.963  42.593   4.123  1.00 34.90           C
ATOM   3856  NE  ARG A 251      69.511  43.925   4.261  1.00 39.02           N
ATOM   3857  CZ  ARG A 251      68.876  45.018   3.861  1.00 29.22           C
ATOM   3858  NH1 ARG A 251      69.402  46.193   4.191  1.00 28.15           N
ATOM   3859  NH2 ARG A 251      67.735  44.928   3.169  1.00 27.44           N1+
ATOM   3860  H   ARG A 251      67.827  38.374   5.684  1.00 31.17           H
ATOM   3861  HA  ARG A 251      70.635  39.012   5.729  1.00 35.60           H
ATOM   3862  HB2 ARG A 251      69.300  39.719   3.865  1.00 33.76           H
ATOM   3863  HB3 ARG A 251      68.149  40.453   4.976  1.00 33.76           H
ATOM   3864  HG2 ARG A 251      70.129  41.990   5.723  1.00 33.09           H
ATOM   3865  HG3 ARG A 251      70.864  41.531   4.180  1.00 33.09           H
ATOM   3866  HD2 ARG A 251      68.819  42.362   3.066  1.00 41.88           H
ATOM   3867  HD3 ARG A 251      68.002  42.554   4.640  1.00 41.88           H
ATOM   3868  HE  ARG A 251      70.358  44.029   4.807  1.00 46.82           H
ATOM   3869 HH11 ARG A 251      70.255  46.231   4.731  1.00 33.78           H
ATOM   3870 HH12 ARG A 251      68.936  47.047   3.913  1.00 33.78           H
ATOM   3871 HH21 ARG A 251      67.348  44.026   2.941  1.00 32.93           H
ATOM   3872 HH22 ARG A 251      67.258  45.773   2.884  1.00 32.93           H
ATOM   3873  N   LEU A 252      68.709  40.414   8.024  1.00 22.12           N
ATOM   3874  CA  LEU A 252      68.683  40.964   9.366  1.00 21.89           C
ATOM   3875  C   LEU A 252      69.317  40.005  10.395  1.00 20.22           C
ATOM   3876  O   LEU A 252      69.941  40.476  11.338  1.00 32.13           O
ATOM   3877  CB  LEU A 252      67.202  41.249   9.694  1.00 24.81           C
ATOM   3878  CG  LEU A 252      66.450  42.325   8.865  1.00 29.12           C
ATOM   3879  CD1 LEU A 252      65.153  42.826   9.559  1.00 21.58           C
ATOM   3880  CD2 LEU A 252      67.345  43.529   8.479  1.00 18.96           C
ATOM   3881  H   LEU A 252      67.822  40.159   7.616  1.00 26.54           H
ATOM   3882  HA  LEU A 252      69.266  41.881   9.386  1.00 26.27           H
ATOM   3883  HB2 LEU A 252      66.700  40.313   9.448  1.00 29.77           H
ATOM   3884  HB3 LEU A 252      67.035  41.389  10.761  1.00 29.77           H
ATOM   3885  HG  LEU A 252      66.127  42.070   7.857  1.00 34.95           H
ATOM   3886 HD11 LEU A 252      65.042  43.909   9.535  1.00 25.90           H
ATOM   3887 HD12 LEU A 252      64.299  42.390   9.041  1.00 25.90           H
ATOM   3888 HD13 LEU A 252      65.119  42.503  10.598  1.00 25.90           H
ATOM   3889 HD21 LEU A 252      66.846  44.471   8.658  1.00 22.75           H
ATOM   3890 HD22 LEU A 252      68.262  43.574   9.057  1.00 22.75           H
ATOM   3891 HD23 LEU A 252      67.591  43.493   7.416  1.00 22.75           H
ATOM   3892  N   ARG A 253      69.192  38.679  10.241  1.00 24.99           N
ATOM   3893  CA  ARG A 253      69.946  37.713  11.041  1.00 17.03           C
ATOM   3894  C   ARG A 253      71.447  37.990  10.809  1.00 24.05           C
ATOM   3895  O   ARG A 253      72.169  38.220  11.776  1.00 23.59           O
ATOM   3896  CB  ARG A 253      69.384  36.258  10.789  1.00 22.87           C
ATOM   3897  CG  ARG A 253      70.428  35.167  10.994  1.00 58.92           C
ATOM   3898  CD  ARG A 253      71.021  34.784   9.606  1.00 65.94           C
ATOM   3899  NE  ARG A 253      72.141  33.822   9.645  1.00 63.76           N
ATOM   3900  CZ  ARG A 253      72.606  33.122   8.598  1.00 69.00           C
ATOM   3901  NH1 ARG A 253      73.600  32.273   8.820  1.00 54.16           N
ATOM   3902  NH2 ARG A 253      72.116  33.235   7.356  1.00 50.77           N1+
ATOM   3903  H   ARG A 253      68.653  38.334   9.457  1.00 29.99           H
ATOM   3904  HA  ARG A 253      69.753  37.932  12.087  1.00 20.43           H
ATOM   3905  HB2 ARG A 253      68.598  36.102  11.530  1.00 27.45           H
ATOM   3906  HB3 ARG A 253      68.886  36.157   9.828  1.00 27.45           H
ATOM   3907  HG2 ARG A 253      71.186  35.440  11.731  1.00 70.70           H
ATOM   3908  HG3 ARG A 253      69.902  34.278  11.354  1.00 70.70           H
ATOM   3909  HD2 ARG A 253      70.221  34.384   8.980  1.00 79.13           H
ATOM   3910  HD3 ARG A 253      71.403  35.685   9.131  1.00 79.13           H
ATOM   3911  HE  ARG A 253      72.583  33.674  10.542  1.00 76.51           H
ATOM   3912 HH11 ARG A 253      73.983  32.184   9.749  1.00 65.00           H
ATOM   3913 HH12 ARG A 253      73.975  31.725   8.060  1.00 65.00           H
ATOM   3914 HH21 ARG A 253      71.358  33.874   7.171  1.00 60.92           H
ATOM   3915 HH22 ARG A 253      72.506  32.682   6.610  1.00 60.92           H
ATOM   3916  N   GLN A 254      71.931  38.112   9.569  1.00 22.02           N
ATOM   3917  CA  GLN A 254      73.343  38.399   9.325  1.00 24.28           C
ATOM   3918  C   GLN A 254      73.831  39.714   9.856  1.00 21.12           C
ATOM   3919  O   GLN A 254      74.949  39.781  10.360  1.00 24.51           O
ATOM   3920  CB  GLN A 254      73.729  38.359   7.846  1.00 33.78           C
ATOM   3921  CG  GLN A 254      73.715  36.944   7.301  1.00 35.78           C
ATOM   3922  CD  GLN A 254      74.670  36.851   6.120  1.00 53.52           C
ATOM   3923  OE1 GLN A 254      75.601  36.056   6.163  1.00 66.45           O
ATOM   3924  NE2 GLN A 254      74.466  37.661   5.078  1.00 43.93           N
ATOM   3925  H   GLN A 254      71.320  37.973   8.776  1.00 26.43           H
ATOM   3926  HA  GLN A 254      73.917  37.626   9.834  1.00 29.14           H
ATOM   3927  HB2 GLN A 254      73.213  39.071   7.201  1.00 40.54           H
ATOM   3928  HB3 GLN A 254      74.783  38.652   7.865  1.00 40.54           H
ATOM   3929  HG2 GLN A 254      74.043  36.241   8.071  1.00 42.94           H
ATOM   3930  HG3 GLN A 254      72.703  36.688   6.996  1.00 42.94           H
ATOM   3931 HE21 GLN A 254      73.737  38.358   5.116  1.00 52.71           H
ATOM   3932 HE22 GLN A 254      75.095  37.616   4.292  1.00 52.71           H
ATOM   3933  N   GLU A 255      73.043  40.763   9.670  1.00 22.79           N
ATOM   3934  CA  GLU A 255      73.425  42.084  10.116  1.00 21.24           C
ATOM   3935  C   GLU A 255      73.279  42.237  11.636  1.00 21.68           C
ATOM   3936  O   GLU A 255      73.631  43.284  12.166  1.00 29.39           O
ATOM   3937  CB  GLU A 255      72.678  43.132   9.291  1.00 34.40           C
ATOM   3938  CG  GLU A 255      73.196  43.074   7.852  1.00 30.31           C
ATOM   3939  CD  GLU A 255      72.616  44.179   6.986  1.00 48.67           C
ATOM   3940  OE1 GLU A 255      71.375  44.186   6.814  1.00 44.86           O
ATOM   3941  OE2 GLU A 255      73.435  44.973   6.474  1.00 58.93           O1-
ATOM   3942  H   GLU A 255      72.159  40.656   9.195  1.00 27.35           H
ATOM   3943  HA  GLU A 255      74.482  42.214   9.888  1.00 25.49           H
ATOM   3944  HB2 GLU A 255      71.598  42.980   9.329  1.00 41.27           H
ATOM   3945  HB3 GLU A 255      72.914  44.119   9.692  1.00 41.27           H
ATOM   3946  HG2 GLU A 255      74.285  43.155   7.855  1.00 36.37           H
ATOM   3947  HG3 GLU A 255      72.927  42.121   7.400  1.00 36.37           H
ATOM   3948  N   ASN A 256      72.817  41.192  12.340  1.00 25.02           N
ATOM   3949  CA  ASN A 256      72.562  41.178  13.767  1.00 28.02           C
ATOM   3950  C   ASN A 256      71.703  42.380  14.206  1.00 23.31           C
ATOM   3951  O   ASN A 256      71.965  43.049  15.200  1.00 24.71           O
ATOM   3952  CB  ASN A 256      73.904  41.002  14.484  1.00 25.51           C
ATOM   3953  CG  ASN A 256      73.715  40.609  15.928  1.00 33.42           C
ATOM   3954  OD1 ASN A 256      73.136  39.569  16.225  1.00 48.24           O
ATOM   3955  ND2 ASN A 256      74.194  41.436  16.846  1.00 34.61           N
ATOM   3956  H   ASN A 256      72.588  40.342  11.841  1.00 30.03           H
ATOM   3957  HA  ASN A 256      71.960  40.288  13.952  1.00 33.62           H
ATOM   3958  HB2 ASN A 256      74.467  40.204  13.998  1.00 30.61           H
ATOM   3959  HB3 ASN A 256      74.482  41.922  14.408  1.00 30.61           H
ATOM   3960 HD21 ASN A 256      74.068  41.217  17.821  1.00 41.54           H
ATOM   3961 HD22 ASN A 256      74.637  42.295  16.560  1.00 41.54           H
ATOM   3962  N   MET A 257      70.650  42.634  13.429  1.00 24.74           N
ATOM   3963  CA  MET A 257      69.604  43.599  13.715  1.00 24.85           C
ATOM   3964  C   MET A 257      68.923  43.234  15.026  1.00 18.05           C
ATOM   3965  O   MET A 257      68.654  42.071  15.260  1.00 18.95           O
ATOM   3966  CB  MET A 257      68.636  43.582  12.528  1.00 19.53           C
ATOM   3967  CG  MET A 257      67.384  44.438  12.738  1.00 28.44           C
ATOM   3968  SD  MET A 257      67.662  46.192  13.058  1.00 26.08           S
ATOM   3969  CE  MET A 257      68.056  46.658  11.391  1.00 11.38           C
ATOM   3970  H   MET A 257      70.525  42.059  12.608  1.00 29.69           H
ATOM   3971  HA  MET A 257      70.032  44.596  13.808  1.00 29.82           H
ATOM   3972  HB2 MET A 257      69.162  43.915  11.632  1.00 23.43           H
ATOM   3973  HB3 MET A 257      68.306  42.558  12.363  1.00 23.43           H
ATOM   3974  HG2 MET A 257      66.773  44.350  11.843  1.00 34.12           H
ATOM   3975  HG3 MET A 257      66.816  44.025  13.571  1.00 34.12           H
ATOM   3976  HE1 MET A 257      68.166  47.740  11.341  1.00 13.66           H
ATOM   3977  HE2 MET A 257      68.988  46.178  11.106  1.00 13.66           H
ATOM   3978  HE3 MET A 257      67.254  46.320  10.740  1.00 13.66           H
ATOM   3979  N   HIS A 258      68.626  44.224  15.859  1.00 17.90           N
ATOM   3980  CA  HIS A 258      67.949  44.031  17.141  1.00 11.93           C
ATOM   3981  C   HIS A 258      66.444  44.266  17.012  1.00 11.28           C
ATOM   3982  O   HIS A 258      66.003  45.340  16.611  1.00 13.32           O
ATOM   3983  CB  HIS A 258      68.568  44.931  18.203  1.00 14.12           C
ATOM   3984  CG  HIS A 258      67.935  44.747  19.549  1.00 12.13           C
ATOM   3985  ND1 HIS A 258      68.346  43.885  20.522  1.00 13.78           N
ATOM   3986  CD2 HIS A 258      66.822  45.372  20.019  1.00 16.06           C
ATOM   3987  CE1 HIS A 258      67.515  43.992  21.548  1.00 14.95           C
ATOM   3988  NE2 HIS A 258      66.536  44.852  21.273  1.00 16.18           N
ATOM   3989  H   HIS A 258      68.838  45.170  15.573  1.00 21.47           H
ATOM   3990  HA  HIS A 258      68.137  43.020  17.464  1.00 14.31           H
ATOM   3991  HB2 HIS A 258      68.438  45.968  17.909  1.00 16.95           H
ATOM   3992  HB3 HIS A 258      69.635  44.734  18.266  1.00 16.95           H
ATOM   3993  HD1 HIS A 258      69.163  43.294  20.485  1.00 16.53           H
ATOM   3994  HD2 HIS A 258      66.225  46.093  19.480  1.00 19.27           H
ATOM   3995  HE1 HIS A 258      67.650  43.481  22.489  1.00 17.94           H
ATOM   3996  N   PHE A 259      65.664  43.266  17.387  1.00 13.98           N
ATOM   3997  CA  PHE A 259      64.214  43.360  17.526  1.00 14.90           C
ATOM   3998  C   PHE A 259      63.796  43.676  18.969  1.00 15.59           C
ATOM   3999  O   PHE A 259      64.078  42.932  19.899  1.00 13.67           O
ATOM   4000  CB  PHE A 259      63.568  42.079  17.071  1.00 11.16           C
ATOM   4001  CG  PHE A 259      63.911  41.668  15.665  1.00 15.55           C
ATOM   4002  CD1 PHE A 259      65.162  41.109  15.322  1.00 17.02           C
ATOM   4003  CD2 PHE A 259      62.951  41.858  14.666  1.00 20.07           C
ATOM   4004  CE1 PHE A 259      65.451  40.747  13.991  1.00 13.05           C
ATOM   4005  CE2 PHE A 259      63.233  41.488  13.350  1.00 13.73           C
ATOM   4006  CZ  PHE A 259      64.460  40.895  13.008  1.00 15.47           C
ATOM   4007  H   PHE A 259      66.095  42.391  17.650  1.00 16.77           H
ATOM   4008  HA  PHE A 259      63.843  44.142  16.862  1.00 17.88           H
ATOM   4009  HB2 PHE A 259      63.859  41.279  17.744  1.00 13.39           H
ATOM   4010  HB3 PHE A 259      62.495  42.235  17.141  1.00 13.39           H
ATOM   4011  HD1 PHE A 259      65.902  40.945  16.086  1.00 20.42           H
ATOM   4012  HD2 PHE A 259      61.996  42.300  14.906  1.00 24.08           H
ATOM   4013  HE1 PHE A 259      66.407  40.319  13.734  1.00 15.65           H
ATOM   4014  HE2 PHE A 259      62.504  41.698  12.614  1.00 16.48           H
ATOM   4015  HZ  PHE A 259      64.642  40.574  11.995  1.00 18.57           H
ATOM   4016  N   GLU A 260      63.089  44.786  19.155  1.00 14.04           N
ATOM   4017  CA  GLU A 260      62.449  45.145  20.398  1.00 13.60           C
ATOM   4018  C   GLU A 260      61.081  44.413  20.510  1.00 15.42           C
ATOM   4019  O   GLU A 260      60.081  44.898  19.994  1.00 14.17           O
ATOM   4020  CB  GLU A 260      62.328  46.667  20.470  1.00  9.48           C
ATOM   4021  CG  GLU A 260      63.592  47.489  20.205  1.00  8.31           C
ATOM   4022  CD  GLU A 260      63.300  48.943  19.890  1.00 11.65           C
ATOM   4023  OE1 GLU A 260      64.243  49.642  19.490  1.00 17.31           O
ATOM   4024  OE2 GLU A 260      62.146  49.370  20.006  1.00 11.75           O1-
ATOM   4025  H   GLU A 260      62.899  45.376  18.363  1.00 16.85           H
ATOM   4026  HA  GLU A 260      63.086  44.838  21.218  1.00 16.32           H
ATOM   4027  HB2 GLU A 260      61.671  46.892  19.641  1.00 11.38           H
ATOM   4028  HB3 GLU A 260      61.834  46.980  21.383  1.00 11.38           H
ATOM   4029  HG2 GLU A 260      64.225  47.453  21.085  1.00  9.97           H
ATOM   4030  HG3 GLU A 260      64.158  47.078  19.372  1.00  9.97           H
ATOM   4031  N   ILE A 261      61.016  43.249  21.169  1.00 13.70           N
ATOM   4032  CA  ILE A 261      59.798  42.414  21.254  1.00 19.05           C
ATOM   4033  C   ILE A 261      58.984  42.779  22.478  1.00 20.34           C
ATOM   4034  O   ILE A 261      59.545  42.947  23.552  1.00 20.87           O
ATOM   4035  CB  ILE A 261      60.107  40.910  21.390  1.00 16.66           C
ATOM   4036  CG1 ILE A 261      61.106  40.439  20.346  1.00 17.14           C
ATOM   4037  CG2 ILE A 261      58.913  39.932  21.412  1.00 23.07           C
ATOM   4038  CD1 ILE A 261      60.694  40.654  18.917  1.00 25.56           C
ATOM   4039  H   ILE A 261      61.858  42.875  21.583  1.00 16.44           H
ATOM   4040  HA  ILE A 261      59.192  42.573  20.362  1.00 22.87           H
ATOM   4041  HB  ILE A 261      60.664  40.730  22.304  1.00 19.99           H
ATOM   4042 HG12 ILE A 261      61.943  41.116  20.500  1.00 20.57           H
ATOM   4043 HG13 ILE A 261      61.502  39.440  20.515  1.00 20.57           H
ATOM   4044 HG21 ILE A 261      59.065  39.107  20.721  1.00 27.69           H
ATOM   4045 HG22 ILE A 261      58.803  39.515  22.413  1.00 27.69           H
ATOM   4046 HG23 ILE A 261      57.986  40.434  21.140  1.00 27.69           H
ATOM   4047 HD11 ILE A 261      61.598  40.639  18.319  1.00 30.67           H
ATOM   4048 HD12 ILE A 261      60.045  39.837  18.602  1.00 30.67           H
ATOM   4049 HD13 ILE A 261      60.185  41.603  18.771  1.00 30.67           H
ATOM   4050  N   CYS A 262      57.666  42.830  22.298  1.00 20.68           N
ATOM   4051  CA  CYS A 262      56.681  43.114  23.320  1.00 18.40           C
ATOM   4052  C   CYS A 262      55.610  42.003  23.312  1.00 20.45           C
ATOM   4053  O   CYS A 262      54.564  42.145  22.683  1.00 24.82           O
ATOM   4054  CB  CYS A 262      56.095  44.498  23.129  1.00 17.43           C
ATOM   4055  SG  CYS A 262      57.388  45.709  22.826  1.00 17.91           S
ATOM   4056  H   CYS A 262      57.311  42.710  21.361  1.00 24.82           H
ATOM   4057  HA  CYS A 262      57.182  43.123  24.276  1.00 22.08           H
ATOM   4058  HB2 CYS A 262      55.431  44.489  22.266  1.00 20.91           H
ATOM   4059  HB3 CYS A 262      55.525  44.763  24.019  1.00 20.91           H
ATOM   4060  HG  CYS A 262      56.598  46.709  22.415  1.00 21.50           H
ATOM   4061  N   PRO A 263      55.869  40.889  24.004  1.00 18.92           N
ATOM   4062  CA  PRO A 263      55.035  39.696  23.957  1.00 23.57           C
ATOM   4063  C   PRO A 263      53.561  39.921  24.296  1.00 15.62           C
ATOM   4064  O   PRO A 263      52.689  39.569  23.515  1.00 24.93           O
ATOM   4065  CB  PRO A 263      55.696  38.685  24.899  1.00 23.25           C
ATOM   4066  CG  PRO A 263      57.123  39.201  25.125  1.00 28.74           C
ATOM   4067  CD  PRO A 263      57.082  40.675  24.790  1.00 22.60           C
ATOM   4068  HA  PRO A 263      55.106  39.294  22.948  1.00 28.28           H
ATOM   4069  HB2 PRO A 263      55.198  38.762  25.867  1.00 27.90           H
ATOM   4070  HB3 PRO A 263      55.658  37.652  24.551  1.00 27.90           H
ATOM   4071  HG2 PRO A 263      57.519  38.987  26.118  1.00 34.49           H
ATOM   4072  HG3 PRO A 263      57.759  38.742  24.366  1.00 34.49           H
ATOM   4073  HD2 PRO A 263      57.038  41.255  25.706  1.00 27.12           H
ATOM   4074  HD3 PRO A 263      57.985  40.924  24.238  1.00 27.12           H
ATOM   4075  N   TRP A 264      53.302  40.492  25.465  1.00 26.75           N
ATOM   4076  CA  TRP A 264      51.995  40.793  26.026  1.00 21.64           C
ATOM   4077  C   TRP A 264      51.229  41.852  25.221  1.00 20.54           C
ATOM   4078  O   TRP A 264      50.065  41.609  24.895  1.00 30.26           O
ATOM   4079  CB  TRP A 264      52.170  41.187  27.494  1.00 23.15           C
ATOM   4080  CG  TRP A 264      50.882  41.384  28.192  1.00 32.70           C
ATOM   4081  CD1 TRP A 264      50.455  42.524  28.768  1.00 28.47           C
ATOM   4082  CD2 TRP A 264      49.794  40.429  28.322  1.00 32.79           C
ATOM   4083  NE1 TRP A 264      49.203  42.326  29.292  1.00 26.06           N
ATOM   4084  CE2 TRP A 264      48.740  41.056  29.049  1.00 35.24           C
ATOM   4085  CE3 TRP A 264      49.575  39.119  27.844  1.00 27.52           C
ATOM   4086  CZ2 TRP A 264      47.513  40.417  29.290  1.00 37.71           C
ATOM   4087  CZ3 TRP A 264      48.325  38.494  28.021  1.00 36.33           C
ATOM   4088  CH2 TRP A 264      47.294  39.144  28.730  1.00 29.41           C
ATOM   4089  H   TRP A 264      54.096  40.753  26.038  1.00 32.10           H
ATOM   4090  HA  TRP A 264      51.420  39.871  26.001  1.00 25.97           H
ATOM   4091  HB2 TRP A 264      52.709  40.390  28.007  1.00 27.78           H
ATOM   4092  HB3 TRP A 264      52.756  42.102  27.565  1.00 27.78           H
ATOM   4093  HD1 TRP A 264      51.010  43.447  28.811  1.00 34.17           H
ATOM   4094  HE1 TRP A 264      48.682  43.066  29.740  1.00 31.27           H
ATOM   4095  HE3 TRP A 264      50.354  38.606  27.308  1.00 33.02           H
ATOM   4096  HZ2 TRP A 264      46.736  40.916  29.846  1.00 45.26           H
ATOM   4097  HZ3 TRP A 264      48.156  37.511  27.609  1.00 43.59           H
ATOM   4098  HH2 TRP A 264      46.342  38.657  28.860  1.00 35.29           H
ATOM   4099  N   SER A 265      51.899  42.950  24.836  1.00 22.26           N
ATOM   4100  CA  SER A 265      51.419  43.899  23.836  1.00 17.57           C
ATOM   4101  C   SER A 265      50.856  43.196  22.599  1.00 22.21           C
ATOM   4102  O   SER A 265      49.730  43.469  22.204  1.00 20.77           O
ATOM   4103  CB  SER A 265      52.533  44.865  23.415  1.00 24.62           C
ATOM   4104  OG  SER A 265      52.034  45.825  22.486  1.00 25.36           O
ATOM   4105  H   SER A 265      52.844  43.078  25.174  1.00 26.71           H
ATOM   4106  HA  SER A 265      50.626  44.488  24.295  1.00 21.08           H
ATOM   4107  HB2 SER A 265      52.913  45.373  24.299  1.00 29.55           H
ATOM   4108  HB3 SER A 265      53.342  44.305  22.950  1.00 29.55           H
ATOM   4109  HG  SER A 265      52.685  46.527  22.364  1.00 30.43           H
ATOM   4110  N   SER A 266      51.624  42.292  21.991  1.00 20.65           N
ATOM   4111  CA  SER A 266      51.286  41.755  20.678  1.00 28.43           C
ATOM   4112  C   SER A 266      50.005  40.928  20.659  1.00 33.70           C
ATOM   4113  O   SER A 266      49.316  40.891  19.635  1.00 37.43           O
ATOM   4114  CB  SER A 266      52.467  40.967  20.092  1.00 26.39           C
ATOM   4115  OG  SER A 266      52.665  39.748  20.755  1.00 23.86           O
ATOM   4116  H   SER A 266      52.552  42.124  22.355  1.00 24.78           H
ATOM   4117  HA  SER A 266      51.137  42.618  20.026  1.00 34.12           H
ATOM   4118  HB2 SER A 266      52.256  40.759  19.042  1.00 31.67           H
ATOM   4119  HB3 SER A 266      53.378  41.560  20.155  1.00 31.67           H
ATOM   4120  HG  SER A 266      52.695  39.909  21.704  1.00 28.63           H
ATOM   4121  N   TYR A 267      49.690  40.251  21.770  1.00 29.53           N
ATOM   4122  CA  TYR A 267      48.401  39.594  21.938  1.00 29.15           C
ATOM   4123  C   TYR A 267      47.255  40.639  21.968  1.00 30.45           C
ATOM   4124  O   TYR A 267      46.318  40.603  21.174  1.00 28.89           O
ATOM   4125  CB  TYR A 267      48.477  38.749  23.215  1.00 40.15           C
ATOM   4126  CG  TYR A 267      47.129  38.215  23.660  1.00 45.13           C
ATOM   4127  CD1 TYR A 267      46.607  38.588  24.921  1.00 41.27           C
ATOM   4128  CD2 TYR A 267      46.355  37.425  22.786  1.00 46.78           C
ATOM   4129  CE1 TYR A 267      45.320  38.176  25.325  1.00 35.11           C
ATOM   4130  CE2 TYR A 267      45.066  37.014  23.185  1.00 39.92           C
ATOM   4131  CZ  TYR A 267      44.566  37.356  24.458  1.00 37.43           C
ATOM   4132  OH  TYR A 267      43.358  36.879  24.827  1.00 47.90           O
ATOM   4133  H   TYR A 267      50.303  40.308  22.571  1.00 35.44           H
ATOM   4134  HA  TYR A 267      48.231  38.916  21.102  1.00 34.98           H
ATOM   4135  HB2 TYR A 267      49.158  37.915  23.054  1.00 48.18           H
ATOM   4136  HB3 TYR A 267      48.895  39.360  24.017  1.00 48.18           H
ATOM   4137  HD1 TYR A 267      47.215  39.183  25.586  1.00 49.52           H
ATOM   4138  HD2 TYR A 267      46.734  37.164  21.806  1.00 56.14           H
ATOM   4139  HE1 TYR A 267      44.928  38.457  26.291  1.00 42.14           H
ATOM   4140  HE2 TYR A 267      44.450  36.432  22.520  1.00 47.91           H
ATOM   4141  HH  TYR A 267      43.016  36.224  24.217  1.00 57.48           H
ATOM   4142  N   LEU A 268      47.365  41.595  22.884  1.00 23.49           N
ATOM   4143  CA  LEU A 268      46.367  42.620  23.146  1.00 25.66           C
ATOM   4144  C   LEU A 268      46.085  43.572  21.944  1.00 32.01           C
ATOM   4145  O   LEU A 268      44.925  43.963  21.802  1.00 36.37           O
ATOM   4146  CB  LEU A 268      46.806  43.402  24.390  1.00 22.77           C
ATOM   4147  CG  LEU A 268      46.026  43.091  25.685  1.00 31.22           C
ATOM   4148  CD1 LEU A 268      45.434  41.688  25.807  1.00 36.91           C
ATOM   4149  CD2 LEU A 268      46.922  43.338  26.903  1.00 28.62           C
ATOM   4150  H   LEU A 268      48.202  41.605  23.427  1.00 28.19           H
ATOM   4151  HA  LEU A 268      45.358  42.132  23.326  1.00 30.79           H
ATOM   4152  HB2 LEU A 268      47.891  43.236  24.569  1.00 27.33           H
ATOM   4153  HB3 LEU A 268      46.732  44.494  24.195  1.00 27.33           H
ATOM   4154  HG  LEU A 268      45.160  43.803  25.711  1.00 37.47           H
ATOM   4155 HD11 LEU A 268      44.686  41.658  26.603  1.00 44.29           H
ATOM   4156 HD12 LEU A 268      44.956  41.353  24.876  1.00 44.29           H
ATOM   4157 HD13 LEU A 268      46.215  40.976  26.073  1.00 44.29           H
ATOM   4158 HD21 LEU A 268      46.413  43.101  27.843  1.00 34.34           H
ATOM   4159 HD22 LEU A 268      47.834  42.736  26.854  1.00 34.34           H
ATOM   4160 HD23 LEU A 268      47.227  44.384  26.960  1.00 34.34           H
ATOM   4161  N   THR A 269      47.069  43.854  21.027  1.00 36.81           N
ATOM   4162  CA  THR A 269      46.881  44.695  19.823  1.00 32.02           C
ATOM   4163  C   THR A 269      46.325  43.930  18.606  1.00 29.83           C
ATOM   4164  O   THR A 269      45.927  44.536  17.636  1.00 34.07           O
ATOM   4165  CB  THR A 269      48.248  45.262  19.326  1.00 29.13           C
ATOM   4166  OG1 THR A 269      49.023  44.080  18.994  1.00 29.19           O
ATOM   4167  CG2 THR A 269      48.913  46.148  20.332  1.00 19.46           C
ATOM   4168  H   THR A 269      48.039  43.540  21.176  1.00 44.17           H
ATOM   4169  HA  THR A 269      46.195  45.555  20.061  1.00 38.43           H
ATOM   4170  HB  THR A 269      48.076  45.814  18.363  1.00 34.95           H
ATOM   4171  HG1 THR A 269      49.981  44.330  18.930  1.00 35.03           H
ATOM   4172 HG21 THR A 269      49.952  46.412  20.021  1.00 23.35           H
ATOM   4173 HG22 THR A 269      48.407  47.122  20.423  1.00 23.35           H
ATOM   4174 HG23 THR A 269      49.008  45.731  21.334  1.00 23.35           H
ATOM   4175  N   GLY A 270      46.377  42.590  18.679  1.00 29.98           N
ATOM   4176  CA  GLY A 270      46.025  41.660  17.608  1.00 30.50           C
ATOM   4177  C   GLY A 270      47.160  41.304  16.655  1.00 25.77           C
ATOM   4178  O   GLY A 270      46.969  40.510  15.732  1.00 39.51           O
ATOM   4179  H   GLY A 270      46.718  42.182  19.539  1.00 35.97           H
ATOM   4180  HA2 GLY A 270      45.667  40.742  18.074  1.00 36.60           H
ATOM   4181  HA3 GLY A 270      45.200  42.076  17.031  1.00 36.60           H
ATOM   4182  N   ALA A 271      48.342  41.885  16.860  1.00 43.09           N
ATOM   4183  CA  ALA A 271      49.536  41.622  16.069  1.00 31.69           C
ATOM   4184  C   ALA A 271      49.837  40.127  15.974  1.00 32.08           C
ATOM   4185  O   ALA A 271      50.236  39.623  14.923  1.00 30.59           O
ATOM   4186  CB  ALA A 271      50.678  42.371  16.735  1.00 26.03           C
ATOM   4187  H   ALA A 271      48.443  42.515  17.646  1.00 51.71           H
ATOM   4188  HA  ALA A 271      49.400  42.022  15.068  1.00 38.03           H
ATOM   4189  HB1 ALA A 271      51.614  42.146  16.230  1.00 31.23           H
ATOM   4190  HB2 ALA A 271      50.486  43.443  16.677  1.00 31.23           H
ATOM   4191  HB3 ALA A 271      50.762  42.075  17.777  1.00 31.23           H
ATOM   4192  N   TRP A 272      49.631  39.427  17.091  1.00 36.28           N
ATOM   4193  CA  TRP A 272      49.776  37.997  17.186  1.00 35.52           C
ATOM   4194  C   TRP A 272      48.447  37.356  17.598  1.00 34.01           C
ATOM   4195  O   TRP A 272      47.806  37.746  18.587  1.00 40.51           O
ATOM   4196  CB  TRP A 272      50.913  37.701  18.146  1.00 30.69           C
ATOM   4197  CG  TRP A 272      51.010  36.253  18.461  1.00 31.51           C
ATOM   4198  CD1 TRP A 272      51.531  35.296  17.666  1.00 34.65           C
ATOM   4199  CD2 TRP A 272      50.617  35.590  19.687  1.00 29.41           C
ATOM   4200  NE1 TRP A 272      51.466  34.080  18.303  1.00 37.03           N
ATOM   4201  CE2 TRP A 272      50.953  34.206  19.572  1.00 35.68           C
ATOM   4202  CE3 TRP A 272      50.091  36.041  20.920  1.00 31.73           C
ATOM   4203  CZ2 TRP A 272      50.812  33.314  20.644  1.00 31.71           C
ATOM   4204  CZ3 TRP A 272      49.960  35.159  22.008  1.00 42.49           C
ATOM   4205  CH2 TRP A 272      50.353  33.813  21.882  1.00 32.10           C
ATOM   4206  H   TRP A 272      49.308  39.914  17.918  1.00 43.54           H
ATOM   4207  HA  TRP A 272      50.054  37.586  16.215  1.00 42.62           H
ATOM   4208  HB2 TRP A 272      51.844  38.035  17.690  1.00 36.83           H
ATOM   4209  HB3 TRP A 272      50.756  38.257  19.071  1.00 36.83           H
ATOM   4210  HD1 TRP A 272      51.947  35.459  16.682  1.00 41.58           H
ATOM   4211  HE1 TRP A 272      51.835  33.226  17.903  1.00 44.43           H
ATOM   4212  HE3 TRP A 272      49.834  37.081  21.039  1.00 38.08           H
ATOM   4213  HZ2 TRP A 272      51.081  32.274  20.526  1.00 38.06           H
ATOM   4214  HZ3 TRP A 272      49.581  35.523  22.952  1.00 50.99           H
ATOM   4215  HH2 TRP A 272      50.278  33.154  22.735  1.00 38.52           H
ATOM   4216  N   LYS A 273      48.063  36.332  16.828  1.00 35.94           N
ATOM   4217  CA  LYS A 273      46.894  35.499  17.147  1.00 44.77           C
ATOM   4218  C   LYS A 273      47.362  34.318  17.999  1.00 40.89           C
ATOM   4219  O   LYS A 273      48.379  33.707  17.663  1.00 37.83           O
ATOM   4220  CB  LYS A 273      46.146  35.003  15.902  1.00 49.95           C
ATOM   4221  CG  LYS A 273      46.058  36.038  14.757  1.00 52.14           C
ATOM   4222  CD  LYS A 273      47.129  35.673  13.703  1.00 52.39           C
ATOM   4223  CE  LYS A 273      46.561  34.935  12.471  1.00 65.94           C
ATOM   4224  NZ  LYS A 273      45.872  33.657  12.798  1.00 67.77           N1+
ATOM   4225  H   LYS A 273      48.642  36.064  16.045  1.00 43.12           H
ATOM   4226  HA  LYS A 273      46.192  36.130  17.685  1.00 53.72           H
ATOM   4227  HB2 LYS A 273      46.518  34.041  15.545  1.00 59.94           H
ATOM   4228  HB3 LYS A 273      45.127  34.825  16.250  1.00 59.94           H
ATOM   4229  HG2 LYS A 273      45.082  36.031  14.270  1.00 62.56           H
ATOM   4230  HG3 LYS A 273      46.213  37.036  15.172  1.00 62.56           H
ATOM   4231  HD2 LYS A 273      47.496  36.618  13.302  1.00 62.87           H
ATOM   4232  HD3 LYS A 273      47.992  35.167  14.145  1.00 62.87           H
ATOM   4233  HE2 LYS A 273      45.853  35.599  11.972  1.00 79.12           H
ATOM   4234  HE3 LYS A 273      47.386  34.736  11.783  1.00 79.12           H
ATOM   4235  HZ1 LYS A 273      45.558  33.206  11.950  1.00 81.32           H
ATOM   4236  HZ2 LYS A 273      46.501  33.028  13.286  1.00 81.32           H
ATOM   4237  HZ3 LYS A 273      45.072  33.829  13.393  1.00 81.32           H
ATOM   4238  N   PRO A 274      46.634  33.965  19.065  1.00 37.27           N
ATOM   4239  CA  PRO A 274      47.082  32.933  20.002  1.00 41.20           C
ATOM   4240  C   PRO A 274      47.321  31.538  19.383  1.00 45.30           C
ATOM   4241  O   PRO A 274      48.163  30.789  19.879  1.00 48.41           O
ATOM   4242  CB  PRO A 274      46.050  32.901  21.144  1.00 47.00           C
ATOM   4243  CG  PRO A 274      45.248  34.193  20.995  1.00 40.58           C
ATOM   4244  CD  PRO A 274      45.402  34.606  19.529  1.00 36.01           C
ATOM   4245  HA  PRO A 274      48.018  33.290  20.429  1.00 49.44           H
ATOM   4246  HB2 PRO A 274      45.367  32.073  20.946  1.00 56.40           H
ATOM   4247  HB3 PRO A 274      46.490  32.787  22.135  1.00 56.40           H
ATOM   4248  HG2 PRO A 274      44.218  34.120  21.345  1.00 48.69           H
ATOM   4249  HG3 PRO A 274      45.787  34.941  21.567  1.00 48.69           H
ATOM   4250  HD2 PRO A 274      44.561  34.228  18.946  1.00 43.21           H
ATOM   4251  HD3 PRO A 274      45.444  35.692  19.485  1.00 43.21           H
ATOM   4252  N   ASP A 275      46.595  31.195  18.305  1.00 50.81           N
ATOM   4253  CA  ASP A 275      46.657  29.897  17.608  1.00 53.97           C
ATOM   4254  C   ASP A 275      47.830  29.788  16.618  1.00 53.87           C
ATOM   4255  O   ASP A 275      47.734  29.073  15.622  1.00 55.45           O
ATOM   4256  CB  ASP A 275      45.291  29.632  16.939  1.00 53.55           C
ATOM   4257  CG  ASP A 275      44.838  30.751  15.975  1.00 59.95           C
ATOM   4258  OD1 ASP A 275      45.494  30.977  14.928  1.00 58.09           O
ATOM   4259  OD2 ASP A 275      43.819  31.396  16.319  1.00 63.88           O1-
ATOM   4260  H   ASP A 275      45.929  31.864  17.948  1.00 60.97           H
ATOM   4261  HA  ASP A 275      46.798  29.118  18.357  1.00 64.77           H
ATOM   4262  HB2 ASP A 275      45.316  28.679  16.411  1.00 64.26           H
ATOM   4263  HB3 ASP A 275      44.550  29.541  17.735  1.00 64.26           H
ATOM   4264  N   THR A 276      48.940  30.487  16.891  1.00 52.07           N
ATOM   4265  CA  THR A 276      50.089  30.582  15.998  1.00 44.77           C
ATOM   4266  C   THR A 276      51.376  30.466  16.821  1.00 41.33           C
ATOM   4267  O   THR A 276      51.411  30.885  17.975  1.00 40.07           O
ATOM   4268  CB  THR A 276      50.048  31.908  15.191  1.00 51.59           C
ATOM   4269  OG1 THR A 276      48.729  32.335  14.880  1.00 50.33           O
ATOM   4270  CG2 THR A 276      50.843  31.780  13.878  1.00 46.59           C
ATOM   4271  H   THR A 276      48.972  31.036  17.739  1.00 62.48           H
ATOM   4272  HA  THR A 276      50.055  29.745  15.300  1.00 53.73           H
ATOM   4273  HB  THR A 276      50.504  32.688  15.803  1.00 61.91           H
ATOM   4274  HG1 THR A 276      48.241  32.385  15.707  1.00 60.39           H
ATOM   4275 HG21 THR A 276      50.803  32.619  13.392  1.00 55.91           H
ATOM   4276 HG22 THR A 276      51.768  31.567  14.079  1.00 55.91           H
ATOM   4277 HG23 THR A 276      50.460  31.074  13.335  1.00 55.91           H
ATOM   4278  N   GLU A 277      52.446  29.960  16.191  1.00 52.08           N
ATOM   4279  CA  GLU A 277      53.845  30.303  16.483  1.00 49.46           C
ATOM   4280  C   GLU A 277      53.940  31.746  17.001  1.00 39.73           C
ATOM   4281  O   GLU A 277      53.552  32.659  16.271  1.00 47.95           O
ATOM   4282  CB  GLU A 277      54.615  30.143  15.140  1.00 56.54           C
ATOM   4283  CG  GLU A 277      56.069  30.673  14.981  1.00 65.89           C
ATOM   4284  CD  GLU A 277      56.258  31.950  14.099  1.00 69.30           C
ATOM   4285  OE1 GLU A 277      57.212  31.946  13.277  1.00 58.09           O
ATOM   4286  OE2 GLU A 277      55.469  32.912  14.241  1.00 61.00           O1-
ATOM   4287  H   GLU A 277      52.288  29.587  15.268  1.00 62.50           H
ATOM   4288  HA  GLU A 277      54.243  29.619  17.231  1.00 59.35           H
ATOM   4289  HB2 GLU A 277      54.737  29.060  15.157  1.00 67.85           H
ATOM   4290  HB3 GLU A 277      54.026  30.323  14.236  1.00 67.85           H
ATOM   4291  HG2 GLU A 277      56.541  30.795  15.957  1.00 79.07           H
ATOM   4292  HG3 GLU A 277      56.623  29.894  14.452  1.00 79.07           H
ATOM   4293  N   HIS A 278      54.401  31.972  18.245  1.00 36.84           N
ATOM   4294  CA  HIS A 278      54.809  33.327  18.574  1.00 34.96           C
ATOM   4295  C   HIS A 278      56.139  33.580  17.884  1.00 29.26           C
ATOM   4296  O   HIS A 278      57.069  32.774  17.980  1.00 22.84           O
ATOM   4297  CB  HIS A 278      54.827  33.682  20.070  1.00 28.70           C
ATOM   4298  CG  HIS A 278      54.862  35.187  20.278  1.00 30.57           C
ATOM   4299  ND1 HIS A 278      55.963  36.024  20.082  1.00 30.25           N
ATOM   4300  CD2 HIS A 278      53.810  35.956  20.684  1.00 26.54           C
ATOM   4301  CE1 HIS A 278      55.529  37.273  20.300  1.00 32.25           C
ATOM   4302  NE2 HIS A 278      54.254  37.254  20.716  1.00 27.06           N
ATOM   4303  H   HIS A 278      54.707  31.210  18.836  1.00 44.21           H
ATOM   4304  HA  HIS A 278      54.072  34.005  18.144  1.00 41.95           H
ATOM   4305  HB2 HIS A 278      55.688  33.221  20.554  1.00 34.45           H
ATOM   4306  HB3 HIS A 278      53.918  33.299  20.530  1.00 34.45           H
ATOM   4307  HD2 HIS A 278      52.833  35.608  20.970  1.00 31.85           H
ATOM   4308  HE1 HIS A 278      56.043  38.172  19.982  1.00 38.69           H
ATOM   4309  HE2 HIS A 278      53.671  38.073  20.832  1.00 32.48           H
ATOM   4310  N   ALA A 279      56.194  34.729  17.212  1.00 21.04           N
ATOM   4311  CA  ALA A 279      57.401  35.205  16.577  1.00 21.87           C
ATOM   4312  C   ALA A 279      58.664  35.100  17.488  1.00 18.59           C
ATOM   4313  O   ALA A 279      59.739  34.787  17.000  1.00 21.75           O
ATOM   4314  CB  ALA A 279      57.034  36.621  16.104  1.00 23.68           C
ATOM   4315  H   ALA A 279      55.379  35.325  17.174  1.00 25.25           H
ATOM   4316  HA  ALA A 279      57.584  34.595  15.692  1.00 26.24           H
ATOM   4317  HB1 ALA A 279      57.889  37.069  15.599  1.00 28.42           H
ATOM   4318  HB2 ALA A 279      56.198  36.571  15.406  1.00 28.42           H
ATOM   4319  HB3 ALA A 279      56.737  37.242  16.951  1.00 28.42           H
ATOM   4320  N   VAL A 280      58.573  35.339  18.811  1.00 22.62           N
ATOM   4321  CA  VAL A 280      59.708  35.304  19.726  1.00 20.64           C
ATOM   4322  C   VAL A 280      60.256  33.899  19.926  1.00 29.56           C
ATOM   4323  O   VAL A 280      61.431  33.772  20.271  1.00 20.26           O
ATOM   4324  CB  VAL A 280      59.402  36.029  21.056  1.00 26.45           C
ATOM   4325  CG1 VAL A 280      58.563  35.233  22.086  1.00 27.55           C
ATOM   4326  CG2 VAL A 280      60.720  36.488  21.731  1.00 27.73           C
ATOM   4327  H   VAL A 280      57.681  35.600  19.204  1.00 27.14           H
ATOM   4328  HA  VAL A 280      60.484  35.893  19.241  1.00 24.77           H
ATOM   4329  HB  VAL A 280      58.845  36.952  20.925  1.00 31.74           H
ATOM   4330 HG11 VAL A 280      59.020  35.192  23.071  1.00 33.06           H
ATOM   4331 HG12 VAL A 280      57.593  35.713  22.204  1.00 33.06           H
ATOM   4332 HG13 VAL A 280      58.392  34.210  21.765  1.00 33.06           H
ATOM   4333 HG21 VAL A 280      60.788  36.214  22.782  1.00 33.27           H
ATOM   4334 HG22 VAL A 280      61.597  36.096  21.219  1.00 33.27           H
ATOM   4335 HG23 VAL A 280      60.782  37.573  21.685  1.00 33.27           H
ATOM   4336  N   ILE A 281      59.437  32.850  19.723  1.00 24.79           N
ATOM   4337  CA  ILE A 281      59.952  31.512  19.920  1.00 28.10           C
ATOM   4338  C   ILE A 281      60.917  31.177  18.787  1.00 22.90           C
ATOM   4339  O   ILE A 281      61.993  30.631  19.023  1.00 29.00           O
ATOM   4340  CB  ILE A 281      58.849  30.480  20.195  1.00 30.50           C
ATOM   4341  CG1 ILE A 281      58.268  29.772  19.035  1.00 43.86           C
ATOM   4342  CG2 ILE A 281      57.829  30.872  21.248  1.00 39.69           C
ATOM   4343  CD1 ILE A 281      58.935  28.408  18.843  1.00 51.94           C
ATOM   4344  H   ILE A 281      58.505  32.976  19.354  1.00 29.75           H
ATOM   4345  HA  ILE A 281      60.548  31.568  20.832  1.00 33.71           H
ATOM   4346  HB  ILE A 281      59.366  29.693  20.748  1.00 36.60           H
ATOM   4347 HG12 ILE A 281      57.181  29.710  19.062  1.00 52.63           H
ATOM   4348 HG13 ILE A 281      58.522  30.367  18.166  1.00 52.63           H
ATOM   4349 HG21 ILE A 281      57.213  30.141  21.411  1.00 47.62           H
ATOM   4350 HG22 ILE A 281      58.247  31.135  22.083  1.00 47.62           H
ATOM   4351 HG23 ILE A 281      57.344  31.626  20.878  1.00 47.62           H
ATOM   4352 HD11 ILE A 281      58.696  27.997  17.864  1.00 62.33           H
ATOM   4353 HD12 ILE A 281      60.019  28.510  18.908  1.00 62.33           H
ATOM   4354 HD13 ILE A 281      58.591  27.722  19.614  1.00 62.33           H
ATOM   4355  N   ARG A 282      60.550  31.601  17.572  1.00 31.58           N
ATOM   4356  CA  ARG A 282      61.376  31.563  16.384  1.00 26.94           C
ATOM   4357  C   ARG A 282      62.640  32.396  16.584  1.00 23.24           C
ATOM   4358  O   ARG A 282      63.714  31.934  16.207  1.00 27.71           O
ATOM   4359  CB  ARG A 282      60.472  31.993  15.211  1.00 27.92           C
ATOM   4360  CG  ARG A 282      61.174  32.042  13.856  1.00 21.29           C
ATOM   4361  CD  ARG A 282      61.577  30.648  13.375  1.00 27.87           C
ATOM   4362  NE  ARG A 282      62.334  30.687  12.134  1.00 30.43           N
ATOM   4363  CZ  ARG A 282      61.872  30.865  10.897  1.00 29.10           C
ATOM   4364  NH1 ARG A 282      60.582  30.987  10.606  1.00 26.86           N
ATOM   4365  NH2 ARG A 282      62.769  30.936   9.927  1.00 28.84           N1+
ATOM   4366  H   ARG A 282      59.650  32.059  17.485  1.00 37.89           H
ATOM   4367  HA  ARG A 282      61.681  30.531  16.219  1.00 32.32           H
ATOM   4368  HB2 ARG A 282      59.632  31.299  15.151  1.00 33.50           H
ATOM   4369  HB3 ARG A 282      60.054  32.975  15.404  1.00 33.50           H
ATOM   4370  HG2 ARG A 282      60.432  32.392  13.150  1.00 25.54           H
ATOM   4371  HG3 ARG A 282      62.027  32.723  13.875  1.00 25.54           H
ATOM   4372  HD2 ARG A 282      62.222  30.194  14.126  1.00 33.45           H
ATOM   4373  HD3 ARG A 282      60.688  30.030  13.243  1.00 33.45           H
ATOM   4374  HE  ARG A 282      63.341  30.634  12.240  1.00 36.52           H
ATOM   4375 HH11 ARG A 282      59.887  30.957  11.337  1.00 32.23           H
ATOM   4376 HH12 ARG A 282      60.307  31.142   9.649  1.00 32.23           H
ATOM   4377 HH21 ARG A 282      63.753  30.856  10.151  1.00 34.61           H
ATOM   4378 HH22 ARG A 282      62.455  31.083   8.977  1.00 34.61           H
ATOM   4379  N   PHE A 283      62.539  33.574  17.218  1.00 25.47           N
ATOM   4380  CA  PHE A 283      63.706  34.402  17.549  1.00 25.92           C
ATOM   4381  C   PHE A 283      64.639  33.721  18.567  1.00 22.31           C
ATOM   4382  O   PHE A 283      65.853  33.813  18.401  1.00 18.75           O
ATOM   4383  CB  PHE A 283      63.283  35.833  17.968  1.00 26.12           C
ATOM   4384  CG  PHE A 283      62.656  36.702  16.903  1.00 20.32           C
ATOM   4385  CD1 PHE A 283      62.646  36.319  15.546  1.00 24.74           C
ATOM   4386  CD2 PHE A 283      62.057  37.917  17.269  1.00 22.85           C
ATOM   4387  CE1 PHE A 283      61.984  37.099  14.589  1.00 28.61           C
ATOM   4388  CE2 PHE A 283      61.383  38.698  16.303  1.00 25.67           C
ATOM   4389  CZ  PHE A 283      61.346  38.285  14.970  1.00 27.54           C
ATOM   4390  H   PHE A 283      61.624  33.918  17.474  1.00 30.56           H
ATOM   4391  HA  PHE A 283      64.302  34.510  16.645  1.00 31.11           H
ATOM   4392  HB2 PHE A 283      62.612  35.771  18.819  1.00 31.35           H
ATOM   4393  HB3 PHE A 283      64.161  36.372  18.315  1.00 31.35           H
ATOM   4394  HD1 PHE A 283      63.104  35.403  15.215  1.00 29.68           H
ATOM   4395  HD2 PHE A 283      62.070  38.225  18.301  1.00 27.42           H
ATOM   4396  HE1 PHE A 283      61.931  36.766  13.562  1.00 34.34           H
ATOM   4397  HE2 PHE A 283      60.878  39.615  16.552  1.00 30.80           H
ATOM   4398  HZ  PHE A 283      60.819  38.879  14.238  1.00 33.05           H
ATOM   4399  N   LYS A 284      64.097  33.017  19.571  1.00 23.11           N
ATOM   4400  CA  LYS A 284      64.864  32.180  20.516  1.00 32.36           C
ATOM   4401  C   LYS A 284      65.584  31.043  19.764  1.00 26.27           C
ATOM   4402  O   LYS A 284      66.797  30.873  19.922  1.00 23.07           O
ATOM   4403  CB  LYS A 284      63.946  31.718  21.671  1.00 25.64           C
ATOM   4404  CG  LYS A 284      64.551  30.653  22.611  1.00 25.29           C
ATOM   4405  CD  LYS A 284      63.446  29.799  23.278  1.00 38.71           C
ATOM   4406  CE  LYS A 284      62.982  28.592  22.422  1.00 36.29           C
ATOM   4407  NZ  LYS A 284      61.975  27.749  23.107  1.00 46.89           N1+
ATOM   4408  H   LYS A 284      63.090  32.979  19.637  1.00 27.73           H
ATOM   4409  HA  LYS A 284      65.634  32.804  20.974  1.00 38.83           H
ATOM   4410  HB2 LYS A 284      63.559  32.562  22.245  1.00 30.76           H
ATOM   4411  HB3 LYS A 284      63.091  31.250  21.186  1.00 30.76           H
ATOM   4412  HG2 LYS A 284      65.221  29.972  22.090  1.00 30.34           H
ATOM   4413  HG3 LYS A 284      65.139  31.173  23.361  1.00 30.34           H
ATOM   4414  HD2 LYS A 284      63.894  29.372  24.173  1.00 46.45           H
ATOM   4415  HD3 LYS A 284      62.612  30.424  23.592  1.00 46.45           H
ATOM   4416  HE2 LYS A 284      62.544  28.973  21.497  1.00 43.55           H
ATOM   4417  HE3 LYS A 284      63.847  27.976  22.172  1.00 43.55           H
ATOM   4418  HZ1 LYS A 284      61.679  27.007  22.487  1.00 56.27           H
ATOM   4419  HZ2 LYS A 284      62.380  27.351  23.944  1.00 56.27           H
ATOM   4420  HZ3 LYS A 284      61.168  28.302  23.370  1.00 56.27           H
ATOM   4421  N   ASN A 285      64.846  30.309  18.923  1.00 23.43           N
ATOM   4422  CA  ASN A 285      65.390  29.187  18.150  1.00 29.48           C
ATOM   4423  C   ASN A 285      66.496  29.591  17.188  1.00 30.15           C
ATOM   4424  O   ASN A 285      67.457  28.839  17.065  1.00 31.26           O
ATOM   4425  CB  ASN A 285      64.292  28.435  17.405  1.00 26.06           C
ATOM   4426  CG  ASN A 285      63.308  27.726  18.335  1.00 34.91           C
ATOM   4427  OD1 ASN A 285      63.546  27.638  19.536  1.00 29.40           O
ATOM   4428  ND2 ASN A 285      62.201  27.207  17.791  1.00 31.37           N
ATOM   4429  H   ASN A 285      63.858  30.504  18.858  1.00 28.12           H
ATOM   4430  HA  ASN A 285      65.830  28.481  18.855  1.00 35.38           H
ATOM   4431  HB2 ASN A 285      63.760  29.119  16.745  1.00 31.27           H
ATOM   4432  HB3 ASN A 285      64.763  27.673  16.787  1.00 31.27           H
ATOM   4433 HD21 ASN A 285      61.541  26.723  18.380  1.00 37.64           H
ATOM   4434 HD22 ASN A 285      62.026  27.313  16.803  1.00 37.64           H
ATOM   4435  N   ASP A 286      66.382  30.755  16.535  1.00 24.99           N
ATOM   4436  CA  ASP A 286      67.371  31.214  15.562  1.00 21.61           C
ATOM   4437  C   ASP A 286      68.470  32.068  16.181  1.00 21.08           C
ATOM   4438  O   ASP A 286      69.315  32.575  15.458  1.00 30.36           O
ATOM   4439  CB  ASP A 286      66.644  31.942  14.424  1.00 35.59           C
ATOM   4440  CG  ASP A 286      65.831  31.034  13.507  1.00 25.92           C
ATOM   4441  OD1 ASP A 286      65.028  31.599  12.737  1.00 30.56           O
ATOM   4442  OD2 ASP A 286      66.009  29.799  13.557  1.00 38.94           O1-
ATOM   4443  H   ASP A 286      65.559  31.326  16.664  1.00 29.99           H
ATOM   4444  HA  ASP A 286      67.871  30.353  15.123  1.00 25.93           H
ATOM   4445  HB2 ASP A 286      65.987  32.698  14.853  1.00 42.70           H
ATOM   4446  HB3 ASP A 286      67.376  32.448  13.794  1.00 42.70           H
ATOM   4447  N   GLN A 287      68.480  32.230  17.510  1.00 28.80           N
ATOM   4448  CA  GLN A 287      69.422  33.055  18.253  1.00 25.10           C
ATOM   4449  C   GLN A 287      69.522  34.482  17.717  1.00 17.07           C
ATOM   4450  O   GLN A 287      70.598  35.064  17.610  1.00 22.77           O
ATOM   4451  CB  GLN A 287      70.774  32.370  18.326  1.00 38.76           C
ATOM   4452  CG  GLN A 287      70.692  30.857  18.569  1.00 51.44           C
ATOM   4453  CD  GLN A 287      71.954  30.407  19.283  1.00 61.84           C
ATOM   4454  OE1 GLN A 287      71.936  30.223  20.497  1.00 66.92           O
ATOM   4455  NE2 GLN A 287      73.066  30.301  18.550  1.00 59.28           N
ATOM   4456  H   GLN A 287      67.755  31.777  18.049  1.00 34.56           H
ATOM   4457  HA  GLN A 287      69.026  33.113  19.264  1.00 30.13           H
ATOM   4458  HB2 GLN A 287      71.459  32.600  17.507  1.00 46.52           H
ATOM   4459  HB3 GLN A 287      71.181  32.813  19.237  1.00 46.52           H
ATOM   4460  HG2 GLN A 287      69.831  30.607  19.184  1.00 61.73           H
ATOM   4461  HG3 GLN A 287      70.587  30.334  17.616  1.00 61.73           H
ATOM   4462 HE21 GLN A 287      73.037  30.496  17.560  1.00 71.14           H
ATOM   4463 HE22 GLN A 287      73.929  30.053  19.008  1.00 71.14           H
ATOM   4464  N   VAL A 288      68.365  35.043  17.399  1.00 18.92           N
ATOM   4465  CA  VAL A 288      68.190  36.434  17.032  1.00 24.31           C
ATOM   4466  C   VAL A 288      68.565  37.350  18.207  1.00 26.16           C
ATOM   4467  O   VAL A 288      68.460  36.994  19.378  1.00 25.78           O
ATOM   4468  CB  VAL A 288      66.737  36.569  16.545  1.00 21.15           C
ATOM   4469  CG1 VAL A 288      66.169  37.992  16.395  1.00 24.14           C
ATOM   4470  CG2 VAL A 288      66.648  35.881  15.161  1.00 25.83           C
ATOM   4471  H   VAL A 288      67.528  34.485  17.495  1.00 22.70           H
ATOM   4472  HA  VAL A 288      68.856  36.674  16.200  1.00 29.17           H
ATOM   4473  HB  VAL A 288      65.968  36.052  17.103  1.00 25.38           H
ATOM   4474 HG11 VAL A 288      65.638  38.153  15.456  1.00 28.97           H
ATOM   4475 HG12 VAL A 288      65.455  38.164  17.199  1.00 28.97           H
ATOM   4476 HG13 VAL A 288      66.958  38.738  16.449  1.00 28.97           H
ATOM   4477 HG21 VAL A 288      66.178  36.495  14.396  1.00 31.00           H
ATOM   4478 HG22 VAL A 288      67.634  35.615  14.781  1.00 31.00           H
ATOM   4479 HG23 VAL A 288      66.070  34.964  15.256  1.00 31.00           H
ATOM   4480  N   ASN A 289      69.054  38.531  17.869  1.00 25.69           N
ATOM   4481  CA  ASN A 289      69.296  39.624  18.793  1.00 22.57           C
ATOM   4482  C   ASN A 289      67.959  40.309  19.093  1.00 14.34           C
ATOM   4483  O   ASN A 289      67.433  41.052  18.283  1.00 13.33           O
ATOM   4484  CB  ASN A 289      70.313  40.535  18.096  1.00 15.00           C
ATOM   4485  CG  ASN A 289      70.681  41.786  18.864  1.00 20.36           C
ATOM   4486  OD1 ASN A 289      70.328  41.955  20.025  1.00 18.74           O
ATOM   4487  ND2 ASN A 289      71.390  42.691  18.198  1.00 16.37           N
ATOM   4488  H   ASN A 289      69.166  38.732  16.884  1.00 30.83           H
ATOM   4489  HA  ASN A 289      69.740  39.247  19.715  1.00 27.08           H
ATOM   4490  HB2 ASN A 289      71.218  39.965  17.905  1.00 18.00           H
ATOM   4491  HB3 ASN A 289      69.915  40.846  17.134  1.00 18.00           H
ATOM   4492 HD21 ASN A 289      71.609  43.566  18.642  1.00 19.64           H
ATOM   4493 HD22 ASN A 289      71.606  42.545  17.221  1.00 19.64           H
ATOM   4494  N   TYR A 290      67.370  40.031  20.241  1.00 17.95           N
ATOM   4495  CA  TYR A 290      66.107  40.663  20.624  1.00 18.38           C
ATOM   4496  C   TYR A 290      66.006  40.957  22.122  1.00 12.81           C
ATOM   4497  O   TYR A 290      66.728  40.403  22.930  1.00 12.59           O
ATOM   4498  CB  TYR A 290      64.936  39.832  20.100  1.00 14.45           C
ATOM   4499  CG  TYR A 290      64.739  38.566  20.872  1.00 18.37           C
ATOM   4500  CD1 TYR A 290      65.452  37.404  20.531  1.00 18.27           C
ATOM   4501  CD2 TYR A 290      63.859  38.579  21.969  1.00 19.34           C
ATOM   4502  CE1 TYR A 290      65.292  36.251  21.309  1.00 20.72           C
ATOM   4503  CE2 TYR A 290      63.748  37.460  22.778  1.00 19.91           C
ATOM   4504  CZ  TYR A 290      64.468  36.301  22.453  1.00 19.92           C
ATOM   4505  OH  TYR A 290      64.362  35.242  23.270  1.00 26.47           O
ATOM   4506  H   TYR A 290      67.809  39.391  20.885  1.00 21.54           H
ATOM   4507  HA  TYR A 290      66.072  41.636  20.143  1.00 22.05           H
ATOM   4508  HB2 TYR A 290      64.026  40.418  20.175  1.00 17.34           H
ATOM   4509  HB3 TYR A 290      65.100  39.602  19.050  1.00 17.34           H
ATOM   4510  HD1 TYR A 290      66.086  37.393  19.662  1.00 21.92           H
ATOM   4511  HD2 TYR A 290      63.304  39.468  22.223  1.00 23.21           H
ATOM   4512  HE1 TYR A 290      65.808  35.339  21.048  1.00 24.86           H
ATOM   4513  HE2 TYR A 290      63.093  37.475  23.629  1.00 23.89           H
ATOM   4514  HH  TYR A 290      65.105  34.633  23.187  1.00 31.76           H
ATOM   4515  N   SER A 291      65.085  41.840  22.487  1.00 20.11           N
ATOM   4516  CA  SER A 291      64.810  42.268  23.856  1.00 13.31           C
ATOM   4517  C   SER A 291      63.387  41.951  24.261  1.00 12.06           C
ATOM   4518  O   SER A 291      62.553  41.714  23.407  1.00 15.65           O
ATOM   4519  CB  SER A 291      65.160  43.730  24.034  1.00 13.71           C
ATOM   4520  OG  SER A 291      64.461  44.554  23.152  1.00 17.46           O
ATOM   4521  H   SER A 291      64.512  42.249  21.759  1.00 24.13           H
ATOM   4522  HA  SER A 291      65.454  41.714  24.539  1.00 15.97           H
ATOM   4523  HB2 SER A 291      64.911  44.028  25.051  1.00 16.45           H
ATOM   4524  HB3 SER A 291      66.227  43.874  23.895  1.00 16.45           H
ATOM   4525  HG  SER A 291      64.983  44.634  22.345  1.00 20.95           H
ATOM   4526  N   LEU A 292      63.130  41.882  25.566  1.00 19.56           N
ATOM   4527  CA  LEU A 292      61.789  41.765  26.148  1.00 16.84           C
ATOM   4528  C   LEU A 292      61.358  43.105  26.735  1.00 16.89           C
ATOM   4529  O   LEU A 292      62.086  43.724  27.503  1.00 19.44           O
ATOM   4530  CB  LEU A 292      61.706  40.693  27.247  1.00 19.17           C
ATOM   4531  CG  LEU A 292      61.085  39.322  26.925  1.00 26.04           C
ATOM   4532  CD1 LEU A 292      61.276  38.916  25.452  1.00 24.58           C
ATOM   4533  CD2 LEU A 292      61.566  38.174  27.852  1.00 29.75           C
ATOM   4534  H   LEU A 292      63.896  42.022  26.212  1.00 23.48           H
ATOM   4535  HA  LEU A 292      61.067  41.509  25.370  1.00 20.21           H
ATOM   4536  HB2 LEU A 292      62.628  40.626  27.822  1.00 23.00           H
ATOM   4537  HB3 LEU A 292      60.966  41.104  27.937  1.00 23.00           H
ATOM   4538  HG  LEU A 292      59.997  39.233  26.975  1.00 31.24           H
ATOM   4539 HD11 LEU A 292      61.540  37.867  25.348  1.00 29.50           H
ATOM   4540 HD12 LEU A 292      60.345  39.069  24.902  1.00 29.50           H
ATOM   4541 HD13 LEU A 292      62.068  39.485  24.975  1.00 29.50           H
ATOM   4542 HD21 LEU A 292      61.821  37.262  27.317  1.00 35.70           H
ATOM   4543 HD22 LEU A 292      62.438  38.481  28.425  1.00 35.70           H
ATOM   4544 HD23 LEU A 292      60.768  37.931  28.555  1.00 35.70           H
ATOM   4545  N   ASN A 293      60.157  43.534  26.366  1.00 20.15           N
ATOM   4546  CA  ASN A 293      59.666  44.850  26.671  1.00 13.85           C
ATOM   4547  C   ASN A 293      58.161  44.813  26.850  1.00 16.18           C
ATOM   4548  O   ASN A 293      57.473  43.902  26.412  1.00 23.98           O
ATOM   4549  CB  ASN A 293      60.052  45.872  25.595  1.00 12.63           C
ATOM   4550  CG  ASN A 293      61.467  45.767  25.096  1.00 14.00           C
ATOM   4551  OD1 ASN A 293      62.363  46.394  25.652  1.00 16.18           O
ATOM   4552  ND2 ASN A 293      61.674  44.983  24.042  1.00 16.84           N
ATOM   4553  H   ASN A 293      59.579  42.953  25.774  1.00 24.18           H
ATOM   4554  HA  ASN A 293      60.091  45.161  27.625  1.00 16.62           H
ATOM   4555  HB2 ASN A 293      59.379  45.781  24.749  1.00 15.15           H
ATOM   4556  HB3 ASN A 293      59.931  46.854  26.026  1.00 15.15           H
ATOM   4557 HD21 ASN A 293      62.606  44.885  23.673  1.00 20.21           H
ATOM   4558 HD22 ASN A 293      60.901  44.466  23.643  1.00 20.21           H
ATOM   4559  N   THR A 294      57.700  45.839  27.531  1.00 14.17           N
ATOM   4560  CA  THR A 294      56.410  45.955  28.181  1.00 22.44           C
ATOM   4561  C   THR A 294      55.444  46.765  27.301  1.00 29.41           C
ATOM   4562  O   THR A 294      54.237  46.530  27.289  1.00 23.19           O
ATOM   4563  CB  THR A 294      56.729  46.536  29.578  1.00 17.93           C
ATOM   4564  OG1 THR A 294      56.268  45.809  30.685  1.00 31.40           O
ATOM   4565  CG2 THR A 294      56.568  48.027  29.791  1.00 18.04           C
ATOM   4566  H   THR A 294      58.378  46.538  27.797  1.00 17.01           H
ATOM   4567  HA  THR A 294      56.004  44.956  28.327  1.00 26.93           H
ATOM   4568  HB  THR A 294      57.787  46.352  29.714  1.00 21.52           H
ATOM   4569  HG1 THR A 294      56.774  46.094  31.449  1.00 37.68           H
ATOM   4570 HG21 THR A 294      56.800  48.250  30.706  1.00 21.65           H
ATOM   4571 HG22 THR A 294      57.153  48.506  29.183  1.00 21.65           H
ATOM   4572 HG23 THR A 294      56.274  48.554  28.897  1.00 21.65           H
ATOM   4573  N   ASP A 295      56.013  47.706  26.540  1.00 18.45           N
ATOM   4574  CA  ASP A 295      55.287  48.575  25.636  1.00 16.37           C
ATOM   4575  C   ASP A 295      54.465  49.609  26.419  1.00 16.32           C
ATOM   4576  O   ASP A 295      54.895  50.730  26.645  1.00 14.51           O
ATOM   4577  CB  ASP A 295      54.529  47.799  24.563  1.00 18.00           C
ATOM   4578  CG  ASP A 295      54.496  48.562  23.202  1.00 18.21           C
ATOM   4579  OD1 ASP A 295      53.875  48.034  22.270  1.00 21.72           O
ATOM   4580  OD2 ASP A 295      55.212  49.569  23.185  1.00 24.82           O1-
ATOM   4581  H   ASP A 295      56.998  47.787  26.577  1.00 22.14           H
ATOM   4582  HA  ASP A 295      56.046  49.218  25.064  1.00 19.64           H
ATOM   4583  HB2 ASP A 295      55.044  46.858  24.335  1.00 21.60           H
ATOM   4584  HB3 ASP A 295      53.538  47.527  24.883  1.00 21.60           H
ATOM   4585  N   ASP A 296      53.227  49.191  26.953  1.00 23.16           N
ATOM   4586  CA  ASP A 296      52.348  50.228  27.565  1.00 23.43           C
ATOM   4587  C   ASP A 296      51.800  49.491  28.799  1.00 22.54           C
ATOM   4588  O   ASP A 296      50.736  48.896  28.748  1.00 22.65           O
ATOM   4589  CB  ASP A 296      51.186  50.742  26.746  1.00 21.85           C
ATOM   4590  CG  ASP A 296      51.641  51.386  25.368  1.00 20.67           C
ATOM   4591  OD1 ASP A 296      51.643  52.626  25.327  1.00 19.44           O
ATOM   4592  OD2 ASP A 296      51.867  50.550  24.482  1.00 19.84           O1-
ATOM   4593  H   ASP A 296      52.708  48.528  26.350  1.00 27.79           H
ATOM   4594  HA  ASP A 296      53.000  51.112  27.830  1.00 28.12           H
ATOM   4595  HB2 ASP A 296      50.478  49.940  26.497  1.00 26.22           H
ATOM   4596  HB3 ASP A 296      50.635  51.504  27.315  1.00 26.22           H
ATOM   4597  N   PRO A 297      52.541  49.515  29.932  1.00 23.63           N
ATOM   4598  CA  PRO A 297      52.146  48.832  31.169  1.00 27.16           C
ATOM   4599  C   PRO A 297      50.812  49.328  31.753  1.00 23.83           C
ATOM   4600  O   PRO A 297      50.057  48.521  32.282  1.00 24.34           O
ATOM   4601  CB  PRO A 297      53.312  48.969  32.163  1.00 14.05           C
ATOM   4602  CG  PRO A 297      54.176  50.075  31.615  1.00 14.82           C
ATOM   4603  CD  PRO A 297      53.833  50.174  30.115  1.00 18.54           C
ATOM   4604  HA  PRO A 297      52.031  47.782  30.933  1.00 32.59           H
ATOM   4605  HB2 PRO A 297      53.011  49.144  33.191  1.00 16.87           H
ATOM   4606  HB3 PRO A 297      53.886  48.045  32.100  1.00 16.87           H
ATOM   4607  HG2 PRO A 297      53.803  50.997  32.060  1.00 17.78           H
ATOM   4608  HG3 PRO A 297      55.231  49.967  31.857  1.00 17.78           H
ATOM   4609  HD2 PRO A 297      53.792  51.221  29.828  1.00 22.25           H
ATOM   4610  HD3 PRO A 297      54.575  49.666  29.515  1.00 22.25           H
ATOM   4611  N   LEU A 298      50.497  50.628  31.639  1.00 21.70           N
ATOM   4612  CA  LEU A 298      49.182  51.181  31.948  1.00 20.31           C
ATOM   4613  C   LEU A 298      48.043  50.448  31.225  1.00 28.07           C
ATOM   4614  O   LEU A 298      47.171  49.838  31.845  1.00 39.22           O
ATOM   4615  CB  LEU A 298      49.136  52.679  31.563  1.00 31.40           C
ATOM   4616  CG  LEU A 298      47.829  53.453  31.877  1.00 36.13           C
ATOM   4617  CD1 LEU A 298      48.075  54.953  32.114  1.00 32.89           C
ATOM   4618  CD2 LEU A 298      47.019  52.891  33.079  1.00 25.49           C
ATOM   4619  H   LEU A 298      51.170  51.249  31.208  1.00 26.04           H
ATOM   4620  HA  LEU A 298      49.063  51.063  33.019  1.00 24.38           H
ATOM   4621  HB2 LEU A 298      50.004  53.203  31.959  1.00 37.68           H
ATOM   4622  HB3 LEU A 298      49.230  52.711  30.476  1.00 37.68           H
ATOM   4623  HG  LEU A 298      47.072  53.434  31.099  1.00 43.36           H
ATOM   4624 HD11 LEU A 298      47.626  55.323  33.030  1.00 39.47           H
ATOM   4625 HD12 LEU A 298      49.139  55.163  32.161  1.00 39.47           H
ATOM   4626 HD13 LEU A 298      47.663  55.523  31.281  1.00 39.47           H
ATOM   4627 HD21 LEU A 298      46.678  53.665  33.761  1.00 30.59           H
ATOM   4628 HD22 LEU A 298      46.139  52.367  32.707  1.00 30.59           H
ATOM   4629 HD23 LEU A 298      47.582  52.199  33.688  1.00 30.59           H
ATOM   4630  N   ILE A 299      48.064  50.545  29.898  1.00 19.63           N
ATOM   4631  CA  ILE A 299      47.007  50.114  29.008  1.00 22.12           C
ATOM   4632  C   ILE A 299      46.933  48.593  29.013  1.00 21.58           C
ATOM   4633  O   ILE A 299      45.840  48.053  28.962  1.00 31.82           O
ATOM   4634  CB  ILE A 299      47.204  50.820  27.643  1.00 25.44           C
ATOM   4635  CG1 ILE A 299      47.225  52.352  27.858  1.00 25.39           C
ATOM   4636  CG2 ILE A 299      46.154  50.358  26.625  1.00 34.87           C
ATOM   4637  CD1 ILE A 299      46.803  53.171  26.641  1.00 34.94           C
ATOM   4638  H   ILE A 299      48.834  51.044  29.480  1.00 23.55           H
ATOM   4639  HA  ILE A 299      46.068  50.486  29.406  1.00 26.54           H
ATOM   4640  HB  ILE A 299      48.159  50.394  27.319  1.00 30.53           H
ATOM   4641 HG12 ILE A 299      46.837  52.706  28.814  1.00 30.46           H
ATOM   4642 HG13 ILE A 299      48.297  52.552  27.863  1.00 30.46           H
ATOM   4643 HG21 ILE A 299      46.655  50.182  25.679  1.00 41.85           H
ATOM   4644 HG22 ILE A 299      45.670  49.438  26.929  1.00 41.85           H
ATOM   4645 HG23 ILE A 299      45.369  51.098  26.490  1.00 41.85           H
ATOM   4646 HD11 ILE A 299      47.187  54.183  26.700  1.00 41.93           H
ATOM   4647 HD12 ILE A 299      47.182  52.708  25.728  1.00 41.93           H
ATOM   4648 HD13 ILE A 299      45.727  53.209  26.606  1.00 41.93           H
ATOM   4649  N   PHE A 300      48.043  47.881  29.173  1.00 26.00           N
ATOM   4650  CA  PHE A 300      48.049  46.413  29.175  1.00 31.51           C
ATOM   4651  C   PHE A 300      48.006  45.780  30.590  1.00 30.69           C
ATOM   4652  O   PHE A 300      48.094  44.563  30.680  1.00 32.50           O
ATOM   4653  CB  PHE A 300      49.212  45.910  28.290  1.00 28.50           C
ATOM   4654  CG  PHE A 300      49.315  46.494  26.884  1.00 23.71           C
ATOM   4655  CD1 PHE A 300      48.154  46.826  26.156  1.00 22.23           C
ATOM   4656  CD2 PHE A 300      50.578  46.774  26.318  1.00 18.22           C
ATOM   4657  CE1 PHE A 300      48.245  47.423  24.889  1.00 27.25           C
ATOM   4658  CE2 PHE A 300      50.655  47.391  25.043  1.00 27.22           C
ATOM   4659  CZ  PHE A 300      49.492  47.698  24.312  1.00 22.82           C
ATOM   4660  H   PHE A 300      48.932  48.356  29.234  1.00 31.20           H
ATOM   4661  HA  PHE A 300      47.138  46.073  28.680  1.00 37.81           H
ATOM   4662  HB2 PHE A 300      50.143  46.117  28.814  1.00 34.20           H
ATOM   4663  HB3 PHE A 300      49.125  44.833  28.188  1.00 34.20           H
ATOM   4664  HD1 PHE A 300      47.177  46.643  26.570  1.00 26.68           H
ATOM   4665  HD2 PHE A 300      51.479  46.542  26.863  1.00 21.86           H
ATOM   4666  HE1 PHE A 300      47.345  47.665  24.345  1.00 32.71           H
ATOM   4667  HE2 PHE A 300      51.591  47.650  24.598  1.00 32.66           H
ATOM   4668  HZ  PHE A 300      49.561  48.148  23.335  1.00 27.38           H
ATOM   4669  N   LYS A 301      47.762  46.566  31.663  1.00 30.27           N
ATOM   4670  CA  LYS A 301      47.640  46.139  33.077  1.00 33.04           C
ATOM   4671  C   LYS A 301      48.763  45.173  33.452  1.00 28.48           C
ATOM   4672  O   LYS A 301      48.531  44.015  33.788  1.00 35.05           O
ATOM   4673  CB  LYS A 301      46.272  45.529  33.456  1.00 32.13           C
ATOM   4674  CG  LYS A 301      44.988  46.333  33.203  1.00 45.58           C
ATOM   4675  CD  LYS A 301      43.793  45.360  33.309  1.00 42.69           C
ATOM   4676  CE  LYS A 301      42.496  46.048  33.728  1.00 54.33           C
ATOM   4677  NZ  LYS A 301      41.384  45.075  33.714  1.00 52.18           N1+
ATOM   4678  H   LYS A 301      47.683  47.561  31.494  1.00 36.32           H
ATOM   4679  HA  LYS A 301      47.783  47.029  33.688  1.00 39.65           H
ATOM   4680  HB2 LYS A 301      46.191  44.626  32.849  1.00 38.55           H
ATOM   4681  HB3 LYS A 301      46.282  45.223  34.501  1.00 38.55           H
ATOM   4682  HG2 LYS A 301      44.921  47.105  33.967  1.00 54.70           H
ATOM   4683  HG3 LYS A 301      44.986  46.804  32.218  1.00 54.70           H
ATOM   4684  HD2 LYS A 301      43.678  44.799  32.379  1.00 51.23           H
ATOM   4685  HD3 LYS A 301      43.997  44.646  34.108  1.00 51.23           H
ATOM   4686  HE2 LYS A 301      42.609  46.489  34.720  1.00 65.19           H
ATOM   4687  HE3 LYS A 301      42.278  46.844  33.014  1.00 65.19           H
ATOM   4688  HZ1 LYS A 301      40.510  45.556  33.877  1.00 62.61           H
ATOM   4689  HZ2 LYS A 301      41.347  44.612  32.816  1.00 62.61           H
ATOM   4690  HZ3 LYS A 301      41.523  44.387  34.440  1.00 62.61           H
ATOM   4691  N   SER A 302      49.998  45.643  33.318  1.00 25.63           N
ATOM   4692  CA  SER A 302      51.168  44.779  33.258  1.00 24.30           C
ATOM   4693  C   SER A 302      52.381  45.484  33.837  1.00 24.33           C
ATOM   4694  O   SER A 302      52.381  46.704  34.009  1.00 21.53           O
ATOM   4695  CB  SER A 302      51.408  44.333  31.810  1.00 31.72           C
ATOM   4696  OG  SER A 302      51.703  45.460  31.011  1.00 25.11           O
ATOM   4697  H   SER A 302      50.123  46.603  33.031  1.00 30.76           H
ATOM   4698  HA  SER A 302      50.993  43.889  33.861  1.00 29.16           H
ATOM   4699  HB2 SER A 302      52.255  43.650  31.781  1.00 38.06           H
ATOM   4700  HB3 SER A 302      50.528  43.820  31.420  1.00 38.06           H
ATOM   4701  HG  SER A 302      51.974  45.165  30.135  1.00 30.14           H
ATOM   4702  N   THR A 303      53.400  44.671  34.115  1.00 24.58           N
ATOM   4703  CA  THR A 303      54.772  45.051  34.503  1.00 27.54           C
ATOM   4704  C   THR A 303      55.730  44.199  33.654  1.00 22.00           C
ATOM   4705  O   THR A 303      55.267  43.327  32.936  1.00 21.01           O
ATOM   4706  CB  THR A 303      54.986  44.837  36.023  1.00 28.65           C
ATOM   4707  OG1 THR A 303      54.881  43.468  36.361  1.00 24.01           O
ATOM   4708  CG2 THR A 303      54.048  45.652  36.942  1.00 28.13           C
ATOM   4709  H   THR A 303      53.269  43.684  33.937  1.00 29.50           H
ATOM   4710  HA  THR A 303      54.952  46.100  34.265  1.00 33.05           H
ATOM   4711  HB  THR A 303      56.004  45.142  36.244  1.00 34.38           H
ATOM   4712  HG1 THR A 303      55.123  43.373  37.285  1.00 28.81           H
ATOM   4713 HG21 THR A 303      54.648  46.269  37.611  1.00 33.76           H
ATOM   4714 HG22 THR A 303      53.398  46.305  36.366  1.00 33.76           H
ATOM   4715 HG23 THR A 303      53.425  44.981  37.532  1.00 33.76           H
ATOM   4716  N   LEU A 304      57.049  44.412  33.715  1.00 21.22           N
ATOM   4717  CA  LEU A 304      57.997  43.584  32.984  1.00 20.45           C
ATOM   4718  C   LEU A 304      57.789  42.118  33.302  1.00 25.68           C
ATOM   4719  O   LEU A 304      57.885  41.294  32.396  1.00 25.43           O
ATOM   4720  CB  LEU A 304      59.444  44.014  33.245  1.00 23.41           C
ATOM   4721  CG  LEU A 304      60.227  44.650  32.080  1.00 29.81           C
ATOM   4722  CD1 LEU A 304      61.728  44.720  32.419  1.00 25.77           C
ATOM   4723  CD2 LEU A 304      59.967  43.976  30.700  1.00 25.36           C
ATOM   4724  H   LEU A 304      57.419  45.145  34.304  1.00 25.46           H
ATOM   4725  HA  LEU A 304      57.767  43.732  31.933  1.00 24.54           H
ATOM   4726  HB2 LEU A 304      59.366  44.819  33.971  1.00 28.09           H
ATOM   4727  HB3 LEU A 304      60.027  43.226  33.724  1.00 28.09           H
ATOM   4728  HG  LEU A 304      59.927  45.677  31.865  1.00 35.77           H
ATOM   4729 HD11 LEU A 304      62.348  44.309  31.633  1.00 30.93           H
ATOM   4730 HD12 LEU A 304      61.986  45.769  32.535  1.00 30.93           H
ATOM   4731 HD13 LEU A 304      61.964  44.199  33.346  1.00 30.93           H
ATOM   4732 HD21 LEU A 304      60.892  43.747  30.179  1.00 30.43           H
ATOM   4733 HD22 LEU A 304      59.420  43.041  30.798  1.00 30.43           H
ATOM   4734 HD23 LEU A 304      59.395  44.649  30.060  1.00 30.43           H
ATOM   4735  N   ASP A 305      57.453  41.809  34.560  1.00 26.57           N
ATOM   4736  CA  ASP A 305      57.252  40.452  34.989  1.00 26.97           C
ATOM   4737  C   ASP A 305      56.123  39.789  34.214  1.00 23.50           C
ATOM   4738  O   ASP A 305      56.216  38.607  33.953  1.00 26.38           O
ATOM   4739  CB  ASP A 305      57.061  40.368  36.503  1.00 28.95           C
ATOM   4740  CG  ASP A 305      57.038  38.889  36.947  1.00 42.13           C
ATOM   4741  OD1 ASP A 305      58.071  38.200  36.782  1.00 42.60           O
ATOM   4742  OD2 ASP A 305      55.970  38.438  37.417  1.00 55.62           O1-
ATOM   4743  H   ASP A 305      57.315  42.544  35.234  1.00 31.88           H
ATOM   4744  HA  ASP A 305      58.176  39.918  34.762  1.00 32.37           H
ATOM   4745  HB2 ASP A 305      57.886  40.879  36.999  1.00 34.75           H
ATOM   4746  HB3 ASP A 305      56.132  40.865  36.778  1.00 34.75           H
ATOM   4747  N   THR A 306      55.096  40.506  33.775  1.00 26.83           N
ATOM   4748  CA  THR A 306      54.044  39.926  32.938  1.00 23.97           C
ATOM   4749  C   THR A 306      54.638  39.265  31.694  1.00 24.65           C
ATOM   4750  O   THR A 306      54.313  38.120  31.388  1.00 23.96           O
ATOM   4751  CB  THR A 306      53.022  40.997  32.523  1.00 24.87           C
ATOM   4752  OG1 THR A 306      52.477  41.683  33.637  1.00 28.47           O
ATOM   4753  CG2 THR A 306      51.890  40.371  31.714  1.00 17.96           C
ATOM   4754  H   THR A 306      55.069  41.498  33.962  1.00 32.20           H
ATOM   4755  HA  THR A 306      53.522  39.172  33.528  1.00 28.76           H
ATOM   4756  HB  THR A 306      53.531  41.724  31.894  1.00 29.84           H
ATOM   4757  HG1 THR A 306      51.724  42.190  33.327  1.00 34.16           H
ATOM   4758 HG21 THR A 306      51.255  41.059  31.460  1.00 21.55           H
ATOM   4759 HG22 THR A 306      52.253  39.957  30.916  1.00 21.55           H
ATOM   4760 HG23 THR A 306      51.441  39.699  32.251  1.00 21.55           H
ATOM   4761  N   ASP A 307      55.512  39.986  30.990  1.00 23.06           N
ATOM   4762  CA  ASP A 307      56.130  39.515  29.765  1.00 21.10           C
ATOM   4763  C   ASP A 307      57.086  38.337  30.007  1.00 23.31           C
ATOM   4764  O   ASP A 307      57.083  37.352  29.254  1.00 26.55           O
ATOM   4765  CB  ASP A 307      56.807  40.691  29.049  1.00 20.31           C
ATOM   4766  CG  ASP A 307      55.754  41.652  28.481  1.00 26.59           C
ATOM   4767  OD1 ASP A 307      55.357  42.595  29.198  1.00 28.39           O
ATOM   4768  OD2 ASP A 307      55.330  41.413  27.336  1.00 29.72           O1-
ATOM   4769  H   ASP A 307      55.758  40.911  31.315  1.00 27.67           H
ATOM   4770  HA  ASP A 307      55.332  39.157  29.113  1.00 25.32           H
ATOM   4771  HB2 ASP A 307      57.463  41.211  29.743  1.00 24.38           H
ATOM   4772  HB3 ASP A 307      57.408  40.310  28.224  1.00 24.38           H
ATOM   4773  N   TYR A 308      57.909  38.417  31.054  1.00 23.46           N
ATOM   4774  CA  TYR A 308      58.815  37.328  31.393  1.00 28.25           C
ATOM   4775  C   TYR A 308      58.046  36.080  31.801  1.00 27.51           C
ATOM   4776  O   TYR A 308      58.435  34.973  31.438  1.00 30.58           O
ATOM   4777  CB  TYR A 308      59.785  37.758  32.490  1.00 27.05           C
ATOM   4778  CG  TYR A 308      60.971  38.540  31.957  1.00 28.68           C
ATOM   4779  CD1 TYR A 308      60.844  39.893  31.582  1.00 20.50           C
ATOM   4780  CD2 TYR A 308      62.213  37.889  31.820  1.00 26.78           C
ATOM   4781  CE1 TYR A 308      61.946  40.591  31.087  1.00 25.20           C
ATOM   4782  CE2 TYR A 308      63.326  38.584  31.317  1.00 33.84           C
ATOM   4783  CZ  TYR A 308      63.177  39.932  30.927  1.00 24.55           C
ATOM   4784  OH  TYR A 308      64.215  40.597  30.385  1.00 21.43           O
ATOM   4785  H   TYR A 308      57.887  39.238  31.643  1.00 28.15           H
ATOM   4786  HA  TYR A 308      59.407  37.078  30.511  1.00 33.90           H
ATOM   4787  HB2 TYR A 308      59.256  38.329  33.253  1.00 32.47           H
ATOM   4788  HB3 TYR A 308      60.178  36.856  32.953  1.00 32.47           H
ATOM   4789  HD1 TYR A 308      59.906  40.400  31.662  1.00 24.60           H
ATOM   4790  HD2 TYR A 308      62.313  36.849  32.099  1.00 32.14           H
ATOM   4791  HE1 TYR A 308      61.845  41.625  30.804  1.00 30.24           H
ATOM   4792  HE2 TYR A 308      64.277  38.081  31.201  1.00 40.60           H
ATOM   4793  HH  TYR A 308      64.002  41.518  30.199  1.00 25.72           H
ATOM   4794  N   GLN A 309      56.959  36.267  32.547  1.00 32.75           N
ATOM   4795  CA  GLN A 309      56.106  35.210  33.060  1.00 23.74           C
ATOM   4796  C   GLN A 309      55.447  34.511  31.890  1.00 27.66           C
ATOM   4797  O   GLN A 309      55.617  33.308  31.795  1.00 38.04           O
ATOM   4798  CB  GLN A 309      55.175  35.809  34.142  1.00 32.67           C
ATOM   4799  CG  GLN A 309      54.632  34.800  35.130  1.00 35.63           C
ATOM   4800  CD  GLN A 309      55.714  34.316  36.084  1.00 39.20           C
ATOM   4801  OE1 GLN A 309      56.225  33.201  35.933  1.00 40.04           O
ATOM   4802  NE2 GLN A 309      56.055  35.157  37.073  1.00 29.05           N
ATOM   4803  H   GLN A 309      56.704  37.214  32.791  1.00 39.30           H
ATOM   4804  HA  GLN A 309      56.752  34.487  33.557  1.00 28.48           H
ATOM   4805  HB2 GLN A 309      55.686  36.539  34.758  1.00 39.20           H
ATOM   4806  HB3 GLN A 309      54.343  36.285  33.625  1.00 39.20           H
ATOM   4807  HG2 GLN A 309      53.862  35.298  35.721  1.00 42.75           H
ATOM   4808  HG3 GLN A 309      54.180  33.970  34.593  1.00 42.75           H
ATOM   4809 HE21 GLN A 309      55.671  36.092  37.102  1.00 34.85           H
ATOM   4810 HE22 GLN A 309      56.740  34.878  37.760  1.00 34.85           H
ATOM   4811  N   MET A 310      54.836  35.243  30.942  1.00 27.04           N
ATOM   4812  CA  MET A 310      54.233  34.720  29.717  1.00 21.11           C
ATOM   4813  C   MET A 310      55.199  33.882  28.844  1.00 39.12           C
ATOM   4814  O   MET A 310      54.808  32.830  28.332  1.00 40.21           O
ATOM   4815  CB  MET A 310      53.648  35.900  28.931  1.00 28.27           C
ATOM   4816  CG  MET A 310      53.093  35.505  27.550  1.00 38.27           C
ATOM   4817  SD  MET A 310      52.601  36.914  26.534  1.00 36.18           S
ATOM   4818  CE  MET A 310      51.831  36.064  25.144  1.00 44.66           C
ATOM   4819  H   MET A 310      54.794  36.246  31.071  1.00 32.45           H
ATOM   4820  HA  MET A 310      53.401  34.080  30.007  1.00 25.34           H
ATOM   4821  HB2 MET A 310      52.852  36.367  29.511  1.00 33.92           H
ATOM   4822  HB3 MET A 310      54.440  36.631  28.772  1.00 33.92           H
ATOM   4823  HG2 MET A 310      53.849  34.957  26.984  1.00 45.93           H
ATOM   4824  HG3 MET A 310      52.229  34.855  27.691  1.00 45.93           H
ATOM   4825  HE1 MET A 310      51.513  36.803  24.408  1.00 53.60           H
ATOM   4826  HE2 MET A 310      52.548  35.388  24.686  1.00 53.60           H
ATOM   4827  HE3 MET A 310      50.966  35.499  25.495  1.00 53.60           H
ATOM   4828  N   THR A 311      56.448  34.330  28.656  1.00 32.75           N
ATOM   4829  CA  THR A 311      57.440  33.566  27.913  1.00 29.80           C
ATOM   4830  C   THR A 311      57.951  32.325  28.666  1.00 35.73           C
ATOM   4831  O   THR A 311      58.182  31.302  28.029  1.00 32.73           O
ATOM   4832  CB  THR A 311      58.614  34.443  27.455  1.00 35.60           C
ATOM   4833  OG1 THR A 311      59.327  34.961  28.563  1.00 29.15           O
ATOM   4834  CG2 THR A 311      58.212  35.556  26.471  1.00 26.70           C
ATOM   4835  H   THR A 311      56.727  35.209  29.070  1.00 39.30           H
ATOM   4836  HA  THR A 311      56.949  33.225  27.002  1.00 35.76           H
ATOM   4837  HB  THR A 311      59.298  33.786  26.917  1.00 42.72           H
ATOM   4838  HG1 THR A 311      58.737  35.534  29.062  1.00 34.98           H
ATOM   4839 HG21 THR A 311      58.743  35.408  25.532  1.00 32.05           H
ATOM   4840 HG22 THR A 311      57.140  35.538  26.271  1.00 32.05           H
ATOM   4841 HG23 THR A 311      58.482  36.533  26.874  1.00 32.05           H
ATOM   4842  N   LYS A 312      58.114  32.380  29.994  1.00 33.82           N
[truncated: 90,267 more chars]
