# Supplementary material for: High-throughput quantum-mechanics/molecular-mechanics (ONIOM) macromolecular crystallographic refinement with PHENIX/DivCon: the impact of mixed Hamiltonian methods on ligand and protein structure
Source: Acta Crystallogr D Struct Biol. 2018 Oct 29;74(Pt 11):1063–77. doi: 10.1107/S2059798318012913 (PMC6213575; doi:10.1107/S2059798318012913)
Supplement: Supplementary file 2 [file d-74-01063-sup2.gz › results_ONIOM/1UML-H.cif]

# Generated by MOE 2016.08 on 2018-05-31 13:03.37
# Structure optimized with MOE using MMFF94x forcefield to determine
# ideal geometry (Gas Phase with Electrostatics disabled).
data_comp_list
_chem_comp.id	FR4
_chem_comp.three_letter_code	FR4
_chem_comp.name	1UML.A
_chem_comp.group	non-polymer
_chem_comp.number_atoms_all	60
_chem_comp.number_atoms_nh	33
_chem_comp.desc_level	?
#
data_comp_FR4
#
loop_
_chem_comp_atom.comp_id
_chem_comp_atom.atom_id
_chem_comp_atom.type_symbol
_chem_comp_atom.type_energy
_chem_comp_atom.partial_charge
_chem_comp_atom.x
_chem_comp_atom.y
_chem_comp_atom.z
FR4	C1	C	CR15	-0.3016	51.8290	54.6770	20.8590	
FR4	H1	H	HCR5	0.15	51.8551	54.8288	19.7900	
FR4	N2	N	NR5	0.0476000000000002	51.8880	55.6880	21.9190	
FR4	C3	C	CR15	0.0365000000000001	51.8600	55.1000	23.1260	
FR4	H3	H	HCR5	0.15	51.8969	55.6137	24.0753	
FR4	N4	N	NRD5	-0.5653	51.7790	53.7750	22.9620	
FR4	C5	C	CR5	0.1412	51.7350	53.5200	21.5290	
FR4	C8	C	C	0.716	51.6070	52.1810	20.9160	
FR4	O9	O	O	-0.57	51.3610	52.1210	19.7260	
FR4	N10	N	NH2	-0.8	51.7490	51.0960	21.6820	
FR4	H101	H	HNH2	0.37	51.6522	50.1758	21.2771	
FR4	H102	H	HNH2	0.37	51.9532	51.1958	22.6661	
FR4	C13	C	CH1	0.1756	51.9880	57.1300	21.7230	
FR4	H13	H	HCH1	0.0800000000000001	51.5977	57.6037	22.6238	
FR4	C14	C	CH2	0.12	53.4550	57.5680	21.5660	
FR4	H141	H	HCH2	0.0800000000000001	53.4844	58.6516	21.4521	
FR4	H142	H	HCH2	0.0800000000000002	53.8650	57.0975	20.6723	
FR4	O15	O	OH1	-0.68	54.2510	57.2110	22.6660	
FR4	H15	H	HOH1	0.4	53.8775	57.6324	23.4435	
FR4	C18	C	CH2	-0.16	51.1060	57.6310	20.5640	
FR4	H181	H	HCH2	0.0800000000000001	51.5500	57.2889	19.6292	
FR4	H182	H	HCH2	0.0800000000000001	51.1037	58.7207	20.5878	
FR4	C19	C	CH2	0.0956000000000001	49.6510	57.1520	20.6020	
FR4	H191	H	HCH2	0.0800000000000001	49.0939	57.7459	21.3266	
FR4	H192	H	HCH2	0.0800000000000002	49.6237	56.1024	20.8948	
FR4	N22	N	NR5	0.0476000000000002	49.0410	57.3030	19.2790	
FR4	C27	C	CR15	-0.3016	48.5480	58.4350	18.7040	
FR4	H27	H	HCR5	0.15	48.5147	59.4041	19.1795	
FR4	C28	C	CR15	-0.15	48.0910	58.1640	17.4100	
FR4	H28	H	HCR5	0.15	47.6555	58.8638	16.7121	
FR4	C29	C	CR56	1.43119491561101e-016	48.3220	56.7580	17.2020	
FR4	C30	C	CR56	-0.1516	48.9180	56.2500	18.3940	
FR4	C31	C	CR16	-0.15	48.0750	55.9260	16.1420	
FR4	H31	H	HCR6	0.15	47.6204	56.3103	15.2409	
FR4	C32	C	CR16	-0.15	48.4170	54.5770	16.2390	
FR4	H32	H	HCR6	0.15	48.2209	53.9143	15.4091	
FR4	C33	C	CR6	0.117	49.0150	54.0720	17.4080	
FR4	C34	C	CR16	-0.15	49.2570	54.9300	18.4840	
FR4	H34	H	HCR6	0.15	49.7120	54.5495	19.3866	
FR4	N1	N	NH1	-0.547	49.3960	52.7740	17.5440	
FR4	HN1	H	HNH1	0.37	49.9037	52.5336	18.3834	
FR4	C2	C	C	0.569	49.1610	51.7710	16.6630	
FR4	O1	O	O	-0.57	48.5250	51.8600	15.6130	
FR4	C4	C	CH2	-0.0989999999999999	49.8040	50.4740	17.1270	
FR4	H41	H	HCH2	0.0800000000000001	49.6722	50.3805	18.2049	
FR4	H42	H	HCH2	0.0800000000000001	50.8680	50.5038	16.8923	
FR4	C6	C	CH2	-0.0164999999999998	49.1790	49.2540	16.4430	
FR4	H61	H	HCH2	0.0800000000000001	49.8481	48.4032	16.5714	
FR4	H62	H	HCH2	0.0800000000000001	49.0669	49.4710	15.3807	
FR4	C7	C	CR16	-0.15	47.5840	48.9190	18.3820	
FR4	H7	H	HCR6	0.15	48.3549	49.2647	19.0547	
FR4	C11	C	CR6	-0.1435	47.8190	48.8890	17.0080	
FR4	C9	C	CR16	-0.15	46.8090	48.4760	16.1420	
FR4	H9	H	HCR6	0.15	46.9831	48.4672	15.0762	
FR4	C12	C	CR16	-0.15	45.5800	48.0760	16.6460	
FR4	H12	H	HCR6	0.15	44.7961	47.7636	15.9720	
FR4	C10	C	CR16	-0.15	45.3560	48.0770	18.0230	
FR4	H10	H	HCR6	0.15	44.4061	47.7466	18.4166	
FR4	C15	C	CR16	-0.15	46.3550	48.5030	18.8860	
FR4	H2	H	HCR6	0.15	46.1788	48.5119	19.9515	
#
#
loop_
_chem_comp_tree.comp_id
_chem_comp_tree.atom_id
_chem_comp_tree.atom_back
_chem_comp_tree.atom_forward
_chem_comp_tree.connect_type
FR4	C1	?	H1	START	
FR4	H1	C1	?	?	
FR4	C5	C1	C8	?	
FR4	C8	C5	N10	?	
FR4	N10	C8	H101	?	
FR4	H101	N10	?	?	
FR4	H102	N10	?	?	
FR4	O9	C8	?	?	
FR4	N4	C5	C3	?	
FR4	C3	N4	H3	?	
FR4	H3	C3	?	?	
FR4	N2	C3	C13	?	
FR4	C13	N2	H13	?	
FR4	H13	C13	?	?	
FR4	C18	C13	H181	?	
FR4	H181	C18	?	?	
FR4	H182	C18	?	?	
FR4	C19	C18	H191	?	
FR4	H191	C19	?	?	
FR4	H192	C19	?	?	
FR4	N22	C19	C27	?	
FR4	C27	N22	H27	?	
FR4	H27	C27	?	?	
FR4	C28	C27	H28	?	
FR4	H28	C28	?	?	
FR4	C29	C28	C31	?	
FR4	C31	C29	H31	?	
FR4	H31	C31	?	?	
FR4	C32	C31	H32	?	
FR4	H32	C32	?	?	
FR4	C33	C32	C34	?	
FR4	C34	C33	H34	?	
FR4	H34	C34	?	?	
FR4	C30	C34	?	?	
FR4	N1	C33	HN1	?	
FR4	HN1	N1	?	?	
FR4	C2	N1	C4	?	
FR4	C4	C2	H41	?	
FR4	H41	C4	?	?	
FR4	H42	C4	?	?	
FR4	C6	C4	H61	?	
FR4	H61	C6	?	?	
FR4	H62	C6	?	?	
FR4	C11	C6	C7	?	
FR4	C7	C11	H7	?	
FR4	H7	C7	?	?	
FR4	C15	C7	H2	?	
FR4	H2	C15	?	?	
FR4	C10	C15	H10	?	
FR4	H10	C10	?	?	
FR4	C12	C10	H12	?	
FR4	H12	C12	?	?	
FR4	C9	C12	H9	?	
FR4	H9	C9	?	?	
FR4	O1	C2	?	?	
FR4	C14	C13	H141	?	
FR4	H141	C14	?	?	
FR4	H142	C14	?	?	
FR4	O15	C14	H15	?	
FR4	H15	O15	?	END	
FR4	C1	N2	?	ADD	
FR4	N22	C30	?	ADD	
FR4	C29	C30	?	ADD	
FR4	C11	C9	?	ADD	
#
#
loop_
_chem_comp_bond.comp_id
_chem_comp_bond.atom_id_1
_chem_comp_bond.atom_id_2
_chem_comp_bond.type
_chem_comp_bond.value_dist
_chem_comp_bond.value_dist_esd
FR4	H1	C1	single	1.081	0.020	
FR4	C5	C1	aromatic	1.380	0.020	
FR4	C8	C5	single	1.448	0.020	
FR4	N10	C8	single	1.378	0.020	
FR4	H101	N10	single	1.015	0.020	
FR4	H102	N10	single	1.015	0.020	
FR4	O9	C8	double	1.228	0.020	
FR4	N4	C5	aromatic	1.378	0.020	
FR4	C3	N4	aromatic	1.314	0.020	
FR4	H3	C3	single	1.081	0.020	
FR4	N2	C3	aromatic	1.367	0.020	
FR4	C13	N2	single	1.462	0.020	
FR4	H13	C13	single	1.098	0.020	
FR4	C18	C13	single	1.541	0.020	
FR4	H181	C18	single	1.097	0.020	
FR4	H182	C18	single	1.098	0.020	
FR4	C19	C18	single	1.531	0.020	
FR4	H191	C19	single	1.096	0.020	
FR4	H192	C19	single	1.095	0.020	
FR4	N22	C19	single	1.455	0.020	
FR4	C27	N22	aromatic	1.370	0.020	
FR4	H27	C27	single	1.082	0.020	
FR4	C28	C27	aromatic	1.376	0.020	
FR4	H28	C28	single	1.081	0.020	
FR4	C29	C28	aromatic	1.422	0.020	
FR4	C31	C29	aromatic	1.407	0.020	
FR4	H31	C31	single	1.087	0.020	
FR4	C32	C31	aromatic	1.403	0.020	
FR4	H32	C32	single	1.084	0.020	
FR4	C33	C32	aromatic	1.396	0.020	
FR4	C34	C33	aromatic	1.406	0.020	
FR4	H34	C34	single	1.087	0.020	
FR4	C30	C34	aromatic	1.405	0.020	
FR4	N1	C33	single	1.416	0.020	
FR4	HN1	N1	single	1.018	0.020	
FR4	C2	N1	single	1.392	0.020	
FR4	C4	C2	single	1.525	0.020	
FR4	H41	C4	single	1.097	0.020	
FR4	H42	C4	single	1.097	0.020	
FR4	C6	C4	single	1.530	0.020	
FR4	H61	C6	single	1.098	0.020	
FR4	H62	C6	single	1.097	0.020	
FR4	C11	C6	single	1.510	0.020	
FR4	C7	C11	aromatic	1.402	0.020	
FR4	H7	C7	single	1.087	0.020	
FR4	C15	C7	aromatic	1.396	0.020	
FR4	H2	C15	single	1.086	0.020	
FR4	C10	C15	aromatic	1.393	0.020	
FR4	H10	C10	single	1.086	0.020	
FR4	C12	C10	aromatic	1.393	0.020	
FR4	H12	C12	single	1.086	0.020	
FR4	C9	C12	aromatic	1.396	0.020	
FR4	H9	C9	single	1.087	0.020	
FR4	O1	C2	double	1.226	0.020	
FR4	C14	C13	single	1.536	0.020	
FR4	H141	C14	single	1.095	0.020	
FR4	H142	C14	single	1.095	0.020	
FR4	O15	C14	single	1.423	0.020	
FR4	H15	O15	single	0.972	0.020	
FR4	C1	N2	aromatic	1.368	0.020	
FR4	N22	C30	aromatic	1.381	0.020	
FR4	C29	C30	aromatic	1.396	0.020	
FR4	C11	C9	aromatic	1.401	0.020	
#
#
loop_
_chem_comp_angle.comp_id
_chem_comp_angle.atom_id_1
_chem_comp_angle.atom_id_2
_chem_comp_angle.atom_id_3
_chem_comp_angle.value_angle
_chem_comp_angle.value_angle_esd
FR4	H1	C1	C5	132.23	3.000	
FR4	H1	C1	N2	122.55	3.000	
FR4	N2	C1	C5	105.21	3.000	
FR4	C1	N2	C13	126.91	3.000	
FR4	C1	N2	C3	107.45	3.000	
FR4	C3	N2	C13	125.64	3.000	
FR4	H3	C3	N4	125.55	3.000	
FR4	N2	C3	H3	122.75	3.000	
FR4	N2	C3	N4	111.69	3.000	
FR4	C3	N4	C5	105.24	3.000	
FR4	C1	C5	C8	126.07	3.000	
FR4	C1	C5	N4	110.39	3.000	
FR4	N4	C5	C8	123.54	3.000	
FR4	C5	C8	N10	113.92	3.000	
FR4	C5	C8	O9	122.68	3.000	
FR4	O9	C8	N10	123.40	3.000	
FR4	H101	N10	H102	116.60	3.000	
FR4	C8	N10	H101	120.87	3.000	
FR4	C8	N10	H102	122.53	3.000	
FR4	H13	C13	C18	108.68	3.000	
FR4	H13	C13	C14	108.32	3.000	
FR4	C14	C13	C18	110.71	3.000	
FR4	N2	C13	H13	105.96	3.000	
FR4	N2	C13	C18	112.05	3.000	
FR4	N2	C13	C14	110.92	3.000	
FR4	H141	C14	H142	107.80	3.000	
FR4	H141	C14	O15	107.57	3.000	
FR4	H142	C14	O15	107.96	3.000	
FR4	C13	C14	H141	110.90	3.000	
FR4	C13	C14	H142	111.87	3.000	
FR4	C13	C14	O15	110.58	3.000	
FR4	C14	O15	H15	107.52	3.000	
FR4	H181	C18	H182	105.89	3.000	
FR4	H181	C18	C19	110.13	3.000	
FR4	H182	C18	C19	108.41	3.000	
FR4	C13	C18	H181	110.14	3.000	
FR4	C13	C18	H182	109.30	3.000	
FR4	C13	C18	C19	112.72	3.000	
FR4	H191	C19	H192	107.10	3.000	
FR4	H191	C19	N22	107.73	3.000	
FR4	H192	C19	N22	107.02	3.000	
FR4	C18	C19	H191	110.51	3.000	
FR4	C18	C19	H192	112.30	3.000	
FR4	C18	C19	N22	111.93	3.000	
FR4	C19	N22	C27	124.35	3.000	
FR4	C19	N22	C30	125.42	3.000	
FR4	C27	N22	C30	110.23	3.000	
FR4	H27	C27	C28	130.86	3.000	
FR4	N22	C27	H27	121.26	3.000	
FR4	N22	C27	C28	107.88	3.000	
FR4	H28	C28	C29	126.89	3.000	
FR4	C27	C28	H28	125.37	3.000	
FR4	C27	C28	C29	107.74	3.000	
FR4	C28	C29	C31	134.01	3.000	
FR4	C28	C29	C30	107.28	3.000	
FR4	C30	C29	C31	118.70	3.000	
FR4	C29	C30	C34	121.89	3.000	
FR4	N22	C30	C34	131.25	3.000	
FR4	N22	C30	C29	106.87	3.000	
FR4	H31	C31	C32	119.68	3.000	
FR4	C29	C31	H31	120.52	3.000	
FR4	C29	C31	C32	119.80	3.000	
FR4	H32	C32	C33	122.23	3.000	
FR4	C31	C32	H32	116.71	3.000	
FR4	C31	C32	C33	121.05	3.000	
FR4	C32	C33	C34	119.62	3.000	
FR4	C32	C33	N1	124.21	3.000	
FR4	C34	C33	N1	116.16	3.000	
FR4	C33	C34	H34	120.76	3.000	
FR4	C30	C34	H34	120.30	3.000	
FR4	C30	C34	C33	118.94	3.000	
FR4	HN1	N1	C2	117.12	3.000	
FR4	C33	N1	HN1	115.17	3.000	
FR4	C33	N1	C2	127.71	3.000	
FR4	N1	C2	C4	110.60	3.000	
FR4	N1	C2	O1	127.28	3.000	
FR4	O1	C2	C4	122.10	3.000	
FR4	H41	C4	H42	107.32	3.000	
FR4	H41	C4	C6	110.65	3.000	
FR4	H42	C4	C6	108.72	3.000	
FR4	C2	C4	H41	109.27	3.000	
FR4	C2	C4	H42	106.66	3.000	
FR4	C2	C4	C6	113.94	3.000	
FR4	H61	C6	H62	105.82	3.000	
FR4	H61	C6	C11	107.97	3.000	
FR4	H62	C6	C11	110.10	3.000	
FR4	C4	C6	H61	109.12	3.000	
FR4	C4	C6	H62	110.19	3.000	
FR4	C4	C6	C11	113.33	3.000	
FR4	H7	C7	C15	119.14	3.000	
FR4	H7	C7	C11	120.32	3.000	
FR4	C11	C7	C15	120.54	3.000	
FR4	C6	C11	C7	120.50	3.000	
FR4	C6	C11	C9	120.63	3.000	
FR4	C7	C11	C9	118.87	3.000	
FR4	H9	C9	C12	119.03	3.000	
FR4	C11	C9	H9	120.45	3.000	
FR4	C11	C9	C12	120.51	3.000	
FR4	H12	C12	C10	119.98	3.000	
FR4	C9	C12	H12	119.93	3.000	
FR4	C9	C12	C10	120.09	3.000	
FR4	H10	C10	C15	120.04	3.000	
FR4	C12	C10	H10	120.04	3.000	
FR4	C12	C10	C15	119.92	3.000	
FR4	C10	C15	H2	120.00	3.000	
FR4	C7	C15	H2	119.94	3.000	
FR4	C7	C15	C10	120.06	3.000	
#
#
loop_
_chem_comp_tor.comp_id
_chem_comp_tor.id
_chem_comp_tor.atom_id_1
_chem_comp_tor.atom_id_2
_chem_comp_tor.atom_id_3
_chem_comp_tor.atom_id_4
_chem_comp_tor.value_angle
_chem_comp_tor.value_angle_esd
_chem_comp_tor.period
FR4	CONST_1	H1	C1	C5	C8	-0.23	20.0	1	
FR4	CONST_2	H1	C1	N2	C13	0.53	20.0	1	
FR4	Var_1	C1	N2	C13	H13	176.10	0.0	0	
FR4	CONST_3	C1	N2	C3	H3	179.48	20.0	1	
FR4	CONST_4	H3	C3	N4	C5	179.91	20.0	1	
FR4	CONST_5	C3	N4	C5	C8	-179.41	20.0	1	
FR4	Var_2	C1	C5	C8	N10	179.75	0.0	0	
FR4	Var_3	C5	C8	N10	H101	179.95	0.0	0	
FR4	Var_4	H13	C13	C18	H181	-176.27	0.0	0	
FR4	Var_5	H13	C13	C14	H141	-67.18	0.0	0	
FR4	Var_6	H141	C14	O15	H15	62.40	0.0	0	
FR4	Var_7	H181	C18	C19	H191	-169.90	0.0	0	
FR4	Var_8	H191	C19	N22	C27	26.24	0.0	0	
FR4	CONST_6	C19	N22	C27	H27	0.31	20.0	1	
FR4	CONST_7	C19	N22	C30	C34	-0.47	20.0	1	
FR4	CONST_8	H27	C27	C28	H28	-0.05	20.0	1	
FR4	CONST_9	H28	C28	C29	C31	0.00	20.0	1	
FR4	CONST_10	C28	C29	C31	H31	-0.13	20.0	1	
FR4	CONST_11	C28	C29	C30	C34	-179.80	20.0	1	
FR4	CONST_12	C29	C30	C34	H34	179.82	20.0	1	
FR4	CONST_13	H31	C31	C32	H32	-0.13	20.0	1	
FR4	CONST_14	H32	C32	C33	C34	-179.75	20.0	1	
FR4	CONST_15	C32	C33	C34	H34	179.99	20.0	1	
FR4	Var_9	C32	C33	N1	HN1	-179.55	0.0	0	
FR4	Var_10	HN1	N1	C2	C4	0.20	0.0	0	
FR4	Var_11	N1	C2	C4	H41	42.79	0.0	0	
FR4	Var_12	H41	C4	C6	H61	-68.30	0.0	0	
FR4	Var_13	H61	C6	C11	C7	51.38	0.0	0	
FR4	CONST_16	H7	C7	C15	H2	0.14	20.0	1	
FR4	CONST_17	H7	C7	C11	C9	179.61	20.0	1	
FR4	CONST_18	C6	C11	C9	H9	0.01	20.0	1	
FR4	CONST_19	H9	C9	C12	H12	0.01	20.0	1	
FR4	CONST_20	H12	C12	C10	H10	-0.00	20.0	1	
FR4	CONST_21	H10	C10	C15	H2	0.04	20.0	1	
#
_chem_comp_chir.comp_id	FR4
_chem_comp_chir.id	chir_1
_chem_comp_chir.atom_id_centre	C13
_chem_comp_chir.atom_id_1	C18
_chem_comp_chir.atom_id_2	C14
_chem_comp_chir.atom_id_3	N2
_chem_comp_chir.volume_sign	positive
#
loop_
_chem_comp_plane_atom.comp_id
_chem_comp_plane_atom.plane_id
_chem_comp_plane_atom.atom_id
_chem_comp_plane_atom.dist_esd
FR4	plan-1	C6	0.020	
FR4	plan-1	C7	0.020	
FR4	plan-1	C11	0.020	
FR4	plan-1	C9	0.020	
FR4	plan-1	C12	0.020	
FR4	plan-1	C10	0.020	
FR4	plan-1	C15	0.020	
FR4	plan-2	C1	0.020	
FR4	plan-2	N2	0.020	
FR4	plan-2	C3	0.020	
FR4	plan-2	N4	0.020	
FR4	plan-2	C5	0.020	
FR4	plan-2	C8	0.020	
FR4	plan-2	O9	0.020	
FR4	plan-2	N10	0.020	
FR4	plan-3	C19	0.020	
FR4	plan-3	N22	0.020	
FR4	plan-3	C27	0.020	
FR4	plan-3	C28	0.020	
FR4	plan-3	C29	0.020	
FR4	plan-3	C30	0.020	
FR4	plan-3	C31	0.020	
FR4	plan-3	C32	0.020	
FR4	plan-3	C33	0.020	
FR4	plan-3	C34	0.020	
FR4	plan-3	N1	0.020	
FR4	plan-3	C2	0.020	
FR4	plan-3	C4	0.020	
#
