# Supplementary material for: High-throughput quantum-mechanics/molecular-mechanics (ONIOM) macromolecular crystallographic refinement with PHENIX/DivCon: the impact of mixed Hamiltonian methods on ligand and protein structure
Source: Acta Crystallogr D Struct Biol. 2018 Oct 29;74(Pt 11):1063–77. doi: 10.1107/S2059798318012913 (PMC6213575; doi:10.1107/S2059798318012913)
Supplement: Supplementary file 2 [file d-74-01063-sup2.gz › results_ONIOM/1UNL-H_refine_001.pdb]

REMARK Date 2017-01-23 Time 00:14:09 EST -0500 (1485148449.72 s)
REMARK PHENIX refinement
REMARK 
REMARK ****************** INPUT FILES AND LABELS ******************************
REMARK Reflections:
REMARK   file name      : 1UNL.mtz
REMARK   labels         : ['F-obs,SIGF-obs']
REMARK R-free flags:
REMARK   file name      : 1UNL.mtz
REMARK   label          : R-free-flags
REMARK   test_flag_value: 0
REMARK Model file name(s): 
REMARK   /home/oleg/TEST/PDB_LIGANDS_1/astex/full_set/astex_oniom_7.1.1-b4015.17/1UNL/local2/1UNL-H.pdb
REMARK 
REMARK ******************** REFINEMENT SUMMARY: QUICK FACTS *******************
REMARK Start: r_work = 0.2939 r_free = 0.3031 bonds = 0.018 angles = 1.696
REMARK Final: r_work = 0.2077 r_free = 0.2458 bonds = 0.013 angles = 1.822
REMARK ************************************************************************
REMARK 
REMARK ****************** REFINEMENT STATISTICS STEP BY STEP ******************
REMARK leading digit, like 1_, means number of macro-cycle                     
REMARK 0    : statistics at the very beginning when nothing is done yet        
REMARK 1_bss: bulk solvent correction and/or (anisotropic) scaling             
REMARK 1_xyz: refinement of coordinates                                        
REMARK 1_adp: refinement of ADPs (Atomic Displacement Parameters)              
REMARK 1_occ: refinement of occupancies                                        
REMARK ------------------------------------------------------------------------
REMARK  stage       r-work r-free bonds angles b_min b_max b_ave n_water shift
REMARK       0    : 0.3557 0.3524 0.018  1.70  12.7  66.4  25.3 906      0.000
REMARK       1_bss: 0.2939 0.3031 0.018  1.70  25.9  79.6  38.5 906      0.000
REMARK 1_settarget: 0.2939 0.3031 0.018  1.70  25.9  79.6  38.5 906      0.000
REMARK       1_nqh: 0.2939 0.3031 0.018  1.70  25.9  79.6  38.5 906      0.000
REMARK    1_weight: 0.2939 0.3031 0.018  1.70  25.9  79.6  38.5 906      0.000
REMARK    1_checkH: 0.2941 0.3030 0.018  1.70  25.9  79.6  38.5 906      0.459
REMARK    1_xyzrec: 0.2936 0.3160 0.014  1.96  25.9  79.6  38.5 906      0.564
REMARK    1_checkH: 0.2936 0.3160 0.014  1.96  25.9  79.6  38.5 906      0.565
REMARK       1_adp: 0.2372 0.2744 0.014  1.96  23.0  99.1  42.1 906      0.565
REMARK   1_regHadp: 0.2356 0.2737 0.014  1.96  23.0  99.1  42.1 906      0.565
REMARK       2_bss: 0.2352 0.2740 0.014  1.96  23.4  99.6  42.5 906      0.565
REMARK 2_settarget: 0.2352 0.2740 0.014  1.96  23.4  99.6  42.5 906      0.565
REMARK 2_updatecdl: 0.2352 0.2740 0.014  1.97  23.4  99.6  42.5 906      0.565
REMARK       2_nqh: 0.2352 0.2740 0.014  1.97  23.4  99.6  42.5 906      0.565
REMARK    2_weight: 0.2352 0.2740 0.014  1.97  23.4  99.6  42.5 906      0.565
REMARK    2_checkH: 0.2352 0.2739 0.014  1.97  23.4  99.6  42.5 906      0.565
REMARK    2_xyzrec: 0.2325 0.2723 0.013  1.82  23.4  99.6  42.5 906      0.576
REMARK    2_checkH: 0.2325 0.2723 0.013  1.82  23.4  99.6  42.5 906      0.576
REMARK       2_adp: 0.2175 0.2520 0.013  1.82  18.4  99.3  44.8 906      0.576
REMARK   2_regHadp: 0.2179 0.2519 0.013  1.82  18.4  99.3  44.8 906      0.576
REMARK       3_bss: 0.2174 0.2515 0.013  1.82  19.2 100.1  45.6 906      0.576
REMARK 3_settarget: 0.2174 0.2515 0.013  1.82  19.2 100.1  45.6 906      0.576
REMARK 3_updatecdl: 0.2174 0.2515 0.013  1.82  19.2 100.1  45.6 906      0.576
REMARK       3_nqh: 0.2174 0.2515 0.013  1.82  19.2 100.1  45.6 906      0.576
REMARK    3_weight: 0.2174 0.2515 0.013  1.82  19.2 100.1  45.6 906      0.576
REMARK    3_checkH: 0.2174 0.2515 0.013  1.82  19.2 100.1  45.6 906      0.576
REMARK    3_xyzrec: 0.2143 0.2508 0.013  1.82  19.2 100.1  45.6 906      0.581
REMARK    3_checkH: 0.2143 0.2507 0.013  1.82  19.2 100.1  45.6 906      0.581
REMARK       3_adp: 0.2080 0.2455 0.013  1.82  14.2 102.8  47.0 906      0.581
REMARK   3_regHadp: 0.2080 0.2457 0.013  1.82  14.2 102.8  47.0 906      0.581
REMARK         end: 0.2077 0.2458 0.013  1.82  14.9 103.6  47.7 906      0.581
REMARK ------------------------------------------------------------------------
REMARK MODEL CONTENT.
REMARK  ELEMENT        ATOM RECORD COUNT   OCCUPANCY SUM
REMARK        C                     4571         4571.00
REMARK        H                     7741         7741.00
REMARK        O                     1489         1489.00
REMARK        N                     1210         1210.00
REMARK        S                       46           46.00
REMARK      O1-                      108          108.00
REMARK    TOTAL                    15165        15165.00
REMARK -----------------------------------------------------------------------
REMARK r_free_flags.md5.hexdigest 36f6fc5569bf8f2b6d1c5bf78c258866
REMARK 
REMARK IF THIS FILE IS FOR PDB DEPOSITION: REMOVE ALL FROM THIS LINE UP.
REMARK   3
REMARK   3 REFINEMENT.
REMARK   3   PROGRAM     : PHENIX (1.11.1_2575: ???)
REMARK   3   AUTHORS     : Adams,Afonine,Bunkoczi,Burnley,Chen,Dar,Davis,
REMARK   3               : Draizen,Echols,Gildea,Gros,Grosse-Kunstleve,Headd,
REMARK   3               : Hintze,Hung,Ioerger,Liebschner,McCoy,McKee,Moriarty,
REMARK   3               : Oeffner,Poon,Read,Richardson,Richardson,Sacchettini,
REMARK   3               : Sauter,Sobolev,Storoni,Terwilliger,Williams,Zwart
REMARK   3
REMARK   3  REFINEMENT TARGET : ML
REMARK   3  
REMARK   3  DATA USED IN REFINEMENT.
REMARK   3   RESOLUTION RANGE HIGH (ANGSTROMS) : 2.200   
REMARK   3   RESOLUTION RANGE LOW  (ANGSTROMS) : 19.665  
REMARK   3   MIN(FOBS/SIGMA_FOBS)              : 1.33  
REMARK   3   COMPLETENESS FOR RANGE        (%) : 94.42 
REMARK   3   NUMBER OF REFLECTIONS             : 60586     
REMARK   3   NUMBER OF REFLECTIONS (NON-ANOMALOUS) : 60586     
REMARK   3  
REMARK   3  FIT TO DATA USED IN REFINEMENT.
REMARK   3   R VALUE     (WORKING + TEST SET) : 0.2096
REMARK   3   R VALUE            (WORKING SET) : 0.2077
REMARK   3   FREE R VALUE                     : 0.2458
REMARK   3   FREE R VALUE TEST SET SIZE   (%) : 5.05  
REMARK   3   FREE R VALUE TEST SET COUNT      : 3057      
REMARK   3  
REMARK   3  FIT TO DATA USED IN REFINEMENT (IN BINS).
REMARK   3   BIN  RESOLUTION RANGE  COMPL.    NWORK NFREE   RWORK  RFREE  CCWORK CCFREE
REMARK   3     1 19.6654 -  6.1057    0.86     2538   129  0.2272 0.2574   0.885  0.856
REMARK   3     2  6.1057 -  4.8705    0.90     2546   133  0.2434 0.2434   0.845  0.855
REMARK   3     3  4.8705 -  4.2620    0.91     2543   151  0.1953 0.2391   0.895  0.816
REMARK   3     4  4.2620 -  3.8755    0.92     2587   130  0.1897 0.2144   0.908  0.847
REMARK   3     5  3.8755 -  3.5996    0.92     2565   147  0.1860 0.2208   0.911  0.869
REMARK   3     6  3.5996 -  3.3885    0.93     2562   136  0.1838 0.2489   0.912  0.846
REMARK   3     7  3.3885 -  3.2196    0.94     2594   136  0.2007 0.2443   0.895  0.804
REMARK   3     8  3.2196 -  3.0800    0.94     2618   145  0.1997 0.2267   0.899  0.860
REMARK   3     9  3.0800 -  2.9618    0.95     2615   114  0.2027 0.2680   0.889  0.765
REMARK   3    10  2.9618 -  2.8599    0.95     2613   161  0.2097 0.2361   0.881  0.869
REMARK   3    11  2.8599 -  2.7707    0.96     2661   135  0.2041 0.2418   0.894  0.842
REMARK   3    12  2.7707 -  2.6917    0.96     2612   137  0.2072 0.2559   0.887  0.862
REMARK   3    13  2.6917 -  2.6210    0.96     2674   133  0.2095 0.2433   0.879  0.863
REMARK   3    14  2.6210 -  2.5572    0.96     2644   137  0.2138 0.2823   0.874  0.783
REMARK   3    15  2.5572 -  2.4992    0.96     2646   139  0.2177 0.2766   0.875  0.849
REMARK   3    16  2.4992 -  2.4461    0.97     2653   136  0.2117 0.2754   0.879  0.788
REMARK   3    17  2.4461 -  2.3973    0.97     2655   148  0.2126 0.2556   0.878  0.742
REMARK   3    18  2.3973 -  2.3521    0.97     2687   122  0.2189 0.2463   0.871  0.798
REMARK   3    19  2.3521 -  2.3102    0.97     2635   143  0.2050 0.2936   0.884  0.738
REMARK   3    20  2.3102 -  2.2711    0.98     2669   146  0.2249 0.2397   0.867  0.823
REMARK   3    21  2.2711 -  2.2345    0.98     2654   170  0.2288 0.2727   0.857  0.781
REMARK   3    22  2.2345 -  2.2002    0.94     2558   129  0.2450 0.3152   0.841  0.713
REMARK   3  
REMARK   3  BULK SOLVENT MODELLING.
REMARK   3   METHOD USED        : FLAT BULK SOLVENT MODEL
REMARK   3   SOLVENT RADIUS     : 1.11    
REMARK   3   SHRINKAGE RADIUS   : 0.90    
REMARK   3   GRID STEP FACTOR   : 4.00    
REMARK   3  
REMARK   3  ERROR ESTIMATES.
REMARK   3   COORDINATE ERROR (MAXIMUM-LIKELIHOOD BASED)     : 0.25    
REMARK   3   PHASE ERROR (DEGREES, MAXIMUM-LIKELIHOOD BASED) : 24.46   
REMARK   3  
REMARK   3  STRUCTURE FACTORS CALCULATION ALGORITHM : FFT
REMARK   3  
REMARK   3  RESTRAINTS LIBRARY
REMARK   3    GEOSTD + MON.LIB. + CDL v1.2
REMARK   3  
REMARK   3  DEVIATIONS FROM IDEAL VALUES.
REMARK   3                 RMSD     MAX  COUNT
REMARK   3   BOND      :  0.013   0.110   7292
REMARK   3   ANGLE     :  1.822  10.940   9882
REMARK   3   CHIRALITY :  0.097   0.392   1091
REMARK   3   PLANARITY :  0.014   0.130   1267
REMARK   3   DIHEDRAL  : 17.949 176.343   4413
REMARK   3   MIN NONBONDED DISTANCE : 2.065 
REMARK   3  
REMARK   3  MOLPROBITY STATISTICS.
REMARK   3   ALL-ATOM CLASHSCORE : 0.77
REMARK   3   RAMACHANDRAN PLOT:
REMARK   3     OUTLIERS : 0.69  %
REMARK   3     ALLOWED  : 3.55  %
REMARK   3     FAVORED  : 95.77 %
REMARK   3   ROTAMER OUTLIERS : 7.66 %
REMARK   3   CBETA DEVIATIONS : 0
REMARK   3   PEPTIDE PLANE:
REMARK   3     CIS-PROLINE     : 0
REMARK   3     CIS-GENERAL     : 0
REMARK   3     TWISTED PROLINE : 0
REMARK   3     TWISTED GENERAL : 5
REMARK   3  
REMARK   3  ATOMIC DISPLACEMENT PARAMETERS.
REMARK   3   WILSON B : 36.39
REMARK   3   RMS(B_ISO_OR_EQUIVALENT_BONDED) : 5.94
REMARK   3   ATOMS          NUMBER OF ATOMS
REMARK   3                    ISO.  ANISO. 
REMARK   3    ALL         :  15165       0
REMARK   3    ALL (NO H)  :   7424       0
REMARK   3    SOLVENT     :    302       0
REMARK   3    NON-SOLVENT :   7122       0
REMARK   3    HYDROGENS   :   7741       0
REMARK   3
REMARK   3
REMARK   3   OTHER REFINEMENT REMARKS:
REMARK   3   XRAY REFINEMENT USING QUANTUM MECHANICAL FUNCTIONAL
REMARK   3   PROGRAM      :QuantumBio DivCon 6 build-7.1.1-b4015.17
REMARK   3   AUTHORS      :BORBULEVYCH O.Y., PLUMLEY J., 
REMARK   3                :MARTIN, R.I., WESTERHOFF L.M. 
REMARK   3
REMARK   3   REFERENCE     :BORBULEVYCH O.Y., PLUMLEY J.A.,
REMARK   3                 :MARTIN, R.I., MERZ, K.M.,  WESTERHOFF L.M.
REMARK   3                 :ACTA CRYSTLLOGRAPHICA SECTION D, 2014, 
REMARK   3                 :V. D70, pp. 1233-1247
REMARK   3   QM METHOD(HAMILTONIAN): PM6 AMBERFF14
REMARK   3   REGION QM REFINEMENT: 
REMARK   3      MAIN/BUFFER QM REGION RADII (A): 3.0 / 0.0
REMARK   3      LIGAND / STRAIN ENERGY: RRC_A_1293 / 25.22 KCAL/MOLE
REMARK   3
HELIX    1   1 VAL A   44  LEU A   55  1               Generated by MOE   12
HELIX    2   2 LEU A   87  SER A   93  1               Generated by MOE    7
HELIX    3   3 PRO A  100  SER A  119  1               Generated by MOE   20
HELIX    4   4 PRO A  129  ASN A  131  5               Generated by MOE    3
HELIX    5   5 LEU A  165  TYR A  167  5               Generated by MOE    3
HELIX    6   6 PRO A  170  LEU A  173  1               Generated by MOE    4
HELIX    7   7 SER A  182  LEU A  195  1               Generated by MOE   14
HELIX    8   8 VAL A  208  LEU A  219  1               Generated by MOE   12
HELIX    9   9 MET A  230  LYS A  232  5               Generated by MOE    3
HELIX   10  10 ALA A  257  LEU A  266  1               Generated by MOE   10
HELIX   11  11 PRO A  271  GLN A  273  5               Generated by MOE    3
HELIX   12  12 ALA A  277  ALA A  280  1               Generated by MOE    4
HELIX   13  13 PRO A  284  PHE A  286  5               Generated by MOE    3
HELIX   14  14 VAL B   44  LEU B   55  1               Generated by MOE   12
HELIX   15  15 LEU B   87  SER B   93  1               Generated by MOE    7
HELIX   16  16 PRO B  100  SER B  119  1               Generated by MOE   20
HELIX   17  17 PRO B  129  ASN B  131  5               Generated by MOE    3
HELIX   18  18 LEU B  165  TYR B  167  5               Generated by MOE    3
HELIX   19  19 PRO B  170  LEU B  173  1               Generated by MOE    4
HELIX   20  20 SER B  182  LEU B  195  1               Generated by MOE   14
HELIX   21  21 VAL B  208  LEU B  219  1               Generated by MOE   12
HELIX   22  22 PRO B  228  LYS B  232  5               Generated by MOE    5
HELIX   23  23 ALA B  257  LEU B  266  1               Generated by MOE   10
HELIX   24  24 PRO B  271  GLN B  273  5               Generated by MOE    3
HELIX   25  25 ALA B  277  LEU B  281  1               Generated by MOE    5
HELIX   26  26 THR D  148  ARG D  162  1               Generated by MOE   15
HELIX   27  27 THR D  172  LEU D  187  1               Generated by MOE   16
HELIX   28  28 PRO D  198  VAL D  211  1               Generated by MOE   14
HELIX   29  29 ASP D  219  MET D  237  1               Generated by MOE   19
HELIX   30  30 LYS D  246  PHE D  248  5               Generated by MOE    3
HELIX   31  31 LYS D  254  ALA D  277  1               Generated by MOE   24
HELIX   32  32 PRO D  279  LYS D  290  1               Generated by MOE   12
HELIX   33  33 THR E  148  ARG E  162  1               Generated by MOE   15
HELIX   34  34 THR E  172  GLN E  188  1               Generated by MOE   17
HELIX   35  35 PRO E  198  VAL E  211  1               Generated by MOE   14
HELIX   36  36 ASP E  219  MET E  237  1               Generated by MOE   19
HELIX   37  37 LYS E  246  PHE E  248  5               Generated by MOE    3
HELIX   38  38 LYS E  254  ALA E  277  1               Generated by MOE   24
HELIX   39  39 PRO E  279  LYS E  290  1               Generated by MOE   12
SHEET    1       TYR A   4  GLU A  12                  Generated by MOE
SHEET    2       THR A  17  ASN A  23                  Generated by MOE
SHEET    3       ILE A  29  ARG A  36                  Generated by MOE
SHEET    4       LEU A  66  HIS A  71                  Generated by MOE
SHEET    5       LYS A  75  GLU A  81                  Generated by MOE
SHEET    6       GLN A  85  ASP A  86                  Generated by MOE
SHEET    7       VAL A 122  LEU A 123                  Generated by MOE
SHEET    8       LEU A 132  ILE A 134                  Generated by MOE
SHEET    9       LEU A 140  LYS A 141                  Generated by MOE
SHEET   10       LEU A 142  LEU A 142                  Generated by MOE
SHEET   11       ARG A 149  ALA A 150                  Generated by MOE
SHEET   12       TYR B   4  GLU B   8                  Generated by MOE
SHEET   13       THR B  17  ASN B  23                  Generated by MOE
SHEET   14       ILE B  29  ARG B  36                  Generated by MOE
SHEET   15       LEU B  66  HIS B  71                  Generated by MOE
SHEET   16       LYS B  75  GLU B  81                  Generated by MOE
SHEET   17       GLN B  85  ASP B  86                  Generated by MOE
SHEET   18       VAL B 122  LEU B 123                  Generated by MOE
SHEET   19       LEU B 132  ILE B 134                  Generated by MOE
SHEET   20       LEU B 140  LYS B 141                  Generated by MOE
SHEET   21       LEU B 142  LEU B 142                  Generated by MOE
SHEET   22       ARG B 149  ALA B 150                  Generated by MOE
CRYST1  117.988  117.988  156.167  90.00  90.00 120.00 P 32 2 1
SCALE1      0.008475  0.004893  0.000000        0.00000
SCALE2      0.000000  0.009787  0.000000        0.00000
SCALE3      0.000000  0.000000  0.006403        0.00000
ATOM      1  N   MET A   1      69.273  15.255  24.450  1.00 75.74           N
ATOM      2  CA  MET A   1      69.243  13.915  23.820  1.00 72.19           C
ATOM      3  C   MET A   1      70.326  13.748  22.726  1.00 73.56           C
ATOM      4  O   MET A   1      71.114  14.665  22.490  1.00 85.10           O
ATOM      5  CB  MET A   1      67.819  13.672  23.283  1.00 75.85           C
ATOM      6  CG  MET A   1      67.196  12.430  23.919  1.00 75.89           C
ATOM      7  SD  MET A   1      67.851  10.859  23.289  1.00 93.77           S
ATOM      8  CE  MET A   1      67.042  10.740  21.672  1.00 64.21           C
ATOM      9  H1  MET A   1      68.431  15.357  25.002  1.00 90.74           H
ATOM     10  H2  MET A   1      69.276  15.943  23.707  1.00 90.74           H
ATOM     11  HA  MET A   1      69.438  13.165  24.588  1.00 86.48           H
ATOM     12  HB2 MET A   1      67.839  13.554  22.201  1.00 90.87           H
ATOM     13  HB3 MET A   1      67.175  14.523  23.514  1.00 90.87           H
ATOM     14  HG2 MET A   1      66.126  12.450  23.734  1.00 90.91           H
ATOM     15  HG3 MET A   1      67.329  12.467  25.002  1.00 90.91           H
ATOM     16  HE1 MET A   1      65.981  10.541  21.810  1.00 76.90           H
ATOM     17  HE2 MET A   1      67.162  11.668  21.123  1.00 76.90           H
ATOM     18  HE3 MET A   1      67.477   9.915  21.107  1.00 76.90           H
ATOM     19  N   GLN A   2      70.350  12.584  22.056  1.00 78.18           N
ATOM     20  CA  GLN A   2      71.199  12.297  20.892  1.00 72.16           C
ATOM     21  C   GLN A   2      70.480  12.501  19.547  1.00 56.36           C
ATOM     22  O   GLN A   2      71.141  12.703  18.530  1.00 52.64           O
ATOM     23  CB  GLN A   2      71.840  10.903  21.026  1.00 73.21           C
ATOM     24  CG  GLN A   2      70.867   9.711  21.119  1.00 72.46           C
ATOM     25  CD  GLN A   2      71.234   8.772  22.275  1.00 80.84           C
ATOM     26  OE1 GLN A   2      72.343   8.250  22.330  1.00 83.90           O
ATOM     27  NE2 GLN A   2      70.313   8.546  23.211  1.00 73.00           N
ATOM     28  H   GLN A   2      69.704  11.859  22.332  1.00 93.66           H
ATOM     29  HA  GLN A   2      72.028  13.007  20.901  1.00 86.44           H
ATOM     30  HB2 GLN A   2      72.494  10.744  20.166  1.00 87.70           H
ATOM     31  HB3 GLN A   2      72.479  10.917  21.911  1.00 87.70           H
ATOM     32  HG2 GLN A   2      69.834  10.044  21.199  1.00 86.80           H
ATOM     33  HG3 GLN A   2      70.994   9.154  20.190  1.00 86.80           H
ATOM     34 HE21 GLN A   2      69.396   8.959  23.147  1.00 87.44           H
ATOM     35 HE22 GLN A   2      70.544   7.927  23.975  1.00 87.44           H
ATOM     36  N   LYS A   3      69.140  12.505  19.531  1.00 55.74           N
ATOM     37  CA  LYS A   3      68.360  12.944  18.366  1.00 56.49           C
ATOM     38  C   LYS A   3      68.331  14.478  18.229  1.00 48.24           C
ATOM     39  O   LYS A   3      67.978  14.974  17.170  1.00 46.49           O
ATOM     40  CB  LYS A   3      66.941  12.351  18.428  1.00 51.57           C
ATOM     41  CG  LYS A   3      66.238  12.275  17.060  1.00 55.90           C
ATOM     42  CD  LYS A   3      64.710  12.214  17.231  1.00 60.41           C
ATOM     43  CE  LYS A   3      64.033  11.846  15.905  1.00 71.81           C
ATOM     44  NZ  LYS A   3      62.572  11.694  16.066  1.00 68.67           N1+
ATOM     45  H   LYS A   3      68.642  12.285  20.379  1.00 66.74           H
ATOM     46  HA  LYS A   3      68.838  12.535  17.472  1.00 67.63           H
ATOM     47  HB2 LYS A   3      67.023  11.321  18.778  1.00 61.74           H
ATOM     48  HB3 LYS A   3      66.336  12.903  19.148  1.00 61.74           H
ATOM     49  HG2 LYS A   3      66.460  13.162  16.471  1.00 66.93           H
ATOM     50  HG3 LYS A   3      66.601  11.407  16.506  1.00 66.93           H
ATOM     51  HD2 LYS A   3      64.451  11.476  17.991  1.00 72.34           H
ATOM     52  HD3 LYS A   3      64.352  13.194  17.548  1.00 72.34           H
ATOM     53  HE2 LYS A   3      64.242  12.615  15.160  1.00 86.02           H
ATOM     54  HE3 LYS A   3      64.450  10.903  15.548  1.00 86.02           H
ATOM     55  HZ1 LYS A   3      62.156  11.486  15.168  1.00 82.25           H
ATOM     56  HZ2 LYS A   3      62.378  10.932  16.701  1.00 82.25           H
ATOM     57  HZ3 LYS A   3      62.170  12.539  16.445  1.00 82.25           H
ATOM     58  N   TYR A   4      68.653  15.231  19.290  1.00 41.90           N
ATOM     59  CA  TYR A   4      68.456  16.675  19.350  1.00 40.73           C
ATOM     60  C   TYR A   4      69.763  17.400  19.671  1.00 47.06           C
ATOM     61  O   TYR A   4      70.417  17.084  20.663  1.00 55.13           O
ATOM     62  CB  TYR A   4      67.391  17.016  20.403  1.00 41.58           C
ATOM     63  CG  TYR A   4      66.012  16.474  20.092  1.00 37.09           C
ATOM     64  CD1 TYR A   4      65.585  15.251  20.638  1.00 45.54           C
ATOM     65  CD2 TYR A   4      65.166  17.178  19.222  1.00 39.09           C
ATOM     66  CE1 TYR A   4      64.339  14.711  20.276  1.00 34.75           C
ATOM     67  CE2 TYR A   4      63.918  16.644  18.862  1.00 31.44           C
ATOM     68  CZ  TYR A   4      63.503  15.406  19.386  1.00 31.73           C
ATOM     69  OH  TYR A   4      62.324  14.866  18.967  1.00 47.34           O
ATOM     70  H   TYR A   4      68.982  14.774  20.125  1.00 50.12           H
ATOM     71  HA  TYR A   4      68.089  17.028  18.391  1.00 48.73           H
ATOM     72  HB2 TYR A   4      67.713  16.641  21.374  1.00 49.75           H
ATOM     73  HB3 TYR A   4      67.316  18.101  20.462  1.00 49.75           H
ATOM     74  HD1 TYR A   4      66.222  14.697  21.298  1.00 54.50           H
ATOM     75  HD2 TYR A   4      65.478  18.125  18.801  1.00 46.75           H
ATOM     76  HE1 TYR A   4      64.045  13.739  20.623  1.00 41.55           H
ATOM     77  HE2 TYR A   4      63.277  17.174  18.171  1.00 37.57           H
ATOM     78  HH  TYR A   4      62.113  14.017  19.368  1.00 56.66           H
ATOM     79  N   GLU A   5      70.080  18.415  18.861  1.00 50.43           N
ATOM     80  CA  GLU A   5      71.132  19.400  19.096  1.00 52.44           C
ATOM     81  C   GLU A   5      70.581  20.584  19.896  1.00 43.10           C
ATOM     82  O   GLU A   5      69.619  21.212  19.471  1.00 50.75           O
ATOM     83  CB  GLU A   5      71.674  19.875  17.740  1.00 52.53           C
ATOM     84  CG  GLU A   5      72.619  21.078  17.881  1.00 54.20           C
ATOM     85  CD  GLU A   5      73.246  21.425  16.536  1.00 63.19           C
ATOM     86  OE1 GLU A   5      72.479  21.826  15.633  1.00 67.07           O
ATOM     87  OE2 GLU A   5      74.479  21.244  16.431  1.00 81.96           O1-
ATOM     88  H   GLU A   5      69.483  18.594  18.064  1.00 60.37           H
ATOM     89  HA  GLU A   5      71.951  18.933  19.645  1.00 62.78           H
ATOM     90  HB2 GLU A   5      72.212  19.058  17.261  1.00 62.89           H
ATOM     91  HB3 GLU A   5      70.838  20.154  17.097  1.00 62.89           H
ATOM     92  HG2 GLU A   5      72.012  21.927  18.189  1.00 64.89           H
ATOM     93  HG3 GLU A   5      73.387  20.861  18.625  1.00 64.89           H
ATOM     94  N   LYS A   6      71.214  20.924  21.020  1.00 46.22           N
ATOM     95  CA  LYS A   6      70.830  22.053  21.867  1.00 48.66           C
ATOM     96  C   LYS A   6      71.342  23.341  21.224  1.00 52.76           C
ATOM     97  O   LYS A   6      72.524  23.418  20.902  1.00 62.00           O
ATOM     98  CB  LYS A   6      71.454  21.890  23.259  1.00 58.99           C
ATOM     99  CG  LYS A   6      71.174  20.531  23.927  1.00 57.52           C
ATOM    100  CD  LYS A   6      70.180  20.634  25.083  1.00 61.07           C
ATOM    101  CE  LYS A   6      70.217  19.377  25.957  1.00 65.57           C
ATOM    102  NZ  LYS A   6      69.932  18.155  25.175  1.00 70.91           N1+
ATOM    103  H   LYS A   6      72.056  20.425  21.269  1.00 55.32           H
ATOM    104  HA  LYS A   6      69.744  22.089  21.965  1.00 58.24           H
ATOM    105  HB2 LYS A   6      72.537  21.997  23.172  1.00 70.64           H
ATOM    106  HB3 LYS A   6      71.101  22.707  23.891  1.00 70.64           H
ATOM    107  HG2 LYS A   6      70.800  19.807  23.205  1.00 68.87           H
ATOM    108  HG3 LYS A   6      72.117  20.147  24.320  1.00 68.87           H
ATOM    109  HD2 LYS A   6      70.427  21.494  25.705  1.00 73.14           H
ATOM    110  HD3 LYS A   6      69.174  20.768  24.681  1.00 73.14           H
ATOM    111  HE2 LYS A   6      71.228  19.299  26.359  1.00 78.54           H
ATOM    112  HE3 LYS A   6      69.527  19.481  26.793  1.00 78.54           H
ATOM    113  HZ1 LYS A   6      69.401  17.500  25.729  1.00 84.94           H
ATOM    114  HZ2 LYS A   6      69.408  18.409  24.349  1.00 84.94           H
ATOM    115  HZ3 LYS A   6      70.801  17.725  24.885  1.00 84.94           H
ATOM    116  N   LEU A   7      70.468  24.332  21.050  1.00 47.87           N
ATOM    117  CA  LEU A   7      70.798  25.618  20.433  1.00 54.27           C
ATOM    118  C   LEU A   7      71.079  26.701  21.476  1.00 56.58           C
ATOM    119  O   LEU A   7      72.021  27.468  21.308  1.00 58.84           O
ATOM    120  CB  LEU A   7      69.683  26.053  19.466  1.00 48.82           C
ATOM    121  CG  LEU A   7      69.406  25.050  18.325  1.00 50.19           C
ATOM    122  CD1 LEU A   7      68.413  25.674  17.335  1.00 45.16           C
ATOM    123  CD2 LEU A   7      70.660  24.621  17.556  1.00 53.58           C
ATOM    124  H   LEU A   7      69.509  24.185  21.324  1.00 57.29           H
ATOM    125  HA  LEU A   7      71.716  25.507  19.855  1.00 64.97           H
ATOM    126  HB2 LEU A   7      68.762  26.215  20.026  1.00 58.43           H
ATOM    127  HB3 LEU A   7      69.977  27.009  19.029  1.00 58.43           H
ATOM    128  HG  LEU A   7      68.943  24.160  18.746  1.00 60.07           H
ATOM    129 HD11 LEU A   7      68.191  24.962  16.542  1.00 54.04           H
ATOM    130 HD12 LEU A   7      67.489  25.932  17.848  1.00 54.04           H
ATOM    131 HD13 LEU A   7      68.840  26.574  16.890  1.00 54.04           H
ATOM    132 HD21 LEU A   7      70.386  23.927  16.761  1.00 64.15           H
ATOM    133 HD22 LEU A   7      71.148  25.493  17.118  1.00 64.15           H
ATOM    134 HD23 LEU A   7      71.358  24.113  18.218  1.00 64.15           H
ATOM    135  N   GLU A   8      70.275  26.765  22.540  1.00 54.21           N
ATOM    136  CA  GLU A   8      70.451  27.695  23.654  1.00 60.54           C
ATOM    137  C   GLU A   8      69.502  27.330  24.803  1.00 54.28           C
ATOM    138  O   GLU A   8      68.513  26.612  24.615  1.00 50.47           O
ATOM    139  CB  GLU A   8      70.217  29.160  23.227  1.00 63.40           C
ATOM    140  CG  GLU A   8      68.760  29.475  22.860  1.00 53.60           C
ATOM    141  CD  GLU A   8      68.616  30.458  21.699  1.00 69.58           C
ATOM    142  OE1 GLU A   8      69.177  30.165  20.616  1.00 71.22           O
ATOM    143  OE2 GLU A   8      67.887  31.456  21.893  1.00 75.69           O1-
ATOM    144  H   GLU A   8      69.500  26.122  22.602  1.00 64.90           H
ATOM    145  HA  GLU A   8      71.474  27.611  24.023  1.00 72.50           H
ATOM    146  HB2 GLU A   8      70.497  29.805  24.060  1.00 75.92           H
ATOM    147  HB3 GLU A   8      70.880  29.419  22.403  1.00 75.92           H
ATOM    148  HG2 GLU A   8      68.321  28.544  22.512  1.00 64.17           H
ATOM    149  HG3 GLU A   8      68.215  29.822  23.739  1.00 64.17           H
ATOM    150  N   LYS A   9      69.813  27.841  26.000  1.00 46.04           N
ATOM    151  CA  LYS A   9      68.980  27.713  27.180  1.00 47.70           C
ATOM    152  C   LYS A   9      67.943  28.841  27.168  1.00 48.03           C
ATOM    153  O   LYS A   9      68.296  30.014  27.145  1.00 57.54           O
ATOM    154  CB  LYS A   9      69.873  27.707  28.424  1.00 45.35           C
ATOM    155  CG  LYS A   9      69.078  27.465  29.715  1.00 51.75           C
ATOM    156  CD  LYS A   9      70.023  27.087  30.868  1.00 65.27           C
ATOM    157  CE  LYS A   9      69.425  27.492  32.215  1.00 66.11           C
ATOM    158  NZ  LYS A   9      70.259  27.017  33.333  1.00 70.19           N1+
ATOM    159  H   LYS A   9      70.624  28.440  26.074  1.00 55.10           H
ATOM    160  HA  LYS A   9      68.465  26.752  27.147  1.00 57.09           H
ATOM    161  HB2 LYS A   9      70.629  26.927  28.317  1.00 54.26           H
ATOM    162  HB3 LYS A   9      70.379  28.672  28.501  1.00 54.26           H
ATOM    163  HG2 LYS A   9      68.482  28.344  29.965  1.00 61.94           H
ATOM    164  HG3 LYS A   9      68.403  26.622  29.554  1.00 61.94           H
ATOM    165  HD2 LYS A   9      70.176  26.007  30.861  1.00 78.17           H
ATOM    166  HD3 LYS A   9      70.990  27.579  30.741  1.00 78.17           H
ATOM    167  HE2 LYS A   9      69.383  28.582  32.250  1.00 79.18           H
ATOM    168  HE3 LYS A   9      68.411  27.102  32.315  1.00 79.18           H
ATOM    169  HZ1 LYS A   9      69.656  26.572  34.020  1.00 84.07           H
ATOM    170  HZ2 LYS A   9      70.939  26.347  33.006  1.00 84.07           H
ATOM    171  HZ3 LYS A   9      70.724  27.795  33.777  1.00 84.07           H
ATOM    172  N   ILE A  10      66.667  28.457  27.179  1.00 41.25           N
ATOM    173  CA  ILE A  10      65.519  29.352  27.233  1.00 46.22           C
ATOM    174  C   ILE A  10      65.303  29.875  28.677  1.00 50.22           C
ATOM    175  O   ILE A  10      65.078  31.058  28.905  1.00 56.85           O
ATOM    176  CB  ILE A  10      64.220  28.644  26.732  1.00 43.96           C
ATOM    177  CG1 ILE A  10      64.284  28.492  25.199  1.00 44.71           C
ATOM    178  CG2 ILE A  10      62.973  29.422  27.158  1.00 52.08           C
ATOM    179  CD1 ILE A  10      63.156  27.619  24.662  1.00 49.96           C
ATOM    180  H   ILE A  10      66.505  27.478  27.268  1.00 49.35           H
ATOM    181  HA  ILE A  10      65.705  30.270  26.605  1.00 55.32           H
ATOM    182  HB  ILE A  10      64.177  27.626  27.194  1.00 52.60           H
ATOM    183 HG12 ILE A  10      64.244  29.493  24.721  1.00 53.50           H
ATOM    184 HG13 ILE A  10      65.268  28.071  24.906  1.00 53.50           H
ATOM    185 HG21 ILE A  10      62.070  28.987  26.723  1.00 62.34           H
ATOM    186 HG22 ILE A  10      62.854  29.441  28.249  1.00 62.34           H
ATOM    187 HG23 ILE A  10      63.024  30.474  26.833  1.00 62.34           H
ATOM    188 HD11 ILE A  10      63.189  27.571  23.562  1.00 59.79           H
ATOM    189 HD12 ILE A  10      63.218  26.597  25.046  1.00 59.79           H
ATOM    190 HD13 ILE A  10      62.174  28.024  24.934  1.00 59.79           H
ATOM    191  N   GLY A  11      65.323  28.934  29.694  1.00 48.37           N
ATOM    192  CA  GLY A  11      65.371  29.409  31.095  1.00 55.53           C
ATOM    193  C   GLY A  11      65.057  28.237  32.013  1.00 55.74           C
ATOM    194  O   GLY A  11      65.019  27.081  31.607  1.00 57.33           O
ATOM    195  H   GLY A  11      65.610  27.957  29.540  1.00 57.89           H
ATOM    196  HA2 GLY A  11      66.371  29.836  31.349  1.00 66.49           H
ATOM    197  HA3 GLY A  11      64.638  30.246  31.219  1.00 66.49           H
ATOM    198  N   GLU A  12      64.755  28.571  33.320  1.00 58.72           N
ATOM    199  CA  GLU A  12      64.240  27.537  34.236  1.00 59.86           C
ATOM    200  C   GLU A  12      62.711  27.691  34.267  1.00 66.73           C
ATOM    201  O   GLU A  12      62.153  28.767  34.345  1.00 75.54           O
ATOM    202  CB  GLU A  12      64.769  27.645  35.682  1.00 68.04           C
ATOM    203  CG  GLU A  12      66.290  27.581  35.727  1.00 68.08           C
ATOM    204  CD  GLU A  12      66.851  26.193  35.262  1.00 67.28           C
ATOM    205  OE1 GLU A  12      68.034  26.205  34.891  1.00 75.10           O
ATOM    206  OE2 GLU A  12      66.065  25.223  35.279  1.00 80.82           O1-
ATOM    207  H   GLU A  12      64.843  29.511  33.696  1.00 70.32           H
ATOM    208  HA  GLU A  12      64.566  26.512  33.854  1.00 71.68           H
ATOM    209  HB2 GLU A  12      64.396  28.560  36.171  1.00 81.50           H
ATOM    210  HB3 GLU A  12      64.374  26.770  36.252  1.00 81.50           H
ATOM    211  HG2 GLU A  12      66.758  28.351  35.096  1.00 81.55           H
ATOM    212  HG3 GLU A  12      66.656  27.754  36.751  1.00 81.55           H
ATOM    213  N   GLY A  13      62.073  26.508  34.206  1.00 53.67           N
ATOM    214  CA  GLY A  13      60.654  26.242  34.442  1.00 60.37           C
ATOM    215  C   GLY A  13      60.424  25.710  35.866  1.00 59.59           C
ATOM    216  O   GLY A  13      61.348  25.655  36.675  1.00 67.33           O
ATOM    217  H   GLY A  13      62.658  25.685  34.136  1.00 64.25           H
ATOM    218  HA2 GLY A  13      60.072  27.151  34.295  1.00 72.29           H
ATOM    219  HA3 GLY A  13      60.332  25.472  33.740  1.00 72.29           H
ATOM    220  N   THR A  14      59.182  25.314  36.176  1.00 64.40           N
ATOM    221  CA  THR A  14      58.757  24.963  37.541  1.00 64.26           C
ATOM    222  C   THR A  14      59.493  23.739  38.117  1.00 70.68           C
ATOM    223  O   THR A  14      59.588  23.624  39.339  1.00 76.59           O
ATOM    224  CB  THR A  14      57.239  24.688  37.575  1.00 60.35           C
ATOM    225  OG1 THR A  14      56.927  23.620  36.704  1.00 67.91           O
ATOM    226  CG2 THR A  14      56.381  25.904  37.197  1.00 54.73           C
ATOM    227  H   THR A  14      58.461  25.346  35.470  1.00 77.13           H
ATOM    228  HA  THR A  14      58.966  25.815  38.190  1.00 76.96           H
ATOM    229  HB  THR A  14      56.968  24.389  38.590  1.00 72.26           H
ATOM    230  HG1 THR A  14      57.397  22.840  37.009  1.00 81.34           H
ATOM    231 HG21 THR A  14      55.325  25.634  37.264  1.00 65.52           H
ATOM    232 HG22 THR A  14      56.581  26.730  37.883  1.00 65.52           H
ATOM    233 HG23 THR A  14      56.580  26.215  36.171  1.00 65.52           H
ATOM    234  N   TYR A  15      59.952  22.806  37.269  1.00 56.74           N
ATOM    235  CA  TYR A  15      60.572  21.559  37.713  1.00 57.69           C
ATOM    236  C   TYR A  15      61.811  21.157  36.892  1.00 63.17           C
ATOM    237  O   TYR A  15      62.427  20.134  37.188  1.00 73.15           O
ATOM    238  CB  TYR A  15      59.500  20.448  37.770  1.00 57.34           C
ATOM    239  CG  TYR A  15      58.891  20.063  36.434  1.00 44.69           C
ATOM    240  CD1 TYR A  15      59.661  19.327  35.517  1.00 51.52           C
ATOM    241  CD2 TYR A  15      57.575  20.442  36.096  1.00 40.25           C
ATOM    242  CE1 TYR A  15      59.137  19.000  34.260  1.00 54.04           C
ATOM    243  CE2 TYR A  15      57.020  20.055  34.860  1.00 43.54           C
ATOM    244  CZ  TYR A  15      57.812  19.329  33.943  1.00 44.60           C
ATOM    245  OH  TYR A  15      57.339  18.920  32.739  1.00 47.86           O
ATOM    246  H   TYR A  15      59.842  22.947  36.278  1.00 67.94           H
ATOM    247  HA  TYR A  15      60.944  21.697  38.730  1.00 69.07           H
ATOM    248  HB2 TYR A  15      59.946  19.559  38.212  1.00 68.66           H
ATOM    249  HB3 TYR A  15      58.708  20.771  38.446  1.00 68.66           H
ATOM    250  HD1 TYR A  15      60.659  19.010  35.774  1.00 61.68           H
ATOM    251  HD2 TYR A  15      56.969  20.981  36.807  1.00 48.14           H
ATOM    252  HE1 TYR A  15      59.722  18.464  33.534  1.00 64.69           H
ATOM    253  HE2 TYR A  15      55.995  20.299  34.620  1.00 52.10           H
ATOM    254  HH  TYR A  15      56.467  19.283  32.537  1.00 57.28           H
ATOM    255  N   GLY A  16      62.172  21.905  35.842  1.00 56.98           N
ATOM    256  CA  GLY A  16      63.294  21.535  34.985  1.00 56.32           C
ATOM    257  C   GLY A  16      63.890  22.707  34.218  1.00 56.85           C
ATOM    258  O   GLY A  16      63.453  23.850  34.337  1.00 65.27           O
ATOM    259  H   GLY A  16      61.700  22.778  35.660  1.00 68.23           H
ATOM    260  HA2 GLY A  16      64.080  21.081  35.590  1.00 67.43           H
ATOM    261  HA3 GLY A  16      62.935  20.796  34.270  1.00 67.43           H
ATOM    262  N   THR A  17      64.876  22.375  33.387  1.00 49.34           N
ATOM    263  CA  THR A  17      65.533  23.309  32.492  1.00 53.63           C
ATOM    264  C   THR A  17      64.876  23.228  31.111  1.00 52.16           C
ATOM    265  O   THR A  17      64.538  22.144  30.627  1.00 39.42           O
ATOM    266  CB  THR A  17      67.039  22.997  32.440  1.00 57.67           C
ATOM    267  OG1 THR A  17      67.577  22.892  33.739  1.00 59.53           O
ATOM    268  CG2 THR A  17      67.819  24.093  31.704  1.00 62.39           C
ATOM    269  H   THR A  17      65.163  21.408  33.344  1.00 59.05           H
ATOM    270  HA  THR A  17      65.420  24.316  32.901  1.00 64.20           H
ATOM    271  HB  THR A  17      67.186  22.042  31.932  1.00 69.05           H
ATOM    272  HG1 THR A  17      67.208  23.599  34.282  1.00 71.28           H
ATOM    273 HG21 THR A  17      68.878  23.833  31.698  1.00 74.72           H
ATOM    274 HG22 THR A  17      67.469  24.192  30.676  1.00 74.72           H
ATOM    275 HG23 THR A  17      67.697  25.045  32.229  1.00 74.72           H
ATOM    276  N   VAL A  18      64.715  24.389  30.476  1.00 39.95           N
ATOM    277  CA  VAL A  18      64.109  24.525  29.172  1.00 37.16           C
ATOM    278  C   VAL A  18      65.154  25.086  28.183  1.00 35.68           C
ATOM    279  O   VAL A  18      65.848  26.048  28.429  1.00 39.95           O
ATOM    280  CB  VAL A  18      62.841  25.443  29.173  1.00 34.70           C
ATOM    281  CG1 VAL A  18      62.241  25.528  27.765  1.00 38.11           C
ATOM    282  CG2 VAL A  18      61.817  24.930  30.191  1.00 46.31           C
ATOM    283  H   VAL A  18      65.051  25.224  30.936  1.00 47.79           H
ATOM    284  HA  VAL A  18      63.766  23.529  28.814  1.00 44.44           H
ATOM    285  HB  VAL A  18      63.166  26.471  29.493  1.00 41.49           H
ATOM    286 HG11 VAL A  18      61.354  26.169  27.765  1.00 45.57           H
ATOM    287 HG12 VAL A  18      62.940  25.995  27.053  1.00 45.57           H
ATOM    288 HG13 VAL A  18      61.980  24.546  27.366  1.00 45.57           H
ATOM    289 HG21 VAL A  18      60.956  25.602  30.245  1.00 55.42           H
ATOM    290 HG22 VAL A  18      61.477  23.912  29.986  1.00 55.42           H
ATOM    291 HG23 VAL A  18      62.280  24.928  31.195  1.00 55.42           H
ATOM    292  N   PHE A  19      65.208  24.389  27.032  1.00 35.44           N
ATOM    293  CA  PHE A  19      66.100  24.599  25.894  1.00 39.49           C
ATOM    294  C   PHE A  19      65.352  24.676  24.567  1.00 37.90           C
ATOM    295  O   PHE A  19      64.405  23.932  24.334  1.00 42.66           O
ATOM    296  CB  PHE A  19      67.081  23.430  25.738  1.00 42.65           C
ATOM    297  CG  PHE A  19      68.047  23.239  26.870  1.00 47.03           C
ATOM    298  CD1 PHE A  19      67.696  22.419  27.956  1.00 42.65           C
ATOM    299  CD2 PHE A  19      69.315  23.850  26.822  1.00 49.79           C
ATOM    300  CE1 PHE A  19      68.615  22.207  28.996  1.00 57.75           C
ATOM    301  CE2 PHE A  19      70.228  23.643  27.867  1.00 54.04           C
ATOM    302  CZ  PHE A  19      69.876  22.826  28.956  1.00 49.65           C
ATOM    303  H   PHE A  19      64.561  23.619  26.936  1.00 42.38           H
ATOM    304  HA  PHE A  19      66.666  25.519  26.042  1.00 47.24           H
ATOM    305  HB2 PHE A  19      66.513  22.511  25.609  1.00 51.03           H
ATOM    306  HB3 PHE A  19      67.660  23.585  24.826  1.00 51.03           H
ATOM    307  HD1 PHE A  19      66.715  21.970  28.000  1.00 51.02           H
ATOM    308  HD2 PHE A  19      69.594  24.470  25.981  1.00 59.60           H
ATOM    309  HE1 PHE A  19      68.345  21.587  29.839  1.00 69.15           H
ATOM    310  HE2 PHE A  19      71.202  24.108  27.830  1.00 64.69           H
ATOM    311  HZ  PHE A  19      70.578  22.674  29.763  1.00 59.43           H
ATOM    312  N   LYS A  20      65.875  25.503  23.663  1.00 36.28           N
ATOM    313  CA  LYS A  20      65.593  25.458  22.233  1.00 42.08           C
ATOM    314  C   LYS A  20      66.540  24.436  21.597  1.00 38.92           C
ATOM    315  O   LYS A  20      67.722  24.409  21.918  1.00 38.65           O
ATOM    316  CB  LYS A  20      65.842  26.866  21.687  1.00 40.71           C
ATOM    317  CG  LYS A  20      65.441  27.065  20.223  1.00 45.57           C
ATOM    318  CD  LYS A  20      65.655  28.549  19.878  1.00 44.13           C
ATOM    319  CE  LYS A  20      65.501  28.814  18.387  1.00 50.32           C
ATOM    320  NZ  LYS A  20      65.689  30.245  18.091  1.00 58.58           N1+
ATOM    321  H   LYS A  20      66.658  26.077  23.948  1.00 43.39           H
ATOM    322  HA  LYS A  20      64.553  25.178  22.057  1.00 50.34           H
ATOM    323  HB2 LYS A  20      65.294  27.586  22.296  1.00 48.70           H
ATOM    324  HB3 LYS A  20      66.905  27.080  21.785  1.00 48.70           H
ATOM    325  HG2 LYS A  20      66.053  26.436  19.578  1.00 54.54           H
ATOM    326  HG3 LYS A  20      64.391  26.805  20.090  1.00 54.54           H
ATOM    327  HD2 LYS A  20      64.930  29.157  20.420  1.00 52.81           H
ATOM    328  HD3 LYS A  20      66.658  28.852  20.183  1.00 52.81           H
ATOM    329  HE2 LYS A  20      66.246  28.231  17.844  1.00 60.23           H
ATOM    330  HE3 LYS A  20      64.505  28.501  18.071  1.00 60.23           H
ATOM    331  HZ1 LYS A  20      65.669  30.394  17.092  1.00 70.15           H
ATOM    332  HZ2 LYS A  20      64.957  30.786  18.527  1.00 70.15           H
ATOM    333  HZ3 LYS A  20      66.585  30.549  18.454  1.00 70.15           H
ATOM    334  N   ALA A  21      66.035  23.579  20.714  1.00 39.75           N
ATOM    335  CA  ALA A  21      66.811  22.495  20.121  1.00 37.15           C
ATOM    336  C   ALA A  21      66.360  22.228  18.688  1.00 40.09           C
ATOM    337  O   ALA A  21      65.292  22.671  18.287  1.00 39.02           O
ATOM    338  CB  ALA A  21      66.660  21.244  20.996  1.00 38.80           C
ATOM    339  H   ALA A  21      65.060  23.650  20.456  1.00 47.54           H
ATOM    340  HA  ALA A  21      67.861  22.775  20.100  1.00 44.43           H
ATOM    341  HB1 ALA A  21      67.270  20.438  20.594  1.00 46.41           H
ATOM    342  HB2 ALA A  21      66.985  21.461  22.012  1.00 46.41           H
ATOM    343  HB3 ALA A  21      65.617  20.932  21.002  1.00 46.41           H
ATOM    344  N   LYS A  22      67.184  21.513  17.915  1.00 36.44           N
ATOM    345  CA  LYS A  22      66.877  21.087  16.554  1.00 36.85           C
ATOM    346  C   LYS A  22      66.876  19.559  16.500  1.00 42.60           C
ATOM    347  O   LYS A  22      67.794  18.933  17.019  1.00 42.67           O
ATOM    348  CB  LYS A  22      67.928  21.703  15.619  1.00 44.93           C
ATOM    349  CG  LYS A  22      67.709  21.373  14.134  1.00 43.15           C
ATOM    350  CD  LYS A  22      68.605  22.266  13.256  1.00 45.67           C
ATOM    351  CE  LYS A  22      69.072  21.547  11.986  1.00 66.94           C
ATOM    352  NZ  LYS A  22      69.954  22.416  11.181  1.00 81.08           N1+
ATOM    353  H   LYS A  22      68.072  21.221  18.302  1.00 43.57           H
ATOM    354  HA  LYS A  22      65.894  21.454  16.255  1.00 44.06           H
ATOM    355  HB2 LYS A  22      67.920  22.786  15.744  1.00 53.76           H
ATOM    356  HB3 LYS A  22      68.915  21.339  15.912  1.00 53.76           H
ATOM    357  HG2 LYS A  22      67.914  20.318  13.948  1.00 51.63           H
ATOM    358  HG3 LYS A  22      66.668  21.577  13.882  1.00 51.63           H
ATOM    359  HD2 LYS A  22      68.037  23.151  12.964  1.00 54.65           H
ATOM    360  HD3 LYS A  22      69.481  22.592  13.822  1.00 54.65           H
ATOM    361  HE2 LYS A  22      69.608  20.636  12.258  1.00 80.18           H
ATOM    362  HE3 LYS A  22      68.198  21.277  11.394  1.00 80.18           H
ATOM    363  HZ1 LYS A  22      70.284  21.912  10.370  1.00 97.14           H
ATOM    364  HZ2 LYS A  22      69.433  23.229  10.878  1.00 97.14           H
ATOM    365  HZ3 LYS A  22      70.743  22.710  11.740  1.00 97.14           H
ATOM    366  N   ASN A  23      65.853  18.965  15.882  1.00 40.84           N
ATOM    367  CA  ASN A  23      65.782  17.533  15.594  1.00 41.29           C
ATOM    368  C   ASN A  23      66.798  17.244  14.473  1.00 42.50           C
ATOM    369  O   ASN A  23      66.662  17.784  13.385  1.00 49.40           O
ATOM    370  CB  ASN A  23      64.338  17.180  15.192  1.00 43.54           C
ATOM    371  CG  ASN A  23      64.109  15.674  14.992  1.00 44.87           C
ATOM    372  OD1 ASN A  23      64.879  14.994  14.327  1.00 41.62           O
ATOM    373  ND2 ASN A  23      63.006  15.132  15.498  1.00 39.11           N
ATOM    374  H   ASN A  23      65.134  19.549  15.477  1.00 48.86           H
ATOM    375  HA  ASN A  23      66.040  16.968  16.491  1.00 49.39           H
ATOM    376  HB2 ASN A  23      63.629  17.583  15.916  1.00 52.09           H
ATOM    377  HB3 ASN A  23      64.174  17.671  14.235  1.00 52.09           H
ATOM    378 HD21 ASN A  23      62.809  14.166  15.304  1.00 46.78           H
ATOM    379 HD22 ASN A  23      62.346  15.699  16.015  1.00 46.78           H
ATOM    380  N   ARG A  24      67.820  16.419  14.727  1.00 51.21           N
ATOM    381  CA  ARG A  24      68.911  16.142  13.783  1.00 58.60           C
ATOM    382  C   ARG A  24      68.470  15.389  12.527  1.00 50.15           C
ATOM    383  O   ARG A  24      69.207  15.420  11.549  1.00 64.17           O
ATOM    384  CB  ARG A  24      70.054  15.394  14.484  1.00 55.54           C
ATOM    385  CG  ARG A  24      70.819  16.268  15.495  1.00 57.42           C
ATOM    386  CD  ARG A  24      72.209  15.669  15.744  1.00 63.54           C
ATOM    387  NE  ARG A  24      73.004  16.474  16.692  1.00 67.24           N
ATOM    388  CZ  ARG A  24      73.180  16.217  17.993  1.00 64.34           C
ATOM    389  NH1 ARG A  24      72.636  15.151  18.576  1.00 66.07           N
ATOM    390  NH2 ARG A  24      73.916  17.041  18.730  1.00 64.34           N1+
ATOM    391  H   ARG A  24      67.868  15.974  15.630  1.00 61.30           H
ATOM    392  HA  ARG A  24      69.310  17.095  13.429  1.00 70.16           H
ATOM    393  HB2 ARG A  24      69.648  14.517  14.990  1.00 66.50           H
ATOM    394  HB3 ARG A  24      70.759  15.043  13.728  1.00 66.50           H
ATOM    395  HG2 ARG A  24      70.956  17.266  15.075  1.00 68.76           H
ATOM    396  HG3 ARG A  24      70.259  16.349  16.427  1.00 68.76           H
ATOM    397  HD2 ARG A  24      72.096  14.646  16.107  1.00 76.10           H
ATOM    398  HD3 ARG A  24      72.749  15.629  14.797  1.00 76.10           H
ATOM    399  HE  ARG A  24      73.435  17.308  16.318  1.00 80.54           H
ATOM    400 HH11 ARG A  24      72.081  14.507  18.029  1.00 79.13           H
ATOM    401 HH12 ARG A  24      72.785  14.977  19.556  1.00 79.13           H
ATOM    402 HH21 ARG A  24      74.344  17.850  18.304  1.00 77.06           H
ATOM    403 HH22 ARG A  24      74.060  16.847  19.708  1.00 77.06           H
ATOM    404  N   GLU A  25      67.312  14.722  12.550  1.00 53.53           N
ATOM    405  CA  GLU A  25      66.752  14.031  11.396  1.00 48.47           C
ATOM    406  C   GLU A  25      65.879  14.941  10.538  1.00 55.82           C
ATOM    407  O   GLU A  25      66.092  15.024   9.330  1.00 69.09           O
ATOM    408  CB  GLU A  25      65.944  12.797  11.830  1.00 57.42           C
ATOM    409  CG  GLU A  25      66.820  11.591  12.181  1.00 54.74           C
ATOM    410  CD  GLU A  25      66.005  10.347  12.567  1.00 66.40           C
ATOM    411  OE1 GLU A  25      64.894  10.513  13.124  1.00 65.05           O
ATOM    412  OE2 GLU A  25      66.524   9.237  12.317  1.00 73.92           O1-
ATOM    413  H   GLU A  25      66.746  14.757  13.384  1.00 64.08           H
ATOM    414  HA  GLU A  25      67.576  13.678  10.776  1.00 58.01           H
ATOM    415  HB2 GLU A  25      65.332  13.054  12.694  1.00 68.75           H
ATOM    416  HB3 GLU A  25      65.273  12.505  11.021  1.00 68.75           H
ATOM    417  HG2 GLU A  25      67.501  11.347  11.363  1.00 65.54           H
ATOM    418  HG3 GLU A  25      67.438  11.859  13.039  1.00 65.54           H
ATOM    419  N   THR A  26      64.861  15.568  11.139  1.00 52.36           N
ATOM    420  CA  THR A  26      63.842  16.327  10.410  1.00 47.94           C
ATOM    421  C   THR A  26      64.257  17.793  10.204  1.00 51.94           C
ATOM    422  O   THR A  26      63.608  18.489   9.427  1.00 58.39           O
ATOM    423  CB  THR A  26      62.496  16.273  11.150  1.00 41.80           C
ATOM    424  OG1 THR A  26      62.603  16.976  12.363  1.00 46.05           O
ATOM    425  CG2 THR A  26      62.016  14.845  11.461  1.00 41.90           C
ATOM    426  H   THR A  26      64.734  15.460  12.135  1.00 62.68           H
ATOM    427  HA  THR A  26      63.694  15.874   9.429  1.00 57.38           H
ATOM    428  HB  THR A  26      61.742  16.759  10.528  1.00 50.00           H
ATOM    429  HG1 THR A  26      61.714  17.145  12.688  1.00 55.11           H
ATOM    430 HG21 THR A  26      61.051  14.887  11.965  1.00 50.12           H
ATOM    431 HG22 THR A  26      61.912  14.281  10.534  1.00 50.12           H
ATOM    432 HG23 THR A  26      62.719  14.338  12.122  1.00 50.12           H
ATOM    433  N   HIS A  27      65.250  18.273  10.969  1.00 43.36           N
ATOM    434  CA  HIS A  27      65.726  19.658  11.051  1.00 49.41           C
ATOM    435  C   HIS A  27      64.743  20.619  11.743  1.00 49.75           C
ATOM    436  O   HIS A  27      64.990  21.823  11.759  1.00 54.62           O
ATOM    437  CB  HIS A  27      66.154  20.182   9.669  1.00 57.73           C
ATOM    438  CG  HIS A  27      67.115  19.259   8.962  1.00 57.95           C
ATOM    439  ND1 HIS A  27      68.238  18.667   9.547  1.00 59.94           N
ATOM    440  CD2 HIS A  27      67.071  18.934   7.637  1.00 54.36           C
ATOM    441  CE1 HIS A  27      68.805  17.944   8.568  1.00 60.14           C
ATOM    442  NE2 HIS A  27      68.136  18.096   7.411  1.00 58.41           N
ATOM    443  H   HIS A  27      65.723  17.614  11.572  1.00 51.87           H
ATOM    444  HA  HIS A  27      66.625  19.646  11.666  1.00 59.14           H
ATOM    445  HB2 HIS A  27      66.645  21.144   9.796  1.00 69.12           H
ATOM    446  HB3 HIS A  27      65.277  20.344   9.042  1.00 69.12           H
ATOM    447  HD2 HIS A  27      66.333  19.256   6.915  1.00 65.08           H
ATOM    448  HE1 HIS A  27      69.645  17.277   8.705  1.00 72.01           H
ATOM    449  HE2 HIS A  27      68.345  17.622   6.543  1.00 69.94           H
ATOM    450  N   GLU A  28      63.634  20.120  12.302  1.00 47.05           N
ATOM    451  CA  GLU A  28      62.612  20.952  12.934  1.00 51.13           C
ATOM    452  C   GLU A  28      63.124  21.517  14.273  1.00 39.96           C
ATOM    453  O   GLU A  28      63.780  20.814  15.043  1.00 37.28           O
ATOM    454  CB  GLU A  28      61.359  20.094  13.152  1.00 45.56           C
ATOM    455  CG  GLU A  28      60.115  20.948  13.444  1.00 58.94           C
ATOM    456  CD  GLU A  28      58.880  20.154  13.882  1.00 55.85           C
ATOM    457  OE1 GLU A  28      58.984  18.915  14.025  1.00 67.89           O
ATOM    458  OE2 GLU A  28      57.837  20.813  14.086  1.00 63.39           O1-
ATOM    459  H   GLU A  28      63.457  19.127  12.248  1.00 56.30           H
ATOM    460  HA  GLU A  28      62.352  21.771  12.261  1.00 61.21           H
ATOM    461  HB2 GLU A  28      61.167  19.507  12.252  1.00 54.52           H
ATOM    462  HB3 GLU A  28      61.540  19.410  13.982  1.00 54.52           H
ATOM    463  HG2 GLU A  28      60.320  21.693  14.210  1.00 70.57           H
ATOM    464  HG3 GLU A  28      59.852  21.537  12.564  1.00 70.57           H
ATOM    465  N   ILE A  29      62.816  22.786  14.556  1.00 40.75           N
ATOM    466  CA  ILE A  29      63.079  23.408  15.850  1.00 43.96           C
ATOM    467  C   ILE A  29      61.995  22.972  16.836  1.00 40.14           C
ATOM    468  O   ILE A  29      60.810  23.006  16.531  1.00 34.04           O
ATOM    469  CB  ILE A  29      63.174  24.949  15.733  1.00 39.41           C
ATOM    470  CG1 ILE A  29      64.233  25.391  14.704  1.00 36.60           C
ATOM    471  CG2 ILE A  29      63.444  25.616  17.101  1.00 37.67           C
ATOM    472  CD1 ILE A  29      65.665  24.942  15.019  1.00 40.34           C
ATOM    473  H   ILE A  29      62.284  23.319  13.883  1.00 48.75           H
ATOM    474  HA  ILE A  29      64.038  23.047  16.207  1.00 52.60           H
ATOM    475  HB  ILE A  29      62.204  25.307  15.387  1.00 47.14           H
ATOM    476 HG12 ILE A  29      63.963  25.007  13.721  1.00 43.77           H
ATOM    477 HG13 ILE A  29      64.219  26.480  14.637  1.00 43.77           H
ATOM    478 HG21 ILE A  29      63.618  26.682  16.966  1.00 45.05           H
ATOM    479 HG22 ILE A  29      62.580  25.498  17.753  1.00 45.05           H
ATOM    480 HG23 ILE A  29      64.312  25.172  17.586  1.00 45.05           H
ATOM    481 HD11 ILE A  29      66.339  25.327  14.254  1.00 48.25           H
ATOM    482 HD12 ILE A  29      65.971  25.336  15.985  1.00 48.25           H
ATOM    483 HD13 ILE A  29      65.735  23.855  15.028  1.00 48.25           H
ATOM    484  N   VAL A  30      62.426  22.563  18.024  1.00 28.85           N
ATOM    485  CA  VAL A  30      61.570  22.139  19.125  1.00 30.65           C
ATOM    486  C   VAL A  30      62.068  22.746  20.431  1.00 31.36           C
ATOM    487  O   VAL A  30      63.143  23.342  20.508  1.00 34.36           O
ATOM    488  CB  VAL A  30      61.509  20.596  19.229  1.00 30.33           C
ATOM    489  CG1 VAL A  30      60.956  19.955  17.947  1.00 32.68           C
ATOM    490  CG2 VAL A  30      62.874  19.992  19.604  1.00 37.16           C
ATOM    491  H   VAL A  30      63.421  22.554  18.185  1.00 34.47           H
ATOM    492  HA  VAL A  30      60.555  22.508  18.965  1.00 36.63           H
ATOM    493  HB  VAL A  30      60.822  20.322  20.027  1.00 36.25           H
ATOM    494 HG11 VAL A  30      60.834  18.883  18.097  1.00 39.06           H
ATOM    495 HG12 VAL A  30      59.980  20.386  17.719  1.00 39.06           H
ATOM    496 HG13 VAL A  30      61.625  20.120  17.103  1.00 39.06           H
ATOM    497 HG21 VAL A  30      62.760  18.922  19.750  1.00 44.44           H
ATOM    498 HG22 VAL A  30      63.603  20.170  18.811  1.00 44.44           H
ATOM    499 HG23 VAL A  30      63.245  20.418  20.534  1.00 44.44           H
ATOM    500  N   ALA A  31      61.257  22.591  21.473  1.00 28.37           N
ATOM    501  CA  ALA A  31      61.598  22.965  22.818  1.00 34.57           C
ATOM    502  C   ALA A  31      61.682  21.645  23.630  1.00 29.76           C
ATOM    503  O   ALA A  31      60.868  20.747  23.548  1.00 37.60           O
ATOM    504  CB  ALA A  31      60.583  23.915  23.483  1.00 26.33           C
ATOM    505  H   ALA A  31      60.371  22.135  21.318  1.00 33.89           H
ATOM    506  HA  ALA A  31      62.592  23.482  22.852  1.00 41.33           H
ATOM    507  HB1 ALA A  31      60.849  24.149  24.511  1.00 31.44           H
ATOM    508  HB2 ALA A  31      60.557  24.857  22.914  1.00 31.44           H
ATOM    509  HB3 ALA A  31      59.563  23.512  23.418  1.00 31.44           H
ATOM    510  N   LEU A  32      62.744  21.556  24.428  1.00 31.45           N
ATOM    511  CA  LEU A  32      63.052  20.467  25.346  1.00 42.08           C
ATOM    512  C   LEU A  32      62.917  20.957  26.785  1.00 36.38           C
ATOM    513  O   LEU A  32      63.475  21.984  27.145  1.00 37.17           O
ATOM    514  CB  LEU A  32      64.488  19.955  25.154  1.00 40.78           C
ATOM    515  CG  LEU A  32      64.888  19.502  23.743  1.00 36.53           C
ATOM    516  CD1 LEU A  32      66.333  18.972  23.788  1.00 44.81           C
ATOM    517  CD2 LEU A  32      63.975  18.416  23.159  1.00 31.23           C
ATOM    518  H   LEU A  32      63.391  22.333  24.420  1.00 37.59           H
ATOM    519  HA  LEU A  32      62.370  19.639  25.175  1.00 50.34           H
ATOM    520  HB2 LEU A  32      65.178  20.737  25.467  1.00 48.79           H
ATOM    521  HB3 LEU A  32      64.623  19.115  25.833  1.00 48.79           H
ATOM    522  HG  LEU A  32      64.860  20.372  23.089  1.00 43.69           H
ATOM    523 HD11 LEU A  32      66.642  18.668  22.789  1.00 53.62           H
ATOM    524 HD12 LEU A  32      67.003  19.758  24.136  1.00 53.62           H
ATOM    525 HD13 LEU A  32      66.403  18.116  24.459  1.00 53.62           H
ATOM    526 HD21 LEU A  32      64.308  18.157  22.154  1.00 37.32           H
ATOM    527 HD22 LEU A  32      64.004  17.526  23.781  1.00 37.32           H
ATOM    528 HD23 LEU A  32      62.951  18.782  23.092  1.00 37.32           H
ATOM    529  N   LYS A  33      62.213  20.179  27.599  1.00 33.91           N
ATOM    530  CA  LYS A  33      62.072  20.324  29.050  1.00 38.62           C
ATOM    531  C   LYS A  33      62.785  19.060  29.609  1.00 38.24           C
ATOM    532  O   LYS A  33      62.371  17.949  29.397  1.00 39.30           O
ATOM    533  CB  LYS A  33      60.578  20.327  29.440  1.00 40.90           C
ATOM    534  CG  LYS A  33      60.175  21.297  30.550  1.00 49.12           C
ATOM    535  CD  LYS A  33      58.652  21.586  30.449  1.00 53.65           C
ATOM    536  CE  LYS A  33      58.099  22.281  31.697  1.00 63.08           C
ATOM    537  NZ  LYS A  33      56.673  22.781  31.474  1.00 51.53           N1+
ATOM    538  H   LYS A  33      61.808  19.364  27.186  1.00 40.54           H
ATOM    539  HA  LYS A  33      62.558  21.262  29.410  1.00 46.19           H
ATOM    540  HB2 LYS A  33      59.985  20.531  28.523  1.00 48.93           H
ATOM    541  HB3 LYS A  33      60.294  19.295  29.736  1.00 48.93           H
ATOM    542  HG2 LYS A  33      60.429  20.861  31.537  1.00 58.79           H
ATOM    543  HG3 LYS A  33      60.752  22.246  30.483  1.00 58.79           H
ATOM    544  HD2 LYS A  33      58.474  22.213  29.550  1.00 64.23           H
ATOM    545  HD3 LYS A  33      58.114  20.629  30.273  1.00 64.23           H
ATOM    546  HE2 LYS A  33      58.108  21.580  32.569  1.00 75.54           H
ATOM    547  HE3 LYS A  33      58.748  23.143  31.993  1.00 75.54           H
ATOM    548  HZ1 LYS A  33      56.459  23.675  31.996  1.00 61.69           H
ATOM    549  HZ2 LYS A  33      56.471  22.992  30.479  1.00 61.69           H
ATOM    550  HZ3 LYS A  33      55.983  22.067  31.770  1.00 61.69           H
ATOM    551  N   ARG A  34      63.930  19.297  30.263  1.00 33.74           N
ATOM    552  CA  ARG A  34      64.839  18.290  30.805  1.00 34.73           C
ATOM    553  C   ARG A  34      64.710  18.253  32.327  1.00 42.76           C
ATOM    554  O   ARG A  34      64.707  19.294  32.980  1.00 43.64           O
ATOM    555  CB  ARG A  34      66.296  18.561  30.393  1.00 36.73           C
ATOM    556  CG  ARG A  34      66.481  18.752  28.877  1.00 52.07           C
ATOM    557  CD  ARG A  34      67.800  18.193  28.312  1.00 55.06           C
ATOM    558  NE  ARG A  34      67.800  16.731  28.206  1.00 49.59           N
ATOM    559  CZ  ARG A  34      68.842  15.908  28.032  1.00 64.99           C
ATOM    560  NH1 ARG A  34      70.087  16.364  27.915  1.00 76.02           N
ATOM    561  NH2 ARG A  34      68.646  14.592  27.970  1.00 66.99           N1+
ATOM    562  H   ARG A  34      64.186  20.263  30.418  1.00 40.33           H
ATOM    563  HA  ARG A  34      64.557  17.320  30.402  1.00 41.53           H
ATOM    564  HB2 ARG A  34      66.629  19.473  30.891  1.00 43.93           H
ATOM    565  HB3 ARG A  34      66.919  17.739  30.747  1.00 43.93           H
ATOM    566  HG2 ARG A  34      65.667  18.253  28.355  1.00 62.33           H
ATOM    567  HG3 ARG A  34      66.406  19.814  28.647  1.00 62.33           H
ATOM    568  HD2 ARG A  34      67.922  18.605  27.312  1.00 65.92           H
ATOM    569  HD3 ARG A  34      68.627  18.519  28.944  1.00 65.92           H
ATOM    570  HE  ARG A  34      66.891  16.297  28.281  1.00 59.36           H
ATOM    571 HH11 ARG A  34      70.270  17.353  27.975  1.00 91.07           H
ATOM    572 HH12 ARG A  34      70.843  15.705  27.785  1.00 91.07           H
ATOM    573 HH21 ARG A  34      67.713  14.206  28.058  1.00 80.24           H
ATOM    574 HH22 ARG A  34      69.422  13.955  27.857  1.00 80.24           H
ATOM    575  N   VAL A  35      64.615  17.038  32.863  1.00 40.17           N
ATOM    576  CA  VAL A  35      64.284  16.733  34.254  1.00 37.20           C
ATOM    577  C   VAL A  35      65.336  15.742  34.735  1.00 45.49           C
ATOM    578  O   VAL A  35      65.439  14.662  34.158  1.00 43.87           O
ATOM    579  CB  VAL A  35      62.880  16.081  34.313  1.00 42.39           C
ATOM    580  CG1 VAL A  35      62.456  15.768  35.750  1.00 45.69           C
ATOM    581  CG2 VAL A  35      61.817  16.979  33.680  1.00 55.27           C
ATOM    582  H   VAL A  35      64.658  16.243  32.243  1.00 48.06           H
ATOM    583  HA  VAL A  35      64.303  17.635  34.867  1.00 44.49           H
ATOM    584  HB  VAL A  35      62.904  15.151  33.751  1.00 50.72           H
ATOM    585 HG11 VAL A  35      61.467  15.311  35.759  1.00 54.67           H
ATOM    586 HG12 VAL A  35      63.153  15.070  36.209  1.00 54.67           H
ATOM    587 HG13 VAL A  35      62.430  16.691  36.323  1.00 54.67           H
ATOM    588 HG21 VAL A  35      60.836  16.521  33.808  1.00 66.17           H
ATOM    589 HG22 VAL A  35      61.842  17.956  34.160  1.00 66.17           H
ATOM    590 HG23 VAL A  35      61.995  17.099  32.612  1.00 66.17           H
ATOM    591  N   ARG A  36      66.097  16.093  35.777  1.00 45.05           N
ATOM    592  CA  ARG A  36      67.003  15.168  36.460  1.00 48.65           C
ATOM    593  C   ARG A  36      66.174  14.153  37.254  1.00 48.90           C
ATOM    594  O   ARG A  36      65.137  14.515  37.803  1.00 53.64           O
ATOM    595  CB  ARG A  36      67.953  15.954  37.381  1.00 58.88           C
ATOM    596  CG  ARG A  36      68.882  16.925  36.627  1.00 70.48           C
ATOM    597  CD  ARG A  36      69.991  16.217  35.841  1.00 71.80           C
ATOM    598  NE  ARG A  36      71.093  15.796  36.721  1.00 90.21           N
ATOM    599  CZ  ARG A  36      71.806  14.663  36.633  1.00 85.04           C
ATOM    600  NH1 ARG A  36      71.555  13.727  35.715  1.00 74.29           N
ATOM    601  NH2 ARG A  36      72.792  14.460  37.502  1.00 73.50           N1+
ATOM    602  H   ARG A  36      65.913  16.977  36.232  1.00 53.91           H
ATOM    603  HA  ARG A  36      67.595  14.619  35.730  1.00 58.22           H
ATOM    604  HB2 ARG A  36      67.370  16.516  38.114  1.00 70.50           H
ATOM    605  HB3 ARG A  36      68.571  15.242  37.929  1.00 70.50           H
ATOM    606  HG2 ARG A  36      68.305  17.559  35.953  1.00 84.43           H
ATOM    607  HG3 ARG A  36      69.356  17.580  37.360  1.00 84.43           H
ATOM    608  HD2 ARG A  36      69.571  15.348  35.338  1.00 86.01           H
ATOM    609  HD3 ARG A  36      70.381  16.900  35.085  1.00 86.01           H
ATOM    610  HE  ARG A  36      71.338  16.434  37.464  1.00108.10           H
ATOM    611 HH11 ARG A  36      70.786  13.835  35.076  1.00 89.00           H
ATOM    612 HH12 ARG A  36      72.092  12.873  35.725  1.00 89.00           H
ATOM    613 HH21 ARG A  36      72.978  15.134  38.228  1.00 88.05           H
ATOM    614 HH22 ARG A  36      73.296  13.586  37.485  1.00 88.05           H
ATOM    615  N   LEU A  37      66.620  12.889  37.241  1.00 45.49           N
ATOM    616  CA  LEU A  37      65.981  11.732  37.894  1.00 54.64           C
ATOM    617  C   LEU A  37      66.776  11.205  39.111  1.00 59.60           C
ATOM    618  O   LEU A  37      66.285  10.352  39.854  1.00 55.61           O
ATOM    619  CB  LEU A  37      65.798  10.617  36.853  1.00 44.97           C
ATOM    620  CG  LEU A  37      64.894  11.004  35.662  1.00 47.79           C
ATOM    621  CD1 LEU A  37      64.874   9.858  34.648  1.00 42.62           C
ATOM    622  CD2 LEU A  37      63.467  11.356  36.098  1.00 42.80           C
ATOM    623  H   LEU A  37      67.476  12.700  36.742  1.00 54.44           H
ATOM    624  HA  LEU A  37      64.997  12.018  38.260  1.00 65.42           H
ATOM    625  HB2 LEU A  37      66.780  10.328  36.481  1.00 53.82           H
ATOM    626  HB3 LEU A  37      65.371   9.747  37.344  1.00 53.82           H
ATOM    627  HG  LEU A  37      65.312  11.878  35.164  1.00 57.20           H
ATOM    628 HD11 LEU A  37      64.379  10.176  33.734  1.00 50.99           H
ATOM    629 HD12 LEU A  37      65.893   9.565  34.394  1.00 50.99           H
ATOM    630 HD13 LEU A  37      64.350   9.000  35.064  1.00 50.99           H
ATOM    631 HD21 LEU A  37      62.851  11.554  35.224  1.00 51.20           H
ATOM    632 HD22 LEU A  37      63.031  10.530  36.660  1.00 51.20           H
ATOM    633 HD23 LEU A  37      63.473  12.252  36.714  1.00 51.20           H
ATOM    634  N   ASP A  38      68.017  11.677  39.264  1.00 60.82           N
ATOM    635  CA  ASP A  38      68.940  11.448  40.373  1.00 57.30           C
ATOM    636  C   ASP A  38      68.954  12.668  41.293  1.00 72.91           C
ATOM    637  O   ASP A  38      69.869  13.493  41.271  1.00 73.95           O
ATOM    638  CB  ASP A  38      70.340  11.069  39.870  1.00 55.97           C
ATOM    639  CG  ASP A  38      70.927  11.904  38.723  1.00 69.60           C
ATOM    640  OD1 ASP A  38      70.263  12.861  38.265  1.00 72.83           O
ATOM    641  OD2 ASP A  38      72.048  11.556  38.283  1.00 69.45           O1-
ATOM    642  H   ASP A  38      68.334  12.373  38.604  1.00 72.83           H
ATOM    643  HA  ASP A  38      68.571  10.602  40.954  1.00 68.61           H
ATOM    644  HB2 ASP A  38      71.051  11.083  40.698  1.00 67.01           H
ATOM    645  HB3 ASP A  38      70.335  10.024  39.573  1.00 67.01           H
ATOM    646  N   ASP A  39      67.890  12.776  42.085  1.00 73.94           N
ATOM    647  CA  ASP A  39      67.597  13.934  42.908  1.00 77.76           C
ATOM    648  C   ASP A  39      68.424  14.074  44.195  1.00 81.66           C
ATOM    649  O   ASP A  39      68.666  13.109  44.922  1.00 78.21           O
ATOM    650  CB  ASP A  39      66.093  13.996  43.223  1.00 80.39           C
ATOM    651  CG  ASP A  39      65.382  12.643  43.402  1.00 77.74           C
ATOM    652  OD1 ASP A  39      64.241  12.534  42.900  1.00 85.91           O
ATOM    653  OD2 ASP A  39      65.972  11.721  44.006  1.00 79.06           O1-
ATOM    654  H   ASP A  39      67.170  12.071  42.042  1.00 88.57           H
ATOM    655  HA  ASP A  39      67.801  14.813  42.293  1.00 93.16           H
ATOM    656  HB2 ASP A  39      66.018  14.527  44.167  1.00 96.31           H
ATOM    657  HB3 ASP A  39      65.577  14.617  42.493  1.00 96.31           H
ATOM    658  N   ASP A  40      68.752  15.339  44.487  1.00 78.91           N
ATOM    659  CA  ASP A  40      68.841  15.896  45.840  1.00 79.54           C
ATOM    660  C   ASP A  40      67.555  16.763  46.060  1.00 74.95           C
ATOM    661  O   ASP A  40      67.158  17.025  47.193  1.00 81.24           O
ATOM    662  CB  ASP A  40      70.163  16.693  45.885  1.00 72.58           C
ATOM    663  CG  ASP A  40      70.689  17.001  47.289  1.00 81.29           C
ATOM    664  OD1 ASP A  40      69.911  17.506  48.124  1.00 81.59           O
ATOM    665  OD2 ASP A  40      71.901  16.755  47.497  1.00 82.55           O1-
ATOM    666  H   ASP A  40      68.648  16.027  43.756  1.00 94.53           H
ATOM    667  HA  ASP A  40      68.871  15.091  46.575  1.00 95.29           H
ATOM    668  HB2 ASP A  40      70.939  16.168  45.323  1.00 86.95           H
ATOM    669  HB3 ASP A  40      69.970  17.647  45.394  1.00 86.95           H
ATOM    670  N   ASP A  41      66.892  17.190  44.968  1.00 75.67           N
ATOM    671  CA  ASP A  41      65.650  17.960  44.904  1.00 73.60           C
ATOM    672  C   ASP A  41      64.510  16.954  44.614  1.00 79.59           C
ATOM    673  O   ASP A  41      64.098  16.744  43.469  1.00 82.19           O
ATOM    674  CB  ASP A  41      65.772  19.118  43.876  1.00 72.66           C
ATOM    675  CG  ASP A  41      67.119  19.159  43.140  1.00 78.86           C
ATOM    676  OD1 ASP A  41      68.013  19.887  43.622  1.00 88.35           O
ATOM    677  OD2 ASP A  41      67.240  18.465  42.104  1.00 87.63           O1-
ATOM    678  H   ASP A  41      67.269  16.932  44.069  1.00 90.65           H
ATOM    679  HA  ASP A  41      65.474  18.405  45.886  1.00 88.17           H
ATOM    680  HB2 ASP A  41      64.980  19.020  43.134  1.00 87.04           H
ATOM    681  HB3 ASP A  41      65.647  20.049  44.431  1.00 87.04           H
ATOM    682  N   GLU A  42      64.051  16.285  45.683  1.00 82.86           N
ATOM    683  CA  GLU A  42      63.509  14.919  45.654  1.00 73.64           C
ATOM    684  C   GLU A  42      62.190  14.682  44.894  1.00 78.49           C
ATOM    685  O   GLU A  42      61.897  13.542  44.513  1.00 71.53           O
ATOM    686  CB  GLU A  42      63.398  14.405  47.095  1.00 67.13           C
ATOM    687  CG  GLU A  42      64.744  13.877  47.609  1.00 70.80           C
ATOM    688  CD  GLU A  42      64.640  13.259  49.005  1.00 75.30           C
ATOM    689  OE1 GLU A  42      63.785  13.727  49.788  1.00 77.81           O
ATOM    690  OE2 GLU A  42      65.410  12.311  49.276  1.00 93.93           O1-
ATOM    691  H   GLU A  42      64.404  16.577  46.584  1.00 99.28           H
ATOM    692  HA  GLU A  42      64.247  14.295  45.165  1.00 88.21           H
ATOM    693  HB2 GLU A  42      63.045  15.213  47.739  1.00 80.41           H
ATOM    694  HB3 GLU A  42      62.674  13.593  47.140  1.00 80.41           H
ATOM    695  HG2 GLU A  42      65.178  13.155  46.917  1.00 84.80           H
ATOM    696  HG3 GLU A  42      65.436  14.718  47.666  1.00 84.80           H
ATOM    697  N   GLY A  43      61.362  15.722  44.748  1.00 62.11           N
ATOM    698  CA  GLY A  43      59.984  15.584  44.291  1.00 50.54           C
ATOM    699  C   GLY A  43      59.746  15.895  42.807  1.00 57.86           C
ATOM    700  O   GLY A  43      58.636  15.688  42.319  1.00 52.43           O
ATOM    701  H   GLY A  43      61.656  16.620  45.103  1.00 74.38           H
ATOM    702  HA2 GLY A  43      59.628  14.577  44.495  1.00 60.49           H
ATOM    703  HA3 GLY A  43      59.410  16.293  44.873  1.00 60.49           H
ATOM    704  N   VAL A  44      60.741  16.454  42.110  1.00 59.99           N
ATOM    705  CA  VAL A  44      60.586  17.066  40.789  1.00 55.93           C
ATOM    706  C   VAL A  44      59.941  16.133  39.744  1.00 49.54           C
ATOM    707  O   VAL A  44      59.028  16.594  39.056  1.00 55.76           O
ATOM    708  CB  VAL A  44      61.960  17.638  40.362  1.00 51.78           C
ATOM    709  CG1 VAL A  44      62.251  17.490  38.869  1.00 42.85           C
ATOM    710  CG2 VAL A  44      62.066  19.107  40.794  1.00 57.26           C
ATOM    711  H   VAL A  44      61.644  16.555  42.558  1.00 71.84           H
ATOM    712  HA  VAL A  44      59.898  17.905  40.914  1.00 66.97           H
ATOM    713  HB  VAL A  44      62.743  17.088  40.887  1.00 61.98           H
ATOM    714 HG11 VAL A  44      63.196  17.979  38.634  1.00 51.27           H
ATOM    715 HG12 VAL A  44      62.361  16.440  38.613  1.00 51.27           H
ATOM    716 HG13 VAL A  44      61.453  17.927  38.275  1.00 51.27           H
ATOM    717 HG21 VAL A  44      63.059  19.489  40.557  1.00 68.56           H
ATOM    718 HG22 VAL A  44      61.316  19.710  40.282  1.00 68.56           H
ATOM    719 HG23 VAL A  44      61.915  19.184  41.872  1.00 68.56           H
ATOM    720  N   PRO A  45      60.362  14.859  39.587  1.00 46.16           N
ATOM    721  CA  PRO A  45      59.762  13.968  38.607  1.00 50.70           C
ATOM    722  C   PRO A  45      58.238  13.818  38.738  1.00 49.23           C
ATOM    723  O   PRO A  45      57.587  13.676  37.714  1.00 38.67           O
ATOM    724  CB  PRO A  45      60.456  12.624  38.818  1.00 48.31           C
ATOM    725  CG  PRO A  45      61.839  13.039  39.303  1.00 55.61           C
ATOM    726  CD  PRO A  45      61.500  14.210  40.222  1.00 54.39           C
ATOM    727  HA  PRO A  45      60.043  14.314  37.611  1.00 60.69           H
ATOM    728  HB2 PRO A  45      59.949  12.112  39.633  1.00 57.82           H
ATOM    729  HB3 PRO A  45      60.488  11.992  37.931  1.00 57.82           H
ATOM    730  HG2 PRO A  45      62.316  12.246  39.881  1.00 66.58           H
ATOM    731  HG3 PRO A  45      62.464  13.343  38.465  1.00 66.58           H
ATOM    732  HD2 PRO A  45      61.215  13.843  41.205  1.00 65.11           H
ATOM    733  HD3 PRO A  45      62.376  14.854  40.278  1.00 65.11           H
ATOM    734  N   SER A  46      57.665  13.912  39.949  1.00 42.34           N
ATOM    735  CA  SER A  46      56.229  13.775  40.215  1.00 38.87           C
ATOM    736  C   SER A  46      55.374  14.760  39.396  1.00 44.13           C
ATOM    737  O   SER A  46      54.369  14.372  38.789  1.00 35.82           O
ATOM    738  CB  SER A  46      56.049  13.994  41.719  1.00 31.40           C
ATOM    739  OG  SER A  46      54.722  13.838  42.115  1.00 41.75           O
ATOM    740  H   SER A  46      58.266  14.042  40.755  1.00 50.65           H
ATOM    741  HA  SER A  46      55.933  12.755  39.969  1.00 46.50           H
ATOM    742  HB2 SER A  46      56.683  13.300  42.272  1.00 37.52           H
ATOM    743  HB3 SER A  46      56.341  15.014  41.956  1.00 37.52           H
ATOM    744  HG  SER A  46      54.502  12.904  42.048  1.00 49.94           H
ATOM    745  N   SER A  47      55.778  16.039  39.358  1.00 32.96           N
ATOM    746  CA  SER A  47      55.075  17.074  38.606  1.00 34.59           C
ATOM    747  C   SER A  47      55.214  16.861  37.088  1.00 28.77           C
ATOM    748  O   SER A  47      54.317  17.253  36.335  1.00 29.30           O
ATOM    749  CB  SER A  47      55.614  18.470  38.969  1.00 40.94           C
ATOM    750  OG  SER A  47      55.763  18.634  40.364  1.00 59.74           O
ATOM    751  H   SER A  47      56.608  16.310  39.869  1.00 39.40           H
ATOM    752  HA  SER A  47      54.021  17.021  38.864  1.00 41.36           H
ATOM    753  HB2 SER A  47      56.584  18.618  38.494  1.00 48.97           H
ATOM    754  HB3 SER A  47      54.923  19.228  38.599  1.00 48.97           H
ATOM    755  HG  SER A  47      54.923  18.468  40.800  1.00 71.54           H
ATOM    756  N   ALA A  48      56.355  16.302  36.652  1.00 26.02           N
ATOM    757  CA  ALA A  48      56.663  16.044  35.256  1.00 32.90           C
ATOM    758  C   ALA A  48      55.800  14.903  34.723  1.00 32.10           C
ATOM    759  O   ALA A  48      55.269  15.003  33.622  1.00 30.41           O
ATOM    760  CB  ALA A  48      58.157  15.752  35.087  1.00 35.70           C
ATOM    761  H   ALA A  48      57.039  16.000  37.334  1.00 31.07           H
ATOM    762  HA  ALA A  48      56.432  16.943  34.685  1.00 39.33           H
ATOM    763  HB1 ALA A  48      58.400  15.690  34.026  1.00 42.68           H
ATOM    764  HB2 ALA A  48      58.741  16.548  35.547  1.00 42.68           H
ATOM    765  HB3 ALA A  48      58.418  14.807  35.559  1.00 42.68           H
ATOM    766  N   LEU A  49      55.625  13.840  35.511  1.00 29.90           N
ATOM    767  CA  LEU A  49      54.767  12.723  35.149  1.00 29.67           C
ATOM    768  C   LEU A  49      53.317  13.186  35.041  1.00 25.82           C
ATOM    769  O   LEU A  49      52.655  12.837  34.069  1.00 29.37           O
ATOM    770  CB  LEU A  49      54.978  11.574  36.145  1.00 37.67           C
ATOM    771  CG  LEU A  49      56.413  10.971  36.078  1.00 38.99           C
ATOM    772  CD1 LEU A  49      56.516   9.884  37.145  1.00 43.12           C
ATOM    773  CD2 LEU A  49      56.830  10.351  34.735  1.00 31.90           C
ATOM    774  H   LEU A  49      56.077  13.819  36.416  1.00 35.73           H
ATOM    775  HA  LEU A  49      55.057  12.374  34.160  1.00 35.46           H
ATOM    776  HB2 LEU A  49      54.792  11.950  37.152  1.00 45.05           H
ATOM    777  HB3 LEU A  49      54.246  10.794  35.946  1.00 45.05           H
ATOM    778  HG  LEU A  49      57.148  11.734  36.308  1.00 46.64           H
ATOM    779 HD11 LEU A  49      57.540   9.511  37.180  1.00 51.60           H
ATOM    780 HD12 LEU A  49      56.251  10.306  38.114  1.00 51.60           H
ATOM    781 HD13 LEU A  49      55.846   9.056  36.915  1.00 51.60           H
ATOM    782 HD21 LEU A  49      57.853   9.979  34.804  1.00 38.12           H
ATOM    783 HD22 LEU A  49      56.173   9.523  34.479  1.00 38.12           H
ATOM    784 HD23 LEU A  49      56.802  11.097  33.944  1.00 38.12           H
ATOM    785  N   ARG A  50      52.848  14.025  35.971  1.00 32.75           N
ATOM    786  CA  ARG A  50      51.522  14.636  35.898  1.00 32.05           C
ATOM    787  C   ARG A  50      51.359  15.449  34.624  1.00 29.38           C
ATOM    788  O   ARG A  50      50.358  15.288  33.925  1.00 31.73           O
ATOM    789  CB  ARG A  50      51.257  15.502  37.133  1.00 32.31           C
ATOM    790  CG  ARG A  50      49.788  15.921  37.193  1.00 31.43           C
ATOM    791  CD  ARG A  50      49.549  17.031  38.214  1.00 41.08           C
ATOM    792  NE  ARG A  50      49.956  16.660  39.570  1.00 46.83           N
ATOM    793  CZ  ARG A  50      51.029  17.054  40.267  1.00 56.11           C
ATOM    794  NH1 ARG A  50      51.871  17.970  39.815  1.00 52.57           N
ATOM    795  NH2 ARG A  50      51.273  16.523  41.462  1.00 59.17           N1+
ATOM    796  H   ARG A  50      53.442  14.274  36.753  1.00 39.15           H
ATOM    797  HA  ARG A  50      50.785  13.832  35.883  1.00 38.31           H
ATOM    798  HB2 ARG A  50      51.474  14.902  38.017  1.00 38.62           H
ATOM    799  HB3 ARG A  50      51.904  16.378  37.141  1.00 38.62           H
ATOM    800  HG2 ARG A  50      49.468  16.304  36.227  1.00 37.56           H
ATOM    801  HG3 ARG A  50      49.171  15.055  37.432  1.00 37.56           H
ATOM    802  HD2 ARG A  50      50.042  17.949  37.891  1.00 49.15           H
ATOM    803  HD3 ARG A  50      48.474  17.184  38.243  1.00 49.15           H
ATOM    804  HE  ARG A  50      49.367  15.971  40.015  1.00 56.05           H
ATOM    805 HH11 ARG A  50      51.712  18.404  38.918  1.00 62.93           H
ATOM    806 HH12 ARG A  50      52.662  18.243  40.378  1.00 62.93           H
ATOM    807 HH21 ARG A  50      50.651  15.824  41.839  1.00 70.85           H
ATOM    808 HH22 ARG A  50      52.081  16.817  41.991  1.00 70.85           H
ATOM    809  N   GLU A  51      52.345  16.292  34.321  1.00 24.07           N
ATOM    810  CA  GLU A  51      52.305  17.111  33.134  1.00 26.53           C
ATOM    811  C   GLU A  51      52.189  16.228  31.885  1.00 28.45           C
ATOM    812  O   GLU A  51      51.317  16.497  31.066  1.00 27.16           O
ATOM    813  CB  GLU A  51      53.498  18.108  33.055  1.00 33.33           C
ATOM    814  CG  GLU A  51      53.266  18.965  31.803  1.00 28.43           C
ATOM    815  CD  GLU A  51      54.047  20.275  31.673  1.00 36.78           C
ATOM    816  OE1 GLU A  51      53.448  21.286  31.239  1.00 35.79           O
ATOM    817  OE2 GLU A  51      55.267  20.250  31.913  1.00 42.21           O1-
ATOM    818  H   GLU A  51      53.132  16.381  34.946  1.00 28.73           H
ATOM    819  HA  GLU A  51      51.395  17.707  33.212  1.00 31.68           H
ATOM    820  HB2 GLU A  51      53.517  18.747  33.940  1.00 39.84           H
ATOM    821  HB3 GLU A  51      54.444  17.572  32.966  1.00 39.84           H
ATOM    822  HG2 GLU A  51      53.543  18.350  30.947  1.00 33.96           H
ATOM    823  HG3 GLU A  51      52.207  19.190  31.746  1.00 33.96           H
ATOM    824  N   ILE A  52      53.030  15.174  31.759  1.00 27.00           N
ATOM    825  CA  ILE A  52      52.997  14.204  30.660  1.00 30.53           C
ATOM    826  C   ILE A  52      51.608  13.557  30.536  1.00 31.56           C
ATOM    827  O   ILE A  52      51.080  13.468  29.427  1.00 34.11           O
ATOM    828  CB  ILE A  52      54.120  13.139  30.802  1.00 29.51           C
ATOM    829  CG1 ILE A  52      55.527  13.753  30.681  1.00 30.17           C
ATOM    830  CG2 ILE A  52      53.973  12.005  29.767  1.00 26.65           C
ATOM    831  CD1 ILE A  52      56.591  12.847  31.328  1.00 35.89           C
ATOM    832  H   ILE A  52      53.716  15.017  32.484  1.00 32.25           H
ATOM    833  HA  ILE A  52      53.175  14.752  29.737  1.00 36.48           H
ATOM    834  HB  ILE A  52      54.030  12.691  31.792  1.00 35.26           H
ATOM    835 HG12 ILE A  52      55.765  13.928  29.633  1.00 36.05           H
ATOM    836 HG13 ILE A  52      55.559  14.719  31.175  1.00 36.05           H
ATOM    837 HG21 ILE A  52      54.769  11.272  29.874  1.00 31.82           H
ATOM    838 HG22 ILE A  52      53.034  11.478  29.912  1.00 31.82           H
ATOM    839 HG23 ILE A  52      53.999  12.411  28.756  1.00 31.82           H
ATOM    840 HD11 ILE A  52      57.575  13.292  31.227  1.00 42.91           H
ATOM    841 HD12 ILE A  52      56.374  12.735  32.387  1.00 42.91           H
ATOM    842 HD13 ILE A  52      56.611  11.864  30.863  1.00 42.91           H
ATOM    843  N   CYS A  53      51.023  13.098  31.651  1.00 31.78           N
ATOM    844  CA  CYS A  53      49.714  12.455  31.681  1.00 27.80           C
ATOM    845  C   CYS A  53      48.616  13.340  31.112  1.00 27.10           C
ATOM    846  O   CYS A  53      47.793  12.872  30.329  1.00 25.86           O
ATOM    847  CB  CYS A  53      49.295  12.073  33.103  1.00 40.96           C
ATOM    848  SG  CYS A  53      50.122  10.617  33.667  1.00 44.64           S
ATOM    849  H   CYS A  53      51.507  13.209  32.530  1.00 37.98           H
ATOM    850  HA  CYS A  53      49.780  11.559  31.062  1.00 33.20           H
ATOM    851  HB2 CYS A  53      49.538  12.880  33.788  1.00 49.00           H
ATOM    852  HB3 CYS A  53      48.226  11.878  33.106  1.00 49.00           H
ATOM    853  HG  CYS A  53      51.234  11.271  33.924  1.00 53.41           H
ATOM    854  N   LEU A  54      48.589  14.605  31.556  1.00 23.67           N
ATOM    855  CA  LEU A  54      47.569  15.557  31.146  1.00 24.88           C
ATOM    856  C   LEU A  54      47.769  15.953  29.678  1.00 24.13           C
ATOM    857  O   LEU A  54      46.814  15.933  28.915  1.00 27.56           O
ATOM    858  CB  LEU A  54      47.541  16.750  32.105  1.00 25.66           C
ATOM    859  CG  LEU A  54      47.149  16.376  33.556  1.00 22.75           C
ATOM    860  CD1 LEU A  54      47.420  17.561  34.491  1.00 28.31           C
ATOM    861  CD2 LEU A  54      45.687  15.916  33.677  1.00 31.79           C
ATOM    862  H   LEU A  54      49.311  14.921  32.194  1.00 28.26           H
ATOM    863  HA  LEU A  54      46.602  15.058  31.216  1.00 29.70           H
ATOM    864  HB2 LEU A  54      48.532  17.204  32.104  1.00 30.63           H
ATOM    865  HB3 LEU A  54      46.834  17.488  31.728  1.00 30.63           H
ATOM    866  HG  LEU A  54      47.764  15.546  33.899  1.00 27.15           H
ATOM    867 HD11 LEU A  54      47.216  17.277  35.524  1.00 33.82           H
ATOM    868 HD12 LEU A  54      48.466  17.863  34.413  1.00 33.82           H
ATOM    869 HD13 LEU A  54      46.781  18.402  34.216  1.00 33.82           H
ATOM    870 HD21 LEU A  54      45.468  15.652  34.710  1.00 37.99           H
ATOM    871 HD22 LEU A  54      45.018  16.719  33.366  1.00 37.99           H
ATOM    872 HD23 LEU A  54      45.505  15.040  33.057  1.00 37.99           H
ATOM    873  N   LEU A  55      48.990  16.315  29.269  1.00 29.56           N
ATOM    874  CA  LEU A  55      49.260  16.831  27.928  1.00 31.21           C
ATOM    875  C   LEU A  55      49.112  15.796  26.826  1.00 30.70           C
ATOM    876  O   LEU A  55      48.745  16.191  25.724  1.00 36.08           O
ATOM    877  CB  LEU A  55      50.628  17.521  27.884  1.00 32.11           C
ATOM    878  CG  LEU A  55      50.632  19.062  27.949  1.00 32.62           C
ATOM    879  CD1 LEU A  55      49.408  19.781  28.517  1.00 34.46           C
ATOM    880  CD2 LEU A  55      51.828  19.526  28.755  1.00 33.69           C
ATOM    881  H   LEU A  55      49.756  16.292  29.929  1.00 35.32           H
ATOM    882  HA  LEU A  55      48.488  17.563  27.713  1.00 37.30           H
ATOM    883  HB2 LEU A  55      51.233  17.120  28.693  1.00 38.38           H
ATOM    884  HB3 LEU A  55      51.143  17.233  26.968  1.00 38.38           H
ATOM    885  HG  LEU A  55      50.772  19.436  26.934  1.00 38.99           H
ATOM    886 HD11 LEU A  55      49.606  20.851  28.536  1.00 41.20           H
ATOM    887 HD12 LEU A  55      48.545  19.634  27.872  1.00 41.20           H
ATOM    888 HD13 LEU A  55      49.192  19.429  29.526  1.00 41.20           H
ATOM    889 HD21 LEU A  55      51.995  20.592  28.595  1.00 40.27           H
ATOM    890 HD22 LEU A  55      51.595  19.356  29.795  1.00 40.27           H
ATOM    891 HD23 LEU A  55      52.726  18.971  28.479  1.00 40.27           H
ATOM    892  N   LYS A  56      49.316  14.502  27.121  1.00 36.43           N
ATOM    893  CA  LYS A  56      48.934  13.406  26.226  1.00 29.56           C
ATOM    894  C   LYS A  56      47.461  13.437  25.855  1.00 23.07           C
ATOM    895  O   LYS A  56      47.124  13.026  24.755  1.00 30.26           O
ATOM    896  CB  LYS A  56      49.301  12.044  26.831  1.00 29.67           C
ATOM    897  CG  LYS A  56      50.790  11.779  26.626  1.00 34.74           C
ATOM    898  CD  LYS A  56      51.284  10.646  27.536  1.00 37.47           C
ATOM    899  CE  LYS A  56      50.775   9.283  27.085  1.00 44.97           C
ATOM    900  NZ  LYS A  56      51.414   8.814  25.839  1.00 56.23           N1+
ATOM    901  H   LYS A  56      49.628  14.257  28.052  1.00 43.56           H
ATOM    902  HA  LYS A  56      49.472  13.520  25.285  1.00 35.32           H
ATOM    903  HB2 LYS A  56      49.013  11.993  27.882  1.00 35.45           H
ATOM    904  HB3 LYS A  56      48.757  11.265  26.294  1.00 35.45           H
ATOM    905  HG2 LYS A  56      50.971  11.543  25.577  1.00 41.54           H
ATOM    906  HG3 LYS A  56      51.361  12.675  26.868  1.00 41.54           H
ATOM    907  HD2 LYS A  56      52.374  10.639  27.549  1.00 44.81           H
ATOM    908  HD3 LYS A  56      50.933  10.821  28.553  1.00 44.81           H
ATOM    909  HE2 LYS A  56      50.913   8.546  27.877  1.00 53.81           H
ATOM    910  HE3 LYS A  56      49.706   9.389  26.904  1.00 53.81           H
ATOM    911  HZ1 LYS A  56      51.209   7.831  25.709  1.00 67.32           H
ATOM    912  HZ2 LYS A  56      51.042   9.322  25.050  1.00 67.32           H
ATOM    913  HZ3 LYS A  56      52.416   8.939  25.890  1.00 67.32           H
ATOM    914  N   GLU A  57      46.621  13.960  26.745  1.00 27.00           N
ATOM    915  CA  GLU A  57      45.177  14.018  26.616  1.00 29.07           C
ATOM    916  C   GLU A  57      44.651  15.426  26.244  1.00 29.34           C
ATOM    917  O   GLU A  57      43.442  15.601  26.104  1.00 28.16           O
ATOM    918  CB  GLU A  57      44.544  13.502  27.925  1.00 33.31           C
ATOM    919  CG  GLU A  57      45.017  12.083  28.300  1.00 35.91           C
ATOM    920  CD  GLU A  57      44.692  11.048  27.224  1.00 40.23           C
ATOM    921  OE1 GLU A  57      43.585  11.147  26.649  1.00 49.32           O
ATOM    922  OE2 GLU A  57      45.567  10.186  26.984  1.00 39.19           O1-
ATOM    923  H   GLU A  57      47.002  14.299  27.616  1.00 32.24           H
ATOM    924  HA  GLU A  57      44.875  13.343  25.817  1.00 34.73           H
ATOM    925  HB2 GLU A  57      44.795  14.178  28.742  1.00 39.82           H
ATOM    926  HB3 GLU A  57      43.459  13.497  27.819  1.00 39.82           H
ATOM    927  HG2 GLU A  57      46.078  12.057  28.543  1.00 42.94           H
ATOM    928  HG3 GLU A  57      44.468  11.794  29.196  1.00 42.94           H
ATOM    929  N   LEU A  58      45.528  16.433  26.097  1.00 26.38           N
ATOM    930  CA  LEU A  58      45.152  17.814  25.805  1.00 21.68           C
ATOM    931  C   LEU A  58      45.824  18.286  24.512  1.00 29.00           C
ATOM    932  O   LEU A  58      46.840  18.982  24.534  1.00 30.91           O
ATOM    933  CB  LEU A  58      45.474  18.704  27.008  1.00 23.76           C
ATOM    934  CG  LEU A  58      44.637  18.434  28.274  1.00 26.54           C
ATOM    935  CD1 LEU A  58      45.217  19.292  29.401  1.00 29.26           C
ATOM    936  CD2 LEU A  58      43.146  18.759  28.076  1.00 37.60           C
ATOM    937  H   LEU A  58      46.511  16.241  26.226  1.00 31.50           H
ATOM    938  HA  LEU A  58      44.083  17.852  25.640  1.00 25.86           H
ATOM    939  HB2 LEU A  58      46.525  18.561  27.253  1.00 28.36           H
ATOM    940  HB3 LEU A  58      45.340  19.744  26.716  1.00 28.36           H
ATOM    941  HG  LEU A  58      44.719  17.385  28.550  1.00 31.70           H
ATOM    942 HD11 LEU A  58      44.639  19.127  30.305  1.00 34.96           H
ATOM    943 HD12 LEU A  58      46.257  19.014  29.590  1.00 34.96           H
ATOM    944 HD13 LEU A  58      45.166  20.349  29.134  1.00 34.96           H
ATOM    945 HD21 LEU A  58      42.612  18.635  29.018  1.00 44.97           H
ATOM    946 HD22 LEU A  58      43.025  19.787  27.736  1.00 44.97           H
ATOM    947 HD23 LEU A  58      42.706  18.083  27.344  1.00 44.97           H
ATOM    948  N   LYS A  59      45.212  17.903  23.384  1.00 28.63           N
ATOM    949  CA  LYS A  59      45.685  18.173  22.033  1.00 26.79           C
ATOM    950  C   LYS A  59      44.764  19.227  21.435  1.00 21.46           C
ATOM    951  O   LYS A  59      43.628  18.929  21.081  1.00 28.13           O
ATOM    952  CB  LYS A  59      45.682  16.890  21.185  1.00 31.75           C
ATOM    953  CG  LYS A  59      46.416  15.674  21.800  1.00 34.91           C
ATOM    954  CD  LYS A  59      47.812  15.415  21.259  1.00 40.26           C
ATOM    955  CE  LYS A  59      48.336  14.031  21.685  1.00 46.50           C
ATOM    956  NZ  LYS A  59      47.788  12.927  20.872  1.00 37.61           N1+
ATOM    957  H   LYS A  59      44.375  17.340  23.464  1.00 34.20           H
ATOM    958  HA  LYS A  59      46.704  18.552  22.079  1.00 32.00           H
ATOM    959  HB2 LYS A  59      44.649  16.583  21.020  1.00 37.95           H
ATOM    960  HB3 LYS A  59      46.100  17.125  20.208  1.00 37.95           H
ATOM    961  HG2 LYS A  59      46.465  15.746  22.887  1.00 41.74           H
ATOM    962  HG3 LYS A  59      45.816  14.795  21.568  1.00 41.74           H
ATOM    963  HD2 LYS A  59      47.798  15.478  20.172  1.00 48.16           H
ATOM    964  HD3 LYS A  59      48.481  16.180  21.650  1.00 48.16           H
ATOM    965  HE2 LYS A  59      49.423  14.026  21.599  1.00 55.65           H
ATOM    966  HE3 LYS A  59      48.080  13.860  22.732  1.00 55.65           H
ATOM    967  HZ1 LYS A  59      48.104  12.043  21.248  1.00 44.98           H
ATOM    968  HZ2 LYS A  59      46.779  12.949  20.899  1.00 44.98           H
ATOM    969  HZ3 LYS A  59      48.110  13.006  19.919  1.00 44.98           H
ATOM    970  N   HIS A  60      45.254  20.472  21.382  1.00 33.13           N
ATOM    971  CA  HIS A  60      44.506  21.659  20.952  1.00 31.29           C
ATOM    972  C   HIS A  60      45.518  22.728  20.544  1.00 22.76           C
ATOM    973  O   HIS A  60      46.600  22.832  21.126  1.00 29.45           O
ATOM    974  CB  HIS A  60      43.566  22.141  22.066  1.00 29.48           C
ATOM    975  CG  HIS A  60      42.602  23.234  21.653  1.00 23.54           C
ATOM    976  ND1 HIS A  60      42.912  24.588  21.559  1.00 26.96           N
ATOM    977  CD2 HIS A  60      41.305  23.054  21.256  1.00 32.97           C
ATOM    978  CE1 HIS A  60      41.794  25.189  21.121  1.00 34.92           C
ATOM    979  NE2 HIS A  60      40.816  24.290  20.923  1.00 32.17           N
ATOM    980  H   HIS A  60      46.191  20.628  21.724  1.00 39.61           H
ATOM    981  HA  HIS A  60      43.896  21.406  20.083  1.00 37.40           H
ATOM    982  HB2 HIS A  60      44.175  22.516  22.886  1.00 35.22           H
ATOM    983  HB3 HIS A  60      42.982  21.293  22.425  1.00 35.22           H
ATOM    984  HD2 HIS A  60      40.779  22.114  21.185  1.00 39.41           H
ATOM    985  HE1 HIS A  60      41.691  26.249  20.959  1.00 41.75           H
ATOM    986  HE2 HIS A  60      39.867  24.498  20.637  1.00 38.46           H
ATOM    987  N   LYS A  61      45.180  23.511  19.519  1.00 27.00           N
ATOM    988  CA  LYS A  61      46.094  24.525  18.989  1.00 30.83           C
ATOM    989  C   LYS A  61      46.485  25.603  20.009  1.00 25.37           C
ATOM    990  O   LYS A  61      47.562  26.166  19.886  1.00 31.52           O
ATOM    991  CB  LYS A  61      45.545  25.096  17.673  1.00 36.29           C
ATOM    992  CG  LYS A  61      44.258  25.911  17.831  1.00 40.81           C
ATOM    993  CD  LYS A  61      43.277  25.688  16.666  1.00 61.40           C
ATOM    994  CE  LYS A  61      41.832  25.835  17.149  1.00 56.33           C
ATOM    995  NZ  LYS A  61      41.552  27.209  17.616  1.00 71.75           N1+
ATOM    996  H   LYS A  61      44.280  23.391  19.073  1.00 32.25           H
ATOM    997  HA  LYS A  61      47.023  24.013  18.731  1.00 36.84           H
ATOM    998  HB2 LYS A  61      46.305  25.750  17.240  1.00 43.39           H
ATOM    999  HB3 LYS A  61      45.397  24.267  16.980  1.00 43.39           H
ATOM   1000  HG2 LYS A  61      43.756  25.628  18.756  1.00 48.82           H
ATOM   1001  HG3 LYS A  61      44.521  26.967  17.901  1.00 48.82           H
ATOM   1002  HD2 LYS A  61      43.473  26.429  15.888  1.00 73.53           H
ATOM   1003  HD3 LYS A  61      43.400  24.698  16.226  1.00 73.53           H
ATOM   1004  HE2 LYS A  61      41.184  25.615  16.299  1.00 67.44           H
ATOM   1005  HE3 LYS A  61      41.616  25.114  17.939  1.00 67.44           H
ATOM   1006  HZ1 LYS A  61      40.721  27.207  18.189  1.00 85.94           H
ATOM   1007  HZ2 LYS A  61      42.335  27.553  18.157  1.00 85.94           H
ATOM   1008  HZ3 LYS A  61      41.407  27.810  16.817  1.00 85.94           H
ATOM   1009  N   ASN A  62      45.647  25.875  21.018  1.00 29.52           N
ATOM   1010  CA  ASN A  62      45.909  26.866  22.062  1.00 22.79           C
ATOM   1011  C   ASN A  62      46.371  26.259  23.385  1.00 28.11           C
ATOM   1012  O   ASN A  62      46.351  26.937  24.415  1.00 25.65           O
ATOM   1013  CB  ASN A  62      44.693  27.780  22.262  1.00 31.37           C
ATOM   1014  CG  ASN A  62      44.246  28.438  20.966  1.00 30.26           C
ATOM   1015  OD1 ASN A  62      43.169  28.159  20.459  1.00 27.76           O
ATOM   1016  ND2 ASN A  62      45.106  29.263  20.388  1.00 29.88           N
ATOM   1017  H   ASN A  62      44.783  25.356  21.080  1.00 35.27           H
ATOM   1018  HA  ASN A  62      46.726  27.499  21.724  1.00 27.20           H
ATOM   1019  HB2 ASN A  62      43.869  27.188  22.660  1.00 37.49           H
ATOM   1020  HB3 ASN A  62      44.953  28.565  22.974  1.00 37.49           H
ATOM   1021 HD21 ASN A  62      44.860  29.732  19.530  1.00 35.71           H
ATOM   1022 HD22 ASN A  62      45.995  29.452  20.830  1.00 35.71           H
ATOM   1023  N   ILE A  63      46.850  25.012  23.340  1.00 25.94           N
ATOM   1024  CA  ILE A  63      47.558  24.355  24.428  1.00 27.50           C
ATOM   1025  C   ILE A  63      48.899  23.899  23.862  1.00 32.83           C
ATOM   1026  O   ILE A  63      48.955  23.293  22.797  1.00 30.64           O
ATOM   1027  CB  ILE A  63      46.736  23.184  25.009  1.00 22.89           C
ATOM   1028  CG1 ILE A  63      45.399  23.685  25.615  1.00 22.00           C
ATOM   1029  CG2 ILE A  63      47.564  22.425  26.072  1.00 20.76           C
ATOM   1030  CD1 ILE A  63      44.382  22.574  25.895  1.00 21.15           C
ATOM   1031  H   ILE A  63      46.830  24.525  22.454  1.00 30.97           H
ATOM   1032  HA  ILE A  63      47.746  25.073  25.227  1.00 32.85           H
ATOM   1033  HB  ILE A  63      46.520  22.498  24.190  1.00 27.32           H
ATOM   1034 HG12 ILE A  63      45.611  24.213  26.546  1.00 26.25           H
ATOM   1035 HG13 ILE A  63      44.915  24.387  24.938  1.00 26.25           H
ATOM   1036 HG21 ILE A  63      46.966  21.646  26.542  1.00 24.76           H
ATOM   1037 HG22 ILE A  63      48.422  21.949  25.606  1.00 24.76           H
ATOM   1038 HG23 ILE A  63      47.912  23.115  26.837  1.00 24.76           H
ATOM   1039 HD11 ILE A  63      43.431  23.018  26.167  1.00 25.22           H
ATOM   1040 HD12 ILE A  63      44.236  21.952  25.016  1.00 25.22           H
ATOM   1041 HD13 ILE A  63      44.719  21.952  26.721  1.00 25.22           H
ATOM   1042  N   VAL A  64      49.981  24.192  24.575  1.00 27.22           N
ATOM   1043  CA  VAL A  64      51.308  23.773  24.155  1.00 26.24           C
ATOM   1044  C   VAL A  64      51.334  22.231  24.042  1.00 29.97           C
ATOM   1045  O   VAL A  64      50.855  21.472  24.870  1.00 30.45           O
ATOM   1046  CB  VAL A  64      52.442  24.247  25.102  1.00 28.54           C
ATOM   1047  CG1 VAL A  64      52.490  23.404  26.384  1.00 38.24           C
ATOM   1048  CG2 VAL A  64      53.783  24.228  24.353  1.00 31.84           C
ATOM   1049  H   VAL A  64      49.843  24.547  25.485  1.00 32.52           H
ATOM   1050  HA  VAL A  64      51.507  24.201  23.107  1.00 31.33           H
ATOM   1051  HB  VAL A  64      52.214  25.310  25.376  1.00 34.09           H
ATOM   1052 HG11 VAL A  64      53.244  23.760  27.095  1.00 45.74           H
ATOM   1053 HG12 VAL A  64      51.502  23.413  26.873  1.00 45.74           H
ATOM   1054 HG13 VAL A  64      52.681  22.344  26.164  1.00 45.74           H
ATOM   1055 HG21 VAL A  64      54.617  24.577  24.979  1.00 38.06           H
ATOM   1056 HG22 VAL A  64      54.035  23.238  23.955  1.00 38.06           H
ATOM   1057 HG23 VAL A  64      53.738  24.885  23.462  1.00 38.06           H
ATOM   1058  N   ARG A  65      51.889  21.843  22.898  1.00 24.95           N
ATOM   1059  CA  ARG A  65      51.904  20.517  22.338  1.00 25.44           C
ATOM   1060  C   ARG A  65      53.155  19.757  22.760  1.00 26.57           C
ATOM   1061  O   ARG A  65      54.269  20.091  22.369  1.00 28.32           O
ATOM   1062  CB  ARG A  65      51.788  20.609  20.815  1.00 27.03           C
ATOM   1063  CG  ARG A  65      51.421  19.242  20.223  1.00 38.62           C
ATOM   1064  CD  ARG A  65      50.016  18.821  20.696  1.00 35.66           C
ATOM   1065  NE  ARG A  65      49.331  18.002  19.703  1.00 52.44           N
ATOM   1066  CZ  ARG A  65      48.304  18.388  18.950  1.00 36.95           C
ATOM   1067  NH1 ARG A  65      47.675  19.547  19.139  1.00 40.14           N
ATOM   1068  NH2 ARG A  65      47.895  17.582  17.980  1.00 48.54           N1+
ATOM   1069  H   ARG A  65      52.236  22.576  22.291  1.00 29.78           H
ATOM   1070  HA  ARG A  65      51.024  20.011  22.726  1.00 30.37           H
ATOM   1071  HB2 ARG A  65      50.996  21.312  20.556  1.00 32.29           H
ATOM   1072  HB3 ARG A  65      52.716  20.977  20.377  1.00 32.29           H
ATOM   1073  HG2 ARG A  65      51.437  19.323  19.135  1.00 46.19           H
ATOM   1074  HG3 ARG A  65      52.152  18.492  20.525  1.00 46.19           H
ATOM   1075  HD2 ARG A  65      50.051  18.288  21.646  1.00 42.64           H
ATOM   1076  HD3 ARG A  65      49.453  19.738  20.832  1.00 42.64           H
ATOM   1077  HE  ARG A  65      49.771  17.125  19.470  1.00 62.77           H
ATOM   1078 HH11 ARG A  65      47.975  20.169  19.874  1.00 48.01           H
ATOM   1079 HH12 ARG A  65      46.908  19.805  18.535  1.00 48.01           H
ATOM   1080 HH21 ARG A  65      48.357  16.703  17.811  1.00 58.09           H
ATOM   1081 HH22 ARG A  65      47.121  17.871  17.395  1.00 58.09           H
ATOM   1082  N   LEU A  66      52.915  18.705  23.533  1.00 27.02           N
ATOM   1083  CA  LEU A  66      53.908  17.702  23.877  1.00 19.95           C
ATOM   1084  C   LEU A  66      53.965  16.689  22.725  1.00 25.54           C
ATOM   1085  O   LEU A  66      52.987  15.987  22.471  1.00 27.68           O
ATOM   1086  CB  LEU A  66      53.485  17.064  25.209  1.00 27.07           C
ATOM   1087  CG  LEU A  66      54.381  15.901  25.668  1.00 27.95           C
ATOM   1088  CD1 LEU A  66      55.764  16.415  26.092  1.00 22.30           C
ATOM   1089  CD2 LEU A  66      53.710  15.177  26.845  1.00 30.35           C
ATOM   1090  H   LEU A  66      51.959  18.525  23.806  1.00 32.27           H
ATOM   1091  HA  LEU A  66      54.880  18.176  24.006  1.00 23.78           H
ATOM   1092  HB2 LEU A  66      53.454  17.830  25.986  1.00 32.33           H
ATOM   1093  HB3 LEU A  66      52.473  16.676  25.080  1.00 32.33           H
ATOM   1094  HG  LEU A  66      54.509  15.182  24.859  1.00 33.39           H
ATOM   1095 HD11 LEU A  66      56.387  15.570  26.383  1.00 26.60           H
ATOM   1096 HD12 LEU A  66      56.252  16.931  25.271  1.00 26.60           H
ATOM   1097 HD13 LEU A  66      55.667  17.096  26.937  1.00 26.60           H
ATOM   1098 HD21 LEU A  66      54.328  14.332  27.152  1.00 36.26           H
ATOM   1099 HD22 LEU A  66      53.589  15.860  27.687  1.00 36.26           H
ATOM   1100 HD23 LEU A  66      52.730  14.803  26.548  1.00 36.26           H
ATOM   1101  N   HIS A  67      55.106  16.618  22.041  1.00 23.85           N
ATOM   1102  CA  HIS A  67      55.362  15.692  20.949  1.00 31.03           C
ATOM   1103  C   HIS A  67      55.890  14.323  21.379  1.00 31.99           C
ATOM   1104  O   HIS A  67      55.532  13.342  20.737  1.00 33.05           O
ATOM   1105  CB  HIS A  67      56.355  16.299  19.961  1.00 27.57           C
ATOM   1106  CG  HIS A  67      55.824  17.519  19.273  1.00 31.63           C
ATOM   1107  ND1 HIS A  67      54.572  17.620  18.660  1.00 26.76           N
ATOM   1108  CD2 HIS A  67      56.533  18.662  19.070  1.00 21.08           C
ATOM   1109  CE1 HIS A  67      54.575  18.824  18.068  1.00 29.44           C
ATOM   1110  NE2 HIS A  67      55.734  19.465  18.304  1.00 27.85           N
ATOM   1111  H   HIS A  67      55.856  17.242  22.290  1.00 28.47           H
ATOM   1112  HA  HIS A  67      54.425  15.527  20.417  1.00 37.08           H
ATOM   1113  HB2 HIS A  67      56.577  15.562  19.188  1.00 32.93           H
ATOM   1114  HB3 HIS A  67      57.284  16.539  20.479  1.00 32.93           H
ATOM   1115  HD2 HIS A  67      57.545  18.864  19.387  1.00 25.14           H
ATOM   1116  HE1 HIS A  67      53.817  19.174  17.382  1.00 35.18           H
ATOM   1117  HE2 HIS A  67      56.012  20.344  17.888  1.00 33.27           H
ATOM   1118  N   ASP A  68      56.785  14.259  22.374  1.00 29.88           N
ATOM   1119  CA  ASP A  68      57.457  13.016  22.732  1.00 36.65           C
ATOM   1120  C   ASP A  68      58.072  13.115  24.129  1.00 29.16           C
ATOM   1121  O   ASP A  68      58.243  14.202  24.684  1.00 32.87           O
ATOM   1122  CB  ASP A  68      58.566  12.694  21.712  1.00 28.10           C
ATOM   1123  CG  ASP A  68      58.910  11.200  21.619  1.00 35.72           C
ATOM   1124  OD1 ASP A  68      59.824  10.899  20.828  1.00 40.40           O
ATOM   1125  OD2 ASP A  68      58.272  10.379  22.315  1.00 34.83           O1-
ATOM   1126  H   ASP A  68      57.060  15.101  22.860  1.00 35.70           H
ATOM   1127  HA  ASP A  68      56.715  12.214  22.742  1.00 43.82           H
ATOM   1128  HB2 ASP A  68      58.293  13.034  20.713  1.00 33.57           H
ATOM   1129  HB3 ASP A  68      59.479  13.247  21.937  1.00 33.57           H
ATOM   1130  N   VAL A  69      58.380  11.952  24.708  1.00 28.81           N
ATOM   1131  CA  VAL A  69      59.092  11.819  25.965  1.00 33.41           C
ATOM   1132  C   VAL A  69      60.180  10.770  25.784  1.00 33.77           C
ATOM   1133  O   VAL A  69      59.934   9.662  25.311  1.00 31.05           O
ATOM   1134  CB  VAL A  69      58.162  11.470  27.139  1.00 38.12           C
ATOM   1135  CG1 VAL A  69      58.984  11.425  28.435  1.00 27.04           C
ATOM   1136  CG2 VAL A  69      57.046  12.509  27.313  1.00 31.96           C
ATOM   1137  H   VAL A  69      58.224  11.098  24.184  1.00 34.42           H
ATOM   1138  HA  VAL A  69      59.569  12.769  26.189  1.00 39.94           H
ATOM   1139  HB  VAL A  69      57.714  10.488  26.979  1.00 45.59           H
ATOM   1140 HG11 VAL A  69      58.330  11.209  29.277  1.00 32.29           H
ATOM   1141 HG12 VAL A  69      59.734  10.638  28.390  1.00 32.29           H
ATOM   1142 HG13 VAL A  69      59.476  12.383  28.604  1.00 32.29           H
ATOM   1143 HG21 VAL A  69      56.418  12.218  28.152  1.00 38.19           H
ATOM   1144 HG22 VAL A  69      57.472  13.495  27.504  1.00 38.19           H
ATOM   1145 HG23 VAL A  69      56.419  12.553  26.423  1.00 38.19           H
ATOM   1146  N   LEU A  70      61.386  11.165  26.172  1.00 29.99           N
ATOM   1147  CA  LEU A  70      62.605  10.398  26.048  1.00 38.71           C
ATOM   1148  C   LEU A  70      63.196  10.224  27.438  1.00 36.25           C
ATOM   1149  O   LEU A  70      63.222  11.148  28.245  1.00 34.01           O
ATOM   1150  CB  LEU A  70      63.557  11.121  25.084  1.00 44.54           C
ATOM   1151  CG  LEU A  70      62.938  11.241  23.670  1.00 40.93           C
ATOM   1152  CD1 LEU A  70      63.528  12.394  22.864  1.00 51.35           C
ATOM   1153  CD2 LEU A  70      63.055   9.933  22.887  1.00 51.62           C
ATOM   1154  H   LEU A  70      61.473  12.093  26.559  1.00 35.84           H
ATOM   1155  HA  LEU A  70      62.383   9.412  25.642  1.00 46.30           H
ATOM   1156  HB2 LEU A  70      63.746  12.117  25.484  1.00 53.30           H
ATOM   1157  HB3 LEU A  70      64.509  10.590  25.034  1.00 53.30           H
ATOM   1158  HG  LEU A  70      61.870  11.441  23.731  1.00 48.96           H
ATOM   1159 HD11 LEU A  70      62.831  12.622  22.058  1.00 61.47           H
ATOM   1160 HD12 LEU A  70      63.639  13.283  23.485  1.00 61.47           H
ATOM   1161 HD13 LEU A  70      64.485  12.114  22.435  1.00 61.47           H
ATOM   1162 HD21 LEU A  70      62.597  10.052  21.905  1.00 61.79           H
ATOM   1163 HD22 LEU A  70      64.102   9.656  22.766  1.00 61.79           H
ATOM   1164 HD23 LEU A  70      62.535   9.132  23.412  1.00 61.79           H
ATOM   1165  N   HIS A  71      63.658   9.012  27.707  1.00 42.47           N
ATOM   1166  CA  HIS A  71      64.333   8.626  28.931  1.00 49.25           C
ATOM   1167  C   HIS A  71      65.689   8.067  28.503  1.00 38.47           C
ATOM   1168  O   HIS A  71      65.741   7.025  27.853  1.00 35.20           O
ATOM   1169  CB  HIS A  71      63.461   7.610  29.671  1.00 46.42           C
ATOM   1170  CG  HIS A  71      64.096   7.075  30.925  1.00 39.40           C
ATOM   1171  ND1 HIS A  71      63.924   5.817  31.422  1.00 36.18           N
ATOM   1172  CD2 HIS A  71      65.005   7.700  31.733  1.00 42.83           C
ATOM   1173  CE1 HIS A  71      64.739   5.675  32.472  1.00 48.89           C
ATOM   1174  NE2 HIS A  71      65.354   6.831  32.759  1.00 44.67           N
ATOM   1175  H   HIS A  71      63.579   8.302  26.992  1.00 50.81           H
ATOM   1176  HA  HIS A  71      64.477   9.494  29.573  1.00 58.95           H
ATOM   1177  HB2 HIS A  71      63.237   6.770  29.011  1.00 55.55           H
ATOM   1178  HB3 HIS A  71      62.519   8.082  29.942  1.00 55.55           H
ATOM   1179  HD1 HIS A  71      63.397   5.071  30.983  1.00 43.26           H
ATOM   1180  HD2 HIS A  71      65.394   8.696  31.601  1.00 51.24           H
ATOM   1181  HE1 HIS A  71      64.950   4.728  32.945  1.00 58.51           H
ATOM   1182  N   SER A  72      66.768   8.811  28.780  1.00 49.46           N
ATOM   1183  CA  SER A  72      68.076   8.530  28.180  1.00 56.06           C
ATOM   1184  C   SER A  72      69.256   9.154  28.927  1.00 65.48           C
ATOM   1185  O   SER A  72      70.172   9.684  28.299  1.00 83.74           O
ATOM   1186  CB  SER A  72      68.092   8.848  26.672  1.00 62.43           C
ATOM   1187  OG  SER A  72      68.019  10.234  26.413  1.00 73.78           O
ATOM   1188  H   SER A  72      66.669   9.629  29.365  1.00 59.20           H
ATOM   1189  HA  SER A  72      68.226   7.454  28.266  1.00 67.12           H
ATOM   1190  HB2 SER A  72      69.019   8.464  26.247  1.00 74.76           H
ATOM   1191  HB3 SER A  72      67.260   8.353  26.170  1.00 74.76           H
ATOM   1192  HG  SER A  72      68.705  10.448  25.776  1.00 88.39           H
ATOM   1193  N   ASP A  73      69.280   8.947  30.245  1.00 62.13           N
ATOM   1194  CA  ASP A  73      70.490   8.643  31.015  1.00 67.39           C
ATOM   1195  C   ASP A  73      70.053   8.425  32.468  1.00 69.99           C
ATOM   1196  O   ASP A  73      69.746   7.318  32.906  1.00 76.13           O
ATOM   1197  CB  ASP A  73      71.654   9.673  30.886  1.00 74.20           C
ATOM   1198  CG  ASP A  73      71.278  11.145  31.119  1.00 67.39           C
ATOM   1199  OD1 ASP A  73      70.660  11.772  30.230  1.00 82.23           O
ATOM   1200  OD2 ASP A  73      71.622  11.648  32.210  1.00 62.13           O1-
ATOM   1201  H   ASP A  73      68.429   8.587  30.655  1.00 74.41           H
ATOM   1202  HA  ASP A  73      70.871   7.687  30.648  1.00 80.72           H
ATOM   1203  HB2 ASP A  73      72.418   9.382  31.608  1.00 88.88           H
ATOM   1204  HB3 ASP A  73      72.066   9.571  29.885  1.00 88.88           H
ATOM   1205  N   LYS A  74      69.973   9.555  33.161  1.00 56.33           N
ATOM   1206  CA  LYS A  74      69.405   9.855  34.450  1.00 51.61           C
ATOM   1207  C   LYS A  74      68.536  11.110  34.242  1.00 45.35           C
ATOM   1208  O   LYS A  74      68.402  11.923  35.153  1.00 43.56           O
ATOM   1209  CB  LYS A  74      70.578  10.129  35.409  1.00 59.46           C
ATOM   1210  CG  LYS A  74      71.517   8.919  35.653  1.00 67.15           C
ATOM   1211  CD  LYS A  74      71.401   8.361  37.084  1.00 68.69           C
ATOM   1212  CE  LYS A  74      72.702   7.727  37.574  1.00 66.86           C
ATOM   1213  NZ  LYS A  74      73.011   6.504  36.820  1.00 65.56           N1+
ATOM   1214  H   LYS A  74      70.271  10.380  32.667  1.00 67.44           H
ATOM   1215  HA  LYS A  74      68.786   9.036  34.821  1.00 61.78           H
ATOM   1216  HB2 LYS A  74      71.185  10.935  34.989  1.00 71.20           H
ATOM   1217  HB3 LYS A  74      70.172  10.483  36.358  1.00 71.20           H
ATOM   1218  HG2 LYS A  74      71.310   8.112  34.945  1.00 80.43           H
ATOM   1219  HG3 LYS A  74      72.547   9.252  35.494  1.00 80.43           H
ATOM   1220  HD2 LYS A  74      71.132   9.152  37.778  1.00 82.28           H
ATOM   1221  HD3 LYS A  74      70.619   7.599  37.101  1.00 82.28           H
ATOM   1222  HE2 LYS A  74      73.513   8.444  37.445  1.00 80.08           H
ATOM   1223  HE3 LYS A  74      72.606   7.495  38.633  1.00 80.08           H
ATOM   1224  HZ1 LYS A  74      73.869   6.098  37.144  1.00 78.52           H
ATOM   1225  HZ2 LYS A  74      72.269   5.836  36.936  1.00 78.52           H
ATOM   1226  HZ3 LYS A  74      73.098   6.714  35.841  1.00 78.52           H
ATOM   1227  N   LYS A  75      67.975  11.284  33.023  1.00 53.19           N
ATOM   1228  CA  LYS A  75      67.097  12.394  32.652  1.00 47.58           C
ATOM   1229  C   LYS A  75      65.884  11.937  31.844  1.00 32.57           C
ATOM   1230  O   LYS A  75      65.964  11.074  30.979  1.00 35.18           O
ATOM   1231  CB  LYS A  75      67.855  13.471  31.847  1.00 50.33           C
ATOM   1232  CG  LYS A  75      68.854  14.243  32.716  1.00 57.16           C
ATOM   1233  CD  LYS A  75      69.558  15.398  31.988  1.00 61.00           C
ATOM   1234  CE  LYS A  75      70.643  14.869  31.045  1.00 69.98           C
ATOM   1235  NZ  LYS A  75      71.765  15.822  30.918  1.00 77.07           N1+
ATOM   1236  H   LYS A  75      68.156  10.589  32.314  1.00 63.68           H
ATOM   1237  HA  LYS A  75      66.717  12.843  33.564  1.00 56.95           H
ATOM   1238  HB2 LYS A  75      68.354  13.016  30.992  1.00 60.24           H
ATOM   1239  HB3 LYS A  75      67.125  14.194  31.474  1.00 60.24           H
ATOM   1240  HG2 LYS A  75      68.321  14.659  33.569  1.00 68.44           H
ATOM   1241  HG3 LYS A  75      69.610  13.551  33.089  1.00 68.44           H
ATOM   1242  HD2 LYS A  75      68.828  15.959  31.403  1.00 73.04           H
ATOM   1243  HD3 LYS A  75      69.993  16.073  32.727  1.00 73.04           H
ATOM   1244  HE2 LYS A  75      71.022  13.926  31.440  1.00 83.82           H
ATOM   1245  HE3 LYS A  75      70.209  14.676  30.063  1.00 83.82           H
ATOM   1246  HZ1 LYS A  75      72.445  15.458  30.265  1.00 92.33           H
ATOM   1247  HZ2 LYS A  75      71.430  16.725  30.619  1.00 92.33           H
ATOM   1248  HZ3 LYS A  75      72.215  15.917  31.819  1.00 92.33           H
ATOM   1249  N   LEU A  76      64.776  12.627  32.096  1.00 30.48           N
ATOM   1250  CA  LEU A  76      63.578  12.703  31.275  1.00 41.16           C
ATOM   1251  C   LEU A  76      63.677  13.958  30.398  1.00 41.95           C
ATOM   1252  O   LEU A  76      63.994  15.036  30.893  1.00 37.82           O
ATOM   1253  CB  LEU A  76      62.367  12.835  32.220  1.00 40.70           C
ATOM   1254  CG  LEU A  76      61.256  11.791  32.042  1.00 43.02           C
ATOM   1255  CD1 LEU A  76      61.749  10.368  32.338  1.00 56.82           C
ATOM   1256  CD2 LEU A  76      60.127  12.144  33.023  1.00 42.54           C
ATOM   1257  H   LEU A  76      64.806  13.266  32.877  1.00 36.42           H
ATOM   1258  HA  LEU A  76      63.478  11.814  30.654  1.00 49.24           H
ATOM   1259  HB2 LEU A  76      62.706  12.803  33.257  1.00 48.68           H
ATOM   1260  HB3 LEU A  76      61.914  13.818  32.068  1.00 48.68           H
ATOM   1261  HG  LEU A  76      60.885  11.840  31.017  1.00 51.47           H
ATOM   1262 HD11 LEU A  76      60.903   9.685  32.362  1.00 68.03           H
ATOM   1263 HD12 LEU A  76      62.454  10.040  31.575  1.00 68.03           H
ATOM   1264 HD13 LEU A  76      62.223  10.333  33.316  1.00 68.03           H
ATOM   1265 HD21 LEU A  76      59.301  11.446  32.888  1.00 50.90           H
ATOM   1266 HD22 LEU A  76      60.476  12.078  34.054  1.00 50.90           H
ATOM   1267 HD23 LEU A  76      59.762  13.153  32.829  1.00 50.90           H
ATOM   1268  N   THR A  77      63.384  13.832  29.105  1.00 37.65           N
ATOM   1269  CA  THR A  77      63.289  14.942  28.169  1.00 37.87           C
ATOM   1270  C   THR A  77      61.917  14.920  27.521  1.00 39.04           C
ATOM   1271  O   THR A  77      61.594  14.000  26.775  1.00 31.19           O
ATOM   1272  CB  THR A  77      64.427  14.902  27.144  1.00 42.51           C
ATOM   1273  OG1 THR A  77      65.627  14.944  27.861  1.00 46.79           O
ATOM   1274  CG2 THR A  77      64.398  16.141  26.241  1.00 45.04           C
ATOM   1275  H   THR A  77      63.156  12.913  28.753  1.00 45.02           H
ATOM   1276  HA  THR A  77      63.400  15.866  28.733  1.00 45.30           H
ATOM   1277  HB  THR A  77      64.386  13.992  26.544  1.00 50.86           H
ATOM   1278  HG1 THR A  77      65.420  14.582  28.730  1.00 55.99           H
ATOM   1279 HG21 THR A  77      65.212  16.087  25.518  1.00 53.89           H
ATOM   1280 HG22 THR A  77      63.446  16.209  25.708  1.00 53.89           H
ATOM   1281 HG23 THR A  77      64.520  17.040  26.848  1.00 53.89           H
ATOM   1282  N   LEU A  78      61.135  15.958  27.815  1.00 31.11           N
ATOM   1283  CA  LEU A  78      59.859  16.220  27.198  1.00 32.62           C
ATOM   1284  C   LEU A  78      60.115  17.108  25.975  1.00 34.41           C
ATOM   1285  O   LEU A  78      60.716  18.178  26.095  1.00 32.52           O
ATOM   1286  CB  LEU A  78      58.902  16.947  28.152  1.00 31.47           C
ATOM   1287  CG  LEU A  78      58.788  16.614  29.662  1.00 39.61           C
ATOM   1288  CD1 LEU A  78      57.332  16.873  30.075  1.00 35.98           C
ATOM   1289  CD2 LEU A  78      59.190  15.216  30.112  1.00 39.28           C
ATOM   1290  H   LEU A  78      61.457  16.623  28.500  1.00 37.18           H
ATOM   1291  HA  LEU A  78      59.399  15.276  26.899  1.00 38.99           H
ATOM   1292  HB2 LEU A  78      59.103  18.011  28.083  1.00 37.61           H
ATOM   1293  HB3 LEU A  78      57.924  16.789  27.707  1.00 37.61           H
ATOM   1294  HG  LEU A  78      59.415  17.316  30.210  1.00 47.38           H
ATOM   1295 HD11 LEU A  78      57.219  16.726  31.150  1.00 43.02           H
ATOM   1296 HD12 LEU A  78      57.047  17.897  29.835  1.00 43.02           H
ATOM   1297 HD13 LEU A  78      56.665  16.189  29.553  1.00 43.02           H
ATOM   1298 HD21 LEU A  78      58.950  15.098  31.168  1.00 46.98           H
ATOM   1299 HD22 LEU A  78      58.665  14.470  29.519  1.00 46.98           H
ATOM   1300 HD23 LEU A  78      60.265  15.077  30.024  1.00 46.98           H
ATOM   1301  N   VAL A  79      59.639  16.677  24.811  1.00 29.88           N
ATOM   1302  CA  VAL A  79      59.823  17.365  23.538  1.00 29.42           C
ATOM   1303  C   VAL A  79      58.504  18.050  23.240  1.00 27.38           C
ATOM   1304  O   VAL A  79      57.489  17.385  23.104  1.00 31.38           O
ATOM   1305  CB  VAL A  79      60.211  16.407  22.399  1.00 30.28           C
ATOM   1306  CG1 VAL A  79      60.555  17.221  21.141  1.00 29.49           C
ATOM   1307  CG2 VAL A  79      61.408  15.525  22.768  1.00 31.21           C
ATOM   1308  H   VAL A  79      59.121  15.809  24.798  1.00 35.71           H
ATOM   1309  HA  VAL A  79      60.612  18.111  23.635  1.00 35.15           H
ATOM   1310  HB  VAL A  79      59.366  15.755  22.171  1.00 36.19           H
ATOM   1311 HG11 VAL A  79      60.798  16.549  20.320  1.00 35.24           H
ATOM   1312 HG12 VAL A  79      59.706  17.831  20.831  1.00 35.24           H
ATOM   1313 HG13 VAL A  79      61.408  17.867  21.340  1.00 35.24           H
ATOM   1314 HG21 VAL A  79      61.646  14.878  21.923  1.00 37.30           H
ATOM   1315 HG22 VAL A  79      62.269  16.142  23.012  1.00 37.30           H
ATOM   1316 HG23 VAL A  79      61.166  14.888  23.620  1.00 37.30           H
ATOM   1317  N   PHE A  80      58.538  19.374  23.156  1.00 25.35           N
ATOM   1318  CA  PHE A  80      57.402  20.227  22.930  1.00 27.60           C
ATOM   1319  C   PHE A  80      57.610  21.036  21.618  1.00 28.32           C
ATOM   1320  O   PHE A  80      58.707  21.283  21.147  1.00 31.72           O
ATOM   1321  CB  PHE A  80      57.321  21.351  24.018  1.00 32.17           C
ATOM   1322  CG  PHE A  80      56.830  20.802  25.318  1.00 28.77           C
ATOM   1323  CD1 PHE A  80      57.718  20.371  26.318  1.00 29.47           C
ATOM   1324  CD2 PHE A  80      55.449  20.773  25.564  1.00 24.31           C
ATOM   1325  CE1 PHE A  80      57.221  20.033  27.579  1.00 30.80           C
ATOM   1326  CE2 PHE A  80      54.964  20.340  26.793  1.00 31.16           C
ATOM   1327  CZ  PHE A  80      55.848  20.024  27.827  1.00 25.21           C
ATOM   1328  H   PHE A  80      59.443  19.792  23.095  1.00 30.27           H
ATOM   1329  HA  PHE A  80      56.462  19.639  22.914  1.00 32.97           H
ATOM   1330  HB2 PHE A  80      58.338  21.792  24.107  1.00 38.45           H
ATOM   1331  HB3 PHE A  80      56.669  22.174  23.656  1.00 38.45           H
ATOM   1332  HD1 PHE A  80      58.781  20.266  26.100  1.00 35.21           H
ATOM   1333  HD2 PHE A  80      54.749  21.065  24.781  1.00 29.01           H
ATOM   1334  HE1 PHE A  80      57.905  19.772  28.383  1.00 36.81           H
ATOM   1335  HE2 PHE A  80      53.887  20.254  26.933  1.00 37.24           H
ATOM   1336  HZ  PHE A  80      55.466  19.734  28.801  1.00 30.10           H
ATOM   1337  N   GLU A  81      56.473  21.516  20.991  1.00 28.55           N
ATOM   1338  CA  GLU A  81      56.611  22.645  20.044  1.00 30.37           C
ATOM   1339  C   GLU A  81      57.391  23.803  20.725  1.00 29.93           C
ATOM   1340  O   GLU A  81      57.424  24.012  21.944  1.00 30.99           O
ATOM   1341  CB  GLU A  81      55.227  23.143  19.602  1.00 29.99           C
ATOM   1342  CG  GLU A  81      54.459  23.819  20.724  1.00 37.72           C
ATOM   1343  CD  GLU A  81      53.038  24.201  20.173  1.00 35.22           C
ATOM   1344  OE1 GLU A  81      52.995  24.818  19.107  1.00 38.40           O
ATOM   1345  OE2 GLU A  81      52.098  23.829  20.905  1.00 31.76           O1-
ATOM   1346  H   GLU A  81      55.543  21.391  21.396  1.00 34.11           H
ATOM   1347  HA  GLU A  81      57.197  22.266  19.163  1.00 36.29           H
ATOM   1348  HB2 GLU A  81      55.311  23.855  18.747  1.00 35.84           H
ATOM   1349  HB3 GLU A  81      54.628  22.300  19.196  1.00 35.84           H
ATOM   1350  HG2 GLU A  81      54.339  23.178  21.605  1.00 45.11           H
ATOM   1351  HG3 GLU A  81      54.940  24.754  21.051  1.00 45.11           H
ATOM   1352  N   PHE A  82      58.156  24.550  19.850  1.00 30.31           N
ATOM   1353  CA  PHE A  82      58.889  25.759  20.280  1.00 28.69           C
ATOM   1354  C   PHE A  82      57.962  26.965  19.981  1.00 30.52           C
ATOM   1355  O   PHE A  82      57.372  27.102  18.935  1.00 30.70           O
ATOM   1356  CB  PHE A  82      60.180  25.911  19.459  1.00 30.27           C
ATOM   1357  CG  PHE A  82      60.879  27.205  19.783  1.00 37.24           C
ATOM   1358  CD1 PHE A  82      60.799  28.282  18.888  1.00 36.65           C
ATOM   1359  CD2 PHE A  82      61.588  27.347  20.982  1.00 35.22           C
ATOM   1360  CE1 PHE A  82      61.441  29.488  19.179  1.00 34.05           C
ATOM   1361  CE2 PHE A  82      62.222  28.561  21.271  1.00 32.94           C
ATOM   1362  CZ  PHE A  82      62.168  29.620  20.364  1.00 34.15           C
ATOM   1363  H   PHE A  82      57.977  24.498  18.837  1.00 36.22           H
ATOM   1364  HA  PHE A  82      59.128  25.675  21.373  1.00 34.28           H
ATOM   1365  HB2 PHE A  82      60.845  25.051  19.654  1.00 36.17           H
ATOM   1366  HB3 PHE A  82      59.943  25.865  18.373  1.00 36.17           H
ATOM   1367  HD1 PHE A  82      60.219  28.196  17.965  1.00 43.82           H
ATOM   1368  HD2 PHE A  82      61.657  26.517  21.677  1.00 42.11           H
ATOM   1369  HE1 PHE A  82      61.323  30.341  18.487  1.00 40.71           H
ATOM   1370  HE2 PHE A  82      62.774  28.672  22.206  1.00 39.37           H
ATOM   1371  HZ  PHE A  82      62.662  30.564  20.593  1.00 40.83           H
ATOM   1372  N   CYS A  83      57.831  27.837  21.071  1.00 32.03           N
ATOM   1373  CA  CYS A  83      57.161  29.133  20.883  1.00 31.83           C
ATOM   1374  C   CYS A  83      58.198  30.263  21.118  1.00 24.97           C
ATOM   1375  O   CYS A  83      59.124  30.161  21.943  1.00 32.04           O
ATOM   1376  CB  CYS A  83      56.008  29.330  21.863  1.00 31.38           C
ATOM   1377  SG  CYS A  83      54.869  27.926  21.653  1.00 39.16           S
ATOM   1378  H   CYS A  83      58.518  27.813  21.827  1.00 38.29           H
ATOM   1379  HA  CYS A  83      56.773  29.168  19.815  1.00 38.04           H
ATOM   1380  HB2 CYS A  83      56.358  29.375  22.910  1.00 37.51           H
ATOM   1381  HB3 CYS A  83      55.500  30.294  21.642  1.00 37.51           H
ATOM   1382  HG  CYS A  83      53.788  28.433  22.282  1.00 46.84           H
ATOM   1383  N   ASP A  84      58.018  31.423  20.425  1.00 35.76           N
ATOM   1384  CA  ASP A  84      59.093  32.463  20.343  1.00 32.72           C
ATOM   1385  C   ASP A  84      59.268  33.215  21.663  1.00 31.00           C
ATOM   1386  O   ASP A  84      60.368  33.496  22.126  1.00 34.02           O
ATOM   1387  CB  ASP A  84      58.752  33.397  19.200  1.00 44.90           C
ATOM   1388  CG  ASP A  84      58.713  32.508  17.876  1.00 50.97           C
ATOM   1389  OD1 ASP A  84      59.757  31.877  17.651  1.00 54.05           O
ATOM   1390  OD2 ASP A  84      57.623  32.495  17.299  1.00 63.38           O1-
ATOM   1391  H   ASP A  84      57.303  31.482  19.673  1.00 42.76           H
ATOM   1392  HA  ASP A  84      60.082  31.943  20.120  1.00 39.11           H
ATOM   1393  HB2 ASP A  84      57.792  33.919  19.305  1.00 53.73           H
ATOM   1394  HB3 ASP A  84      59.529  34.163  19.049  1.00 53.73           H
ATOM   1395  N   GLN A  85      58.126  33.519  22.406  1.00 33.55           N
ATOM   1396  CA  GLN A  85      58.262  34.309  23.646  1.00 36.03           C
ATOM   1397  C   GLN A  85      57.075  33.980  24.558  1.00 28.69           C
ATOM   1398  O   GLN A  85      56.075  33.376  24.187  1.00 29.15           O
ATOM   1399  CB  GLN A  85      58.364  35.818  23.407  1.00 36.51           C
ATOM   1400  CG  GLN A  85      57.198  36.442  22.665  1.00 46.73           C
ATOM   1401  CD  GLN A  85      57.584  37.812  22.128  1.00 50.32           C
ATOM   1402  OE1 GLN A  85      57.254  38.207  21.029  1.00 56.29           O
ATOM   1403  NE2 GLN A  85      58.429  38.592  22.932  1.00 44.42           N
ATOM   1404  H   GLN A  85      57.190  33.478  21.991  1.00 40.11           H
ATOM   1405  HA  GLN A  85      59.229  33.997  24.154  1.00 43.08           H
ATOM   1406  HB2 GLN A  85      58.501  36.329  24.385  1.00 43.67           H
ATOM   1407  HB3 GLN A  85      59.312  36.001  22.844  1.00 43.67           H
ATOM   1408  HG2 GLN A  85      56.878  35.820  21.799  1.00 55.92           H
ATOM   1409  HG3 GLN A  85      56.298  36.527  23.309  1.00 55.92           H
ATOM   1410 HE21 GLN A  85      58.517  38.439  23.922  1.00 53.16           H
ATOM   1411 HE22 GLN A  85      58.647  39.534  22.627  1.00 53.16           H
ATOM   1412  N   ASP A  86      57.239  34.286  25.895  1.00 23.68           N
ATOM   1413  CA  ASP A  86      56.012  34.299  26.715  1.00 28.78           C
ATOM   1414  C   ASP A  86      55.480  35.752  26.729  1.00 37.55           C
ATOM   1415  O   ASP A  86      56.093  36.680  26.258  1.00 28.53           O
ATOM   1416  CB  ASP A  86      56.280  33.675  28.071  1.00 34.26           C
ATOM   1417  CG  ASP A  86      57.351  34.392  28.958  1.00 38.27           C
ATOM   1418  OD1 ASP A  86      57.255  35.617  29.059  1.00 36.82           O
ATOM   1419  OD2 ASP A  86      58.139  33.606  29.522  1.00 66.23           O1-
ATOM   1420  H   ASP A  86      57.975  34.910  26.243  1.00 28.26           H
ATOM   1421  HA  ASP A  86      55.242  33.652  26.191  1.00 34.39           H
ATOM   1422  HB2 ASP A  86      55.356  33.633  28.674  1.00 40.96           H
ATOM   1423  HB3 ASP A  86      56.609  32.628  27.943  1.00 40.96           H
ATOM   1424  N   LEU A  87      54.237  35.869  27.224  1.00 29.80           N
ATOM   1425  CA  LEU A  87      53.493  37.125  27.267  1.00 34.88           C
ATOM   1426  C   LEU A  87      54.170  38.145  28.185  1.00 28.68           C
ATOM   1427  O   LEU A  87      54.088  39.338  27.916  1.00 28.24           O
ATOM   1428  CB  LEU A  87      52.064  36.843  27.733  1.00 28.08           C
ATOM   1429  CG  LEU A  87      51.120  38.052  27.769  1.00 26.89           C
ATOM   1430  CD1 LEU A  87      50.844  38.619  26.374  1.00 31.87           C
ATOM   1431  CD2 LEU A  87      49.772  37.661  28.391  1.00 23.86           C
ATOM   1432  H   LEU A  87      53.769  35.040  27.566  1.00 35.60           H
ATOM   1433  HA  LEU A  87      53.458  37.522  26.254  1.00 41.70           H
ATOM   1434  HB2 LEU A  87      51.633  36.063  27.103  1.00 33.54           H
ATOM   1435  HB3 LEU A  87      52.129  36.471  28.746  1.00 33.54           H
ATOM   1436  HG  LEU A  87      51.559  38.838  28.381  1.00 32.12           H
ATOM   1437 HD11 LEU A  87      50.169  39.470  26.452  1.00 38.09           H
ATOM   1438 HD12 LEU A  87      51.770  38.964  25.917  1.00 38.09           H
ATOM   1439 HD13 LEU A  87      50.391  37.854  25.743  1.00 38.09           H
ATOM   1440 HD21 LEU A  87      49.162  38.552  28.518  1.00 28.48           H
ATOM   1441 HD22 LEU A  87      49.253  36.953  27.748  1.00 28.48           H
ATOM   1442 HD23 LEU A  87      49.918  37.214  29.371  1.00 28.48           H
ATOM   1443  N   LYS A  88      54.788  37.685  29.279  1.00 21.80           N
ATOM   1444  CA  LYS A  88      55.550  38.549  30.178  1.00 31.59           C
ATOM   1445  C   LYS A  88      56.647  39.281  29.397  1.00 28.38           C
ATOM   1446  O   LYS A  88      56.736  40.506  29.459  1.00 38.98           O
ATOM   1447  CB  LYS A  88      56.108  37.718  31.345  1.00 36.81           C
ATOM   1448  CG  LYS A  88      56.465  38.542  32.579  1.00 42.55           C
ATOM   1449  CD  LYS A  88      55.231  38.886  33.423  1.00 44.91           C
ATOM   1450  CE  LYS A  88      55.613  39.902  34.496  1.00 48.28           C
ATOM   1451  NZ  LYS A  88      54.469  40.238  35.358  1.00 52.98           N1+
ATOM   1452  H   LYS A  88      54.810  36.688  29.445  1.00 26.01           H
ATOM   1453  HA  LYS A  88      54.855  39.290  30.572  1.00 37.75           H
ATOM   1454  HB2 LYS A  88      55.347  36.997  31.649  1.00 44.02           H
ATOM   1455  HB3 LYS A  88      56.983  37.154  31.027  1.00 44.02           H
ATOM   1456  HG2 LYS A  88      57.129  37.940  33.201  1.00 50.90           H
ATOM   1457  HG3 LYS A  88      57.003  39.443  32.284  1.00 50.90           H
ATOM   1458  HD2 LYS A  88      54.444  39.298  32.791  1.00 53.74           H
ATOM   1459  HD3 LYS A  88      54.864  37.979  33.906  1.00 53.74           H
ATOM   1460  HE2 LYS A  88      56.415  39.491  35.110  1.00 57.78           H
ATOM   1461  HE3 LYS A  88      55.971  40.810  34.007  1.00 57.78           H
ATOM   1462  HZ1 LYS A  88      54.735  40.915  36.057  1.00 63.43           H
ATOM   1463  HZ2 LYS A  88      53.724  40.622  34.792  1.00 63.43           H
ATOM   1464  HZ3 LYS A  88      54.121  39.406  35.812  1.00 63.43           H
ATOM   1465  N   LYS A  89      57.407  38.552  28.577  1.00 30.85           N
ATOM   1466  CA  LYS A  89      58.454  39.114  27.727  1.00 32.56           C
ATOM   1467  C   LYS A  89      57.874  39.972  26.605  1.00 31.10           C
ATOM   1468  O   LYS A  89      58.474  40.984  26.249  1.00 31.15           O
ATOM   1469  CB  LYS A  89      59.347  37.993  27.186  1.00 29.16           C
ATOM   1470  CG  LYS A  89      60.606  38.547  26.494  1.00 39.47           C
ATOM   1471  CD  LYS A  89      61.457  37.422  25.901  1.00 43.01           C
ATOM   1472  CE  LYS A  89      62.653  38.036  25.161  1.00 45.88           C
ATOM   1473  NZ  LYS A  89      63.710  37.038  24.927  1.00 56.32           N1+
ATOM   1474  H   LYS A  89      57.249  37.553  28.540  1.00 36.87           H
ATOM   1475  HA  LYS A  89      59.069  39.759  28.358  1.00 38.92           H
ATOM   1476  HB2 LYS A  89      59.661  37.367  28.022  1.00 34.84           H
ATOM   1477  HB3 LYS A  89      58.781  37.381  26.486  1.00 34.84           H
ATOM   1478  HG2 LYS A  89      60.327  39.226  25.689  1.00 47.22           H
ATOM   1479  HG3 LYS A  89      61.203  39.095  27.226  1.00 47.22           H
ATOM   1480  HD2 LYS A  89      61.803  36.763  26.698  1.00 51.46           H
ATOM   1481  HD3 LYS A  89      60.855  36.849  25.194  1.00 51.46           H
ATOM   1482  HE2 LYS A  89      62.309  38.419  24.198  1.00 54.91           H
ATOM   1483  HE3 LYS A  89      63.054  38.865  25.746  1.00 54.91           H
ATOM   1484  HZ1 LYS A  89      64.471  37.462  24.415  1.00 67.43           H
ATOM   1485  HZ2 LYS A  89      64.050  36.688  25.811  1.00 67.43           H
ATOM   1486  HZ3 LYS A  89      63.329  36.272  24.384  1.00 67.43           H
ATOM   1487  N   TYR A  90      56.728  39.565  26.046  1.00 25.39           N
ATOM   1488  CA  TYR A  90      56.033  40.293  24.996  1.00 28.95           C
ATOM   1489  C   TYR A  90      55.637  41.681  25.512  1.00 34.52           C
ATOM   1490  O   TYR A  90      55.763  42.638  24.762  1.00 27.93           O
ATOM   1491  CB  TYR A  90      54.822  39.496  24.498  1.00 30.03           C
ATOM   1492  CG  TYR A  90      54.059  40.122  23.343  1.00 27.63           C
ATOM   1493  CD1 TYR A  90      54.394  39.817  22.016  1.00 42.87           C
ATOM   1494  CD2 TYR A  90      52.990  41.001  23.588  1.00 35.29           C
ATOM   1495  CE1 TYR A  90      53.695  40.388  20.937  1.00 44.04           C
ATOM   1496  CE2 TYR A  90      52.291  41.587  22.518  1.00 39.32           C
ATOM   1497  CZ  TYR A  90      52.636  41.283  21.184  1.00 42.89           C
ATOM   1498  OH  TYR A  90      51.950  41.842  20.147  1.00 51.19           O
ATOM   1499  H   TYR A  90      56.300  38.717  26.388  1.00 30.31           H
ATOM   1500  HA  TYR A  90      56.719  40.424  24.159  1.00 34.59           H
ATOM   1501  HB2 TYR A  90      55.159  38.502  24.203  1.00 35.88           H
ATOM   1502  HB3 TYR A  90      54.129  39.380  25.327  1.00 35.88           H
ATOM   1503  HD1 TYR A  90      55.192  39.129  21.816  1.00 51.29           H
ATOM   1504  HD2 TYR A  90      52.703  41.235  24.602  1.00 42.20           H
ATOM   1505  HE1 TYR A  90      53.976  40.153  19.920  1.00 52.69           H
ATOM   1506  HE2 TYR A  90      51.481  42.266  22.712  1.00 47.03           H
ATOM   1507  HH  TYR A  90      51.327  42.517  20.432  1.00 61.27           H
ATOM   1508  N   PHE A  91      55.213  41.805  26.779  1.00 27.33           N
ATOM   1509  CA  PHE A  91      54.894  43.102  27.355  1.00 29.05           C
ATOM   1510  C   PHE A  91      56.145  43.996  27.381  1.00 32.48           C
ATOM   1511  O   PHE A  91      56.022  45.150  26.997  1.00 31.19           O
ATOM   1512  CB  PHE A  91      54.265  42.968  28.745  1.00 25.06           C
ATOM   1513  CG  PHE A  91      52.850  42.398  28.838  1.00 28.14           C
ATOM   1514  CD1 PHE A  91      52.485  41.672  29.987  1.00 25.63           C
ATOM   1515  CD2 PHE A  91      51.873  42.669  27.860  1.00 33.43           C
ATOM   1516  CE1 PHE A  91      51.169  41.212  30.158  1.00 21.66           C
ATOM   1517  CE2 PHE A  91      50.548  42.246  28.048  1.00 32.84           C
ATOM   1518  CZ  PHE A  91      50.192  41.520  29.200  1.00 27.37           C
ATOM   1519  H   PHE A  91      55.114  40.985  27.361  1.00 32.65           H
ATOM   1520  HA  PHE A  91      54.170  43.588  26.705  1.00 34.71           H
ATOM   1521  HB2 PHE A  91      54.925  42.377  29.376  1.00 29.92           H
ATOM   1522  HB3 PHE A  91      54.230  43.964  29.186  1.00 29.92           H
ATOM   1523  HD1 PHE A  91      53.222  41.464  30.747  1.00 30.60           H
ATOM   1524  HD2 PHE A  91      52.112  43.242  26.979  1.00 39.96           H
ATOM   1525  HE1 PHE A  91      50.904  40.639  31.033  1.00 25.84           H
ATOM   1526  HE2 PHE A  91      49.800  42.501  27.312  1.00 39.26           H
ATOM   1527  HZ  PHE A  91      49.171  41.210  29.354  1.00 32.69           H
ATOM   1528  N   ASP A  92      57.320  43.480  27.778  1.00 29.04           N
ATOM   1529  CA  ASP A  92      58.585  44.223  27.696  1.00 31.16           C
ATOM   1530  C   ASP A  92      58.989  44.608  26.275  1.00 31.24           C
ATOM   1531  O   ASP A  92      59.591  45.659  26.094  1.00 35.39           O
ATOM   1532  CB  ASP A  92      59.724  43.478  28.397  1.00 28.80           C
ATOM   1533  CG  ASP A  92      59.692  43.528  29.921  1.00 32.72           C
ATOM   1534  OD1 ASP A  92      60.333  42.634  30.506  1.00 34.85           O
ATOM   1535  OD2 ASP A  92      59.069  44.453  30.488  1.00 33.91           O1-
ATOM   1536  H   ASP A  92      57.358  42.519  28.085  1.00 34.69           H
ATOM   1537  HA  ASP A  92      58.434  45.165  28.226  1.00 37.24           H
ATOM   1538  HB2 ASP A  92      59.781  42.442  28.063  1.00 34.41           H
ATOM   1539  HB3 ASP A  92      60.667  43.932  28.093  1.00 34.41           H
ATOM   1540  N   SER A  93      58.674  43.778  25.273  1.00 30.81           N
ATOM   1541  CA  SER A  93      59.037  44.021  23.877  1.00 36.65           C
ATOM   1542  C   SER A  93      58.201  45.145  23.251  1.00 30.79           C
ATOM   1543  O   SER A  93      58.693  45.809  22.347  1.00 35.60           O
ATOM   1544  CB  SER A  93      58.893  42.741  23.039  1.00 27.63           C
ATOM   1545  OG  SER A  93      59.704  41.722  23.576  1.00 38.89           O
ATOM   1546  H   SER A  93      58.159  42.936  25.488  1.00 36.82           H
ATOM   1547  HA  SER A  93      60.085  44.323  23.838  1.00 43.83           H
ATOM   1548  HB2 SER A  93      57.852  42.414  23.034  1.00 33.00           H
ATOM   1549  HB3 SER A  93      59.197  42.940  22.013  1.00 33.00           H
ATOM   1550  HG  SER A  93      59.403  41.545  24.472  1.00 46.51           H
ATOM   1551  N   CYS A  94      56.941  45.328  23.675  1.00 34.60           N
ATOM   1552  CA  CYS A  94      56.008  46.293  23.074  1.00 35.36           C
ATOM   1553  C   CYS A  94      55.644  47.416  24.055  1.00 25.07           C
ATOM   1554  O   CYS A  94      54.625  48.086  23.881  1.00 31.70           O
ATOM   1555  CB  CYS A  94      54.768  45.547  22.547  1.00 32.31           C
ATOM   1556  SG  CYS A  94      53.740  44.964  23.906  1.00 51.03           S
ATOM   1557  H   CYS A  94      56.592  44.756  24.431  1.00 41.37           H
ATOM   1558  HA  CYS A  94      56.475  46.779  22.216  1.00 42.29           H
ATOM   1559  HB2 CYS A  94      54.182  46.231  21.932  1.00 38.61           H
ATOM   1560  HB3 CYS A  94      55.071  44.690  21.945  1.00 38.61           H
ATOM   1561  HG  CYS A  94      54.539  43.946  24.230  1.00 61.08           H
ATOM   1562  N   ASN A  95      56.481  47.634  25.078  1.00 38.74           N
ATOM   1563  CA  ASN A  95      56.313  48.698  26.069  1.00 39.59           C
ATOM   1564  C   ASN A  95      54.918  48.640  26.742  1.00 38.13           C
ATOM   1565  O   ASN A  95      54.311  49.662  27.053  1.00 37.89           O
ATOM   1566  CB  ASN A  95      56.620  50.039  25.369  1.00 50.25           C
ATOM   1567  CG  ASN A  95      56.766  51.197  26.340  1.00 39.44           C
ATOM   1568  OD1 ASN A  95      57.250  51.036  27.454  1.00 48.32           O
ATOM   1569  ND2 ASN A  95      56.437  52.397  25.880  1.00 49.46           N
ATOM   1570  H   ASN A  95      57.302  47.051  25.162  1.00 46.34           H
ATOM   1571  HA  ASN A  95      57.057  48.540  26.849  1.00 47.35           H
ATOM   1572  HB2 ASN A  95      57.575  49.929  24.855  1.00 60.14           H
ATOM   1573  HB3 ASN A  95      55.851  50.271  24.631  1.00 60.14           H
ATOM   1574 HD21 ASN A  95      56.560  53.202  26.475  1.00 59.20           H
ATOM   1575 HD22 ASN A  95      56.053  52.493  24.954  1.00 59.20           H
ATOM   1576  N   GLY A  96      54.416  47.416  26.953  1.00 37.04           N
ATOM   1577  CA  GLY A  96      53.129  47.099  27.537  1.00 35.73           C
ATOM   1578  C   GLY A  96      51.939  47.591  26.725  1.00 39.65           C
ATOM   1579  O   GLY A  96      50.864  47.666  27.290  1.00 43.50           O
ATOM   1580  H   GLY A  96      54.965  46.630  26.641  1.00 44.30           H
ATOM   1581  HA2 GLY A  96      53.044  46.019  27.650  1.00 42.73           H
ATOM   1582  HA3 GLY A  96      53.081  47.575  28.513  1.00 42.73           H
ATOM   1583  N   ASP A  97      52.088  47.915  25.441  1.00 44.78           N
ATOM   1584  CA  ASP A  97      51.077  48.621  24.676  1.00 39.81           C
ATOM   1585  C   ASP A  97      50.645  47.744  23.498  1.00 34.48           C
ATOM   1586  O   ASP A  97      51.281  47.742  22.445  1.00 40.32           O
ATOM   1587  CB  ASP A  97      51.667  49.959  24.207  1.00 32.44           C
ATOM   1588  CG  ASP A  97      50.631  50.897  23.593  1.00 38.14           C
ATOM   1589  OD1 ASP A  97      51.071  51.906  23.002  1.00 51.62           O
ATOM   1590  OD2 ASP A  97      49.420  50.617  23.735  1.00 46.78           O1-
ATOM   1591  H   ASP A  97      52.995  47.820  25.006  1.00 53.58           H
ATOM   1592  HA  ASP A  97      50.213  48.818  25.308  1.00 47.62           H
ATOM   1593  HB2 ASP A  97      52.127  50.475  25.047  1.00 38.77           H
ATOM   1594  HB3 ASP A  97      52.486  49.815  23.503  1.00 38.77           H
ATOM   1595  N   LEU A  98      49.556  46.993  23.685  1.00 32.69           N
ATOM   1596  CA  LEU A  98      48.951  46.139  22.667  1.00 38.77           C
ATOM   1597  C   LEU A  98      47.897  46.905  21.882  1.00 38.58           C
ATOM   1598  O   LEU A  98      47.138  47.655  22.483  1.00 34.67           O
ATOM   1599  CB  LEU A  98      48.275  44.925  23.320  1.00 34.79           C
ATOM   1600  CG  LEU A  98      49.214  43.744  23.563  1.00 36.63           C
ATOM   1601  CD1 LEU A  98      50.369  44.102  24.502  1.00 48.12           C
ATOM   1602  CD2 LEU A  98      48.417  42.580  24.159  1.00 37.29           C
ATOM   1603  H   LEU A  98      49.107  47.017  24.588  1.00 39.08           H
ATOM   1604  HA  LEU A  98      49.721  45.774  21.991  1.00 46.37           H
ATOM   1605  HB2 LEU A  98      47.808  45.226  24.258  1.00 41.60           H
ATOM   1606  HB3 LEU A  98      47.486  44.575  22.654  1.00 41.60           H
ATOM   1607  HG  LEU A  98      49.621  43.435  22.602  1.00 43.80           H
ATOM   1608 HD11 LEU A  98      50.963  43.215  24.723  1.00 57.60           H
ATOM   1609 HD12 LEU A  98      51.010  44.836  24.025  1.00 57.60           H
ATOM   1610 HD13 LEU A  98      49.983  44.513  25.437  1.00 57.60           H
ATOM   1611 HD21 LEU A  98      49.043  41.687  24.194  1.00 44.60           H
ATOM   1612 HD22 LEU A  98      48.084  42.829  25.167  1.00 44.60           H
ATOM   1613 HD23 LEU A  98      47.541  42.373  23.546  1.00 44.60           H
ATOM   1614  N   ASP A  99      47.759  46.628  20.583  1.00 32.99           N
ATOM   1615  CA  ASP A  99      46.597  47.094  19.840  1.00 35.24           C
ATOM   1616  C   ASP A  99      45.343  46.380  20.395  1.00 33.15           C
ATOM   1617  O   ASP A  99      45.439  45.203  20.754  1.00 32.30           O
ATOM   1618  CB  ASP A  99      46.824  46.726  18.371  1.00 44.47           C
ATOM   1619  CG  ASP A  99      45.715  47.319  17.519  1.00 56.50           C
ATOM   1620  OD1 ASP A  99      44.727  46.584  17.305  1.00 48.02           O
ATOM   1621  OD2 ASP A  99      45.866  48.496  17.119  1.00 65.72           O1-
ATOM   1622  H   ASP A  99      48.381  45.976  20.133  1.00 39.44           H
ATOM   1623  HA  ASP A  99      46.521  48.177  19.926  1.00 42.13           H
ATOM   1624  HB2 ASP A  99      47.781  47.152  18.065  1.00 53.21           H
ATOM   1625  HB3 ASP A  99      46.815  45.639  18.280  1.00 53.21           H
ATOM   1626  N   PRO A 100      44.167  47.029  20.462  1.00 35.54           N
ATOM   1627  CA  PRO A 100      42.937  46.395  20.938  1.00 34.57           C
ATOM   1628  C   PRO A 100      42.542  45.090  20.230  1.00 32.73           C
ATOM   1629  O   PRO A 100      41.887  44.246  20.828  1.00 34.77           O
ATOM   1630  CB  PRO A 100      41.848  47.454  20.716  1.00 35.20           C
ATOM   1631  CG  PRO A 100      42.604  48.770  20.890  1.00 35.16           C
ATOM   1632  CD  PRO A 100      43.952  48.462  20.241  1.00 42.76           C
ATOM   1633  HA  PRO A 100      43.024  46.240  22.015  1.00 41.33           H
ATOM   1634  HB2 PRO A 100      41.526  47.387  19.676  1.00 42.09           H
ATOM   1635  HB3 PRO A 100      40.990  47.365  21.378  1.00 42.09           H
ATOM   1636  HG2 PRO A 100      42.115  49.579  20.346  1.00 42.03           H
ATOM   1637  HG3 PRO A 100      42.698  49.015  21.949  1.00 42.03           H
ATOM   1638  HD2 PRO A 100      43.893  48.672  19.172  1.00 51.15           H
ATOM   1639  HD3 PRO A 100      44.707  49.070  20.740  1.00 51.15           H
ATOM   1640  N   GLU A 101      42.935  44.894  18.978  1.00 34.16           N
ATOM   1641  CA  GLU A 101      42.626  43.681  18.243  1.00 35.01           C
ATOM   1642  C   GLU A 101      43.553  42.522  18.659  1.00 27.48           C
ATOM   1643  O   GLU A 101      43.116  41.374  18.643  1.00 29.70           O
ATOM   1644  CB  GLU A 101      42.646  43.966  16.730  1.00 47.75           C
ATOM   1645  CG  GLU A 101      41.579  44.978  16.249  1.00 54.54           C
ATOM   1646  CD  GLU A 101      40.176  44.365  16.089  1.00 73.08           C
ATOM   1647  OE1 GLU A 101      39.644  43.825  17.087  1.00 60.38           O
ATOM   1648  OE2 GLU A 101      39.636  44.459  14.965  1.00 82.61           O1-
ATOM   1649  H   GLU A 101      43.457  45.615  18.496  1.00 40.84           H
ATOM   1650  HA  GLU A 101      41.612  43.380  18.503  1.00 41.86           H
ATOM   1651  HB2 GLU A 101      43.633  44.341  16.457  1.00 57.15           H
ATOM   1652  HB3 GLU A 101      42.496  43.028  16.194  1.00 57.15           H
ATOM   1653  HG2 GLU A 101      41.515  45.782  16.984  1.00 65.30           H
ATOM   1654  HG3 GLU A 101      41.900  45.406  15.298  1.00 65.30           H
ATOM   1655  N   ILE A 102      44.801  42.802  19.081  1.00 31.67           N
ATOM   1656  CA  ILE A 102      45.697  41.809  19.690  1.00 27.25           C
ATOM   1657  C   ILE A 102      45.234  41.450  21.099  1.00 28.71           C
ATOM   1658  O   ILE A 102      45.267  40.273  21.454  1.00 30.45           O
ATOM   1659  CB  ILE A 102      47.182  42.269  19.639  1.00 33.35           C
ATOM   1660  CG1 ILE A 102      47.655  42.296  18.165  1.00 31.52           C
ATOM   1661  CG2 ILE A 102      48.093  41.337  20.466  1.00 34.18           C
ATOM   1662  CD1 ILE A 102      48.898  43.141  17.928  1.00 47.35           C
ATOM   1663  H   ILE A 102      45.100  43.769  19.091  1.00 37.85           H
ATOM   1664  HA  ILE A 102      45.623  40.895  19.098  1.00 32.55           H
ATOM   1665  HB  ILE A 102      47.250  43.275  20.054  1.00 39.86           H
ATOM   1666 HG12 ILE A 102      47.845  41.277  17.820  1.00 37.67           H
ATOM   1667 HG13 ILE A 102      46.873  42.713  17.532  1.00 37.67           H
ATOM   1668 HG21 ILE A 102      49.132  41.644  20.379  1.00 40.86           H
ATOM   1669 HG22 ILE A 102      47.833  41.375  21.521  1.00 40.86           H
ATOM   1670 HG23 ILE A 102      47.991  40.311  20.110  1.00 40.86           H
ATOM   1671 HD11 ILE A 102      49.146  43.123  16.867  1.00 56.66           H
ATOM   1672 HD12 ILE A 102      48.694  44.170  18.221  1.00 56.66           H
ATOM   1673 HD13 ILE A 102      49.741  42.747  18.491  1.00 56.66           H
ATOM   1674  N   VAL A 103      44.768  42.425  21.891  1.00 29.90           N
ATOM   1675  CA  VAL A 103      44.086  42.155  23.163  1.00 31.38           C
ATOM   1676  C   VAL A 103      42.957  41.127  22.980  1.00 31.68           C
ATOM   1677  O   VAL A 103      42.868  40.152  23.736  1.00 30.36           O
ATOM   1678  CB  VAL A 103      43.567  43.461  23.790  1.00 30.89           C
ATOM   1679  CG1 VAL A 103      42.669  43.174  24.992  1.00 24.75           C
ATOM   1680  CG2 VAL A 103      44.724  44.390  24.188  1.00 26.16           C
ATOM   1681  H   VAL A 103      44.766  43.374  21.544  1.00 35.73           H
ATOM   1682  HA  VAL A 103      44.822  41.725  23.844  1.00 37.51           H
ATOM   1683  HB  VAL A 103      42.969  43.974  23.044  1.00 36.92           H
ATOM   1684 HG11 VAL A 103      42.420  44.107  25.501  1.00 29.55           H
ATOM   1685 HG12 VAL A 103      41.743  42.720  24.652  1.00 29.55           H
ATOM   1686 HG13 VAL A 103      43.149  42.488  25.677  1.00 29.55           H
ATOM   1687 HG21 VAL A 103      44.334  45.285  24.672  1.00 31.24           H
ATOM   1688 HG22 VAL A 103      45.397  43.869  24.865  1.00 31.24           H
ATOM   1689 HG23 VAL A 103      45.274  44.701  23.304  1.00 31.24           H
ATOM   1690  N   LYS A 104      42.105  41.347  21.973  1.00 27.69           N
ATOM   1691  CA  LYS A 104      40.961  40.486  21.705  1.00 31.07           C
ATOM   1692  C   LYS A 104      41.409  39.095  21.272  1.00 28.87           C
ATOM   1693  O   LYS A 104      40.845  38.109  21.720  1.00 24.96           O
ATOM   1694  CB  LYS A 104      40.084  41.147  20.647  1.00 32.18           C
ATOM   1695  CG  LYS A 104      38.785  40.357  20.402  1.00 31.45           C
ATOM   1696  CD  LYS A 104      37.793  41.166  19.547  1.00 34.17           C
ATOM   1697  CE  LYS A 104      37.362  42.444  20.279  1.00 33.58           C
ATOM   1698  NZ  LYS A 104      36.220  43.089  19.618  1.00 49.21           N1+
ATOM   1699  H   LYS A 104      42.228  42.168  21.394  1.00 33.08           H
ATOM   1700  HA  LYS A 104      40.384  40.386  22.623  1.00 37.13           H
ATOM   1701  HB2 LYS A 104      39.861  42.161  20.979  1.00 38.47           H
ATOM   1702  HB3 LYS A 104      40.633  41.215  19.707  1.00 38.47           H
ATOM   1703  HG2 LYS A 104      39.005  39.412  19.906  1.00 37.59           H
ATOM   1704  HG3 LYS A 104      38.309  40.142  21.358  1.00 37.59           H
ATOM   1705  HD2 LYS A 104      38.274  41.448  18.610  1.00 40.85           H
ATOM   1706  HD3 LYS A 104      36.926  40.544  19.320  1.00 40.85           H
ATOM   1707  HE2 LYS A 104      37.071  42.174  21.295  1.00 40.15           H
ATOM   1708  HE3 LYS A 104      38.194  43.146  20.325  1.00 40.15           H
ATOM   1709  HZ1 LYS A 104      36.031  43.983  20.048  1.00 58.90           H
ATOM   1710  HZ2 LYS A 104      36.423  43.222  18.634  1.00 58.90           H
ATOM   1711  HZ3 LYS A 104      35.405  42.500  19.717  1.00 58.90           H
ATOM   1712  N   SER A 105      42.414  39.035  20.396  1.00 30.77           N
ATOM   1713  CA  SER A 105      42.947  37.789  19.863  1.00 35.00           C
ATOM   1714  C   SER A 105      43.551  36.949  20.967  1.00 28.29           C
ATOM   1715  O   SER A 105      43.242  35.760  21.045  1.00 31.06           O
ATOM   1716  CB  SER A 105      43.986  38.079  18.776  1.00 30.12           C
ATOM   1717  OG  SER A 105      44.427  36.855  18.241  1.00 31.24           O
ATOM   1718  H   SER A 105      42.803  39.902  20.051  1.00 36.77           H
ATOM   1719  HA  SER A 105      42.128  37.217  19.435  1.00 41.84           H
ATOM   1720  HB2 SER A 105      43.563  38.695  17.984  1.00 35.99           H
ATOM   1721  HB3 SER A 105      44.834  38.601  19.222  1.00 35.99           H
ATOM   1722  HG  SER A 105      45.236  37.021  17.744  1.00 37.34           H
ATOM   1723  N   PHE A 106      44.412  37.552  21.795  1.00 27.04           N
ATOM   1724  CA  PHE A 106      45.040  36.843  22.893  1.00 30.91           C
ATOM   1725  C   PHE A 106      43.993  36.315  23.873  1.00 32.75           C
ATOM   1726  O   PHE A 106      44.057  35.133  24.208  1.00 28.32           O
ATOM   1727  CB  PHE A 106      46.139  37.685  23.540  1.00 20.72           C
ATOM   1728  CG  PHE A 106      47.422  37.875  22.732  1.00 22.72           C
ATOM   1729  CD1 PHE A 106      47.618  37.330  21.442  1.00 30.51           C
ATOM   1730  CD2 PHE A 106      48.455  38.637  23.308  1.00 26.23           C
ATOM   1731  CE1 PHE A 106      48.830  37.551  20.753  1.00 32.23           C
ATOM   1732  CE2 PHE A 106      49.666  38.854  22.625  1.00 28.09           C
ATOM   1733  CZ  PHE A 106      49.853  38.313  21.343  1.00 21.75           C
ATOM   1734  H   PHE A 106      44.622  38.533  21.676  1.00 32.29           H
ATOM   1735  HA  PHE A 106      45.525  35.956  22.480  1.00 36.94           H
ATOM   1736  HB2 PHE A 106      45.736  38.669  23.786  1.00 24.71           H
ATOM   1737  HB3 PHE A 106      46.416  37.220  24.486  1.00 24.71           H
ATOM   1738  HD1 PHE A 106      46.857  36.741  20.955  1.00 36.46           H
ATOM   1739  HD2 PHE A 106      48.313  39.070  24.287  1.00 31.32           H
ATOM   1740  HE1 PHE A 106      48.972  37.136  19.765  1.00 38.52           H
ATOM   1741  HE2 PHE A 106      50.446  39.438  23.086  1.00 33.56           H
ATOM   1742  HZ  PHE A 106      50.775  38.487  20.810  1.00 25.94           H
ATOM   1743  N   LEU A 107      43.001  37.121  24.279  1.00 28.33           N
ATOM   1744  CA  LEU A 107      41.955  36.618  25.170  1.00 23.51           C
ATOM   1745  C   LEU A 107      41.172  35.464  24.551  1.00 22.62           C
ATOM   1746  O   LEU A 107      40.882  34.489  25.253  1.00 23.67           O
ATOM   1747  CB  LEU A 107      40.990  37.727  25.649  1.00 23.71           C
ATOM   1748  CG  LEU A 107      40.018  37.222  26.741  1.00 21.03           C
ATOM   1749  CD1 LEU A 107      40.736  36.800  28.023  1.00 22.61           C
ATOM   1750  CD2 LEU A 107      38.953  38.272  27.067  1.00 23.55           C
ATOM   1751  H   LEU A 107      42.970  38.085  23.976  1.00 33.85           H
ATOM   1752  HA  LEU A 107      42.474  36.225  26.043  1.00 28.05           H
ATOM   1753  HB2 LEU A 107      41.569  38.566  26.040  1.00 28.29           H
ATOM   1754  HB3 LEU A 107      40.409  38.080  24.795  1.00 28.29           H
ATOM   1755  HG  LEU A 107      39.498  36.345  26.378  1.00 25.08           H
ATOM   1756 HD11 LEU A 107      40.006  36.513  28.780  1.00 26.98           H
ATOM   1757 HD12 LEU A 107      41.376  35.941  27.836  1.00 26.98           H
ATOM   1758 HD13 LEU A 107      41.341  37.623  28.401  1.00 26.98           H
ATOM   1759 HD21 LEU A 107      38.248  37.877  27.800  1.00 28.10           H
ATOM   1760 HD22 LEU A 107      39.434  39.156  27.470  1.00 28.10           H
ATOM   1761 HD23 LEU A 107      38.403  38.549  26.169  1.00 28.10           H
ATOM   1762  N   PHE A 108      40.768  35.609  23.288  1.00 29.67           N
ATOM   1763  CA  PHE A 108      39.973  34.627  22.569  1.00 20.78           C
ATOM   1764  C   PHE A 108      40.697  33.269  22.569  1.00 24.15           C
ATOM   1765  O   PHE A 108      40.099  32.230  22.834  1.00 24.19           O
ATOM   1766  CB  PHE A 108      39.750  35.099  21.126  1.00 29.61           C
ATOM   1767  CG  PHE A 108      38.867  34.179  20.318  1.00 33.38           C
ATOM   1768  CD1 PHE A 108      37.478  34.157  20.548  1.00 34.30           C
ATOM   1769  CD2 PHE A 108      39.427  33.332  19.344  1.00 41.26           C
ATOM   1770  CE1 PHE A 108      36.640  33.354  19.754  1.00 35.75           C
ATOM   1771  CE2 PHE A 108      38.591  32.522  18.556  1.00 37.63           C
ATOM   1772  CZ  PHE A 108      37.196  32.549  18.744  1.00 45.07           C
ATOM   1773  H   PHE A 108      41.032  36.448  22.788  1.00 35.45           H
ATOM   1774  HA  PHE A 108      39.004  34.526  23.058  1.00 24.78           H
ATOM   1775  HB2 PHE A 108      39.285  36.082  21.131  1.00 35.37           H
ATOM   1776  HB3 PHE A 108      40.710  35.203  20.622  1.00 35.37           H
ATOM   1777  HD1 PHE A 108      37.046  34.765  21.327  1.00 41.01           H
ATOM   1778  HD2 PHE A 108      40.495  33.324  19.182  1.00 49.36           H
ATOM   1779  HE1 PHE A 108      35.571  33.365  19.916  1.00 42.75           H
ATOM   1780  HE2 PHE A 108      39.017  31.896  17.788  1.00 45.00           H
ATOM   1781  HZ  PHE A 108      36.551  31.951  18.119  1.00 53.93           H
ATOM   1782  N   GLN A 109      41.989  33.292  22.248  1.00 22.98           N
ATOM   1783  CA  GLN A 109      42.825  32.110  22.176  1.00 29.19           C
ATOM   1784  C   GLN A 109      43.072  31.498  23.547  1.00 30.79           C
ATOM   1785  O   GLN A 109      43.016  30.275  23.672  1.00 28.84           O
ATOM   1786  CB  GLN A 109      44.140  32.457  21.497  1.00 20.60           C
ATOM   1787  CG  GLN A 109      43.955  32.673  19.990  1.00 19.72           C
ATOM   1788  CD  GLN A 109      45.339  32.865  19.414  1.00 28.29           C
ATOM   1789  OE1 GLN A 109      46.027  31.887  19.150  1.00 30.29           O
ATOM   1790  NE2 GLN A 109      45.796  34.105  19.293  1.00 30.91           N
ATOM   1791  H   GLN A 109      42.420  34.184  22.041  1.00 27.43           H
ATOM   1792  HA  GLN A 109      42.310  31.362  21.572  1.00 34.87           H
ATOM   1793  HB2 GLN A 109      44.545  33.368  21.940  1.00 24.56           H
ATOM   1794  HB3 GLN A 109      44.854  31.653  21.672  1.00 24.56           H
ATOM   1795  HG2 GLN A 109      43.519  31.762  19.584  1.00 23.51           H
ATOM   1796  HG3 GLN A 109      43.311  33.527  19.784  1.00 23.51           H
ATOM   1797 HE21 GLN A 109      45.214  34.891  19.545  1.00 36.94           H
ATOM   1798 HE22 GLN A 109      46.722  34.256  18.919  1.00 36.94           H
ATOM   1799  N   LEU A 110      43.313  32.337  24.562  1.00 22.48           N
ATOM   1800  CA  LEU A 110      43.355  31.878  25.923  1.00 21.12           C
ATOM   1801  C   LEU A 110      42.063  31.138  26.289  1.00 21.39           C
ATOM   1802  O   LEU A 110      42.137  30.031  26.817  1.00 32.19           O
ATOM   1803  CB  LEU A 110      43.679  33.045  26.856  1.00 21.71           C
ATOM   1804  CG  LEU A 110      43.569  32.672  28.346  1.00 27.55           C
ATOM   1805  CD1 LEU A 110      44.527  31.528  28.719  1.00 23.37           C
ATOM   1806  CD2 LEU A 110      43.850  33.907  29.210  1.00 32.75           C
ATOM   1807  H   LEU A 110      43.361  33.332  24.395  1.00 26.82           H
ATOM   1808  HA  LEU A 110      44.178  31.167  25.978  1.00 25.19           H
ATOM   1809  HB2 LEU A 110      44.693  33.386  26.646  1.00 25.90           H
ATOM   1810  HB3 LEU A 110      43.000  33.873  26.653  1.00 25.90           H
ATOM   1811  HG  LEU A 110      42.548  32.361  28.567  1.00 32.91           H
ATOM   1812 HD11 LEU A 110      44.308  31.212  29.735  1.00 27.89           H
ATOM   1813 HD12 LEU A 110      44.385  30.658  28.082  1.00 27.89           H
ATOM   1814 HD13 LEU A 110      45.558  31.863  28.637  1.00 27.89           H
ATOM   1815 HD21 LEU A 110      43.831  33.627  30.264  1.00 39.15           H
ATOM   1816 HD22 LEU A 110      44.826  34.326  28.966  1.00 39.15           H
ATOM   1817 HD23 LEU A 110      43.085  34.663  29.034  1.00 39.15           H
ATOM   1818  N   LEU A 111      40.896  31.704  25.979  1.00 20.73           N
ATOM   1819  CA  LEU A 111      39.609  31.117  26.314  1.00 20.04           C
ATOM   1820  C   LEU A 111      39.320  29.825  25.552  1.00 22.11           C
ATOM   1821  O   LEU A 111      38.734  28.929  26.142  1.00 23.84           O
ATOM   1822  CB  LEU A 111      38.497  32.145  26.147  1.00 28.45           C
ATOM   1823  CG  LEU A 111      38.536  33.244  27.231  1.00 25.51           C
ATOM   1824  CD1 LEU A 111      37.605  34.356  26.767  1.00 22.33           C
ATOM   1825  CD2 LEU A 111      38.088  32.729  28.595  1.00 22.24           C
ATOM   1826  H   LEU A 111      40.895  32.594  25.502  1.00 24.73           H
ATOM   1827  HA  LEU A 111      39.649  30.842  27.367  1.00 23.89           H
ATOM   1828  HB2 LEU A 111      38.609  32.607  25.165  1.00 33.99           H
ATOM   1829  HB3 LEU A 111      37.528  31.643  26.177  1.00 33.99           H
ATOM   1830  HG  LEU A 111      39.547  33.637  27.336  1.00 30.46           H
ATOM   1831 HD11 LEU A 111      37.577  35.158  27.505  1.00 26.64           H
ATOM   1832 HD12 LEU A 111      37.970  34.748  25.821  1.00 26.64           H
ATOM   1833 HD13 LEU A 111      36.603  33.960  26.614  1.00 26.64           H
ATOM   1834 HD21 LEU A 111      38.042  33.560  29.299  1.00 26.53           H
ATOM   1835 HD22 LEU A 111      37.099  32.280  28.507  1.00 26.53           H
ATOM   1836 HD23 LEU A 111      38.793  31.994  28.983  1.00 26.53           H
ATOM   1837  N   LYS A 112      39.730  29.691  24.286  1.00 22.27           N
ATOM   1838  CA  LYS A 112      39.658  28.437  23.542  1.00 24.27           C
ATOM   1839  C   LYS A 112      40.472  27.318  24.193  1.00 21.31           C
ATOM   1840  O   LYS A 112      39.959  26.222  24.340  1.00 30.39           O
ATOM   1841  CB  LYS A 112      40.075  28.647  22.080  1.00 28.01           C
ATOM   1842  CG  LYS A 112      38.951  29.303  21.258  1.00 35.02           C
ATOM   1843  CD  LYS A 112      38.385  28.442  20.109  1.00 45.27           C
ATOM   1844  CE  LYS A 112      38.742  29.075  18.756  1.00 64.81           C
ATOM   1845  NZ  LYS A 112      38.414  28.198  17.610  1.00 64.86           N
ATOM   1846  H   LYS A 112      40.167  30.481  23.831  1.00 26.57           H
ATOM   1847  HA  LYS A 112      38.624  28.090  23.554  1.00 28.97           H
ATOM   1848  HB2 LYS A 112      40.298  27.676  21.649  1.00 33.45           H
ATOM   1849  HB3 LYS A 112      40.988  29.241  22.033  1.00 33.45           H
ATOM   1850  HG2 LYS A 112      39.341  30.238  20.855  1.00 41.88           H
ATOM   1851  HG3 LYS A 112      38.125  29.579  21.913  1.00 41.88           H
ATOM   1852  HD2 LYS A 112      37.299  28.394  20.201  1.00 54.18           H
ATOM   1853  HD3 LYS A 112      38.767  27.422  20.148  1.00 54.18           H
ATOM   1854  HE2 LYS A 112      39.811  29.298  18.747  1.00 77.62           H
ATOM   1855  HE3 LYS A 112      38.194  30.012  18.651  1.00 77.62           H
ATOM   1856  HZ1 LYS A 112      38.527  28.719  16.749  1.00 77.68           H
ATOM   1857  HZ2 LYS A 112      37.439  27.932  17.676  1.00 77.68           H
ATOM   1858  N   GLY A 113      41.719  27.595  24.587  1.00 24.70           N
ATOM   1859  CA  GLY A 113      42.588  26.611  25.216  1.00 27.29           C
ATOM   1860  C   GLY A 113      42.063  26.199  26.593  1.00 25.26           C
ATOM   1861  O   GLY A 113      42.075  25.018  26.939  1.00 26.20           O
ATOM   1862  H   GLY A 113      42.075  28.532  24.451  1.00 29.48           H
ATOM   1863  HA2 GLY A 113      42.633  25.725  24.582  1.00 32.59           H
ATOM   1864  HA3 GLY A 113      43.590  27.028  25.330  1.00 32.59           H
ATOM   1865  N   LEU A 114      41.616  27.178  27.366  1.00 22.31           N
ATOM   1866  CA  LEU A 114      41.094  27.004  28.706  1.00 29.56           C
ATOM   1867  C   LEU A 114      39.731  26.299  28.685  1.00 22.60           C
ATOM   1868  O   LEU A 114      39.515  25.394  29.477  1.00 32.40           O
ATOM   1869  CB  LEU A 114      41.043  28.397  29.360  1.00 32.88           C
ATOM   1870  CG  LEU A 114      41.048  28.395  30.886  1.00 32.80           C
ATOM   1871  CD1 LEU A 114      42.375  27.821  31.422  1.00 26.43           C
ATOM   1872  CD2 LEU A 114      40.817  29.851  31.318  1.00 35.92           C
ATOM   1873  H   LEU A 114      41.658  28.125  27.017  1.00 26.62           H
ATOM   1874  HA  LEU A 114      41.794  26.370  29.246  1.00 35.32           H
ATOM   1875  HB2 LEU A 114      41.913  28.974  29.047  1.00 39.31           H
ATOM   1876  HB3 LEU A 114      40.146  28.908  29.004  1.00 39.31           H
ATOM   1877  HG  LEU A 114      40.221  27.776  31.219  1.00 39.21           H
ATOM   1878 HD11 LEU A 114      42.438  27.954  32.496  1.00 31.56           H
ATOM   1879 HD12 LEU A 114      42.447  26.755  31.222  1.00 31.56           H
ATOM   1880 HD13 LEU A 114      43.217  28.337  30.960  1.00 31.56           H
ATOM   1881 HD21 LEU A 114      40.880  29.944  32.398  1.00 42.95           H
ATOM   1882 HD22 LEU A 114      41.555  30.506  30.856  1.00 42.95           H
ATOM   1883 HD23 LEU A 114      39.822  30.174  31.009  1.00 42.95           H
ATOM   1884  N   GLY A 115      38.856  26.650  27.737  1.00 26.54           N
ATOM   1885  CA  GLY A 115      37.610  25.950  27.473  1.00 26.69           C
ATOM   1886  C   GLY A 115      37.855  24.480  27.118  1.00 29.16           C
ATOM   1887  O   GLY A 115      37.139  23.614  27.607  1.00 33.32           O
ATOM   1888  H   GLY A 115      39.096  27.410  27.119  1.00 31.70           H
ATOM   1889  HA2 GLY A 115      37.009  25.972  28.379  1.00 31.87           H
ATOM   1890  HA3 GLY A 115      37.074  26.436  26.659  1.00 31.87           H
ATOM   1891  N   PHE A 116      38.858  24.178  26.295  1.00 27.62           N
ATOM   1892  CA  PHE A 116      39.202  22.799  25.961  1.00 31.98           C
ATOM   1893  C   PHE A 116      39.670  22.019  27.208  1.00 24.11           C
ATOM   1894  O   PHE A 116      39.199  20.905  27.413  1.00 27.05           O
ATOM   1895  CB  PHE A 116      40.225  22.769  24.819  1.00 21.46           C
ATOM   1896  CG  PHE A 116      40.461  21.372  24.303  1.00 26.39           C
ATOM   1897  CD1 PHE A 116      39.657  20.865  23.270  1.00 31.83           C
ATOM   1898  CD2 PHE A 116      41.464  20.563  24.861  1.00 33.05           C
ATOM   1899  CE1 PHE A 116      39.860  19.569  22.779  1.00 30.47           C
ATOM   1900  CE2 PHE A 116      41.652  19.251  24.384  1.00 29.01           C
ATOM   1901  CZ  PHE A 116      40.854  18.752  23.343  1.00 34.65           C
ATOM   1902  H   PHE A 116      39.430  24.920  25.915  1.00 32.99           H
ATOM   1903  HA  PHE A 116      38.302  22.313  25.583  1.00 38.23           H
ATOM   1904  HB2 PHE A 116      39.859  23.383  23.996  1.00 25.60           H
ATOM   1905  HB3 PHE A 116      41.170  23.193  25.156  1.00 25.60           H
ATOM   1906  HD1 PHE A 116      38.877  21.481  22.846  1.00 38.04           H
ATOM   1907  HD2 PHE A 116      42.072  20.935  25.671  1.00 39.51           H
ATOM   1908  HE1 PHE A 116      39.237  19.193  21.981  1.00 36.41           H
ATOM   1909  HE2 PHE A 116      42.402  18.621  24.823  1.00 34.66           H
ATOM   1910  HZ  PHE A 116      41.006  17.747  22.976  1.00 41.42           H
ATOM   1911  N   CYS A 117      40.573  22.582  28.041  1.00 28.84           N
ATOM   1912  CA  CYS A 117      40.956  21.964  29.321  1.00 23.09           C
ATOM   1913  C   CYS A 117      39.728  21.626  30.161  1.00 26.88           C
ATOM   1914  O   CYS A 117      39.592  20.488  30.600  1.00 28.47           O
ATOM   1915  CB  CYS A 117      41.885  22.855  30.161  1.00 34.26           C
ATOM   1916  SG  CYS A 117      43.481  23.023  29.359  1.00 36.31           S
ATOM   1917  H   CYS A 117      40.933  23.504  27.833  1.00 34.45           H
ATOM   1918  HA  CYS A 117      41.490  21.037  29.108  1.00 27.55           H
ATOM   1919  HB2 CYS A 117      41.444  23.840  30.308  1.00 40.96           H
ATOM   1920  HB3 CYS A 117      42.035  22.398  31.140  1.00 40.96           H
ATOM   1921  HG  CYS A 117      43.069  23.805  28.357  1.00 43.42           H
ATOM   1922  N   HIS A 118      38.859  22.625  30.391  1.00 27.69           N
ATOM   1923  CA  HIS A 118      37.688  22.496  31.254  1.00 31.56           C
ATOM   1924  C   HIS A 118      36.701  21.439  30.741  1.00 28.92           C
ATOM   1925  O   HIS A 118      36.194  20.661  31.546  1.00 29.22           O
ATOM   1926  CB  HIS A 118      37.033  23.873  31.437  1.00 27.09           C
ATOM   1927  CG  HIS A 118      37.892  24.897  32.152  1.00 30.14           C
ATOM   1928  ND1 HIS A 118      37.617  26.261  32.230  1.00 26.92           N
ATOM   1929  CD2 HIS A 118      39.046  24.656  32.837  1.00 23.21           C
ATOM   1930  CE1 HIS A 118      38.597  26.800  32.964  1.00 25.98           C
ATOM   1931  NE2 HIS A 118      39.476  25.853  33.330  1.00 27.01           N
ATOM   1932  H   HIS A 118      39.043  23.535  29.992  1.00 33.07           H
ATOM   1933  HA  HIS A 118      38.033  22.159  32.232  1.00 37.71           H
ATOM   1934  HB2 HIS A 118      36.108  23.754  31.996  1.00 32.35           H
ATOM   1935  HB3 HIS A 118      36.771  24.270  30.456  1.00 32.35           H
ATOM   1936  HD2 HIS A 118      39.522  23.710  32.975  1.00 27.70           H
ATOM   1937  HE1 HIS A 118      38.688  27.850  33.196  1.00 31.02           H
ATOM   1938  HE2 HIS A 118      40.319  26.004  33.868  1.00 32.26           H
ATOM   1939  N   SER A 119      36.450  21.399  29.422  1.00 28.29           N
ATOM   1940  CA  SER A 119      35.570  20.412  28.786  1.00 30.20           C
ATOM   1941  C   SER A 119      36.142  18.997  28.904  1.00 29.74           C
ATOM   1942  O   SER A 119      35.382  18.038  28.798  1.00 35.91           O
ATOM   1943  CB  SER A 119      35.308  20.747  27.300  1.00 28.55           C
ATOM   1944  OG  SER A 119      36.417  20.421  26.479  1.00 31.68           O
ATOM   1945  H   SER A 119      36.867  22.102  28.828  1.00 33.80           H
ATOM   1946  HA  SER A 119      34.611  20.444  29.308  1.00 36.09           H
ATOM   1947  HB2 SER A 119      34.448  20.170  26.962  1.00 34.11           H
ATOM   1948  HB3 SER A 119      35.081  21.804  27.186  1.00 34.11           H
ATOM   1949  HG  SER A 119      37.143  21.010  26.698  1.00 37.86           H
ATOM   1950  N   ARG A 120      37.471  18.866  29.070  1.00 40.39           N
ATOM   1951  CA  ARG A 120      38.179  17.597  29.262  1.00 23.66           C
ATOM   1952  C   ARG A 120      38.437  17.298  30.743  1.00 34.12           C
ATOM   1953  O   ARG A 120      39.185  16.373  31.043  1.00 31.46           O
ATOM   1954  CB  ARG A 120      39.467  17.553  28.417  1.00 33.04           C
ATOM   1955  CG  ARG A 120      39.249  17.632  26.897  1.00 36.60           C
ATOM   1956  CD  ARG A 120      38.389  16.498  26.358  1.00 47.10           C
ATOM   1957  NE  ARG A 120      38.369  16.514  24.887  1.00 51.52           N
ATOM   1958  CZ  ARG A 120      37.437  17.083  24.113  1.00 51.41           C
ATOM   1959  NH1 ARG A 120      36.385  17.731  24.618  1.00 54.25           N
ATOM   1960  NH2 ARG A 120      37.562  16.989  22.793  1.00 56.45           N1+
ATOM   1961  H   ARG A 120      38.028  19.711  29.101  1.00 48.31           H
ATOM   1962  HA  ARG A 120      37.546  16.785  28.913  1.00 28.24           H
ATOM   1963  HB2 ARG A 120      40.123  18.369  28.720  1.00 39.50           H
ATOM   1964  HB3 ARG A 120      39.991  16.618  28.617  1.00 39.50           H
ATOM   1965  HG2 ARG A 120      38.770  18.571  26.634  1.00 43.77           H
ATOM   1966  HG3 ARG A 120      40.222  17.593  26.406  1.00 43.77           H
ATOM   1967  HD2 ARG A 120      38.794  15.547  26.702  1.00 56.36           H
ATOM   1968  HD3 ARG A 120      37.373  16.589  26.744  1.00 56.36           H
ATOM   1969  HE  ARG A 120      39.147  16.060  24.432  1.00 61.67           H
ATOM   1970 HH11 ARG A 120      36.283  17.812  25.620  1.00 64.95           H
ATOM   1971 HH12 ARG A 120      35.696  18.147  24.011  1.00 64.95           H
ATOM   1972 HH21 ARG A 120      38.347  16.494  22.400  1.00 67.59           H
ATOM   1973 HH22 ARG A 120      36.866  17.404  22.193  1.00 67.59           H
ATOM   1974  N   ASN A 121      37.817  18.058  31.659  1.00 30.39           N
ATOM   1975  CA  ASN A 121      37.913  17.885  33.107  1.00 31.77           C
ATOM   1976  C   ASN A 121      39.324  18.115  33.661  1.00 27.17           C
ATOM   1977  O   ASN A 121      39.755  17.385  34.548  1.00 33.62           O
ATOM   1978  CB  ASN A 121      37.297  16.543  33.558  1.00 36.34           C
ATOM   1979  CG  ASN A 121      35.780  16.589  33.574  1.00 33.77           C
ATOM   1980  OD1 ASN A 121      35.149  16.595  32.527  1.00 37.74           O
ATOM   1981  ND2 ASN A 121      35.191  16.607  34.767  1.00 30.42           N
ATOM   1982  H   ASN A 121      37.201  18.787  31.330  1.00 36.31           H
ATOM   1983  HA  ASN A 121      37.293  18.670  33.532  1.00 37.97           H
ATOM   1984  HB2 ASN A 121      37.585  15.793  32.829  1.00 43.46           H
ATOM   1985  HB3 ASN A 121      37.665  16.239  34.531  1.00 43.46           H
ATOM   1986 HD21 ASN A 121      34.186  16.638  34.819  1.00 36.35           H
ATOM   1987 HD22 ASN A 121      35.754  16.567  35.605  1.00 36.35           H
ATOM   1988  N   VAL A 122      40.009  19.169  33.210  1.00 28.83           N
ATOM   1989  CA  VAL A 122      41.320  19.582  33.701  1.00 22.37           C
ATOM   1990  C   VAL A 122      41.288  21.061  34.120  1.00 30.95           C
ATOM   1991  O   VAL A 122      40.849  21.914  33.348  1.00 30.58           O
ATOM   1992  CB  VAL A 122      42.409  19.302  32.649  1.00 29.75           C
ATOM   1993  CG1 VAL A 122      43.781  19.774  33.165  1.00 18.75           C
ATOM   1994  CG2 VAL A 122      42.479  17.799  32.321  1.00 28.34           C
ATOM   1995  H   VAL A 122      39.593  19.739  32.484  1.00 34.44           H
ATOM   1996  HA  VAL A 122      41.571  18.995  34.584  1.00 26.70           H
ATOM   1997  HB  VAL A 122      42.167  19.846  31.735  1.00 35.55           H
ATOM   1998 HG11 VAL A 122      44.558  19.542  32.443  1.00 22.34           H
ATOM   1999 HG12 VAL A 122      43.784  20.850  33.319  1.00 22.34           H
ATOM   2000 HG13 VAL A 122      44.018  19.274  34.105  1.00 22.34           H
ATOM   2001 HG21 VAL A 122      43.300  17.608  31.632  1.00 33.85           H
ATOM   2002 HG22 VAL A 122      42.634  17.218  33.232  1.00 33.85           H
ATOM   2003 HG23 VAL A 122      41.557  17.478  31.840  1.00 33.85           H
ATOM   2004  N   LEU A 123      41.788  21.332  35.332  1.00 20.99           N
ATOM   2005  CA  LEU A 123      42.081  22.647  35.891  1.00 26.44           C
ATOM   2006  C   LEU A 123      43.552  22.972  35.669  1.00 26.90           C
ATOM   2007  O   LEU A 123      44.396  22.135  35.971  1.00 28.58           O
ATOM   2008  CB  LEU A 123      41.846  22.637  37.413  1.00 28.27           C
ATOM   2009  CG  LEU A 123      40.450  22.195  37.876  1.00 36.22           C
ATOM   2010  CD1 LEU A 123      40.344  22.255  39.407  1.00 24.26           C
ATOM   2011  CD2 LEU A 123      39.354  23.058  37.245  1.00 34.07           C
ATOM   2012  H   LEU A 123      42.105  20.548  35.886  1.00 25.03           H
ATOM   2013  HA  LEU A 123      41.463  23.419  35.427  1.00 31.58           H
ATOM   2014  HB2 LEU A 123      42.583  21.986  37.887  1.00 33.77           H
ATOM   2015  HB3 LEU A 123      42.016  23.653  37.774  1.00 33.77           H
ATOM   2016  HG  LEU A 123      40.304  21.160  37.584  1.00 43.31           H
ATOM   2017 HD11 LEU A 123      39.383  21.847  39.720  1.00 28.96           H
ATOM   2018 HD12 LEU A 123      41.140  21.661  39.858  1.00 28.96           H
ATOM   2019 HD13 LEU A 123      40.421  23.288  39.742  1.00 28.96           H
ATOM   2020 HD21 LEU A 123      38.380  22.713  37.593  1.00 40.73           H
ATOM   2021 HD22 LEU A 123      39.494  24.100  37.529  1.00 40.73           H
ATOM   2022 HD23 LEU A 123      39.372  22.975  36.159  1.00 40.73           H
ATOM   2023  N   HIS A 124      43.872  24.181  35.203  1.00 28.11           N
ATOM   2024  CA  HIS A 124      45.244  24.597  34.959  1.00 20.57           C
ATOM   2025  C   HIS A 124      45.932  25.058  36.237  1.00 28.14           C
ATOM   2026  O   HIS A 124      46.988  24.523  36.575  1.00 26.92           O
ATOM   2027  CB  HIS A 124      45.311  25.627  33.849  1.00 22.80           C
ATOM   2028  CG  HIS A 124      46.728  26.026  33.572  1.00 21.81           C
ATOM   2029  ND1 HIS A 124      47.487  26.913  34.329  1.00 30.54           N
ATOM   2030  CD2 HIS A 124      47.500  25.522  32.570  1.00 27.30           C
ATOM   2031  CE1 HIS A 124      48.681  26.975  33.721  1.00 27.76           C
ATOM   2032  NE2 HIS A 124      48.723  26.131  32.680  1.00 32.35           N
ATOM   2033  H   HIS A 124      43.138  24.848  35.003  1.00 33.58           H
ATOM   2034  HA  HIS A 124      45.791  23.730  34.589  1.00 24.54           H
ATOM   2035  HB2 HIS A 124      44.738  26.513  34.127  1.00 27.20           H
ATOM   2036  HB3 HIS A 124      44.874  25.205  32.944  1.00 27.20           H
ATOM   2037  HD2 HIS A 124      47.199  24.793  31.839  1.00 32.61           H
ATOM   2038  HE1 HIS A 124      49.468  27.670  33.970  1.00 33.16           H
ATOM   2039  HE2 HIS A 124      49.499  26.033  32.038  1.00 38.67           H
ATOM   2040  N   ARG A 125      45.316  26.016  36.943  1.00 25.55           N
ATOM   2041  CA  ARG A 125      45.650  26.444  38.308  1.00 21.43           C
ATOM   2042  C   ARG A 125      46.936  27.266  38.447  1.00 26.22           C
ATOM   2043  O   ARG A 125      47.361  27.526  39.564  1.00 29.07           O
ATOM   2044  CB  ARG A 125      45.681  25.248  39.271  1.00 23.98           C
ATOM   2045  CG  ARG A 125      44.384  24.438  39.237  1.00 28.74           C
ATOM   2046  CD  ARG A 125      44.225  23.596  40.496  1.00 32.15           C
ATOM   2047  NE  ARG A 125      45.334  22.639  40.628  1.00 33.80           N
ATOM   2048  CZ  ARG A 125      45.473  21.744  41.603  1.00 33.91           C
ATOM   2049  NH1 ARG A 125      44.563  21.634  42.566  1.00 29.74           N
ATOM   2050  NH2 ARG A 125      46.536  20.944  41.596  1.00 35.30           N1+
ATOM   2051  H   ARG A 125      44.468  26.404  36.550  1.00 30.50           H
ATOM   2052  HA  ARG A 125      44.844  27.098  38.639  1.00 25.56           H
ATOM   2053  HB2 ARG A 125      46.516  24.600  39.016  1.00 28.62           H
ATOM   2054  HB3 ARG A 125      45.845  25.610  40.284  1.00 28.62           H
ATOM   2055  HG2 ARG A 125      43.538  25.126  39.196  1.00 34.33           H
ATOM   2056  HG3 ARG A 125      44.366  23.801  38.354  1.00 34.33           H
ATOM   2057  HD2 ARG A 125      44.197  24.246  41.371  1.00 38.43           H
ATOM   2058  HD3 ARG A 125      43.283  23.050  40.424  1.00 38.43           H
ATOM   2059  HE  ARG A 125      46.061  22.679  39.924  1.00 40.41           H
ATOM   2060 HH11 ARG A 125      43.758  22.242  42.575  1.00 35.54           H
ATOM   2061 HH12 ARG A 125      44.684  20.953  43.300  1.00 35.54           H
ATOM   2062 HH21 ARG A 125      47.218  21.027  40.855  1.00 42.20           H
ATOM   2063 HH22 ARG A 125      46.666  20.255  42.322  1.00 42.20           H
ATOM   2064  N   ASP A 126      47.570  27.652  37.346  1.00 23.83           N
ATOM   2065  CA  ASP A 126      48.726  28.527  37.375  1.00 30.49           C
ATOM   2066  C   ASP A 126      48.648  29.465  36.158  1.00 26.87           C
ATOM   2067  O   ASP A 126      49.652  29.745  35.507  1.00 33.16           O
ATOM   2068  CB  ASP A 126      50.029  27.694  37.389  1.00 34.93           C
ATOM   2069  CG  ASP A 126      51.261  28.507  37.811  1.00 37.93           C
ATOM   2070  OD1 ASP A 126      52.381  28.075  37.448  1.00 44.86           O
ATOM   2071  OD2 ASP A 126      51.087  29.554  38.477  1.00 40.86           O1-
ATOM   2072  H   ASP A 126      47.212  27.372  36.444  1.00 28.45           H
ATOM   2073  HA  ASP A 126      48.679  29.147  38.269  1.00 36.43           H
ATOM   2074  HB2 ASP A 126      49.916  26.881  38.103  1.00 41.76           H
ATOM   2075  HB3 ASP A 126      50.211  27.206  36.431  1.00 41.76           H
ATOM   2076  N   LEU A 127      47.460  30.002  35.867  1.00 24.70           N
ATOM   2077  CA  LEU A 127      47.275  30.977  34.803  1.00 33.88           C
ATOM   2078  C   LEU A 127      47.926  32.315  35.177  1.00 32.54           C
ATOM   2079  O   LEU A 127      47.501  33.011  36.099  1.00 36.73           O
ATOM   2080  CB  LEU A 127      45.786  31.162  34.507  1.00 32.92           C
ATOM   2081  CG  LEU A 127      45.359  30.878  33.079  1.00 42.19           C
ATOM   2082  CD1 LEU A 127      43.842  31.061  32.962  1.00 38.57           C
ATOM   2083  CD2 LEU A 127      46.024  31.816  32.078  1.00 58.68           C
ATOM   2084  H   LEU A 127      46.660  29.766  36.438  1.00 29.49           H
ATOM   2085  HA  LEU A 127      47.763  30.576  33.914  1.00 40.51           H
ATOM   2086  HB2 LEU A 127      45.199  30.508  35.143  1.00 39.35           H
ATOM   2087  HB3 LEU A 127      45.510  32.192  34.715  1.00 39.35           H
ATOM   2088  HG  LEU A 127      45.602  29.845  32.824  1.00 50.48           H
ATOM   2089 HD11 LEU A 127      43.531  30.892  31.933  1.00 46.13           H
ATOM   2090 HD12 LEU A 127      43.342  30.340  33.607  1.00 46.13           H
ATOM   2091 HD13 LEU A 127      43.555  32.067  33.265  1.00 46.13           H
ATOM   2092 HD21 LEU A 127      45.964  31.360  31.099  1.00 70.27           H
ATOM   2093 HD22 LEU A 127      45.484  32.756  32.052  1.00 70.27           H
ATOM   2094 HD23 LEU A 127      47.073  31.989  32.313  1.00 70.27           H
ATOM   2095  N   LYS A 128      48.946  32.670  34.406  1.00 25.99           N
ATOM   2096  CA  LYS A 128      49.673  33.938  34.481  1.00 27.77           C
ATOM   2097  C   LYS A 128      50.406  34.179  33.156  1.00 29.67           C
ATOM   2098  O   LYS A 128      50.542  33.239  32.365  1.00 28.83           O
ATOM   2099  CB  LYS A 128      50.598  33.993  35.703  1.00 25.69           C
ATOM   2100  CG  LYS A 128      51.560  32.812  35.763  1.00 26.81           C
ATOM   2101  CD  LYS A 128      52.377  32.889  37.046  1.00 36.45           C
ATOM   2102  CE  LYS A 128      53.340  31.713  37.106  1.00 42.96           C
ATOM   2103  NZ  LYS A 128      54.126  31.737  38.349  1.00 51.09           N1+
ATOM   2104  H   LYS A 128      49.202  32.042  33.658  1.00 31.03           H
ATOM   2105  HA  LYS A 128      48.949  34.742  34.607  1.00 33.17           H
ATOM   2106  HB2 LYS A 128      51.157  34.923  35.718  1.00 30.67           H
ATOM   2107  HB3 LYS A 128      49.983  33.977  36.602  1.00 30.67           H
ATOM   2108  HG2 LYS A 128      51.001  31.880  35.781  1.00 32.01           H
ATOM   2109  HG3 LYS A 128      52.203  32.812  34.889  1.00 32.01           H
ATOM   2110  HD2 LYS A 128      52.934  33.825  37.078  1.00 43.59           H
ATOM   2111  HD3 LYS A 128      51.694  32.842  37.894  1.00 43.59           H
ATOM   2112  HE2 LYS A 128      52.779  30.778  37.047  1.00 51.40           H
ATOM   2113  HE3 LYS A 128      54.015  31.772  36.253  1.00 51.40           H
ATOM   2114  HZ1 LYS A 128      54.710  30.914  38.395  1.00 61.16           H
ATOM   2115  HZ2 LYS A 128      54.694  32.571  38.387  1.00 61.16           H
ATOM   2116  HZ3 LYS A 128      53.492  31.726  39.138  1.00 61.16           H
ATOM   2117  N   PRO A 129      50.873  35.415  32.888  1.00 26.62           N
ATOM   2118  CA  PRO A 129      51.430  35.743  31.585  1.00 28.66           C
ATOM   2119  C   PRO A 129      52.647  34.898  31.185  1.00 24.72           C
ATOM   2120  O   PRO A 129      52.807  34.589  30.014  1.00 28.22           O
ATOM   2121  CB  PRO A 129      51.843  37.213  31.700  1.00 25.94           C
ATOM   2122  CG  PRO A 129      50.850  37.790  32.704  1.00 27.44           C
ATOM   2123  CD  PRO A 129      50.675  36.629  33.684  1.00 28.24           C
ATOM   2124  HA  PRO A 129      50.634  35.677  30.843  1.00 34.24           H
ATOM   2125  HB2 PRO A 129      52.831  37.233  32.161  1.00 30.97           H
ATOM   2126  HB3 PRO A 129      51.865  37.758  30.759  1.00 30.97           H
ATOM   2127  HG2 PRO A 129      51.287  38.632  33.235  1.00 32.77           H
ATOM   2128  HG3 PRO A 129      49.922  38.070  32.204  1.00 32.77           H
ATOM   2129  HD2 PRO A 129      51.444  36.689  34.453  1.00 33.73           H
ATOM   2130  HD3 PRO A 129      49.673  36.700  34.108  1.00 33.73           H
ATOM   2131  N   GLN A 130      53.484  34.489  32.140  1.00 24.87           N
ATOM   2132  CA  GLN A 130      54.710  33.773  31.814  1.00 34.69           C
ATOM   2133  C   GLN A 130      54.407  32.312  31.373  1.00 37.30           C
ATOM   2134  O   GLN A 130      55.189  31.685  30.694  1.00 33.02           O
ATOM   2135  CB  GLN A 130      55.742  33.822  32.956  1.00 40.26           C
ATOM   2136  CG  GLN A 130      55.180  33.569  34.355  1.00 55.85           C
ATOM   2137  CD  GLN A 130      54.933  34.865  35.124  1.00 56.57           C
ATOM   2138  OE1 GLN A 130      53.900  35.526  35.120  1.00 31.82           O
ATOM   2139  NE2 GLN A 130      55.998  35.240  35.944  1.00 50.68           N
ATOM   2140  H   GLN A 130      53.316  34.799  33.076  1.00 29.69           H
ATOM   2141  HA  GLN A 130      55.220  34.250  30.912  1.00 41.47           H
ATOM   2142  HB2 GLN A 130      56.549  33.094  32.727  1.00 48.16           H
ATOM   2143  HB3 GLN A 130      56.240  34.818  32.911  1.00 48.16           H
ATOM   2144  HG2 GLN A 130      54.233  33.004  34.288  1.00 66.87           H
ATOM   2145  HG3 GLN A 130      55.860  32.901  34.922  1.00 66.87           H
ATOM   2146 HE21 GLN A 130      56.917  34.836  35.868  1.00 60.66           H
ATOM   2147 HE22 GLN A 130      55.943  36.098  36.476  1.00 60.66           H
ATOM   2148  N   ASN A 131      53.189  31.827  31.702  1.00 28.83           N
ATOM   2149  CA  ASN A 131      52.641  30.546  31.268  1.00 24.71           C
ATOM   2150  C   ASN A 131      51.815  30.639  29.996  1.00 23.11           C
ATOM   2151  O   ASN A 131      51.262  29.639  29.569  1.00 29.99           O
ATOM   2152  CB  ASN A 131      51.887  29.891  32.432  1.00 22.45           C
ATOM   2153  CG  ASN A 131      52.842  29.439  33.537  1.00 28.47           C
ATOM   2154  OD1 ASN A 131      54.048  29.350  33.342  1.00 30.89           O
ATOM   2155  ND2 ASN A 131      52.301  29.066  34.686  1.00 26.82           N
ATOM   2156  H   ASN A 131      52.563  32.421  32.225  1.00 34.45           H
ATOM   2157  HA  ASN A 131      53.473  29.887  31.017  1.00 29.50           H
ATOM   2158  HB2 ASN A 131      51.144  30.579  32.836  1.00 26.78           H
ATOM   2159  HB3 ASN A 131      51.361  29.013  32.069  1.00 26.78           H
ATOM   2160 HD21 ASN A 131      52.874  28.712  35.440  1.00 32.03           H
ATOM   2161 HD22 ASN A 131      51.303  29.135  34.820  1.00 32.03           H
ATOM   2162  N   LEU A 132      51.759  31.819  29.371  1.00 25.77           N
ATOM   2163  CA  LEU A 132      51.182  32.008  28.059  1.00 22.53           C
ATOM   2164  C   LEU A 132      52.324  32.232  27.087  1.00 27.94           C
ATOM   2165  O   LEU A 132      53.042  33.223  27.181  1.00 24.63           O
ATOM   2166  CB  LEU A 132      50.190  33.180  28.086  1.00 23.03           C
ATOM   2167  CG  LEU A 132      48.757  32.868  28.553  1.00 28.59           C
ATOM   2168  CD1 LEU A 132      48.572  31.661  29.458  1.00 34.41           C
ATOM   2169  CD2 LEU A 132      48.146  34.104  29.224  1.00 32.23           C
ATOM   2170  H   LEU A 132      52.248  32.607  29.772  1.00 30.78           H
ATOM   2171  HA  LEU A 132      50.652  31.112  27.745  1.00 26.88           H
ATOM   2172  HB2 LEU A 132      50.604  33.938  28.750  1.00 27.48           H
ATOM   2173  HB3 LEU A 132      50.130  33.629  27.093  1.00 27.48           H
ATOM   2174  HG  LEU A 132      48.161  32.676  27.667  1.00 34.16           H
ATOM   2175 HD11 LEU A 132      47.517  31.527  29.652  1.00 41.14           H
ATOM   2176 HD12 LEU A 132      48.914  30.756  28.962  1.00 41.14           H
ATOM   2177 HD13 LEU A 132      49.096  31.807  30.403  1.00 41.14           H
ATOM   2178 HD21 LEU A 132      47.091  33.925  29.425  1.00 38.53           H
ATOM   2179 HD22 LEU A 132      48.658  34.310  30.165  1.00 38.53           H
ATOM   2180 HD23 LEU A 132      48.233  34.968  28.567  1.00 38.53           H
ATOM   2181  N   LEU A 133      52.440  31.327  26.119  1.00 20.74           N
ATOM   2182  CA  LEU A 133      53.421  31.401  25.054  1.00 25.45           C
ATOM   2183  C   LEU A 133      52.738  31.923  23.781  1.00 23.74           C
ATOM   2184  O   LEU A 133      51.616  31.642  23.468  1.00 29.64           O
ATOM   2185  CB  LEU A 133      54.080  30.036  24.738  1.00 30.11           C
ATOM   2186  CG  LEU A 133      54.625  29.340  25.997  1.00 20.14           C
ATOM   2187  CD1 LEU A 133      55.247  27.986  25.629  1.00 32.91           C
ATOM   2188  CD2 LEU A 133      55.625  30.207  26.756  1.00 29.98           C
ATOM   2189  H   LEU A 133      51.723  30.647  26.039  1.00 24.74           H
ATOM   2190  HA  LEU A 133      54.257  32.114  25.329  1.00 30.38           H
ATOM   2191  HB2 LEU A 133      53.340  29.372  24.248  1.00 35.97           H
ATOM   2192  HB3 LEU A 133      54.896  30.204  24.011  1.00 35.97           H
ATOM   2193  HG  LEU A 133      53.759  29.146  26.683  1.00 24.01           H
ATOM   2194 HD11 LEU A 133      55.642  27.483  26.511  1.00 39.34           H
ATOM   2195 HD12 LEU A 133      54.501  27.337  25.150  1.00 39.34           H
ATOM   2196 HD13 LEU A 133      56.062  28.112  24.907  1.00 39.34           H
ATOM   2197 HD21 LEU A 133      56.019  29.712  27.651  1.00 35.83           H
ATOM   2198 HD22 LEU A 133      56.467  30.506  26.125  1.00 35.83           H
ATOM   2199 HD23 LEU A 133      55.158  31.138  27.109  1.00 35.83           H
ATOM   2200  N   ILE A 134      53.526  32.767  23.099  1.00 32.42           N
ATOM   2201  CA  ILE A 134      53.165  33.524  21.915  1.00 38.67           C
ATOM   2202  C   ILE A 134      54.152  33.208  20.789  1.00 38.84           C
ATOM   2203  O   ILE A 134      55.368  33.288  20.987  1.00 34.09           O
ATOM   2204  CB  ILE A 134      53.179  35.044  22.199  1.00 34.34           C
ATOM   2205  CG1 ILE A 134      52.461  35.518  23.478  1.00 32.97           C
ATOM   2206  CG2 ILE A 134      52.608  35.779  20.975  1.00 35.38           C
ATOM   2207  CD1 ILE A 134      50.967  35.211  23.481  1.00 38.20           C
ATOM   2208  H   ILE A 134      54.446  32.950  23.467  1.00 38.75           H
ATOM   2209  HA  ILE A 134      52.162  33.243  21.610  1.00 46.25           H
ATOM   2210  HB  ILE A 134      54.224  35.340  22.299  1.00 41.05           H
ATOM   2211 HG12 ILE A 134      52.920  35.059  24.354  1.00 39.41           H
ATOM   2212 HG13 ILE A 134      52.590  36.597  23.579  1.00 39.41           H
ATOM   2213 HG21 ILE A 134      52.461  36.831  21.219  1.00 42.30           H
ATOM   2214 HG22 ILE A 134      53.314  35.725  20.152  1.00 42.30           H
ATOM   2215 HG23 ILE A 134      51.657  35.343  20.668  1.00 42.30           H
ATOM   2216 HD11 ILE A 134      50.557  35.559  24.429  1.00 45.68           H
ATOM   2217 HD12 ILE A 134      50.460  35.730  22.671  1.00 45.68           H
ATOM   2218 HD13 ILE A 134      50.799  34.142  23.387  1.00 45.68           H
ATOM   2219  N   ASN A 135      53.602  32.920  19.606  1.00 40.01           N
ATOM   2220  CA  ASN A 135      54.308  32.814  18.327  1.00 42.94           C
ATOM   2221  C   ASN A 135      54.298  34.109  17.535  1.00 39.87           C
ATOM   2222  O   ASN A 135      53.448  34.972  17.751  1.00 42.90           O
ATOM   2223  CB  ASN A 135      53.621  31.748  17.458  1.00 41.35           C
ATOM   2224  CG  ASN A 135      53.976  30.350  17.895  1.00 40.34           C
ATOM   2225  OD1 ASN A 135      54.984  30.154  18.574  1.00 39.44           O
ATOM   2226  ND2 ASN A 135      53.219  29.364  17.426  1.00 37.06           N
ATOM   2227  H   ASN A 135      52.592  32.881  19.566  1.00 47.86           H
ATOM   2228  HA  ASN A 135      55.345  32.524  18.497  1.00 51.38           H
ATOM   2229  HB2 ASN A 135      52.543  31.894  17.467  1.00 49.46           H
ATOM   2230  HB3 ASN A 135      53.964  31.848  16.428  1.00 49.46           H
ATOM   2231 HD21 ASN A 135      53.479  28.412  17.634  1.00 44.32           H
ATOM   2232 HD22 ASN A 135      52.425  29.550  16.826  1.00 44.32           H
ATOM   2233  N   ARG A 136      55.192  34.183  16.537  1.00 57.02           N
ATOM   2234  CA  ARG A 136      55.235  35.276  15.559  1.00 57.10           C
ATOM   2235  C   ARG A 136      54.016  35.278  14.626  1.00 54.76           C
ATOM   2236  O   ARG A 136      53.637  36.336  14.129  1.00 57.67           O
ATOM   2237  CB  ARG A 136      56.563  35.230  14.788  1.00 66.38           C
ATOM   2238  CG  ARG A 136      57.318  36.561  14.916  1.00 65.60           C
ATOM   2239  CD  ARG A 136      58.454  36.664  13.889  1.00 74.23           C
ATOM   2240  NE  ARG A 136      58.034  37.387  12.674  1.00 79.32           N
ATOM   2241  CZ  ARG A 136      58.649  37.345  11.486  1.00 74.80           C
ATOM   2242  NH1 ARG A 136      59.609  36.461  11.215  1.00 72.08           N
ATOM   2243  NH2 ARG A 136      58.296  38.210  10.540  1.00 71.42           N1+
ATOM   2244  H   ARG A 136      55.867  33.434  16.439  1.00 68.27           H
ATOM   2245  HA  ARG A 136      55.197  36.206  16.132  1.00 68.37           H
ATOM   2246  HB2 ARG A 136      57.204  34.453  15.210  1.00 79.50           H
ATOM   2247  HB3 ARG A 136      56.387  34.981  13.741  1.00 79.50           H
ATOM   2248  HG2 ARG A 136      56.619  37.383  14.746  1.00 78.57           H
ATOM   2249  HG3 ARG A 136      57.717  36.656  15.927  1.00 78.57           H
ATOM   2250  HD2 ARG A 136      59.308  37.175  14.337  1.00 88.92           H
ATOM   2251  HD3 ARG A 136      58.766  35.653  13.617  1.00 88.92           H
ATOM   2252  HE  ARG A 136      57.313  38.083  12.800  1.00 95.03           H
ATOM   2253 HH11 ARG A 136      59.885  35.792  11.918  1.00 86.34           H
ATOM   2254 HH12 ARG A 136      60.048  36.454  10.308  1.00 86.34           H
ATOM   2255 HH21 ARG A 136      57.574  38.890  10.722  1.00 85.55           H
ATOM   2256 HH22 ARG A 136      58.753  38.188   9.642  1.00 85.55           H
ATOM   2257  N   ASN A 137      53.379  34.111  14.446  1.00 50.66           N
ATOM   2258  CA  ASN A 137      52.014  33.972  13.937  1.00 50.35           C
ATOM   2259  C   ASN A 137      50.972  34.813  14.693  1.00 47.45           C
ATOM   2260  O   ASN A 137      49.877  35.027  14.177  1.00 49.93           O
ATOM   2261  CB  ASN A 137      51.575  32.505  14.054  1.00 51.37           C
ATOM   2262  CG  ASN A 137      52.366  31.590  13.143  1.00 70.01           C
ATOM   2263  OD1 ASN A 137      53.462  31.157  13.491  1.00 80.48           O
ATOM   2264  ND2 ASN A 137      51.826  31.323  11.956  1.00 80.63           N
ATOM   2265  H   ASN A 137      53.811  33.276  14.814  1.00 60.64           H
ATOM   2266  HA  ASN A 137      52.000  34.262  12.885  1.00 60.27           H
ATOM   2267  HB2 ASN A 137      51.752  32.197  15.085  1.00 61.50           H
ATOM   2268  HB3 ASN A 137      50.515  32.425  13.815  1.00 61.50           H
ATOM   2269 HD21 ASN A 137      52.313  30.722  11.311  1.00 96.61           H
ATOM   2270 HD22 ASN A 137      50.922  31.704  11.719  1.00 96.61           H
ATOM   2271  N   GLY A 138      51.264  35.180  15.948  1.00 41.90           N
ATOM   2272  CA  GLY A 138      50.294  35.715  16.890  1.00 45.33           C
ATOM   2273  C   GLY A 138      49.438  34.611  17.518  1.00 34.72           C
ATOM   2274  O   GLY A 138      48.421  34.927  18.121  1.00 38.26           O
ATOM   2275  H   GLY A 138      52.189  34.995  16.307  1.00 50.13           H
ATOM   2276  HA2 GLY A 138      50.826  36.248  17.680  1.00 54.24           H
ATOM   2277  HA3 GLY A 138      49.632  36.403  16.365  1.00 54.24           H
ATOM   2278  N   GLU A 139      49.843  33.335  17.420  1.00 32.70           N
ATOM   2279  CA  GLU A 139      49.167  32.239  18.106  1.00 38.78           C
ATOM   2280  C   GLU A 139      49.547  32.277  19.585  1.00 34.70           C
ATOM   2281  O   GLU A 139      50.708  32.505  19.909  1.00 38.57           O
ATOM   2282  CB  GLU A 139      49.574  30.882  17.522  1.00 25.28           C
ATOM   2283  CG  GLU A 139      49.087  30.634  16.091  1.00 32.01           C
ATOM   2284  CD  GLU A 139      49.711  29.396  15.428  1.00 50.58           C
ATOM   2285  OE1 GLU A 139      49.261  29.079  14.310  1.00 63.25           O
ATOM   2286  OE2 GLU A 139      50.623  28.783  16.032  1.00 58.10           O1-
ATOM   2287  H   GLU A 139      50.714  33.129  16.957  1.00 39.09           H
ATOM   2288  HA  GLU A 139      48.093  32.349  17.985  1.00 46.38           H
ATOM   2289  HB2 GLU A 139      50.655  30.786  17.565  1.00 30.18           H
ATOM   2290  HB3 GLU A 139      49.152  30.098  18.152  1.00 30.18           H
ATOM   2291  HG2 GLU A 139      48.002  30.528  16.074  1.00 38.26           H
ATOM   2292  HG3 GLU A 139      49.276  31.498  15.459  1.00 38.26           H
ATOM   2293  N   LEU A 140      48.587  32.030  20.468  1.00 32.05           N
ATOM   2294  CA  LEU A 140      48.787  31.965  21.910  1.00 32.61           C
ATOM   2295  C   LEU A 140      48.479  30.554  22.404  1.00 25.05           C
ATOM   2296  O   LEU A 140      47.466  29.964  22.028  1.00 28.52           O
ATOM   2297  CB  LEU A 140      47.937  33.045  22.576  1.00 32.75           C
ATOM   2298  CG  LEU A 140      48.063  33.111  24.109  1.00 30.29           C
ATOM   2299  CD1 LEU A 140      47.785  34.536  24.616  1.00 27.75           C
ATOM   2300  CD2 LEU A 140      47.033  32.191  24.782  1.00 35.61           C
ATOM   2301  H   LEU A 140      47.653  31.854  20.126  1.00 38.31           H
ATOM   2302  HA  LEU A 140      49.819  32.202  22.131  1.00 38.98           H
ATOM   2303  HB2 LEU A 140      48.285  33.993  22.162  1.00 39.14           H
ATOM   2304  HB3 LEU A 140      46.893  32.932  22.286  1.00 39.14           H
ATOM   2305  HG  LEU A 140      49.059  32.795  24.417  1.00 36.19           H
ATOM   2306 HD11 LEU A 140      48.052  34.608  25.671  1.00 33.15           H
ATOM   2307 HD12 LEU A 140      48.360  35.268  24.056  1.00 33.15           H
ATOM   2308 HD13 LEU A 140      46.729  34.772  24.490  1.00 33.15           H
ATOM   2309 HD21 LEU A 140      47.035  32.346  25.858  1.00 42.58           H
ATOM   2310 HD22 LEU A 140      46.037  32.421  24.404  1.00 42.58           H
ATOM   2311 HD23 LEU A 140      47.248  31.143  24.596  1.00 42.58           H
ATOM   2312  N   LYS A 141      49.363  30.017  23.246  1.00 23.37           N
ATOM   2313  CA  LYS A 141      49.297  28.675  23.796  1.00 23.88           C
ATOM   2314  C   LYS A 141      49.449  28.719  25.315  1.00 32.07           C
ATOM   2315  O   LYS A 141      50.395  29.287  25.851  1.00 30.79           O
ATOM   2316  CB  LYS A 141      50.386  27.804  23.147  1.00 30.25           C
ATOM   2317  CG  LYS A 141      50.067  27.448  21.682  1.00 26.98           C
ATOM   2318  CD  LYS A 141      51.308  27.409  20.798  1.00 36.24           C
ATOM   2319  CE  LYS A 141      50.980  27.435  19.298  1.00 35.37           C
ATOM   2320  NZ  LYS A 141      50.351  26.199  18.823  1.00 43.83           N1+
ATOM   2321  H   LYS A 141      50.156  30.577  23.520  1.00 27.89           H
ATOM   2322  HA  LYS A 141      48.329  28.234  23.567  1.00 28.50           H
ATOM   2323  HB2 LYS A 141      51.359  28.291  23.236  1.00 36.15           H
ATOM   2324  HB3 LYS A 141      50.437  26.865  23.698  1.00 36.15           H
ATOM   2325  HG2 LYS A 141      49.566  26.480  21.661  1.00 32.22           H
ATOM   2326  HG3 LYS A 141      49.392  28.187  21.251  1.00 32.22           H
ATOM   2327  HD2 LYS A 141      51.936  28.272  21.018  1.00 43.34           H
ATOM   2328  HD3 LYS A 141      51.870  26.509  21.034  1.00 43.34           H
ATOM   2329  HE2 LYS A 141      50.315  28.274  19.092  1.00 42.29           H
ATOM   2330  HE3 LYS A 141      51.906  27.585  18.745  1.00 42.29           H
ATOM   2331  HZ1 LYS A 141      50.166  26.286  17.834  1.00 52.44           H
ATOM   2332  HZ2 LYS A 141      50.995  25.430  18.969  1.00 52.44           H
ATOM   2333  HZ3 LYS A 141      49.486  26.025  19.317  1.00 52.44           H
ATOM   2334  N   LEU A 142      48.529  28.039  25.998  1.00 26.04           N
ATOM   2335  CA  LEU A 142      48.576  27.775  27.422  1.00 22.89           C
ATOM   2336  C   LEU A 142      49.655  26.707  27.658  1.00 27.12           C
ATOM   2337  O   LEU A 142      49.644  25.665  27.015  1.00 25.18           O
ATOM   2338  CB  LEU A 142      47.152  27.354  27.822  1.00 25.13           C
ATOM   2339  CG  LEU A 142      46.917  27.058  29.313  1.00 36.02           C
ATOM   2340  CD1 LEU A 142      47.245  28.249  30.234  1.00 42.43           C
ATOM   2341  CD2 LEU A 142      45.440  26.658  29.487  1.00 32.95           C
ATOM   2342  H   LEU A 142      47.768  27.618  25.486  1.00 31.10           H
ATOM   2343  HA  LEU A 142      48.835  28.690  27.952  1.00 27.31           H
ATOM   2344  HB2 LEU A 142      46.463  28.147  27.518  1.00 30.00           H
ATOM   2345  HB3 LEU A 142      46.887  26.461  27.254  1.00 30.00           H
ATOM   2346  HG  LEU A 142      47.549  26.218  29.600  1.00 43.07           H
ATOM   2347 HD11 LEU A 142      46.959  28.017  31.260  1.00 50.77           H
ATOM   2348 HD12 LEU A 142      48.316  28.455  30.220  1.00 50.77           H
ATOM   2349 HD13 LEU A 142      46.698  29.137  29.916  1.00 50.77           H
ATOM   2350 HD21 LEU A 142      45.256  26.369  30.523  1.00 39.39           H
ATOM   2351 HD22 LEU A 142      44.788  27.492  29.225  1.00 39.39           H
ATOM   2352 HD23 LEU A 142      45.201  25.811  28.843  1.00 39.39           H
ATOM   2353  N   ALA A 143      50.612  26.975  28.546  1.00 28.67           N
ATOM   2354  CA  ALA A 143      51.712  26.076  28.832  1.00 26.18           C
ATOM   2355  C   ALA A 143      51.807  25.924  30.368  1.00 28.83           C
ATOM   2356  O   ALA A 143      51.199  26.591  31.171  1.00 25.93           O
ATOM   2357  CB  ALA A 143      53.064  26.595  28.326  1.00 28.10           C
ATOM   2358  H   ALA A 143      50.588  27.856  29.012  1.00 34.25           H
ATOM   2359  HA  ALA A 143      51.527  25.057  28.392  1.00 31.26           H
ATOM   2360  HB1 ALA A 143      53.893  25.938  28.576  1.00 33.57           H
ATOM   2361  HB2 ALA A 143      53.032  26.717  27.234  1.00 33.57           H
ATOM   2362  HB3 ALA A 143      53.281  27.600  28.717  1.00 33.57           H
ATOM   2363  N   ASN A 144      52.680  24.860  30.751  1.00 26.16           N
ATOM   2364  CA  ASN A 144      53.177  24.737  32.142  1.00 22.48           C
ATOM   2365  C   ASN A 144      52.005  24.348  33.055  1.00 21.76           C
ATOM   2366  O   ASN A 144      51.520  25.094  33.851  1.00 32.30           O
ATOM   2367  CB  ASN A 144      53.912  25.982  32.630  1.00 24.73           C
ATOM   2368  CG  ASN A 144      55.121  26.212  31.748  1.00 39.28           C
ATOM   2369  OD1 ASN A 144      55.740  25.257  31.224  1.00 41.40           O
ATOM   2370  ND2 ASN A 144      55.522  27.491  31.498  1.00 37.22           N
ATOM   2371  H   ASN A 144      53.390  24.556  30.065  1.00 31.24           H
ATOM   2372  HA  ASN A 144      53.906  23.878  32.135  1.00 26.82           H
ATOM   2373  HB2 ASN A 144      53.191  26.840  32.627  1.00 29.53           H
ATOM   2374  HB3 ASN A 144      54.198  25.904  33.699  1.00 29.53           H
ATOM   2375 HD21 ASN A 144      56.315  27.715  30.904  1.00 44.51           H
ATOM   2376 HD22 ASN A 144      55.043  28.303  31.884  1.00 44.51           H
ATOM   2377  N   PHE A 145      51.683  23.055  32.854  1.00 25.61           N
ATOM   2378  CA  PHE A 145      50.645  22.224  33.460  1.00 35.09           C
ATOM   2379  C   PHE A 145      51.130  21.417  34.668  1.00 31.83           C
ATOM   2380  O   PHE A 145      50.487  20.445  35.068  1.00 31.03           O
ATOM   2381  CB  PHE A 145      50.071  21.289  32.386  1.00 29.45           C
ATOM   2382  CG  PHE A 145      49.100  21.965  31.444  1.00 30.28           C
ATOM   2383  CD1 PHE A 145      49.573  22.765  30.390  1.00 27.39           C
ATOM   2384  CD2 PHE A 145      47.721  21.759  31.600  1.00 27.61           C
ATOM   2385  CE1 PHE A 145      48.657  23.387  29.527  1.00 27.43           C
ATOM   2386  CE2 PHE A 145      46.811  22.364  30.724  1.00 26.20           C
ATOM   2387  CZ  PHE A 145      47.277  23.207  29.709  1.00 27.40           C
ATOM   2388  H   PHE A 145      52.240  22.573  32.164  1.00 30.57           H
ATOM   2389  HA  PHE A 145      49.832  22.865  33.802  1.00 41.96           H
ATOM   2390  HB2 PHE A 145      50.885  20.867  31.808  1.00 35.18           H
ATOM   2391  HB3 PHE A 145      49.543  20.458  32.851  1.00 35.18           H
ATOM   2392  HD1 PHE A 145      50.632  22.904  30.242  1.00 32.72           H
ATOM   2393  HD2 PHE A 145      47.349  21.125  32.391  1.00 32.98           H
ATOM   2394  HE1 PHE A 145      49.018  24.007  28.725  1.00 32.77           H
ATOM   2395  HE2 PHE A 145      45.753  22.200  30.856  1.00 31.29           H
ATOM   2396  HZ  PHE A 145      46.572  23.698  29.052  1.00 32.73           H
ATOM   2397  N   GLY A 146      52.260  21.813  35.254  1.00 29.77           N
ATOM   2398  CA  GLY A 146      52.866  21.106  36.369  1.00 32.89           C
ATOM   2399  C   GLY A 146      52.069  21.255  37.659  1.00 34.83           C
ATOM   2400  O   GLY A 146      52.301  20.486  38.582  1.00 39.82           O
ATOM   2401  H   GLY A 146      52.736  22.626  34.892  1.00 35.57           H
ATOM   2402  HA2 GLY A 146      52.920  20.045  36.122  1.00 39.32           H
ATOM   2403  HA3 GLY A 146      53.873  21.490  36.532  1.00 39.32           H
ATOM   2404  N   LEU A 147      51.165  22.235  37.732  1.00 32.89           N
ATOM   2405  CA  LEU A 147      50.237  22.476  38.835  1.00 34.38           C
ATOM   2406  C   LEU A 147      48.804  22.104  38.458  1.00 26.50           C
ATOM   2407  O   LEU A 147      47.901  22.234  39.274  1.00 29.52           O
ATOM   2408  CB  LEU A 147      50.370  23.956  39.267  1.00 35.61           C
ATOM   2409  CG  LEU A 147      51.472  24.300  40.300  1.00 38.30           C
ATOM   2410  CD1 LEU A 147      52.720  23.409  40.281  1.00 58.41           C
ATOM   2411  CD2 LEU A 147      51.951  25.750  40.103  1.00 39.97           C
ATOM   2412  H   LEU A 147      51.068  22.850  36.935  1.00 39.31           H
ATOM   2413  HA  LEU A 147      50.496  21.839  39.678  1.00 41.11           H
ATOM   2414  HB2 LEU A 147      50.577  24.531  38.365  1.00 42.58           H
ATOM   2415  HB3 LEU A 147      49.417  24.324  39.648  1.00 42.58           H
ATOM   2416  HG  LEU A 147      51.034  24.236  41.297  1.00 45.81           H
ATOM   2417 HD11 LEU A 147      53.420  23.751  41.045  1.00 69.94           H
ATOM   2418 HD12 LEU A 147      52.453  22.381  40.521  1.00 69.94           H
ATOM   2419 HD13 LEU A 147      53.207  23.455  39.307  1.00 69.94           H
ATOM   2420 HD21 LEU A 147      52.611  26.040  40.922  1.00 47.81           H
ATOM   2421 HD22 LEU A 147      52.497  25.844  39.164  1.00 47.81           H
ATOM   2422 HD23 LEU A 147      51.098  26.429  40.099  1.00 47.81           H
ATOM   2423  N   ALA A 148      48.564  21.683  37.217  1.00 27.65           N
ATOM   2424  CA  ALA A 148      47.240  21.328  36.746  1.00 24.73           C
ATOM   2425  C   ALA A 148      46.779  20.022  37.389  1.00 31.53           C
ATOM   2426  O   ALA A 148      47.592  19.286  37.944  1.00 30.61           O
ATOM   2427  CB  ALA A 148      47.296  21.248  35.224  1.00 20.02           C
ATOM   2428  H   ALA A 148      49.332  21.586  36.569  1.00 33.02           H
ATOM   2429  HA  ALA A 148      46.544  22.114  37.029  1.00 29.53           H
ATOM   2430  HB1 ALA A 148      46.323  20.980  34.818  1.00 23.87           H
ATOM   2431  HB2 ALA A 148      47.603  22.212  34.822  1.00 23.87           H
ATOM   2432  HB3 ALA A 148      48.004  20.483  34.916  1.00 23.87           H
ATOM   2433  N   ARG A 149      45.474  19.746  37.351  1.00 32.39           N
ATOM   2434  CA  ARG A 149      44.950  18.441  37.761  1.00 30.61           C
ATOM   2435  C   ARG A 149      43.641  18.129  37.070  1.00 27.75           C
ATOM   2436  O   ARG A 149      42.847  19.029  36.795  1.00 28.57           O
ATOM   2437  CB  ARG A 149      44.786  18.332  39.288  1.00 32.45           C
ATOM   2438  CG  ARG A 149      43.656  19.144  39.925  1.00 40.45           C
ATOM   2439  CD  ARG A 149      43.416  18.704  41.382  1.00 40.56           C
ATOM   2440  NE  ARG A 149      42.910  17.323  41.461  1.00 37.34           N
ATOM   2441  CZ  ARG A 149      43.215  16.406  42.387  1.00 35.63           C
ATOM   2442  NH1 ARG A 149      44.028  16.670  43.411  1.00 35.35           N
ATOM   2443  NH2 ARG A 149      42.681  15.195  42.287  1.00 44.23           N1+
ATOM   2444  H   ARG A 149      44.840  20.405  36.918  1.00 38.71           H
ATOM   2445  HA  ARG A 149      45.676  17.690  37.450  1.00 36.57           H
ATOM   2446  HB2 ARG A 149      44.615  17.278  39.508  1.00 38.79           H
ATOM   2447  HB3 ARG A 149      45.725  18.603  39.767  1.00 38.79           H
ATOM   2448  HG2 ARG A 149      43.905  20.203  39.883  1.00 48.39           H
ATOM   2449  HG3 ARG A 149      42.725  18.991  39.383  1.00 48.39           H
ATOM   2450  HD2 ARG A 149      44.362  18.783  41.919  1.00 48.52           H
ATOM   2451  HD3 ARG A 149      42.691  19.375  41.847  1.00 48.52           H
ATOM   2452  HE  ARG A 149      42.287  17.040  40.716  1.00 44.65           H
ATOM   2453 HH11 ARG A 149      44.439  17.586  43.505  1.00 42.26           H
ATOM   2454 HH12 ARG A 149      44.236  15.955  44.091  1.00 42.26           H
ATOM   2455 HH21 ARG A 149      42.064  14.982  41.516  1.00 52.92           H
ATOM   2456 HH22 ARG A 149      42.900  14.490  42.974  1.00 52.92           H
ATOM   2457  N   ALA A 150      43.431  16.829  36.836  1.00 25.04           N
ATOM   2458  CA  ALA A 150      42.117  16.300  36.523  1.00 24.23           C
ATOM   2459  C   ALA A 150      41.178  16.512  37.709  1.00 31.72           C
ATOM   2460  O   ALA A 150      41.609  16.483  38.859  1.00 30.26           O
ATOM   2461  CB  ALA A 150      42.203  14.821  36.173  1.00 31.80           C
ATOM   2462  H   ALA A 150      44.163  16.168  37.048  1.00 29.90           H
ATOM   2463  HA  ALA A 150      41.750  16.822  35.647  1.00 28.93           H
ATOM   2464  HB1 ALA A 150      41.202  14.451  35.957  1.00 38.00           H
ATOM   2465  HB2 ALA A 150      42.826  14.696  35.289  1.00 38.00           H
ATOM   2466  HB3 ALA A 150      42.627  14.254  37.002  1.00 38.00           H
ATOM   2467  N   PHE A 151      39.890  16.727  37.430  1.00 33.90           N
ATOM   2468  CA  PHE A 151      38.880  16.879  38.463  1.00 35.28           C
ATOM   2469  C   PHE A 151      37.627  16.077  38.088  1.00 33.07           C
ATOM   2470  O   PHE A 151      37.333  15.864  36.912  1.00 34.69           O
ATOM   2471  CB  PHE A 151      38.593  18.387  38.654  1.00 33.76           C
ATOM   2472  CG  PHE A 151      37.750  19.026  37.575  1.00 26.66           C
ATOM   2473  CD1 PHE A 151      38.353  19.650  36.474  1.00 31.92           C
ATOM   2474  CD2 PHE A 151      36.346  18.990  37.674  1.00 38.69           C
ATOM   2475  CE1 PHE A 151      37.562  20.290  35.501  1.00 38.31           C
ATOM   2476  CE2 PHE A 151      35.553  19.585  36.678  1.00 33.78           C
ATOM   2477  CZ  PHE A 151      36.160  20.231  35.590  1.00 33.66           C
ATOM   2478  H   PHE A 151      39.588  16.761  36.464  1.00 40.52           H
ATOM   2479  HA  PHE A 151      39.256  16.486  39.407  1.00 42.19           H
ATOM   2480  HB2 PHE A 151      38.050  18.508  39.585  1.00 40.36           H
ATOM   2481  HB3 PHE A 151      39.536  18.925  38.750  1.00 40.36           H
ATOM   2482  HD1 PHE A 151      39.424  19.619  36.353  1.00 38.15           H
ATOM   2483  HD2 PHE A 151      35.871  18.499  38.511  1.00 46.28           H
ATOM   2484  HE1 PHE A 151      38.028  20.778  34.656  1.00 45.82           H
ATOM   2485  HE2 PHE A 151      34.475  19.547  36.751  1.00 40.38           H
ATOM   2486  HZ  PHE A 151      35.548  20.679  34.820  1.00 40.24           H
ATOM   2487  N   GLY A 152      36.872  15.661  39.111  1.00 37.21           N
ATOM   2488  CA  GLY A 152      35.569  15.022  38.969  1.00 38.22           C
ATOM   2489  C   GLY A 152      35.399  13.747  39.816  1.00 46.04           C
ATOM   2490  O   GLY A 152      34.269  13.414  40.162  1.00 45.12           O
ATOM   2491  H   GLY A 152      37.195  15.836  40.052  1.00 44.50           H
ATOM   2492  HA2 GLY A 152      34.821  15.737  39.312  1.00 45.72           H
ATOM   2493  HA3 GLY A 152      35.354  14.805  37.927  1.00 45.72           H
ATOM   2494  N   ILE A 153      36.480  13.040  40.185  1.00 51.59           N
ATOM   2495  CA  ILE A 153      36.394  11.979  41.206  1.00 53.77           C
ATOM   2496  C   ILE A 153      35.971  12.585  42.568  1.00 50.48           C
ATOM   2497  O   ILE A 153      36.350  13.720  42.848  1.00 51.91           O
ATOM   2498  CB  ILE A 153      37.736  11.189  41.282  1.00 47.99           C
ATOM   2499  CG1 ILE A 153      37.595   9.815  40.609  1.00 48.17           C
ATOM   2500  CG2 ILE A 153      38.334  11.047  42.682  1.00 46.40           C
ATOM   2501  CD1 ILE A 153      38.920   9.114  40.295  1.00 42.70           C
ATOM   2502  H   ILE A 153      37.392  13.308  39.841  1.00 61.76           H
ATOM   2503  HA  ILE A 153      35.621  11.284  40.879  1.00 64.37           H
ATOM   2504  HB  ILE A 153      38.473  11.743  40.719  1.00 57.43           H
ATOM   2505 HG12 ILE A 153      37.007   9.177  41.265  1.00 57.65           H
ATOM   2506 HG13 ILE A 153      37.050   9.935  39.675  1.00 57.65           H
ATOM   2507 HG21 ILE A 153      39.233  10.442  42.673  1.00 55.53           H
ATOM   2508 HG22 ILE A 153      38.598  12.032  43.053  1.00 55.53           H
ATOM   2509 HG23 ILE A 153      37.613  10.577  43.340  1.00 55.53           H
ATOM   2510 HD11 ILE A 153      38.712   8.189  39.762  1.00 51.09           H
ATOM   2511 HD12 ILE A 153      39.539   9.760  39.672  1.00 51.09           H
ATOM   2512 HD13 ILE A 153      39.456   8.855  41.207  1.00 51.09           H
ATOM   2513  N   PRO A 154      35.284  11.841  43.463  1.00 54.82           N
ATOM   2514  CA  PRO A 154      35.001  12.295  44.827  1.00 54.17           C
ATOM   2515  C   PRO A 154      36.286  12.539  45.625  1.00 55.99           C
ATOM   2516  O   PRO A 154      37.175  11.689  45.675  1.00 50.95           O
ATOM   2517  CB  PRO A 154      34.189  11.157  45.472  1.00 51.98           C
ATOM   2518  CG  PRO A 154      33.551  10.460  44.280  1.00 49.61           C
ATOM   2519  CD  PRO A 154      34.654  10.552  43.223  1.00 54.59           C
ATOM   2520  HA  PRO A 154      34.348  13.169  44.794  1.00 64.85           H
ATOM   2521  HB2 PRO A 154      34.886  10.455  45.933  1.00 62.23           H
ATOM   2522  HB3 PRO A 154      33.455  11.488  46.208  1.00 62.23           H
ATOM   2523  HG2 PRO A 154      33.341   9.413  44.500  1.00 59.38           H
ATOM   2524  HG3 PRO A 154      32.645  10.986  43.977  1.00 59.38           H
ATOM   2525  HD2 PRO A 154      35.380   9.751  43.361  1.00 65.35           H
ATOM   2526  HD3 PRO A 154      34.176  10.509  42.243  1.00 65.35           H
ATOM   2527  N   VAL A 155      36.358  13.706  46.271  1.00 63.24           N
ATOM   2528  CA  VAL A 155      37.549  14.205  46.957  1.00 55.47           C
ATOM   2529  C   VAL A 155      37.122  14.963  48.219  1.00 57.70           C
ATOM   2530  O   VAL A 155      36.121  15.679  48.206  1.00 58.84           O
ATOM   2531  CB  VAL A 155      38.383  15.057  45.957  1.00 58.39           C
ATOM   2532  CG1 VAL A 155      39.121  16.234  46.589  1.00 64.51           C
ATOM   2533  CG2 VAL A 155      39.457  14.207  45.269  1.00 58.01           C
ATOM   2534  H   VAL A 155      35.578  14.346  46.197  1.00 75.74           H
ATOM   2535  HA  VAL A 155      38.158  13.358  47.275  1.00 66.41           H
ATOM   2536  HB  VAL A 155      37.726  15.465  45.186  1.00 69.91           H
ATOM   2537 HG11 VAL A 155      39.725  16.745  45.840  1.00 77.26           H
ATOM   2538 HG12 VAL A 155      38.406  16.953  46.988  1.00 77.26           H
ATOM   2539 HG13 VAL A 155      39.776  15.861  47.374  1.00 77.26           H
ATOM   2540 HG21 VAL A 155      39.984  14.801  44.521  1.00 69.46           H
ATOM   2541 HG22 VAL A 155      40.176  13.845  46.005  1.00 69.46           H
ATOM   2542 HG23 VAL A 155      38.996  13.360  44.770  1.00 69.46           H
ATOM   2543  N   ARG A 156      37.902  14.813  49.303  1.00 62.56           N
ATOM   2544  CA  ARG A 156      37.728  15.582  50.543  1.00 68.36           C
ATOM   2545  C   ARG A 156      37.963  17.077  50.304  1.00 67.88           C
ATOM   2546  O   ARG A 156      37.202  17.909  50.798  1.00 73.08           O
ATOM   2547  CB  ARG A 156      38.685  15.084  51.655  1.00 69.05           C
ATOM   2548  CG  ARG A 156      38.042  14.105  52.658  1.00 65.33           C
ATOM   2549  CD  ARG A 156      38.799  12.766  52.773  1.00 79.94           C
ATOM   2550  NE  ARG A 156      37.890  11.605  52.742  1.00 69.87           N
ATOM   2551  CZ  ARG A 156      37.226  11.182  51.659  1.00 64.73           C
ATOM   2552  NH1 ARG A 156      37.443  11.720  50.459  1.00 69.46           N
ATOM   2553  NH2 ARG A 156      36.329  10.206  51.769  1.00 78.66           N1+
ATOM   2554  H   ARG A 156      38.724  14.232  49.225  1.00 74.92           H
ATOM   2555  HA  ARG A 156      36.695  15.488  50.882  1.00 81.88           H
ATOM   2556  HB2 ARG A 156      39.596  14.678  51.209  1.00 82.71           H
ATOM   2557  HB3 ARG A 156      38.998  15.948  52.246  1.00 82.71           H
ATOM   2558  HG2 ARG A 156      38.039  14.579  53.641  1.00 78.25           H
ATOM   2559  HG3 ARG A 156      37.001  13.925  52.390  1.00 78.25           H
ATOM   2560  HD2 ARG A 156      39.570  12.655  52.009  1.00 95.77           H
ATOM   2561  HD3 ARG A 156      39.302  12.765  53.742  1.00 95.77           H
ATOM   2562  HE  ARG A 156      37.650  11.189  53.629  1.00 83.69           H
ATOM   2563 HH11 ARG A 156      38.114  12.464  50.359  1.00 83.19           H
ATOM   2564 HH12 ARG A 156      36.935  11.375  49.658  1.00 83.19           H
ATOM   2565 HH21 ARG A 156      36.140   9.779  52.665  1.00 94.24           H
ATOM   2566 HH22 ARG A 156      35.840   9.890  50.944  1.00 94.24           H
ATOM   2567  N   CYS A 157      39.041  17.387  49.572  1.00 65.18           N
ATOM   2568  CA  CYS A 157      39.529  18.728  49.291  1.00 52.83           C
ATOM   2569  C   CYS A 157      40.611  18.707  48.206  1.00 55.60           C
ATOM   2570  O   CYS A 157      41.347  17.734  48.047  1.00 52.36           O
ATOM   2571  CB  CYS A 157      40.130  19.335  50.568  1.00 56.17           C
ATOM   2572  SG  CYS A 157      41.532  18.400  51.235  1.00 68.21           S
ATOM   2573  H   CYS A 157      39.598  16.626  49.213  1.00 78.07           H
ATOM   2574  HA  CYS A 157      38.700  19.353  48.954  1.00 63.25           H
ATOM   2575  HB2 CYS A 157      40.506  20.324  50.319  1.00 67.25           H
ATOM   2576  HB3 CYS A 157      39.356  19.421  51.330  1.00 67.25           H
ATOM   2577  HG  CYS A 157      41.788  19.237  52.245  1.00 81.70           H
ATOM   2578  N   TYR A 158      40.744  19.835  47.515  1.00 45.21           N
ATOM   2579  CA  TYR A 158      41.943  20.236  46.799  1.00 45.60           C
ATOM   2580  C   TYR A 158      42.793  21.154  47.684  1.00 43.85           C
ATOM   2581  O   TYR A 158      42.329  21.664  48.705  1.00 48.19           O
ATOM   2582  CB  TYR A 158      41.547  20.982  45.514  1.00 44.21           C
ATOM   2583  CG  TYR A 158      40.604  20.249  44.583  1.00 49.00           C
ATOM   2584  CD1 TYR A 158      39.458  20.923  44.119  1.00 49.09           C
ATOM   2585  CD2 TYR A 158      40.850  18.914  44.187  1.00 46.88           C
ATOM   2586  CE1 TYR A 158      38.557  20.270  43.265  1.00 51.65           C
ATOM   2587  CE2 TYR A 158      39.938  18.253  43.339  1.00 47.17           C
ATOM   2588  CZ  TYR A 158      38.788  18.936  42.878  1.00 44.12           C
ATOM   2589  OH  TYR A 158      37.874  18.328  42.079  1.00 48.75           O
ATOM   2590  H   TYR A 158      40.060  20.559  47.667  1.00 54.10           H
ATOM   2591  HA  TYR A 158      42.523  19.357  46.524  1.00 54.57           H
ATOM   2592  HB2 TYR A 158      41.092  21.931  45.799  1.00 52.89           H
ATOM   2593  HB3 TYR A 158      42.453  21.205  44.952  1.00 52.89           H
ATOM   2594  HD1 TYR A 158      39.265  21.944  44.416  1.00 58.75           H
ATOM   2595  HD2 TYR A 158      41.726  18.391  44.541  1.00 56.11           H
ATOM   2596  HE1 TYR A 158      37.670  20.773  42.915  1.00 61.83           H
ATOM   2597  HE2 TYR A 158      40.117  17.229  43.046  1.00 56.45           H
ATOM   2598  HH  TYR A 158      38.173  17.481  41.738  1.00 58.34           H
ATOM   2599  N   SER A 159      44.039  21.395  47.263  1.00 41.13           N
ATOM   2600  CA  SER A 159      44.897  22.408  47.869  1.00 45.86           C
ATOM   2601  C   SER A 159      44.324  23.802  47.611  1.00 50.74           C
ATOM   2602  O   SER A 159      43.976  24.107  46.475  1.00 47.20           O
ATOM   2603  CB  SER A 159      46.300  22.290  47.276  1.00 47.17           C
ATOM   2604  OG  SER A 159      47.145  23.266  47.838  1.00 50.71           O
ATOM   2605  H   SER A 159      44.369  20.949  46.420  1.00 49.21           H
ATOM   2606  HA  SER A 159      44.967  22.218  48.941  1.00 54.88           H
ATOM   2607  HB2 SER A 159      46.703  21.302  47.500  1.00 56.45           H
ATOM   2608  HB3 SER A 159      46.258  22.423  46.197  1.00 56.45           H
ATOM   2609  HG  SER A 159      48.052  23.077  47.573  1.00 60.71           H
ATOM   2610  N   ALA A 160      44.272  24.650  48.649  1.00 51.03           N
ATOM   2611  CA  ALA A 160      44.005  26.086  48.513  1.00 49.47           C
ATOM   2612  C   ALA A 160      45.282  26.880  48.227  1.00 39.52           C
ATOM   2613  O   ALA A 160      45.192  28.079  47.976  1.00 51.22           O
ATOM   2614  CB  ALA A 160      43.300  26.627  49.766  1.00 49.13           C
ATOM   2615  H   ALA A 160      44.616  24.330  49.542  1.00 61.08           H
ATOM   2616  HA  ALA A 160      43.325  26.238  47.673  1.00 59.21           H
ATOM   2617  HB1 ALA A 160      43.050  27.678  49.622  1.00 58.80           H
ATOM   2618  HB2 ALA A 160      42.378  26.073  49.935  1.00 58.80           H
ATOM   2619  HB3 ALA A 160      43.955  26.533  50.633  1.00 58.80           H
ATOM   2620  N   GLU A 161      46.463  26.243  48.287  1.00 54.86           N
ATOM   2621  CA  GLU A 161      47.765  26.838  47.948  1.00 49.52           C
ATOM   2622  C   GLU A 161      48.048  26.615  46.456  1.00 50.54           C
ATOM   2623  O   GLU A 161      49.044  26.009  46.049  1.00 56.05           O
ATOM   2624  CB  GLU A 161      48.868  26.306  48.900  1.00 57.65           C
ATOM   2625  CG  GLU A 161      49.394  27.401  49.845  1.00 66.88           C
ATOM   2626  CD  GLU A 161      50.335  28.440  49.206  1.00 70.72           C
ATOM   2627  OE1 GLU A 161      50.507  28.419  47.965  1.00 73.07           O
ATOM   2628  OE2 GLU A 161      50.852  29.279  49.976  1.00 76.56           O1-
ATOM   2629  H   GLU A 161      46.467  25.254  48.488  1.00 65.67           H
ATOM   2630  HA  GLU A 161      47.686  27.916  48.096  1.00 59.27           H
ATOM   2631  HB2 GLU A 161      48.466  25.496  49.512  1.00 69.02           H
ATOM   2632  HB3 GLU A 161      49.714  25.889  48.355  1.00 69.02           H
ATOM   2633  HG2 GLU A 161      48.563  27.925  50.319  1.00 80.11           H
ATOM   2634  HG3 GLU A 161      49.922  26.943  50.683  1.00 80.11           H
ATOM   2635  N   VAL A 162      47.148  27.143  45.621  1.00 45.45           N
ATOM   2636  CA  VAL A 162      47.279  27.101  44.166  1.00 43.53           C
ATOM   2637  C   VAL A 162      47.034  28.482  43.587  1.00 38.96           C
ATOM   2638  O   VAL A 162      46.336  29.308  44.182  1.00 42.51           O
ATOM   2639  CB  VAL A 162      46.328  26.079  43.521  1.00 41.85           C
ATOM   2640  CG1 VAL A 162      46.712  24.645  43.910  1.00 39.55           C
ATOM   2641  CG2 VAL A 162      44.860  26.346  43.884  1.00 40.59           C
ATOM   2642  H   VAL A 162      46.373  27.665  46.006  1.00 54.39           H
ATOM   2643  HA  VAL A 162      48.299  26.816  43.896  1.00 52.09           H
ATOM   2644  HB  VAL A 162      46.421  26.154  42.438  1.00 50.07           H
ATOM   2645 HG11 VAL A 162      46.053  23.938  43.410  1.00 47.30           H
ATOM   2646 HG12 VAL A 162      47.742  24.448  43.610  1.00 47.30           H
ATOM   2647 HG13 VAL A 162      46.619  24.509  44.987  1.00 47.30           H
ATOM   2648 HG21 VAL A 162      44.220  25.720  43.270  1.00 48.55           H
ATOM   2649 HG22 VAL A 162      44.685  26.143  44.940  1.00 48.55           H
ATOM   2650 HG23 VAL A 162      44.600  27.381  43.689  1.00 48.55           H
ATOM   2651  N   VAL A 163      47.628  28.691  42.412  1.00 29.08           N
ATOM   2652  CA  VAL A 163      47.662  29.928  41.669  1.00 30.62           C
ATOM   2653  C   VAL A 163      48.624  30.888  42.377  1.00 35.65           C
ATOM   2654  O   VAL A 163      48.546  31.094  43.579  1.00 31.22           O
ATOM   2655  CB  VAL A 163      46.237  30.513  41.476  1.00 30.88           C
ATOM   2656  CG1 VAL A 163      46.271  31.572  40.375  1.00 34.62           C
ATOM   2657  CG2 VAL A 163      45.141  29.493  41.083  1.00 39.08           C
ATOM   2658  H   VAL A 163      48.141  27.924  42.004  1.00 34.75           H
ATOM   2659  HA  VAL A 163      48.073  29.715  40.683  1.00 36.60           H
ATOM   2660  HB  VAL A 163      45.928  31.022  42.386  1.00 36.90           H
ATOM   2661 HG11 VAL A 163      45.269  31.963  40.222  1.00 41.39           H
ATOM   2662 HG12 VAL A 163      46.927  32.382  40.675  1.00 41.39           H
ATOM   2663 HG13 VAL A 163      46.625  31.136  39.439  1.00 41.39           H
ATOM   2664 HG21 VAL A 163      44.175  29.996  41.045  1.00 46.74           H
ATOM   2665 HG22 VAL A 163      45.349  29.071  40.102  1.00 46.74           H
ATOM   2666 HG23 VAL A 163      45.064  28.685  41.805  1.00 46.74           H
ATOM   2667  N   THR A 164      49.521  31.516  41.625  1.00 25.62           N
ATOM   2668  CA  THR A 164      50.339  32.618  42.109  1.00 34.10           C
ATOM   2669  C   THR A 164      49.408  33.699  42.688  1.00 35.81           C
ATOM   2670  O   THR A 164      48.349  33.954  42.118  1.00 32.46           O
ATOM   2671  CB  THR A 164      51.196  33.123  40.934  1.00 34.08           C
ATOM   2672  OG1 THR A 164      52.026  32.069  40.475  1.00 48.16           O
ATOM   2673  CG2 THR A 164      52.082  34.307  41.327  1.00 46.99           C
ATOM   2674  H   THR A 164      49.530  31.326  40.634  1.00 30.59           H
ATOM   2675  HA  THR A 164      51.014  32.234  42.875  1.00 40.77           H
ATOM   2676  HB  THR A 164      50.541  33.446  40.125  1.00 40.74           H
ATOM   2677  HG1 THR A 164      51.479  31.322  40.203  1.00 57.64           H
ATOM   2678 HG21 THR A 164      52.707  34.615  40.482  1.00 56.23           H
ATOM   2679 HG22 THR A 164      51.448  35.146  41.616  1.00 56.23           H
ATOM   2680 HG23 THR A 164      52.729  34.034  42.166  1.00 56.23           H
ATOM   2681  N   LEU A 165      49.778  34.280  43.838  1.00 29.82           N
ATOM   2682  CA  LEU A 165      48.914  35.125  44.658  1.00 33.31           C
ATOM   2683  C   LEU A 165      48.128  36.172  43.853  1.00 29.98           C
ATOM   2684  O   LEU A 165      46.913  36.296  44.023  1.00 27.42           O
ATOM   2685  CB  LEU A 165      49.796  35.774  45.736  1.00 33.62           C
ATOM   2686  CG  LEU A 165      49.051  36.714  46.703  1.00 31.68           C
ATOM   2687  CD1 LEU A 165      48.143  35.945  47.673  1.00 31.24           C
ATOM   2688  CD2 LEU A 165      50.067  37.547  47.483  1.00 35.41           C
ATOM   2689  H   LEU A 165      50.665  34.009  44.245  1.00 35.63           H
ATOM   2690  HA  LEU A 165      48.186  34.473  45.140  1.00 39.82           H
ATOM   2691  HB2 LEU A 165      50.286  34.988  46.311  1.00 40.19           H
ATOM   2692  HB3 LEU A 165      50.570  36.347  45.223  1.00 40.19           H
ATOM   2693  HG  LEU A 165      48.425  37.407  46.143  1.00 37.86           H
ATOM   2694 HD11 LEU A 165      47.586  36.657  48.281  1.00 37.33           H
ATOM   2695 HD12 LEU A 165      47.438  35.326  47.122  1.00 37.33           H
ATOM   2696 HD13 LEU A 165      48.739  35.308  48.327  1.00 37.33           H
ATOM   2697 HD21 LEU A 165      49.545  38.276  48.095  1.00 42.34           H
ATOM   2698 HD22 LEU A 165      50.672  36.904  48.121  1.00 42.34           H
ATOM   2699 HD23 LEU A 165      50.714  38.086  46.792  1.00 42.34           H
ATOM   2700  N   TRP A 166      48.812  36.912  42.972  1.00 29.13           N
ATOM   2701  CA  TRP A 166      48.214  38.007  42.211  1.00 25.48           C
ATOM   2702  C   TRP A 166      47.051  37.576  41.304  1.00 22.95           C
ATOM   2703  O   TRP A 166      46.281  38.434  40.889  1.00 17.93           O
ATOM   2704  CB  TRP A 166      49.292  38.704  41.388  1.00 26.45           C
ATOM   2705  CG  TRP A 166      50.434  39.308  42.139  1.00 24.56           C
ATOM   2706  CD1 TRP A 166      50.522  39.458  43.479  1.00 30.58           C
ATOM   2707  CD2 TRP A 166      51.679  39.848  41.604  1.00 30.14           C
ATOM   2708  NE1 TRP A 166      51.692  40.104  43.805  1.00 31.39           N
ATOM   2709  CE2 TRP A 166      52.437  40.398  42.687  1.00 29.88           C
ATOM   2710  CE3 TRP A 166      52.248  39.935  40.317  1.00 29.93           C
ATOM   2711  CZ2 TRP A 166      53.674  41.024  42.502  1.00 33.61           C
ATOM   2712  CZ3 TRP A 166      53.500  40.559  40.118  1.00 29.01           C
ATOM   2713  CH2 TRP A 166      54.211  41.104  41.204  1.00 27.05           C
ATOM   2714  H   TRP A 166      49.805  36.764  42.874  1.00 34.81           H
ATOM   2715  HA  TRP A 166      47.823  38.732  42.922  1.00 30.42           H
ATOM   2716  HB2 TRP A 166      49.700  37.998  40.665  1.00 31.59           H
ATOM   2717  HB3 TRP A 166      48.832  39.504  40.807  1.00 31.59           H
ATOM   2718  HD1 TRP A 166      49.772  39.156  44.196  1.00 36.54           H
ATOM   2719  HE1 TRP A 166      51.921  40.355  44.759  1.00 37.51           H
ATOM   2720  HE3 TRP A 166      51.714  39.523  39.475  1.00 35.76           H
ATOM   2721  HZ2 TRP A 166      54.213  41.422  43.349  1.00 40.18           H
ATOM   2722  HZ3 TRP A 166      53.914  40.620  39.122  1.00 34.66           H
ATOM   2723  HH2 TRP A 166      55.172  41.576  41.049  1.00 32.31           H
ATOM   2724  N   TYR A 167      46.965  36.280  40.964  1.00 22.95           N
ATOM   2725  CA  TYR A 167      46.011  35.690  40.030  1.00 21.67           C
ATOM   2726  C   TYR A 167      44.980  34.800  40.742  1.00 20.98           C
ATOM   2727  O   TYR A 167      44.143  34.178  40.099  1.00 23.85           O
ATOM   2728  CB  TYR A 167      46.785  34.915  38.948  1.00 27.07           C
ATOM   2729  CG  TYR A 167      47.724  35.805  38.168  1.00 28.40           C
ATOM   2730  CD1 TYR A 167      47.229  36.577  37.104  1.00 24.79           C
ATOM   2731  CD2 TYR A 167      49.054  35.962  38.599  1.00 24.39           C
ATOM   2732  CE1 TYR A 167      48.052  37.529  36.484  1.00 25.58           C
ATOM   2733  CE2 TYR A 167      49.890  36.909  37.979  1.00 25.25           C
ATOM   2734  CZ  TYR A 167      49.387  37.687  36.917  1.00 23.32           C
ATOM   2735  OH  TYR A 167      50.202  38.592  36.318  1.00 32.49           O
ATOM   2736  H   TYR A 167      47.640  35.646  41.367  1.00 27.39           H
ATOM   2737  HA  TYR A 167      45.458  36.486  39.529  1.00 25.85           H
ATOM   2738  HB2 TYR A 167      47.364  34.120  39.413  1.00 32.34           H
ATOM   2739  HB3 TYR A 167      46.074  34.460  38.258  1.00 32.34           H
ATOM   2740  HD1 TYR A 167      46.212  36.449  36.770  1.00 29.59           H
ATOM   2741  HD2 TYR A 167      49.425  35.381  39.429  1.00 29.11           H
ATOM   2742  HE1 TYR A 167      47.661  38.134  35.679  1.00 30.54           H
ATOM   2743  HE2 TYR A 167      50.903  37.053  38.324  1.00 30.15           H
ATOM   2744  HH  TYR A 167      49.704  39.250  35.812  1.00 38.84           H
ATOM   2745  N   ARG A 168      45.053  34.697  42.067  1.00 20.85           N
ATOM   2746  CA  ARG A 168      44.231  33.795  42.834  1.00 21.49           C
ATOM   2747  C   ARG A 168      42.879  34.447  43.166  1.00 27.47           C
ATOM   2748  O   ARG A 168      42.843  35.619  43.563  1.00 24.44           O
ATOM   2749  CB  ARG A 168      45.035  33.437  44.073  1.00 29.19           C
ATOM   2750  CG  ARG A 168      44.480  32.245  44.847  1.00 30.19           C
ATOM   2751  CD  ARG A 168      45.299  31.998  46.119  1.00 32.60           C
ATOM   2752  NE  ARG A 168      46.716  31.757  45.845  1.00 36.56           N
ATOM   2753  CZ  ARG A 168      47.704  31.814  46.746  1.00 39.50           C
ATOM   2754  NH1 ARG A 168      47.481  32.062  48.035  1.00 40.69           N
ATOM   2755  NH2 ARG A 168      48.947  31.627  46.347  1.00 35.12           N1+
ATOM   2756  H   ARG A 168      45.764  35.217  42.562  1.00 24.86           H
ATOM   2757  HA  ARG A 168      44.095  32.882  42.258  1.00 25.63           H
ATOM   2758  HB2 ARG A 168      46.045  33.182  43.751  1.00 34.88           H
ATOM   2759  HB3 ARG A 168      45.090  34.308  44.730  1.00 34.88           H
ATOM   2760  HG2 ARG A 168      43.455  32.460  45.141  1.00 36.08           H
ATOM   2761  HG3 ARG A 168      44.489  31.355  44.219  1.00 36.08           H
ATOM   2762  HD2 ARG A 168      45.196  32.856  46.780  1.00 38.97           H
ATOM   2763  HD3 ARG A 168      44.913  31.121  46.628  1.00 38.97           H
ATOM   2764  HE  ARG A 168      46.965  31.530  44.892  1.00 43.72           H
ATOM   2765 HH11 ARG A 168      46.538  32.187  48.374  1.00 48.67           H
ATOM   2766 HH12 ARG A 168      48.255  32.092  48.686  1.00 48.67           H
ATOM   2767 HH21 ARG A 168      49.132  31.425  45.376  1.00 41.99           H
ATOM   2768 HH22 ARG A 168      49.700  31.649  47.018  1.00 41.99           H
ATOM   2769  N   PRO A 169      41.767  33.698  43.078  1.00 23.83           N
ATOM   2770  CA  PRO A 169      40.458  34.288  43.299  1.00 28.34           C
ATOM   2771  C   PRO A 169      40.110  34.438  44.779  1.00 28.04           C
ATOM   2772  O   PRO A 169      40.700  33.748  45.616  1.00 33.33           O
ATOM   2773  CB  PRO A 169      39.483  33.313  42.653  1.00 22.20           C
ATOM   2774  CG  PRO A 169      40.182  31.977  42.696  1.00 23.02           C
ATOM   2775  CD  PRO A 169      41.656  32.354  42.546  1.00 22.29           C
ATOM   2776  HA  PRO A 169      40.369  35.222  42.752  1.00 33.86           H
ATOM   2777  HB2 PRO A 169      38.496  33.308  43.094  1.00 26.48           H
ATOM   2778  HB3 PRO A 169      39.400  33.599  41.614  1.00 26.48           H
ATOM   2779  HG2 PRO A 169      39.977  31.490  43.646  1.00 27.47           H
ATOM   2780  HG3 PRO A 169      39.875  31.349  41.866  1.00 27.47           H
ATOM   2781  HD2 PRO A 169      42.264  31.636  43.098  1.00 26.59           H
ATOM   2782  HD3 PRO A 169      41.901  32.374  41.482  1.00 26.59           H
ATOM   2783  N   PRO A 170      39.139  35.311  45.108  1.00 33.80           N
ATOM   2784  CA  PRO A 170      38.743  35.572  46.493  1.00 29.87           C
ATOM   2785  C   PRO A 170      38.338  34.325  47.281  1.00 26.45           C
ATOM   2786  O   PRO A 170      38.652  34.251  48.460  1.00 29.31           O
ATOM   2787  CB  PRO A 170      37.535  36.518  46.391  1.00 23.05           C
ATOM   2788  CG  PRO A 170      37.762  37.220  45.067  1.00 22.91           C
ATOM   2789  CD  PRO A 170      38.331  36.119  44.194  1.00 20.73           C
ATOM   2790  HA  PRO A 170      39.530  36.127  46.994  1.00 35.69           H
ATOM   2791  HB2 PRO A 170      36.630  35.919  46.295  1.00 27.51           H
ATOM   2792  HB3 PRO A 170      37.444  37.211  47.227  1.00 27.51           H
ATOM   2793  HG2 PRO A 170      36.836  37.585  44.635  1.00 27.34           H
ATOM   2794  HG3 PRO A 170      38.476  38.030  45.214  1.00 27.34           H
ATOM   2795  HD2 PRO A 170      37.520  35.515  43.784  1.00 24.72           H
ATOM   2796  HD3 PRO A 170      38.925  36.598  43.419  1.00 24.72           H
ATOM   2797  N   ASP A 171      37.641  33.361  46.664  1.00 24.04           N
ATOM   2798  CA  ASP A 171      37.215  32.155  47.354  1.00 32.12           C
ATOM   2799  C   ASP A 171      38.411  31.318  47.842  1.00 29.04           C
ATOM   2800  O   ASP A 171      38.392  30.827  48.966  1.00 25.10           O
ATOM   2801  CB  ASP A 171      36.239  31.315  46.518  1.00 27.65           C
ATOM   2802  CG  ASP A 171      36.782  30.938  45.141  1.00 34.42           C
ATOM   2803  OD1 ASP A 171      36.873  29.726  44.857  1.00 27.25           O
ATOM   2804  OD2 ASP A 171      37.039  31.860  44.347  1.00 32.49           O1-
ATOM   2805  H   ASP A 171      37.389  33.454  45.689  1.00 28.69           H
ATOM   2806  HA  ASP A 171      36.662  32.484  48.237  1.00 38.39           H
ATOM   2807  HB2 ASP A 171      35.938  30.431  47.079  1.00 33.03           H
ATOM   2808  HB3 ASP A 171      35.380  31.955  46.341  1.00 33.03           H
ATOM   2809  N   VAL A 172      39.448  31.173  47.003  1.00 34.90           N
ATOM   2810  CA  VAL A 172      40.668  30.443  47.339  1.00 26.38           C
ATOM   2811  C   VAL A 172      41.515  31.235  48.346  1.00 27.85           C
ATOM   2812  O   VAL A 172      42.096  30.637  49.247  1.00 28.30           O
ATOM   2813  CB  VAL A 172      41.431  30.055  46.052  1.00 29.73           C
ATOM   2814  CG1 VAL A 172      42.717  29.284  46.379  1.00 32.58           C
ATOM   2815  CG2 VAL A 172      40.584  29.125  45.163  1.00 30.30           C
ATOM   2816  H   VAL A 172      39.410  31.628  46.102  1.00 41.72           H
ATOM   2817  HA  VAL A 172      40.369  29.511  47.824  1.00 31.50           H
ATOM   2818  HB  VAL A 172      41.682  30.950  45.487  1.00 35.53           H
ATOM   2819 HG11 VAL A 172      43.263  29.060  45.463  1.00 38.94           H
ATOM   2820 HG12 VAL A 172      43.353  29.866  47.035  1.00 38.94           H
ATOM   2821 HG13 VAL A 172      42.470  28.352  46.888  1.00 38.94           H
ATOM   2822 HG21 VAL A 172      41.132  28.900  44.252  1.00 36.21           H
ATOM   2823 HG22 VAL A 172      40.365  28.197  45.692  1.00 36.21           H
ATOM   2824 HG23 VAL A 172      39.642  29.595  44.888  1.00 36.21           H
ATOM   2825  N   LEU A 173      41.557  32.573  48.227  1.00 30.43           N
ATOM   2826  CA  LEU A 173      42.149  33.460  49.228  1.00 31.67           C
ATOM   2827  C   LEU A 173      41.475  33.323  50.601  1.00 34.30           C
ATOM   2828  O   LEU A 173      42.155  33.442  51.613  1.00 35.73           O
ATOM   2829  CB  LEU A 173      42.114  34.915  48.750  1.00 28.70           C
ATOM   2830  CG  LEU A 173      43.011  35.196  47.532  1.00 30.39           C
ATOM   2831  CD1 LEU A 173      42.617  36.498  46.824  1.00 24.60           C
ATOM   2832  CD2 LEU A 173      44.477  35.275  47.958  1.00 35.36           C
ATOM   2833  H   LEU A 173      41.076  33.003  47.450  1.00 36.37           H
ATOM   2834  HA  LEU A 173      43.190  33.169  49.351  1.00 37.85           H
ATOM   2835  HB2 LEU A 173      41.085  35.148  48.487  1.00 34.29           H
ATOM   2836  HB3 LEU A 173      42.410  35.569  49.569  1.00 34.29           H
ATOM   2837  HG  LEU A 173      42.927  34.382  46.812  1.00 36.32           H
ATOM   2838 HD11 LEU A 173      43.240  36.638  45.942  1.00 29.37           H
ATOM   2839 HD12 LEU A 173      41.579  36.457  46.507  1.00 29.37           H
ATOM   2840 HD13 LEU A 173      42.758  37.348  47.490  1.00 29.37           H
ATOM   2841 HD21 LEU A 173      45.102  35.390  47.074  1.00 42.28           H
ATOM   2842 HD22 LEU A 173      44.627  36.131  48.615  1.00 42.28           H
ATOM   2843 HD23 LEU A 173      44.775  34.367  48.478  1.00 42.28           H
ATOM   2844  N   PHE A 174      40.161  33.066  50.633  1.00 33.31           N
ATOM   2845  CA  PHE A 174      39.388  32.724  51.819  1.00 31.65           C
ATOM   2846  C   PHE A 174      39.487  31.227  52.184  1.00 36.26           C
ATOM   2847  O   PHE A 174      38.792  30.780  53.091  1.00 33.15           O
ATOM   2848  CB  PHE A 174      37.926  33.188  51.647  1.00 29.42           C
ATOM   2849  CG  PHE A 174      37.630  34.673  51.808  1.00 29.80           C
ATOM   2850  CD1 PHE A 174      36.666  35.285  50.989  1.00 33.39           C
ATOM   2851  CD2 PHE A 174      38.186  35.413  52.866  1.00 37.85           C
ATOM   2852  CE1 PHE A 174      36.268  36.614  51.210  1.00 31.31           C
ATOM   2853  CE2 PHE A 174      37.789  36.740  53.088  1.00 37.34           C
ATOM   2854  CZ  PHE A 174      36.838  37.349  52.255  1.00 30.37           C
ATOM   2855  H   PHE A 174      39.667  33.029  49.753  1.00 39.82           H
ATOM   2856  HA  PHE A 174      39.807  33.262  52.665  1.00 37.83           H
ATOM   2857  HB2 PHE A 174      37.560  32.850  50.678  1.00 35.15           H
ATOM   2858  HB3 PHE A 174      37.320  32.694  52.404  1.00 35.15           H
ATOM   2859  HD1 PHE A 174      36.196  34.718  50.201  1.00 39.92           H
ATOM   2860  HD2 PHE A 174      38.899  34.963  53.538  1.00 45.27           H
ATOM   2861  HE1 PHE A 174      35.508  37.061  50.586  1.00 37.42           H
ATOM   2862  HE2 PHE A 174      38.198  37.282  53.924  1.00 44.65           H
ATOM   2863  HZ  PHE A 174      36.530  38.367  52.439  1.00 36.29           H
ATOM   2864  N   GLY A 175      40.349  30.458  51.507  1.00 31.81           N
ATOM   2865  CA  GLY A 175      40.704  29.088  51.861  1.00 36.21           C
ATOM   2866  C   GLY A 175      39.701  28.034  51.407  1.00 38.13           C
ATOM   2867  O   GLY A 175      39.739  26.934  51.954  1.00 41.84           O
ATOM   2868  H   GLY A 175      40.888  30.883  50.766  1.00 38.02           H
ATOM   2869  HA2 GLY A 175      41.678  28.850  51.434  1.00 43.30           H
ATOM   2870  HA3 GLY A 175      40.774  29.022  52.945  1.00 43.30           H
ATOM   2871  N   ALA A 176      38.849  28.324  50.406  1.00 34.18           N
ATOM   2872  CA  ALA A 176      37.990  27.328  49.769  1.00 34.76           C
ATOM   2873  C   ALA A 176      38.817  26.084  49.424  1.00 44.07           C
ATOM   2874  O   ALA A 176      39.868  26.186  48.797  1.00 40.39           O
ATOM   2875  CB  ALA A 176      37.366  27.904  48.503  1.00 36.61           C
ATOM   2876  H   ALA A 176      38.864  29.252  50.006  1.00 40.86           H
ATOM   2877  HA  ALA A 176      37.189  27.057  50.456  1.00 41.56           H
ATOM   2878  HB1 ALA A 176      36.749  27.143  48.029  1.00 43.78           H
ATOM   2879  HB2 ALA A 176      36.739  28.757  48.752  1.00 43.78           H
ATOM   2880  HB3 ALA A 176      38.146  28.217  47.806  1.00 43.78           H
ATOM   2881  N   LYS A 177      38.339  24.924  49.882  1.00 50.45           N
ATOM   2882  CA  LYS A 177      38.956  23.609  49.692  1.00 51.34           C
ATOM   2883  C   LYS A 177      38.404  22.922  48.442  1.00 47.04           C
ATOM   2884  O   LYS A 177      39.008  21.988  47.940  1.00 52.47           O
ATOM   2885  CB  LYS A 177      38.678  22.742  50.934  1.00 53.30           C
ATOM   2886  CG  LYS A 177      39.183  23.286  52.282  1.00 59.25           C
ATOM   2887  CD  LYS A 177      40.685  23.102  52.549  1.00 67.99           C
ATOM   2888  CE  LYS A 177      41.575  23.961  51.641  1.00 61.37           C
ATOM   2889  NZ  LYS A 177      42.910  24.155  52.236  1.00 73.59           N1+
ATOM   2890  H   LYS A 177      37.484  24.949  50.423  1.00 60.39           H
ATOM   2891  HA  LYS A 177      40.029  23.723  49.555  1.00 61.46           H
ATOM   2892  HB2 LYS A 177      37.600  22.589  51.019  1.00 63.81           H
ATOM   2893  HB3 LYS A 177      39.117  21.769  50.775  1.00 63.81           H
ATOM   2894  HG2 LYS A 177      38.917  24.337  52.387  1.00 70.95           H
ATOM   2895  HG3 LYS A 177      38.656  22.749  53.071  1.00 70.95           H
ATOM   2896  HD2 LYS A 177      40.882  23.344  53.595  1.00 81.43           H
ATOM   2897  HD3 LYS A 177      40.941  22.054  52.389  1.00 81.43           H
ATOM   2898  HE2 LYS A 177      41.683  23.473  50.672  1.00 73.49           H
ATOM   2899  HE3 LYS A 177      41.102  24.932  51.494  1.00 73.49           H
ATOM   2900  HZ1 LYS A 177      43.493  24.696  51.615  1.00 88.16           H
ATOM   2901  HZ2 LYS A 177      42.806  24.673  53.102  1.00 88.16           H
ATOM   2902  HZ3 LYS A 177      43.343  23.264  52.430  1.00 88.16           H
ATOM   2903  N   LEU A 178      37.237  23.343  47.968  1.00 39.55           N
ATOM   2904  CA  LEU A 178      36.609  22.863  46.755  1.00 34.87           C
ATOM   2905  C   LEU A 178      36.389  24.081  45.874  1.00 44.50           C
ATOM   2906  O   LEU A 178      35.889  25.115  46.318  1.00 48.52           O
ATOM   2907  CB  LEU A 178      35.267  22.179  47.071  1.00 46.05           C
ATOM   2908  CG  LEU A 178      35.352  20.981  48.040  1.00 52.53           C
ATOM   2909  CD1 LEU A 178      33.936  20.562  48.449  1.00 64.10           C
ATOM   2910  CD2 LEU A 178      36.112  19.794  47.430  1.00 54.72           C
ATOM   2911  H   LEU A 178      36.792  24.120  48.429  1.00 47.30           H
ATOM   2912  HA  LEU A 178      37.260  22.158  46.235  1.00 41.69           H
ATOM   2913  HB2 LEU A 178      34.606  22.928  47.511  1.00 55.11           H
ATOM   2914  HB3 LEU A 178      34.814  21.848  46.136  1.00 55.11           H
ATOM   2915  HG  LEU A 178      35.878  21.283  48.946  1.00 62.89           H
ATOM   2916 HD11 LEU A 178      33.988  19.753  49.179  1.00 76.76           H
ATOM   2917 HD12 LEU A 178      33.420  21.408  48.906  1.00 76.76           H
ATOM   2918 HD13 LEU A 178      33.370  20.228  47.578  1.00 76.76           H
ATOM   2919 HD21 LEU A 178      36.170  18.984  48.157  1.00 65.51           H
ATOM   2920 HD22 LEU A 178      35.599  19.438  46.537  1.00 65.51           H
ATOM   2921 HD23 LEU A 178      37.127  20.089  47.165  1.00 65.51           H
ATOM   2922  N   TYR A 179      36.767  23.931  44.617  1.00 38.54           N
ATOM   2923  CA  TYR A 179      36.588  24.906  43.567  1.00 33.19           C
ATOM   2924  C   TYR A 179      36.516  24.144  42.253  1.00 35.93           C
ATOM   2925  O   TYR A 179      36.857  22.963  42.185  1.00 29.96           O
ATOM   2926  CB  TYR A 179      37.711  25.955  43.578  1.00 37.53           C
ATOM   2927  CG  TYR A 179      39.100  25.364  43.665  1.00 27.84           C
ATOM   2928  CD1 TYR A 179      39.701  24.809  42.516  1.00 30.52           C
ATOM   2929  CD2 TYR A 179      39.771  25.346  44.902  1.00 30.74           C
ATOM   2930  CE1 TYR A 179      40.975  24.225  42.606  1.00 34.50           C
ATOM   2931  CE2 TYR A 179      41.049  24.774  44.997  1.00 38.90           C
ATOM   2932  CZ  TYR A 179      41.654  24.223  43.843  1.00 40.34           C
ATOM   2933  OH  TYR A 179      42.898  23.685  43.910  1.00 44.88           O
ATOM   2934  H   TYR A 179      37.174  23.051  44.334  1.00 46.10           H
ATOM   2935  HA  TYR A 179      35.639  25.413  43.713  1.00 39.67           H
ATOM   2936  HB2 TYR A 179      37.640  26.573  42.681  1.00 44.89           H
ATOM   2937  HB3 TYR A 179      37.564  26.617  44.431  1.00 44.89           H
ATOM   2938  HD1 TYR A 179      39.193  24.836  41.564  1.00 36.48           H
ATOM   2939  HD2 TYR A 179      39.309  25.773  45.782  1.00 36.73           H
ATOM   2940  HE1 TYR A 179      41.440  23.797  41.735  1.00 41.25           H
ATOM   2941  HE2 TYR A 179      41.555  24.760  45.950  1.00 46.53           H
ATOM   2942  HH  TYR A 179      43.309  23.843  44.767  1.00 53.70           H
ATOM   2943  N   SER A 180      36.006  24.829  41.236  1.00 34.62           N
ATOM   2944  CA  SER A 180      35.760  24.275  39.920  1.00 35.13           C
ATOM   2945  C   SER A 180      36.692  24.940  38.913  1.00 29.58           C
ATOM   2946  O   SER A 180      37.722  25.513  39.268  1.00 23.17           O
ATOM   2947  CB  SER A 180      34.260  24.424  39.582  1.00 52.66           C
ATOM   2948  OG  SER A 180      33.890  25.801  39.414  1.00 48.71           O
ATOM   2949  H   SER A 180      35.736  25.787  41.396  1.00 41.39           H
ATOM   2950  HA  SER A 180      35.992  23.210  39.919  1.00 42.00           H
ATOM   2951  HB2 SER A 180      34.045  23.870  38.666  1.00 63.04           H
ATOM   2952  HB3 SER A 180      33.665  23.977  40.380  1.00 63.04           H
ATOM   2953  HG  SER A 180      33.872  26.236  40.270  1.00 58.30           H
ATOM   2954  N   THR A 181      36.280  24.854  37.647  1.00 23.92           N
ATOM   2955  CA  THR A 181      36.846  25.546  36.507  1.00 30.26           C
ATOM   2956  C   THR A 181      36.822  27.068  36.718  1.00 34.13           C
ATOM   2957  O   THR A 181      37.621  27.765  36.096  1.00 30.50           O
ATOM   2958  CB  THR A 181      36.053  25.084  35.283  1.00 23.94           C
ATOM   2959  OG1 THR A 181      34.671  25.260  35.477  1.00 31.47           O
ATOM   2960  CG2 THR A 181      36.292  23.584  35.018  1.00 30.08           C
ATOM   2961  H   THR A 181      35.427  24.345  37.464  1.00 28.55           H
ATOM   2962  HA  THR A 181      37.880  25.239  36.375  1.00 36.16           H
ATOM   2963  HB  THR A 181      36.358  25.673  34.422  1.00 28.57           H
ATOM   2964  HG1 THR A 181      34.428  26.094  35.069  1.00 37.61           H
ATOM   2965 HG21 THR A 181      35.694  23.257  34.163  1.00 35.94           H
ATOM   2966 HG22 THR A 181      37.352  23.415  34.820  1.00 35.94           H
ATOM   2967 HG23 THR A 181      35.974  22.987  35.875  1.00 35.94           H
ATOM   2968  N   SER A 182      35.974  27.574  37.634  1.00 32.91           N
ATOM   2969  CA  SER A 182      35.932  28.971  38.062  1.00 31.33           C
ATOM   2970  C   SER A 182      37.307  29.552  38.439  1.00 22.04           C
ATOM   2971  O   SER A 182      37.544  30.739  38.220  1.00 27.56           O
ATOM   2972  CB  SER A 182      34.968  29.114  39.242  1.00 26.69           C
ATOM   2973  OG  SER A 182      35.480  28.445  40.384  1.00 36.22           O
ATOM   2974  H   SER A 182      35.338  26.937  38.092  1.00 39.34           H
ATOM   2975  HA  SER A 182      35.536  29.553  37.234  1.00 37.45           H
ATOM   2976  HB2 SER A 182      34.848  30.172  39.473  1.00 31.88           H
ATOM   2977  HB3 SER A 182      33.991  28.706  38.977  1.00 31.88           H
ATOM   2978  HG  SER A 182      34.843  28.171  40.858  1.00 43.31           H
ATOM   2979  N   ILE A 183      38.184  28.744  39.051  1.00 25.29           N
ATOM   2980  CA  ILE A 183      39.480  29.185  39.538  1.00 26.48           C
ATOM   2981  C   ILE A 183      40.296  29.833  38.417  1.00 28.04           C
ATOM   2982  O   ILE A 183      40.839  30.917  38.615  1.00 25.59           O
ATOM   2983  CB  ILE A 183      40.224  28.018  40.226  1.00 30.88           C
ATOM   2984  CG1 ILE A 183      41.469  28.593  40.938  1.00 25.97           C
ATOM   2985  CG2 ILE A 183      40.631  26.874  39.270  1.00 23.44           C
ATOM   2986  CD1 ILE A 183      42.069  27.625  41.961  1.00 39.55           C
ATOM   2987  H   ILE A 183      37.933  27.778  39.206  1.00 30.19           H
ATOM   2988  HA  ILE A 183      39.287  29.949  40.286  1.00 31.62           H
ATOM   2989  HB  ILE A 183      39.568  27.605  40.993  1.00 36.91           H
ATOM   2990 HG12 ILE A 183      42.232  28.849  40.201  1.00 31.01           H
ATOM   2991 HG13 ILE A 183      41.202  29.503  41.471  1.00 31.01           H
ATOM   2992 HG21 ILE A 183      40.886  25.986  39.846  1.00 27.98           H
ATOM   2993 HG22 ILE A 183      39.825  26.629  38.586  1.00 27.98           H
ATOM   2994 HG23 ILE A 183      41.496  27.161  38.673  1.00 27.98           H
ATOM   2995 HD11 ILE A 183      42.803  28.163  42.557  1.00 47.30           H
ATOM   2996 HD12 ILE A 183      41.289  27.252  42.624  1.00 47.30           H
ATOM   2997 HD13 ILE A 183      42.552  26.787  41.458  1.00 47.30           H
ATOM   2998  N   ASP A 184      40.314  29.185  37.248  1.00 27.47           N
ATOM   2999  CA  ASP A 184      41.028  29.641  36.072  1.00 20.96           C
ATOM   3000  C   ASP A 184      40.362  30.832  35.390  1.00 19.20           C
ATOM   3001  O   ASP A 184      41.074  31.636  34.799  1.00 23.54           O
ATOM   3002  CB  ASP A 184      41.146  28.503  35.081  1.00 19.17           C
ATOM   3003  CG  ASP A 184      42.031  27.338  35.483  1.00 24.41           C
ATOM   3004  OD1 ASP A 184      41.792  26.246  34.930  1.00 24.71           O
ATOM   3005  OD2 ASP A 184      42.973  27.553  36.271  1.00 25.74           O1-
ATOM   3006  H   ASP A 184      39.785  28.329  37.161  1.00 32.81           H
ATOM   3007  HA  ASP A 184      42.031  29.948  36.375  1.00 25.00           H
ATOM   3008  HB2 ASP A 184      40.160  28.143  34.802  1.00 22.85           H
ATOM   3009  HB3 ASP A 184      41.584  28.920  34.186  1.00 22.85           H
ATOM   3010  N   MET A 185      39.026  30.942  35.460  1.00 20.15           N
ATOM   3011  CA  MET A 185      38.278  32.071  34.897  1.00 26.36           C
ATOM   3012  C   MET A 185      38.632  33.398  35.555  1.00 18.69           C
ATOM   3013  O   MET A 185      38.757  34.395  34.855  1.00 26.65           O
ATOM   3014  CB  MET A 185      36.750  31.800  34.929  1.00 19.68           C
ATOM   3015  CG  MET A 185      36.418  30.474  34.220  1.00 23.02           C
ATOM   3016  SD  MET A 185      37.199  30.229  32.605  1.00 24.10           S
ATOM   3017  CE  MET A 185      36.668  31.716  31.745  1.00 24.17           C
ATOM   3018  H   MET A 185      38.505  30.231  35.953  1.00 24.02           H
ATOM   3019  HA  MET A 185      38.579  32.166  33.855  1.00 31.47           H
ATOM   3020  HB2 MET A 185      36.394  31.753  35.957  1.00 23.46           H
ATOM   3021  HB3 MET A 185      36.229  32.618  34.430  1.00 23.46           H
ATOM   3022  HG2 MET A 185      36.712  29.650  34.864  1.00 27.47           H
ATOM   3023  HG3 MET A 185      35.342  30.399  34.082  1.00 27.47           H
ATOM   3024  HE1 MET A 185      36.948  31.631  30.698  1.00 28.85           H
ATOM   3025  HE2 MET A 185      35.587  31.825  31.825  1.00 28.85           H
ATOM   3026  HE3 MET A 185      37.161  32.581  32.180  1.00 28.85           H
ATOM   3027  N   TRP A 186      38.781  33.419  36.888  1.00 25.37           N
ATOM   3028  CA  TRP A 186      39.299  34.584  37.596  1.00 19.16           C
ATOM   3029  C   TRP A 186      40.682  35.005  37.096  1.00 19.43           C
ATOM   3030  O   TRP A 186      40.909  36.184  36.823  1.00 24.01           O
ATOM   3031  CB  TRP A 186      39.382  34.321  39.101  1.00 18.87           C
ATOM   3032  CG  TRP A 186      39.872  35.511  39.869  1.00 19.23           C
ATOM   3033  CD1 TRP A 186      41.160  35.795  40.167  1.00 17.28           C
ATOM   3034  CD2 TRP A 186      39.089  36.609  40.434  1.00 20.01           C
ATOM   3035  NE1 TRP A 186      41.234  36.988  40.841  1.00 21.37           N
ATOM   3036  CE2 TRP A 186      39.992  37.555  41.015  1.00 21.41           C
ATOM   3037  CE3 TRP A 186      37.712  36.892  40.524  1.00 21.47           C
ATOM   3038  CZ2 TRP A 186      39.544  38.736  41.616  1.00 24.31           C
ATOM   3039  CZ3 TRP A 186      37.249  38.060  41.144  1.00 20.96           C
ATOM   3040  CH2 TRP A 186      38.161  38.990  41.661  1.00 24.38           C
ATOM   3041  H   TRP A 186      38.635  32.567  37.412  1.00 30.29           H
ATOM   3042  HA  TRP A 186      38.607  35.408  37.427  1.00 22.84           H
ATOM   3043  HB2 TRP A 186      38.389  34.056  39.456  1.00 22.49           H
ATOM   3044  HB3 TRP A 186      40.055  33.483  39.285  1.00 22.49           H
ATOM   3045  HD1 TRP A 186      42.004  35.197  39.877  1.00 20.58           H
ATOM   3046  HE1 TRP A 186      42.108  37.393  41.144  1.00 25.49           H
ATOM   3047  HE3 TRP A 186      37.005  36.205  40.093  1.00 25.61           H
ATOM   3048  HZ2 TRP A 186      40.251  39.449  42.006  1.00 29.02           H
ATOM   3049  HZ3 TRP A 186      36.193  38.266  41.196  1.00 25.00           H
ATOM   3050  HH2 TRP A 186      37.791  39.903  42.093  1.00 29.10           H
ATOM   3051  N   SER A 187      41.622  34.050  37.018  1.00 23.98           N
ATOM   3052  CA  SER A 187      42.976  34.310  36.544  1.00 22.37           C
ATOM   3053  C   SER A 187      42.944  34.857  35.109  1.00 25.14           C
ATOM   3054  O   SER A 187      43.739  35.733  34.789  1.00 24.50           O
ATOM   3055  CB  SER A 187      43.818  33.039  36.615  1.00 22.94           C
ATOM   3056  OG  SER A 187      43.710  32.422  37.877  1.00 27.79           O
ATOM   3057  H   SER A 187      41.392  33.101  37.277  1.00 28.63           H
ATOM   3058  HA  SER A 187      43.437  35.061  37.189  1.00 26.69           H
ATOM   3059  HB2 SER A 187      43.494  32.339  35.847  1.00 27.37           H
ATOM   3060  HB3 SER A 187      44.859  33.311  36.454  1.00 27.37           H
ATOM   3061  HG  SER A 187      44.056  33.027  38.543  1.00 33.19           H
ATOM   3062  N   ALA A 188      42.022  34.366  34.260  1.00 19.04           N
ATOM   3063  CA  ALA A 188      41.884  34.845  32.902  1.00 19.82           C
ATOM   3064  C   ALA A 188      41.392  36.307  32.888  1.00 20.88           C
ATOM   3065  O   ALA A 188      41.861  37.074  32.053  1.00 31.89           O
ATOM   3066  CB  ALA A 188      40.986  33.906  32.121  1.00 19.98           C
ATOM   3067  H   ALA A 188      41.392  33.640  34.572  1.00 22.69           H
ATOM   3068  HA  ALA A 188      42.868  34.818  32.429  1.00 23.63           H
ATOM   3069  HB1 ALA A 188      40.930  34.235  31.084  1.00 23.82           H
ATOM   3070  HB2 ALA A 188      41.394  32.896  32.153  1.00 23.82           H
ATOM   3071  HB3 ALA A 188      39.982  33.899  32.544  1.00 23.82           H
ATOM   3072  N   GLY A 189      40.518  36.699  33.828  1.00 22.46           N
ATOM   3073  CA  GLY A 189      40.076  38.079  34.019  1.00 22.96           C
ATOM   3074  C   GLY A 189      41.237  38.984  34.421  1.00 22.27           C
ATOM   3075  O   GLY A 189      41.371  40.067  33.869  1.00 21.88           O
ATOM   3076  H   GLY A 189      40.148  36.006  34.467  1.00 26.80           H
ATOM   3077  HA2 GLY A 189      39.663  38.445  33.080  1.00 27.40           H
ATOM   3078  HA3 GLY A 189      39.302  38.124  34.784  1.00 27.40           H
ATOM   3079  N   CYS A 190      42.086  38.543  35.360  1.00 23.38           N
ATOM   3080  CA  CYS A 190      43.322  39.240  35.730  1.00 28.32           C
ATOM   3081  C   CYS A 190      44.219  39.486  34.519  1.00 29.24           C
ATOM   3082  O   CYS A 190      44.700  40.603  34.341  1.00 30.12           O
ATOM   3083  CB  CYS A 190      44.106  38.457  36.795  1.00 22.71           C
ATOM   3084  SG  CYS A 190      43.152  38.381  38.317  1.00 31.37           S
ATOM   3085  H   CYS A 190      41.906  37.645  35.791  1.00 27.90           H
ATOM   3086  HA  CYS A 190      43.049  40.206  36.155  1.00 33.83           H
ATOM   3087  HB2 CYS A 190      44.307  37.447  36.446  1.00 27.10           H
ATOM   3088  HB3 CYS A 190      45.053  38.949  36.999  1.00 27.10           H
ATOM   3089  HG  CYS A 190      42.191  37.584  37.837  1.00 37.49           H
ATOM   3090  N   ILE A 191      44.442  38.460  33.689  1.00 20.74           N
ATOM   3091  CA  ILE A 191      45.265  38.604  32.487  1.00 20.91           C
ATOM   3092  C   ILE A 191      44.621  39.554  31.489  1.00 20.29           C
ATOM   3093  O   ILE A 191      45.334  40.374  30.929  1.00 29.38           O
ATOM   3094  CB  ILE A 191      45.612  37.235  31.890  1.00 20.32           C
ATOM   3095  CG1 ILE A 191      46.598  36.538  32.854  1.00 23.30           C
ATOM   3096  CG2 ILE A 191      46.203  37.365  30.471  1.00 23.75           C
ATOM   3097  CD1 ILE A 191      46.480  35.035  32.754  1.00 25.42           C
ATOM   3098  H   ILE A 191      44.038  37.557  33.893  1.00 24.73           H
ATOM   3099  HA  ILE A 191      46.205  39.062  32.796  1.00 24.94           H
ATOM   3100  HB  ILE A 191      44.692  36.656  31.824  1.00 24.23           H
ATOM   3101 HG12 ILE A 191      47.622  36.841  32.630  1.00 27.80           H
ATOM   3102 HG13 ILE A 191      46.394  36.802  33.892  1.00 27.80           H
ATOM   3103 HG21 ILE A 191      46.533  36.394  30.111  1.00 28.35           H
ATOM   3104 HG22 ILE A 191      45.445  37.724  29.779  1.00 28.35           H
ATOM   3105 HG23 ILE A 191      47.049  38.054  30.469  1.00 28.35           H
ATOM   3106 HD11 ILE A 191      47.172  34.572  33.446  1.00 30.35           H
ATOM   3107 HD12 ILE A 191      45.468  34.741  33.025  1.00 30.35           H
ATOM   3108 HD13 ILE A 191      46.710  34.706  31.744  1.00 30.35           H
ATOM   3109  N   PHE A 192      43.301  39.462  31.281  1.00 23.89           N
ATOM   3110  CA  PHE A 192      42.574  40.385  30.411  1.00 21.57           C
ATOM   3111  C   PHE A 192      42.843  41.843  30.785  1.00 19.81           C
ATOM   3112  O   PHE A 192      43.061  42.670  29.902  1.00 28.00           O
ATOM   3113  CB  PHE A 192      41.077  40.097  30.459  1.00 20.33           C
ATOM   3114  CG  PHE A 192      40.198  40.840  29.473  1.00 27.17           C
ATOM   3115  CD1 PHE A 192      40.696  41.412  28.285  1.00 26.08           C
ATOM   3116  CD2 PHE A 192      38.813  40.882  29.727  1.00 23.71           C
ATOM   3117  CE1 PHE A 192      39.808  41.967  27.350  1.00 26.03           C
ATOM   3118  CE2 PHE A 192      37.935  41.452  28.794  1.00 21.67           C
ATOM   3119  CZ  PHE A 192      38.426  41.975  27.591  1.00 21.07           C
ATOM   3120  H   PHE A 192      42.774  38.743  31.755  1.00 28.52           H
ATOM   3121  HA  PHE A 192      42.931  40.201  29.400  1.00 25.73           H
ATOM   3122  HB2 PHE A 192      40.918  39.034  30.286  1.00 24.24           H
ATOM   3123  HB3 PHE A 192      40.709  40.307  31.459  1.00 24.24           H
ATOM   3124  HD1 PHE A 192      41.747  41.389  28.043  1.00 31.14           H
ATOM   3125  HD2 PHE A 192      38.418  40.439  30.629  1.00 28.29           H
ATOM   3126  HE1 PHE A 192      40.198  42.376  26.432  1.00 31.08           H
ATOM   3127  HE2 PHE A 192      36.875  41.445  28.987  1.00 25.85           H
ATOM   3128  HZ  PHE A 192      37.747  42.389  26.861  1.00 25.13           H
ATOM   3129  N   ALA A 193      42.853  42.150  32.080  1.00 20.33           N
ATOM   3130  CA  ALA A 193      43.136  43.490  32.581  1.00 20.54           C
ATOM   3131  C   ALA A 193      44.572  43.958  32.277  1.00 25.59           C
ATOM   3132  O   ALA A 193      44.773  45.136  32.009  1.00 28.23           O
ATOM   3133  CB  ALA A 193      42.838  43.528  34.075  1.00 20.37           C
ATOM   3134  H   ALA A 193      42.670  41.419  32.756  1.00 24.24           H
ATOM   3135  HA  ALA A 193      42.455  44.175  32.082  1.00 24.49           H
ATOM   3136  HB1 ALA A 193      43.014  44.536  34.449  1.00 24.29           H
ATOM   3137  HB2 ALA A 193      41.798  43.252  34.253  1.00 24.29           H
ATOM   3138  HB3 ALA A 193      43.491  42.841  34.609  1.00 24.29           H
ATOM   3139  N   GLU A 194      45.570  43.059  32.314  1.00 27.44           N
ATOM   3140  CA  GLU A 194      46.948  43.411  31.947  1.00 23.55           C
ATOM   3141  C   GLU A 194      47.062  43.779  30.469  1.00 21.11           C
ATOM   3142  O   GLU A 194      47.623  44.811  30.128  1.00 28.79           O
ATOM   3143  CB  GLU A 194      47.907  42.266  32.215  1.00 20.58           C
ATOM   3144  CG  GLU A 194      47.789  41.807  33.645  1.00 25.69           C
ATOM   3145  CD  GLU A 194      48.940  40.940  34.106  1.00 31.14           C
ATOM   3146  OE1 GLU A 194      48.804  40.439  35.234  1.00 30.74           O
ATOM   3147  OE2 GLU A 194      49.937  40.793  33.375  1.00 37.19           O1-
ATOM   3148  H   GLU A 194      45.375  42.102  32.571  1.00 32.78           H
ATOM   3149  HA  GLU A 194      47.263  44.265  32.551  1.00 28.10           H
ATOM   3150  HB2 GLU A 194      47.703  41.419  31.560  1.00 24.54           H
ATOM   3151  HB3 GLU A 194      48.918  42.624  32.023  1.00 24.54           H
ATOM   3152  HG2 GLU A 194      47.666  42.646  34.327  1.00 30.68           H
ATOM   3153  HG3 GLU A 194      46.886  41.229  33.768  1.00 30.68           H
ATOM   3154  N   LEU A 195      46.507  42.917  29.612  1.00 21.71           N
ATOM   3155  CA  LEU A 195      46.400  43.092  28.172  1.00 32.01           C
ATOM   3156  C   LEU A 195      45.780  44.456  27.827  1.00 27.84           C
ATOM   3157  O   LEU A 195      46.243  45.121  26.915  1.00 28.40           O
ATOM   3158  CB  LEU A 195      45.460  41.995  27.654  1.00 21.38           C
ATOM   3159  CG  LEU A 195      46.000  40.795  26.875  1.00 32.09           C
ATOM   3160  CD1 LEU A 195      47.349  40.263  27.324  1.00 33.51           C
ATOM   3161  CD2 LEU A 195      44.967  39.670  27.023  1.00 22.62           C
ATOM   3162  H   LEU A 195      46.035  42.110  29.996  1.00 25.90           H
ATOM   3163  HA  LEU A 195      47.387  43.017  27.716  1.00 38.26           H
ATOM   3164  HB2 LEU A 195      44.921  41.597  28.514  1.00 25.50           H
ATOM   3165  HB3 LEU A 195      44.703  42.459  27.036  1.00 25.50           H
ATOM   3166  HG  LEU A 195      46.068  41.071  25.822  1.00 38.36           H
ATOM   3167 HD11 LEU A 195      47.584  39.352  26.775  1.00 40.06           H
ATOM   3168 HD12 LEU A 195      48.122  40.994  27.108  1.00 40.06           H
ATOM   3169 HD13 LEU A 195      47.313  40.051  28.393  1.00 40.06           H
ATOM   3170 HD21 LEU A 195      45.262  38.810  26.422  1.00 26.99           H
ATOM   3171 HD22 LEU A 195      44.893  39.365  28.066  1.00 26.99           H
ATOM   3172 HD23 LEU A 195      43.991  40.019  26.683  1.00 26.99           H
ATOM   3173  N   ALA A 196      44.692  44.815  28.514  1.00 22.17           N
ATOM   3174  CA  ALA A 196      43.821  45.937  28.188  1.00 26.18           C
ATOM   3175  C   ALA A 196      44.287  47.273  28.781  1.00 31.86           C
ATOM   3176  O   ALA A 196      43.590  48.275  28.623  1.00 30.33           O
ATOM   3177  CB  ALA A 196      42.398  45.584  28.633  1.00 21.14           C
ATOM   3178  H   ALA A 196      44.376  44.199  29.251  1.00 26.45           H
ATOM   3179  HA  ALA A 196      43.801  46.052  27.104  1.00 31.26           H
ATOM   3180  HB1 ALA A 196      41.745  46.437  28.462  1.00 25.21           H
ATOM   3181  HB2 ALA A 196      42.031  44.735  28.057  1.00 25.21           H
ATOM   3182  HB3 ALA A 196      42.386  45.333  29.694  1.00 25.21           H
ATOM   3183  N   ASN A 197      45.446  47.287  29.460  1.00 27.27           N
ATOM   3184  CA  ASN A 197      46.029  48.485  30.017  1.00 30.35           C
ATOM   3185  C   ASN A 197      47.485  48.643  29.547  1.00 29.56           C
ATOM   3186  O   ASN A 197      47.695  49.128  28.440  1.00 34.46           O
ATOM   3187  CB  ASN A 197      45.799  48.459  31.529  1.00 28.52           C
ATOM   3188  CG  ASN A 197      46.190  49.791  32.182  1.00 31.49           C
ATOM   3189  OD1 ASN A 197      46.547  50.753  31.516  1.00 30.40           O
ATOM   3190  ND2 ASN A 197      46.107  49.874  33.501  1.00 42.02           N
ATOM   3191  H   ASN A 197      45.950  46.421  29.583  1.00 32.57           H
ATOM   3192  HA  ASN A 197      45.501  49.358  29.630  1.00 36.27           H
ATOM   3193  HB2 ASN A 197      44.738  48.292  31.698  1.00 34.07           H
ATOM   3194  HB3 ASN A 197      46.328  47.625  31.984  1.00 34.07           H
ATOM   3195 HD21 ASN A 197      46.319  50.754  33.944  1.00 50.27           H
ATOM   3196 HD22 ASN A 197      45.765  49.088  34.033  1.00 50.27           H
ATOM   3197  N   ALA A 198      48.459  48.228  30.355  1.00 30.99           N
ATOM   3198  CA  ALA A 198      49.887  48.470  30.152  1.00 32.63           C
ATOM   3199  C   ALA A 198      50.754  47.244  30.507  1.00 22.24           C
ATOM   3200  O   ALA A 198      51.952  47.370  30.736  1.00 33.62           O
ATOM   3201  CB  ALA A 198      50.296  49.754  30.883  1.00 37.01           C
ATOM   3202  H   ALA A 198      48.199  47.794  31.229  1.00 37.04           H
ATOM   3203  HA  ALA A 198      50.040  48.683  29.106  1.00 39.01           H
ATOM   3204  HB1 ALA A 198      51.321  50.018  30.624  1.00 44.26           H
ATOM   3205  HB2 ALA A 198      49.640  50.569  30.573  1.00 44.26           H
ATOM   3206  HB3 ALA A 198      50.211  49.610  31.960  1.00 44.26           H
ATOM   3207  N   GLY A 199      50.155  46.043  30.545  1.00 24.08           N
ATOM   3208  CA  GLY A 199      50.808  44.786  30.852  1.00 22.23           C
ATOM   3209  C   GLY A 199      51.276  44.654  32.299  1.00 28.63           C
ATOM   3210  O   GLY A 199      52.205  43.891  32.545  1.00 28.30           O
ATOM   3211  H   GLY A 199      49.173  45.993  30.313  1.00 28.74           H
ATOM   3212  HA2 GLY A 199      50.122  43.971  30.640  1.00 26.52           H
ATOM   3213  HA3 GLY A 199      51.687  44.691  30.213  1.00 26.52           H
ATOM   3214  N   ARG A 200      50.676  45.368  33.260  1.00 26.56           N
ATOM   3215  CA  ARG A 200      51.025  45.258  34.677  1.00 26.09           C
ATOM   3216  C   ARG A 200      49.906  44.547  35.450  1.00 22.42           C
ATOM   3217  O   ARG A 200      48.737  44.724  35.122  1.00 26.90           O
ATOM   3218  CB  ARG A 200      51.316  46.655  35.262  1.00 32.15           C
ATOM   3219  CG  ARG A 200      52.517  47.388  34.633  1.00 28.23           C
ATOM   3220  CD  ARG A 200      53.837  46.727  35.036  1.00 36.28           C
ATOM   3221  NE  ARG A 200      55.012  47.441  34.500  1.00 28.28           N
ATOM   3222  CZ  ARG A 200      56.228  46.895  34.369  1.00 34.38           C
ATOM   3223  NH1 ARG A 200      56.475  45.653  34.772  1.00 29.26           N
ATOM   3224  NH2 ARG A 200      57.218  47.585  33.815  1.00 32.37           N1+
ATOM   3225  H   ARG A 200      49.924  45.994  33.006  1.00 31.72           H
ATOM   3226  HA  ARG A 200      51.927  44.663  34.776  1.00 31.16           H
ATOM   3227  HB2 ARG A 200      50.431  47.284  35.180  1.00 38.43           H
ATOM   3228  HB3 ARG A 200      51.529  46.524  36.320  1.00 38.43           H
ATOM   3229  HG2 ARG A 200      52.427  47.415  33.547  1.00 33.72           H
ATOM   3230  HG3 ARG A 200      52.527  48.412  35.005  1.00 33.72           H
ATOM   3231  HD2 ARG A 200      53.903  46.715  36.125  1.00 43.39           H
ATOM   3232  HD3 ARG A 200      53.845  45.699  34.669  1.00 43.39           H
ATOM   3233  HE  ARG A 200      54.870  48.386  34.176  1.00 33.79           H
ATOM   3234 HH11 ARG A 200      55.735  45.111  35.185  1.00 34.96           H
ATOM   3235 HH12 ARG A 200      57.391  45.252  34.643  1.00 34.96           H
ATOM   3236 HH21 ARG A 200      57.056  48.523  33.478  1.00 38.69           H
ATOM   3237 HH22 ARG A 200      58.127  47.162  33.706  1.00 38.69           H
ATOM   3238  N   PRO A 201      50.219  43.767  36.496  1.00 32.29           N
ATOM   3239  CA  PRO A 201      49.188  43.062  37.236  1.00 27.52           C
ATOM   3240  C   PRO A 201      48.179  44.018  37.862  1.00 30.72           C
ATOM   3241  O   PRO A 201      48.526  45.064  38.417  1.00 33.56           O
ATOM   3242  CB  PRO A 201      49.928  42.254  38.297  1.00 29.90           C
ATOM   3243  CG  PRO A 201      51.293  42.034  37.657  1.00 31.87           C
ATOM   3244  CD  PRO A 201      51.537  43.351  36.934  1.00 31.24           C
ATOM   3245  HA  PRO A 201      48.710  42.344  36.584  1.00 32.87           H
ATOM   3246  HB2 PRO A 201      50.060  42.888  39.173  1.00 35.72           H
ATOM   3247  HB3 PRO A 201      49.435  41.324  38.581  1.00 35.72           H
ATOM   3248  HG2 PRO A 201      52.070  41.900  38.400  1.00 38.10           H
ATOM   3249  HG3 PRO A 201      51.262  41.186  36.972  1.00 38.10           H
ATOM   3250  HD2 PRO A 201      51.958  44.088  37.620  1.00 37.34           H
ATOM   3251  HD3 PRO A 201      52.206  43.139  36.102  1.00 37.34           H
ATOM   3252  N   LEU A 202      46.906  43.629  37.778  1.00 34.69           N
ATOM   3253  CA  LEU A 202      45.818  44.426  38.295  1.00 22.81           C
ATOM   3254  C   LEU A 202      45.868  44.486  39.823  1.00 21.58           C
ATOM   3255  O   LEU A 202      45.613  45.540  40.402  1.00 30.15           O
ATOM   3256  CB  LEU A 202      44.496  43.832  37.790  1.00 25.54           C
ATOM   3257  CG  LEU A 202      43.264  44.640  38.218  1.00 22.23           C
ATOM   3258  CD1 LEU A 202      43.329  46.078  37.704  1.00 35.49           C
ATOM   3259  CD2 LEU A 202      42.001  43.961  37.688  1.00 39.00           C
ATOM   3260  H   LEU A 202      46.681  42.750  37.336  1.00 41.48           H
ATOM   3261  HA  LEU A 202      45.937  45.432  37.894  1.00 27.21           H
ATOM   3262  HB2 LEU A 202      44.525  43.784  36.701  1.00 30.50           H
ATOM   3263  HB3 LEU A 202      44.398  42.814  38.175  1.00 30.50           H
ATOM   3264  HG  LEU A 202      43.206  44.675  39.304  1.00 26.52           H
ATOM   3265 HD11 LEU A 202      42.409  46.585  37.979  1.00 42.43           H
ATOM   3266 HD12 LEU A 202      44.156  46.623  38.157  1.00 42.43           H
ATOM   3267 HD13 LEU A 202      43.444  46.082  36.621  1.00 42.43           H
ATOM   3268 HD21 LEU A 202      41.121  44.442  38.114  1.00 46.65           H
ATOM   3269 HD22 LEU A 202      41.961  44.050  36.606  1.00 46.65           H
ATOM   3270 HD23 LEU A 202      41.993  42.905  37.957  1.00 46.65           H
ATOM   3271  N   PHE A 203      46.168  43.347  40.455  1.00 22.15           N
ATOM   3272  CA  PHE A 203      46.116  43.123  41.889  1.00 20.43           C
ATOM   3273  C   PHE A 203      47.454  42.575  42.426  1.00 19.96           C
ATOM   3274  O   PHE A 203      47.538  41.399  42.786  1.00 28.44           O
ATOM   3275  CB  PHE A 203      44.947  42.189  42.200  1.00 21.81           C
ATOM   3276  CG  PHE A 203      43.584  42.589  41.681  1.00 23.92           C
ATOM   3277  CD1 PHE A 203      42.992  43.806  42.072  1.00 27.31           C
ATOM   3278  CD2 PHE A 203      42.855  41.677  40.895  1.00 29.89           C
ATOM   3279  CE1 PHE A 203      41.682  44.116  41.653  1.00 25.14           C
ATOM   3280  CE2 PHE A 203      41.538  41.972  40.508  1.00 28.87           C
ATOM   3281  CZ  PHE A 203      40.964  43.207  40.864  1.00 20.73           C
ATOM   3282  H   PHE A 203      46.356  42.534  39.886  1.00 26.42           H
ATOM   3283  HA  PHE A 203      45.929  44.072  42.388  1.00 24.36           H
ATOM   3284  HB2 PHE A 203      45.183  41.196  41.819  1.00 26.02           H
ATOM   3285  HB3 PHE A 203      44.861  42.125  43.285  1.00 26.02           H
ATOM   3286  HD1 PHE A 203      43.536  44.503  42.686  1.00 32.62           H
ATOM   3287  HD2 PHE A 203      43.290  40.729  40.611  1.00 35.72           H
ATOM   3288  HE1 PHE A 203      41.230  45.053  41.943  1.00 30.01           H
ATOM   3289  HE2 PHE A 203      40.975  41.260  39.921  1.00 34.49           H
ATOM   3290  HZ  PHE A 203      39.961  43.448  40.544  1.00 24.72           H
ATOM   3291  N   PRO A 204      48.508  43.406  42.524  1.00 27.20           N
ATOM   3292  CA  PRO A 204      49.826  42.964  43.002  1.00 33.54           C
ATOM   3293  C   PRO A 204      49.933  43.052  44.537  1.00 37.02           C
ATOM   3294  O   PRO A 204      50.703  43.843  45.076  1.00 40.75           O
ATOM   3295  CB  PRO A 204      50.796  43.907  42.286  1.00 30.64           C
ATOM   3296  CG  PRO A 204      50.030  45.224  42.280  1.00 24.41           C
ATOM   3297  CD  PRO A 204      48.582  44.775  42.032  1.00 26.23           C
ATOM   3298  HA  PRO A 204      50.057  41.969  42.631  1.00 40.10           H
ATOM   3299  HB2 PRO A 204      51.789  43.981  42.729  1.00 36.61           H
ATOM   3300  HB3 PRO A 204      50.878  43.549  41.259  1.00 36.61           H
ATOM   3301  HG2 PRO A 204      50.150  45.740  43.231  1.00 29.14           H
ATOM   3302  HG3 PRO A 204      50.358  45.859  41.461  1.00 29.14           H
ATOM   3303  HD2 PRO A 204      47.900  45.437  42.563  1.00 31.32           H
ATOM   3304  HD3 PRO A 204      48.417  44.782  40.955  1.00 31.32           H
ATOM   3305  N   GLY A 205      49.146  42.242  45.259  1.00 33.15           N
ATOM   3306  CA  GLY A 205      49.213  42.182  46.713  1.00 37.46           C
ATOM   3307  C   GLY A 205      50.520  41.554  47.224  1.00 35.70           C
ATOM   3308  O   GLY A 205      51.102  40.676  46.590  1.00 31.44           O
ATOM   3309  H   GLY A 205      48.544  41.579  44.790  1.00 39.63           H
ATOM   3310  HA2 GLY A 205      49.134  43.194  47.103  1.00 44.80           H
ATOM   3311  HA3 GLY A 205      48.380  41.585  47.083  1.00 44.80           H
ATOM   3312  N   ASN A 206      50.949  41.991  48.408  1.00 33.18           N
ATOM   3313  CA  ASN A 206      52.125  41.497  49.134  1.00 40.41           C
ATOM   3314  C   ASN A 206      51.851  40.208  49.922  1.00 34.66           C
ATOM   3315  O   ASN A 206      52.786  39.492  50.251  1.00 36.13           O
ATOM   3316  CB  ASN A 206      52.623  42.607  50.078  1.00 47.89           C
ATOM   3317  CG  ASN A 206      53.066  43.861  49.321  1.00 54.18           C
ATOM   3318  OD1 ASN A 206      53.969  43.811  48.492  1.00 68.23           O
ATOM   3319  ND2 ASN A 206      52.475  45.013  49.636  1.00 50.34           N
ATOM   3320  H   ASN A 206      50.416  42.715  48.864  1.00 39.66           H
ATOM   3321  HA  ASN A 206      52.917  41.288  48.413  1.00 48.34           H
ATOM   3322  HB2 ASN A 206      51.855  42.846  50.816  1.00 57.32           H
ATOM   3323  HB3 ASN A 206      53.504  42.200  50.577  1.00 57.32           H
ATOM   3324 HD21 ASN A 206      52.764  45.856  49.169  1.00 60.26           H
ATOM   3325 HD22 ASN A 206      51.706  45.015  50.290  1.00 60.26           H
ATOM   3326  N   ASP A 207      50.587  39.927  50.264  1.00 33.32           N
ATOM   3327  CA  ASP A 207      50.163  38.765  51.038  1.00 28.63           C
ATOM   3328  C   ASP A 207      48.655  38.544  50.816  1.00 30.54           C
ATOM   3329  O   ASP A 207      48.038  39.270  50.034  1.00 30.30           O
ATOM   3330  CB  ASP A 207      50.540  38.935  52.529  1.00 34.06           C
ATOM   3331  CG  ASP A 207      49.951  40.210  53.143  1.00 41.08           C
ATOM   3332  OD1 ASP A 207      48.713  40.354  53.047  1.00 39.54           O
ATOM   3333  OD2 ASP A 207      50.722  41.015  53.705  1.00 46.28           O1-
ATOM   3334  H   ASP A 207      49.853  40.553  49.972  1.00 39.83           H
ATOM   3335  HA  ASP A 207      50.677  37.886  50.647  1.00 34.20           H
ATOM   3336  HB2 ASP A 207      50.121  38.092  53.068  1.00 40.72           H
ATOM   3337  HB3 ASP A 207      51.622  38.920  52.647  1.00 40.72           H
ATOM   3338  N   VAL A 208      48.058  37.537  51.464  1.00 28.63           N
ATOM   3339  CA  VAL A 208      46.647  37.195  51.290  1.00 31.89           C
ATOM   3340  C   VAL A 208      45.699  38.350  51.670  1.00 37.54           C
ATOM   3341  O   VAL A 208      44.681  38.552  51.006  1.00 34.50           O
ATOM   3342  CB  VAL A 208      46.318  35.870  52.011  1.00 31.61           C
ATOM   3343  CG1 VAL A 208      44.818  35.549  52.026  1.00 32.90           C
ATOM   3344  CG2 VAL A 208      47.005  34.694  51.294  1.00 37.00           C
ATOM   3345  H   VAL A 208      48.609  36.956  52.082  1.00 34.20           H
ATOM   3346  HA  VAL A 208      46.501  37.016  50.226  1.00 38.11           H
ATOM   3347  HB  VAL A 208      46.671  35.919  53.042  1.00 37.78           H
ATOM   3348 HG11 VAL A 208      44.648  34.594  52.521  1.00 39.33           H
ATOM   3349 HG12 VAL A 208      44.269  36.315  52.573  1.00 39.33           H
ATOM   3350 HG13 VAL A 208      44.435  35.491  51.010  1.00 39.33           H
ATOM   3351 HG21 VAL A 208      46.813  33.767  51.834  1.00 44.25           H
ATOM   3352 HG22 VAL A 208      46.621  34.598  50.278  1.00 44.25           H
ATOM   3353 HG23 VAL A 208      48.082  34.847  51.248  1.00 44.25           H
ATOM   3354  N   ASP A 209      46.011  39.100  52.730  1.00 32.72           N
ATOM   3355  CA  ASP A 209      45.156  40.170  53.235  1.00 31.38           C
ATOM   3356  C   ASP A 209      45.139  41.373  52.286  1.00 32.05           C
ATOM   3357  O   ASP A 209      44.072  41.878  51.928  1.00 34.22           O
ATOM   3358  CB  ASP A 209      45.524  40.526  54.693  1.00 35.85           C
ATOM   3359  CG  ASP A 209      44.743  41.753  55.186  1.00 46.16           C
ATOM   3360  OD1 ASP A 209      45.305  42.865  55.147  1.00 36.46           O
ATOM   3361  OD2 ASP A 209      43.573  41.587  55.599  1.00 48.94           O1-
ATOM   3362  H   ASP A 209      46.906  38.970  53.178  1.00 39.11           H
ATOM   3363  HA  ASP A 209      44.144  39.773  53.260  1.00 37.51           H
ATOM   3364  HB2 ASP A 209      45.253  39.665  55.307  1.00 42.87           H
ATOM   3365  HB3 ASP A 209      46.592  40.742  54.739  1.00 42.87           H
ATOM   3366  N   ASP A 210      46.325  41.810  51.874  1.00 25.23           N
ATOM   3367  CA  ASP A 210      46.535  42.869  50.903  1.00 29.41           C
ATOM   3368  C   ASP A 210      45.884  42.510  49.548  1.00 29.89           C
ATOM   3369  O   ASP A 210      45.397  43.397  48.859  1.00 29.70           O
ATOM   3370  CB  ASP A 210      48.050  43.031  50.721  1.00 32.01           C
ATOM   3371  CG  ASP A 210      48.454  44.270  49.935  1.00 37.67           C
ATOM   3372  OD1 ASP A 210      47.671  45.238  49.900  1.00 39.57           O
ATOM   3373  OD2 ASP A 210      49.563  44.261  49.372  1.00 38.32           O1-
ATOM   3374  H   ASP A 210      47.153  41.331  52.210  1.00 30.12           H
ATOM   3375  HA  ASP A 210      46.101  43.790  51.292  1.00 35.14           H
ATOM   3376  HB2 ASP A 210      48.510  43.110  51.705  1.00 38.26           H
ATOM   3377  HB3 ASP A 210      48.486  42.143  50.264  1.00 38.26           H
ATOM   3378  N   GLN A 211      45.901  41.227  49.150  1.00 28.61           N
ATOM   3379  CA  GLN A 211      45.356  40.753  47.892  1.00 29.72           C
ATOM   3380  C   GLN A 211      43.832  40.928  47.871  1.00 27.45           C
ATOM   3381  O   GLN A 211      43.308  41.549  46.958  1.00 23.03           O
ATOM   3382  CB  GLN A 211      45.737  39.283  47.679  1.00 22.04           C
ATOM   3383  CG  GLN A 211      45.358  38.800  46.279  1.00 30.13           C
ATOM   3384  CD  GLN A 211      46.179  39.475  45.197  1.00 26.48           C
ATOM   3385  OE1 GLN A 211      47.334  39.837  45.402  1.00 31.45           O
ATOM   3386  NE2 GLN A 211      45.586  39.626  44.022  1.00 30.65           N
ATOM   3387  H   GLN A 211      46.316  40.536  49.763  1.00 34.18           H
ATOM   3388  HA  GLN A 211      45.788  41.358  47.092  1.00 35.51           H
ATOM   3389  HB2 GLN A 211      46.808  39.155  47.820  1.00 26.29           H
ATOM   3390  HB3 GLN A 211      45.229  38.652  48.406  1.00 26.29           H
ATOM   3391  HG2 GLN A 211      45.605  37.741  46.243  1.00 36.01           H
ATOM   3392  HG3 GLN A 211      44.292  38.924  46.088  1.00 36.01           H
ATOM   3393 HE21 GLN A 211      44.639  39.306  43.885  1.00 36.62           H
ATOM   3394 HE22 GLN A 211      46.093  40.075  43.271  1.00 36.62           H
ATOM   3395  N   LEU A 212      43.156  40.397  48.902  1.00 26.58           N
ATOM   3396  CA  LEU A 212      41.730  40.556  49.114  1.00 27.31           C
ATOM   3397  C   LEU A 212      41.304  42.022  49.157  1.00 26.94           C
ATOM   3398  O   LEU A 212      40.312  42.382  48.526  1.00 26.28           O
ATOM   3399  CB  LEU A 212      41.322  39.805  50.379  1.00 27.58           C
ATOM   3400  CG  LEU A 212      41.194  38.291  50.153  1.00 28.70           C
ATOM   3401  CD1 LEU A 212      41.149  37.587  51.516  1.00 29.07           C
ATOM   3402  CD2 LEU A 212      39.917  37.966  49.354  1.00 22.78           C
ATOM   3403  H   LEU A 212      43.677  39.896  49.610  1.00 31.74           H
ATOM   3404  HA  LEU A 212      41.226  40.103  48.262  1.00 32.62           H
ATOM   3405  HB2 LEU A 212      42.074  39.990  51.144  1.00 32.94           H
ATOM   3406  HB3 LEU A 212      40.373  40.198  50.752  1.00 32.94           H
ATOM   3407  HG  LEU A 212      42.061  37.940  49.596  1.00 34.28           H
ATOM   3408 HD11 LEU A 212      41.021  36.513  51.378  1.00 34.73           H
ATOM   3409 HD12 LEU A 212      42.081  37.759  52.055  1.00 34.73           H
ATOM   3410 HD13 LEU A 212      40.316  37.970  52.104  1.00 34.73           H
ATOM   3411 HD21 LEU A 212      39.799  36.888  49.264  1.00 27.19           H
ATOM   3412 HD22 LEU A 212      39.049  38.359  49.881  1.00 27.19           H
ATOM   3413 HD23 LEU A 212      39.959  38.395  48.355  1.00 27.19           H
ATOM   3414  N   LYS A 213      42.074  42.871  49.852  1.00 29.86           N
ATOM   3415  CA  LYS A 213      41.824  44.306  49.890  1.00 25.36           C
ATOM   3416  C   LYS A 213      41.922  44.955  48.530  1.00 38.43           C
ATOM   3417  O   LYS A 213      41.037  45.738  48.198  1.00 30.56           O
ATOM   3418  CB  LYS A 213      42.742  45.025  50.882  1.00 31.31           C
ATOM   3419  CG  LYS A 213      42.130  44.947  52.273  1.00 36.37           C
ATOM   3420  CD  LYS A 213      43.172  45.024  53.384  1.00 46.37           C
ATOM   3421  CE  LYS A 213      42.477  44.868  54.738  1.00 43.28           C
ATOM   3422  NZ  LYS A 213      43.465  44.905  55.819  1.00 44.02           N1+
ATOM   3423  H   LYS A 213      42.878  42.508  50.349  1.00 35.67           H
ATOM   3424  HA  LYS A 213      40.789  44.463  50.205  1.00 30.29           H
ATOM   3425  HB2 LYS A 213      43.754  44.621  50.850  1.00 37.42           H
ATOM   3426  HB3 LYS A 213      42.789  46.082  50.617  1.00 37.42           H
ATOM   3427  HG2 LYS A 213      41.394  45.736  52.393  1.00 43.49           H
ATOM   3428  HG3 LYS A 213      41.615  44.001  52.363  1.00 43.49           H
ATOM   3429  HD2 LYS A 213      43.911  44.233  53.253  1.00 55.49           H
ATOM   3430  HD3 LYS A 213      43.670  45.994  53.343  1.00 55.49           H
ATOM   3431  HE2 LYS A 213      41.744  45.665  54.874  1.00 51.78           H
ATOM   3432  HE3 LYS A 213      41.965  43.906  54.766  1.00 51.78           H
ATOM   3433  HZ1 LYS A 213      43.005  44.836  56.715  1.00 52.67           H
ATOM   3434  HZ2 LYS A 213      44.088  44.110  55.720  1.00 52.67           H
ATOM   3435  HZ3 LYS A 213      44.012  45.751  55.769  1.00 52.67           H
ATOM   3436  N   ARG A 214      42.969  44.648  47.752  1.00 30.33           N
ATOM   3437  CA  ARG A 214      43.091  45.189  46.402  1.00 22.76           C
ATOM   3438  C   ARG A 214      41.880  44.830  45.547  1.00 20.78           C
ATOM   3439  O   ARG A 214      41.367  45.674  44.823  1.00 26.34           O
ATOM   3440  CB  ARG A 214      44.393  44.750  45.750  1.00 29.24           C
ATOM   3441  CG  ARG A 214      45.564  45.524  46.377  1.00 32.73           C
ATOM   3442  CD  ARG A 214      46.883  44.891  45.981  1.00 36.48           C
ATOM   3443  NE  ARG A 214      48.003  45.558  46.651  1.00 36.04           N
ATOM   3444  CZ  ARG A 214      48.691  46.600  46.178  1.00 33.97           C
ATOM   3445  NH1 ARG A 214      48.367  47.212  45.042  1.00 42.89           N
ATOM   3446  NH2 ARG A 214      49.729  47.033  46.876  1.00 41.53           N1+
ATOM   3447  H   ARG A 214      43.665  43.996  48.084  1.00 36.25           H
ATOM   3448  HA  ARG A 214      43.111  46.277  46.474  1.00 27.16           H
ATOM   3449  HB2 ARG A 214      44.529  43.671  45.835  1.00 34.94           H
ATOM   3450  HB3 ARG A 214      44.351  45.001  44.695  1.00 34.94           H
ATOM   3451  HG2 ARG A 214      45.538  46.559  46.048  1.00 39.13           H
ATOM   3452  HG3 ARG A 214      45.494  45.511  47.463  1.00 39.13           H
ATOM   3453  HD2 ARG A 214      46.868  43.841  46.275  1.00 43.62           H
ATOM   3454  HD3 ARG A 214      47.006  44.941  44.899  1.00 43.62           H
ATOM   3455  HE  ARG A 214      48.284  45.177  47.546  1.00 43.10           H
ATOM   3456 HH11 ARG A 214      47.576  46.886  44.506  1.00 51.32           H
ATOM   3457 HH12 ARG A 214      48.913  47.993  44.717  1.00 51.32           H
ATOM   3458 HH21 ARG A 214      49.977  46.555  47.732  1.00 49.69           H
ATOM   3459 HH22 ARG A 214      50.273  47.813  46.550  1.00 49.69           H
ATOM   3460  N   ILE A 215      41.419  43.586  45.654  1.00 26.23           N
ATOM   3461  CA  ILE A 215      40.325  43.093  44.858  1.00 23.94           C
ATOM   3462  C   ILE A 215      39.046  43.870  45.241  1.00 28.99           C
ATOM   3463  O   ILE A 215      38.402  44.441  44.373  1.00 25.62           O
ATOM   3464  CB  ILE A 215      40.205  41.571  45.031  1.00 28.34           C
ATOM   3465  CG1 ILE A 215      41.423  40.858  44.406  1.00 21.79           C
ATOM   3466  CG2 ILE A 215      38.890  41.108  44.397  1.00 23.37           C
ATOM   3467  CD1 ILE A 215      41.579  39.398  44.841  1.00 20.50           C
ATOM   3468  H   ILE A 215      41.878  42.939  46.282  1.00 31.33           H
ATOM   3469  HA  ILE A 215      40.549  43.289  43.812  1.00 28.57           H
ATOM   3470  HB  ILE A 215      40.166  41.349  46.098  1.00 33.85           H
ATOM   3471 HG12 ILE A 215      41.336  40.899  43.322  1.00 25.99           H
ATOM   3472 HG13 ILE A 215      42.343  41.381  44.660  1.00 25.99           H
ATOM   3473 HG21 ILE A 215      38.838  40.026  44.384  1.00 27.89           H
ATOM   3474 HG22 ILE A 215      38.039  41.473  44.966  1.00 27.89           H
ATOM   3475 HG23 ILE A 215      38.828  41.485  43.379  1.00 27.89           H
ATOM   3476 HD11 ILE A 215      42.488  38.988  44.401  1.00 24.45           H
ATOM   3477 HD12 ILE A 215      41.641  39.339  45.928  1.00 24.45           H
ATOM   3478 HD13 ILE A 215      40.735  38.801  44.500  1.00 24.45           H
ATOM   3479  N   PHE A 216      38.702  43.906  46.530  1.00 26.60           N
ATOM   3480  CA  PHE A 216      37.474  44.510  47.015  1.00 32.57           C
ATOM   3481  C   PHE A 216      37.469  46.028  46.854  1.00 27.24           C
ATOM   3482  O   PHE A 216      36.428  46.594  46.571  1.00 32.21           O
ATOM   3483  CB  PHE A 216      37.208  44.054  48.452  1.00 32.48           C
ATOM   3484  CG  PHE A 216      37.015  42.558  48.664  1.00 21.62           C
ATOM   3485  CD1 PHE A 216      36.606  41.689  47.628  1.00 20.03           C
ATOM   3486  CD2 PHE A 216      37.233  42.040  49.951  1.00 29.88           C
ATOM   3487  CE1 PHE A 216      36.467  40.317  47.873  1.00 29.36           C
ATOM   3488  CE2 PHE A 216      37.044  40.675  50.211  1.00 19.35           C
ATOM   3489  CZ  PHE A 216      36.693  39.804  49.162  1.00 33.53           C
ATOM   3490  H   PHE A 216      39.272  43.406  47.199  1.00 31.76           H
ATOM   3491  HA  PHE A 216      36.652  44.141  46.402  1.00 38.93           H
ATOM   3492  HB2 PHE A 216      38.006  44.416  49.103  1.00 38.82           H
ATOM   3493  HB3 PHE A 216      36.282  44.522  48.768  1.00 38.82           H
ATOM   3494  HD1 PHE A 216      36.418  42.054  46.631  1.00 23.88           H
ATOM   3495  HD2 PHE A 216      37.556  42.695  50.746  1.00 35.71           H
ATOM   3496  HE1 PHE A 216      36.182  39.652  47.071  1.00 35.08           H
ATOM   3497  HE2 PHE A 216      37.218  40.291  51.204  1.00 23.06           H
ATOM   3498  HZ  PHE A 216      36.593  38.747  49.345  1.00 40.08           H
ATOM   3499  N   ARG A 217      38.625  46.689  46.976  1.00 28.36           N
ATOM   3500  CA  ARG A 217      38.766  48.121  46.797  1.00 21.43           C
ATOM   3501  C   ARG A 217      38.431  48.550  45.369  1.00 34.73           C
ATOM   3502  O   ARG A 217      37.924  49.652  45.190  1.00 36.10           O
ATOM   3503  CB  ARG A 217      40.182  48.526  47.234  1.00 31.84           C
ATOM   3504  CG  ARG A 217      40.414  50.007  47.467  1.00 32.75           C
ATOM   3505  CD  ARG A 217      41.902  50.235  47.783  1.00 35.43           C
ATOM   3506  NE  ARG A 217      42.228  49.939  49.189  1.00 35.27           N
ATOM   3507  CZ  ARG A 217      43.218  49.159  49.643  1.00 41.28           C
ATOM   3508  NH1 ARG A 217      43.964  48.412  48.831  1.00 37.01           N
ATOM   3509  NH2 ARG A 217      43.478  49.128  50.946  1.00 37.31           N1+
ATOM   3510  H   ARG A 217      39.459  46.163  47.204  1.00 33.88           H
ATOM   3511  HA  ARG A 217      38.053  48.603  47.462  1.00 25.56           H
ATOM   3512  HB2 ARG A 217      40.370  48.060  48.199  1.00 38.06           H
ATOM   3513  HB3 ARG A 217      40.907  48.146  46.512  1.00 38.06           H
ATOM   3514  HG2 ARG A 217      40.149  50.567  46.571  1.00 39.15           H
ATOM   3515  HG3 ARG A 217      39.793  50.345  48.298  1.00 39.15           H
ATOM   3516  HD2 ARG A 217      42.525  49.659  47.102  1.00 42.37           H
ATOM   3517  HD3 ARG A 217      42.109  51.290  47.605  1.00 42.37           H
ATOM   3518  HE  ARG A 217      41.720  50.473  49.876  1.00 42.17           H
ATOM   3519 HH11 ARG A 217      43.802  48.427  47.834  1.00 44.26           H
ATOM   3520 HH12 ARG A 217      44.704  47.840  49.214  1.00 44.26           H
ATOM   3521 HH21 ARG A 217      42.935  49.679  51.591  1.00 44.62           H
ATOM   3522 HH22 ARG A 217      44.229  48.541  51.281  1.00 44.62           H
ATOM   3523  N   LEU A 218      38.681  47.706  44.359  1.00 32.76           N
ATOM   3524  CA  LEU A 218      38.319  48.031  42.985  1.00 31.78           C
ATOM   3525  C   LEU A 218      36.881  47.605  42.644  1.00 27.89           C
ATOM   3526  O   LEU A 218      36.158  48.370  42.010  1.00 31.73           O
ATOM   3527  CB  LEU A 218      39.345  47.435  42.018  1.00 31.59           C
ATOM   3528  CG  LEU A 218      39.073  47.790  40.542  1.00 38.57           C
ATOM   3529  CD1 LEU A 218      39.265  49.291  40.284  1.00 31.97           C
ATOM   3530  CD2 LEU A 218      39.999  46.991  39.621  1.00 35.87           C
ATOM   3531  H   LEU A 218      39.081  46.799  44.553  1.00 39.16           H
ATOM   3532  HA  LEU A 218      38.372  49.115  42.890  1.00 37.99           H
ATOM   3533  HB2 LEU A 218      40.340  47.785  42.295  1.00 37.76           H
ATOM   3534  HB3 LEU A 218      39.312  46.350  42.125  1.00 37.76           H
ATOM   3535  HG  LEU A 218      38.051  47.527  40.273  1.00 46.14           H
ATOM   3536 HD11 LEU A 218      38.941  49.525  39.274  1.00 38.21           H
ATOM   3537 HD12 LEU A 218      38.655  49.889  40.957  1.00 38.21           H
ATOM   3538 HD13 LEU A 218      40.311  49.568  40.405  1.00 38.21           H
ATOM   3539 HD21 LEU A 218      39.788  47.250  38.586  1.00 42.90           H
ATOM   3540 HD22 LEU A 218      41.043  47.212  39.848  1.00 42.90           H
ATOM   3541 HD23 LEU A 218      39.820  45.924  39.750  1.00 42.90           H
ATOM   3542  N   LEU A 219      36.495  46.382  43.008  1.00 22.01           N
ATOM   3543  CA  LEU A 219      35.264  45.711  42.561  1.00 26.84           C
ATOM   3544  C   LEU A 219      34.070  45.911  43.479  1.00 24.91           C
ATOM   3545  O   LEU A 219      32.957  45.559  43.110  1.00 33.37           O
ATOM   3546  CB  LEU A 219      35.542  44.205  42.412  1.00 23.79           C
ATOM   3547  CG  LEU A 219      36.023  43.705  41.032  1.00 37.79           C
ATOM   3548  CD1 LEU A 219      36.661  44.711  40.089  1.00 32.86           C
ATOM   3549  CD2 LEU A 219      36.981  42.543  41.265  1.00 29.41           C
ATOM   3550  H   LEU A 219      37.135  45.831  43.562  1.00 26.26           H
ATOM   3551  HA  LEU A 219      34.961  46.122  41.600  1.00 32.05           H
ATOM   3552  HB2 LEU A 219      36.272  43.934  43.171  1.00 28.40           H
ATOM   3553  HB3 LEU A 219      34.648  43.635  42.666  1.00 28.40           H
ATOM   3554  HG  LEU A 219      35.159  43.302  40.507  1.00 45.20           H
ATOM   3555 HD11 LEU A 219      36.947  44.204  39.168  1.00 39.27           H
ATOM   3556 HD12 LEU A 219      35.956  45.496  39.829  1.00 39.27           H
ATOM   3557 HD13 LEU A 219      37.548  45.138  40.553  1.00 39.27           H
ATOM   3558 HD21 LEU A 219      37.262  42.102  40.313  1.00 35.14           H
ATOM   3559 HD22 LEU A 219      37.881  42.904  41.762  1.00 35.14           H
ATOM   3560 HD23 LEU A 219      36.498  41.784  41.880  1.00 35.14           H
ATOM   3561  N   GLY A 220      34.311  46.406  44.687  1.00 29.17           N
ATOM   3562  CA  GLY A 220      33.355  46.440  45.764  1.00 28.14           C
ATOM   3563  C   GLY A 220      33.449  45.155  46.548  1.00 28.90           C
ATOM   3564  O   GLY A 220      33.845  44.112  46.024  1.00 30.52           O
ATOM   3565  H   GLY A 220      35.264  46.646  44.925  1.00 34.86           H
ATOM   3566  HA2 GLY A 220      33.620  47.268  46.417  1.00 33.61           H
ATOM   3567  HA3 GLY A 220      32.338  46.551  45.385  1.00 33.61           H
ATOM   3568  N   THR A 221      33.088  45.242  47.827  1.00 27.14           N
ATOM   3569  CA  THR A 221      33.046  44.076  48.679  1.00 30.42           C
ATOM   3570  C   THR A 221      31.734  43.336  48.438  1.00 30.96           C
ATOM   3571  O   THR A 221      30.689  43.976  48.525  1.00 33.62           O
ATOM   3572  CB  THR A 221      33.205  44.489  50.147  1.00 27.94           C
ATOM   3573  OG1 THR A 221      34.355  45.288  50.266  1.00 29.09           O
ATOM   3574  CG2 THR A 221      33.385  43.279  51.053  1.00 28.62           C
ATOM   3575  H   THR A 221      32.777  46.124  48.207  1.00 32.41           H
ATOM   3576  HA  THR A 221      33.916  43.470  48.436  1.00 36.35           H
ATOM   3577  HB  THR A 221      32.330  45.055  50.461  1.00 33.37           H
ATOM   3578  HG1 THR A 221      34.607  45.323  51.196  1.00 34.75           H
ATOM   3579 HG21 THR A 221      33.525  43.614  52.082  1.00 34.19           H
ATOM   3580 HG22 THR A 221      32.503  42.641  51.007  1.00 34.19           H
ATOM   3581 HG23 THR A 221      34.267  42.715  50.751  1.00 34.19           H
ATOM   3582  N   PRO A 222      31.748  42.002  48.261  1.00 28.34           N
ATOM   3583  CA  PRO A 222      30.528  41.239  48.073  1.00 27.25           C
ATOM   3584  C   PRO A 222      29.648  41.283  49.324  1.00 34.96           C
ATOM   3585  O   PRO A 222      30.160  41.346  50.439  1.00 36.47           O
ATOM   3586  CB  PRO A 222      31.002  39.793  47.837  1.00 29.11           C
ATOM   3587  CG  PRO A 222      32.435  39.940  47.367  1.00 29.46           C
ATOM   3588  CD  PRO A 222      32.914  41.141  48.170  1.00 26.75           C
ATOM   3589  HA  PRO A 222      30.023  41.555  47.163  1.00 32.54           H
ATOM   3590  HB2 PRO A 222      31.024  39.292  48.806  1.00 34.78           H
ATOM   3591  HB3 PRO A 222      30.386  39.224  47.141  1.00 34.78           H
ATOM   3592  HG2 PRO A 222      33.047  39.079  47.623  1.00 35.20           H
ATOM   3593  HG3 PRO A 222      32.450  40.133  46.294  1.00 35.20           H
ATOM   3594  HD2 PRO A 222      33.224  40.837  49.169  1.00 31.95           H
ATOM   3595  HD3 PRO A 222      33.728  41.592  47.602  1.00 31.95           H
ATOM   3596  N   THR A 223      28.331  41.197  49.137  1.00 35.83           N
ATOM   3597  CA  THR A 223      27.357  41.142  50.234  1.00 39.63           C
ATOM   3598  C   THR A 223      26.917  39.699  50.430  1.00 41.06           C
ATOM   3599  O   THR A 223      27.168  38.862  49.564  1.00 41.58           O
ATOM   3600  CB  THR A 223      26.152  42.051  49.939  1.00 36.89           C
ATOM   3601  OG1 THR A 223      25.444  41.603  48.810  1.00 38.93           O
ATOM   3602  CG2 THR A 223      26.564  43.508  49.711  1.00 40.25           C
ATOM   3603  H   THR A 223      27.975  41.157  48.194  1.00 42.84           H
ATOM   3604  HA  THR A 223      27.812  41.496  51.160  1.00 47.41           H
ATOM   3605  HB  THR A 223      25.480  42.020  50.797  1.00 44.11           H
ATOM   3606  HG1 THR A 223      24.647  42.134  48.726  1.00 46.57           H
ATOM   3607 HG21 THR A 223      25.675  44.113  49.532  1.00 48.15           H
ATOM   3608 HG22 THR A 223      27.084  43.886  50.590  1.00 48.15           H
ATOM   3609 HG23 THR A 223      27.212  43.593  48.839  1.00 48.15           H
ATOM   3610  N   GLU A 224      26.272  39.395  51.567  1.00 42.99           N
ATOM   3611  CA  GLU A 224      25.800  38.041  51.855  1.00 47.14           C
ATOM   3612  C   GLU A 224      24.765  37.598  50.806  1.00 44.76           C
ATOM   3613  O   GLU A 224      24.620  36.410  50.551  1.00 50.40           O
ATOM   3614  CB  GLU A 224      25.287  37.936  53.311  1.00 59.86           C
ATOM   3615  CG  GLU A 224      23.783  38.193  53.595  1.00 68.12           C
ATOM   3616  CD  GLU A 224      23.151  37.109  54.480  1.00 75.24           C
ATOM   3617  OE1 GLU A 224      23.269  35.915  54.119  1.00 79.35           O
ATOM   3618  OE2 GLU A 224      22.558  37.500  55.510  1.00 71.18           O1-
ATOM   3619  H   GLU A 224      26.101  40.107  52.260  1.00 51.44           H
ATOM   3620  HA  GLU A 224      26.661  37.377  51.773  1.00 56.42           H
ATOM   3621  HB2 GLU A 224      25.558  36.946  53.678  1.00 71.68           H
ATOM   3622  HB3 GLU A 224      25.853  38.640  53.921  1.00 71.68           H
ATOM   3623  HG2 GLU A 224      23.644  39.182  54.032  1.00 81.59           H
ATOM   3624  HG3 GLU A 224      23.223  38.157  52.665  1.00 81.59           H
ATOM   3625  N   GLU A 225      24.038  38.545  50.203  1.00 40.16           N
ATOM   3626  CA  GLU A 225      23.056  38.283  49.164  1.00 49.19           C
ATOM   3627  C   GLU A 225      23.746  37.886  47.848  1.00 45.72           C
ATOM   3628  O   GLU A 225      23.309  36.946  47.181  1.00 56.45           O
ATOM   3629  CB  GLU A 225      22.138  39.517  49.049  1.00 55.63           C
ATOM   3630  CG  GLU A 225      21.207  39.486  47.830  1.00 63.14           C
ATOM   3631  CD  GLU A 225      19.949  40.311  48.102  1.00 76.72           C
ATOM   3632  OE1 GLU A 225      19.995  41.532  47.830  1.00 82.58           O
ATOM   3633  OE2 GLU A 225      18.966  39.707  48.584  1.00 81.71           O1-
ATOM   3634  H   GLU A 225      24.169  39.506  50.479  1.00 48.04           H
ATOM   3635  HA  GLU A 225      22.434  37.449  49.493  1.00 58.88           H
ATOM   3636  HB2 GLU A 225      21.536  39.584  49.957  1.00 66.60           H
ATOM   3637  HB3 GLU A 225      22.752  40.418  48.989  1.00 66.60           H
ATOM   3638  HG2 GLU A 225      21.756  39.910  46.987  1.00 75.61           H
ATOM   3639  HG3 GLU A 225      20.922  38.449  47.645  1.00 75.61           H
ATOM   3640  N   GLN A 226      24.838  38.573  47.482  1.00 44.89           N
ATOM   3641  CA  GLN A 226      25.652  38.239  46.313  1.00 46.31           C
ATOM   3642  C   GLN A 226      26.422  36.923  46.493  1.00 38.14           C
ATOM   3643  O   GLN A 226      26.699  36.236  45.506  1.00 34.59           O
ATOM   3644  CB  GLN A 226      26.617  39.392  46.026  1.00 45.11           C
ATOM   3645  CG  GLN A 226      25.898  40.672  45.570  1.00 50.50           C
ATOM   3646  CD  GLN A 226      26.771  41.918  45.740  1.00 60.66           C
ATOM   3647  OE1 GLN A 226      27.994  41.849  45.698  1.00 57.05           O
ATOM   3648  NE2 GLN A 226      26.147  43.082  45.900  1.00 65.06           N
ATOM   3649  H   GLN A 226      25.174  39.309  48.087  1.00 53.72           H
ATOM   3650  HA  GLN A 226      24.990  38.127  45.454  1.00 55.42           H
ATOM   3651  HB2 GLN A 226      27.198  39.601  46.925  1.00 53.98           H
ATOM   3652  HB3 GLN A 226      27.311  39.084  45.242  1.00 53.98           H
ATOM   3653  HG2 GLN A 226      25.689  40.558  44.507  1.00 60.45           H
ATOM   3654  HG3 GLN A 226      24.954  40.810  46.098  1.00 60.45           H
ATOM   3655 HE21 GLN A 226      25.139  43.121  45.920  1.00 77.91           H
ATOM   3656 HE22 GLN A 226      26.696  43.921  46.008  1.00 77.91           H
ATOM   3657  N   TRP A 227      26.803  36.605  47.739  1.00 33.79           N
ATOM   3658  CA  TRP A 227      27.710  35.517  48.063  1.00 42.50           C
ATOM   3659  C   TRP A 227      27.418  34.950  49.471  1.00 41.30           C
ATOM   3660  O   TRP A 227      28.165  35.221  50.413  1.00 42.50           O
ATOM   3661  CB  TRP A 227      29.162  35.976  47.861  1.00 33.14           C
ATOM   3662  CG  TRP A 227      30.182  34.878  47.847  1.00 30.13           C
ATOM   3663  CD1 TRP A 227      29.953  33.545  47.901  1.00 29.25           C
ATOM   3664  CD2 TRP A 227      31.627  35.012  47.789  1.00 21.94           C
ATOM   3665  NE1 TRP A 227      31.151  32.862  47.858  1.00 25.80           N
ATOM   3666  CE2 TRP A 227      32.213  33.716  47.809  1.00 29.13           C
ATOM   3667  CE3 TRP A 227      32.503  36.111  47.762  1.00 29.51           C
ATOM   3668  CZ2 TRP A 227      33.593  33.512  47.818  1.00 28.58           C
ATOM   3669  CZ3 TRP A 227      33.895  35.927  47.796  1.00 30.40           C
ATOM   3670  CH2 TRP A 227      34.436  34.632  47.840  1.00 26.56           C
ATOM   3671  H   TRP A 227      26.537  37.222  48.495  1.00 40.39           H
ATOM   3672  HA  TRP A 227      27.523  34.717  47.347  1.00 50.85           H
ATOM   3673  HB2 TRP A 227      29.247  36.504  46.912  1.00 39.62           H
ATOM   3674  HB3 TRP A 227      29.434  36.705  48.626  1.00 39.62           H
ATOM   3675  HD1 TRP A 227      28.982  33.075  47.956  1.00 34.95           H
ATOM   3676  HE1 TRP A 227      31.215  31.854  47.901  1.00 30.81           H
ATOM   3677  HE3 TRP A 227      32.088  37.103  47.756  1.00 35.25           H
ATOM   3678  HZ2 TRP A 227      33.984  32.511  47.893  1.00 34.14           H
ATOM   3679  HZ3 TRP A 227      34.551  36.787  47.806  1.00 36.33           H
ATOM   3680  HH2 TRP A 227      35.504  34.501  47.900  1.00 31.72           H
ATOM   3681  N   PRO A 228      26.350  34.136  49.624  1.00 47.45           N
ATOM   3682  CA  PRO A 228      25.877  33.667  50.932  1.00 45.79           C
ATOM   3683  C   PRO A 228      26.802  32.689  51.656  1.00 46.84           C
ATOM   3684  O   PRO A 228      26.710  32.564  52.876  1.00 55.81           O
ATOM   3685  CB  PRO A 228      24.536  32.966  50.644  1.00 39.29           C
ATOM   3686  CG  PRO A 228      24.107  33.422  49.252  1.00 43.44           C
ATOM   3687  CD  PRO A 228      25.425  33.757  48.561  1.00 43.34           C
ATOM   3688  HA  PRO A 228      25.648  34.521  51.566  1.00 54.80           H
ATOM   3689  HB2 PRO A 228      24.731  31.894  50.587  1.00 47.00           H
ATOM   3690  HB3 PRO A 228      23.770  33.154  51.396  1.00 47.00           H
ATOM   3691  HG2 PRO A 228      23.596  32.625  48.709  1.00 51.98           H
ATOM   3692  HG3 PRO A 228      23.466  34.301  49.324  1.00 51.98           H
ATOM   3693  HD2 PRO A 228      25.805  32.887  48.039  1.00 51.86           H
ATOM   3694  HD3 PRO A 228      25.221  34.574  47.869  1.00 51.86           H
ATOM   3695  N   SER A 229      27.683  31.994  50.928  1.00 37.70           N
ATOM   3696  CA  SER A 229      28.648  31.072  51.511  1.00 45.69           C
ATOM   3697  C   SER A 229      29.969  31.740  51.896  1.00 37.53           C
ATOM   3698  O   SER A 229      30.823  31.052  52.450  1.00 43.64           O
ATOM   3699  CB  SER A 229      28.885  29.888  50.565  1.00 46.54           C
ATOM   3700  OG  SER A 229      29.512  30.328  49.380  1.00 57.33           O
ATOM   3701  H   SER A 229      27.694  32.114  49.926  1.00 45.09           H
ATOM   3702  HA  SER A 229      28.223  30.660  52.426  1.00 54.68           H
ATOM   3703  HB2 SER A 229      29.528  29.159  51.059  1.00 55.70           H
ATOM   3704  HB3 SER A 229      27.934  29.413  50.322  1.00 55.70           H
ATOM   3705  HG  SER A 229      29.857  29.562  48.913  1.00 68.64           H
ATOM   3706  N   MET A 230      30.169  33.029  51.592  1.00 39.16           N
ATOM   3707  CA  MET A 230      31.446  33.714  51.811  1.00 36.42           C
ATOM   3708  C   MET A 230      31.899  33.649  53.271  1.00 41.88           C
ATOM   3709  O   MET A 230      33.061  33.342  53.523  1.00 42.90           O
ATOM   3710  CB  MET A 230      31.333  35.165  51.359  1.00 36.00           C
ATOM   3711  CG  MET A 230      32.638  35.943  51.506  1.00 34.69           C
ATOM   3712  SD  MET A 230      32.541  37.672  50.952  1.00 42.80           S
ATOM   3713  CE  MET A 230      31.374  38.322  52.178  1.00 46.89           C
ATOM   3714  H   MET A 230      29.426  33.553  51.150  1.00 46.83           H
ATOM   3715  HA  MET A 230      32.199  33.228  51.192  1.00 43.55           H
ATOM   3716  HB2 MET A 230      31.026  35.189  50.322  1.00 43.05           H
ATOM   3717  HB3 MET A 230      30.556  35.650  51.945  1.00 43.05           H
ATOM   3718  HG2 MET A 230      32.938  35.933  52.552  1.00 41.48           H
ATOM   3719  HG3 MET A 230      33.410  35.435  50.928  1.00 41.48           H
ATOM   3720  HE1 MET A 230      31.266  39.397  52.037  1.00 56.12           H
ATOM   3721  HE2 MET A 230      30.402  37.848  52.053  1.00 56.12           H
ATOM   3722  HE3 MET A 230      31.745  38.131  53.185  1.00 56.12           H
ATOM   3723  N   THR A 231      30.991  33.933  54.216  1.00 39.07           N
ATOM   3724  CA  THR A 231      31.267  33.989  55.656  1.00 38.97           C
ATOM   3725  C   THR A 231      31.534  32.608  56.259  1.00 34.50           C
ATOM   3726  O   THR A 231      32.008  32.529  57.389  1.00 39.01           O
ATOM   3727  CB  THR A 231      30.114  34.677  56.416  1.00 34.06           C
ATOM   3728  OG1 THR A 231      28.911  33.970  56.233  1.00 42.18           O
ATOM   3729  CG2 THR A 231      29.938  36.128  55.984  1.00 31.74           C
ATOM   3730  H   THR A 231      30.050  34.166  53.927  1.00 46.73           H
ATOM   3731  HA  THR A 231      32.153  34.599  55.809  1.00 46.61           H
ATOM   3732  HB  THR A 231      30.353  34.672  57.479  1.00 40.72           H
ATOM   3733  HG1 THR A 231      28.198  34.512  56.577  1.00 50.47           H
ATOM   3734 HG21 THR A 231      29.094  36.567  56.514  1.00 37.94           H
ATOM   3735 HG22 THR A 231      30.835  36.697  56.215  1.00 37.94           H
ATOM   3736 HG23 THR A 231      29.744  36.200  54.918  1.00 37.94           H
ATOM   3737  N   LYS A 232      31.215  31.532  55.540  1.00 35.41           N
ATOM   3738  CA  LYS A 232      31.371  30.151  55.998  1.00 37.55           C
ATOM   3739  C   LYS A 232      32.717  29.541  55.582  1.00 40.75           C
ATOM   3740  O   LYS A 232      32.983  28.396  55.941  1.00 36.19           O
ATOM   3741  CB  LYS A 232      30.178  29.320  55.489  1.00 44.68           C
ATOM   3742  CG  LYS A 232      28.813  29.974  55.806  1.00 46.69           C
ATOM   3743  CD  LYS A 232      27.655  29.011  55.487  1.00 61.50           C
ATOM   3744  CE  LYS A 232      26.331  29.753  55.250  1.00 60.18           C
ATOM   3745  NZ  LYS A 232      25.805  30.353  56.488  1.00 55.04           N1+
ATOM   3746  H   LYS A 232      30.873  31.676  54.600  1.00 42.34           H
ATOM   3747  HA  LYS A 232      31.343  30.140  57.087  1.00 44.91           H
ATOM   3748  HB2 LYS A 232      30.263  29.211  54.408  1.00 53.46           H
ATOM   3749  HB3 LYS A 232      30.219  28.325  55.932  1.00 53.46           H
ATOM   3750  HG2 LYS A 232      28.781  30.220  56.869  1.00 55.88           H
ATOM   3751  HG3 LYS A 232      28.688  30.894  55.232  1.00 55.88           H
ATOM   3752  HD2 LYS A 232      27.896  28.434  54.593  1.00 73.64           H
ATOM   3753  HD3 LYS A 232      27.532  28.316  56.319  1.00 73.64           H
ATOM   3754  HE2 LYS A 232      26.491  30.541  54.514  1.00 72.07           H
ATOM   3755  HE3 LYS A 232      25.600  29.050  54.848  1.00 72.07           H
ATOM   3756  HZ1 LYS A 232      24.959  30.867  56.282  1.00 65.89           H
ATOM   3757  HZ2 LYS A 232      25.599  29.627  57.159  1.00 65.89           H
ATOM   3758  HZ3 LYS A 232      26.488  30.988  56.877  1.00 65.89           H
ATOM   3759  N   LEU A 233      33.534  30.248  54.784  1.00 32.15           N
ATOM   3760  CA  LEU A 233      34.776  29.689  54.252  1.00 33.35           C
ATOM   3761  C   LEU A 233      35.838  29.612  55.356  1.00 38.82           C
ATOM   3762  O   LEU A 233      35.755  30.380  56.320  1.00 35.53           O
ATOM   3763  CB  LEU A 233      35.244  30.498  53.027  1.00 32.70           C
ATOM   3764  CG  LEU A 233      34.350  30.309  51.785  1.00 32.08           C
ATOM   3765  CD1 LEU A 233      34.581  31.432  50.775  1.00 30.90           C
ATOM   3766  CD2 LEU A 233      34.647  28.961  51.108  1.00 32.44           C
ATOM   3767  H   LEU A 233      33.288  31.191  54.523  1.00 38.43           H
ATOM   3768  HA  LEU A 233      34.551  28.681  53.911  1.00 39.87           H
ATOM   3769  HB2 LEU A 233      35.248  31.553  53.305  1.00 39.08           H
ATOM   3770  HB3 LEU A 233      36.266  30.226  52.769  1.00 39.08           H
ATOM   3771  HG  LEU A 233      33.303  30.310  52.083  1.00 38.34           H
ATOM   3772 HD11 LEU A 233      33.882  31.316  49.947  1.00 36.93           H
ATOM   3773 HD12 LEU A 233      34.419  32.403  51.244  1.00 36.93           H
ATOM   3774 HD13 LEU A 233      35.602  31.388  50.395  1.00 36.93           H
ATOM   3775 HD21 LEU A 233      34.070  28.875  50.188  1.00 38.78           H
ATOM   3776 HD22 LEU A 233      35.708  28.895  50.874  1.00 38.78           H
ATOM   3777 HD23 LEU A 233      34.377  28.138  51.768  1.00 38.78           H
ATOM   3778  N   PRO A 234      36.823  28.694  55.239  1.00 34.10           N
ATOM   3779  CA  PRO A 234      37.733  28.374  56.339  1.00 35.45           C
ATOM   3780  C   PRO A 234      38.636  29.510  56.828  1.00 35.85           C
ATOM   3781  O   PRO A 234      38.938  29.554  58.016  1.00 47.19           O
ATOM   3782  CB  PRO A 234      38.601  27.220  55.806  1.00 37.10           C
ATOM   3783  CG  PRO A 234      37.709  26.551  54.763  1.00 34.35           C
ATOM   3784  CD  PRO A 234      37.021  27.759  54.134  1.00 34.22           C
ATOM   3785  HA  PRO A 234      37.141  27.966  57.158  1.00 42.39           H
ATOM   3786  HB2 PRO A 234      39.460  27.651  55.290  1.00 44.37           H
ATOM   3787  HB3 PRO A 234      38.933  26.527  56.579  1.00 44.37           H
ATOM   3788  HG2 PRO A 234      38.293  26.024  54.012  1.00 41.07           H
ATOM   3789  HG3 PRO A 234      36.996  25.881  55.246  1.00 41.07           H
ATOM   3790  HD2 PRO A 234      37.676  28.220  53.394  1.00 40.92           H
ATOM   3791  HD3 PRO A 234      36.096  27.404  53.683  1.00 40.92           H
ATOM   3792  N   ASP A 235      39.055  30.421  55.940  1.00 30.70           N
ATOM   3793  CA  ASP A 235      39.882  31.567  56.275  1.00 34.48           C
ATOM   3794  C   ASP A 235      39.121  32.890  56.062  1.00 34.39           C
ATOM   3795  O   ASP A 235      39.745  33.937  55.902  1.00 35.86           O
ATOM   3796  CB  ASP A 235      41.238  31.482  55.553  1.00 46.55           C
ATOM   3797  CG  ASP A 235      41.964  30.158  55.846  1.00 47.67           C
ATOM   3798  OD1 ASP A 235      42.197  29.882  57.038  1.00 55.34           O
ATOM   3799  OD2 ASP A 235      42.281  29.433  54.877  1.00 56.24           O1-
ATOM   3800  H   ASP A 235      38.789  30.323  54.972  1.00 36.68           H
ATOM   3801  HA  ASP A 235      40.107  31.535  57.340  1.00 41.22           H
ATOM   3802  HB2 ASP A 235      41.102  31.616  54.481  1.00 55.70           H
ATOM   3803  HB3 ASP A 235      41.852  32.287  55.957  1.00 55.70           H
ATOM   3804  N   TYR A 236      37.773  32.866  56.109  1.00 32.00           N
ATOM   3805  CA  TYR A 236      36.982  34.092  56.106  1.00 27.57           C
ATOM   3806  C   TYR A 236      37.349  34.966  57.310  1.00 28.94           C
ATOM   3807  O   TYR A 236      37.377  34.486  58.439  1.00 34.36           O
ATOM   3808  CB  TYR A 236      35.480  33.795  56.142  1.00 34.51           C
ATOM   3809  CG  TYR A 236      34.684  35.083  56.227  1.00 36.72           C
ATOM   3810  CD1 TYR A 236      34.480  35.844  55.060  1.00 41.83           C
ATOM   3811  CD2 TYR A 236      34.226  35.565  57.470  1.00 30.16           C
ATOM   3812  CE1 TYR A 236      33.856  37.100  55.136  1.00 40.69           C
ATOM   3813  CE2 TYR A 236      33.573  36.810  57.545  1.00 32.83           C
ATOM   3814  CZ  TYR A 236      33.407  37.591  56.381  1.00 34.19           C
ATOM   3815  OH  TYR A 236      32.762  38.790  56.443  1.00 44.28           O
ATOM   3816  H   TYR A 236      37.293  31.991  56.280  1.00 38.25           H
ATOM   3817  HA  TYR A 236      37.183  34.636  55.186  1.00 32.93           H
ATOM   3818  HB2 TYR A 236      35.196  33.245  55.244  1.00 41.26           H
ATOM   3819  HB3 TYR A 236      35.257  33.172  57.007  1.00 41.26           H
ATOM   3820  HD1 TYR A 236      34.839  35.478  54.107  1.00 50.05           H
ATOM   3821  HD2 TYR A 236      34.385  34.984  58.367  1.00 36.04           H
ATOM   3822  HE1 TYR A 236      33.727  37.690  54.242  1.00 48.68           H
ATOM   3823  HE2 TYR A 236      33.219  37.175  58.497  1.00 39.25           H
ATOM   3824  HH  TYR A 236      32.417  38.973  57.320  1.00 52.99           H
ATOM   3825  N   LYS A 237      37.534  36.263  57.065  1.00 30.93           N
ATOM   3826  CA  LYS A 237      37.485  37.287  58.097  1.00 32.34           C
ATOM   3827  C   LYS A 237      36.797  38.521  57.524  1.00 32.93           C
ATOM   3828  O   LYS A 237      36.840  38.706  56.312  1.00 32.42           O
ATOM   3829  CB  LYS A 237      38.880  37.573  58.679  1.00 32.35           C
ATOM   3830  CG  LYS A 237      39.901  38.101  57.667  1.00 40.92           C
ATOM   3831  CD  LYS A 237      41.149  38.710  58.338  1.00 51.01           C
ATOM   3832  CE  LYS A 237      41.523  40.038  57.676  1.00 45.64           C
ATOM   3833  NZ  LYS A 237      42.570  40.761  58.419  1.00 55.63           N1+
ATOM   3834  H   LYS A 237      37.488  36.579  56.108  1.00 36.97           H
ATOM   3835  HA  LYS A 237      36.869  36.904  58.906  1.00 38.66           H
ATOM   3836  HB2 LYS A 237      38.772  38.295  59.488  1.00 38.67           H
ATOM   3837  HB3 LYS A 237      39.273  36.649  59.105  1.00 38.67           H
ATOM   3838  HG2 LYS A 237      40.197  37.285  57.006  1.00 48.95           H
ATOM   3839  HG3 LYS A 237      39.427  38.875  57.065  1.00 48.95           H
ATOM   3840  HD2 LYS A 237      40.981  38.864  59.405  1.00 61.06           H
ATOM   3841  HD3 LYS A 237      41.981  38.016  58.213  1.00 61.06           H
ATOM   3842  HE2 LYS A 237      41.878  39.840  56.665  1.00 54.61           H
ATOM   3843  HE3 LYS A 237      40.630  40.663  57.615  1.00 54.61           H
ATOM   3844  HZ1 LYS A 237      42.809  41.604  57.913  1.00 66.60           H
ATOM   3845  HZ2 LYS A 237      42.236  40.996  59.342  1.00 66.60           H
ATOM   3846  HZ3 LYS A 237      43.393  40.180  58.485  1.00 66.60           H
ATOM   3847  N   PRO A 238      36.170  39.385  58.342  1.00 38.04           N
ATOM   3848  CA  PRO A 238      35.446  40.534  57.810  1.00 37.09           C
ATOM   3849  C   PRO A 238      36.382  41.532  57.143  1.00 33.98           C
ATOM   3850  O   PRO A 238      37.446  41.851  57.672  1.00 33.54           O
ATOM   3851  CB  PRO A 238      34.765  41.171  59.031  1.00 32.01           C
ATOM   3852  CG  PRO A 238      34.641  40.017  60.024  1.00 32.96           C
ATOM   3853  CD  PRO A 238      35.936  39.244  59.769  1.00 42.49           C
ATOM   3854  HA  PRO A 238      34.653  40.203  57.144  1.00 44.36           H
ATOM   3855  HB2 PRO A 238      35.458  41.895  59.460  1.00 38.26           H
ATOM   3856  HB3 PRO A 238      33.813  41.654  58.813  1.00 38.26           H
ATOM   3857  HG2 PRO A 238      34.631  40.374  61.052  1.00 39.40           H
ATOM   3858  HG3 PRO A 238      33.753  39.422  59.810  1.00 39.40           H
ATOM   3859  HD2 PRO A 238      36.762  39.695  60.317  1.00 50.84           H
ATOM   3860  HD3 PRO A 238      35.767  38.212  60.073  1.00 50.84           H
ATOM   3861  N   TYR A 239      35.951  42.050  56.000  1.00 27.33           N
ATOM   3862  CA  TYR A 239      36.630  43.130  55.314  1.00 29.87           C
ATOM   3863  C   TYR A 239      35.757  44.386  55.395  1.00 27.63           C
ATOM   3864  O   TYR A 239      34.544  44.262  55.567  1.00 26.78           O
ATOM   3865  CB  TYR A 239      36.981  42.708  53.877  1.00 27.05           C
ATOM   3866  CG  TYR A 239      38.255  41.871  53.836  1.00 24.53           C
ATOM   3867  CD1 TYR A 239      38.242  40.528  54.239  1.00 32.18           C
ATOM   3868  CD2 TYR A 239      39.482  42.485  53.521  1.00 31.81           C
ATOM   3869  CE1 TYR A 239      39.447  39.805  54.387  1.00 34.78           C
ATOM   3870  CE2 TYR A 239      40.679  41.754  53.619  1.00 28.47           C
ATOM   3871  CZ  TYR A 239      40.668  40.420  54.057  1.00 33.88           C
ATOM   3872  OH  TYR A 239      41.846  39.747  54.172  1.00 37.26           O
ATOM   3873  H   TYR A 239      35.062  41.748  55.623  1.00 32.64           H
ATOM   3874  HA  TYR A 239      37.571  43.349  55.814  1.00 35.69           H
ATOM   3875  HB2 TYR A 239      36.145  42.155  53.445  1.00 32.31           H
ATOM   3876  HB3 TYR A 239      37.133  43.599  53.271  1.00 32.31           H
ATOM   3877  HD1 TYR A 239      37.298  40.055  54.446  1.00 38.47           H
ATOM   3878  HD2 TYR A 239      39.504  43.523  53.229  1.00 38.01           H
ATOM   3879  HE1 TYR A 239      39.446  38.783  54.727  1.00 41.58           H
ATOM   3880  HE2 TYR A 239      41.631  42.199  53.379  1.00 34.01           H
ATOM   3881  HH  TYR A 239      42.603  40.340  54.182  1.00 44.56           H
ATOM   3882  N   PRO A 240      36.351  45.575  55.226  1.00 26.56           N
ATOM   3883  CA  PRO A 240      35.598  46.789  54.953  1.00 27.29           C
ATOM   3884  C   PRO A 240      34.687  46.584  53.749  1.00 32.71           C
ATOM   3885  O   PRO A 240      35.021  45.812  52.852  1.00 28.84           O
ATOM   3886  CB  PRO A 240      36.657  47.843  54.578  1.00 26.79           C
ATOM   3887  CG  PRO A 240      37.937  47.321  55.198  1.00 28.12           C
ATOM   3888  CD  PRO A 240      37.773  45.824  55.031  1.00 29.60           C
ATOM   3889  HA  PRO A 240      35.080  47.138  55.846  1.00 32.60           H
ATOM   3890  HB2 PRO A 240      36.788  47.826  53.497  1.00 31.99           H
ATOM   3891  HB3 PRO A 240      36.413  48.853  54.904  1.00 31.99           H
ATOM   3892  HG2 PRO A 240      38.818  47.659  54.657  1.00 33.60           H
ATOM   3893  HG3 PRO A 240      37.990  47.611  56.248  1.00 33.60           H
ATOM   3894  HD2 PRO A 240      38.067  45.545  54.019  1.00 35.37           H
ATOM   3895  HD3 PRO A 240      38.384  45.332  55.785  1.00 35.37           H
ATOM   3896  N   MET A 241      33.587  47.338  53.725  1.00 29.29           N
ATOM   3897  CA  MET A 241      32.675  47.433  52.600  1.00 26.25           C
ATOM   3898  C   MET A 241      33.128  48.589  51.725  1.00 28.68           C
ATOM   3899  O   MET A 241      32.875  49.750  52.045  1.00 30.74           O
ATOM   3900  CB  MET A 241      31.220  47.630  53.090  1.00 31.99           C
ATOM   3901  CG  MET A 241      30.701  46.469  53.946  1.00 38.12           C
ATOM   3902  SD  MET A 241      30.725  44.795  53.210  1.00 53.55           S
ATOM   3903  CE  MET A 241      29.628  45.077  51.785  1.00 39.09           C
ATOM   3904  H   MET A 241      33.400  47.934  54.516  1.00 35.00           H
ATOM   3905  HA  MET A 241      32.722  46.511  52.026  1.00 31.34           H
ATOM   3906  HB2 MET A 241      31.160  48.542  53.686  1.00 38.24           H
ATOM   3907  HB3 MET A 241      30.573  47.751  52.222  1.00 38.24           H
ATOM   3908  HG2 MET A 241      31.286  46.433  54.865  1.00 45.59           H
ATOM   3909  HG3 MET A 241      29.673  46.698  54.224  1.00 45.59           H
ATOM   3910  HE1 MET A 241      29.504  44.144  51.234  1.00 46.76           H
ATOM   3911  HE2 MET A 241      28.656  45.422  52.134  1.00 46.76           H
ATOM   3912  HE3 MET A 241      30.063  45.822  51.119  1.00 46.76           H
ATOM   3913  N   TYR A 242      33.824  48.268  50.636  1.00 29.84           N
ATOM   3914  CA  TYR A 242      34.139  49.226  49.593  1.00 23.65           C
ATOM   3915  C   TYR A 242      32.944  49.207  48.629  1.00 25.63           C
ATOM   3916  O   TYR A 242      32.355  48.143  48.406  1.00 27.85           O
ATOM   3917  CB  TYR A 242      35.438  48.827  48.867  1.00 31.18           C
ATOM   3918  CG  TYR A 242      36.641  48.603  49.761  1.00 32.91           C
ATOM   3919  CD1 TYR A 242      36.940  47.291  50.149  1.00 27.71           C
ATOM   3920  CD2 TYR A 242      37.435  49.671  50.221  1.00 27.09           C
ATOM   3921  CE1 TYR A 242      38.032  47.014  50.971  1.00 31.44           C
ATOM   3922  CE2 TYR A 242      38.523  49.412  51.083  1.00 30.42           C
ATOM   3923  CZ  TYR A 242      38.840  48.076  51.416  1.00 25.45           C
ATOM   3924  OH  TYR A 242      39.920  47.772  52.175  1.00 38.33           O
ATOM   3925  H   TYR A 242      34.013  47.294  50.444  1.00 35.66           H
ATOM   3926  HA  TYR A 242      34.276  50.216  50.026  1.00 28.22           H
ATOM   3927  HB2 TYR A 242      35.237  47.909  48.319  1.00 37.26           H
ATOM   3928  HB3 TYR A 242      35.687  49.606  48.148  1.00 37.26           H
ATOM   3929  HD1 TYR A 242      36.349  46.482  49.776  1.00 33.10           H
ATOM   3930  HD2 TYR A 242      37.201  50.684  49.930  1.00 32.36           H
ATOM   3931  HE1 TYR A 242      38.265  45.994  51.243  1.00 37.58           H
ATOM   3932  HE2 TYR A 242      39.137  50.223  51.445  1.00 36.35           H
ATOM   3933  HH  TYR A 242      40.310  48.539  52.604  1.00 45.85           H
ATOM   3934  N   PRO A 243      32.582  50.346  48.033  1.00 27.85           N
ATOM   3935  CA  PRO A 243      31.406  50.383  47.176  1.00 37.46           C
ATOM   3936  C   PRO A 243      31.661  49.697  45.823  1.00 37.95           C
ATOM   3937  O   PRO A 243      32.789  49.664  45.323  1.00 41.75           O
ATOM   3938  CB  PRO A 243      31.169  51.883  46.972  1.00 33.26           C
ATOM   3939  CG  PRO A 243      32.557  52.501  47.048  1.00 26.49           C
ATOM   3940  CD  PRO A 243      33.215  51.649  48.149  1.00 31.42           C
ATOM   3941  HA  PRO A 243      30.523  50.002  47.689  1.00 44.81           H
ATOM   3942  HB2 PRO A 243      30.630  52.129  46.062  1.00 39.76           H
ATOM   3943  HB3 PRO A 243      30.600  52.228  47.837  1.00 39.76           H
ATOM   3944  HG2 PRO A 243      33.063  52.424  46.086  1.00 31.64           H
ATOM   3945  HG3 PRO A 243      32.510  53.541  47.375  1.00 31.64           H
ATOM   3946  HD2 PRO A 243      34.290  51.600  47.977  1.00 37.56           H
ATOM   3947  HD3 PRO A 243      32.986  52.081  49.124  1.00 37.56           H
ATOM   3948  N   ALA A 244      30.584  49.191  45.218  1.00 36.43           N
ATOM   3949  CA  ALA A 244      30.565  48.577  43.890  1.00 39.06           C
ATOM   3950  C   ALA A 244      30.429  49.604  42.746  1.00 32.96           C
ATOM   3951  O   ALA A 244      30.033  49.250  41.636  1.00 43.69           O
ATOM   3952  CB  ALA A 244      29.438  47.533  43.862  1.00 45.91           C
ATOM   3953  H   ALA A 244      29.694  49.261  45.691  1.00 43.57           H
ATOM   3954  HA  ALA A 244      31.496  48.030  43.744  1.00 46.72           H
ATOM   3955  HB1 ALA A 244      29.467  46.988  42.917  1.00 54.94           H
ATOM   3956  HB2 ALA A 244      29.578  46.822  44.677  1.00 54.94           H
ATOM   3957  HB3 ALA A 244      28.470  48.022  43.974  1.00 54.94           H
ATOM   3958  N   THR A 245      30.729  50.879  43.016  1.00 37.17           N
ATOM   3959  CA  THR A 245      30.461  52.015  42.133  1.00 37.68           C
ATOM   3960  C   THR A 245      31.736  52.537  41.466  1.00 43.20           C
ATOM   3961  O   THR A 245      31.656  53.512  40.713  1.00 45.39           O
ATOM   3962  CB  THR A 245      29.768  53.138  42.941  1.00 41.81           C
ATOM   3963  OG1 THR A 245      30.613  53.550  43.990  1.00 44.53           O
ATOM   3964  CG2 THR A 245      28.426  52.726  43.562  1.00 41.48           C
ATOM   3965  H   THR A 245      31.078  51.099  43.937  1.00 44.45           H
ATOM   3966  HA  THR A 245      29.778  51.709  41.340  1.00 45.06           H
ATOM   3967  HB  THR A 245      29.590  53.990  42.285  1.00 50.02           H
ATOM   3968  HG1 THR A 245      30.218  54.321  44.404  1.00 53.28           H
ATOM   3969 HG21 THR A 245      27.995  53.574  44.092  1.00 49.62           H
ATOM   3970 HG22 THR A 245      27.736  52.400  42.783  1.00 49.62           H
ATOM   3971 HG23 THR A 245      28.571  51.918  44.280  1.00 49.62           H
ATOM   3972  N   THR A 246      32.911  51.945  41.742  1.00 37.45           N
ATOM   3973  CA  THR A 246      34.162  52.443  41.168  1.00 45.25           C
ATOM   3974  C   THR A 246      34.236  52.043  39.691  1.00 36.82           C
ATOM   3975  O   THR A 246      34.136  50.868  39.341  1.00 41.69           O
ATOM   3976  CB  THR A 246      35.376  52.001  42.009  1.00 41.85           C
ATOM   3977  OG1 THR A 246      35.288  52.587  43.292  1.00 42.39           O
ATOM   3978  CG2 THR A 246      36.699  52.465  41.388  1.00 35.47           C
ATOM   3979  H   THR A 246      32.943  51.130  42.338  1.00 44.78           H
ATOM   3980  HA  THR A 246      34.132  53.532  41.236  1.00 54.15           H
ATOM   3981  HB  THR A 246      35.387  50.916  42.102  1.00 50.07           H
ATOM   3982  HG1 THR A 246      35.354  51.898  43.962  1.00 50.71           H
ATOM   3983 HG21 THR A 246      37.522  52.177  42.041  1.00 42.41           H
ATOM   3984 HG22 THR A 246      36.847  52.003  40.412  1.00 42.41           H
ATOM   3985 HG23 THR A 246      36.702  53.551  41.289  1.00 42.41           H
ATOM   3986  N   SER A 247      34.408  53.042  38.825  1.00 40.39           N
ATOM   3987  CA  SER A 247      34.507  52.856  37.385  1.00 48.90           C
ATOM   3988  C   SER A 247      35.733  52.006  37.019  1.00 47.51           C
ATOM   3989  O   SER A 247      36.807  52.195  37.587  1.00 41.79           O
ATOM   3990  CB  SER A 247      34.629  54.241  36.765  1.00 40.38           C
ATOM   3991  OG  SER A 247      34.692  54.123  35.366  1.00 50.76           O
ATOM   3992  H   SER A 247      34.494  53.983  39.179  1.00 48.32           H
ATOM   3993  HA  SER A 247      33.593  52.387  37.019  1.00 58.53           H
ATOM   3994  HB2 SER A 247      33.755  54.835  37.034  1.00 48.31           H
ATOM   3995  HB3 SER A 247      35.529  54.737  37.131  1.00 48.31           H
ATOM   3996  HG  SER A 247      34.638  55.003  34.984  1.00 60.75           H
ATOM   3997  N   LEU A 248      35.580  51.126  36.026  1.00 41.68           N
ATOM   3998  CA  LEU A 248      36.685  50.372  35.426  1.00 46.41           C
ATOM   3999  C   LEU A 248      37.349  51.080  34.244  1.00 41.88           C
ATOM   4000  O   LEU A 248      38.333  50.563  33.716  1.00 42.86           O
ATOM   4001  CB  LEU A 248      36.196  48.965  35.028  1.00 39.87           C
ATOM   4002  CG  LEU A 248      35.821  48.069  36.226  1.00 44.89           C
ATOM   4003  CD1 LEU A 248      35.496  46.666  35.704  1.00 44.26           C
ATOM   4004  CD2 LEU A 248      36.949  47.965  37.266  1.00 42.84           C
ATOM   4005  H   LEU A 248      34.666  51.028  35.609  1.00 49.87           H
ATOM   4006  HA  LEU A 248      37.475  50.259  36.167  1.00 55.55           H
ATOM   4007  HB2 LEU A 248      35.338  49.056  34.363  1.00 47.69           H
ATOM   4008  HB3 LEU A 248      36.993  48.469  34.473  1.00 47.69           H
ATOM   4009  HG  LEU A 248      34.933  48.476  36.710  1.00 53.72           H
ATOM   4010 HD11 LEU A 248      35.142  46.042  36.525  1.00 52.96           H
ATOM   4011 HD12 LEU A 248      34.717  46.732  34.944  1.00 52.96           H
ATOM   4012 HD13 LEU A 248      36.385  46.209  35.267  1.00 52.96           H
ATOM   4013 HD21 LEU A 248      36.707  47.197  38.002  1.00 51.26           H
ATOM   4014 HD22 LEU A 248      37.891  47.709  36.780  1.00 51.26           H
ATOM   4015 HD23 LEU A 248      37.058  48.908  37.800  1.00 51.26           H
ATOM   4016  N   VAL A 249      36.807  52.224  33.798  1.00 34.13           N
ATOM   4017  CA  VAL A 249      37.192  52.891  32.558  1.00 40.16           C
ATOM   4018  C   VAL A 249      38.705  53.142  32.459  1.00 38.94           C
ATOM   4019  O   VAL A 249      39.306  52.816  31.437  1.00 41.51           O
ATOM   4020  CB  VAL A 249      36.356  54.178  32.367  1.00 44.68           C
ATOM   4021  CG1 VAL A 249      36.784  54.985  31.132  1.00 47.13           C
ATOM   4022  CG2 VAL A 249      34.874  53.825  32.183  1.00 46.42           C
ATOM   4023  H   VAL A 249      36.018  52.607  34.296  1.00 40.80           H
ATOM   4024  HA  VAL A 249      36.922  52.212  31.752  1.00 48.04           H
ATOM   4025  HB  VAL A 249      36.466  54.817  33.245  1.00 53.46           H
ATOM   4026 HG11 VAL A 249      36.160  55.874  31.033  1.00 56.40           H
ATOM   4027 HG12 VAL A 249      37.820  55.312  31.232  1.00 56.40           H
ATOM   4028 HG13 VAL A 249      36.690  54.378  30.230  1.00 56.40           H
ATOM   4029 HG21 VAL A 249      34.286  54.741  32.151  1.00 55.56           H
ATOM   4030 HG22 VAL A 249      34.738  53.281  31.249  1.00 55.56           H
ATOM   4031 HG23 VAL A 249      34.505  53.199  32.993  1.00 55.56           H
ATOM   4032  N   ASN A 250      39.327  53.697  33.503  1.00 38.61           N
ATOM   4033  CA  ASN A 250      40.757  54.039  33.499  1.00 37.19           C
ATOM   4034  C   ASN A 250      41.670  52.857  33.876  1.00 36.23           C
ATOM   4035  O   ASN A 250      42.890  52.967  33.777  1.00 40.07           O
ATOM   4036  CB  ASN A 250      41.010  55.238  34.424  1.00 42.12           C
ATOM   4037  CG  ASN A 250      40.193  56.486  34.073  1.00 51.96           C
ATOM   4038  OD1 ASN A 250      39.783  56.701  32.937  1.00 51.15           O
ATOM   4039  ND2 ASN A 250      40.024  57.379  35.043  1.00 64.71           N
ATOM   4040  H   ASN A 250      38.786  53.937  34.323  1.00 46.17           H
ATOM   4041  HA  ASN A 250      41.030  54.352  32.490  1.00 44.47           H
ATOM   4042  HB2 ASN A 250      40.841  54.955  35.464  1.00 50.40           H
ATOM   4043  HB3 ASN A 250      42.061  55.507  34.315  1.00 50.40           H
ATOM   4044 HD21 ASN A 250      39.528  58.234  34.837  1.00 77.50           H
ATOM   4045 HD22 ASN A 250      40.412  57.213  35.958  1.00 77.50           H
ATOM   4046  N   VAL A 251      41.093  51.750  34.349  1.00 33.60           N
ATOM   4047  CA  VAL A 251      41.809  50.531  34.712  1.00 37.23           C
ATOM   4048  C   VAL A 251      42.082  49.670  33.485  1.00 32.19           C
ATOM   4049  O   VAL A 251      43.092  48.973  33.444  1.00 36.98           O
ATOM   4050  CB  VAL A 251      41.008  49.764  35.776  1.00 40.95           C
ATOM   4051  CG1 VAL A 251      41.566  48.364  36.039  1.00 41.16           C
ATOM   4052  CG2 VAL A 251      41.048  50.554  37.085  1.00 45.74           C
ATOM   4053  H   VAL A 251      40.084  51.722  34.398  1.00 40.16           H
ATOM   4054  HA  VAL A 251      42.771  50.806  35.143  1.00 44.52           H
ATOM   4055  HB  VAL A 251      39.972  49.662  35.456  1.00 48.98           H
ATOM   4056 HG11 VAL A 251      40.980  47.880  36.815  1.00 49.24           H
ATOM   4057 HG12 VAL A 251      41.501  47.743  35.151  1.00 49.24           H
ATOM   4058 HG13 VAL A 251      42.607  48.447  36.350  1.00 49.24           H
ATOM   4059 HG21 VAL A 251      40.506  50.008  37.850  1.00 54.74           H
ATOM   4060 HG22 VAL A 251      42.081  50.685  37.410  1.00 54.74           H
ATOM   4061 HG23 VAL A 251      40.578  51.530  36.958  1.00 54.74           H
ATOM   4062  N   VAL A 252      41.166  49.693  32.522  1.00 31.82           N
ATOM   4063  CA  VAL A 252      41.264  48.994  31.256  1.00 36.18           C
ATOM   4064  C   VAL A 252      40.918  49.954  30.104  1.00 27.29           C
ATOM   4065  O   VAL A 252      39.879  49.807  29.470  1.00 31.07           O
ATOM   4066  CB  VAL A 252      40.453  47.686  31.272  1.00 32.94           C
ATOM   4067  CG1 VAL A 252      41.174  46.614  32.114  1.00 22.98           C
ATOM   4068  CG2 VAL A 252      39.005  47.845  31.797  1.00 37.88           C
ATOM   4069  H   VAL A 252      40.345  50.266  32.661  1.00 38.03           H
ATOM   4070  HA  VAL A 252      42.307  48.715  31.106  1.00 43.26           H
ATOM   4071  HB  VAL A 252      40.408  47.322  30.250  1.00 39.38           H
ATOM   4072 HG11 VAL A 252      40.688  45.654  31.973  1.00 27.43           H
ATOM   4073 HG12 VAL A 252      42.214  46.531  31.798  1.00 27.43           H
ATOM   4074 HG13 VAL A 252      41.147  46.871  33.169  1.00 27.43           H
ATOM   4075 HG21 VAL A 252      38.466  46.908  31.667  1.00 45.31           H
ATOM   4076 HG22 VAL A 252      39.007  48.094  32.858  1.00 45.31           H
ATOM   4077 HG23 VAL A 252      38.481  48.624  31.248  1.00 45.31           H
ATOM   4078  N   PRO A 253      41.771  50.945  29.797  1.00 29.53           N
ATOM   4079  CA  PRO A 253      41.446  51.979  28.811  1.00 34.89           C
ATOM   4080  C   PRO A 253      41.343  51.476  27.365  1.00 34.01           C
ATOM   4081  O   PRO A 253      40.731  52.167  26.553  1.00 32.41           O
ATOM   4082  CB  PRO A 253      42.583  53.008  28.943  1.00 35.25           C
ATOM   4083  CG  PRO A 253      43.754  52.197  29.490  1.00 28.46           C
ATOM   4084  CD  PRO A 253      43.059  51.211  30.426  1.00 32.67           C
ATOM   4085  HA  PRO A 253      40.532  52.498  29.102  1.00 41.72           H
ATOM   4086  HB2 PRO A 253      42.823  53.547  28.027  1.00 42.15           H
ATOM   4087  HB3 PRO A 253      42.276  53.716  29.714  1.00 42.15           H
ATOM   4088  HG2 PRO A 253      44.278  51.689  28.678  1.00 34.00           H
ATOM   4089  HG3 PRO A 253      44.439  52.821  30.062  1.00 34.00           H
ATOM   4090  HD2 PRO A 253      43.673  50.316  30.498  1.00 39.05           H
ATOM   4091  HD3 PRO A 253      42.905  51.680  31.398  1.00 39.05           H
ATOM   4092  N   LYS A 254      41.886  50.289  27.039  1.00 33.71           N
ATOM   4093  CA  LYS A 254      41.788  49.689  25.698  1.00 31.70           C
ATOM   4094  C   LYS A 254      40.397  49.108  25.438  1.00 27.80           C
ATOM   4095  O   LYS A 254      40.102  48.728  24.308  1.00 39.42           O
ATOM   4096  CB  LYS A 254      42.836  48.570  25.494  1.00 38.51           C
ATOM   4097  CG  LYS A 254      44.310  48.954  25.705  1.00 37.04           C
ATOM   4098  CD  LYS A 254      44.962  49.545  24.454  1.00 47.65           C
ATOM   4099  CE  LYS A 254      46.385  50.045  24.731  1.00 41.95           C
ATOM   4100  NZ  LYS A 254      47.323  48.975  25.080  1.00 52.18           N1+
ATOM   4101  H   LYS A 254      42.375  49.763  27.753  1.00 40.30           H
ATOM   4102  HA  LYS A 254      41.972  50.465  24.955  1.00 37.89           H
ATOM   4103  HB2 LYS A 254      42.598  47.742  26.159  1.00 46.06           H
ATOM   4104  HB3 LYS A 254      42.730  48.191  24.476  1.00 46.06           H
ATOM   4105  HG2 LYS A 254      44.417  49.648  26.539  1.00 44.30           H
ATOM   4106  HG3 LYS A 254      44.854  48.042  25.952  1.00 44.30           H
ATOM   4107  HD2 LYS A 254      44.989  48.788  23.669  1.00 57.02           H
ATOM   4108  HD3 LYS A 254      44.364  50.386  24.102  1.00 57.02           H
ATOM   4109  HE2 LYS A 254      46.760  50.551  23.840  1.00 50.18           H
ATOM   4110  HE3 LYS A 254      46.357  50.762  25.552  1.00 50.18           H
ATOM   4111  HZ1 LYS A 254      48.235  49.385  25.239  1.00 62.47           H
ATOM   4112  HZ2 LYS A 254      47.029  48.480  25.910  1.00 62.47           H
ATOM   4113  HZ3 LYS A 254      47.395  48.332  24.303  1.00 62.47           H
ATOM   4114  N   LEU A 255      39.580  48.975  26.487  1.00 29.49           N
ATOM   4115  CA  LEU A 255      38.277  48.336  26.451  1.00 27.99           C
ATOM   4116  C   LEU A 255      37.150  49.362  26.348  1.00 37.18           C
ATOM   4117  O   LEU A 255      37.073  50.336  27.089  1.00 31.34           O
ATOM   4118  CB  LEU A 255      38.125  47.443  27.696  1.00 39.80           C
ATOM   4119  CG  LEU A 255      38.452  45.950  27.503  1.00 33.47           C
ATOM   4120  CD1 LEU A 255      39.543  45.630  26.499  1.00 35.02           C
ATOM   4121  CD2 LEU A 255      38.706  45.310  28.872  1.00 24.77           C
ATOM   4122  H   LEU A 255      39.898  49.312  27.386  1.00 35.23           H
ATOM   4123  HA  LEU A 255      38.218  47.699  25.572  1.00 33.43           H
ATOM   4124  HB2 LEU A 255      38.782  47.822  28.474  1.00 47.61           H
ATOM   4125  HB3 LEU A 255      37.107  47.519  28.080  1.00 47.61           H
ATOM   4126  HG  LEU A 255      37.569  45.484  27.107  1.00 40.01           H
ATOM   4127 HD11 LEU A 255      39.833  44.587  26.587  1.00 41.88           H
ATOM   4128 HD12 LEU A 255      39.177  45.782  25.485  1.00 41.88           H
ATOM   4129 HD13 LEU A 255      40.414  46.258  26.669  1.00 41.88           H
ATOM   4130 HD21 LEU A 255      38.689  44.231  28.790  1.00 29.58           H
ATOM   4131 HD22 LEU A 255      39.679  45.602  29.244  1.00 29.58           H
ATOM   4132 HD23 LEU A 255      37.929  45.601  29.579  1.00 29.58           H
ATOM   4133  N   ASN A 256      36.242  49.048  25.435  1.00 34.18           N
ATOM   4134  CA  ASN A 256      34.896  49.564  25.271  1.00 36.19           C
ATOM   4135  C   ASN A 256      33.945  49.044  26.367  1.00 40.85           C
ATOM   4136  O   ASN A 256      34.364  48.214  27.170  1.00 31.87           O
ATOM   4137  CB  ASN A 256      34.468  49.103  23.866  1.00 38.26           C
ATOM   4138  CG  ASN A 256      34.504  47.567  23.633  1.00 58.63           C
ATOM   4139  OD1 ASN A 256      35.465  46.802  23.872  1.00 32.82           O
ATOM   4140  ND2 ASN A 256      33.401  47.120  23.058  1.00 70.06           N
ATOM   4141  H   ASN A 256      36.464  48.258  24.847  1.00 40.86           H
ATOM   4142  HA  ASN A 256      34.911  50.655  25.298  1.00 43.28           H
ATOM   4143  HB2 ASN A 256      33.485  49.515  23.631  1.00 45.76           H
ATOM   4144  HB3 ASN A 256      35.190  49.551  23.181  1.00 45.76           H
ATOM   4145 HD21 ASN A 256      33.338  46.144  22.813  1.00 83.92           H
ATOM   4146 HD22 ASN A 256      32.633  47.748  22.864  1.00 83.92           H
ATOM   4147  N   ALA A 257      32.662  49.479  26.396  1.00 33.63           N
ATOM   4148  CA  ALA A 257      31.660  48.927  27.319  1.00 33.79           C
ATOM   4149  C   ALA A 257      31.517  47.405  27.221  1.00 35.90           C
ATOM   4150  O   ALA A 257      31.310  46.755  28.245  1.00 34.65           O
ATOM   4151  CB  ALA A 257      30.277  49.547  27.097  1.00 33.55           C
ATOM   4152  H   ALA A 257      32.352  50.168  25.726  1.00 40.20           H
ATOM   4153  HA  ALA A 257      31.974  49.167  28.335  1.00 40.40           H
ATOM   4154  HB1 ALA A 257      29.564  49.114  27.797  1.00 40.10           H
ATOM   4155  HB2 ALA A 257      30.328  50.622  27.262  1.00 40.10           H
ATOM   4156  HB3 ALA A 257      29.941  49.345  26.080  1.00 40.10           H
ATOM   4157  N   THR A 258      31.580  46.839  26.009  1.00 31.34           N
ATOM   4158  CA  THR A 258      31.421  45.392  25.817  1.00 38.28           C
ATOM   4159  C   THR A 258      32.588  44.620  26.444  1.00 24.14           C
ATOM   4160  O   THR A 258      32.390  43.568  27.038  1.00 27.73           O
ATOM   4161  CB  THR A 258      31.228  45.060  24.323  1.00 32.35           C
ATOM   4162  OG1 THR A 258      30.179  45.848  23.795  1.00 45.00           O
ATOM   4163  CG2 THR A 258      30.860  43.605  24.083  1.00 32.81           C
ATOM   4164  H   THR A 258      31.713  47.421  25.195  1.00 37.46           H
ATOM   4165  HA  THR A 258      30.502  45.111  26.339  1.00 45.79           H
ATOM   4166  HB  THR A 258      32.150  45.243  23.789  1.00 38.67           H
ATOM   4167  HG1 THR A 258      29.845  45.409  23.006  1.00 53.85           H
ATOM   4168 HG21 THR A 258      30.747  43.429  23.013  1.00 39.22           H
ATOM   4169 HG22 THR A 258      31.633  42.953  24.474  1.00 39.22           H
ATOM   4170 HG23 THR A 258      29.913  43.385  24.576  1.00 39.22           H
ATOM   4171  N   GLY A 259      33.806  45.151  26.357  1.00 27.75           N
ATOM   4172  CA  GLY A 259      34.957  44.482  26.929  1.00 33.02           C
ATOM   4173  C   GLY A 259      34.960  44.588  28.464  1.00 32.61           C
ATOM   4174  O   GLY A 259      35.331  43.623  29.131  1.00 26.34           O
ATOM   4175  H   GLY A 259      33.936  46.038  25.894  1.00 33.15           H
ATOM   4176  HA2 GLY A 259      34.921  43.428  26.653  1.00 39.47           H
ATOM   4177  HA3 GLY A 259      35.840  44.918  26.491  1.00 39.47           H
ATOM   4178  N   ARG A 260      34.529  45.736  29.020  1.00 26.54           N
ATOM   4179  CA  ARG A 260      34.357  45.922  30.463  1.00 26.02           C
ATOM   4180  C   ARG A 260      33.291  44.988  31.034  1.00 27.81           C
ATOM   4181  O   ARG A 260      33.502  44.456  32.120  1.00 25.65           O
ATOM   4182  CB  ARG A 260      34.038  47.382  30.824  1.00 25.18           C
ATOM   4183  CG  ARG A 260      35.187  48.349  30.506  1.00 32.17           C
ATOM   4184  CD  ARG A 260      34.939  49.756  31.079  1.00 30.22           C
ATOM   4185  NE  ARG A 260      33.737  50.417  30.541  1.00 30.07           N
ATOM   4186  CZ  ARG A 260      33.682  51.240  29.481  1.00 40.04           C
ATOM   4187  NH1 ARG A 260      34.759  51.588  28.794  1.00 29.01           N
ATOM   4188  NH2 ARG A 260      32.510  51.736  29.086  1.00 36.12           N1+
ATOM   4189  H   ARG A 260      34.257  46.500  28.413  1.00 31.70           H
ATOM   4190  HA  ARG A 260      35.293  45.656  30.956  1.00 31.07           H
ATOM   4191  HB2 ARG A 260      33.138  47.688  30.287  1.00 30.07           H
ATOM   4192  HB3 ARG A 260      33.830  47.437  31.895  1.00 30.07           H
ATOM   4193  HG2 ARG A 260      36.097  47.961  30.962  1.00 38.45           H
ATOM   4194  HG3 ARG A 260      35.350  48.411  29.435  1.00 38.45           H
ATOM   4195  HD2 ARG A 260      34.828  49.676  32.160  1.00 36.11           H
ATOM   4196  HD3 ARG A 260      35.819  50.369  30.883  1.00 36.11           H
ATOM   4197  HE  ARG A 260      32.858  50.184  30.984  1.00 35.93           H
ATOM   4198 HH11 ARG A 260      35.670  51.237  29.061  1.00 34.66           H
ATOM   4199 HH12 ARG A 260      34.682  52.199  27.997  1.00 34.66           H
ATOM   4200 HH21 ARG A 260      31.667  51.488  29.584  1.00 43.19           H
ATOM   4201 HH22 ARG A 260      32.463  52.349  28.287  1.00 43.19           H
ATOM   4202  N   ASP A 261      32.194  44.751  30.302  1.00 26.43           N
ATOM   4203  CA  ASP A 261      31.188  43.780  30.701  1.00 27.76           C
ATOM   4204  C   ASP A 261      31.754  42.345  30.804  1.00 25.44           C
ATOM   4205  O   ASP A 261      31.467  41.646  31.776  1.00 24.73           O
ATOM   4206  CB  ASP A 261      29.970  43.849  29.763  1.00 21.93           C
ATOM   4207  CG  ASP A 261      28.929  42.819  30.177  1.00 20.48           C
ATOM   4208  OD1 ASP A 261      29.072  41.643  29.803  1.00 33.68           O
ATOM   4209  OD2 ASP A 261      27.995  43.201  30.898  1.00 34.94           O1-
ATOM   4210  H   ASP A 261      32.067  45.225  29.421  1.00 31.56           H
ATOM   4211  HA  ASP A 261      30.840  44.076  31.691  1.00 33.16           H
ATOM   4212  HB2 ASP A 261      29.544  44.849  29.829  1.00 26.16           H
ATOM   4213  HB3 ASP A 261      30.308  43.635  28.749  1.00 26.16           H
ATOM   4214  N   LEU A 262      32.517  41.899  29.799  1.00 25.42           N
ATOM   4215  CA  LEU A 262      33.174  40.593  29.835  1.00 19.96           C
ATOM   4216  C   LEU A 262      34.154  40.489  31.022  1.00 25.30           C
ATOM   4217  O   LEU A 262      34.158  39.483  31.731  1.00 25.39           O
ATOM   4218  CB  LEU A 262      33.878  40.314  28.498  1.00 21.88           C
ATOM   4219  CG  LEU A 262      34.639  38.963  28.464  1.00 20.76           C
ATOM   4220  CD1 LEU A 262      33.736  37.771  28.819  1.00 26.56           C
ATOM   4221  CD2 LEU A 262      35.203  38.726  27.062  1.00 19.52           C
ATOM   4222  H   LEU A 262      32.681  42.492  28.996  1.00 30.35           H
ATOM   4223  HA  LEU A 262      32.390  39.849  29.966  1.00 23.80           H
ATOM   4224  HB2 LEU A 262      33.134  40.316  27.710  1.00 26.10           H
ATOM   4225  HB3 LEU A 262      34.579  41.122  28.286  1.00 26.10           H
ATOM   4226  HG  LEU A 262      35.481  38.996  29.155  1.00 24.76           H
ATOM   4227 HD11 LEU A 262      34.336  36.862  28.840  1.00 31.72           H
ATOM   4228 HD12 LEU A 262      33.285  37.888  29.801  1.00 31.72           H
ATOM   4229 HD13 LEU A 262      32.946  37.662  28.075  1.00 31.72           H
ATOM   4230 HD21 LEU A 262      35.751  37.784  27.041  1.00 23.27           H
ATOM   4231 HD22 LEU A 262      34.397  38.673  26.332  1.00 23.27           H
ATOM   4232 HD23 LEU A 262      35.883  39.537  26.798  1.00 23.27           H
ATOM   4233  N   LEU A 263      34.991  41.511  31.230  1.00 29.98           N
ATOM   4234  CA  LEU A 263      35.933  41.572  32.338  1.00 23.10           C
ATOM   4235  C   LEU A 263      35.230  41.388  33.683  1.00 24.90           C
ATOM   4236  O   LEU A 263      35.692  40.609  34.512  1.00 25.83           O
ATOM   4237  CB  LEU A 263      36.724  42.883  32.271  1.00 21.58           C
ATOM   4238  CG  LEU A 263      37.736  43.045  33.431  1.00 29.74           C
ATOM   4239  CD1 LEU A 263      38.791  41.922  33.410  1.00 25.04           C
ATOM   4240  CD2 LEU A 263      38.421  44.406  33.296  1.00 22.29           C
ATOM   4241  H   LEU A 263      34.960  42.305  30.603  1.00 35.82           H
ATOM   4242  HA  LEU A 263      36.627  40.742  32.211  1.00 27.56           H
ATOM   4243  HB2 LEU A 263      37.258  42.916  31.321  1.00 25.74           H
ATOM   4244  HB3 LEU A 263      36.030  43.723  32.297  1.00 25.74           H
ATOM   4245  HG  LEU A 263      37.204  43.027  34.381  1.00 35.53           H
ATOM   4246 HD11 LEU A 263      39.532  42.101  34.185  1.00 29.89           H
ATOM   4247 HD12 LEU A 263      38.332  40.952  33.593  1.00 29.89           H
ATOM   4248 HD13 LEU A 263      39.299  41.912  32.447  1.00 29.89           H
ATOM   4249 HD21 LEU A 263      39.191  44.521  34.058  1.00 26.59           H
ATOM   4250 HD22 LEU A 263      38.869  44.484  32.308  1.00 26.59           H
ATOM   4251 HD23 LEU A 263      37.691  45.205  33.416  1.00 26.59           H
ATOM   4252  N   GLN A 264      34.108  42.079  33.891  1.00 28.87           N
ATOM   4253  CA  GLN A 264      33.320  41.986  35.111  1.00 26.27           C
ATOM   4254  C   GLN A 264      32.724  40.614  35.322  1.00 26.26           C
ATOM   4255  O   GLN A 264      32.600  40.190  36.467  1.00 31.27           O
ATOM   4256  CB  GLN A 264      32.219  43.039  35.095  1.00 32.37           C
ATOM   4257  CG  GLN A 264      32.808  44.399  35.442  1.00 35.38           C
ATOM   4258  CD  GLN A 264      31.778  45.440  35.078  1.00 39.55           C
ATOM   4259  OE1 GLN A 264      31.798  45.993  33.982  1.00 42.80           O
ATOM   4260  NE2 GLN A 264      30.861  45.724  35.994  1.00 41.07           N
ATOM   4261  H   GLN A 264      33.768  42.694  33.163  1.00 34.49           H
ATOM   4262  HA  GLN A 264      33.978  42.198  35.954  1.00 31.37           H
ATOM   4263  HB2 GLN A 264      31.755  43.084  34.108  1.00 38.69           H
ATOM   4264  HB3 GLN A 264      31.448  42.788  35.825  1.00 38.69           H
ATOM   4265  HG2 GLN A 264      33.056  44.445  36.503  1.00 42.31           H
ATOM   4266  HG3 GLN A 264      33.700  44.554  34.835  1.00 42.31           H
ATOM   4267 HE21 GLN A 264      30.911  45.319  36.916  1.00 49.13           H
ATOM   4268 HE22 GLN A 264      30.261  46.512  35.815  1.00 49.13           H
ATOM   4269  N   ASN A 265      32.354  39.936  34.237  1.00 29.31           N
ATOM   4270  CA  ASN A 265      31.853  38.578  34.265  1.00 21.97           C
ATOM   4271  C   ASN A 265      32.923  37.548  34.663  1.00 27.00           C
ATOM   4272  O   ASN A 265      32.598  36.545  35.302  1.00 24.95           O
ATOM   4273  CB  ASN A 265      31.185  38.296  32.914  1.00 31.61           C
ATOM   4274  CG  ASN A 265      29.723  38.742  32.970  1.00 30.86           C
ATOM   4275  OD1 ASN A 265      28.924  38.160  33.700  1.00 45.20           O
ATOM   4276  ND2 ASN A 265      29.360  39.759  32.213  1.00 30.50           N
ATOM   4277  H   ASN A 265      32.473  40.369  33.331  1.00 35.02           H
ATOM   4278  HA  ASN A 265      31.082  38.543  35.035  1.00 26.21           H
ATOM   4279  HB2 ASN A 265      31.709  38.778  32.090  1.00 37.78           H
ATOM   4280  HB3 ASN A 265      31.199  37.224  32.780  1.00 37.78           H
ATOM   4281 HD21 ASN A 265      28.396  40.058  32.211  1.00 36.45           H
ATOM   4282 HD22 ASN A 265      30.033  40.238  31.630  1.00 36.45           H
ATOM   4283  N   LEU A 266      34.185  37.796  34.303  1.00 20.34           N
ATOM   4284  CA  LEU A 266      35.315  36.963  34.712  1.00 20.85           C
ATOM   4285  C   LEU A 266      35.695  37.248  36.167  1.00 21.13           C
ATOM   4286  O   LEU A 266      36.035  36.331  36.907  1.00 23.42           O
ATOM   4287  CB  LEU A 266      36.512  37.200  33.775  1.00 20.16           C
ATOM   4288  CG  LEU A 266      36.279  36.723  32.328  1.00 19.84           C
ATOM   4289  CD1 LEU A 266      37.247  37.432  31.381  1.00 20.77           C
ATOM   4290  CD2 LEU A 266      36.463  35.197  32.203  1.00 23.34           C
ATOM   4291  H   LEU A 266      34.381  38.624  33.758  1.00 24.25           H
ATOM   4292  HA  LEU A 266      35.029  35.914  34.640  1.00 24.86           H
ATOM   4293  HB2 LEU A 266      36.717  38.270  33.763  1.00 24.04           H
ATOM   4294  HB3 LEU A 266      37.395  36.710  34.182  1.00 24.04           H
ATOM   4295  HG  LEU A 266      35.266  36.964  32.008  1.00 23.65           H
ATOM   4296 HD11 LEU A 266      37.057  37.110  30.356  1.00 24.77           H
ATOM   4297 HD12 LEU A 266      37.106  38.510  31.446  1.00 24.77           H
ATOM   4298 HD13 LEU A 266      38.277  37.190  31.642  1.00 24.77           H
ATOM   4299 HD21 LEU A 266      36.201  34.879  31.194  1.00 27.85           H
ATOM   4300 HD22 LEU A 266      37.501  34.927  32.399  1.00 27.85           H
ATOM   4301 HD23 LEU A 266      35.823  34.672  32.910  1.00 27.85           H
ATOM   4302  N   LEU A 267      35.669  38.527  36.568  1.00 29.93           N
ATOM   4303  CA  LEU A 267      36.066  38.991  37.894  1.00 29.62           C
ATOM   4304  C   LEU A 267      34.851  39.149  38.825  1.00 22.37           C
ATOM   4305  O   LEU A 267      34.762  40.101  39.593  1.00 33.01           O
ATOM   4306  CB  LEU A 267      36.897  40.279  37.778  1.00 22.76           C
ATOM   4307  CG  LEU A 267      38.216  40.193  36.981  1.00 26.15           C
ATOM   4308  CD1 LEU A 267      38.889  41.567  37.052  1.00 21.30           C
ATOM   4309  CD2 LEU A 267      39.176  39.132  37.547  1.00 24.67           C
ATOM   4310  H   LEU A 267      35.386  39.233  35.902  1.00 35.76           H
ATOM   4311  HA  LEU A 267      36.713  38.240  38.347  1.00 35.40           H
ATOM   4312  HB2 LEU A 267      36.267  41.051  37.334  1.00 27.16           H
ATOM   4313  HB3 LEU A 267      37.149  40.591  38.788  1.00 27.16           H
ATOM   4314  HG  LEU A 267      37.993  39.959  35.940  1.00 31.22           H
ATOM   4315 HD11 LEU A 267      39.825  41.545  36.495  1.00 25.40           H
ATOM   4316 HD12 LEU A 267      38.239  42.323  36.611  1.00 25.40           H
ATOM   4317 HD13 LEU A 267      39.095  41.840  38.088  1.00 25.40           H
ATOM   4318 HD21 LEU A 267      40.136  39.198  37.048  1.00 29.45           H
ATOM   4319 HD22 LEU A 267      39.330  39.296  38.613  1.00 29.45           H
ATOM   4320 HD23 LEU A 267      38.772  38.133  37.387  1.00 29.45           H
ATOM   4321  N   LYS A 268      33.964  38.156  38.838  1.00 31.34           N
ATOM   4322  CA  LYS A 268      32.958  37.945  39.887  1.00 26.05           C
ATOM   4323  C   LYS A 268      33.608  37.264  41.072  1.00 21.91           C
ATOM   4324  O   LYS A 268      34.255  36.227  40.899  1.00 28.44           O
ATOM   4325  CB  LYS A 268      31.814  37.059  39.374  1.00 23.59           C
ATOM   4326  CG  LYS A 268      30.935  37.720  38.305  1.00 33.00           C
ATOM   4327  CD  LYS A 268      29.962  38.746  38.900  1.00 44.44           C
ATOM   4328  CE  LYS A 268      29.060  39.232  37.762  1.00 43.57           C
ATOM   4329  NZ  LYS A 268      28.139  40.274  38.232  1.00 48.19           N1+
ATOM   4330  H   LYS A 268      34.095  37.409  38.172  1.00 37.46           H
ATOM   4331  HA  LYS A 268      32.547  38.902  40.205  1.00 31.11           H
ATOM   4332  HB2 LYS A 268      32.213  36.132  38.971  1.00 28.16           H
ATOM   4333  HB3 LYS A 268      31.179  36.797  40.221  1.00 28.16           H
ATOM   4334  HG2 LYS A 268      31.559  38.179  37.543  1.00 39.44           H
ATOM   4335  HG3 LYS A 268      30.344  36.944  37.823  1.00 39.44           H
ATOM   4336  HD2 LYS A 268      29.354  38.281  39.680  1.00 53.17           H
ATOM   4337  HD3 LYS A 268      30.509  39.589  39.321  1.00 53.17           H
ATOM   4338  HE2 LYS A 268      29.680  39.630  36.957  1.00 52.13           H
ATOM   4339  HE3 LYS A 268      28.483  38.388  37.376  1.00 52.13           H
ATOM   4340  HZ1 LYS A 268      27.573  40.600  37.462  1.00 57.67           H
ATOM   4341  HZ2 LYS A 268      27.537  39.901  38.955  1.00 57.67           H
ATOM   4342  HZ3 LYS A 268      28.665  41.051  38.612  1.00 57.67           H
ATOM   4343  N   CYS A 269      33.434  37.824  42.266  1.00 21.80           N
ATOM   4344  CA  CYS A 269      34.040  37.279  43.482  1.00 21.87           C
ATOM   4345  C   CYS A 269      33.489  35.910  43.850  1.00 29.93           C
ATOM   4346  O   CYS A 269      34.270  35.025  44.198  1.00 28.02           O
ATOM   4347  CB  CYS A 269      33.918  38.253  44.649  1.00 27.51           C
ATOM   4348  SG  CYS A 269      34.938  39.719  44.352  1.00 23.68           S
ATOM   4349  H   CYS A 269      32.874  38.662  42.350  1.00 26.01           H
ATOM   4350  HA  CYS A 269      35.103  37.152  43.281  1.00 26.09           H
ATOM   4351  HB2 CYS A 269      32.873  38.544  44.771  1.00 32.86           H
ATOM   4352  HB3 CYS A 269      34.255  37.767  45.564  1.00 32.86           H
ATOM   4353  HG  CYS A 269      34.596  40.334  45.490  1.00 28.27           H
ATOM   4354  N   ASN A 270      32.159  35.759  43.777  1.00 31.00           N
ATOM   4355  CA  ASN A 270      31.489  34.495  43.993  1.00 33.74           C
ATOM   4356  C   ASN A 270      31.778  33.589  42.782  1.00 31.51           C
ATOM   4357  O   ASN A 270      31.402  33.948  41.661  1.00 28.39           O
ATOM   4358  CB  ASN A 270      29.978  34.747  44.133  1.00 25.27           C
ATOM   4359  CG  ASN A 270      29.210  33.470  44.480  1.00 35.07           C
ATOM   4360  OD1 ASN A 270      29.707  32.357  44.351  1.00 32.51           O
ATOM   4361  ND2 ASN A 270      27.953  33.602  44.873  1.00 31.37           N
ATOM   4362  H   ASN A 270      31.590  36.549  43.501  1.00 37.05           H
ATOM   4363  HA  ASN A 270      31.853  34.066  44.924  1.00 40.33           H
ATOM   4364  HB2 ASN A 270      29.793  35.503  44.894  1.00 30.17           H
ATOM   4365  HB3 ASN A 270      29.593  35.132  43.190  1.00 30.17           H
ATOM   4366 HD21 ASN A 270      27.410  32.777  45.078  1.00 37.49           H
ATOM   4367 HD22 ASN A 270      27.553  34.527  44.973  1.00 37.49           H
ATOM   4368  N   PRO A 271      32.409  32.417  42.974  1.00 32.23           N
ATOM   4369  CA  PRO A 271      32.830  31.606  41.840  1.00 28.78           C
ATOM   4370  C   PRO A 271      31.656  31.017  41.049  1.00 29.78           C
ATOM   4371  O   PRO A 271      31.787  30.848  39.839  1.00 27.61           O
ATOM   4372  CB  PRO A 271      33.679  30.487  42.457  1.00 30.92           C
ATOM   4373  CG  PRO A 271      33.257  30.416  43.928  1.00 32.88           C
ATOM   4374  CD  PRO A 271      32.887  31.862  44.243  1.00 35.85           C
ATOM   4375  HA  PRO A 271      33.484  32.185  41.189  1.00 34.38           H
ATOM   4376  HB2 PRO A 271      33.582  29.533  41.946  1.00 36.95           H
ATOM   4377  HB3 PRO A 271      34.713  30.825  42.423  1.00 36.95           H
ATOM   4378  HG2 PRO A 271      32.404  29.746  44.043  1.00 39.30           H
ATOM   4379  HG3 PRO A 271      34.080  30.102  44.568  1.00 39.30           H
ATOM   4380  HD2 PRO A 271      32.120  31.851  45.018  1.00 42.87           H
ATOM   4381  HD3 PRO A 271      33.781  32.400  44.563  1.00 42.87           H
ATOM   4382  N   VAL A 272      30.507  30.782  41.693  1.00 34.37           N
ATOM   4383  CA  VAL A 272      29.286  30.322  41.020  1.00 36.77           C
ATOM   4384  C   VAL A 272      28.805  31.345  39.977  1.00 34.76           C
ATOM   4385  O   VAL A 272      28.234  30.950  38.966  1.00 33.85           O
ATOM   4386  CB  VAL A 272      28.224  29.991  42.088  1.00 38.67           C
ATOM   4387  CG1 VAL A 272      26.826  29.775  41.502  1.00 42.49           C
ATOM   4388  CG2 VAL A 272      28.640  28.715  42.837  1.00 35.25           C
ATOM   4389  H   VAL A 272      30.446  30.989  42.682  1.00 41.09           H
ATOM   4390  HA  VAL A 272      29.521  29.405  40.479  1.00 43.98           H
ATOM   4391  HB  VAL A 272      28.157  30.814  42.800  1.00 46.26           H
ATOM   4392 HG11 VAL A 272      26.132  29.494  42.294  1.00 50.83           H
ATOM   4393 HG12 VAL A 272      26.459  30.692  41.042  1.00 50.83           H
ATOM   4394 HG13 VAL A 272      26.857  28.981  40.754  1.00 50.83           H
ATOM   4395 HG21 VAL A 272      27.924  28.504  43.633  1.00 42.15           H
ATOM   4396 HG22 VAL A 272      28.660  27.873  42.145  1.00 42.15           H
ATOM   4397 HG23 VAL A 272      29.625  28.833  43.286  1.00 42.15           H
ATOM   4398  N   GLN A 273      29.039  32.646  40.217  1.00 23.48           N
ATOM   4399  CA  GLN A 273      28.656  33.730  39.320  1.00 25.70           C
ATOM   4400  C   GLN A 273      29.644  33.955  38.163  1.00 37.43           C
ATOM   4401  O   GLN A 273      29.302  34.706  37.255  1.00 27.21           O
ATOM   4402  CB  GLN A 273      28.422  35.023  40.125  1.00 35.53           C
ATOM   4403  CG  GLN A 273      27.268  34.878  41.137  1.00 40.65           C
ATOM   4404  CD  GLN A 273      26.919  36.204  41.815  1.00 53.22           C
ATOM   4405  OE1 GLN A 273      27.754  37.097  41.946  1.00 51.47           O
ATOM   4406  NE2 GLN A 273      25.678  36.347  42.270  1.00 52.42           N
ATOM   4407  H   GLN A 273      29.542  32.899  41.055  1.00 28.03           H
ATOM   4408  HA  GLN A 273      27.702  33.464  38.862  1.00 30.68           H
ATOM   4409  HB2 GLN A 273      29.334  35.291  40.658  1.00 42.49           H
ATOM   4410  HB3 GLN A 273      28.188  35.837  39.436  1.00 42.49           H
ATOM   4411  HG2 GLN A 273      26.385  34.465  40.648  1.00 48.63           H
ATOM   4412  HG3 GLN A 273      27.590  34.185  41.914  1.00 48.63           H
ATOM   4413 HE21 GLN A 273      25.002  35.607  42.152  1.00 62.75           H
ATOM   4414 HE22 GLN A 273      25.401  37.215  42.707  1.00 62.75           H
ATOM   4415  N   ARG A 274      30.859  33.375  38.177  1.00 28.48           N
ATOM   4416  CA  ARG A 274      31.850  33.632  37.118  1.00 31.31           C
ATOM   4417  C   ARG A 274      31.426  33.003  35.809  1.00 27.90           C
ATOM   4418  O   ARG A 274      31.015  31.850  35.780  1.00 28.29           O
ATOM   4419  CB  ARG A 274      33.228  33.075  37.470  1.00 28.47           C
ATOM   4420  CG  ARG A 274      33.972  34.034  38.367  1.00 32.66           C
ATOM   4421  CD  ARG A 274      35.391  33.550  38.689  1.00 29.90           C
ATOM   4422  NE  ARG A 274      35.666  33.894  40.084  1.00 20.32           N
ATOM   4423  CZ  ARG A 274      36.078  33.077  41.037  1.00 20.05           C
ATOM   4424  NH1 ARG A 274      36.716  31.942  40.768  1.00 27.39           N
ATOM   4425  NH2 ARG A 274      35.855  33.417  42.290  1.00 25.06           N1+
ATOM   4426  H   ARG A 274      31.100  32.736  38.921  1.00 34.03           H
ATOM   4427  HA  ARG A 274      31.938  34.708  36.959  1.00 37.42           H
ATOM   4428  HB2 ARG A 274      33.133  32.097  37.943  1.00 34.01           H
ATOM   4429  HB3 ARG A 274      33.816  32.963  36.558  1.00 34.01           H
ATOM   4430  HG2 ARG A 274      34.043  34.995  37.859  1.00 39.04           H
ATOM   4431  HG3 ARG A 274      33.394  34.164  39.283  1.00 39.04           H
ATOM   4432  HD2 ARG A 274      35.412  32.465  38.567  1.00 35.73           H
ATOM   4433  HD3 ARG A 274      36.137  33.995  38.027  1.00 35.73           H
ATOM   4434  HE  ARG A 274      35.229  34.750  40.393  1.00 24.23           H
ATOM   4435 HH11 ARG A 274      36.902  31.686  39.810  1.00 32.71           H
ATOM   4436 HH12 ARG A 274      37.029  31.346  41.522  1.00 32.71           H
ATOM   4437 HH21 ARG A 274      35.368  34.274  42.509  1.00 29.92           H
ATOM   4438 HH22 ARG A 274      36.173  32.814  43.036  1.00 29.92           H
ATOM   4439  N   ILE A 275      31.600  33.744  34.723  1.00 27.46           N
ATOM   4440  CA  ILE A 275      31.353  33.210  33.398  1.00 19.63           C
ATOM   4441  C   ILE A 275      32.309  32.031  33.144  1.00 28.39           C
ATOM   4442  O   ILE A 275      33.477  32.034  33.558  1.00 29.91           O
ATOM   4443  CB  ILE A 275      31.475  34.354  32.393  1.00 25.52           C
ATOM   4444  CG1 ILE A 275      30.819  33.985  31.056  1.00 30.07           C
ATOM   4445  CG2 ILE A 275      32.926  34.845  32.192  1.00 30.27           C
ATOM   4446  CD1 ILE A 275      30.512  35.193  30.166  1.00 38.40           C
ATOM   4447  H   ILE A 275      31.956  34.685  34.804  1.00 32.79           H
ATOM   4448  HA  ILE A 275      30.324  32.850  33.369  1.00 23.40           H
ATOM   4449  HB  ILE A 275      30.889  35.174  32.794  1.00 30.48           H
ATOM   4450 HG12 ILE A 275      31.479  33.312  30.515  1.00 35.93           H
ATOM   4451 HG13 ILE A 275      29.878  33.471  31.252  1.00 35.93           H
ATOM   4452 HG21 ILE A 275      32.946  35.759  31.602  1.00 36.17           H
ATOM   4453 HG22 ILE A 275      33.379  35.053  33.158  1.00 36.17           H
ATOM   4454 HG23 ILE A 275      33.515  34.079  31.690  1.00 36.17           H
ATOM   4455 HD11 ILE A 275      30.023  34.848  29.255  1.00 45.93           H
ATOM   4456 HD12 ILE A 275      29.842  35.874  30.690  1.00 45.93           H
ATOM   4457 HD13 ILE A 275      31.425  35.719  29.892  1.00 45.93           H
ATOM   4458  N   SER A 276      31.791  30.995  32.489  1.00 29.42           N
ATOM   4459  CA  SER A 276      32.598  29.880  32.011  1.00 28.32           C
ATOM   4460  C   SER A 276      33.357  30.294  30.741  1.00 22.17           C
ATOM   4461  O   SER A 276      32.985  31.253  30.075  1.00 29.54           O
ATOM   4462  CB  SER A 276      31.675  28.683  31.762  1.00 31.65           C
ATOM   4463  OG  SER A 276      30.825  28.953  30.672  1.00 36.21           O
ATOM   4464  H   SER A 276      30.818  31.023  32.212  1.00 35.15           H
ATOM   4465  HA  SER A 276      33.313  29.594  32.780  1.00 33.83           H
ATOM   4466  HB2 SER A 276      32.278  27.806  31.530  1.00 37.83           H
ATOM   4467  HB3 SER A 276      31.077  28.480  32.649  1.00 37.83           H
ATOM   4468  HG  SER A 276      30.322  28.294  30.539  1.00 43.29           H
ATOM   4469  N   ALA A 277      34.420  29.570  30.378  1.00 28.88           N
ATOM   4470  CA  ALA A 277      35.140  29.813  29.130  1.00 25.63           C
ATOM   4471  C   ALA A 277      34.241  29.689  27.896  1.00 22.47           C
ATOM   4472  O   ALA A 277      34.385  30.469  26.959  1.00 29.13           O
ATOM   4473  CB  ALA A 277      36.341  28.885  29.043  1.00 23.28           C
ATOM   4474  H   ALA A 277      34.713  28.788  30.944  1.00 34.51           H
ATOM   4475  HA  ALA A 277      35.512  30.836  29.158  1.00 30.61           H
ATOM   4476  HB1 ALA A 277      36.874  29.068  28.112  1.00 27.78           H
ATOM   4477  HB2 ALA A 277      37.012  29.069  29.878  1.00 27.78           H
ATOM   4478  HB3 ALA A 277      36.006  27.849  29.077  1.00 27.78           H
ATOM   4479  N   GLU A 278      33.322  28.720  27.899  1.00 33.89           N
ATOM   4480  CA  GLU A 278      32.424  28.464  26.790  1.00 33.77           C
ATOM   4481  C   GLU A 278      31.478  29.661  26.585  1.00 30.05           C
ATOM   4482  O   GLU A 278      31.375  30.163  25.467  1.00 38.75           O
ATOM   4483  CB  GLU A 278      31.670  27.162  27.073  1.00 39.79           C
ATOM   4484  CG  GLU A 278      31.014  26.604  25.804  1.00 55.43           C
ATOM   4485  CD  GLU A 278      29.952  25.540  26.096  1.00 69.89           C
ATOM   4486  OE1 GLU A 278      30.126  24.782  27.077  1.00 71.86           O
ATOM   4487  OE2 GLU A 278      28.971  25.511  25.320  1.00 84.03           O1-
ATOM   4488  H   GLU A 278      33.241  28.114  28.704  1.00 40.52           H
ATOM   4489  HA  GLU A 278      33.024  28.322  25.891  1.00 40.37           H
ATOM   4490  HB2 GLU A 278      32.369  26.414  27.443  1.00 47.59           H
ATOM   4491  HB3 GLU A 278      30.910  27.339  27.836  1.00 47.59           H
ATOM   4492  HG2 GLU A 278      30.593  27.391  25.179  1.00 66.37           H
ATOM   4493  HG3 GLU A 278      31.806  26.125  25.226  1.00 66.37           H
ATOM   4494  N   GLU A 279      30.835  30.142  27.662  1.00 35.51           N
ATOM   4495  CA  GLU A 279      29.981  31.330  27.641  1.00 30.95           C
ATOM   4496  C   GLU A 279      30.786  32.577  27.251  1.00 34.08           C
ATOM   4497  O   GLU A 279      30.283  33.427  26.522  1.00 31.60           O
ATOM   4498  CB  GLU A 279      29.343  31.583  29.018  1.00 34.27           C
ATOM   4499  CG  GLU A 279      28.292  30.596  29.545  1.00 40.20           C
ATOM   4500  CD  GLU A 279      27.919  30.946  31.009  1.00 57.04           C
ATOM   4501  OE1 GLU A 279      28.742  30.728  31.940  1.00 33.93           O
ATOM   4502  OE2 GLU A 279      26.797  31.467  31.178  1.00 74.60           O1-
ATOM   4503  H   GLU A 279      30.944  29.671  28.549  1.00 42.46           H
ATOM   4504  HA  GLU A 279      29.190  31.176  26.908  1.00 36.98           H
ATOM   4505  HB2 GLU A 279      30.149  31.623  29.748  1.00 40.97           H
ATOM   4506  HB3 GLU A 279      28.871  32.567  28.988  1.00 40.97           H
ATOM   4507  HG2 GLU A 279      27.411  30.659  28.905  1.00 48.09           H
ATOM   4508  HG3 GLU A 279      28.720  29.597  29.503  1.00 48.09           H
ATOM   4509  N   ALA A 280      32.032  32.712  27.731  1.00 27.00           N
ATOM   4510  CA  ALA A 280      32.848  33.883  27.426  1.00 26.37           C
ATOM   4511  C   ALA A 280      33.132  33.980  25.934  1.00 33.01           C
ATOM   4512  O   ALA A 280      33.179  35.093  25.428  1.00 26.97           O
ATOM   4513  CB  ALA A 280      34.159  33.849  28.205  1.00 29.52           C
ATOM   4514  H   ALA A 280      32.422  31.990  28.323  1.00 32.25           H
ATOM   4515  HA  ALA A 280      32.296  34.772  27.733  1.00 31.49           H
ATOM   4516  HB1 ALA A 280      34.745  34.733  27.961  1.00 35.27           H
ATOM   4517  HB2 ALA A 280      33.952  33.837  29.275  1.00 35.27           H
ATOM   4518  HB3 ALA A 280      34.720  32.956  27.935  1.00 35.27           H
ATOM   4519  N   LEU A 281      33.316  32.848  25.234  1.00 32.64           N
ATOM   4520  CA  LEU A 281      33.581  32.822  23.787  1.00 30.85           C
ATOM   4521  C   LEU A 281      32.353  33.239  22.974  1.00 35.56           C
ATOM   4522  O   LEU A 281      32.508  33.701  21.848  1.00 32.38           O
ATOM   4523  CB  LEU A 281      34.057  31.418  23.347  1.00 28.96           C
ATOM   4524  CG  LEU A 281      35.456  31.051  23.856  1.00 27.74           C
ATOM   4525  CD1 LEU A 281      35.657  29.524  23.793  1.00 36.18           C
ATOM   4526  CD2 LEU A 281      36.532  31.771  23.042  1.00 28.00           C
ATOM   4527  H   LEU A 281      33.238  31.960  25.714  1.00 39.02           H
ATOM   4528  HA  LEU A 281      34.371  33.542  23.574  1.00 36.87           H
ATOM   4529  HB2 LEU A 281      33.343  30.695  23.741  1.00 34.60           H
ATOM   4530  HB3 LEU A 281      34.038  31.335  22.260  1.00 34.60           H
ATOM   4531  HG  LEU A 281      35.565  31.376  24.888  1.00 33.14           H
ATOM   4532 HD11 LEU A 281      36.618  29.258  24.231  1.00 43.27           H
ATOM   4533 HD12 LEU A 281      34.871  29.024  24.360  1.00 43.27           H
ATOM   4534 HD13 LEU A 281      35.622  29.185  22.757  1.00 43.27           H
ATOM   4535 HD21 LEU A 281      37.517  31.468  23.392  1.00 33.45           H
ATOM   4536 HD22 LEU A 281      36.439  31.506  21.989  1.00 33.45           H
ATOM   4537 HD23 LEU A 281      36.441  32.851  23.149  1.00 33.45           H
ATOM   4538  N   GLN A 282      31.157  33.043  23.540  1.00 33.21           N
ATOM   4539  CA  GLN A 282      29.871  33.475  22.997  1.00 34.64           C
ATOM   4540  C   GLN A 282      29.526  34.931  23.361  1.00 45.93           C
ATOM   4541  O   GLN A 282      28.478  35.427  22.940  1.00 42.12           O
ATOM   4542  CB  GLN A 282      28.769  32.518  23.496  1.00 37.60           C
ATOM   4543  CG  GLN A 282      28.902  31.087  22.944  1.00 39.50           C
ATOM   4544  CD  GLN A 282      28.115  30.046  23.741  1.00 50.68           C
ATOM   4545  OE1 GLN A 282      27.559  30.315  24.800  1.00 55.33           O
ATOM   4546  NE2 GLN A 282      28.079  28.815  23.238  1.00 65.95           N
ATOM   4547  H   GLN A 282      31.134  32.607  24.452  1.00 39.69           H
ATOM   4548  HA  GLN A 282      29.909  33.405  21.910  1.00 41.42           H
ATOM   4549  HB2 GLN A 282      28.787  32.495  24.585  1.00 44.97           H
ATOM   4550  HB3 GLN A 282      27.798  32.909  23.192  1.00 44.97           H
ATOM   4551  HG2 GLN A 282      28.567  31.074  21.906  1.00 47.25           H
ATOM   4552  HG3 GLN A 282      29.948  30.781  22.960  1.00 47.25           H
ATOM   4553 HE21 GLN A 282      28.545  28.612  22.368  1.00 78.99           H
ATOM   4554 HE22 GLN A 282      27.600  28.087  23.746  1.00 78.99           H
ATOM   4555  N   HIS A 283      30.367  35.612  24.155  1.00 35.99           N
ATOM   4556  CA  HIS A 283      30.128  36.993  24.555  1.00 33.42           C
ATOM   4557  C   HIS A 283      30.264  37.927  23.339  1.00 33.71           C
ATOM   4558  O   HIS A 283      31.142  37.706  22.507  1.00 35.22           O
ATOM   4559  CB  HIS A 283      31.127  37.358  25.659  1.00 33.40           C
ATOM   4560  CG  HIS A 283      30.861  38.672  26.332  1.00 21.55           C
ATOM   4561  ND1 HIS A 283      31.206  39.930  25.831  1.00 29.28           N
ATOM   4562  CD2 HIS A 283      30.229  38.821  27.523  1.00 22.54           C
ATOM   4563  CE1 HIS A 283      30.724  40.814  26.713  1.00 21.60           C
ATOM   4564  NE2 HIS A 283      30.135  40.170  27.730  1.00 24.72           N
ATOM   4565  H   HIS A 283      31.200  35.158  24.499  1.00 43.03           H
ATOM   4566  HA  HIS A 283      29.126  37.053  24.982  1.00 39.96           H
ATOM   4567  HB2 HIS A 283      32.129  37.398  25.233  1.00 39.93           H
ATOM   4568  HB3 HIS A 283      31.092  36.584  26.427  1.00 39.93           H
ATOM   4569  HD2 HIS A 283      29.829  38.035  28.147  1.00 26.89           H
ATOM   4570  HE1 HIS A 283      30.663  41.878  26.552  1.00 25.77           H
ATOM   4571  HE2 HIS A 283      29.625  40.610  28.483  1.00 29.51           H
ATOM   4572  N   PRO A 284      29.451  38.997  23.231  1.00 28.59           N
ATOM   4573  CA  PRO A 284      29.499  39.925  22.095  1.00 34.84           C
ATOM   4574  C   PRO A 284      30.844  40.631  21.879  1.00 27.97           C
ATOM   4575  O   PRO A 284      31.088  41.142  20.790  1.00 34.91           O
ATOM   4576  CB  PRO A 284      28.407  40.977  22.375  1.00 30.66           C
ATOM   4577  CG  PRO A 284      28.092  40.810  23.859  1.00 36.28           C
ATOM   4578  CD  PRO A 284      28.325  39.323  24.102  1.00 30.41           C
ATOM   4579  HA  PRO A 284      29.204  39.392  21.191  1.00 41.66           H
ATOM   4580  HB2 PRO A 284      28.669  42.001  22.115  1.00 36.64           H
ATOM   4581  HB3 PRO A 284      27.530  40.665  21.806  1.00 36.64           H
ATOM   4582  HG2 PRO A 284      28.763  41.423  24.457  1.00 43.38           H
ATOM   4583  HG3 PRO A 284      27.050  41.054  24.072  1.00 43.38           H
ATOM   4584  HD2 PRO A 284      28.552  39.190  25.157  1.00 36.34           H
ATOM   4585  HD3 PRO A 284      27.447  38.748  23.804  1.00 36.34           H
ATOM   4586  N   TYR A 285      31.742  40.636  22.864  1.00 31.02           N
ATOM   4587  CA  TYR A 285      33.115  41.106  22.683  1.00 33.34           C
ATOM   4588  C   TYR A 285      33.874  40.358  21.554  1.00 27.83           C
ATOM   4589  O   TYR A 285      34.788  40.936  20.981  1.00 28.13           O
ATOM   4590  CB  TYR A 285      33.833  40.969  24.026  1.00 32.98           C
ATOM   4591  CG  TYR A 285      35.281  41.382  23.983  1.00 23.28           C
ATOM   4592  CD1 TYR A 285      35.636  42.742  23.872  1.00 19.57           C
ATOM   4593  CD2 TYR A 285      36.267  40.388  24.039  1.00 26.92           C
ATOM   4594  CE1 TYR A 285      36.995  43.109  23.866  1.00 19.73           C
ATOM   4595  CE2 TYR A 285      37.626  40.741  24.019  1.00 34.06           C
ATOM   4596  CZ  TYR A 285      37.988  42.103  23.972  1.00 25.02           C
ATOM   4597  OH  TYR A 285      39.302  42.432  24.005  1.00 30.83           O
ATOM   4598  H   TYR A 285      31.509  40.194  23.743  1.00 37.08           H
ATOM   4599  HA  TYR A 285      33.088  42.164  22.420  1.00 39.85           H
ATOM   4600  HB2 TYR A 285      33.330  41.578  24.774  1.00 39.43           H
ATOM   4601  HB3 TYR A 285      33.767  39.927  24.343  1.00 39.43           H
ATOM   4602  HD1 TYR A 285      34.871  43.503  23.815  1.00 23.33           H
ATOM   4603  HD2 TYR A 285      35.983  39.349  24.106  1.00 32.16           H
ATOM   4604  HE1 TYR A 285      37.281  44.148  23.781  1.00 23.53           H
ATOM   4605  HE2 TYR A 285      38.385  39.976  24.062  1.00 40.71           H
ATOM   4606  HH  TYR A 285      39.886  41.673  24.036  1.00 36.85           H
ATOM   4607  N   PHE A 286      33.502  39.107  21.238  1.00 37.53           N
ATOM   4608  CA  PHE A 286      34.095  38.264  20.186  1.00 32.18           C
ATOM   4609  C   PHE A 286      33.201  38.071  18.940  1.00 44.91           C
ATOM   4610  O   PHE A 286      33.547  37.279  18.066  1.00 41.20           O
ATOM   4611  CB  PHE A 286      34.417  36.899  20.799  1.00 31.69           C
ATOM   4612  CG  PHE A 286      35.435  36.949  21.919  1.00 32.14           C
ATOM   4613  CD1 PHE A 286      36.722  37.476  21.702  1.00 33.97           C
ATOM   4614  CD2 PHE A 286      35.089  36.462  23.183  1.00 32.13           C
ATOM   4615  CE1 PHE A 286      37.674  37.431  22.739  1.00 27.62           C
ATOM   4616  CE2 PHE A 286      36.048  36.394  24.206  1.00 30.65           C
ATOM   4617  CZ  PHE A 286      37.351  36.849  23.972  1.00 20.24           C
ATOM   4618  H   PHE A 286      32.747  38.689  21.768  1.00 44.89           H
ATOM   4619  HA  PHE A 286      35.031  38.707  19.844  1.00 38.46           H
ATOM   4620  HB2 PHE A 286      33.493  36.438  21.148  1.00 37.88           H
ATOM   4621  HB3 PHE A 286      34.828  36.251  20.024  1.00 37.88           H
ATOM   4622  HD1 PHE A 286      36.991  37.890  20.740  1.00 40.61           H
ATOM   4623  HD2 PHE A 286      34.087  36.106  23.357  1.00 38.40           H
ATOM   4624  HE1 PHE A 286      38.658  37.831  22.585  1.00 32.99           H
ATOM   4625  HE2 PHE A 286      35.778  35.995  25.172  1.00 36.63           H
ATOM   4626  HZ  PHE A 286      38.093  36.787  24.745  1.00 24.13           H
ATOM   4627  N   SER A 287      32.039  38.735  18.857  1.00 46.77           N
ATOM   4628  CA  SER A 287      31.044  38.481  17.809  1.00 57.97           C
ATOM   4629  C   SER A 287      31.591  38.653  16.383  1.00 56.38           C
ATOM   4630  O   SER A 287      31.326  37.822  15.513  1.00 59.93           O
ATOM   4631  CB  SER A 287      29.811  39.359  18.030  1.00 41.87           C
ATOM   4632  OG  SER A 287      30.152  40.730  18.013  1.00 55.01           O
ATOM   4633  H   SER A 287      31.790  39.377  19.595  1.00 55.97           H
ATOM   4634  HA  SER A 287      30.727  37.441  17.912  1.00 69.42           H
ATOM   4635  HB2 SER A 287      29.099  39.159  17.230  1.00 50.10           H
ATOM   4636  HB3 SER A 287      29.348  39.110  18.983  1.00 50.10           H
ATOM   4637  HG  SER A 287      30.632  40.932  18.820  1.00 65.86           H
ATOM   4638  N   ASP A 288      32.348  39.725  16.157  1.00 49.23           N
ATOM   4639  CA  ASP A 288      32.853  40.107  14.845  1.00 74.52           C
ATOM   4640  C   ASP A 288      34.377  39.913  14.937  1.00 70.24           C
ATOM   4641  O   ASP A 288      35.117  40.852  15.245  1.00 81.81           O
ATOM   4642  CB  ASP A 288      32.371  41.553  14.595  1.00 74.15           C
ATOM   4643  CG  ASP A 288      32.387  41.990  13.134  1.00 84.65           C
ATOM   4644  OD1 ASP A 288      33.197  41.445  12.353  1.00 84.86           O
ATOM   4645  OD2 ASP A 288      31.556  42.870  12.818  1.00 99.31           O1-
ATOM   4646  H   ASP A 288      32.529  40.357  16.920  1.00 58.93           H
ATOM   4647  HA  ASP A 288      32.445  39.448  14.077  1.00 89.27           H
ATOM   4648  HB2 ASP A 288      31.372  41.716  15.005  1.00 88.83           H
ATOM   4649  HB3 ASP A 288      33.014  42.240  15.142  1.00 88.83           H
ATOM   4650  N   PHE A 289      34.832  38.660  14.743  1.00 57.00           N
ATOM   4651  CA  PHE A 289      36.211  38.261  15.033  1.00 72.18           C
ATOM   4652  C   PHE A 289      36.682  37.102  14.119  1.00 78.00           C
ATOM   4653  O   PHE A 289      35.893  36.552  13.350  1.00 90.48           O
ATOM   4654  CB  PHE A 289      36.331  37.966  16.547  1.00 67.86           C
ATOM   4655  CG  PHE A 289      37.764  37.965  17.019  1.00 58.62           C
ATOM   4656  CD1 PHE A 289      38.522  39.140  16.873  1.00 59.54           C
ATOM   4657  CD2 PHE A 289      38.374  36.781  17.463  1.00 46.53           C
ATOM   4658  CE1 PHE A 289      39.902  39.121  17.103  1.00 50.12           C
ATOM   4659  CE2 PHE A 289      39.758  36.757  17.693  1.00 47.32           C
ATOM   4660  CZ  PHE A 289      40.518  37.918  17.476  1.00 46.92           C
ATOM   4661  H   PHE A 289      34.179  37.933  14.486  1.00 68.25           H
ATOM   4662  HA  PHE A 289      36.852  39.110  14.796  1.00 86.47           H
ATOM   4663  HB2 PHE A 289      35.806  38.741  17.107  1.00 81.27           H
ATOM   4664  HB3 PHE A 289      35.868  37.011  16.777  1.00 81.27           H
ATOM   4665  HD1 PHE A 289      38.054  40.048  16.522  1.00 71.30           H
ATOM   4666  HD2 PHE A 289      37.796  35.873  17.562  1.00 55.68           H
ATOM   4667  HE1 PHE A 289      40.492  40.013  16.939  1.00 59.99           H
ATOM   4668  HE2 PHE A 289      40.247  35.837  17.978  1.00 56.63           H
ATOM   4669  HZ  PHE A 289      41.588  37.885  17.548  1.00 56.16           H
ATOM   4670  N   CYS A 290      37.997  36.811  14.117  1.00 82.40           N
ATOM   4671  CA  CYS A 290      38.682  36.249  12.944  1.00 82.65           C
ATOM   4672  C   CYS A 290      38.619  34.713  12.741  1.00 82.30           C
ATOM   4673  O   CYS A 290      38.414  34.321  11.591  1.00 94.88           O
ATOM   4674  CB  CYS A 290      40.143  36.748  12.874  1.00 85.88           C
ATOM   4675  SG  CYS A 290      40.262  38.565  12.785  1.00 89.72           S
ATOM   4676  H   CYS A 290      38.584  37.261  14.803  1.00 98.73           H
ATOM   4677  HA  CYS A 290      38.185  36.679  12.070  1.00 99.03           H
ATOM   4678  HB2 CYS A 290      40.701  36.402  13.742  1.00102.91           H
ATOM   4679  HB3 CYS A 290      40.605  36.332  11.978  1.00102.91           H
ATOM   4680  HG  CYS A 290      41.549  38.612  12.429  1.00107.51           H
ATOM   4681  N   PRO A 291      38.837  33.822  13.743  1.00 81.77           N
ATOM   4682  CA  PRO A 291      39.143  32.416  13.408  1.00 83.48           C
ATOM   4683  C   PRO A 291      37.987  31.462  13.006  1.00 88.64           C
ATOM   4684  O   PRO A 291      38.243  30.623  12.138  1.00 86.86           O
ATOM   4685  CB  PRO A 291      39.892  31.856  14.632  1.00 77.68           C
ATOM   4686  CG  PRO A 291      40.466  33.107  15.297  1.00 64.59           C
ATOM   4687  CD  PRO A 291      39.346  34.121  15.078  1.00 74.40           C
ATOM   4688  HA  PRO A 291      39.894  32.426  12.616  1.00100.02           H
ATOM   4689  HB2 PRO A 291      39.164  31.406  15.306  1.00 93.07           H
ATOM   4690  HB3 PRO A 291      40.656  31.119  14.383  1.00 93.07           H
ATOM   4691  HG2 PRO A 291      40.630  32.960  16.364  1.00 77.35           H
ATOM   4692  HG3 PRO A 291      41.391  33.403  14.801  1.00 77.35           H
ATOM   4693  HD2 PRO A 291      38.552  34.002  15.814  1.00 89.13           H
ATOM   4694  HD3 PRO A 291      39.784  35.114  15.149  1.00 89.13           H
ATOM   4695  N   PRO A 292      36.766  31.510  13.590  1.00 93.21           N
ATOM   4696  CA  PRO A 292      35.646  30.641  13.189  1.00 91.58           C
ATOM   4697  C   PRO A 292      35.133  30.879  11.753  1.00 91.87           C
ATOM   4698  O   PRO A 292      35.142  32.050  11.308  1.00 92.92           O
ATOM   4699  CB  PRO A 292      34.536  30.877  14.230  1.00 86.35           C
ATOM   4700  CG  PRO A 292      35.311  31.359  15.453  1.00 77.89           C
ATOM   4701  CD  PRO A 292      36.397  32.218  14.805  1.00 79.54           C
ATOM   4702  OXT PRO A 292      34.714  29.872  11.135  1.00 99.73           O1-
ATOM   4703  HA  PRO A 292      35.964  29.600  13.287  1.00109.75           H
ATOM   4704  HB2 PRO A 292      33.915  31.701  13.872  1.00103.47           H
ATOM   4705  HB3 PRO A 292      33.916  30.004  14.433  1.00103.47           H
ATOM   4706  HG2 PRO A 292      34.693  31.979  16.100  1.00 93.32           H
ATOM   4707  HG3 PRO A 292      35.725  30.512  16.000  1.00 93.32           H
ATOM   4708  HD2 PRO A 292      36.004  33.192  14.522  1.00 95.29           H
ATOM   4709  HD3 PRO A 292      37.223  32.317  15.501  1.00 95.29           H
TER
ATOM   4710  N   MET B   1       6.224  51.371  53.333  1.00 75.47           N
ATOM   4711  CA  MET B   1       5.903  50.096  52.634  1.00 83.67           C
ATOM   4712  C   MET B   1       6.357  50.164  51.159  1.00 76.88           C
ATOM   4713  O   MET B   1       6.536  51.256  50.624  1.00 86.39           O
ATOM   4714  CB  MET B   1       4.393  49.789  52.766  1.00 82.80           C
ATOM   4715  CG  MET B   1       4.094  48.304  53.045  1.00 84.55           C
ATOM   4716  SD  MET B   1       4.319  47.101  51.701  1.00103.59           S
ATOM   4717  CE  MET B   1       3.064  47.648  50.516  1.00 70.75           C
ATOM   4718  H1  MET B   1       5.773  52.129  52.829  1.00 90.41           H
ATOM   4719  H2  MET B   1       7.220  51.534  53.263  1.00 90.41           H
ATOM   4720  HA  MET B   1       6.446  49.280  53.113  1.00100.25           H
ATOM   4721  HB2 MET B   1       3.861  50.115  51.872  1.00 99.21           H
ATOM   4722  HB3 MET B   1       3.987  50.354  53.605  1.00 99.21           H
ATOM   4723  HG2 MET B   1       3.056  48.225  53.371  1.00101.30           H
ATOM   4724  HG3 MET B   1       4.719  47.980  53.878  1.00101.30           H
ATOM   4725  HE1 MET B   1       2.075  47.531  50.947  1.00 84.75           H
ATOM   4726  HE2 MET B   1       3.217  48.694  50.272  1.00 84.75           H
ATOM   4727  HE3 MET B   1       3.132  47.041  49.612  1.00 84.75           H
ATOM   4728  N   GLN B   2       6.580  49.012  50.511  1.00 83.61           N
ATOM   4729  CA  GLN B   2       7.003  48.926  49.109  1.00 76.88           C
ATOM   4730  C   GLN B   2       6.085  49.722  48.169  1.00 78.74           C
ATOM   4731  O   GLN B   2       6.568  50.469  47.319  1.00 81.06           O
ATOM   4732  CB  GLN B   2       7.078  47.449  48.685  1.00 75.48           C
ATOM   4733  CG  GLN B   2       8.230  46.673  49.359  1.00 72.56           C
ATOM   4734  CD  GLN B   2       7.740  45.384  50.022  1.00 82.39           C
ATOM   4735  OE1 GLN B   2       7.058  45.437  51.041  1.00 81.04           O
ATOM   4736  NE2 GLN B   2       8.082  44.226  49.458  1.00 80.31           N
ATOM   4737  H   GLN B   2       6.463  48.138  51.008  1.00100.18           H
ATOM   4738  HA  GLN B   2       8.006  49.349  49.031  1.00 92.10           H
ATOM   4739  HB2 GLN B   2       6.123  46.964  48.898  1.00 90.42           H
ATOM   4740  HB3 GLN B   2       7.232  47.409  47.606  1.00 90.42           H
ATOM   4741  HG2 GLN B   2       9.014  46.465  48.630  1.00 86.92           H
ATOM   4742  HG3 GLN B   2       8.632  47.304  50.153  1.00 86.92           H
ATOM   4743 HE21 GLN B   2       8.644  44.212  48.619  1.00 96.22           H
ATOM   4744 HE22 GLN B   2       7.768  43.360  49.871  1.00 96.22           H
ATOM   4745  N   LYS B   3       4.765  49.581  48.347  1.00 79.78           N
ATOM   4746  CA  LYS B   3       3.745  50.287  47.572  1.00 77.89           C
ATOM   4747  C   LYS B   3       3.539  51.750  48.014  1.00 77.46           C
ATOM   4748  O   LYS B   3       2.971  52.518  47.242  1.00 78.55           O
ATOM   4749  CB  LYS B   3       2.439  49.474  47.637  1.00 68.26           C
ATOM   4750  CG  LYS B   3       1.488  49.751  46.461  1.00 73.97           C
ATOM   4751  CD  LYS B   3       0.108  49.130  46.720  1.00 74.93           C
ATOM   4752  CE  LYS B   3      -0.927  49.679  45.733  1.00 77.96           C
ATOM   4753  NZ  LYS B   3      -2.298  49.423  46.215  1.00 80.33           N1+
ATOM   4754  H   LYS B   3       4.448  48.906  49.028  1.00 95.58           H
ATOM   4755  HA  LYS B   3       4.075  50.295  46.530  1.00 93.32           H
ATOM   4756  HB2 LYS B   3       2.690  48.413  47.582  1.00 81.76           H
ATOM   4757  HB3 LYS B   3       1.939  49.649  48.589  1.00 81.76           H
ATOM   4758  HG2 LYS B   3       1.360  50.824  46.329  1.00 88.61           H
ATOM   4759  HG3 LYS B   3       1.917  49.335  45.547  1.00 88.61           H
ATOM   4760  HD2 LYS B   3       0.174  48.048  46.594  1.00 89.77           H
ATOM   4761  HD3 LYS B   3      -0.211  49.339  47.739  1.00 89.77           H
ATOM   4762  HE2 LYS B   3      -0.772  50.751  45.600  1.00 93.40           H
ATOM   4763  HE3 LYS B   3      -0.787  49.186  44.769  1.00 93.40           H
ATOM   4764  HZ1 LYS B   3      -2.970  49.823  45.576  1.00 96.24           H
ATOM   4765  HZ2 LYS B   3      -2.457  48.427  46.282  1.00 96.24           H
ATOM   4766  HZ3 LYS B   3      -2.415  49.830  47.134  1.00 96.24           H
ATOM   4767  N   TYR B   4       3.947  52.134  49.241  1.00 74.48           N
ATOM   4768  CA  TYR B   4       3.594  53.426  49.847  1.00 74.62           C
ATOM   4769  C   TYR B   4       4.799  54.154  50.457  1.00 75.56           C
ATOM   4770  O   TYR B   4       5.408  53.684  51.420  1.00 78.03           O
ATOM   4771  CB  TYR B   4       2.495  53.261  50.913  1.00 64.94           C
ATOM   4772  CG  TYR B   4       1.188  52.696  50.398  1.00 64.04           C
ATOM   4773  CD1 TYR B   4       0.900  51.330  50.579  1.00 59.23           C
ATOM   4774  CD2 TYR B   4       0.260  53.533  49.747  1.00 65.75           C
ATOM   4775  CE1 TYR B   4      -0.288  50.790  50.062  1.00 61.06           C
ATOM   4776  CE2 TYR B   4      -0.941  53.000  49.242  1.00 66.01           C
ATOM   4777  CZ  TYR B   4      -1.208  51.618  49.381  1.00 60.72           C
ATOM   4778  OH  TYR B   4      -2.339  51.079  48.846  1.00 67.11           O
ATOM   4779  H   TYR B   4       4.466  51.479  49.806  1.00 89.22           H
ATOM   4780  HA  TYR B   4       3.186  54.062  49.066  1.00 89.39           H
ATOM   4781  HB2 TYR B   4       2.867  52.631  51.722  1.00 77.78           H
ATOM   4782  HB3 TYR B   4       2.285  54.249  51.324  1.00 77.78           H
ATOM   4783  HD1 TYR B   4       1.601  50.688  51.091  1.00 70.92           H
ATOM   4784  HD2 TYR B   4       0.468  54.588  49.633  1.00 78.74           H
ATOM   4785  HE1 TYR B   4      -0.491  49.736  50.165  1.00 73.13           H
ATOM   4786  HE2 TYR B   4      -1.648  53.641  48.735  1.00 79.05           H
ATOM   4787  HH  TYR B   4      -3.002  51.744  48.648  1.00 80.38           H
ATOM   4788  N   GLU B   5       5.075  55.353  49.936  1.00 67.85           N
ATOM   4789  CA  GLU B   5       6.090  56.267  50.434  1.00 69.90           C
ATOM   4790  C   GLU B   5       5.592  56.992  51.689  1.00 77.01           C
ATOM   4791  O   GLU B   5       4.530  57.609  51.659  1.00 74.83           O
ATOM   4792  CB  GLU B   5       6.389  57.303  49.335  1.00 74.83           C
ATOM   4793  CG  GLU B   5       7.743  57.989  49.563  1.00 73.13           C
ATOM   4794  CD  GLU B   5       7.870  59.248  48.706  1.00 80.45           C
ATOM   4795  OE1 GLU B   5       8.200  60.306  49.285  1.00 84.38           O
ATOM   4796  OE2 GLU B   5       7.627  59.126  47.484  1.00 79.47           O1-
ATOM   4797  H   GLU B   5       4.507  55.686  49.169  1.00 81.26           H
ATOM   4798  HA  GLU B   5       7.000  55.712  50.662  1.00 83.73           H
ATOM   4799  HB2 GLU B   5       6.388  56.822  48.359  1.00 89.65           H
ATOM   4800  HB3 GLU B   5       5.605  58.062  49.320  1.00 89.65           H
ATOM   4801  HG2 GLU B   5       7.905  58.221  50.614  1.00 87.60           H
ATOM   4802  HG3 GLU B   5       8.504  57.278  49.234  1.00 87.60           H
ATOM   4803  N   LYS B   6       6.380  56.983  52.771  1.00 75.75           N
ATOM   4804  CA  LYS B   6       6.169  57.893  53.900  1.00 70.39           C
ATOM   4805  C   LYS B   6       6.345  59.343  53.431  1.00 81.77           C
ATOM   4806  O   LYS B   6       7.246  59.618  52.642  1.00 89.96           O
ATOM   4807  CB  LYS B   6       7.215  57.603  54.987  1.00 72.76           C
ATOM   4808  CG  LYS B   6       7.085  56.223  55.646  1.00 65.55           C
ATOM   4809  CD  LYS B   6       5.819  56.088  56.503  1.00 77.91           C
ATOM   4810  CE  LYS B   6       6.066  55.027  57.573  1.00 72.38           C
ATOM   4811  NZ  LYS B   6       4.845  54.765  58.347  1.00 77.80           N1+
ATOM   4812  H   LYS B   6       7.259  56.489  52.729  1.00 90.74           H
ATOM   4813  HA  LYS B   6       5.164  57.768  54.306  1.00 84.32           H
ATOM   4814  HB2 LYS B   6       8.215  57.694  54.558  1.00 87.15           H
ATOM   4815  HB3 LYS B   6       7.124  58.363  55.764  1.00 87.15           H
ATOM   4816  HG2 LYS B   6       7.084  55.448  54.878  1.00 78.51           H
ATOM   4817  HG3 LYS B   6       7.962  56.070  56.278  1.00 78.51           H
ATOM   4818  HD2 LYS B   6       5.579  57.041  56.978  1.00 93.34           H
ATOM   4819  HD3 LYS B   6       4.983  55.781  55.873  1.00 93.34           H
ATOM   4820  HE2 LYS B   6       6.413  54.108  57.100  1.00 86.70           H
ATOM   4821  HE3 LYS B   6       6.844  55.391  58.248  1.00 86.70           H
ATOM   4822  HZ1 LYS B   6       5.010  54.051  59.039  1.00 93.21           H
ATOM   4823  HZ2 LYS B   6       4.579  55.612  58.838  1.00 93.21           H
ATOM   4824  HZ3 LYS B   6       4.089  54.499  57.733  1.00 93.21           H
ATOM   4825  N   LEU B   7       5.513  60.257  53.940  1.00 69.50           N
ATOM   4826  CA  LEU B   7       5.618  61.692  53.675  1.00 67.38           C
ATOM   4827  C   LEU B   7       6.028  62.411  54.957  1.00 73.03           C
ATOM   4828  O   LEU B   7       7.108  62.992  55.035  1.00 75.12           O
ATOM   4829  CB  LEU B   7       4.287  62.236  53.106  1.00 60.16           C
ATOM   4830  CG  LEU B   7       4.290  62.536  51.595  1.00 67.89           C
ATOM   4831  CD1 LEU B   7       5.256  63.682  51.251  1.00 68.80           C
ATOM   4832  CD2 LEU B   7       4.587  61.293  50.740  1.00 64.88           C
ATOM   4833  H   LEU B   7       4.790  59.958  54.579  1.00 83.24           H
ATOM   4834  HA  LEU B   7       6.409  61.868  52.948  1.00 80.70           H
ATOM   4835  HB2 LEU B   7       3.489  61.521  53.298  1.00 72.04           H
ATOM   4836  HB3 LEU B   7       4.015  63.154  53.626  1.00 72.04           H
ATOM   4837  HG  LEU B   7       3.287  62.870  51.322  1.00 81.31           H
ATOM   4838 HD11 LEU B   7       5.083  64.015  50.228  1.00 82.40           H
ATOM   4839 HD12 LEU B   7       5.085  64.524  51.924  1.00 82.40           H
ATOM   4840 HD13 LEU B   7       6.293  63.358  51.344  1.00 82.40           H
ATOM   4841 HD21 LEU B   7       4.459  61.539  49.686  1.00 77.70           H
ATOM   4842 HD22 LEU B   7       5.611  60.952  50.894  1.00 77.70           H
ATOM   4843 HD23 LEU B   7       3.900  60.490  51.004  1.00 77.70           H
ATOM   4844  N   GLU B   8       5.158  62.338  55.964  1.00 65.90           N
ATOM   4845  CA  GLU B   8       5.287  63.034  57.233  1.00 67.98           C
ATOM   4846  C   GLU B   8       4.453  62.291  58.289  1.00 76.82           C
ATOM   4847  O   GLU B   8       3.488  61.584  57.971  1.00 77.99           O
ATOM   4848  CB  GLU B   8       4.886  64.525  57.107  1.00 78.29           C
ATOM   4849  CG  GLU B   8       3.421  64.787  56.706  1.00 66.58           C
ATOM   4850  CD  GLU B   8       3.229  65.830  55.599  1.00 69.46           C
ATOM   4851  OE1 GLU B   8       2.426  66.760  55.833  1.00 75.90           O
ATOM   4852  OE2 GLU B   8       3.820  65.654  54.510  1.00 76.95           O1-
ATOM   4853  H   GLU B   8       4.309  61.811  55.830  1.00 78.93           H
ATOM   4854  HA  GLU B   8       6.332  63.000  57.549  1.00 81.42           H
ATOM   4855  HB2 GLU B   8       5.049  64.999  58.076  1.00 93.80           H
ATOM   4856  HB3 GLU B   8       5.557  65.015  56.400  1.00 93.80           H
ATOM   4857  HG2 GLU B   8       3.060  63.858  56.289  1.00 79.74           H
ATOM   4858  HG3 GLU B   8       2.832  65.031  57.588  1.00 79.74           H
ATOM   4859  N   LYS B   9       4.872  62.440  59.552  1.00 77.00           N
ATOM   4860  CA  LYS B   9       4.326  61.767  60.725  1.00 65.36           C
ATOM   4861  C   LYS B   9       3.124  62.597  61.212  1.00 69.34           C
ATOM   4862  O   LYS B   9       3.184  63.241  62.258  1.00 68.36           O
ATOM   4863  CB  LYS B   9       5.438  61.586  61.792  1.00 75.81           C
[truncated: 814,157 more chars]
