# Supplementary material for: High-throughput quantum-mechanics/molecular-mechanics (ONIOM) macromolecular crystallographic refinement with PHENIX/DivCon: the impact of mixed Hamiltonian methods on ligand and protein structure
Source: Acta Crystallogr D Struct Biol. 2018 Oct 29;74(Pt 11):1063–77. doi: 10.1107/S2059798318012913 (PMC6213575; doi:10.1107/S2059798318012913)
Supplement: Supplementary file 2 [file d-74-01063-sup2.gz › results_ONIOM/1UNL-H.cif]

# Generated by MOE 2016.08 on 2017-01-22 12:49.22
# Structure optimized with MOE using MMFF94x forcefield to determine
# ideal geometry (Gas Phase with Electrostatics disabled).
data_comp_list
_chem_comp.id	RRC
_chem_comp.three_letter_code	RRC
_chem_comp.name	RRC.A
_chem_comp.group	non-polymer
_chem_comp.number_atoms_all	52
_chem_comp.number_atoms_nh	26
_chem_comp.desc_level	?
#
data_comp_RRC
#
loop_
_chem_comp_atom.comp_id
_chem_comp_atom.atom_id
_chem_comp_atom.type_symbol
_chem_comp_atom.type_energy
_chem_comp_atom.partial_charge
_chem_comp_atom.x
_chem_comp_atom.y
_chem_comp_atom.z
RRC	OAP	O	OH1	0	57.5260	30.7120	29.6960	
RRC	CAQ	C	CH2	0	58.5430	30.4700	30.6370	
RRC	CAR	C	CH1	0	59.7790	30.0060	29.8600	
RRC	CAK	C	CH2	0	60.9360	29.9110	30.8560	
RRC	CAI	C	CH3	0	61.5400	28.5300	31.0020	
RRC	NAS	N	N	0	59.3650	28.7200	29.3170	
RRC	CAT	C	CR6	0	59.1540	28.4240	28.0090	
RRC	NAU	N	NR16	0	58.7540	27.1700	27.6870	
RRC	CAV	C	CR56	0	58.5380	26.8490	26.4000	
RRC	NAW	N	NR5	0	58.1300	25.6970	25.9200	
RRC	CAZ	C	CH1	0	57.8910	24.6280	26.9030	
RRC	CAY	C	CH3	0	56.3900	24.3410	26.8940	
RRC	CBA	C	CH3	0	58.8760	23.5100	26.6870	
RRC	CAX	C	CR15	0	58.0350	25.8320	24.5670	
RRC	CAN	C	CR56	0	58.7260	27.7150	25.3830	
RRC	NAO	N	NPB	0	58.4500	27.0880	24.1650	
RRC	NAL	N	NR16	0	59.3420	29.3060	27.0100	
RRC	CAM	C	CR6	0	59.1360	28.9930	25.7240	
RRC	NAJ	N	NH1	0	59.2820	29.8860	24.7360	
RRC	CAD	C	CH2	0	59.3710	31.3210	24.9960	
RRC	CAE	C	CR6	0	60.7840	31.8420	25.1170	
RRC	CAG	C	CR16	0	61.1160	32.7270	26.1490	
RRC	CAH	C	CR16	0	62.4230	33.2180	26.2560	
RRC	CAF	C	CR16	0	63.3890	32.8540	25.3140	
RRC	CAC	C	CR16	0	63.0520	31.9900	24.2700	
RRC	CAB	C	CR16	0	61.7520	31.4840	24.1730	
RRC	HAP	H	HOH1	0	56.7480	31.0030	30.1780	
RRC	HAQ1	H	HCH2	0	58.2280	29.6950	31.3360	
RRC	HAQ2	H	HCH2	0	58.7690	31.3840	31.1860	
RRC	HAR	H	HCH1	0	60.1210	30.6610	29.0590	
RRC	HAK1	H	HCH2	0	60.5680	30.2250	31.8330	
RRC	HAK2	H	HCH2	0	61.7220	30.5910	30.5280	
RRC	HAI1	H	HCH3	0	60.7710	27.8300	31.3300	
RRC	HAI2	H	HCH3	0	62.3420	28.5600	31.7390	
RRC	HAI3	H	HCH3	0	61.9410	28.2050	30.0420	
RRC	HAU	H	HNH1	0	58.6190	26.4790	28.4110	
RRC	HAY1	H	HCH3	0	55.8420	25.2670	27.0660	
RRC	HAY2	H	HCH3	0	56.1520	23.6260	27.6820	
RRC	HAY3	H	HCH3	0	56.1060	23.9240	25.9280	
RRC	HBA1	H	HCH3	0	59.8900	23.9070	26.7280	
RRC	HBA2	H	HCH3	0	58.7020	23.0560	25.7110	
RRC	HBA3	H	HCH3	0	58.7490	22.7580	27.4660	
RRC	HAX	H	HCR5	0	57.6830	25.0610	23.8980	
RRC	HAL	H	HNH1	0	59.6500	30.2400	27.2390	
RRC	HAJ	H	HNH1	0	59.3320	29.5570	23.7820	
RRC	HAD1	H	HCH2	0	58.8480	31.5330	25.9280	
RRC	HAD2	H	HCH2	0	58.8810	31.8480	24.1770	
RRC	HAG	H	HCR6	0	60.3650	33.0310	26.8630	
RRC	HAH	H	HCR6	0	62.6850	33.8800	27.0680	
RRC	HAF	H	HCR6	0	64.3940	33.2400	25.3930	
RRC	HAC	H	HCR6	0	63.7950	31.7130	23.5370	
RRC	HAB	H	HCR6	0	61.4940	30.8140	23.3660	
#
#
loop_
_chem_comp_tree.comp_id
_chem_comp_tree.atom_id
_chem_comp_tree.atom_back
_chem_comp_tree.atom_forward
_chem_comp_tree.connect_type
RRC	OAP	?	HAP	START	
RRC	HAP	OAP	?	?	
RRC	CAQ	OAP	HAQ1	?	
RRC	HAQ1	CAQ	?	?	
RRC	HAQ2	CAQ	?	?	
RRC	CAR	CAQ	HAR	?	
RRC	HAR	CAR	?	?	
RRC	CAK	CAR	HAK1	?	
RRC	HAK1	CAK	?	?	
RRC	HAK2	CAK	?	?	
RRC	CAI	CAK	HAI1	?	
RRC	HAI1	CAI	?	?	
RRC	HAI2	CAI	?	?	
RRC	HAI3	CAI	?	?	
RRC	NAS	CAR	CAT	?	
RRC	CAT	NAS	NAL	?	
RRC	NAL	CAT	HAL	?	
RRC	HAL	NAL	?	?	
RRC	CAM	NAL	CAN	?	
RRC	CAN	CAM	CAV	?	
RRC	CAV	CAN	NAW	?	
RRC	NAW	CAV	CAZ	?	
RRC	CAZ	NAW	CAY	?	
RRC	CAY	CAZ	HAY1	?	
RRC	HAY1	CAY	?	?	
RRC	HAY2	CAY	?	?	
RRC	HAY3	CAY	?	?	
RRC	CBA	CAZ	HBA1	?	
RRC	HBA1	CBA	?	?	
RRC	HBA2	CBA	?	?	
RRC	HBA3	CBA	?	?	
RRC	CAX	NAW	HAX	?	
RRC	HAX	CAX	?	?	
RRC	NAO	CAX	?	?	
RRC	NAU	CAV	HAU	?	
RRC	HAU	NAU	?	?	
RRC	NAJ	CAM	HAJ	?	
RRC	HAJ	NAJ	?	?	
RRC	CAD	NAJ	HAD1	?	
RRC	HAD1	CAD	?	?	
RRC	HAD2	CAD	?	?	
RRC	CAE	CAD	CAG	?	
RRC	CAG	CAE	HAG	?	
RRC	HAG	CAG	?	?	
RRC	CAH	CAG	HAH	?	
RRC	HAH	CAH	?	?	
RRC	CAF	CAH	HAF	?	
RRC	HAF	CAF	?	?	
RRC	CAC	CAF	HAC	?	
RRC	HAC	CAC	?	?	
RRC	CAB	CAC	HAB	?	
RRC	HAB	CAB	?	END	
RRC	CAT	NAU	?	ADD	
RRC	CAN	NAO	?	ADD	
RRC	CAE	CAB	?	ADD	
#
#
loop_
_chem_comp_bond.comp_id
_chem_comp_bond.atom_id_1
_chem_comp_bond.atom_id_2
_chem_comp_bond.type
_chem_comp_bond.value_dist
_chem_comp_bond.value_dist_esd
RRC	HAP	OAP	single	0.972	0.020	
RRC	CAQ	OAP	single	1.422	0.020	
RRC	HAQ1	CAQ	single	1.095	0.020	
RRC	HAQ2	CAQ	single	1.095	0.020	
RRC	CAR	CAQ	single	1.531	0.020	
RRC	HAR	CAR	single	1.096	0.020	
RRC	CAK	CAR	single	1.538	0.020	
RRC	HAK1	CAK	single	1.097	0.020	
RRC	HAK2	CAK	single	1.097	0.020	
RRC	CAI	CAK	single	1.524	0.020	
RRC	HAI1	CAI	single	1.094	0.020	
RRC	HAI2	CAI	single	1.095	0.020	
RRC	HAI3	CAI	single	1.095	0.020	
RRC	NAS	CAR	single	1.468	0.020	
RRC	CAT	NAS	double	1.288	0.020	
RRC	NAL	CAT	single	1.389	0.020	
RRC	HAL	NAL	single	1.013	0.020	
RRC	CAM	NAL	single	1.400	0.020	
RRC	CAN	CAM	double	1.348	0.020	
RRC	CAV	CAN	single	1.453	0.020	
RRC	NAW	CAV	single	1.323	0.020	
RRC	CAZ	NAW	single	1.453	0.020	
RRC	CAY	CAZ	single	1.515	0.020	
RRC	HAY1	CAY	single	1.095	0.020	
RRC	HAY2	CAY	single	1.095	0.020	
RRC	HAY3	CAY	single	1.094	0.020	
RRC	CBA	CAZ	single	1.515	0.020	
RRC	HBA1	CBA	single	1.095	0.020	
RRC	HBA2	CBA	single	1.094	0.020	
RRC	HBA3	CBA	single	1.095	0.020	
RRC	CAX	NAW	single	1.431	0.020	
RRC	HAX	CAX	single	1.099	0.020	
RRC	NAO	CAX	double	1.296	0.020	
RRC	NAU	CAV	double	1.326	0.020	
RRC	HAU	NAU	single	1.016	0.020	
RRC	NAJ	CAM	single	1.388	0.020	
RRC	HAJ	NAJ	single	1.016	0.020	
RRC	CAD	NAJ	single	1.449	0.020	
RRC	HAD1	CAD	single	1.097	0.020	
RRC	HAD2	CAD	single	1.097	0.020	
RRC	CAE	CAD	single	1.507	0.020	
RRC	CAG	CAE	aromatic	1.402	0.020	
RRC	HAG	CAG	single	1.087	0.020	
RRC	CAH	CAG	aromatic	1.396	0.020	
RRC	HAH	CAH	single	1.086	0.020	
RRC	CAF	CAH	aromatic	1.393	0.020	
RRC	HAF	CAF	single	1.086	0.020	
RRC	CAC	CAF	aromatic	1.393	0.020	
RRC	HAC	CAC	single	1.086	0.020	
RRC	CAB	CAC	aromatic	1.396	0.020	
RRC	HAB	CAB	single	1.087	0.020	
RRC	CAT	NAU	single	1.456	0.020	
RRC	CAN	NAO	single	1.388	0.020	
RRC	CAE	CAB	aromatic	1.402	0.020	
#
#
loop_
_chem_comp_angle.comp_id
_chem_comp_angle.atom_id_1
_chem_comp_angle.atom_id_2
_chem_comp_angle.atom_id_3
_chem_comp_angle.value_angle
_chem_comp_angle.value_angle_esd
RRC	CAQ	OAP	HAP	107.06	3.000	
RRC	HAQ1	CAQ	HAQ2	108.80	3.000	
RRC	CAR	CAQ	HAQ1	111.46	3.000	
RRC	CAR	CAQ	HAQ2	110.71	3.000	
RRC	OAP	CAQ	HAQ1	108.51	3.000	
RRC	OAP	CAQ	HAQ2	107.57	3.000	
RRC	OAP	CAQ	CAR	109.68	3.000	
RRC	CAK	CAR	HAR	108.31	3.000	
RRC	CAK	CAR	NAS	107.68	3.000	
RRC	CAQ	CAR	HAR	109.86	3.000	
RRC	CAQ	CAR	CAK	110.06	3.000	
RRC	CAQ	CAR	NAS	108.69	3.000	
RRC	NAS	CAR	HAR	112.21	3.000	
RRC	HAK1	CAK	HAK2	107.11	3.000	
RRC	CAI	CAK	HAK1	109.00	3.000	
RRC	CAI	CAK	HAK2	108.29	3.000	
RRC	CAR	CAK	HAK1	110.34	3.000	
RRC	CAR	CAK	HAK2	109.55	3.000	
RRC	CAR	CAK	CAI	112.39	3.000	
RRC	HAI1	CAI	HAI2	107.83	3.000	
RRC	HAI1	CAI	HAI3	108.35	3.000	
RRC	HAI2	CAI	HAI3	108.03	3.000	
RRC	CAK	CAI	HAI1	111.46	3.000	
RRC	CAK	CAI	HAI2	110.10	3.000	
RRC	CAK	CAI	HAI3	110.95	3.000	
RRC	CAR	NAS	CAT	119.69	3.000	
RRC	NAS	CAT	NAL	130.11	3.000	
RRC	NAS	CAT	NAU	116.08	3.000	
RRC	NAU	CAT	NAL	113.81	3.000	
RRC	CAV	NAU	HAU	117.73	3.000	
RRC	CAT	NAU	HAU	120.50	3.000	
RRC	CAT	NAU	CAV	121.77	3.000	
RRC	NAW	CAV	CAN	106.01	3.000	
RRC	NAU	CAV	CAN	120.44	3.000	
RRC	NAU	CAV	NAW	133.55	3.000	
RRC	CAZ	NAW	CAX	127.33	3.000	
RRC	CAV	NAW	CAZ	126.36	3.000	
RRC	CAV	NAW	CAX	106.30	3.000	
RRC	CAY	CAZ	CBA	113.62	3.000	
RRC	NAW	CAZ	CAY	110.62	3.000	
RRC	NAW	CAZ	CBA	110.62	3.000	
RRC	HAY1	CAY	HAY2	107.30	3.000	
RRC	HAY1	CAY	HAY3	108.05	3.000	
RRC	HAY2	CAY	HAY3	108.58	3.000	
RRC	CAZ	CAY	HAY1	110.34	3.000	
RRC	CAZ	CAY	HAY2	110.53	3.000	
RRC	CAZ	CAY	HAY3	111.89	3.000	
RRC	HBA1	CBA	HBA2	108.05	3.000	
RRC	HBA1	CBA	HBA3	107.30	3.000	
RRC	HBA2	CBA	HBA3	108.59	3.000	
RRC	CAZ	CBA	HBA1	110.34	3.000	
RRC	CAZ	CBA	HBA2	111.89	3.000	
RRC	CAZ	CBA	HBA3	110.53	3.000	
RRC	NAO	CAX	HAX	127.74	3.000	
RRC	NAW	CAX	HAX	118.79	3.000	
RRC	NAW	CAX	NAO	113.47	3.000	
RRC	CAV	CAN	CAM	120.97	3.000	
RRC	CAV	CAN	NAO	109.50	3.000	
RRC	NAO	CAN	CAM	129.53	3.000	
RRC	CAX	NAO	CAN	104.72	3.000	
RRC	CAM	NAL	HAL	114.05	3.000	
RRC	CAT	NAL	HAL	119.35	3.000	
RRC	CAT	NAL	CAM	126.60	3.000	
RRC	CAN	CAM	NAJ	120.25	3.000	
RRC	CAN	CAM	NAL	116.40	3.000	
RRC	NAL	CAM	NAJ	123.35	3.000	
RRC	CAD	NAJ	HAJ	116.79	3.000	
RRC	CAM	NAJ	HAJ	115.67	3.000	
RRC	CAM	NAJ	CAD	127.54	3.000	
RRC	HAD1	CAD	HAD2	105.83	3.000	
RRC	CAE	CAD	HAD1	111.35	3.000	
RRC	CAE	CAD	HAD2	108.47	3.000	
RRC	NAJ	CAD	HAD1	110.41	3.000	
RRC	NAJ	CAD	HAD2	109.09	3.000	
RRC	NAJ	CAD	CAE	111.49	3.000	
RRC	CAG	CAE	CAB	118.93	3.000	
RRC	CAD	CAE	CAG	120.58	3.000	
RRC	CAD	CAE	CAB	120.49	3.000	
RRC	CAH	CAG	HAG	119.03	3.000	
RRC	CAE	CAG	HAG	120.47	3.000	
RRC	CAE	CAG	CAH	120.50	3.000	
RRC	CAF	CAH	HAH	120.00	3.000	
RRC	CAG	CAH	HAH	119.93	3.000	
RRC	CAG	CAH	CAF	120.08	3.000	
RRC	CAH	CAF	HAF	120.03	3.000	
RRC	CAH	CAF	CAC	119.94	3.000	
RRC	CAC	CAF	HAF	120.03	3.000	
RRC	CAF	CAC	HAC	119.99	3.000	
RRC	CAF	CAC	CAB	120.07	3.000	
RRC	CAB	CAC	HAC	119.94	3.000	
RRC	CAC	CAB	HAB	119.19	3.000	
RRC	CAE	CAB	HAB	120.32	3.000	
RRC	CAE	CAB	CAC	120.49	3.000	
#
#
loop_
_chem_comp_tor.comp_id
_chem_comp_tor.id
_chem_comp_tor.atom_id_1
_chem_comp_tor.atom_id_2
_chem_comp_tor.atom_id_3
_chem_comp_tor.atom_id_4
_chem_comp_tor.value_angle
_chem_comp_tor.value_angle_esd
_chem_comp_tor.period
RRC	Var_1	OAP	CAQ	CAR	HAR	50.05	0.0	0	
RRC	Var_2	CAK	CAR	NAS	CAT	-144.87	0.0	0	
RRC	Var_3	CAQ	CAR	CAK	HAK1	63.73	0.0	0	
RRC	Var_4	CAR	CAK	CAI	HAI1	-62.90	0.0	0	
RRC	Var_5	CAR	NAS	CAT	NAL	-1.34	0.0	0	
RRC	CONST_1	NAS	CAT	NAL	HAL	-1.66	20.0	3	
RRC	CONST_2	NAS	CAT	NAU	HAU	0.42	20.0	1	
RRC	CONST_3	CAT	NAU	CAV	CAN	-0.04	20.0	1	
RRC	CONST_4	NAW	CAV	CAN	CAM	179.86	20.0	1	
RRC	CONST_5	NAU	CAV	NAW	CAZ	0.10	20.0	3	
RRC	CONST_6	CAZ	NAW	CAX	HAX	0.11	20.0	3	
RRC	Var_6	CAV	NAW	CAZ	CAY	116.79	0.0	0	
RRC	Var_7	CAY	CAZ	CBA	HBA1	-179.26	0.0	0	
RRC	Var_8	NAW	CAZ	CAY	HAY1	-55.62	0.0	0	
RRC	CONST_7	NAW	CAX	NAO	CAN	-0.06	20.0	1	
RRC	CONST_8	CAV	CAN	CAM	NAJ	179.72	20.0	1	
RRC	CONST_9	CAX	NAO	CAN	CAM	-179.88	20.0	1	
RRC	CONST_10	CAT	NAL	CAM	NAJ	-178.81	20.0	3	
RRC	Var_9	CAN	CAM	NAJ	HAJ	0.50	0.0	0	
RRC	Var_10	CAM	NAJ	CAD	HAD1	-47.25	0.0	0	
RRC	Var_11	NAJ	CAD	CAE	CAG	-114.33	0.0	0	
RRC	CONST_11	CAG	CAE	CAB	HAB	-179.78	20.0	1	
RRC	CONST_12	CAD	CAE	CAG	HAG	-0.37	20.0	1	
RRC	CONST_13	CAE	CAG	CAH	HAH	-179.79	20.0	1	
RRC	CONST_14	CAG	CAH	CAF	HAF	179.98	20.0	1	
RRC	CONST_15	CAH	CAF	CAC	HAC	179.92	20.0	1	
RRC	CONST_16	CAF	CAC	CAB	HAB	-179.97	20.0	1	
#
_chem_comp_chir.comp_id	RRC
_chem_comp_chir.id	chir_1
_chem_comp_chir.atom_id_centre	CAR
_chem_comp_chir.atom_id_1	CAK
_chem_comp_chir.atom_id_2	CAQ
_chem_comp_chir.atom_id_3	NAS
_chem_comp_chir.volume_sign	positive
#
loop_
_chem_comp_plane_atom.comp_id
_chem_comp_plane_atom.plane_id
_chem_comp_plane_atom.atom_id
_chem_comp_plane_atom.dist_esd
RRC	plan-1	NAS	0.020	
RRC	plan-1	CAT	0.020	
RRC	plan-1	NAU	0.020	
RRC	plan-1	NAL	0.020	
RRC	plan-2	CAD	0.020	
RRC	plan-2	CAE	0.020	
RRC	plan-2	CAG	0.020	
RRC	plan-2	CAH	0.020	
RRC	plan-2	CAF	0.020	
RRC	plan-2	CAC	0.020	
RRC	plan-2	CAB	0.020	
RRC	plan-3	CAT	0.020	
RRC	plan-3	NAU	0.020	
RRC	plan-3	CAV	0.020	
RRC	plan-3	NAW	0.020	
RRC	plan-3	CAZ	0.020	
RRC	plan-3	CAX	0.020	
RRC	plan-3	CAN	0.020	
RRC	plan-3	NAO	0.020	
RRC	plan-3	NAL	0.020	
RRC	plan-3	CAM	0.020	
RRC	plan-3	NAJ	0.020	
RRC	plan-3	CAD	0.020	
#
