# Supplementary material for: High-throughput quantum-mechanics/molecular-mechanics (ONIOM) macromolecular crystallographic refinement with PHENIX/DivCon: the impact of mixed Hamiltonian methods on ligand and protein structure
Source: Acta Crystallogr D Struct Biol. 2018 Oct 29;74(Pt 11):1063–77. doi: 10.1107/S2059798318012913 (PMC6213575; doi:10.1107/S2059798318012913)
Supplement: Supplementary file 2 [file d-74-01063-sup2.gz › results_ONIOM/1UOU-H_refine_001.pdb]

REMARK Date 2017-01-11 Time 15:30:23 EST -0500 (1484166623.78 s)
REMARK PHENIX refinement
REMARK 
REMARK ****************** INPUT FILES AND LABELS ******************************
REMARK Reflections:
REMARK   file name      : 1UOU.sf
REMARK   labels         : ['r1uousf,wavelength_id=1,_refln.F_meas_au,_refln.F_meas_sigma_au']
REMARK R-free flags:
REMARK   file name      : 1UOU.sf
REMARK   label          : r1uousf,wavelength_id=1,_refln.status
REMARK   test_flag_value: 0
REMARK Model file name(s): 
REMARK   /scratch/oleg/2711284.gondor.quantumbioinc.com/1UOU-H.pdb
REMARK 
REMARK ******************** REFINEMENT SUMMARY: QUICK FACTS *******************
REMARK Start: r_work = 0.1922 r_free = 0.2531 bonds = 0.017 angles = 1.691
REMARK Final: r_work = 0.1702 r_free = 0.2423 bonds = 0.013 angles = 2.054
REMARK ************************************************************************
REMARK 
REMARK ****************** REFINEMENT STATISTICS STEP BY STEP ******************
REMARK leading digit, like 1_, means number of macro-cycle                     
REMARK 0    : statistics at the very beginning when nothing is done yet        
REMARK 1_bss: bulk solvent correction and/or (anisotropic) scaling             
REMARK 1_xyz: refinement of coordinates                                        
REMARK 1_adp: refinement of ADPs (Atomic Displacement Parameters)              
REMARK 1_occ: refinement of occupancies                                        
REMARK ------------------------------------------------------------------------
REMARK  stage       r-work r-free bonds angles b_min b_max b_ave n_water shift
REMARK       0    : 0.2951 0.3378 0.017  1.69   7.6  58.3  24.2 225      0.000
REMARK       1_bss: 0.1922 0.2531 0.017  1.69  21.2  71.9  37.7 225      0.000
REMARK 1_settarget: 0.1922 0.2531 0.017  1.69  21.2  71.9  37.7 225      0.000
REMARK       1_nqh: 0.1922 0.2529 0.017  1.69  21.2  71.9  37.7 225      0.005
REMARK    1_weight: 0.1922 0.2529 0.017  1.69  21.2  71.9  37.7 225      0.005
REMARK    1_checkH: 0.1918 0.2522 0.017  1.69  21.2  71.9  37.7 225      0.511
REMARK    1_xyzrec: 0.1895 0.2576 0.014  2.09  21.2  71.9  37.7 225      0.626
REMARK    1_checkH: 0.1895 0.2577 0.014  2.09  21.2  71.9  37.7 225      0.627
REMARK       1_adp: 0.1711 0.2535 0.014  2.09  20.2  73.1  39.1 225      0.627
REMARK   1_regHadp: 0.1703 0.2534 0.014  2.09  20.2  73.1  39.1 225      0.627
REMARK       1_occ: 0.1699 0.2530 0.014  2.09  20.2  73.1  39.1 225      0.627
REMARK       2_bss: 0.1701 0.2540 0.014  2.09  20.2  73.1  39.1 225      0.627
REMARK 2_settarget: 0.1701 0.2540 0.014  2.09  20.2  73.1  39.1 225      0.627
REMARK 2_updatecdl: 0.1701 0.2540 0.014  2.09  20.2  73.1  39.1 225      0.627
REMARK       2_nqh: 0.1701 0.2540 0.014  2.09  20.2  73.1  39.1 225      0.627
REMARK    2_weight: 0.1701 0.2540 0.014  2.09  20.2  73.1  39.1 225      0.627
REMARK    2_checkH: 0.1701 0.2540 0.014  2.09  20.2  73.1  39.1 225      0.627
REMARK    2_xyzrec: 0.1706 0.2495 0.013  2.00  20.2  73.1  39.1 225      0.633
REMARK    2_checkH: 0.1706 0.2496 0.013  2.00  20.2  73.1  39.1 225      0.632
REMARK       2_adp: 0.1729 0.2449 0.013  2.00  21.0  92.3  41.4 225      0.632
REMARK   2_regHadp: 0.1734 0.2441 0.013  2.00  21.0  92.3  41.4 225      0.632
REMARK       2_occ: 0.1736 0.2442 0.013  2.00  21.0  92.3  41.4 225      0.632
REMARK       3_bss: 0.1725 0.2438 0.013  2.00  19.0  90.3  39.4 225      0.632
REMARK 3_settarget: 0.1725 0.2438 0.013  2.00  19.0  90.3  39.4 225      0.632
REMARK 3_updatecdl: 0.1725 0.2438 0.013  2.00  19.0  90.3  39.4 225      0.632
REMARK       3_nqh: 0.1725 0.2438 0.013  2.00  19.0  90.3  39.4 225      0.632
REMARK    3_weight: 0.1725 0.2438 0.013  2.00  19.0  90.3  39.4 225      0.632
REMARK    3_checkH: 0.1725 0.2436 0.013  2.00  19.0  90.3  39.4 225      0.632
REMARK    3_xyzrec: 0.1703 0.2424 0.013  2.05  19.0  90.3  39.4 225      0.647
REMARK    3_checkH: 0.1703 0.2425 0.013  2.05  19.0  90.3  39.4 225      0.647
REMARK       3_adp: 0.1707 0.2419 0.013  2.05  20.6  98.5  41.0 225      0.647
REMARK   3_regHadp: 0.1708 0.2418 0.013  2.05  20.6  98.5  41.0 225      0.647
REMARK       3_occ: 0.1708 0.2418 0.013  2.05  20.6  98.5  41.0 225      0.647
REMARK         end: 0.1702 0.2423 0.013  2.05  18.9  96.8  39.4 225      0.647
REMARK ------------------------------------------------------------------------
REMARK MODEL CONTENT.
REMARK  ELEMENT        ATOM RECORD COUNT   OCCUPANCY SUM
REMARK        C                     2009         2006.43
REMARK       Cl                        1            1.00
REMARK        H                     3463         3458.81
REMARK        O                      625          624.41
REMARK        N                      584          582.00
REMARK        S                       16           16.00
REMARK      O1-                       44           44.00
REMARK    TOTAL                     6742         6732.65
REMARK -----------------------------------------------------------------------
REMARK r_free_flags.md5.hexdigest 029a577fc46a72e54f97238a2884def9
REMARK 
REMARK IF THIS FILE IS FOR PDB DEPOSITION: REMOVE ALL FROM THIS LINE UP.
REMARK   3
REMARK   3 REFINEMENT.
REMARK   3   PROGRAM     : PHENIX (1.11.1_2575: ???)
REMARK   3   AUTHORS     : Adams,Afonine,Bunkoczi,Burnley,Chen,Dar,Davis,
REMARK   3               : Draizen,Echols,Gildea,Gros,Grosse-Kunstleve,Headd,
REMARK   3               : Hintze,Hung,Ioerger,Liebschner,McCoy,McKee,Moriarty,
REMARK   3               : Oeffner,Poon,Read,Richardson,Richardson,Sacchettini,
REMARK   3               : Sauter,Sobolev,Storoni,Terwilliger,Williams,Zwart
REMARK   3
REMARK   3  REFINEMENT TARGET : ML
REMARK   3  
REMARK   3  DATA USED IN REFINEMENT.
REMARK   3   RESOLUTION RANGE HIGH (ANGSTROMS) : 2.108   
REMARK   3   RESOLUTION RANGE LOW  (ANGSTROMS) : 34.884  
REMARK   3   MIN(FOBS/SIGMA_FOBS)              : 1.36  
REMARK   3   COMPLETENESS FOR RANGE        (%) : 64.34 
REMARK   3   NUMBER OF REFLECTIONS             : 15813     
REMARK   3   NUMBER OF REFLECTIONS (NON-ANOMALOUS) : 15813     
REMARK   3  
REMARK   3  FIT TO DATA USED IN REFINEMENT.
REMARK   3   R VALUE     (WORKING + TEST SET) : 0.1742
REMARK   3   R VALUE            (WORKING SET) : 0.1702
REMARK   3   FREE R VALUE                     : 0.2423
REMARK   3   FREE R VALUE TEST SET SIZE   (%) : 5.41  
REMARK   3   FREE R VALUE TEST SET COUNT      : 855       
REMARK   3  
REMARK   3  FIT TO DATA USED IN REFINEMENT (IN BINS).
REMARK   3   BIN  RESOLUTION RANGE  COMPL.    NWORK NFREE   RWORK  RFREE  CCWORK CCFREE
REMARK   3     1 34.8886 -  3.8292    0.89     3525   215  0.1363 0.2001   0.957  0.902
REMARK   3     2  3.8292 -  3.0399    0.92     3544   202  0.1712 0.2614   0.935  0.845
REMARK   3     3  3.0399 -  2.6558    0.91     3513   188  0.2135 0.2789   0.900  0.798
REMARK   3     4  2.6558 -  2.4130    0.64     2454   135  0.2268 0.3204   0.870  0.728
REMARK   3     5  2.4130 -  2.2401    0.36     1370    90  0.2425 0.2918   0.874  0.779
REMARK   3     6  2.2401 -  2.1081    0.14      552    25  0.2635 0.3731   0.842  0.647
REMARK   3  
REMARK   3  BULK SOLVENT MODELLING.
REMARK   3   METHOD USED        : FLAT BULK SOLVENT MODEL
REMARK   3   SOLVENT RADIUS     : 1.11    
REMARK   3   SHRINKAGE RADIUS   : 0.90    
REMARK   3   GRID STEP FACTOR   : 4.00    
REMARK   3  
REMARK   3  ERROR ESTIMATES.
REMARK   3   COORDINATE ERROR (MAXIMUM-LIKELIHOOD BASED)     : 0.27    
REMARK   3   PHASE ERROR (DEGREES, MAXIMUM-LIKELIHOOD BASED) : 32.85   
REMARK   3  
REMARK   3  STRUCTURE FACTORS CALCULATION ALGORITHM : FFT
REMARK   3  
REMARK   3  RESTRAINTS LIBRARY
REMARK   3    GEOSTD + MON.LIB. + CDL v1.2
REMARK   3  
REMARK   3  DEVIATIONS FROM IDEAL VALUES.
REMARK   3                 RMSD     MAX  COUNT
REMARK   3   BOND      :  0.013   0.084   3249
REMARK   3   ANGLE     :  2.054  10.492   4410
REMARK   3   CHIRALITY :  0.110   0.469    522
REMARK   3   PLANARITY :  0.021   0.237    581
REMARK   3   DIHEDRAL  : 23.028 179.504   1978
REMARK   3   MIN NONBONDED DISTANCE : 2.353 
REMARK   3  
REMARK   3  MOLPROBITY STATISTICS.
REMARK   3   ALL-ATOM CLASHSCORE : 1.85
REMARK   3   RAMACHANDRAN PLOT:
REMARK   3     OUTLIERS : 0.00  %
REMARK   3     ALLOWED  : 2.31  %
REMARK   3     FAVORED  : 97.69 %
REMARK   3   ROTAMER OUTLIERS : 4.92 %
REMARK   3   CBETA DEVIATIONS : 0
REMARK   3   PEPTIDE PLANE:
REMARK   3     CIS-PROLINE     : 0
REMARK   3     CIS-GENERAL     : 0
REMARK   3     TWISTED PROLINE : 0
REMARK   3     TWISTED GENERAL : 0
REMARK   3  
REMARK   3  ATOMIC DISPLACEMENT PARAMETERS.
REMARK   3   WILSON B : 37.50
REMARK   3   RMS(B_ISO_OR_EQUIVALENT_BONDED) : 5.50
REMARK   3   ATOMS          NUMBER OF ATOMS
REMARK   3                    ISO.  ANISO. 
REMARK   3    ALL         :   6742       0
REMARK   3    ALL (NO H)  :   3279       0
REMARK   3    SOLVENT     :     75       0
REMARK   3    NON-SOLVENT :   3204       0
REMARK   3    HYDROGENS   :   3463       0
REMARK   3
REMARK   3
REMARK   3   OTHER REFINEMENT REMARKS:
REMARK   3   XRAY REFINEMENT USING QUANTUM MECHANICAL FUNCTIONAL
REMARK   3   PROGRAM      :QuantumBio DivCon 6 build-7.1.1-b4015.17
REMARK   3   AUTHORS      :BORBULEVYCH O.Y., PLUMLEY J., 
REMARK   3                :MARTIN, R.I., WESTERHOFF L.M. 
REMARK   3
REMARK   3   REFERENCE     :BORBULEVYCH O.Y., PLUMLEY J.A.,
REMARK   3                 :MARTIN, R.I., MERZ, K.M.,  WESTERHOFF L.M.
REMARK   3                 :ACTA CRYSTLLOGRAPHICA SECTION D, 2014, 
REMARK   3                 :V. D70, pp. 1233-1247
REMARK   3   QM METHOD(HAMILTONIAN): PM6 AMBERFF14
REMARK   3   REGION QM REFINEMENT: 
REMARK   3      MAIN/BUFFER QM REGION RADII (A): 3.0 / 0.0
REMARK   3      LIGAND / STRAIN ENERGY: CMU_A_1481 / 4.73 KCAL/MOLE
REMARK   3
HELIX    1   1 LEU A   36  ARG A   44  1               Generated by MOE    9
HELIX    2   2 GLU A   51  ASN A   63  1               Generated by MOE   13
HELIX    3   3 GLY A   68  ARG A   81  1               Generated by MOE   14
HELIX    4   4 LEU A   85  ALA A   96  1               Generated by MOE   12
HELIX    5   5 GLU A  106  GLN A  111  5               Generated by MOE    6
HELIX    6   6 VAL A  125  ALA A  134  1               Generated by MOE   10
HELIX    7   7 THR A  154  LEU A  158  1               Generated by MOE    5
HELIX    8   8 PRO A  170  ALA A  180  1               Generated by MOE   11
HELIX    9   9 PRO A  193  VAL A  204  1               Generated by MOE   12
HELIX   10  10 LEU A  211  VAL A  224  1               Generated by MOE   14
HELIX   11  11 GLN A  245  SER A  261  1               Generated by MOE   17
HELIX   12  12 ALA A  284  MET A  294  1               Generated by MOE   11
HELIX   13  13 PRO A  300  SER A  317  1               Generated by MOE   18
HELIX   14  14 GLN A  323  ASP A  335  1               Generated by MOE   13
HELIX   15  15 SER A  338  ALA A  349  1               Generated by MOE   12
HELIX   16  16 PRO A  354  SER A  362  1               Generated by MOE    9
HELIX   17  17 PRO A  365  LEU A  371  1               Generated by MOE    7
HELIX   18  18 ALA A  394  GLY A  405  1               Generated by MOE   12
HELIX   19  19 GLY A  449  ALA A  458  1               Generated by MOE   10
SHEET    1       VAL A 113  SER A 117                  Generated by MOE
SHEET    2       VAL A 140  ILE A 143                  Generated by MOE
SHEET    3       CYS A 182  VAL A 185                  Generated by MOE
SHEET    4       ALA A 229  PHE A 236                  Generated by MOE
SHEET    5       VAL A 266  ALA A 272                  Generated by MOE
SHEET    6       CYS A 280  VAL A 281                  Generated by MOE
SHEET    7       GLU A 377  LEU A 382                  Generated by MOE
SHEET    8       GLY A 387  VAL A 392                  Generated by MOE
SHEET    9       GLY A 420  LEU A 423                  Generated by MOE
SHEET   10       ARG A 430  LEU A 431                  Generated by MOE
SHEET   11       PRO A 436  ARG A 442                  Generated by MOE
SHEET   12       LEU A 459  SER A 462                  Generated by MOE
SHEET   13       GLU A 475  VAL A 477                  Generated by MOE
CRYST1   69.990   66.090   96.870  90.00 106.54  90.00 C 1 2 1
SCALE1      0.014288  0.000000  0.004243        0.00000
SCALE2      0.000000  0.015131  0.000000        0.00000
SCALE3      0.000000  0.000000  0.010769        0.00000
ATOM      1  N   PRO A  33       4.013  -0.795  60.497  1.00 59.23           N
ATOM      2  CA  PRO A  33       3.044  -0.944  59.379  1.00 68.26           C
ATOM      3  C   PRO A  33       1.631  -0.460  59.773  1.00 73.98           C
ATOM      4  O   PRO A  33       1.090  -0.892  60.800  1.00 65.39           O
ATOM      5  CB  PRO A  33       2.996  -2.400  58.876  1.00 59.24           C
ATOM      6  H1  PRO A  33       4.931  -1.113  60.217  1.00 71.41           H
ATOM      7  H2  PRO A  33       3.703  -1.324  61.303  1.00 71.41           H
ATOM      8  HA  PRO A  33       3.386  -0.325  58.548  1.00 82.25           H
ATOM      9  HB1 PRO A  33       3.996  -2.736  58.599  1.00 71.42           H
ATOM     10  HB3 PRO A  33       2.345  -2.469  58.002  1.00 71.42           H
ATOM     11  N   LYS A  34       1.037   0.422  58.939  1.00 68.72           N
ATOM     12  CA  LYS A  34      -0.358   0.861  59.095  1.00 56.85           C
ATOM     13  C   LYS A  34      -1.300  -0.100  58.369  1.00 61.93           C
ATOM     14  O   LYS A  34      -0.971  -0.662  57.321  1.00 53.00           O
ATOM     15  CB  LYS A  34      -0.619   2.278  58.562  1.00 54.33           C
ATOM     16  CG  LYS A  34       0.444   3.335  58.864  1.00 50.77           C
ATOM     17  CD  LYS A  34      -0.187   4.730  58.892  1.00 51.11           C
ATOM     18  CE  LYS A  34       0.743   5.849  58.393  1.00 54.29           C
ATOM     19  NZ  LYS A  34       2.036   5.884  59.109  1.00 63.51           N1+
ATOM     20  H   LYS A  34       1.525   0.713  58.102  1.00 82.79           H
ATOM     21  HA  LYS A  34      -0.602   0.870  60.159  1.00 68.55           H
ATOM     22  HB2 LYS A  34      -0.692   2.217  57.477  1.00 65.53           H
ATOM     23  HB3 LYS A  34      -1.591   2.610  58.935  1.00 65.53           H
ATOM     24  HG2 LYS A  34       0.861   3.144  59.853  1.00 61.26           H
ATOM     25  HG3 LYS A  34       1.244   3.277  58.123  1.00 61.26           H
ATOM     26  HD2 LYS A  34      -1.072   4.743  58.254  1.00 61.66           H
ATOM     27  HD3 LYS A  34      -0.498   4.951  59.913  1.00 61.66           H
ATOM     28  HE2 LYS A  34       0.928   5.668  57.339  1.00 65.48           H
ATOM     29  HE3 LYS A  34       0.246   6.817  58.479  1.00 65.48           H
ATOM     30  HZ1 LYS A  34       2.550   6.705  58.818  1.00 76.54           H
ATOM     31  HZ2 LYS A  34       1.879   5.915  60.107  1.00 76.54           H
ATOM     32  HZ3 LYS A  34       2.573   5.062  58.869  1.00 76.54           H
ATOM     33  N   GLN A  35      -2.494  -0.235  58.946  1.00 64.97           N
ATOM     34  CA  GLN A  35      -3.622  -0.910  58.327  1.00 63.19           C
ATOM     35  C   GLN A  35      -4.183  -0.054  57.184  1.00 55.73           C
ATOM     36  O   GLN A  35      -4.113   1.188  57.183  1.00 44.04           O
ATOM     37  CB  GLN A  35      -4.712  -1.234  59.384  1.00 64.13           C
ATOM     38  CG  GLN A  35      -4.240  -2.175  60.510  1.00 59.32           C
ATOM     39  CD  GLN A  35      -3.815  -3.535  59.947  1.00 66.97           C
ATOM     40  OE1 GLN A  35      -4.440  -4.048  59.025  1.00 72.92           O
ATOM     41  NE2 GLN A  35      -2.764  -4.143  60.494  1.00 81.24           N
ATOM     42  H   GLN A  35      -2.671   0.263  59.807  1.00 78.30           H
ATOM     43  HA  GLN A  35      -3.277  -1.855  57.904  1.00 76.16           H
ATOM     44  HB2 GLN A  35      -5.109  -0.313  59.811  1.00 77.29           H
ATOM     45  HB3 GLN A  35      -5.539  -1.734  58.888  1.00 77.29           H
ATOM     46  HG2 GLN A  35      -3.438  -1.721  61.093  1.00 71.51           H
ATOM     47  HG3 GLN A  35      -5.101  -2.341  61.157  1.00 71.51           H
ATOM     48 HE21 GLN A  35      -2.270  -3.725  61.268  1.00 97.82           H
ATOM     49 HE22 GLN A  35      -2.482  -5.044  60.134  1.00 97.82           H
ATOM     50  N   LEU A  36      -4.773  -0.773  56.224  1.00 48.22           N
ATOM     51  CA  LEU A  36      -5.380  -0.179  55.054  1.00 47.18           C
ATOM     52  C   LEU A  36      -6.424   0.880  55.359  1.00 40.02           C
ATOM     53  O   LEU A  36      -6.354   1.921  54.718  1.00 41.80           O
ATOM     54  CB  LEU A  36      -5.959  -1.262  54.139  1.00 45.54           C
ATOM     55  CG  LEU A  36      -5.124  -1.384  52.862  1.00 48.81           C
ATOM     56  CD1 LEU A  36      -3.683  -1.858  53.114  1.00 53.63           C
ATOM     57  CD2 LEU A  36      -5.777  -2.382  51.928  1.00 54.28           C
ATOM     58  H   LEU A  36      -4.787  -1.780  56.303  1.00 58.20           H
ATOM     59  HA  LEU A  36      -4.579   0.329  54.522  1.00 56.95           H
ATOM     60  HB2 LEU A  36      -5.983  -2.224  54.652  1.00 54.98           H
ATOM     61  HB3 LEU A  36      -6.980  -0.991  53.866  1.00 54.98           H
ATOM     62  HG  LEU A  36      -5.092  -0.421  52.352  1.00 58.91           H
ATOM     63 HD11 LEU A  36      -3.160  -1.915  52.160  1.00 64.69           H
ATOM     64 HD12 LEU A  36      -3.145  -1.154  53.747  1.00 64.69           H
ATOM     65 HD13 LEU A  36      -3.679  -2.844  53.582  1.00 64.69           H
ATOM     66 HD21 LEU A  36      -5.389  -2.233  50.922  1.00 65.47           H
ATOM     67 HD22 LEU A  36      -5.555  -3.385  52.285  1.00 65.47           H
ATOM     68 HD23 LEU A  36      -6.852  -2.240  51.913  1.00 65.47           H
ATOM     69  N   PRO A  37      -7.363   0.705  56.311  1.00 50.59           N
ATOM     70  CA  PRO A  37      -8.305   1.776  56.570  1.00 36.47           C
ATOM     71  C   PRO A  37      -7.637   3.042  57.092  1.00 34.18           C
ATOM     72  O   PRO A  37      -8.140   4.120  56.785  1.00 40.27           O
ATOM     73  CB  PRO A  37      -9.293   1.226  57.593  1.00 37.68           C
ATOM     74  CG  PRO A  37      -8.672  -0.065  58.127  1.00 44.47           C
ATOM     75  CD  PRO A  37      -7.706  -0.509  57.045  1.00 39.98           C
ATOM     76  HA  PRO A  37      -8.871   1.985  55.661  1.00 44.10           H
ATOM     77  HB2 PRO A  37      -9.562   1.924  58.386  1.00 45.55           H
ATOM     78  HB3 PRO A  37     -10.187   0.954  57.032  1.00 45.55           H
ATOM     79  HG2 PRO A  37      -8.133   0.144  59.052  1.00 53.70           H
ATOM     80  HG3 PRO A  37      -9.432  -0.831  58.296  1.00 53.70           H
ATOM     81  HD2 PRO A  37      -6.854  -0.956  57.538  1.00 48.31           H
ATOM     82  HD3 PRO A  37      -8.202  -1.213  56.381  1.00 48.31           H
ATOM     83  N   GLU A  38      -6.499   2.958  57.799  1.00 41.12           N
ATOM     84  CA  GLU A  38      -5.783   4.159  58.206  1.00 36.71           C
ATOM     85  C   GLU A  38      -5.301   4.863  56.951  1.00 41.68           C
ATOM     86  O   GLU A  38      -5.670   6.007  56.730  1.00 43.37           O
ATOM     87  CB  GLU A  38      -4.622   3.860  59.145  1.00 38.51           C
ATOM     88  H   GLU A  38      -6.041   2.066  57.913  1.00 49.68           H
ATOM     89  HA  GLU A  38      -6.475   4.813  58.739  1.00 44.39           H
ATOM     90  HB1 GLU A  38      -4.995   3.403  60.060  1.00 46.54           H
ATOM     91  HB3 GLU A  38      -4.106   4.787  59.400  1.00 46.54           H
ATOM     92  N   LEU A  39      -4.548   4.189  56.080  1.00 46.73           N
ATOM     93  CA  LEU A  39      -4.001   4.866  54.910  1.00 45.19           C
ATOM     94  C   LEU A  39      -5.078   5.311  53.883  1.00 41.77           C
ATOM     95  O   LEU A  39      -4.930   6.380  53.293  1.00 42.10           O
ATOM     96  CB  LEU A  39      -2.800   4.080  54.336  1.00 44.73           C
ATOM     97  CG  LEU A  39      -2.881   2.632  54.192  1.00 42.07           C
ATOM     98  CD1 LEU A  39      -3.541   2.337  52.844  1.00 59.48           C
ATOM     99  CD2 LEU A  39      -1.510   1.962  54.254  1.00 46.77           C
ATOM    100  H   LEU A  39      -4.326   3.214  56.235  1.00 56.41           H
ATOM    101  HA  LEU A  39      -3.601   5.806  55.297  1.00 54.56           H
ATOM    102  HB2 LEU A  39      -2.448   4.553  53.419  1.00 54.01           H
ATOM    103  HB3 LEU A  39      -1.992   4.177  55.065  1.00 54.01           H
ATOM    104  HG  LEU A  39      -3.502   2.200  54.967  1.00 50.82           H
ATOM    105 HD11 LEU A  39      -3.561   1.262  52.671  1.00 71.71           H
ATOM    106 HD12 LEU A  39      -4.562   2.711  52.830  1.00 71.71           H
ATOM    107 HD13 LEU A  39      -2.969   2.804  52.041  1.00 71.71           H
ATOM    108 HD21 LEU A  39      -1.624   0.882  54.142  1.00 56.45           H
ATOM    109 HD22 LEU A  39      -0.870   2.343  53.457  1.00 56.45           H
ATOM    110 HD23 LEU A  39      -1.041   2.163  55.215  1.00 56.45           H
ATOM    111  N   ILE A  40      -6.201   4.589  53.715  1.00 38.59           N
ATOM    112  CA  ILE A  40      -7.326   5.040  52.883  1.00 35.65           C
ATOM    113  C   ILE A  40      -7.820   6.419  53.343  1.00 35.55           C
ATOM    114  O   ILE A  40      -8.046   7.304  52.523  1.00 38.08           O
ATOM    115  CB  ILE A  40      -8.485   4.002  52.866  1.00 33.02           C
ATOM    116  CG1 ILE A  40      -8.118   2.757  52.058  1.00 33.08           C
ATOM    117  CG2 ILE A  40      -9.753   4.601  52.249  1.00 33.21           C
ATOM    118  CD1 ILE A  40      -9.136   1.609  52.111  1.00 38.13           C
ATOM    119  H   ILE A  40      -6.292   3.708  54.200  1.00 46.64           H
ATOM    120  HA  ILE A  40      -6.957   5.148  51.863  1.00 43.12           H
ATOM    121  HB  ILE A  40      -8.704   3.709  53.895  1.00 39.96           H
ATOM    122 HG12 ILE A  40      -8.001   3.058  51.020  1.00 40.02           H
ATOM    123 HG13 ILE A  40      -7.160   2.369  52.397  1.00 40.02           H
ATOM    124 HG21 ILE A  40     -10.558   3.872  52.234  1.00 40.19           H
ATOM    125 HG22 ILE A  40     -10.112   5.437  52.848  1.00 40.19           H
ATOM    126 HG23 ILE A  40      -9.551   4.947  51.234  1.00 40.19           H
ATOM    127 HD11 ILE A  40      -8.705   0.736  51.623  1.00 46.09           H
ATOM    128 HD12 ILE A  40      -9.365   1.359  53.146  1.00 46.09           H
ATOM    129 HD13 ILE A  40     -10.047   1.872  51.579  1.00 46.09           H
ATOM    130  N   ARG A  41      -8.033   6.570  54.650  1.00 41.99           N
ATOM    131  CA  ARG A  41      -8.503   7.797  55.307  1.00 36.86           C
ATOM    132  C   ARG A  41      -7.536   8.934  55.057  1.00 34.64           C
ATOM    133  O   ARG A  41      -8.002  10.032  54.769  1.00 40.56           O
ATOM    134  CB  ARG A  41      -8.637   7.506  56.816  1.00 49.18           C
ATOM    135  CG  ARG A  41      -9.370   8.509  57.745  1.00 47.92           C
ATOM    136  CD  ARG A  41      -8.800   8.463  59.175  1.00 48.12           C
ATOM    137  NE  ARG A  41      -8.580   7.057  59.564  1.00 62.21           N
ATOM    138  CZ  ARG A  41      -8.845   6.446  60.710  1.00 61.17           C
ATOM    139  NH1 ARG A  41      -8.646   5.128  60.774  1.00 59.17           N
ATOM    140  NH2 ARG A  41      -9.295   7.125  61.763  1.00 81.89           N1+
ATOM    141  H   ARG A  41      -7.820   5.785  55.250  1.00 50.72           H
ATOM    142  HA  ARG A  41      -9.477   8.069  54.902  1.00 44.56           H
ATOM    143  HB2 ARG A  41      -9.193   6.571  56.897  1.00 59.35           H
ATOM    144  HB3 ARG A  41      -7.638   7.334  57.206  1.00 59.35           H
ATOM    145  HG2 ARG A  41      -9.220   9.521  57.370  1.00 57.83           H
ATOM    146  HG3 ARG A  41     -10.435   8.284  57.762  1.00 57.83           H
ATOM    147  HD2 ARG A  41      -7.855   9.008  59.216  1.00 58.08           H
ATOM    148  HD3 ARG A  41      -9.509   8.940  59.852  1.00 58.08           H
ATOM    149  HE  ARG A  41      -8.224   6.469  58.824  1.00 74.98           H
ATOM    150 HH11 ARG A  41      -8.314   4.627  59.964  1.00 71.34           H
ATOM    151 HH12 ARG A  41      -8.841   4.630  61.630  1.00 71.34           H
ATOM    152 HH21 ARG A  41      -9.431   8.122  61.687  1.00 98.61           H
ATOM    153 HH22 ARG A  41      -9.496   6.651  62.630  1.00 98.61           H
ATOM    154  N   MET A  42      -6.215   8.672  55.116  1.00 43.64           N
ATOM    155  CA  MET A  42      -5.204   9.689  54.831  1.00 32.79           C
ATOM    156  C   MET A  42      -5.457  10.282  53.436  1.00 36.70           C
ATOM    157  O   MET A  42      -5.399  11.502  53.284  1.00 41.21           O
ATOM    158  CB  MET A  42      -3.765   9.149  54.977  1.00 37.64           C
ATOM    159  CG  MET A  42      -3.342   8.761  56.396  1.00 36.80           C
ATOM    160  SD  MET A  42      -1.602   8.237  56.667  1.00 55.63           S
ATOM    161  CE  MET A  42      -0.784   9.725  55.991  1.00 45.37           C
ATOM    162  H   MET A  42      -5.901   7.729  55.305  1.00 52.70           H
ATOM    163  HA  MET A  42      -5.320  10.494  55.557  1.00 39.68           H
ATOM    164  HB2 MET A  42      -3.629   8.288  54.327  1.00 45.50           H
ATOM    165  HB3 MET A  42      -3.099   9.940  54.636  1.00 45.50           H
ATOM    166  HG2 MET A  42      -3.521   9.622  57.038  1.00 44.49           H
ATOM    167  HG3 MET A  42      -3.986   7.948  56.729  1.00 44.49           H
ATOM    168  HE1 MET A  42       0.279   9.694  56.225  1.00 54.77           H
ATOM    169  HE2 MET A  42      -0.889   9.754  54.908  1.00 54.77           H
ATOM    170  HE3 MET A  42      -1.226  10.622  56.422  1.00 54.77           H
ATOM    171  N   LYS A  43      -5.794   9.449  52.433  1.00 38.05           N
ATOM    172  CA  LYS A  43      -6.006   9.954  51.078  1.00 43.28           C
ATOM    173  C   LYS A  43      -7.365  10.604  50.921  1.00 41.93           C
ATOM    174  O   LYS A  43      -7.483  11.638  50.262  1.00 38.39           O
ATOM    175  CB  LYS A  43      -5.754   8.907  49.970  1.00 39.48           C
ATOM    176  CG  LYS A  43      -5.417   9.629  48.643  1.00 36.52           C
ATOM    177  CD  LYS A  43      -3.951  10.062  48.672  1.00 36.49           C
ATOM    178  CE  LYS A  43      -3.726  11.084  47.597  1.00 43.60           C
ATOM    179  NZ  LYS A  43      -2.613  11.972  47.923  1.00 36.93           N1+
ATOM    180  H   LYS A  43      -5.872   8.454  52.608  1.00 46.00           H
ATOM    181  HA  LYS A  43      -5.274  10.750  50.951  1.00 52.27           H
ATOM    182  HB2 LYS A  43      -4.895   8.294  50.254  1.00 47.71           H
ATOM    183  HB3 LYS A  43      -6.609   8.240  49.846  1.00 47.71           H
ATOM    184  HG2 LYS A  43      -5.537   8.922  47.824  1.00 44.15           H
ATOM    185  HG3 LYS A  43      -6.082  10.471  48.456  1.00 44.15           H
ATOM    186  HD2 LYS A  43      -3.668  10.472  49.638  1.00 44.12           H
ATOM    187  HD3 LYS A  43      -3.323   9.196  48.464  1.00 44.12           H
ATOM    188  HE2 LYS A  43      -3.520  10.576  46.655  1.00 52.66           H
ATOM    189  HE3 LYS A  43      -4.635  11.679  47.489  1.00 52.66           H
ATOM    190  HZ1 LYS A  43      -2.439  12.607  47.156  1.00 44.65           H
ATOM    191  HZ2 LYS A  43      -2.835  12.497  48.757  1.00 44.65           H
ATOM    192  HZ3 LYS A  43      -1.773  11.435  48.082  1.00 44.65           H
ATOM    193  N   ARG A  44      -8.393   9.985  51.503  1.00 39.01           N
ATOM    194  CA  ARG A  44      -9.751  10.481  51.421  1.00 33.81           C
ATOM    195  C   ARG A  44      -9.852  11.916  51.976  1.00 37.31           C
ATOM    196  O   ARG A  44     -10.587  12.730  51.407  1.00 41.76           O
ATOM    197  CB  ARG A  44     -10.705   9.382  52.011  1.00 32.86           C
ATOM    198  CG  ARG A  44     -12.065   9.828  52.431  1.00 44.30           C
ATOM    199  CD  ARG A  44     -12.119  10.229  53.918  1.00 39.29           C
ATOM    200  NE  ARG A  44     -12.437   9.084  54.766  1.00 44.52           N
ATOM    201  CZ  ARG A  44     -12.624   9.188  56.084  1.00 41.71           C
ATOM    202  NH1 ARG A  44     -13.408   8.303  56.681  1.00 43.27           N
ATOM    203  NH2 ARG A  44     -12.047  10.138  56.811  1.00 34.03           N1+
ATOM    204  H   ARG A  44      -8.221   9.127  52.008  1.00 47.15           H
ATOM    205  HA  ARG A  44     -10.007  10.571  50.365  1.00 40.91           H
ATOM    206  HB2 ARG A  44     -10.802   8.567  51.291  1.00 39.76           H
ATOM    207  HB3 ARG A  44     -10.223   8.954  52.891  1.00 39.76           H
ATOM    208  HG2 ARG A  44     -12.424  10.639  51.795  1.00 53.49           H
ATOM    209  HG3 ARG A  44     -12.741   8.981  52.292  1.00 53.49           H
ATOM    210  HD2 ARG A  44     -11.094  10.504  54.168  1.00 47.48           H
ATOM    211  HD3 ARG A  44     -12.750  11.093  54.131  1.00 47.48           H
ATOM    212  HE  ARG A  44     -12.916   8.327  54.303  1.00 53.76           H
ATOM    213 HH11 ARG A  44     -13.851   7.577  56.139  1.00 52.25           H
ATOM    214 HH12 ARG A  44     -13.563   8.367  57.675  1.00 52.25           H
ATOM    215 HH21 ARG A  44     -11.451  10.824  56.357  1.00 41.17           H
ATOM    216 HH22 ARG A  44     -12.198  10.191  57.804  1.00 41.17           H
ATOM    217  N   ASP A  45      -9.062  12.279  53.001  1.00 39.65           N
ATOM    218  CA  ASP A  45      -9.074  13.645  53.572  1.00 40.92           C
ATOM    219  C   ASP A  45      -8.117  14.620  52.875  1.00 48.94           C
ATOM    220  O   ASP A  45      -7.781  15.659  53.448  1.00 42.13           O
ATOM    221  CB  ASP A  45      -8.818  13.634  55.078  1.00 42.57           C
ATOM    222  CG  ASP A  45      -9.773  12.746  55.865  1.00 41.90           C
ATOM    223  OD1 ASP A  45      -9.305  12.209  56.892  1.00 41.14           O
ATOM    224  OD2 ASP A  45     -10.948  12.618  55.449  1.00 43.03           O1-
ATOM    225  H   ASP A  45      -8.457  11.591  53.428  1.00 47.91           H
ATOM    226  HA  ASP A  45     -10.075  14.055  53.445  1.00 49.43           H
ATOM    227  HB2 ASP A  45      -7.783  13.375  55.303  1.00 51.42           H
ATOM    228  HB3 ASP A  45      -8.974  14.649  55.445  1.00 51.42           H
ATOM    229  N   GLY A  46      -7.702  14.316  51.633  1.00 45.15           N
ATOM    230  CA  GLY A  46      -6.871  15.212  50.817  1.00 46.79           C
ATOM    231  C   GLY A  46      -5.404  15.172  51.239  1.00 44.09           C
ATOM    232  O   GLY A  46      -4.607  15.964  50.736  1.00 52.21           O
ATOM    233  H   GLY A  46      -7.970  13.430  51.229  1.00 54.51           H
ATOM    234  HA2 GLY A  46      -6.944  14.920  49.770  1.00 56.48           H
ATOM    235  HA3 GLY A  46      -7.226  16.238  50.927  1.00 56.48           H
ATOM    236  N   GLY A  47      -5.057  14.246  52.142  1.00 38.88           N
ATOM    237  CA  GLY A  47      -3.720  14.079  52.673  1.00 38.41           C
ATOM    238  C   GLY A  47      -2.780  13.413  51.659  1.00 50.29           C
ATOM    239  O   GLY A  47      -3.201  12.754  50.705  1.00 44.74           O
ATOM    240  H   GLY A  47      -5.768  13.613  52.482  1.00 46.98           H
ATOM    241  HA2 GLY A  47      -3.327  15.066  52.920  1.00 46.42           H
ATOM    242  HA3 GLY A  47      -3.767  13.465  53.573  1.00 46.42           H
ATOM    243  N   ARG A  48      -1.477  13.586  51.898  1.00 43.81           N
ATOM    244  CA  ARG A  48      -0.439  13.023  51.070  1.00 38.08           C
ATOM    245  C   ARG A  48       0.114  11.793  51.783  1.00 45.85           C
ATOM    246  O   ARG A  48       0.398  11.823  52.977  1.00 54.06           O
ATOM    247  CB  ARG A  48       0.562  14.140  50.713  1.00 41.99           C
ATOM    248  CG  ARG A  48       1.813  14.192  51.593  1.00 50.62           C
ATOM    249  CD  ARG A  48       2.884  15.098  50.978  1.00 55.95           C
ATOM    250  NE  ARG A  48       3.541  14.480  49.805  1.00 55.21           N
ATOM    251  CZ  ARG A  48       4.381  13.430  49.833  1.00 57.12           C
ATOM    252  NH1 ARG A  48       4.809  12.881  50.970  1.00 58.81           N
ATOM    253  NH2 ARG A  48       4.811  12.904  48.694  1.00 60.28           N1+
ATOM    254  H   ARG A  48      -1.189  14.120  52.706  1.00 52.91           H
ATOM    255  HA  ARG A  48      -0.880  12.701  50.128  1.00 46.02           H
ATOM    256  HB2 ARG A  48       0.890  13.959  49.688  1.00 50.72           H
ATOM    257  HB3 ARG A  48       0.064  15.112  50.712  1.00 50.72           H
ATOM    258  HG2 ARG A  48       1.550  14.538  52.592  1.00 61.08           H
ATOM    259  HG3 ARG A  48       2.242  13.195  51.680  1.00 61.08           H
ATOM    260  HD2 ARG A  48       2.397  16.022  50.660  1.00 67.47           H
ATOM    261  HD3 ARG A  48       3.633  15.355  51.729  1.00 67.47           H
ATOM    262  HE  ARG A  48       3.247  14.805  48.894  1.00 66.58           H
ATOM    263 HH11 ARG A  48       4.500  13.243  51.858  1.00 70.90           H
ATOM    264 HH12 ARG A  48       5.437  12.093  50.922  1.00 70.90           H
ATOM    265 HH21 ARG A  48       4.507  13.293  47.813  1.00 72.67           H
ATOM    266 HH22 ARG A  48       5.449  12.119  48.689  1.00 72.67           H
ATOM    267  N   LEU A  49       0.236  10.698  51.037  1.00 52.72           N
ATOM    268  CA  LEU A  49       0.821   9.451  51.492  1.00 43.46           C
ATOM    269  C   LEU A  49       2.348   9.574  51.452  1.00 45.81           C
ATOM    270  O   LEU A  49       2.901  10.197  50.551  1.00 47.77           O
ATOM    271  CB  LEU A  49       0.289   8.313  50.594  1.00 50.54           C
ATOM    272  CG  LEU A  49      -1.231   8.037  50.695  1.00 49.35           C
ATOM    273  CD1 LEU A  49      -1.718   7.048  49.620  1.00 43.47           C
ATOM    274  CD2 LEU A  49      -1.621   7.474  52.067  1.00 50.95           C
ATOM    275  H   LEU A  49      -0.008  10.755  50.057  1.00 63.60           H
ATOM    276  HA  LEU A  49       0.518   9.256  52.522  1.00 52.49           H
ATOM    277  HB2 LEU A  49       0.510   8.583  49.562  1.00 60.98           H
ATOM    278  HB3 LEU A  49       0.827   7.394  50.823  1.00 60.98           H
ATOM    279  HG  LEU A  49      -1.770   8.972  50.547  1.00 59.55           H
ATOM    280 HD11 LEU A  49      -2.792   6.876  49.720  1.00 52.50           H
ATOM    281 HD12 LEU A  49      -1.525   7.465  48.632  1.00 52.50           H
ATOM    282 HD13 LEU A  49      -1.193   6.098  49.717  1.00 52.50           H
ATOM    283 HD21 LEU A  49      -2.707   7.412  52.133  1.00 61.47           H
ATOM    284 HD22 LEU A  49      -1.204   6.476  52.193  1.00 61.47           H
ATOM    285 HD23 LEU A  49      -1.263   8.121  52.868  1.00 61.47           H
ATOM    286  N   SER A  50       3.042   8.986  52.432  1.00 49.89           N
ATOM    287  CA  SER A  50       4.506   8.905  52.438  1.00 47.33           C
ATOM    288  C   SER A  50       4.960   7.754  51.541  1.00 43.81           C
ATOM    289  O   SER A  50       4.117   7.056  50.999  1.00 48.33           O
ATOM    290  CB  SER A  50       4.983   8.687  53.872  1.00 42.70           C
ATOM    291  OG  SER A  50       4.610   7.388  54.302  1.00 49.51           O
ATOM    292  H   SER A  50       2.545   8.484  53.156  1.00 60.20           H
ATOM    293  HA  SER A  50       4.931   9.841  52.077  1.00 57.13           H
ATOM    294  HB2 SER A  50       6.065   8.804  53.933  1.00 51.57           H
ATOM    295  HB3 SER A  50       4.513   9.431  54.516  1.00 51.57           H
ATOM    296  HG  SER A  50       4.537   7.387  55.260  1.00 59.75           H
ATOM    297  N   GLU A  51       6.264   7.482  51.429  1.00 38.69           N
ATOM    298  CA  GLU A  51       6.732   6.295  50.694  1.00 43.91           C
ATOM    299  C   GLU A  51       6.419   4.978  51.388  1.00 40.92           C
ATOM    300  O   GLU A  51       6.070   4.016  50.713  1.00 45.41           O
ATOM    301  CB  GLU A  51       8.229   6.388  50.336  1.00 54.45           C
ATOM    302  CG  GLU A  51       8.830   5.092  49.748  1.00 53.05           C
ATOM    303  CD  GLU A  51      10.281   5.223  49.267  1.00 59.32           C
ATOM    304  OE1 GLU A  51      10.860   4.158  48.939  1.00 59.10           O
ATOM    305  OE2 GLU A  51      10.787   6.368  49.237  1.00 56.24           O1-
ATOM    306  H   GLU A  51       6.948   8.083  51.862  1.00 46.77           H
ATOM    307  HA  GLU A  51       6.169   6.290  49.768  1.00 53.03           H
ATOM    308  HB2 GLU A  51       8.361   7.198  49.617  1.00 65.67           H
ATOM    309  HB3 GLU A  51       8.782   6.639  51.241  1.00 65.67           H
ATOM    310  HG2 GLU A  51       8.792   4.279  50.474  1.00 64.00           H
ATOM    311  HG3 GLU A  51       8.226   4.742  48.911  1.00 64.00           H
ATOM    312  N   ALA A  52       6.573   4.885  52.713  1.00 46.59           N
ATOM    313  CA  ALA A  52       6.244   3.647  53.393  1.00 43.57           C
ATOM    314  C   ALA A  52       4.734   3.361  53.305  1.00 38.92           C
ATOM    315  O   ALA A  52       4.337   2.197  53.262  1.00 38.73           O
ATOM    316  CB  ALA A  52       6.768   3.713  54.826  1.00 51.58           C
ATOM    317  H   ALA A  52       6.873   5.681  53.256  1.00 56.24           H
ATOM    318  HA  ALA A  52       6.770   2.835  52.889  1.00 52.61           H
ATOM    319  HB1 ALA A  52       6.587   2.760  55.324  1.00 62.23           H
ATOM    320  HB2 ALA A  52       7.841   3.903  54.817  1.00 62.23           H
ATOM    321  HB3 ALA A  52       6.262   4.513  55.365  1.00 62.23           H
ATOM    322  N   ASP A  53       3.902   4.413  53.277  1.00 45.61           N
ATOM    323  CA  ASP A  53       2.455   4.298  53.110  1.00 41.20           C
ATOM    324  C   ASP A  53       2.114   3.677  51.750  1.00 42.80           C
ATOM    325  O   ASP A  53       1.410   2.662  51.693  1.00 43.11           O
ATOM    326  CB  ASP A  53       1.762   5.667  53.292  1.00 48.92           C
ATOM    327  CG  ASP A  53       1.799   6.327  54.686  1.00 58.31           C
ATOM    328  OD1 ASP A  53       2.226   5.641  55.647  1.00 55.86           O
ATOM    329  OD2 ASP A  53       1.378   7.513  54.774  1.00 47.83           O1-
ATOM    330  H   ASP A  53       4.294   5.345  53.308  1.00 55.07           H
ATOM    331  HA  ASP A  53       2.079   3.634  53.890  1.00 49.77           H
ATOM    332  HB2 ASP A  53       2.137   6.381  52.563  1.00 59.04           H
ATOM    333  HB3 ASP A  53       0.711   5.553  53.030  1.00 59.04           H
ATOM    334  N   ILE A  54       2.641   4.271  50.661  1.00 47.31           N
ATOM    335  CA  ILE A  54       2.460   3.797  49.279  1.00 43.16           C
ATOM    336  C   ILE A  54       2.882   2.320  49.147  1.00 41.92           C
ATOM    337  O   ILE A  54       2.103   1.475  48.704  1.00 38.67           O
ATOM    338  CB  ILE A  54       3.216   4.711  48.296  1.00 43.45           C
ATOM    339  CG1 ILE A  54       2.832   6.210  48.405  1.00 36.53           C
ATOM    340  CG2 ILE A  54       3.119   4.184  46.855  1.00 42.62           C
ATOM    341  CD1 ILE A  54       1.758   6.742  47.472  1.00 46.42           C
ATOM    342  H   ILE A  54       3.217   5.092  50.793  1.00 57.10           H
ATOM    343  HA  ILE A  54       1.400   3.863  49.038  1.00 52.12           H
ATOM    344  HB  ILE A  54       4.268   4.642  48.579  1.00 52.48           H
ATOM    345 HG12 ILE A  54       2.481   6.430  49.404  1.00 44.17           H
ATOM    346 HG13 ILE A  54       3.731   6.802  48.222  1.00 44.17           H
ATOM    347 HG21 ILE A  54       3.597   4.889  46.176  1.00 51.47           H
ATOM    348 HG22 ILE A  54       3.629   3.224  46.766  1.00 51.47           H
ATOM    349 HG23 ILE A  54       2.078   4.063  46.560  1.00 51.47           H
ATOM    350 HD11 ILE A  54       1.625   7.806  47.664  1.00 56.03           H
ATOM    351 HD12 ILE A  54       2.062   6.627  46.432  1.00 56.03           H
ATOM    352 HD13 ILE A  54       0.820   6.220  47.659  1.00 56.03           H
ATOM    353  N   ARG A  55       4.094   1.989  49.596  1.00 38.53           N
ATOM    354  CA  ARG A  55       4.619   0.642  49.539  1.00 39.64           C
ATOM    355  C   ARG A  55       3.811  -0.356  50.364  1.00 47.64           C
ATOM    356  O   ARG A  55       3.714  -1.521  49.976  1.00 46.34           O
ATOM    357  CB  ARG A  55       6.067   0.668  49.998  1.00 40.54           C
ATOM    358  CG  ARG A  55       6.998   1.360  48.991  1.00 48.86           C
ATOM    359  CD  ARG A  55       8.421   1.213  49.544  1.00 53.15           C
ATOM    360  NE  ARG A  55       9.429   1.757  48.642  1.00 56.03           N
ATOM    361  CZ  ARG A  55       9.743   1.236  47.458  1.00 59.19           C
ATOM    362  NH1 ARG A  55      10.444   1.985  46.611  1.00 51.66           N
ATOM    363  NH2 ARG A  55       9.364  -0.004  47.132  1.00 51.64           N1+
ATOM    364  H   ARG A  55       4.692   2.712  49.974  1.00 46.57           H
ATOM    365  HA  ARG A  55       4.592   0.295  48.505  1.00 47.90           H
ATOM    366  HB2 ARG A  55       6.131   1.160  50.970  1.00 48.99           H
ATOM    367  HB3 ARG A  55       6.408  -0.364  50.105  1.00 48.99           H
ATOM    368  HG2 ARG A  55       6.921   0.861  48.024  1.00 58.97           H
ATOM    369  HG3 ARG A  55       6.741   2.412  48.868  1.00 58.97           H
ATOM    370  HD2 ARG A  55       8.455   1.810  50.457  1.00 64.12           H
ATOM    371  HD3 ARG A  55       8.661   0.180  49.803  1.00 64.12           H
ATOM    372  HE  ARG A  55       9.741   2.704  48.818  1.00 67.57           H
ATOM    373 HH11 ARG A  55      10.729   2.916  46.890  1.00 62.33           H
ATOM    374 HH12 ARG A  55      10.702   1.613  45.710  1.00 62.33           H
ATOM    375 HH21 ARG A  55       8.834  -0.555  47.788  1.00 62.30           H
ATOM    376 HH22 ARG A  55       9.631  -0.391  46.238  1.00 62.30           H
ATOM    377  N   GLY A  56       3.243   0.082  51.495  1.00 46.81           N
ATOM    378  CA  GLY A  56       2.459  -0.794  52.351  1.00 43.37           C
ATOM    379  C   GLY A  56       1.177  -1.213  51.641  1.00 41.57           C
ATOM    380  O   GLY A  56       0.822  -2.393  51.639  1.00 44.93           O
ATOM    381  H   GLY A  56       3.355   1.050  51.764  1.00 56.51           H
ATOM    382  HA2 GLY A  56       3.043  -1.689  52.570  1.00 52.37           H
ATOM    383  HA3 GLY A  56       2.208  -0.277  53.277  1.00 52.37           H
ATOM    384  N   PHE A  57       0.500  -0.226  51.038  1.00 35.82           N
ATOM    385  CA  PHE A  57      -0.679  -0.456  50.219  1.00 35.71           C
ATOM    386  C   PHE A  57      -0.400  -1.397  49.060  1.00 37.48           C
ATOM    387  O   PHE A  57      -1.133  -2.358  48.889  1.00 37.67           O
ATOM    388  CB  PHE A  57      -1.229   0.875  49.727  1.00 33.98           C
ATOM    389  CG  PHE A  57      -2.387   0.699  48.775  1.00 40.68           C
ATOM    390  CD1 PHE A  57      -3.645   0.296  49.261  1.00 39.29           C
ATOM    391  CD2 PHE A  57      -2.203   0.911  47.398  1.00 38.18           C
ATOM    392  CE1 PHE A  57      -4.713   0.088  48.369  1.00 37.51           C
ATOM    393  CE2 PHE A  57      -3.272   0.703  46.504  1.00 44.85           C
ATOM    394  CZ  PHE A  57      -4.524   0.276  46.990  1.00 41.65           C
ATOM    395  H   PHE A  57       0.859   0.717  51.094  1.00 43.32           H
ATOM    396  HA  PHE A  57      -1.438  -0.929  50.841  1.00 43.18           H
ATOM    397  HB2 PHE A  57      -1.560   1.459  50.585  1.00 41.11           H
ATOM    398  HB3 PHE A  57      -0.438   1.430  49.228  1.00 41.11           H
ATOM    399  HD1 PHE A  57      -3.789   0.132  50.319  1.00 47.48           H
ATOM    400  HD2 PHE A  57      -1.240   1.221  47.022  1.00 46.15           H
ATOM    401  HE1 PHE A  57      -5.679  -0.228  48.740  1.00 45.34           H
ATOM    402  HE2 PHE A  57      -3.129   0.856  45.444  1.00 54.15           H
ATOM    403  HZ  PHE A  57      -5.339   0.100  46.304  1.00 50.31           H
ATOM    404  N   VAL A  58       0.643  -1.111  48.273  1.00 37.77           N
ATOM    405  CA  VAL A  58       1.030  -1.907  47.111  1.00 38.09           C
ATOM    406  C   VAL A  58       1.362  -3.331  47.538  1.00 43.17           C
ATOM    407  O   VAL A  58       0.935  -4.269  46.879  1.00 45.23           O
ATOM    408  CB  VAL A  58       2.194  -1.204  46.394  1.00 38.24           C
ATOM    409  CG1 VAL A  58       2.861  -2.055  45.310  1.00 39.50           C
ATOM    410  CG2 VAL A  58       1.657   0.063  45.723  1.00 30.92           C
ATOM    411  H   VAL A  58       1.189  -0.283  48.474  1.00 45.66           H
ATOM    412  HA  VAL A  58       0.184  -1.949  46.425  1.00 46.04           H
ATOM    413  HB  VAL A  58       2.956  -0.925  47.124  1.00 46.23           H
ATOM    414 HG11 VAL A  58       3.644  -1.473  44.825  1.00 47.73           H
ATOM    415 HG12 VAL A  58       3.313  -2.946  45.745  1.00 47.73           H
ATOM    416 HG13 VAL A  58       2.125  -2.348  44.564  1.00 47.73           H
ATOM    417 HG21 VAL A  58       2.479   0.631  45.288  1.00 37.44           H
ATOM    418 HG22 VAL A  58       0.954  -0.212  44.936  1.00 37.44           H
ATOM    419 HG23 VAL A  58       1.147   0.699  46.443  1.00 37.44           H
ATOM    420  N   ALA A  59       2.085  -3.498  48.651  1.00 45.72           N
ATOM    421  CA  ALA A  59       2.467  -4.800  49.161  1.00 40.40           C
ATOM    422  C   ALA A  59       1.222  -5.585  49.593  1.00 38.28           C
ATOM    423  O   ALA A  59       1.195  -6.803  49.464  1.00 40.73           O
ATOM    424  CB  ALA A  59       3.490  -4.591  50.289  1.00 42.39           C
ATOM    425  H   ALA A  59       2.382  -2.687  49.175  1.00 55.20           H
ATOM    426  HA  ALA A  59       2.953  -5.356  48.359  1.00 48.82           H
ATOM    427  HB1 ALA A  59       3.816  -5.558  50.671  1.00 51.21           H
ATOM    428  HB2 ALA A  59       4.361  -4.060  49.908  1.00 51.21           H
ATOM    429  HB3 ALA A  59       3.045  -4.010  51.098  1.00 51.21           H
ATOM    430  N   ALA A  60       0.177  -4.896  50.064  1.00 44.02           N
ATOM    431  CA  ALA A  60      -1.093  -5.504  50.493  1.00 47.39           C
ATOM    432  C   ALA A  60      -1.956  -5.942  49.287  1.00 44.45           C
ATOM    433  O   ALA A  60      -2.635  -6.972  49.327  1.00 40.37           O
ATOM    434  CB  ALA A  60      -1.821  -4.534  51.454  1.00 40.03           C
ATOM    435  H   ALA A  60       0.256  -3.889  50.123  1.00 53.16           H
ATOM    436  HA  ALA A  60      -0.858  -6.398  51.069  1.00 57.21           H
ATOM    437  HB1 ALA A  60      -2.735  -4.997  51.829  1.00 48.37           H
ATOM    438  HB2 ALA A  60      -1.180  -4.295  52.304  1.00 48.37           H
ATOM    439  HB3 ALA A  60      -2.075  -3.613  50.935  1.00 48.37           H
ATOM    440  N   VAL A  61      -1.914  -5.164  48.201  1.00 44.30           N
ATOM    441  CA  VAL A  61      -2.528  -5.535  46.929  1.00 44.98           C
ATOM    442  C   VAL A  61      -1.942  -6.853  46.434  1.00 43.70           C
ATOM    443  O   VAL A  61      -2.692  -7.767  46.101  1.00 44.58           O
ATOM    444  CB  VAL A  61      -2.361  -4.390  45.905  1.00 33.40           C
ATOM    445  CG1 VAL A  61      -2.802  -4.796  44.487  1.00 37.30           C
ATOM    446  CG2 VAL A  61      -3.215  -3.192  46.348  1.00 39.70           C
ATOM    447  H   VAL A  61      -1.357  -4.319  48.224  1.00 53.49           H
ATOM    448  HA  VAL A  61      -3.594  -5.691  47.092  1.00 54.31           H
ATOM    449  HB  VAL A  61      -1.323  -4.070  45.855  1.00 40.41           H
ATOM    450 HG11 VAL A  61      -2.540  -4.019  43.787  1.00 45.09           H
ATOM    451 HG12 VAL A  61      -2.272  -5.687  44.156  1.00 45.09           H
ATOM    452 HG13 VAL A  61      -3.875  -4.982  44.455  1.00 45.09           H
ATOM    453 HG21 VAL A  61      -3.043  -2.340  45.696  1.00 47.98           H
ATOM    454 HG22 VAL A  61      -4.269  -3.461  46.315  1.00 47.98           H
ATOM    455 HG23 VAL A  61      -2.969  -2.893  47.364  1.00 47.98           H
ATOM    456  N   VAL A  62      -0.610  -6.925  46.383  1.00 41.60           N
ATOM    457  CA  VAL A  62       0.134  -8.077  45.898  1.00 39.94           C
ATOM    458  C   VAL A  62      -0.190  -9.343  46.703  1.00 41.04           C
ATOM    459  O   VAL A  62      -0.342 -10.401  46.098  1.00 41.72           O
ATOM    460  CB  VAL A  62       1.638  -7.727  45.905  1.00 43.41           C
ATOM    461  CG1 VAL A  62       2.553  -8.912  45.572  1.00 48.86           C
ATOM    462  CG2 VAL A  62       1.932  -6.647  44.865  1.00 41.93           C
ATOM    463  H   VAL A  62      -0.075  -6.113  46.657  1.00 50.25           H
ATOM    464  HA  VAL A  62      -0.165  -8.255  44.865  1.00 48.26           H
ATOM    465  HB  VAL A  62       1.923  -7.346  46.887  1.00 52.43           H
ATOM    466 HG11 VAL A  62       3.595  -8.589  45.590  1.00 58.96           H
ATOM    467 HG12 VAL A  62       2.431  -9.704  46.310  1.00 58.96           H
ATOM    468 HG13 VAL A  62       2.316  -9.308  44.583  1.00 58.96           H
ATOM    469 HG21 VAL A  62       2.966  -6.321  44.968  1.00 50.65           H
ATOM    470 HG22 VAL A  62       1.769  -7.042  43.861  1.00 50.65           H
ATOM    471 HG23 VAL A  62       1.283  -5.788  45.001  1.00 50.65           H
ATOM    472  N   ASN A  63      -0.274  -9.266  48.045  1.00 46.94           N
ATOM    473  CA  ASN A  63      -0.425 -10.476  48.879  1.00 54.26           C
ATOM    474  C   ASN A  63      -1.872 -10.934  49.120  1.00 41.93           C
ATOM    475  O   ASN A  63      -2.055 -12.036  49.635  1.00 54.61           O
ATOM    476  CB  ASN A  63       0.423 -10.404  50.163  1.00 42.75           C
ATOM    477  CG  ASN A  63       0.143  -9.192  51.039  1.00 51.67           C
ATOM    478  OD1 ASN A  63      -1.001  -8.846  51.322  1.00 48.47           O
ATOM    479  ND2 ASN A  63       1.204  -8.592  51.566  1.00 54.11           N
ATOM    480  H   ASN A  63      -0.152  -8.374  48.506  1.00 56.66           H
ATOM    481  HA  ASN A  63       0.029 -11.296  48.322  1.00 65.44           H
ATOM    482  HB2 ASN A  63       0.182 -11.292  50.747  1.00 51.63           H
ATOM    483  HB3 ASN A  63       1.482 -10.437  49.901  1.00 51.63           H
ATOM    484 HD21 ASN A  63       1.066  -7.799  52.172  1.00 65.27           H
ATOM    485 HD22 ASN A  63       2.130  -8.886  51.296  1.00 65.27           H
ATOM    486  N   GLY A  64      -2.875 -10.114  48.769  1.00 41.32           N
ATOM    487  CA  GLY A  64      -4.304 -10.424  48.918  1.00 45.35           C
ATOM    488  C   GLY A  64      -4.967  -9.734  50.123  1.00 50.05           C
ATOM    489  O   GLY A  64      -6.193  -9.785  50.257  1.00 47.64           O
ATOM    490  H   GLY A  64      -2.643  -9.223  48.350  1.00 49.92           H
ATOM    491  HA2 GLY A  64      -4.811 -10.077  48.018  1.00 54.75           H
ATOM    492  HA3 GLY A  64      -4.451 -11.500  49.019  1.00 54.75           H
ATOM    493  N   SER A  65      -4.160  -9.099  50.988  1.00 46.13           N
ATOM    494  CA  SER A  65      -4.589  -8.475  52.235  1.00 36.55           C
ATOM    495  C   SER A  65      -5.515  -7.308  52.004  1.00 49.62           C
ATOM    496  O   SER A  65      -6.524  -7.169  52.692  1.00 59.39           O
ATOM    497  CB  SER A  65      -3.390  -7.956  53.021  1.00 38.64           C
ATOM    498  OG  SER A  65      -2.668  -9.066  53.487  1.00 57.24           O
ATOM    499  H   SER A  65      -3.171  -9.071  50.776  1.00 55.68           H
ATOM    500  HA  SER A  65      -5.118  -9.212  52.837  1.00 44.20           H
ATOM    501  HB2 SER A  65      -2.756  -7.325  52.396  1.00 46.70           H
ATOM    502  HB3 SER A  65      -3.743  -7.381  53.877  1.00 46.70           H
ATOM    503  HG  SER A  65      -2.165  -9.418  52.744  1.00 69.02           H
ATOM    504  N   ALA A  66      -5.149  -6.446  51.066  1.00 38.37           N
ATOM    505  CA  ALA A  66      -6.088  -5.517  50.520  1.00 40.75           C
ATOM    506  C   ALA A  66      -7.225  -6.308  49.873  1.00 46.08           C
ATOM    507  O   ALA A  66      -7.061  -6.901  48.812  1.00 54.22           O
ATOM    508  CB  ALA A  66      -5.309  -4.625  49.564  1.00 42.77           C
ATOM    509  H   ALA A  66      -4.290  -6.607  50.557  1.00 46.38           H
ATOM    510  HA  ALA A  66      -6.506  -4.921  51.324  1.00 49.23           H
ATOM    511  HB1 ALA A  66      -5.958  -3.840  49.182  1.00 51.66           H
ATOM    512  HB2 ALA A  66      -4.458  -4.180  50.080  1.00 51.66           H
ATOM    513  HB3 ALA A  66      -4.938  -5.216  48.731  1.00 51.66           H
ATOM    514  N   GLN A  67      -8.382  -6.330  50.538  1.00 42.40           N
ATOM    515  CA  GLN A  67      -9.606  -6.887  49.970  1.00 50.09           C
ATOM    516  C   GLN A  67     -10.058  -6.004  48.810  1.00 49.07           C
ATOM    517  O   GLN A  67      -9.746  -4.813  48.792  1.00 46.74           O
ATOM    518  CB  GLN A  67     -10.774  -6.876  50.973  1.00 50.07           C
ATOM    519  CG  GLN A  67     -10.546  -7.476  52.369  1.00 52.92           C
ATOM    520  CD  GLN A  67     -11.803  -7.292  53.235  1.00 47.65           C
ATOM    521  OE1 GLN A  67     -12.933  -7.364  52.754  1.00 61.46           O
ATOM    522  NE2 GLN A  67     -11.633  -7.083  54.535  1.00 47.77           N
ATOM    523  H   GLN A  67      -8.434  -5.882  51.441  1.00 51.21           H
ATOM    524  HA  GLN A  67      -9.431  -7.910  49.629  1.00 60.44           H
ATOM    525  HB2 GLN A  67     -11.118  -5.849  51.101  1.00 60.42           H
ATOM    526  HB3 GLN A  67     -11.592  -7.429  50.507  1.00 60.42           H
ATOM    527  HG2 GLN A  67     -10.382  -8.546  52.228  1.00 63.84           H
ATOM    528  HG3 GLN A  67      -9.677  -7.032  52.857  1.00 63.84           H
ATOM    529 HE21 GLN A  67     -10.700  -7.046  54.919  1.00 57.66           H
ATOM    530 HE22 GLN A  67     -12.447  -6.985  55.124  1.00 57.66           H
ATOM    531  N   GLY A  68     -10.879  -6.559  47.907  1.00 48.11           N
ATOM    532  CA  GLY A  68     -11.424  -5.843  46.760  1.00 42.07           C
ATOM    533  C   GLY A  68     -12.075  -4.506  47.128  1.00 37.27           C
ATOM    534  O   GLY A  68     -11.784  -3.505  46.479  1.00 49.09           O
ATOM    535  H   GLY A  68     -11.088  -7.545  47.983  1.00 58.07           H
ATOM    536  HA2 GLY A  68     -10.607  -5.645  46.064  1.00 50.82           H
ATOM    537  HA3 GLY A  68     -12.159  -6.467  46.253  1.00 50.82           H
ATOM    538  N   ALA A  69     -12.929  -4.450  48.156  1.00 43.27           N
ATOM    539  CA  ALA A  69     -13.577  -3.195  48.547  1.00 40.52           C
ATOM    540  C   ALA A  69     -12.567  -2.109  48.961  1.00 37.04           C
ATOM    541  O   ALA A  69     -12.815  -0.926  48.749  1.00 38.66           O
ATOM    542  CB  ALA A  69     -14.582  -3.483  49.662  1.00 36.10           C
ATOM    543  H   ALA A  69     -13.161  -5.290  48.667  1.00 52.26           H
ATOM    544  HA  ALA A  69     -14.133  -2.819  47.687  1.00 48.96           H
ATOM    545  HB1 ALA A  69     -15.089  -2.561  49.941  1.00 43.66           H
ATOM    546  HB2 ALA A  69     -15.323  -4.204  49.312  1.00 43.66           H
ATOM    547  HB3 ALA A  69     -14.067  -3.892  50.534  1.00 43.66           H
ATOM    548  N   GLN A  70     -11.440  -2.494  49.568  1.00 37.01           N
ATOM    549  CA  GLN A  70     -10.394  -1.576  49.993  1.00 29.24           C
ATOM    550  C   GLN A  70      -9.582  -1.042  48.803  1.00 40.83           C
ATOM    551  O   GLN A  70      -9.167   0.117  48.829  1.00 42.64           O
ATOM    552  CB  GLN A  70      -9.499  -2.263  51.028  1.00 44.54           C
ATOM    553  CG  GLN A  70     -10.281  -2.893  52.199  1.00 45.01           C
ATOM    554  CD  GLN A  70      -9.330  -3.410  53.284  1.00 46.06           C
ATOM    555  OE1 GLN A  70      -8.734  -4.478  53.168  1.00 44.65           O
ATOM    556  NE2 GLN A  70      -9.157  -2.643  54.353  1.00 39.51           N
ATOM    557  H   GLN A  70     -11.270  -3.483  49.692  1.00 44.74           H
ATOM    558  HA  GLN A  70     -10.864  -0.724  50.481  1.00 35.42           H
ATOM    559  HB2 GLN A  70      -8.890  -3.029  50.545  1.00 53.79           H
ATOM    560  HB3 GLN A  70      -8.838  -1.502  51.436  1.00 53.79           H
ATOM    561  HG2 GLN A  70     -10.977  -2.163  52.615  1.00 54.34           H
ATOM    562  HG3 GLN A  70     -10.825  -3.747  51.800  1.00 54.34           H
ATOM    563 HE21 GLN A  70      -9.643  -1.763  54.428  1.00 47.74           H
ATOM    564 HE22 GLN A  70      -8.541  -2.968  55.082  1.00 47.74           H
ATOM    565  N   ILE A  71      -9.374  -1.859  47.758  1.00 41.57           N
ATOM    566  CA  ILE A  71      -8.740  -1.429  46.517  1.00 37.38           C
ATOM    567  C   ILE A  71      -9.688  -0.455  45.788  1.00 40.62           C
ATOM    568  O   ILE A  71      -9.242   0.610  45.373  1.00 44.61           O
ATOM    569  CB  ILE A  71      -8.289  -2.634  45.654  1.00 32.02           C
ATOM    570  CG1 ILE A  71      -7.347  -3.601  46.407  1.00 43.15           C
ATOM    571  CG2 ILE A  71      -7.584  -2.100  44.397  1.00 37.88           C
ATOM    572  CD1 ILE A  71      -6.990  -4.885  45.632  1.00 34.98           C
ATOM    573  H   ILE A  71      -9.726  -2.806  47.796  1.00 50.22           H
ATOM    574  HA  ILE A  71      -7.838  -0.875  46.782  1.00 45.19           H
ATOM    575  HB  ILE A  71      -9.174  -3.193  45.351  1.00 38.76           H
ATOM    576 HG12 ILE A  71      -6.433  -3.068  46.667  1.00 52.12           H
ATOM    577 HG13 ILE A  71      -7.814  -3.914  47.338  1.00 52.12           H
ATOM    578 HG21 ILE A  71      -7.296  -2.917  43.739  1.00 45.79           H
ATOM    579 HG22 ILE A  71      -8.257  -1.462  43.832  1.00 45.79           H
ATOM    580 HG23 ILE A  71      -6.693  -1.534  44.673  1.00 45.79           H
ATOM    581 HD11 ILE A  71      -6.377  -5.527  46.264  1.00 42.31           H
ATOM    582 HD12 ILE A  71      -7.901  -5.420  45.362  1.00 42.31           H
ATOM    583 HD13 ILE A  71      -6.419  -4.658  44.735  1.00 42.31           H
ATOM    584  N   GLY A  72     -10.990  -0.749  45.668  1.00 34.10           N
ATOM    585  CA  GLY A  72     -11.950   0.178  45.046  1.00 35.63           C
ATOM    586  C   GLY A  72     -12.010   1.514  45.785  1.00 37.35           C
ATOM    587  O   GLY A  72     -12.021   2.584  45.168  1.00 36.52           O
ATOM    588  H   GLY A  72     -11.332  -1.638  46.008  1.00 41.26           H
ATOM    589  HA2 GLY A  72     -11.623   0.371  44.024  1.00 43.09           H
ATOM    590  HA3 GLY A  72     -12.946  -0.262  45.016  1.00 43.09           H
ATOM    591  N   ALA A  73     -12.024   1.468  47.124  1.00 44.77           N
ATOM    592  CA  ALA A  73     -12.066   2.674  47.952  1.00 41.31           C
ATOM    593  C   ALA A  73     -10.793   3.514  47.831  1.00 36.72           C
ATOM    594  O   ALA A  73     -10.902   4.732  47.796  1.00 43.97           O
ATOM    595  CB  ALA A  73     -12.336   2.318  49.407  1.00 36.62           C
ATOM    596  H   ALA A  73     -11.997   0.571  47.587  1.00 54.06           H
ATOM    597  HA  ALA A  73     -12.902   3.289  47.609  1.00 49.90           H
ATOM    598  HB1 ALA A  73     -12.381   3.230  50.005  1.00 44.28           H
ATOM    599  HB2 ALA A  73     -13.285   1.786  49.480  1.00 44.28           H
ATOM    600  HB3 ALA A  73     -11.534   1.681  49.781  1.00 44.28           H
ATOM    601  N   MET A  74      -9.601   2.908  47.785  1.00 36.48           N
ATOM    602  CA  MET A  74      -8.353   3.671  47.694  1.00 40.07           C
ATOM    603  C   MET A  74      -8.225   4.274  46.302  1.00 38.78           C
ATOM    604  O   MET A  74      -7.800   5.417  46.152  1.00 36.54           O
ATOM    605  CB  MET A  74      -7.134   2.801  48.049  1.00 42.43           C
ATOM    606  CG  MET A  74      -5.825   3.561  47.825  1.00 39.22           C
ATOM    607  SD  MET A  74      -5.557   4.942  48.943  1.00 41.85           S
ATOM    608  CE  MET A  74      -4.597   4.047  50.171  1.00 37.54           C
ATOM    609  H   MET A  74      -9.553   1.898  47.810  1.00 44.11           H
ATOM    610  HA  MET A  74      -8.399   4.485  48.416  1.00 48.41           H
ATOM    611  HB2 MET A  74      -7.189   2.477  49.085  1.00 51.26           H
ATOM    612  HB3 MET A  74      -7.137   1.913  47.417  1.00 51.26           H
ATOM    613  HG2 MET A  74      -5.003   2.860  47.955  1.00 47.40           H
ATOM    614  HG3 MET A  74      -5.768   3.925  46.804  1.00 47.40           H
ATOM    615  HE1 MET A  74      -4.262   4.742  50.940  1.00 45.38           H
ATOM    616  HE2 MET A  74      -5.220   3.270  50.614  1.00 45.38           H
ATOM    617  HE3 MET A  74      -3.731   3.587  49.697  1.00 45.38           H
ATOM    618  N   LEU A  75      -8.570   3.497  45.276  1.00 32.74           N
ATOM    619  CA  LEU A  75      -8.528   3.975  43.906  1.00 29.64           C
ATOM    620  C   LEU A  75      -9.491   5.141  43.741  1.00 36.74           C
ATOM    621  O   LEU A  75      -9.207   6.071  42.984  1.00 32.94           O
ATOM    622  CB  LEU A  75      -8.866   2.853  42.916  1.00 30.97           C
ATOM    623  CG  LEU A  75      -7.805   1.747  42.767  1.00 29.24           C
ATOM    624  CD1 LEU A  75      -8.410   0.615  41.923  1.00 34.48           C
ATOM    625  CD2 LEU A  75      -6.540   2.303  42.090  1.00 26.95           C
ATOM    626  H   LEU A  75      -8.931   2.570  45.450  1.00 39.62           H
ATOM    627  HA  LEU A  75      -7.523   4.339  43.696  1.00 35.90           H
ATOM    628  HB2 LEU A  75      -9.807   2.396  43.224  1.00 37.49           H
ATOM    629  HB3 LEU A  75      -9.022   3.302  41.937  1.00 37.49           H
ATOM    630  HG  LEU A  75      -7.526   1.358  43.743  1.00 35.42           H
ATOM    631 HD11 LEU A  75      -7.660  -0.151  41.720  1.00 41.71           H
ATOM    632 HD12 LEU A  75      -9.244   0.165  42.462  1.00 41.71           H
ATOM    633 HD13 LEU A  75      -8.791   1.005  40.977  1.00 41.71           H
ATOM    634 HD21 LEU A  75      -5.842   1.493  41.906  1.00 32.67           H
ATOM    635 HD22 LEU A  75      -6.801   2.761  41.138  1.00 32.67           H
ATOM    636 HD23 LEU A  75      -6.055   3.037  42.731  1.00 32.67           H
ATOM    637  N   MET A  76     -10.627   5.110  44.454  1.00 40.58           N
ATOM    638  CA  MET A  76     -11.599   6.184  44.340  1.00 31.99           C
ATOM    639  C   MET A  76     -11.100   7.414  45.077  1.00 34.85           C
ATOM    640  O   MET A  76     -11.201   8.537  44.573  1.00 37.43           O
ATOM    641  CB  MET A  76     -12.970   5.701  44.769  1.00 38.55           C
ATOM    642  CG  MET A  76     -13.975   6.850  44.664  1.00 39.25           C
ATOM    643  SD  MET A  76     -14.117   7.632  43.038  1.00 36.30           S
ATOM    644  CE  MET A  76     -14.797   6.231  42.104  1.00 30.63           C
ATOM    645  H   MET A  76     -10.829   4.330  45.064  1.00 49.03           H
ATOM    646  HA  MET A  76     -11.675   6.440  43.285  1.00 38.72           H
ATOM    647  HB2 MET A  76     -13.283   4.875  44.127  1.00 46.60           H
ATOM    648  HB3 MET A  76     -12.924   5.349  45.802  1.00 46.60           H
ATOM    649  HG2 MET A  76     -14.957   6.467  44.943  1.00 47.43           H
ATOM    650  HG3 MET A  76     -13.708   7.618  45.388  1.00 47.43           H
ATOM    651  HE1 MET A  76     -14.968   6.541  41.072  1.00 37.09           H
ATOM    652  HE2 MET A  76     -14.096   5.398  42.109  1.00 37.09           H
ATOM    653  HE3 MET A  76     -15.741   5.910  42.542  1.00 37.09           H
ATOM    654  N   ALA A  77     -10.503   7.190  46.251  1.00 36.02           N
ATOM    655  CA  ALA A  77      -9.846   8.228  47.029  1.00 36.70           C
ATOM    656  C   ALA A  77      -8.752   8.935  46.212  1.00 32.71           C
ATOM    657  O   ALA A  77      -8.711  10.164  46.196  1.00 33.18           O
ATOM    658  CB  ALA A  77      -9.293   7.608  48.318  1.00 38.25           C
ATOM    659  H   ALA A  77     -10.421   6.236  46.578  1.00 43.56           H
ATOM    660  HA  ALA A  77     -10.598   8.968  47.307  1.00 44.38           H
ATOM    661  HB1 ALA A  77      -8.874   8.390  48.951  1.00 46.23           H
ATOM    662  HB2 ALA A  77     -10.091   7.104  48.862  1.00 46.23           H
ATOM    663  HB3 ALA A  77      -8.507   6.892  48.084  1.00 46.23           H
ATOM    664  N   ILE A  78      -7.901   8.185  45.492  1.00 40.89           N
ATOM    665  CA  ILE A  78      -6.875   8.759  44.605  1.00 33.21           C
ATOM    666  C   ILE A  78      -7.523   9.491  43.437  1.00 28.54           C
ATOM    667  O   ILE A  78      -7.136  10.610  43.134  1.00 36.05           O
ATOM    668  CB  ILE A  78      -5.865   7.694  44.163  1.00 29.42           C
ATOM    669  CG1 ILE A  78      -5.065   7.180  45.376  1.00 34.64           C
ATOM    670  CG2 ILE A  78      -4.918   8.288  43.113  1.00 41.10           C
ATOM    671  CD1 ILE A  78      -4.454   5.790  45.153  1.00 29.60           C
ATOM    672  H   ILE A  78      -7.989   7.178  45.526  1.00 49.40           H
ATOM    673  HA  ILE A  78      -6.313   9.498  45.180  1.00 40.19           H
ATOM    674  HB  ILE A  78      -6.424   6.874  43.712  1.00 35.63           H
ATOM    675 HG12 ILE A  78      -4.279   7.895  45.628  1.00 41.90           H
ATOM    676 HG13 ILE A  78      -5.710   7.096  46.249  1.00 41.90           H
ATOM    677 HG21 ILE A  78      -4.087   7.611  42.923  1.00 49.65           H
ATOM    678 HG22 ILE A  78      -5.449   8.441  42.173  1.00 49.65           H
ATOM    679 HG23 ILE A  78      -4.523   9.243  43.463  1.00 49.65           H
ATOM    680 HD11 ILE A  78      -3.999   5.440  46.079  1.00 35.85           H
ATOM    681 HD12 ILE A  78      -5.228   5.089  44.847  1.00 35.85           H
ATOM    682 HD13 ILE A  78      -3.685   5.843  44.384  1.00 35.85           H
ATOM    683  N   ARG A  79      -8.511   8.894  42.781  1.00 29.68           N
ATOM    684  CA  ARG A  79      -9.153   9.493  41.618  1.00 28.09           C
ATOM    685  C   ARG A  79      -9.719  10.876  41.927  1.00 37.86           C
ATOM    686  O   ARG A  79      -9.621  11.756  41.077  1.00 37.53           O
ATOM    687  CB  ARG A  79     -10.197   8.502  41.102  1.00 33.41           C
ATOM    688  CG  ARG A  79     -11.143   8.947  39.976  1.00 47.31           C
ATOM    689  CD  ARG A  79     -10.463   9.384  38.653  1.00 36.16           C
ATOM    690  NE  ARG A  79     -10.640  10.827  38.450  1.00 43.22           N
ATOM    691  CZ  ARG A  79     -11.670  11.391  37.829  1.00 35.69           C
ATOM    692  NH1 ARG A  79     -12.332  10.752  36.880  1.00 48.09           N
ATOM    693  NH2 ARG A  79     -12.044  12.618  38.168  1.00 38.13           N1+
ATOM    694  H   ARG A  79      -8.810   7.973  43.074  1.00 35.95           H
ATOM    695  HA  ARG A  79      -8.406   9.628  40.836  1.00 34.05           H
ATOM    696  HB2 ARG A  79      -9.677   7.600  40.775  1.00 40.43           H
ATOM    697  HB3 ARG A  79     -10.833   8.227  41.942  1.00 40.43           H
ATOM    698  HG2 ARG A  79     -11.807   8.110  39.752  1.00 57.11           H
ATOM    699  HG3 ARG A  79     -11.775   9.750  40.359  1.00 57.11           H
ATOM    700  HD2 ARG A  79      -9.412   9.126  38.612  1.00 43.73           H
ATOM    701  HD3 ARG A  79     -10.967   8.847  37.850  1.00 43.73           H
ATOM    702  HE  ARG A  79     -10.202  11.408  39.153  1.00 52.20           H
ATOM    703 HH11 ARG A  79     -12.044   9.823  36.598  1.00 58.05           H
ATOM    704 HH12 ARG A  79     -13.100  11.191  36.396  1.00 58.05           H
ATOM    705 HH21 ARG A  79     -11.550  13.111  38.895  1.00 46.09           H
ATOM    706 HH22 ARG A  79     -12.818  13.051  37.689  1.00 46.09           H
ATOM    707  N   LEU A  80     -10.296  11.082  43.120  1.00 38.41           N
ATOM    708  CA  LEU A  80     -11.012  12.321  43.474  1.00 40.01           C
ATOM    709  C   LEU A  80     -10.164  13.375  44.182  1.00 32.89           C
ATOM    710  O   LEU A  80     -10.514  14.553  44.120  1.00 38.47           O
ATOM    711  CB  LEU A  80     -12.235  11.987  44.356  1.00 42.31           C
ATOM    712  CG  LEU A  80     -13.516  11.672  43.559  1.00 35.16           C
ATOM    713  CD1 LEU A  80     -14.562  11.042  44.493  1.00 33.17           C
ATOM    714  CD2 LEU A  80     -14.081  12.945  42.918  1.00 36.69           C
ATOM    715  H   LEU A  80     -10.329  10.315  43.779  1.00 46.42           H
ATOM    716  HA  LEU A  80     -11.361  12.777  42.551  1.00 48.35           H
ATOM    717  HB2 LEU A  80     -11.980  11.121  44.971  1.00 51.11           H
ATOM    718  HB3 LEU A  80     -12.439  12.811  45.041  1.00 51.11           H
ATOM    719  HG  LEU A  80     -13.279  10.962  42.769  1.00 42.53           H
ATOM    720 HD11 LEU A  80     -15.465  10.809  43.929  1.00 40.14           H
ATOM    721 HD12 LEU A  80     -14.172  10.118  44.919  1.00 40.14           H
ATOM    722 HD13 LEU A  80     -14.809  11.732  45.298  1.00 40.14           H
ATOM    723 HD21 LEU A  80     -15.002  12.709  42.383  1.00 44.37           H
ATOM    724 HD22 LEU A  80     -14.300  13.685  43.688  1.00 44.37           H
ATOM    725 HD23 LEU A  80     -13.377  13.377  42.212  1.00 44.37           H
ATOM    726  N   ARG A  81      -9.127  12.948  44.921  1.00 39.93           N
ATOM    727  CA  ARG A  81      -8.234  13.821  45.712  1.00 41.51           C
ATOM    728  C   ARG A  81      -6.837  13.979  45.103  1.00 34.97           C
ATOM    729  O   ARG A  81      -6.095  14.878  45.492  1.00 37.22           O
ATOM    730  CB  ARG A  81      -8.104  13.260  47.134  1.00 38.75           C
ATOM    731  CG  ARG A  81      -9.400  13.377  47.934  1.00 36.27           C
ATOM    732  CD  ARG A  81      -9.636  14.844  48.301  1.00 40.24           C
ATOM    733  NE  ARG A  81     -10.440  14.932  49.510  1.00 55.34           N
ATOM    734  CZ  ARG A  81     -10.543  16.029  50.248  1.00 63.61           C
ATOM    735  NH1 ARG A  81     -10.935  15.897  51.515  1.00 65.82           N
ATOM    736  NH2 ARG A  81     -10.256  17.228  49.735  1.00 58.28           N1+
ATOM    737  H   ARG A  81      -8.954  11.952  44.968  1.00 48.25           H
ATOM    738  HA  ARG A  81      -8.657  14.824  45.763  1.00 50.14           H
ATOM    739  HB2 ARG A  81      -7.764  12.227  47.106  1.00 46.83           H
ATOM    740  HB3 ARG A  81      -7.332  13.826  47.660  1.00 46.83           H
ATOM    741  HG2 ARG A  81     -10.244  12.985  47.368  1.00 43.86           H
ATOM    742  HG3 ARG A  81      -9.297  12.785  48.842  1.00 43.86           H
ATOM    743  HD2 ARG A  81      -8.719  15.427  48.392  1.00 48.62           H
ATOM    744  HD3 ARG A  81     -10.235  15.254  47.487  1.00 48.62           H
ATOM    745  HE  ARG A  81     -10.650  14.058  49.974  1.00 66.74           H
ATOM    746 HH11 ARG A  81     -11.141  14.977  51.881  1.00 79.32           H
ATOM    747 HH12 ARG A  81     -11.021  16.709  52.107  1.00 79.32           H
ATOM    748 HH21 ARG A  81      -9.961  17.295  48.772  1.00 70.27           H
ATOM    749 HH22 ARG A  81     -10.334  18.057  50.303  1.00 70.27           H
ATOM    750  N   GLY A  82      -6.471  13.083  44.185  1.00 36.52           N
ATOM    751  CA  GLY A  82      -5.300  13.219  43.346  1.00 39.59           C
ATOM    752  C   GLY A  82      -4.035  12.873  44.110  1.00 41.32           C
ATOM    753  O   GLY A  82      -4.073  12.547  45.288  1.00 44.39           O
ATOM    754  H   GLY A  82      -7.095  12.318  43.974  1.00 44.16           H
ATOM    755  HA2 GLY A  82      -5.391  12.552  42.488  1.00 47.84           H
ATOM    756  HA3 GLY A  82      -5.235  14.256  43.013  1.00 47.84           H
ATOM    757  N   MET A  83      -2.898  12.957  43.428  1.00 46.32           N
ATOM    758  CA  MET A  83      -1.569  12.889  44.021  1.00 46.35           C
ATOM    759  C   MET A  83      -0.727  13.964  43.336  1.00 47.48           C
ATOM    760  O   MET A  83      -1.016  14.318  42.186  1.00 56.40           O
ATOM    761  CB  MET A  83      -0.955  11.507  43.766  1.00 44.27           C
ATOM    762  CG  MET A  83      -1.664  10.370  44.478  1.00 41.80           C
ATOM    763  SD  MET A  83      -0.927   8.781  44.019  1.00 44.52           S
ATOM    764  CE  MET A  83      -0.580   8.066  45.614  1.00 48.24           C
ATOM    765  H   MET A  83      -2.943  13.223  42.452  1.00 55.92           H
ATOM    766  HA  MET A  83      -1.597  13.081  45.095  1.00 55.96           H
ATOM    767  HB2 MET A  83      -0.971  11.308  42.695  1.00 53.46           H
ATOM    768  HB3 MET A  83       0.084  11.520  44.077  1.00 53.46           H
ATOM    769  HG2 MET A  83      -1.588  10.518  45.554  1.00 50.49           H
ATOM    770  HG3 MET A  83      -2.714  10.368  44.194  1.00 50.49           H
ATOM    771  HE1 MET A  83      -0.096   7.104  45.458  1.00 58.22           H
ATOM    772  HE2 MET A  83       0.081   8.724  46.171  1.00 58.22           H
ATOM    773  HE3 MET A  83      -1.507   7.926  46.168  1.00 58.22           H
ATOM    774  N   ASP A  84       0.316  14.456  44.023  1.00 42.21           N
ATOM    775  CA  ASP A  84       1.272  15.340  43.372  1.00 50.84           C
ATOM    776  C   ASP A  84       2.497  14.478  43.033  1.00 49.62           C
ATOM    777  O   ASP A  84       2.555  13.291  43.355  1.00 47.17           O
ATOM    778  CB  ASP A  84       1.581  16.591  44.228  1.00 55.30           C
ATOM    779  CG  ASP A  84       1.720  17.845  43.340  1.00 67.13           C
ATOM    780  OD1 ASP A  84       0.740  18.628  43.333  1.00 64.02           O
ATOM    781  OD2 ASP A  84       2.797  18.008  42.707  1.00 51.37           O1-
ATOM    782  H   ASP A  84       0.555  14.070  44.926  1.00 50.99           H
ATOM    783  HA  ASP A  84       0.864  15.702  42.427  1.00 61.34           H
ATOM    784  HB2 ASP A  84       0.785  16.742  44.957  1.00 66.70           H
ATOM    785  HB3 ASP A  84       2.538  16.435  44.716  1.00 66.70           H
ATOM    786  N   LEU A  85       3.433  15.067  42.292  1.00 53.27           N
ATOM    787  CA  LEU A  85       4.423  14.347  41.508  1.00 44.21           C
ATOM    788  C   LEU A  85       5.299  13.454  42.381  1.00 44.50           C
ATOM    789  O   LEU A  85       5.672  12.383  41.927  1.00 49.67           O
ATOM    790  CB  LEU A  85       5.239  15.372  40.719  1.00 44.59           C
ATOM    791  CG  LEU A  85       4.360  16.343  39.891  1.00 52.03           C
ATOM    792  CD1 LEU A  85       5.224  17.469  39.309  1.00 58.76           C
ATOM    793  CD2 LEU A  85       3.616  15.578  38.788  1.00 54.98           C
ATOM    794  H   LEU A  85       3.340  16.059  42.108  1.00 64.26           H
ATOM    795  HA  LEU A  85       3.901  13.703  40.803  1.00 53.38           H
ATOM    796  HB2 LEU A  85       5.831  15.951  41.430  1.00 53.85           H
ATOM    797  HB3 LEU A  85       5.927  14.843  40.058  1.00 53.85           H
ATOM    798  HG  LEU A  85       3.610  16.823  40.518  1.00 62.77           H
ATOM    799 HD11 LEU A  85       4.591  18.189  38.792  1.00 70.84           H
ATOM    800 HD12 LEU A  85       5.746  17.987  40.114  1.00 70.84           H
ATOM    801 HD13 LEU A  85       5.957  17.059  38.613  1.00 70.84           H
ATOM    802 HD21 LEU A  85       3.034  16.280  38.192  1.00 66.31           H
ATOM    803 HD22 LEU A  85       4.325  15.059  38.144  1.00 66.31           H
ATOM    804 HD23 LEU A  85       2.927  14.855  39.225  1.00 66.31           H
ATOM    805  N   GLU A  86       5.619  13.862  43.616  1.00 45.05           N
ATOM    806  CA  GLU A  86       6.423  13.063  44.538  1.00 44.90           C
ATOM    807  C   GLU A  86       5.707  11.719  44.793  1.00 46.03           C
ATOM    808  O   GLU A  86       6.299  10.647  44.700  1.00 41.35           O
ATOM    809  CB  GLU A  86       6.617  13.870  45.842  1.00 47.41           C
ATOM    810  CG  GLU A  86       8.036  13.895  46.436  1.00 51.70           C
ATOM    811  CD  GLU A  86       8.513  12.580  47.047  1.00 64.52           C
ATOM    812  OE1 GLU A  86       9.737  12.468  47.282  1.00 64.69           O
ATOM    813  OE2 GLU A  86       7.648  11.710  47.286  1.00 72.97           O1-
ATOM    814  H   GLU A  86       5.299  14.765  43.937  1.00 54.39           H
ATOM    815  HA  GLU A  86       7.397  12.876  44.084  1.00 54.21           H
ATOM    816  HB2 GLU A  86       6.334  14.905  45.684  1.00 57.23           H
ATOM    817  HB3 GLU A  86       5.933  13.487  46.585  1.00 57.23           H
ATOM    818  HG2 GLU A  86       8.769  14.246  45.709  1.00 62.37           H
ATOM    819  HG3 GLU A  86       8.058  14.641  47.231  1.00 62.37           H
ATOM    820  N   GLU A  87       4.406  11.769  45.085  1.00 38.04           N
ATOM    821  CA  GLU A  87       3.593  10.577  45.285  1.00 45.01           C
ATOM    822  C   GLU A  87       3.439   9.754  44.000  1.00 37.91           C
ATOM    823  O   GLU A  87       3.449   8.533  44.070  1.00 34.78           O
ATOM    824  CB  GLU A  87       2.210  10.996  45.776  1.00 46.84           C
ATOM    825  CG  GLU A  87       2.125  11.399  47.242  1.00 47.08           C
ATOM    826  CD  GLU A  87       0.674  11.802  47.516  1.00 48.50           C
ATOM    827  OE1 GLU A  87       0.249  12.890  47.052  1.00 41.79           O
ATOM    828  OE2 GLU A  87      -0.015  10.969  48.143  1.00 46.26           O1-
ATOM    829  H   GLU A  87       3.937  12.664  45.087  1.00 45.98           H
ATOM    830  HA  GLU A  87       4.053   9.957  46.056  1.00 54.34           H
ATOM    831  HB2 GLU A  87       1.885  11.854  45.194  1.00 56.54           H
ATOM    832  HB3 GLU A  87       1.512  10.183  45.597  1.00 56.54           H
ATOM    833  HG2 GLU A  87       2.433  10.557  47.866  1.00 56.83           H
ATOM    834  HG3 GLU A  87       2.769  12.260  47.370  1.00 56.83           H
ATOM    835  N   THR A  88       3.233  10.406  42.847  1.00 35.65           N
ATOM    836  CA  THR A  88       3.062   9.715  41.578  1.00 30.47           C
ATOM    837  C   THR A  88       4.308   8.916  41.277  1.00 35.32           C
ATOM    838  O   THR A  88       4.212   7.725  40.987  1.00 43.15           O
ATOM    839  CB  THR A  88       2.717  10.708  40.477  1.00 40.41           C
ATOM    840  OG1 THR A  88       1.579  11.483  40.846  1.00 42.00           O
ATOM    841  CG2 THR A  88       2.357   9.948  39.204  1.00 35.88           C
ATOM    842  H   THR A  88       3.202  11.417  42.845  1.00 43.11           H
ATOM    843  HA  THR A  88       2.220   9.035  41.702  1.00 36.89           H
ATOM    844  HB  THR A  88       3.569  11.361  40.286  1.00 48.82           H
ATOM    845  HG1 THR A  88       1.540  12.262  40.287  1.00 50.73           H
ATOM    846 HG21 THR A  88       2.040  10.657  38.439  1.00 43.39           H
ATOM    847 HG22 THR A  88       3.212   9.377  38.848  1.00 43.39           H
ATOM    848 HG23 THR A  88       1.535   9.262  39.405  1.00 43.39           H
ATOM    849  N   SER A  89       5.474   9.546  41.451  1.00 38.29           N
ATOM    850  CA  SER A  89       6.785   8.924  41.350  1.00 40.62           C
ATOM    851  C   SER A  89       6.925   7.712  42.251  1.00 37.51           C
ATOM    852  O   SER A  89       7.350   6.652  41.791  1.00 44.75           O
ATOM    853  CB  SER A  89       7.883   9.937  41.692  1.00 47.84           C
ATOM    854  OG  SER A  89       9.131   9.270  41.692  1.00 50.74           O
ATOM    855  H   SER A  89       5.448  10.510  41.750  1.00 46.28           H
ATOM    856  HA  SER A  89       6.926   8.606  40.316  1.00 49.07           H
ATOM    857  HB2 SER A  89       7.893  10.735  40.949  1.00 57.75           H
ATOM    858  HB3 SER A  89       7.706  10.364  42.676  1.00 57.75           H
ATOM    859  HG  SER A  89       9.819   9.899  41.925  1.00 61.22           H
ATOM    860  N   VAL A  90       6.613   7.863  43.533  1.00 40.04           N
ATOM    861  CA  VAL A  90       6.747   6.738  44.441  1.00 43.65           C
ATOM    862  C   VAL A  90       5.813   5.619  44.008  1.00 36.79           C
ATOM    863  O   VAL A  90       6.235   4.468  44.032  1.00 38.65           O
ATOM    864  CB  VAL A  90       6.543   7.154  45.909  1.00 44.19           C
ATOM    865  CG1 VAL A  90       6.653   5.910  46.800  1.00 41.93           C
ATOM    866  CG2 VAL A  90       7.627   8.138  46.389  1.00 46.38           C
ATOM    867  H   VAL A  90       6.318   8.763  43.891  1.00 48.38           H
ATOM    868  HA  VAL A  90       7.770   6.367  44.349  1.00 52.71           H
ATOM    869  HB  VAL A  90       5.555   7.601  46.033  1.00 53.36           H
ATOM    870 HG11 VAL A  90       6.559   6.215  47.829  1.00 50.65           H
ATOM    871 HG12 VAL A  90       5.861   5.199  46.583  1.00 50.65           H
ATOM    872 HG13 VAL A  90       7.620   5.427  46.658  1.00 50.65           H
ATOM    873 HG21 VAL A  90       7.409   8.466  47.405  1.00 55.99           H
ATOM    874 HG22 VAL A  90       8.605   7.656  46.374  1.00 55.99           H
ATOM    875 HG23 VAL A  90       7.680   9.014  45.752  1.00 55.99           H
ATOM    876  N   LEU A  91       4.571   5.937  43.612  1.00 36.57           N
ATOM    877  CA  LEU A  91       3.614   4.948  43.103  1.00 41.00           C
ATOM    878  C   LEU A  91       4.280   4.122  41.989  1.00 36.70           C
ATOM    879  O   LEU A  91       4.271   2.898  42.054  1.00 38.50           O
ATOM    880  CB  LEU A  91       2.333   5.638  42.586  1.00 36.08           C
ATOM    881  CG  LEU A  91       1.017   4.905  42.903  1.00 34.98           C
ATOM    882  CD1 LEU A  91      -0.100   5.452  42.007  1.00 35.72           C
ATOM    883  CD2 LEU A  91       1.059   3.405  42.690  1.00 30.65           C
ATOM    884  H   LEU A  91       4.286   6.906  43.629  1.00 44.21           H
ATOM    885  HA  LEU A  91       3.357   4.284  43.925  1.00 49.54           H
ATOM    886  HB2 LEU A  91       2.259   6.648  42.984  1.00 43.62           H
ATOM    887  HB3 LEU A  91       2.412   5.738  41.506  1.00 43.62           H
ATOM    888  HG  LEU A  91       0.759   5.094  43.947  1.00 42.31           H
ATOM    889 HD11 LEU A  91      -1.059   5.067  42.347  1.00 43.20           H
ATOM    890 HD12 LEU A  91      -0.123   6.542  42.048  1.00 43.20           H
ATOM    891 HD13 LEU A  91       0.060   5.138  40.979  1.00 43.20           H
ATOM    892 HD21 LEU A  91       0.062   2.979  42.793  1.00 37.11           H
ATOM    893 HD22 LEU A  91       1.433   3.216  41.686  1.00 37.11           H
ATOM    894 HD23 LEU A  91       1.708   2.931  43.427  1.00 37.11           H
ATOM    895  N   THR A  92       4.895   4.806  41.014  1.00 39.57           N
ATOM    896  CA  THR A  92       5.586   4.224  39.862  1.00 38.31           C
ATOM    897  C   THR A  92       6.719   3.298  40.284  1.00 41.33           C
ATOM    898  O   THR A  92       6.690   2.145  39.866  1.00 42.26           O
ATOM    899  CB  THR A  92       6.129   5.334  38.956  1.00 43.58           C
ATOM    900  OG1 THR A  92       5.115   6.226  38.512  1.00 34.45           O
ATOM    901  CG2 THR A  92       6.774   4.709  37.726  1.00 50.76           C
ATOM    902  H   THR A  92       4.893   5.816  41.079  1.00 47.82           H
ATOM    903  HA  THR A  92       4.845   3.657  39.295  1.00 46.31           H
ATOM    904  HB  THR A  92       6.889   5.905  39.490  1.00 52.63           H
ATOM    905  HG1 THR A  92       4.720   6.640  39.285  1.00 41.68           H
ATOM    906 HG21 THR A  92       7.177   5.508  37.105  1.00 61.24           H
ATOM    907 HG22 THR A  92       7.589   4.036  37.993  1.00 61.24           H
ATOM    908 HG23 THR A  92       6.014   4.169  37.166  1.00 61.24           H
ATOM    909  N   GLN A  93       7.673   3.769  41.115  1.00 41.85           N
ATOM    910  CA  GLN A  93       8.694   2.925  41.754  1.00 36.03           C
ATOM    911  C   GLN A  93       8.106   1.712  42.474  1.00 33.05           C
ATOM    912  O   GLN A  93       8.688   0.635  42.422  1.00 37.57           O
ATOM    913  CB  GLN A  93       9.541   3.749  42.739  1.00 44.97           C
ATOM    914  CG  GLN A  93      10.467   4.739  42.019  1.00 49.98           C
ATOM    915  CD  GLN A  93      11.196   5.614  43.032  1.00 49.14           C
ATOM    916  OE1 GLN A  93      10.596   6.454  43.696  1.00 44.30           O
ATOM    917  NE2 GLN A  93      12.504   5.423  43.171  1.00 49.87           N
ATOM    918  H   GLN A  93       7.642   4.743  41.388  1.00 50.55           H
ATOM    919  HA  GLN A  93       9.350   2.553  40.969  1.00 43.57           H
ATOM    920  HB2 GLN A  93       8.883   4.295  43.416  1.00 54.29           H
ATOM    921  HB3 GLN A  93      10.153   3.080  43.339  1.00 54.29           H
ATOM    922  HG2 GLN A  93      11.173   4.207  41.380  1.00 60.31           H
ATOM    923  HG3 GLN A  93       9.822   5.387  41.424  1.00 60.31           H
ATOM    924 HE21 GLN A  93      12.979   4.732  42.611  1.00 60.17           H
ATOM    925 HE22 GLN A  93      13.012   5.989  43.834  1.00 60.17           H
ATOM    926  N   ALA A  94       6.989   1.862  43.191  1.00 45.48           N
ATOM    927  CA  ALA A  94       6.379   0.770  43.949  1.00 37.39           C
ATOM    928  C   ALA A  94       5.736  -0.296  43.043  1.00 40.68           C
ATOM    929  O   ALA A  94       5.904  -1.488  43.301  1.00 40.74           O
ATOM    930  CB  ALA A  94       5.374   1.339  44.946  1.00 41.27           C
ATOM    931  H   ALA A  94       6.543   2.769  43.224  1.00 54.91           H
ATOM    932  HA  ALA A  94       7.163   0.285  44.532  1.00 45.20           H
ATOM    933  HB1 ALA A  94       4.983   0.530  45.566  1.00 49.86           H
ATOM    934  HB2 ALA A  94       5.869   2.073  45.585  1.00 49.86           H
ATOM    935  HB3 ALA A  94       4.550   1.822  44.421  1.00 49.86           H
ATOM    936  N   LEU A  95       4.999   0.100  41.987  1.00 41.67           N
ATOM    937  CA  LEU A  95       4.441  -0.847  41.017  1.00 35.93           C
ATOM    938  C   LEU A  95       5.565  -1.530  40.225  1.00 34.95           C
ATOM    939  O   LEU A  95       5.491  -2.729  39.995  1.00 38.53           O
ATOM    940  CB  LEU A  95       3.420  -0.148  40.104  1.00 35.18           C
ATOM    941  CG  LEU A  95       2.200   0.475  40.830  1.00 39.89           C
ATOM    942  CD1 LEU A  95       1.308   1.160  39.779  1.00 38.75           C
ATOM    943  CD2 LEU A  95       1.345  -0.523  41.617  1.00 40.61           C
ATOM    944  H   LEU A  95       4.860   1.089  41.820  1.00 50.33           H
ATOM    945  HA  LEU A  95       3.920  -1.632  41.565  1.00 43.45           H
ATOM    946  HB2 LEU A  95       3.936   0.655  39.576  1.00 42.55           H
ATOM    947  HB3 LEU A  95       3.067  -0.864  39.360  1.00 42.55           H
ATOM    948  HG  LEU A  95       2.546   1.224  41.533  1.00 48.20           H
ATOM    949 HD11 LEU A  95       0.455   1.638  40.261  1.00 46.83           H
ATOM    950 HD12 LEU A  95       1.886   1.919  39.251  1.00 46.83           H
ATOM    951 HD13 LEU A  95       0.936   0.426  39.059  1.00 46.83           H
ATOM    952 HD21 LEU A  95       0.543   0.014  42.125  1.00 49.07           H
ATOM    953 HD22 LEU A  95       0.918  -1.267  40.944  1.00 49.07           H
ATOM    954 HD23 LEU A  95       1.948  -1.015  42.378  1.00 49.07           H
ATOM    955  N   ALA A  96       6.626  -0.798  39.864  1.00 38.10           N
ATOM    956  CA  ALA A  96       7.821  -1.332  39.222  1.00 34.05           C
ATOM    957  C   ALA A  96       8.525  -2.397  40.061  1.00 46.30           C
ATOM    958  O   ALA A  96       9.004  -3.384  39.494  1.00 46.74           O
ATOM    959  CB  ALA A  96       8.781  -0.172  38.953  1.00 39.59           C
ATOM    960  H   ALA A  96       6.625   0.192  40.070  1.00 46.05           H
ATOM    961  HA  ALA A  96       7.535  -1.775  38.267  1.00 41.20           H
ATOM    962  HB1 ALA A  96       9.672  -0.541  38.444  1.00 47.85           H
ATOM    963  HB2 ALA A  96       8.295   0.564  38.312  1.00 47.85           H
ATOM    964  HB3 ALA A  96       9.083   0.302  39.885  1.00 47.85           H
ATOM    965  N   GLN A  97       8.600  -2.182  41.394  1.00 46.57           N
ATOM    966  CA  GLN A  97       9.351  -3.025  42.339  1.00 39.10           C
ATOM    967  C   GLN A  97       8.566  -4.238  42.884  1.00 36.91           C
ATOM    968  O   GLN A  97       9.166  -5.087  43.548  1.00 43.34           O
ATOM    969  CB  GLN A  97       9.971  -2.143  43.438  1.00 41.90           C
ATOM    970  CG  GLN A  97      11.127  -1.263  42.907  1.00 43.13           C
ATOM    971  CD  GLN A  97      11.543  -0.178  43.893  1.00 50.07           C
ATOM    972  OE1 GLN A  97      11.647  -0.431  45.088  1.00 62.34           O
ATOM    973  NE2 GLN A  97      11.822   1.035  43.413  1.00 55.41           N
ATOM    974  H   GLN A  97       8.197  -1.331  41.765  1.00 56.22           H
ATOM    975  HA  GLN A  97      10.193  -3.453  41.797  1.00 47.26           H
ATOM    976  HB2 GLN A  97       9.195  -1.509  43.867  1.00 50.61           H
ATOM    977  HB3 GLN A  97      10.365  -2.785  44.227  1.00 50.61           H
ATOM    978  HG2 GLN A  97      11.981  -1.929  42.779  1.00 52.09           H
ATOM    979  HG3 GLN A  97      10.873  -0.820  41.944  1.00 52.09           H
ATOM    980 HE21 GLN A  97      11.733   1.218  42.422  1.00 66.83           H
ATOM    981 HE22 GLN A  97      12.152   1.756  44.037  1.00 66.83           H
ATOM    982  N   SER A  98       7.256  -4.359  42.587  1.00 37.03           N
ATOM    983  CA  SER A  98       6.441  -5.540  42.925  1.00 33.46           C
ATOM    984  C   SER A  98       6.870  -6.814  42.195  1.00 35.89           C
ATOM    985  O   SER A  98       6.498  -7.922  42.587  1.00 36.12           O
ATOM    986  CB  SER A  98       4.949  -5.235  42.709  1.00 37.69           C
ATOM    987  OG  SER A  98       4.575  -5.115  41.350  1.00 39.50           O
ATOM    988  H   SER A  98       6.810  -3.622  42.061  1.00 44.77           H
ATOM    989  HA  SER A  98       6.577  -5.737  43.987  1.00 40.48           H
ATOM    990  HB2 SER A  98       4.372  -6.047  43.148  1.00 45.57           H
ATOM    991  HB3 SER A  98       4.692  -4.308  43.224  1.00 45.57           H
ATOM    992  HG  SER A  98       4.988  -4.328  40.981  1.00 47.74           H
ATOM    993  N   GLY A  99       7.611  -6.634  41.100  1.00 36.11           N
ATOM    994  CA  GLY A  99       8.162  -7.692  40.286  1.00 34.47           C
ATOM    995  C   GLY A  99       9.628  -7.393  40.030  1.00 40.22           C
ATOM    996  O   GLY A  99      10.219  -6.513  40.659  1.00 41.27           O
ATOM    997  H   GLY A  99       7.897  -5.694  40.863  1.00 43.66           H
ATOM    998  HA2 GLY A  99       8.064  -8.660  40.781  1.00 41.69           H
ATOM    999  HA3 GLY A  99       7.633  -7.711  39.333  1.00 41.69           H
ATOM   1000  N   GLN A 100      10.196  -8.114  39.060  1.00 38.52           N
ATOM   1001  CA  GLN A 100      11.577  -7.970  38.661  1.00 37.44           C
ATOM   1002  C   GLN A 100      11.754  -6.705  37.824  1.00 42.40           C
ATOM   1003  O   GLN A 100      10.855  -6.325  37.067  1.00 42.20           O
ATOM   1004  CB  GLN A 100      12.005  -9.246  37.920  1.00 37.12           C
ATOM   1005  CG  GLN A 100      12.025 -10.447  38.876  1.00 42.54           C
ATOM   1006  CD  GLN A 100      12.394 -11.776  38.228  1.00 52.36           C
ATOM   1007  OE1 GLN A 100      11.736 -12.784  38.479  1.00 49.75           O
ATOM   1008  NE2 GLN A 100      13.457 -11.808  37.423  1.00 55.40           N
ATOM   1009  H   GLN A 100       9.634  -8.776  38.542  1.00 46.56           H
ATOM   1010  HA  GLN A 100      12.192  -7.883  39.555  1.00 45.26           H
ATOM   1011  HB2 GLN A 100      11.309  -9.448  37.103  1.00 44.88           H
ATOM   1012  HB3 GLN A 100      13.001  -9.088  37.504  1.00 44.88           H
ATOM   1013  HG2 GLN A 100      12.741 -10.256  39.678  1.00 51.38           H
ATOM   1014  HG3 GLN A 100      11.046 -10.570  39.339  1.00 51.38           H
ATOM   1015 HE21 GLN A 100      13.983 -10.969  37.232  1.00 66.81           H
ATOM   1016 HE22 GLN A 100      13.720 -12.687  36.999  1.00 66.81           H
ATOM   1017  N   GLN A 101      12.934  -6.090  37.952  1.00 43.21           N
ATOM   1018  CA  GLN A 101      13.505  -5.199  36.939  1.00 42.27           C
ATOM   1019  C   GLN A 101      14.216  -6.078  35.890  1.00 49.65           C
ATOM   1020  O   GLN A 101      14.928  -7.012  36.277  1.00 50.69           O
ATOM   1021  CB  GLN A 101      14.433  -4.199  37.650  1.00 35.58           C
ATOM   1022  CG  GLN A 101      15.364  -3.389  36.734  1.00 45.41           C
ATOM   1023  CD  GLN A 101      14.652  -2.217  36.079  1.00 40.34           C
ATOM   1024  OE1 GLN A 101      14.069  -1.387  36.764  1.00 45.62           O
ATOM   1025  NE2 GLN A 101      14.710  -2.111  34.753  1.00 53.10           N
ATOM   1026  H   GLN A 101      13.579  -6.447  38.645  1.00 52.19           H
ATOM   1027  HA  GLN A 101      12.715  -4.623  36.459  1.00 51.06           H
ATOM   1028  HB2 GLN A 101      13.819  -3.506  38.225  1.00 43.03           H
ATOM   1029  HB3 GLN A 101      15.056  -4.746  38.359  1.00 43.03           H
ATOM   1030  HG2 GLN A 101      16.119  -2.967  37.396  1.00 54.83           H
ATOM   1031  HG3 GLN A 101      15.861  -4.022  35.999  1.00 54.83           H
ATOM   1032 HE21 GLN A 101      15.221  -2.793  34.207  1.00 64.05           H
ATOM   1033 HE22 GLN A 101      14.224  -1.348  34.302  1.00 64.05           H
ATOM   1034  N   LEU A 102      14.013  -5.788  34.586  1.00 48.67           N
ATOM   1035  CA  LEU A 102      14.672  -6.490  33.482  1.00 37.05           C
ATOM   1036  C   LEU A 102      16.022  -5.860  33.225  1.00 41.76           C
ATOM   1037  O   LEU A 102      16.204  -4.641  33.333  1.00 43.17           O
ATOM   1038  CB  LEU A 102      13.865  -6.511  32.158  1.00 42.47           C
ATOM   1039  CG  LEU A 102      12.459  -7.145  32.236  1.00 40.04           C
ATOM   1040  CD1 LEU A 102      11.705  -7.027  30.907  1.00 38.50           C
ATOM   1041  CD2 LEU A 102      12.541  -8.621  32.605  1.00 41.43           C
ATOM   1042  H   LEU A 102      13.423  -5.003  34.342  1.00 58.74           H
ATOM   1043  HA  LEU A 102      14.829  -7.529  33.775  1.00 44.79           H
ATOM   1044  HB2 LEU A 102      13.791  -5.500  31.764  1.00 51.29           H
ATOM   1045  HB3 LEU A 102      14.445  -7.073  31.423  1.00 51.29           H
ATOM   1046  HG  LEU A 102      11.881  -6.640  33.009  1.00 48.38           H
ATOM   1047 HD11 LEU A 102      10.668  -7.335  31.049  1.00 46.53           H
ATOM   1048 HD12 LEU A 102      11.720  -5.995  30.557  1.00 46.53           H
ATOM   1049 HD13 LEU A 102      12.163  -7.669  30.156  1.00 46.53           H
ATOM   1050 HD21 LEU A 102      11.565  -9.087  32.494  1.00 50.05           H
ATOM   1051 HD22 LEU A 102      13.242  -9.133  31.945  1.00 50.05           H
ATOM   1052 HD23 LEU A 102      12.865  -8.724  33.642  1.00 50.05           H
ATOM   1053  N   GLU A 103      16.942  -6.754  32.863  1.00 49.44           N
ATOM   1054  CA  GLU A 103      18.352  -6.517  32.592  1.00 53.42           C
ATOM   1055  C   GLU A 103      18.679  -7.164  31.250  1.00 47.39           C
ATOM   1056  O   GLU A 103      18.229  -8.273  30.951  1.00 49.20           O
ATOM   1057  CB  GLU A 103      19.222  -7.235  33.641  1.00 52.49           C
ATOM   1058  CG  GLU A 103      19.028  -6.772  35.088  1.00 59.43           C
ATOM   1059  CD  GLU A 103      19.816  -5.523  35.484  1.00 67.99           C
ATOM   1060  OE1 GLU A 103      19.722  -5.188  36.688  1.00 68.98           O
ATOM   1061  OE2 GLU A 103      20.496  -4.938  34.604  1.00 68.23           O1-
ATOM   1062  H   GLU A 103      16.644  -7.714  32.776  1.00 59.67           H
ATOM   1063  HA  GLU A 103      18.586  -5.450  32.570  1.00 64.44           H
ATOM   1064  HB2 GLU A 103      19.002  -8.305  33.605  1.00 63.32           H
ATOM   1065  HB3 GLU A 103      20.272  -7.125  33.363  1.00 63.32           H
ATOM   1066  HG2 GLU A 103      17.974  -6.618  35.323  1.00 71.65           H
ATOM   1067  HG3 GLU A 103      19.323  -7.575  35.767  1.00 71.65           H
ATOM   1068  N   TRP A 104      19.518  -6.487  30.476  1.00 45.25           N
ATOM   1069  CA  TRP A 104      19.906  -6.931  29.156  1.00 46.53           C
ATOM   1070  C   TRP A 104      21.419  -6.800  28.997  1.00 46.31           C
ATOM   1071  O   TRP A 104      22.040  -5.946  29.643  1.00 51.11           O
ATOM   1072  CB  TRP A 104      19.221  -6.009  28.150  1.00 46.58           C
ATOM   1073  CG  TRP A 104      17.760  -5.828  28.376  1.00 41.09           C
ATOM   1074  CD1 TRP A 104      17.188  -4.720  28.896  1.00 42.59           C
ATOM   1075  CD2 TRP A 104      16.680  -6.774  28.171  1.00 47.78           C
ATOM   1076  NE1 TRP A 104      15.833  -4.892  28.968  1.00 36.97           N
ATOM   1077  CE2 TRP A 104      15.459  -6.138  28.526  1.00 39.17           C
ATOM   1078  CE3 TRP A 104      16.602  -8.107  27.730  1.00 47.57           C
ATOM   1079  CZ2 TRP A 104      14.223  -6.765  28.391  1.00 35.60           C
ATOM   1080  CZ3 TRP A 104      15.356  -8.744  27.614  1.00 34.06           C
ATOM   1081  CH2 TRP A 104      14.169  -8.075  27.933  1.00 35.89           C
ATOM   1082  H   TRP A 104      19.850  -5.582  30.777  1.00 54.63           H
ATOM   1083  HA  TRP A 104      19.583  -7.959  28.986  1.00 56.16           H
ATOM   1084  HB2 TRP A 104      19.696  -5.026  28.206  1.00 56.23           H
ATOM   1085  HB3 TRP A 104      19.369  -6.404  27.147  1.00 56.23           H
ATOM   1086  HD1 TRP A 104      17.714  -3.826  29.200  1.00 51.44           H
ATOM   1087  HE1 TRP A 104      15.206  -4.164  29.282  1.00 44.69           H
ATOM   1088  HE3 TRP A 104      17.509  -8.630  27.469  1.00 57.42           H
ATOM   1089  HZ2 TRP A 104      13.315  -6.234  28.632  1.00 43.05           H
ATOM   1090  HZ3 TRP A 104      15.293  -9.748  27.244  1.00 41.20           H
ATOM   1091  HH2 TRP A 104      13.214  -8.566  27.817  1.00 43.40           H
ATOM   1092  N   PRO A 105      22.010  -7.579  28.079  1.00 47.61           N
ATOM   1093  CA  PRO A 105      23.419  -7.435  27.745  1.00 38.32           C
ATOM   1094  C   PRO A 105      23.743  -5.984  27.388  1.00 39.39           C
ATOM   1095  O   PRO A 105      22.959  -5.338  26.704  1.00 37.93           O
ATOM   1096  CB  PRO A 105      23.631  -8.375  26.554  1.00 37.12           C
ATOM   1097  CG  PRO A 105      22.241  -8.728  26.051  1.00 40.24           C
ATOM   1098  CD  PRO A 105      21.369  -8.619  27.291  1.00 41.83           C
ATOM   1099  HA  PRO A 105      24.045  -7.796  28.563  1.00 46.31           H
ATOM   1100  HB2 PRO A 105      24.258  -7.977  25.760  1.00 44.88           H
ATOM   1101  HB3 PRO A 105      24.077  -9.285  26.958  1.00 44.88           H
ATOM   1102  HG2 PRO A 105      21.943  -7.999  25.300  1.00 48.62           H
ATOM   1103  HG3 PRO A 105      22.203  -9.741  25.649  1.00 48.62           H
ATOM   1104  HD2 PRO A 105      20.366  -8.349  26.965  1.00 50.53           H
ATOM   1105  HD3 PRO A 105      21.364  -9.559  27.844  1.00 50.53           H
ATOM   1106  N   GLU A 106      24.886  -5.473  27.873  1.00 36.25           N
ATOM   1107  CA  GLU A 106      25.271  -4.075  27.743  1.00 33.38           C
ATOM   1108  C   GLU A 106      25.266  -3.591  26.281  1.00 44.79           C
ATOM   1109  O   GLU A 106      25.129  -2.388  26.036  1.00 50.89           O
ATOM   1110  CB  GLU A 106      26.688  -3.909  28.305  1.00 36.75           C
ATOM   1111  H   GLU A 106      25.471  -6.055  28.454  1.00 43.83           H
ATOM   1112  HA  GLU A 106      24.585  -3.467  28.329  1.00 40.39           H
ATOM   1113  HB1 GLU A 106      26.708  -4.218  29.351  1.00 44.43           H
ATOM   1114  HB3 GLU A 106      27.006  -2.868  28.232  1.00 44.43           H
ATOM   1115  N   ALA A 107      25.459  -4.509  25.317  1.00 42.75           N
ATOM   1116  CA  ALA A 107      25.455  -4.229  23.883  1.00 43.54           C
ATOM   1117  C   ALA A 107      24.104  -3.713  23.346  1.00 44.48           C
ATOM   1118  O   ALA A 107      24.078  -3.094  22.280  1.00 45.70           O
ATOM   1119  CB  ALA A 107      25.862  -5.502  23.156  1.00 31.02           C
ATOM   1120  H   ALA A 107      25.593  -5.473  25.592  1.00 51.64           H
ATOM   1121  HA  ALA A 107      26.212  -3.470  23.684  1.00 52.58           H
ATOM   1122  HB1 ALA A 107      25.921  -5.311  22.085  1.00 37.55           H
ATOM   1123  HB2 ALA A 107      26.831  -5.837  23.520  1.00 37.55           H
ATOM   1124  HB3 ALA A 107      25.121  -6.279  23.347  1.00 37.55           H
ATOM   1125  N   TRP A 108      22.993  -3.984  24.050  1.00 37.62           N
ATOM   1126  CA  TRP A 108      21.653  -3.565  23.641  1.00 35.91           C
ATOM   1127  C   TRP A 108      21.239  -2.193  24.149  1.00 37.25           C
ATOM   1128  O   TRP A 108      20.150  -1.743  23.790  1.00 38.60           O
ATOM   1129  CB  TRP A 108      20.605  -4.595  24.076  1.00 43.35           C
ATOM   1130  CG  TRP A 108      20.698  -5.915  23.415  1.00 37.04           C
ATOM   1131  CD1 TRP A 108      21.650  -6.298  22.525  1.00 40.80           C
ATOM   1132  CD2 TRP A 108      19.824  -7.067  23.601  1.00 34.56           C
ATOM   1133  NE1 TRP A 108      21.464  -7.626  22.198  1.00 35.04           N
ATOM   1134  CE2 TRP A 108      20.346  -8.149  22.816  1.00 42.47           C
ATOM   1135  CE3 TRP A 108      18.656  -7.324  24.347  1.00 32.39           C
ATOM   1136  CZ2 TRP A 108      19.743  -9.413  22.770  1.00 34.32           C
ATOM   1137  CZ3 TRP A 108      18.080  -8.611  24.353  1.00 39.41           C
ATOM   1138  CH2 TRP A 108      18.613  -9.652  23.561  1.00 41.22           C
ATOM   1139  H   TRP A 108      23.075  -4.515  24.907  1.00 45.47           H
ATOM   1140  HA  TRP A 108      21.618  -3.520  22.552  1.00 43.43           H
ATOM   1141  HB2 TRP A 108      20.649  -4.739  25.158  1.00 52.35           H
ATOM   1142  HB3 TRP A 108      19.604  -4.219  23.863  1.00 52.35           H
ATOM   1143  HD1 TRP A 108      22.462  -5.683  22.162  1.00 49.29           H
ATOM   1144  HE1 TRP A 108      22.082  -8.132  21.582  1.00 42.38           H
ATOM   1145  HE3 TRP A 108      18.228  -6.542  24.954  1.00 39.20           H
ATOM   1146  HZ2 TRP A 108      20.168 -10.203  22.170  1.00 41.51           H
ATOM   1147  HZ3 TRP A 108      17.228  -8.815  24.982  1.00 47.63           H
ATOM   1148  HH2 TRP A 108      18.161 -10.636  23.568  1.00 49.80           H
ATOM   1149  N   ARG A 109      22.041  -1.573  25.023  1.00 42.64           N
ATOM   1150  CA  ARG A 109      21.587  -0.493  25.903  1.00 38.21           C
ATOM   1151  C   ARG A 109      20.863   0.583  25.108  1.00 42.35           C
ATOM   1152  O   ARG A 109      19.670   0.800  25.329  1.00 42.27           O
ATOM   1153  CB  ARG A 109      22.758   0.033  26.766  1.00 45.36           C
ATOM   1154  CG  ARG A 109      22.513   1.396  27.444  1.00 53.19           C
ATOM   1155  CD  ARG A 109      23.743   1.863  28.221  1.00 54.37           C
ATOM   1156  NE  ARG A 109      23.842   1.129  29.492  1.00 70.11           N
ATOM   1157  CZ  ARG A 109      24.641   1.473  30.510  1.00 93.40           C
ATOM   1158  NH1 ARG A 109      24.449   0.913  31.704  1.00 96.79           N
ATOM   1159  NH2 ARG A 109      25.618   2.375  30.359  1.00 95.95           N1+
ATOM   1160  H   ARG A 109      22.945  -1.984  25.214  1.00 51.51           H
ATOM   1161  HA  ARG A 109      20.850  -0.904  26.592  1.00 46.19           H
ATOM   1162  HB2 ARG A 109      23.013  -0.720  27.514  1.00 54.77           H
ATOM   1163  HB3 ARG A 109      23.621   0.161  26.109  1.00 54.77           H
ATOM   1164  HG2 ARG A 109      22.286   2.158  26.700  1.00 64.16           H
ATOM   1165  HG3 ARG A 109      21.664   1.309  28.124  1.00 64.16           H
ATOM   1166  HD2 ARG A 109      24.619   1.623  27.618  1.00 65.58           H
ATOM   1167  HD3 ARG A 109      23.720   2.941  28.385  1.00 65.58           H
ATOM   1168  HE  ARG A 109      23.116   0.452  29.676  1.00 84.46           H
ATOM   1169 HH11 ARG A 109      23.708   0.241  31.834  1.00116.48           H
ATOM   1170 HH12 ARG A 109      25.031   1.168  32.487  1.00116.48           H
ATOM   1171 HH21 ARG A 109      25.763   2.803  29.457  1.00115.47           H
ATOM   1172 HH22 ARG A 109      26.204   2.627  31.139  1.00115.47           H
ATOM   1173  N   GLN A 110      21.568   1.192  24.146  1.00 38.33           N
ATOM   1174  CA  GLN A 110      21.067   2.293  23.335  1.00 38.86           C
ATOM   1175  C   GLN A 110      20.040   1.840  22.275  1.00 39.41           C
ATOM   1176  O   GLN A 110      19.430   2.708  21.662  1.00 42.09           O
ATOM   1177  CB  GLN A 110      22.278   3.056  22.760  1.00 45.21           C
ATOM   1178  CG  GLN A 110      21.892   4.222  21.838  1.00 61.75           C
ATOM   1179  CD  GLN A 110      23.031   5.201  21.522  1.00 78.14           C
ATOM   1180  OE1 GLN A 110      24.182   4.994  21.912  1.00 77.03           O
ATOM   1181  NE2 GLN A 110      22.706   6.270  20.781  1.00 66.50           N
ATOM   1182  H   GLN A 110      22.514   0.877  23.969  1.00 46.34           H
ATOM   1183  HA  GLN A 110      20.549   2.985  24.002  1.00 46.97           H
ATOM   1184  HB2 GLN A 110      22.866   3.442  23.595  1.00 54.59           H
ATOM   1185  HB3 GLN A 110      22.895   2.372  22.179  1.00 54.59           H
ATOM   1186  HG2 GLN A 110      21.554   3.808  20.888  1.00 74.43           H
ATOM   1187  HG3 GLN A 110      21.068   4.780  22.288  1.00 74.43           H
ATOM   1188 HE21 GLN A 110      21.749   6.412  20.490  1.00 80.13           H
ATOM   1189 HE22 GLN A 110      23.417   6.945  20.545  1.00 80.13           H
ATOM   1190  N   GLN A 111      19.843   0.523  22.049  1.00 40.53           N
ATOM   1191  CA  GLN A 111      18.883  -0.061  21.103  1.00 35.91           C
ATOM   1192  C   GLN A 111      17.520  -0.401  21.711  1.00 36.35           C
ATOM   1193  O   GLN A 111      16.624  -0.718  20.932  1.00 36.40           O
ATOM   1194  CB  GLN A 111      19.450  -1.325  20.429  1.00 35.90           C
ATOM   1195  CG  GLN A 111      20.481  -1.001  19.336  1.00 38.21           C
ATOM   1196  CD  GLN A 111      21.721  -0.371  19.956  1.00 37.64           C
ATOM   1197  OE1 GLN A 111      22.486  -1.054  20.626  1.00 43.98           O
ATOM   1198  NE2 GLN A 111      21.906   0.940  19.803  1.00 35.39           N
ATOM   1199  H   GLN A 111      20.386  -0.134  22.592  1.00 48.97           H
ATOM   1200  HA  GLN A 111      18.699   0.671  20.319  1.00 43.43           H
ATOM   1201  HB2 GLN A 111      19.900  -1.968  21.183  1.00 43.41           H
ATOM   1202  HB3 GLN A 111      18.647  -1.893  19.958  1.00 43.41           H
ATOM   1203  HG2 GLN A 111      20.757  -1.968  18.910  1.00 46.18           H
ATOM   1204  HG3 GLN A 111      20.046  -0.355  18.573  1.00 46.18           H
ATOM   1205 HE21 GLN A 111      21.202   1.489  19.342  1.00 42.80           H
ATOM   1206 HE22 GLN A 111      22.694   1.373  20.263  1.00 42.80           H
ATOM   1207  N   LEU A 112      17.367  -0.404  23.050  1.00 37.61           N
ATOM   1208  CA  LEU A 112      16.110  -0.732  23.754  1.00 33.97           C
ATOM   1209  C   LEU A 112      15.163   0.462  23.749  1.00 38.55           C
ATOM   1210  O   LEU A 112      15.503   1.513  24.303  1.00 31.38           O
ATOM   1211  CB  LEU A 112      16.383  -1.170  25.196  1.00 28.99           C
ATOM   1212  CG  LEU A 112      17.055  -2.545  25.245  1.00 29.29           C
ATOM   1213  CD1 LEU A 112      18.028  -2.653  26.426  1.00 31.88           C
ATOM   1214  CD2 LEU A 112      15.950  -3.602  25.282  1.00 35.16           C
ATOM   1215  H   LEU A 112      18.167  -0.174  23.625  1.00 45.47           H
ATOM   1216  HA  LEU A 112      15.637  -1.561  23.242  1.00 41.09           H
ATOM   1217  HB2 LEU A 112      17.045  -0.431  25.649  1.00 35.12           H
ATOM   1218  HB3 LEU A 112      15.457  -1.177  25.772  1.00 35.12           H
ATOM   1219  HG  LEU A 112      17.631  -2.717  24.335  1.00 35.48           H
ATOM   1220 HD11 LEU A 112      18.501  -3.634  26.433  1.00 38.59           H
ATOM   1221 HD12 LEU A 112      18.807  -1.899  26.324  1.00 38.59           H
ATOM   1222 HD13 LEU A 112      17.496  -2.488  27.360  1.00 38.59           H
ATOM   1223 HD21 LEU A 112      16.390  -4.599  25.241  1.00 42.53           H
ATOM   1224 HD22 LEU A 112      15.373  -3.505  26.203  1.00 42.53           H
ATOM   1225 HD23 LEU A 112      15.286  -3.480  24.427  1.00 42.53           H
ATOM   1226  N   VAL A 113      13.993   0.313  23.111  1.00 34.57           N
ATOM   1227  CA  VAL A 113      13.028   1.405  22.986  1.00 29.07           C
ATOM   1228  C   VAL A 113      11.611   0.866  23.091  1.00 30.94           C
ATOM   1229  O   VAL A 113      11.392  -0.333  22.968  1.00 33.11           O
ATOM   1230  CB  VAL A 113      13.229   2.203  21.695  1.00 28.93           C
ATOM   1231  CG1 VAL A 113      14.638   2.775  21.622  1.00 27.97           C
ATOM   1232  CG2 VAL A 113      12.941   1.383  20.432  1.00 28.15           C
ATOM   1233  H   VAL A 113      13.747  -0.585  22.715  1.00 41.82           H
ATOM   1234  HA  VAL A 113      13.163   2.092  23.817  1.00 35.22           H
ATOM   1235  HB  VAL A 113      12.529   3.030  21.717  1.00 35.05           H
ATOM   1236 HG11 VAL A 113      14.720   3.414  20.743  1.00 33.89           H
ATOM   1237 HG12 VAL A 113      14.838   3.363  22.516  1.00 33.89           H
ATOM   1238 HG13 VAL A 113      15.376   1.978  21.536  1.00 33.89           H
ATOM   1239 HG21 VAL A 113      13.168   1.965  19.539  1.00 34.12           H
ATOM   1240 HG22 VAL A 113      13.553   0.487  20.443  1.00 34.12           H
ATOM   1241 HG23 VAL A 113      11.891   1.094  20.408  1.00 34.12           H
ATOM   1242  N   ASP A 114      10.648   1.744  23.367  1.00 29.92           N
ATOM   1243  CA  ASP A 114       9.264   1.323  23.329  1.00 25.74           C
ATOM   1244  C   ASP A 114       8.382   2.523  22.999  1.00 27.29           C
ATOM   1245  O   ASP A 114       8.832   3.674  23.056  1.00 30.55           O
ATOM   1246  CB  ASP A 114       8.894   0.701  24.683  1.00 26.48           C
ATOM   1247  CG  ASP A 114       7.732  -0.289  24.612  1.00 29.96           C
ATOM   1248  OD1 ASP A 114       7.419  -0.851  25.669  1.00 29.39           O
ATOM   1249  OD2 ASP A 114       7.130  -0.472  23.531  1.00 41.57           O1-
ATOM   1250  H   ASP A 114      10.861   2.712  23.564  1.00 36.23           H
ATOM   1251  HA  ASP A 114       9.142   0.583  22.539  1.00 31.22           H
ATOM   1252  HB2 ASP A 114       9.741   0.181  25.131  1.00 32.11           H
ATOM   1253  HB3 ASP A 114       8.649   1.485  25.402  1.00 32.11           H
ATOM   1254  N   LYS A 115       7.125   2.214  22.625  1.00 28.91           N
ATOM   1255  CA  LYS A 115       6.030   3.140  22.391  1.00 30.87           C
ATOM   1256  C   LYS A 115       4.823   2.635  23.179  1.00 34.59           C
ATOM   1257  O   LYS A 115       4.352   1.530  22.919  1.00 38.64           O
ATOM   1258  CB  LYS A 115       5.732   3.209  20.892  1.00 31.21           C
ATOM   1259  CG  LYS A 115       4.827   4.394  20.487  1.00 32.14           C
ATOM   1260  CD  LYS A 115       3.335   4.357  20.829  1.00 33.47           C
ATOM   1261  CE  LYS A 115       2.561   3.287  20.089  1.00 32.57           C
ATOM   1262  NZ  LYS A 115       1.242   3.065  20.716  1.00 41.64           N1+
ATOM   1263  H   LYS A 115       6.874   1.231  22.620  1.00 35.02           H
ATOM   1264  HA  LYS A 115       6.341   4.118  22.732  1.00 37.38           H
ATOM   1265  HB2 LYS A 115       6.678   3.325  20.357  1.00 37.78           H
ATOM   1266  HB3 LYS A 115       5.283   2.269  20.574  1.00 37.78           H
ATOM   1267  HG2 LYS A 115       5.252   5.307  20.906  1.00 38.90           H
ATOM   1268  HG3 LYS A 115       4.891   4.486  19.401  1.00 38.90           H
ATOM   1269  HD2 LYS A 115       3.204   4.226  21.895  1.00 40.49           H
ATOM   1270  HD3 LYS A 115       2.898   5.321  20.580  1.00 40.49           H
ATOM   1271  HE2 LYS A 115       2.414   3.639  19.066  1.00 39.42           H
ATOM   1272  HE3 LYS A 115       3.125   2.353  20.078  1.00 39.42           H
ATOM   1273  HZ1 LYS A 115       0.801   2.248  20.312  1.00 50.30           H
ATOM   1274  HZ2 LYS A 115       1.344   2.919  21.709  1.00 50.30           H
ATOM   1275  HZ3 LYS A 115       0.654   3.870  20.538  1.00 50.30           H
ATOM   1276  N   HIS A 116       4.289   3.451  24.095  1.00 31.06           N
ATOM   1277  CA  HIS A 116       3.069   3.110  24.802  1.00 42.36           C
ATOM   1278  C   HIS A 116       1.991   4.146  24.380  1.00 35.28           C
ATOM   1279  O   HIS A 116       2.267   5.285  24.087  1.00 35.12           O
ATOM   1280  CB  HIS A 116       3.277   3.144  26.332  1.00 31.17           C
ATOM   1281  CG  HIS A 116       2.281   2.286  27.006  1.00 37.15           C
ATOM   1282  ND1 HIS A 116       2.651   1.113  27.675  1.00 42.58           N
ATOM   1283  CD2 HIS A 116       0.890   2.406  27.004  1.00 33.31           C
ATOM   1284  CE1 HIS A 116       1.509   0.473  28.000  1.00 35.50           C
ATOM   1285  NE2 HIS A 116       0.402   1.230  27.583  1.00 34.69           N
ATOM   1286  H   HIS A 116       4.676   4.363  24.207  1.00 37.60           H
ATOM   1287  HA  HIS A 116       2.705   2.083  24.531  1.00 51.16           H
ATOM   1288  HB2 HIS A 116       3.245   4.182  26.721  1.00 37.74           H
ATOM   1289  HB3 HIS A 116       4.309   2.776  26.551  1.00 37.74           H
ATOM   1290  HD2 HIS A 116       0.245   3.211  26.687  1.00 40.30           H
ATOM   1291  HE1 HIS A 116       1.422  -0.481  28.493  1.00 42.94           H
ATOM   1292  HE2 HIS A 116      -0.549   0.891  27.511  1.00 41.96           H
ATOM   1293  N   SER A 117       0.661   3.705  24.187  1.00 32.26           N
ATOM   1294  CA  SER A 117      -0.409   4.708  23.972  1.00 30.67           C
ATOM   1295  C   SER A 117      -1.266   4.855  25.250  1.00 38.12           C
ATOM   1296  O   SER A 117      -1.421   3.933  26.050  1.00 36.62           O
ATOM   1297  CB  SER A 117      -1.274   4.175  22.815  1.00 32.90           C
ATOM   1298  OG  SER A 117      -2.372   5.072  22.622  1.00 42.47           O
ATOM   1299  H   SER A 117       0.343   2.795  24.536  1.00 39.05           H
ATOM   1300  HA  SER A 117       0.061   5.697  23.704  1.00 37.14           H
ATOM   1301  HB2 SER A 117      -0.687   4.120  21.885  1.00 39.81           H
ATOM   1302  HB3 SER A 117      -1.710   3.185  23.066  1.00 39.81           H
ATOM   1303  HG  SER A 117      -2.589   5.122  21.660  1.00 51.29           H
ATOM   1304  N   THR A 118      -1.794   6.108  25.548  1.00 37.26           N
ATOM   1305  CA  THR A 118      -2.746   6.239  26.675  1.00 34.44           C
ATOM   1306  C   THR A 118      -4.179   5.845  26.314  1.00 35.76           C
ATOM   1307  O   THR A 118      -4.999   5.768  27.204  1.00 47.42           O
ATOM   1308  CB  THR A 118      -2.871   7.671  27.231  1.00 24.95           C
ATOM   1309  OG1 THR A 118      -3.449   8.385  26.144  1.00 31.64           O
ATOM   1310  CG2 THR A 118      -1.535   8.267  27.602  1.00 36.46           C
ATOM   1311  H   THR A 118      -1.831   6.858  24.848  1.00 45.05           H
ATOM   1312  HA  THR A 118      -2.382   5.571  27.511  1.00 41.66           H
ATOM   1313  HB  THR A 118      -3.595   7.676  28.083  1.00 30.27           H
ATOM   1314  HG1 THR A 118      -3.507   9.345  26.332  1.00 38.30           H
ATOM   1315 HG21 THR A 118      -1.623   9.305  27.942  1.00 44.09           H
ATOM   1316 HG22 THR A 118      -1.026   7.697  28.391  1.00 44.09           H
ATOM   1317 HG23 THR A 118      -0.856   8.281  26.731  1.00 44.09           H
ATOM   1318  N   GLY A 119      -4.389   5.543  25.019  1.00 34.08           N
ATOM   1319  CA  GLY A 119      -5.488   4.756  24.487  1.00 41.24           C
ATOM   1320  C   GLY A 119      -6.315   5.462  23.410  1.00 30.11           C
ATOM   1321  O   GLY A 119      -6.625   6.646  23.505  1.00 45.12           O
ATOM   1322  H   GLY A 119      -3.602   5.659  24.397  1.00 41.23           H
ATOM   1323  HA2 GLY A 119      -5.048   3.861  24.048  1.00 49.83           H
ATOM   1324  HA3 GLY A 119      -6.155   4.457  25.297  1.00 49.83           H
ATOM   1325  N   GLY A 120      -6.714   4.691  22.404  1.00 37.73           N
ATOM   1326  CA  GLY A 120      -7.629   5.100  21.358  1.00 29.88           C
ATOM   1327  C   GLY A 120      -8.279   3.911  20.655  1.00 31.14           C
ATOM   1328  O   GLY A 120      -7.696   2.838  20.514  1.00 39.17           O
ATOM   1329  H   GLY A 120      -6.401   3.731  22.377  1.00 45.61           H
ATOM   1330  HA2 GLY A 120      -8.394   5.744  21.793  1.00 36.19           H
ATOM   1331  HA3 GLY A 120      -7.079   5.667  20.609  1.00 36.19           H
ATOM   1332  N   VAL A 121      -9.490   4.151  20.168  1.00 29.58           N
ATOM   1333  CA  VAL A 121     -10.325   3.252  19.390  1.00 27.49           C
ATOM   1334  C   VAL A 121      -9.706   2.951  18.000  1.00 33.71           C
ATOM   1335  O   VAL A 121      -9.441   3.848  17.192  1.00 33.12           O
ATOM   1336  CB  VAL A 121     -11.673   3.949  19.261  1.00 25.99           C
ATOM   1337  CG1 VAL A 121     -12.657   3.158  18.394  1.00 36.08           C
ATOM   1338  CG2 VAL A 121     -12.288   4.147  20.649  1.00 31.79           C
ATOM   1339  H   VAL A 121      -9.893   5.059  20.347  1.00 35.83           H
ATOM   1340  HA  VAL A 121     -10.463   2.324  19.946  1.00 33.32           H
ATOM   1341  HB  VAL A 121     -11.511   4.925  18.804  1.00 31.52           H
ATOM   1342 HG11 VAL A 121     -13.607   3.694  18.348  1.00 43.63           H
ATOM   1343 HG12 VAL A 121     -12.276   3.054  17.380  1.00 43.63           H
ATOM   1344 HG13 VAL A 121     -12.821   2.168  18.820  1.00 43.63           H
ATOM   1345 HG21 VAL A 121     -13.272   4.604  20.554  1.00 38.48           H
ATOM   1346 HG22 VAL A 121     -12.391   3.186  21.150  1.00 38.48           H
ATOM   1347 HG23 VAL A 121     -11.674   4.805  21.263  1.00 38.48           H
ATOM   1348  N   GLY A 122      -9.490   1.667  17.709  1.00 31.90           N
ATOM   1349  CA  GLY A 122      -8.821   1.205  16.486  1.00 30.26           C
ATOM   1350  C   GLY A 122      -7.317   1.463  16.512  1.00 27.33           C
ATOM   1351  O   GLY A 122      -6.721   1.392  15.447  1.00 32.20           O
ATOM   1352  H   GLY A 122      -9.722   0.966  18.400  1.00 38.61           H
ATOM   1353  HA2 GLY A 122      -8.977   0.133  16.370  1.00 36.64           H
ATOM   1354  HA3 GLY A 122      -9.249   1.721  15.622  1.00 36.64           H
ATOM   1355  N   ASP A 123      -6.683   1.807  17.651  1.00 32.69           N
ATOM   1356  CA  ASP A 123      -5.242   2.065  17.668  1.00 33.58           C
ATOM   1357  C   ASP A 123      -4.543   0.710  17.723  1.00 32.19           C
ATOM   1358  O   ASP A 123      -4.388   0.159  18.812  1.00 32.43           O
ATOM   1359  CB  ASP A 123      -4.819   3.035  18.787  1.00 33.89           C
ATOM   1360  CG  ASP A 123      -3.308   3.302  18.870  1.00 39.43           C
ATOM   1361  OD1 ASP A 123      -2.897   4.150  19.689  1.00 45.93           O
ATOM   1362  OD2 ASP A 123      -2.535   2.630  18.161  1.00 41.82           O1-
ATOM   1363  H   ASP A 123      -7.200   1.869  18.517  1.00 39.57           H
ATOM   1364  HA  ASP A 123      -4.973   2.559  16.734  1.00 40.63           H
ATOM   1365  HB2 ASP A 123      -5.339   3.989  18.689  1.00 41.01           H
ATOM   1366  HB3 ASP A 123      -5.135   2.639  19.754  1.00 41.01           H
ATOM   1367  N   LYS A 124      -4.090   0.232  16.548  1.00 29.29           N
ATOM   1368  CA  LYS A 124      -3.258  -0.971  16.400  1.00 21.33           C
ATOM   1369  C   LYS A 124      -1.840  -0.630  16.007  1.00 25.94           C
ATOM   1370  O   LYS A 124      -1.122  -1.475  15.462  1.00 27.73           O
ATOM   1371  CB  LYS A 124      -3.906  -1.942  15.417  1.00 21.47           C
ATOM   1372  CG  LYS A 124      -3.860  -1.483  13.960  1.00 23.27           C
ATOM   1373  CD  LYS A 124      -5.178  -1.671  13.232  1.00 29.64           C
ATOM   1374  CE  LYS A 124      -6.163  -0.668  13.774  1.00 28.09           C
ATOM   1375  NZ  LYS A 124      -7.433  -0.649  13.035  1.00 27.96           N1+
ATOM   1376  H   LYS A 124      -4.287   0.764  15.710  1.00 35.48           H
ATOM   1377  HA  LYS A 124      -3.216  -1.488  17.357  1.00 25.93           H
ATOM   1378  HB2 LYS A 124      -3.354  -2.874  15.463  1.00 26.10           H
ATOM   1379  HB3 LYS A 124      -4.926  -2.151  15.733  1.00 26.10           H
ATOM   1380  HG2 LYS A 124      -3.628  -0.418  13.920  1.00 28.25           H
ATOM   1381  HG3 LYS A 124      -3.070  -2.022  13.432  1.00 28.25           H
ATOM   1382  HD2 LYS A 124      -5.029  -1.493  12.167  1.00 35.90           H
ATOM   1383  HD3 LYS A 124      -5.551  -2.681  13.390  1.00 35.90           H
ATOM   1384  HE2 LYS A 124      -6.370  -0.942  14.809  1.00 34.05           H
ATOM   1385  HE3 LYS A 124      -5.709   0.323  13.745  1.00 34.05           H
ATOM   1386  HZ1 LYS A 124      -7.917   0.220  13.226  1.00 33.89           H
ATOM   1387  HZ2 LYS A 124      -7.247  -0.690  12.045  1.00 33.89           H
ATOM   1388  HZ3 LYS A 124      -8.021  -1.429  13.292  1.00 33.89           H
ATOM   1389  N   VAL A 125      -1.419   0.601  16.298  1.00 23.45           N
ATOM   1390  CA  VAL A 125      -0.074   1.060  15.995  1.00 28.68           C
ATOM   1391  C   VAL A 125       0.952   0.149  16.668  1.00 30.10           C
ATOM   1392  O   VAL A 125       1.925  -0.173  16.011  1.00 27.55           O
ATOM   1393  CB  VAL A 125       0.124   2.537  16.389  1.00 27.94           C
ATOM   1394  CG1 VAL A 125       1.578   2.991  16.249  1.00 33.14           C
ATOM   1395  CG2 VAL A 125      -0.729   3.481  15.547  1.00 29.31           C
ATOM   1396  H   VAL A 125      -2.042   1.237  16.774  1.00 28.47           H
ATOM   1397  HA  VAL A 125       0.063   0.981  14.915  1.00 34.75           H
ATOM   1398  HB  VAL A 125      -0.148   2.655  17.436  1.00 33.86           H
ATOM   1399 HG11 VAL A 125       1.653   4.044  16.501  1.00 40.10           H
ATOM   1400 HG12 VAL A 125       2.227   2.434  16.923  1.00 40.10           H
ATOM   1401 HG13 VAL A 125       1.909   2.841  15.224  1.00 40.10           H
ATOM   1402 HG21 VAL A 125      -0.588   4.502  15.899  1.00 35.50           H
ATOM   1403 HG22 VAL A 125      -0.437   3.417  14.498  1.00 35.50           H
ATOM   1404 HG23 VAL A 125      -1.780   3.222  15.650  1.00 35.50           H
ATOM   1405  N   SER A 126       0.788  -0.249  17.945  1.00 31.37           N
ATOM   1406  CA  SER A 126       1.756  -1.102  18.644  1.00 27.84           C
ATOM   1407  C   SER A 126       2.020  -2.447  17.962  1.00 30.51           C
ATOM   1408  O   SER A 126       3.167  -2.896  17.933  1.00 32.17           O
ATOM   1409  CB  SER A 126       1.384  -1.258  20.116  1.00 35.06           C
ATOM   1410  OG  SER A 126       1.650  -0.014  20.763  1.00 36.55           O
ATOM   1411  H   SER A 126      -0.012   0.083  18.466  1.00 37.98           H
ATOM   1412  HA  SER A 126       2.714  -0.580  18.624  1.00 33.74           H
ATOM   1413  HB2 SER A 126       0.333  -1.532  20.233  1.00 42.41           H
ATOM   1414  HB3 SER A 126       2.002  -2.044  20.550  1.00 42.41           H
ATOM   1415  HG  SER A 126       1.814  -0.186  21.696  1.00 44.20           H
ATOM   1416  N   LEU A 127       1.004  -3.072  17.359  1.00 26.80           N
ATOM   1417  CA  LEU A 127       1.169  -4.361  16.696  1.00 28.66           C
ATOM   1418  C   LEU A 127       2.148  -4.273  15.525  1.00 31.82           C
ATOM   1419  O   LEU A 127       2.835  -5.241  15.218  1.00 31.42           O
ATOM   1420  CB  LEU A 127      -0.188  -4.850  16.163  1.00 28.05           C
ATOM   1421  CG  LEU A 127      -1.147  -5.450  17.208  1.00 24.04           C
ATOM   1422  CD1 LEU A 127      -2.478  -5.743  16.509  1.00 29.36           C
ATOM   1423  CD2 LEU A 127      -0.642  -6.792  17.729  1.00 32.10           C
ATOM   1424  H   LEU A 127       0.117  -2.603  17.264  1.00 32.50           H
ATOM   1425  HA  LEU A 127       1.555  -5.078  17.417  1.00 34.72           H
ATOM   1426  HB2 LEU A 127      -0.689  -4.008  15.685  1.00 34.00           H
ATOM   1427  HB3 LEU A 127      -0.011  -5.593  15.384  1.00 34.00           H
ATOM   1428  HG  LEU A 127      -1.290  -4.755  18.037  1.00 29.18           H
ATOM   1429 HD11 LEU A 127      -3.179  -6.194  17.214  1.00 35.57           H
ATOM   1430 HD12 LEU A 127      -2.911  -4.821  16.132  1.00 35.57           H
ATOM   1431 HD13 LEU A 127      -2.324  -6.432  15.677  1.00 35.57           H
ATOM   1432 HD21 LEU A 127      -1.417  -7.254  18.337  1.00 38.86           H
ATOM   1433 HD22 LEU A 127      -0.403  -7.457  16.898  1.00 38.86           H
ATOM   1434 HD23 LEU A 127       0.241  -6.641  18.351  1.00 38.86           H
ATOM   1435  N   VAL A 128       2.128  -3.156  14.796  1.00 32.01           N
ATOM   1436  CA  VAL A 128       2.969  -2.901  13.612  1.00 28.63           C
ATOM   1437  C   VAL A 128       4.375  -2.450  14.023  1.00 29.32           C
ATOM   1438  O   VAL A 128       5.374  -2.721  13.335  1.00 32.46           O
ATOM   1439  CB  VAL A 128       2.324  -1.775  12.780  1.00 26.90           C
ATOM   1440  CG1 VAL A 128       3.229  -1.407  11.594  1.00 28.04           C
ATOM   1441  CG2 VAL A 128       0.927  -2.217  12.325  1.00 27.03           C
ATOM   1442  H   VAL A 128       1.488  -2.425  15.071  1.00 38.75           H
ATOM   1443  HA  VAL A 128       3.034  -3.807  13.011  1.00 34.69           H
ATOM   1444  HB  VAL A 128       2.216  -0.885  13.402  1.00 32.61           H
ATOM   1445 HG11 VAL A 128       2.721  -0.698  10.944  1.00 33.98           H
ATOM   1446 HG12 VAL A 128       4.148  -0.934  11.941  1.00 33.98           H
ATOM   1447 HG13 VAL A 128       3.480  -2.299  11.022  1.00 33.98           H
ATOM   1448 HG21 VAL A 128       0.487  -1.448  11.691  1.00 32.77           H
ATOM   1449 HG22 VAL A 128       1.004  -3.149  11.764  1.00 32.77           H
ATOM   1450 HG23 VAL A 128       0.269  -2.349  13.182  1.00 32.77           H
ATOM   1451  N   LEU A 129       4.408  -1.648  15.095  1.00 25.88           N
ATOM   1452  CA  LEU A 129       5.530  -0.791  15.390  1.00 27.14           C
ATOM   1453  C   LEU A 129       6.602  -1.541  16.181  1.00 32.27           C
ATOM   1454  O   LEU A 129       7.788  -1.307  15.933  1.00 34.58           O
ATOM   1455  CB  LEU A 129       5.005   0.485  16.035  1.00 20.24           C
ATOM   1456  CG  LEU A 129       6.077   1.554  16.228  1.00 28.07           C
ATOM   1457  CD1 LEU A 129       6.489   2.152  14.866  1.00 31.43           C
ATOM   1458  CD2 LEU A 129       5.552   2.666  17.141  1.00 23.14           C
ATOM   1459  H   LEU A 129       3.554  -1.491  15.611  1.00 31.39           H
ATOM   1460  HA  LEU A 129       5.974  -0.510  14.436  1.00 32.90           H
ATOM   1461  HB2 LEU A 129       4.199   0.901  15.429  1.00 24.62           H
ATOM   1462  HB3 LEU A 129       4.603   0.215  17.010  1.00 24.62           H
ATOM   1463  HG  LEU A 129       6.952   1.113  16.698  1.00 34.02           H
ATOM   1464 HD11 LEU A 129       7.283   2.862  15.036  1.00 38.05           H
ATOM   1465 HD12 LEU A 129       6.871   1.388  14.191  1.00 38.05           H
ATOM   1466 HD13 LEU A 129       5.641   2.655  14.403  1.00 38.05           H
ATOM   1467 HD21 LEU A 129       6.334   3.410  17.297  1.00 28.11           H
ATOM   1468 HD22 LEU A 129       4.672   3.138  16.702  1.00 28.11           H
ATOM   1469 HD23 LEU A 129       5.288   2.245  18.106  1.00 28.11           H
ATOM   1470  N   ALA A 130       6.229  -2.458  17.086  1.00 28.11           N
ATOM   1471  CA  ALA A 130       7.230  -3.294  17.740  1.00 28.16           C
ATOM   1472  C   ALA A 130       8.039  -4.114  16.714  1.00 28.75           C
ATOM   1473  O   ALA A 130       9.260  -4.014  16.775  1.00 28.71           O
ATOM   1474  CB  ALA A 130       6.592  -4.134  18.858  1.00 31.03           C
ATOM   1475  H   ALA A 130       5.249  -2.649  17.247  1.00 34.07           H
ATOM   1476  HA  ALA A 130       7.934  -2.620  18.226  1.00 34.13           H
ATOM   1477  HB1 ALA A 130       7.359  -4.762  19.311  1.00 37.57           H
ATOM   1478  HB2 ALA A 130       6.186  -3.477  19.621  1.00 37.57           H
ATOM   1479  HB3 ALA A 130       5.780  -4.754  18.490  1.00 37.57           H
ATOM   1480  N   PRO A 131       7.451  -4.826  15.726  1.00 31.63           N
ATOM   1481  CA  PRO A 131       8.234  -5.535  14.714  1.00 24.40           C
ATOM   1482  C   PRO A 131       8.903  -4.588  13.731  1.00 29.64           C
ATOM   1483  O   PRO A 131      10.009  -4.875  13.271  1.00 31.46           O
ATOM   1484  CB  PRO A 131       7.227  -6.371  13.930  1.00 26.18           C
ATOM   1485  CG  PRO A 131       5.997  -6.454  14.807  1.00 32.08           C
ATOM   1486  CD  PRO A 131       6.042  -5.145  15.576  1.00 29.97           C
ATOM   1487  HA  PRO A 131       8.925  -6.229  15.192  1.00 29.61           H
ATOM   1488  HB2 PRO A 131       6.940  -5.816  13.036  1.00 31.75           H
ATOM   1489  HB3 PRO A 131       7.595  -7.352  13.650  1.00 31.75           H
ATOM   1490  HG2 PRO A 131       5.085  -6.515  14.211  1.00 38.83           H
ATOM   1491  HG3 PRO A 131       6.093  -7.307  15.479  1.00 38.83           H
ATOM   1492  HD2 PRO A 131       5.543  -4.368  15.017  1.00 36.29           H
ATOM   1493  HD3 PRO A 131       5.547  -5.326  16.525  1.00 36.29           H
ATOM   1494  N   ALA A 132       8.269  -3.454  13.394  1.00 30.54           N
ATOM   1495  CA  ALA A 132       8.892  -2.518  12.456  1.00 27.19           C
ATOM   1496  C   ALA A 132      10.188  -1.986  13.038  1.00 28.28           C
ATOM   1497  O   ALA A 132      11.196  -1.949  12.331  1.00 26.98           O
ATOM   1498  CB  ALA A 132       7.956  -1.377  12.064  1.00 25.14           C
ATOM   1499  H   ALA A 132       7.338  -3.266  13.741  1.00 36.98           H
ATOM   1500  HA  ALA A 132       9.144  -3.067  11.550  1.00 32.96           H
ATOM   1501  HB1 ALA A 132       8.471  -0.713  11.371  1.00 30.50           H
ATOM   1502  HB2 ALA A 132       7.064  -1.784  11.586  1.00 30.50           H
ATOM   1503  HB3 ALA A 132       7.668  -0.810  12.947  1.00 30.50           H
ATOM   1504  N   LEU A 133      10.177  -1.612  14.324  1.00 26.07           N
ATOM   1505  CA  LEU A 133      11.339  -1.050  14.991  1.00 26.71           C
ATOM   1506  C   LEU A 133      12.402  -2.128  15.186  1.00 32.43           C
ATOM   1507  O   LEU A 133      13.588  -1.832  15.041  1.00 30.04           O
ATOM   1508  CB  LEU A 133      10.943  -0.344  16.300  1.00 22.03           C
ATOM   1509  CG  LEU A 133      10.213   0.998  16.070  1.00 25.40           C
ATOM   1510  CD1 LEU A 133       9.673   1.535  17.393  1.00 26.20           C
ATOM   1511  CD2 LEU A 133      11.164   2.073  15.544  1.00 25.77           C
ATOM   1512  H   LEU A 133       9.322  -1.700  14.854  1.00 31.62           H
ATOM   1513  HA  LEU A 133      11.764  -0.306  14.322  1.00 32.39           H
ATOM   1514  HB2 LEU A 133      10.283  -1.015  16.851  1.00 26.77           H
ATOM   1515  HB3 LEU A 133      11.826  -0.178  16.916  1.00 26.77           H
ATOM   1516  HG  LEU A 133       9.388   0.870  15.368  1.00 30.81           H
ATOM   1517 HD11 LEU A 133       9.125   2.460  17.214  1.00 31.78           H
ATOM   1518 HD12 LEU A 133       9.016   0.800  17.855  1.00 31.78           H
ATOM   1519 HD13 LEU A 133      10.502   1.728  18.071  1.00 31.78           H
ATOM   1520 HD21 LEU A 133      10.628   3.022  15.481  1.00 31.26           H
ATOM   1521 HD22 LEU A 133      12.021   2.182  16.210  1.00 31.26           H
ATOM   1522 HD23 LEU A 133      11.524   1.819  14.549  1.00 31.26           H
ATOM   1523  N   ALA A 134      11.993  -3.374  15.458  1.00 28.85           N
ATOM   1524  CA  ALA A 134      12.894  -4.513  15.477  1.00 26.48           C
ATOM   1525  C   ALA A 134      13.644  -4.652  14.146  1.00 28.55           C
ATOM   1526  O   ALA A 134      14.844  -4.905  14.166  1.00 29.20           O
ATOM   1527  CB  ALA A 134      12.139  -5.790  15.839  1.00 32.42           C
ATOM   1528  H   ALA A 134      11.003  -3.559  15.548  1.00 34.95           H
ATOM   1529  HA  ALA A 134      13.623  -4.343  16.264  1.00 32.11           H
ATOM   1530  HB1 ALA A 134      12.831  -6.632  15.827  1.00 39.24           H
ATOM   1531  HB2 ALA A 134      11.716  -5.686  16.836  1.00 39.24           H
ATOM   1532  HB3 ALA A 134      11.335  -5.988  15.134  1.00 39.24           H
ATOM   1533  N   ALA A 135      12.979  -4.422  13.008  1.00 28.04           N
ATOM   1534  CA  ALA A 135      13.591  -4.526  11.683  1.00 28.84           C
ATOM   1535  C   ALA A 135      14.463  -3.328  11.327  1.00 29.43           C
ATOM   1536  O   ALA A 135      15.201  -3.387  10.347  1.00 41.33           O
ATOM   1537  CB  ALA A 135      12.505  -4.706  10.641  1.00 29.21           C
ATOM   1538  H   ALA A 135      12.002  -4.158  13.054  1.00 33.98           H
ATOM   1539  HA  ALA A 135      14.217  -5.419  11.661  1.00 34.94           H
ATOM   1540  HB1 ALA A 135      12.969  -4.884   9.676  1.00 35.39           H
ATOM   1541  HB2 ALA A 135      11.878  -5.557  10.898  1.00 35.39           H
ATOM   1542  HB3 ALA A 135      11.889  -3.811  10.578  1.00 35.39           H
ATOM   1543  N   CYS A 136      14.346  -2.244  12.105  1.00 34.37           N
ATOM   1544  CA  CYS A 136      15.203  -1.062  12.084  1.00 28.54           C
ATOM   1545  C   CYS A 136      16.398  -1.190  13.043  1.00 33.37           C
ATOM   1546  O   CYS A 136      17.149  -0.224  13.161  1.00 40.80           O
ATOM   1547  CB  CYS A 136      14.410   0.220  12.395  1.00 21.39           C
ATOM   1548  SG  CYS A 136      13.075   0.537  11.203  1.00 32.00           S
ATOM   1549  H   CYS A 136      13.658  -2.286  12.844  1.00 41.58           H
ATOM   1550  HA  CYS A 136      15.605  -0.961  11.081  1.00 34.58           H
ATOM   1551  HB2 CYS A 136      13.997   0.166  13.400  1.00 26.00           H
ATOM   1552  HB3 CYS A 136      15.100   1.065  12.346  1.00 26.00           H
ATOM   1553  HG  CYS A 136      12.352  -0.548  11.504  1.00 38.74           H
ATOM   1554  N   GLY A 137      16.580  -2.341  13.730  1.00 33.56           N
ATOM   1555  CA  GLY A 137      17.736  -2.634  14.595  1.00 26.12           C
ATOM   1556  C   GLY A 137      17.522  -2.331  16.075  1.00 32.39           C
ATOM   1557  O   GLY A 137      18.469  -2.417  16.852  1.00 34.66           O
ATOM   1558  H   GLY A 137      15.908  -3.088  13.599  1.00 40.60           H
ATOM   1559  HA2 GLY A 137      17.971  -3.695  14.514  1.00 31.68           H
ATOM   1560  HA3 GLY A 137      18.586  -2.043  14.266  1.00 31.68           H
ATOM   1561  N   CYS A 138      16.296  -1.985  16.471  1.00 38.09           N
ATOM   1562  CA  CYS A 138      15.924  -1.805  17.871  1.00 39.09           C
ATOM   1563  C   CYS A 138      15.584  -3.159  18.516  1.00 34.45           C
ATOM   1564  O   CYS A 138      15.434  -4.181  17.841  1.00 39.47           O
ATOM   1565  CB  CYS A 138      14.738  -0.836  18.006  1.00 31.79           C
ATOM   1566  SG  CYS A 138      15.021   0.710  17.121  1.00 31.52           S
ATOM   1567  H   CYS A 138      15.557  -1.922  15.783  1.00 46.04           H
ATOM   1568  HA  CYS A 138      16.766  -1.368  18.411  1.00 47.25           H
ATOM   1569  HB2 CYS A 138      13.823  -1.292  17.635  1.00 38.48           H
ATOM   1570  HB3 CYS A 138      14.612  -0.630  19.062  1.00 38.48           H
ATOM   1571  HG  CYS A 138      16.198   0.938  17.080  1.00 38.16           H
ATOM   1572  N   LYS A 139      15.487  -3.137  19.848  1.00 31.12           N
ATOM   1573  CA  LYS A 139      15.073  -4.256  20.687  1.00 35.62           C
ATOM   1574  C   LYS A 139      13.849  -3.746  21.430  1.00 30.33           C
ATOM   1575  O   LYS A 139      13.956  -2.698  22.055  1.00 36.28           O
ATOM   1576  CB  LYS A 139      16.217  -4.649  21.651  1.00 31.75           C
ATOM   1577  CG  LYS A 139      17.467  -5.246  20.989  1.00 28.78           C
ATOM   1578  CD  LYS A 139      17.121  -6.523  20.231  1.00 32.37           C
ATOM   1579  CE  LYS A 139      18.401  -7.176  19.707  1.00 35.28           C
ATOM   1580  NZ  LYS A 139      18.113  -8.490  19.088  1.00 33.11           N1+
ATOM   1581  H   LYS A 139      15.625  -2.251  20.320  1.00 37.68           H
ATOM   1582  HA  LYS A 139      14.806  -5.105  20.075  1.00 43.08           H
ATOM   1583  HB2 LYS A 139      16.520  -3.769  22.218  1.00 38.44           H
ATOM   1584  HB3 LYS A 139      15.855  -5.373  22.366  1.00 38.44           H
ATOM   1585  HG2 LYS A 139      17.904  -4.519  20.301  1.00 34.87           H
ATOM   1586  HG3 LYS A 139      18.204  -5.473  21.760  1.00 34.87           H
ATOM   1587  HD2 LYS A 139      16.593  -7.208  20.893  1.00 39.18           H
ATOM   1588  HD3 LYS A 139      16.487  -6.283  19.377  1.00 39.18           H
ATOM   1589  HE2 LYS A 139      18.811  -6.512  18.942  1.00 42.67           H
ATOM   1590  HE3 LYS A 139      19.131  -7.283  20.511  1.00 42.67           H
ATOM   1591  HZ1 LYS A 139      18.967  -9.018  18.959  1.00 40.06           H
ATOM   1592  HZ2 LYS A 139      17.501  -9.024  19.695  1.00 40.06           H
ATOM   1593  HZ3 LYS A 139      17.655  -8.360  18.197  1.00 40.06           H
ATOM   1594  N   VAL A 140      12.695  -4.416  21.351  1.00 32.84           N
ATOM   1595  CA  VAL A 140      11.429  -3.867  21.860  1.00 28.90           C
ATOM   1596  C   VAL A 140      10.714  -4.857  22.802  1.00 34.01           C
ATOM   1597  O   VAL A 140       9.807  -5.569  22.358  1.00 28.85           O
ATOM   1598  CB  VAL A 140      10.507  -3.415  20.714  1.00 30.13           C
ATOM   1599  CG1 VAL A 140       9.282  -2.661  21.248  1.00 26.74           C
ATOM   1600  CG2 VAL A 140      11.233  -2.482  19.748  1.00 28.89           C
ATOM   1601  H   VAL A 140      12.660  -5.270  20.815  1.00 39.74           H
ATOM   1602  HA  VAL A 140      11.638  -2.969  22.441  1.00 35.01           H
ATOM   1603  HB  VAL A 140      10.165  -4.285  20.157  1.00 36.49           H
ATOM   1604 HG11 VAL A 140       8.643  -2.325  20.432  1.00 32.42           H
ATOM   1605 HG12 VAL A 140       8.686  -3.302  21.896  1.00 32.42           H
ATOM   1606 HG13 VAL A 140       9.609  -1.789  21.811  1.00 32.42           H
ATOM   1607 HG21 VAL A 140      10.548  -2.140  18.973  1.00 35.00           H
ATOM   1608 HG22 VAL A 140      11.623  -1.626  20.300  1.00 35.00           H
ATOM   1609 HG23 VAL A 140      12.053  -3.010  19.263  1.00 35.00           H
ATOM   1610  N   PRO A 141      11.038  -4.832  24.114  1.00 32.11           N
ATOM   1611  CA  PRO A 141      10.373  -5.623  25.141  1.00 33.34           C
ATOM   1612  C   PRO A 141       9.102  -4.954  25.646  1.00 28.20           C
ATOM   1613  O   PRO A 141       9.031  -4.556  26.798  1.00 33.02           O
ATOM   1614  CB  PRO A 141      11.417  -5.751  26.253  1.00 30.80           C
ATOM   1615  CG  PRO A 141      12.212  -4.456  26.162  1.00 34.97           C
ATOM   1616  CD  PRO A 141      12.184  -4.116  24.669  1.00 35.46           C
ATOM   1617  HA  PRO A 141      10.177  -6.631  24.780  1.00 40.35           H
ATOM   1618  HB2 PRO A 141      11.027  -5.949  27.253  1.00 37.29           H
ATOM   1619  HB3 PRO A 141      12.060  -6.578  25.966  1.00 37.29           H
ATOM   1620  HG2 PRO A 141      11.739  -3.681  26.765  1.00 42.30           H
ATOM   1621  HG3 PRO A 141      13.243  -4.616  26.481  1.00 42.30           H
ATOM   1622  HD2 PRO A 141      12.090  -3.034  24.557  1.00 42.89           H
ATOM   1623  HD3 PRO A 141      13.096  -4.499  24.211  1.00 42.89           H
ATOM   1624  N   MET A 142       8.074  -4.853  24.796  1.00 31.18           N
ATOM   1625  CA  MET A 142       6.854  -4.159  25.140  1.00 25.88           C
ATOM   1626  C   MET A 142       6.075  -4.960  26.169  1.00 35.58           C
ATOM   1627  O   MET A 142       5.532  -6.018  25.865  1.00 34.70           O
ATOM   1628  CB  MET A 142       6.035  -3.899  23.873  1.00 34.96           C
ATOM   1629  CG  MET A 142       4.825  -2.994  24.106  1.00 36.24           C
ATOM   1630  SD  MET A 142       3.728  -2.869  22.673  1.00 33.92           S
ATOM   1631  CE  MET A 142       4.835  -1.949  21.584  1.00 44.08           C
ATOM   1632  H   MET A 142       8.146  -5.251  23.870  1.00 37.75           H
ATOM   1633  HA  MET A 142       7.129  -3.201  25.567  1.00 31.39           H
ATOM   1634  HB2 MET A 142       6.687  -3.434  23.136  1.00 42.29           H
ATOM   1635  HB3 MET A 142       5.680  -4.846  23.471  1.00 42.29           H
ATOM   1636  HG2 MET A 142       4.245  -3.379  24.946  1.00 43.82           H
ATOM   1637  HG3 MET A 142       5.182  -1.998  24.365  1.00 43.82           H
ATOM   1638  HE1 MET A 142       4.376  -1.824  20.606  1.00 53.23           H
ATOM   1639  HE2 MET A 142       5.034  -0.971  22.016  1.00 53.23           H
ATOM   1640  HE3 MET A 142       5.772  -2.482  21.466  1.00 53.23           H
ATOM   1641  N   ILE A 143       5.960  -4.414  27.378  1.00 33.60           N
ATOM   1642  CA  ILE A 143       4.968  -4.815  28.354  1.00 27.84           C
ATOM   1643  C   ILE A 143       3.730  -3.958  28.090  1.00 35.75           C
ATOM   1644  O   ILE A 143       3.804  -2.730  28.103  1.00 42.63           O
ATOM   1645  CB  ILE A 143       5.482  -4.664  29.812  1.00 36.36           C
ATOM   1646  CG1 ILE A 143       6.844  -5.362  30.002  1.00 32.16           C
ATOM   1647  CG2 ILE A 143       4.428  -5.280  30.763  1.00 35.67           C
ATOM   1648  CD1 ILE A 143       7.382  -5.245  31.415  1.00 31.14           C
ATOM   1649  H   ILE A 143       6.523  -3.602  27.593  1.00 40.65           H
ATOM   1650  HA  ILE A 143       4.738  -5.862  28.191  1.00 33.74           H
ATOM   1651  HB  ILE A 143       5.606  -3.608  30.052  1.00 43.96           H
ATOM   1652 HG12 ILE A 143       6.743  -6.421  29.766  1.00 38.93           H
ATOM   1653 HG13 ILE A 143       7.587  -4.930  29.331  1.00 38.93           H
ATOM   1654 HG21 ILE A 143       4.691  -5.072  31.796  1.00 43.14           H
ATOM   1655 HG22 ILE A 143       3.442  -4.858  30.585  1.00 43.14           H
ATOM   1656 HG23 ILE A 143       4.372  -6.361  30.617  1.00 43.14           H
ATOM   1657 HD11 ILE A 143       8.425  -5.566  31.423  1.00 37.71           H
ATOM   1658 HD12 ILE A 143       7.313  -4.211  31.750  1.00 37.71           H
ATOM   1659 HD13 ILE A 143       6.822  -5.892  32.089  1.00 37.71           H
ATOM   1660  N   SER A 144       2.591  -4.596  27.854  1.00 35.03           N
ATOM   1661  CA  SER A 144       1.331  -3.963  27.481  1.00 39.04           C
ATOM   1662  C   SER A 144       0.213  -4.464  28.401  1.00 36.43           C
ATOM   1663  O   SER A 144       0.458  -5.230  29.332  1.00 40.55           O
ATOM   1664  CB  SER A 144       1.083  -4.328  26.012  1.00 30.41           C
ATOM   1665  OG  SER A 144       0.049  -3.517  25.503  1.00 42.16           O
ATOM   1666  H   SER A 144       2.599  -5.605  27.876  1.00 42.37           H
ATOM   1667  HA  SER A 144       1.405  -2.880  27.577  1.00 47.19           H
ATOM   1668  HB2 SER A 144       1.994  -4.134  25.445  1.00 36.82           H
ATOM   1669  HB3 SER A 144       0.820  -5.382  25.913  1.00 36.82           H
ATOM   1670  HG  SER A 144       0.109  -3.537  24.544  1.00 50.92           H
ATOM   1671  N   GLY A 145      -1.028  -4.042  28.159  1.00 40.25           N
ATOM   1672  CA  GLY A 145      -2.151  -4.452  28.987  1.00 33.56           C
ATOM   1673  C   GLY A 145      -3.379  -4.822  28.180  1.00 32.80           C
ATOM   1674  O   GLY A 145      -3.383  -4.868  26.956  1.00 36.66           O
ATOM   1675  H   GLY A 145      -1.208  -3.449  27.360  1.00 48.63           H
ATOM   1676  HA2 GLY A 145      -1.886  -5.313  29.598  1.00 40.60           H
ATOM   1677  HA3 GLY A 145      -2.405  -3.629  29.652  1.00 40.60           H
ATOM   1678  N   ARG A 146      -4.449  -5.079  28.919  1.00 34.83           N
ATOM   1679  CA  ARG A 146      -5.736  -5.451  28.371  1.00 28.27           C
ATOM   1680  C   ARG A 146      -6.610  -4.225  28.191  1.00 33.01           C
ATOM   1681  O   ARG A 146      -6.216  -3.070  28.356  1.00 33.15           O
ATOM   1682  CB  ARG A 146      -6.435  -6.472  29.300  1.00 27.19           C
ATOM   1683  CG  ARG A 146      -5.504  -7.666  29.386  1.00 33.17           C
ATOM   1684  CD  ARG A 146      -6.280  -8.885  29.834  1.00 26.14           C
ATOM   1685  NE  ARG A 146      -5.343 -10.040  29.932  1.00 35.41           N
ATOM   1686  CZ  ARG A 146      -5.187 -10.913  28.867  1.00 38.27           C
ATOM   1687  NH1 ARG A 146      -6.000 -10.865  27.767  1.00 32.20           N
ATOM   1688  NH2 ARG A 146      -4.184 -11.855  28.935  1.00 38.40           N1+
ATOM   1689  H   ARG A 146      -4.363  -4.988  29.908  1.00 42.13           H
ATOM   1690  HA  ARG A 146      -5.633  -5.926  27.350  1.00 34.26           H
ATOM   1691  HB2 ARG A 146      -6.622  -6.045  30.304  1.00 32.97           H
ATOM   1692  HB3 ARG A 146      -7.428  -6.774  28.916  1.00 32.97           H
ATOM   1693  HG2 ARG A 146      -5.021  -7.859  28.402  1.00 40.14           H
ATOM   1694  HG3 ARG A 146      -4.660  -7.440  30.076  1.00 40.14           H
ATOM   1695  HD2 ARG A 146      -6.714  -8.726  30.856  1.00 31.70           H
ATOM   1696  HD3 ARG A 146      -7.140  -9.101  29.162  1.00 31.70           H
ATOM   1697  HE  ARG A 146      -4.577  -9.943  30.612  1.00 42.82           H
ATOM   1698 HH11 ARG A 146      -6.716 -10.149  27.632  1.00 38.97           H
ATOM   1699 HH12 ARG A 146      -5.996 -11.614  27.066  1.00 38.97           H
ATOM   1700 HH21 ARG A 146      -3.693 -12.053  29.803  1.00 46.41           H
ATOM   1701 HH22 ARG A 146      -4.115 -12.587  28.215  1.00 46.41           H
ATOM   1702  N   GLY A 147      -7.835  -4.531  27.776  1.00 33.22           N
ATOM   1703  CA  GLY A 147      -8.893  -3.569  27.600  1.00 27.80           C
ATOM   1704  C   GLY A 147      -9.036  -2.822  28.904  1.00 28.52           C
ATOM   1705  O   GLY A 147      -9.091  -3.431  29.965  1.00 35.72           O
ATOM   1706  H   GLY A 147      -8.066  -5.506  27.634  1.00 40.19           H
ATOM   1707  HA2 GLY A 147      -8.613  -2.878  26.804  1.00 33.70           H
ATOM   1708  HA3 GLY A 147      -9.828  -4.072  27.353  1.00 33.70           H
ATOM   1709  N   LEU A 148      -9.034  -1.501  28.795  1.00 30.40           N
ATOM   1710  CA  LEU A 148      -9.093  -0.583  29.915  1.00 26.11           C
ATOM   1711  C   LEU A 148      -9.899   0.623  29.445  1.00 35.61           C
ATOM   1712  O   LEU A 148      -9.536   1.393  28.577  1.00 40.93           O
ATOM   1713  CB  LEU A 148      -7.723  -0.034  30.335  1.00 33.28           C
ATOM   1714  CG  LEU A 148      -7.763   0.772  31.624  1.00 26.95           C
ATOM   1715  CD1 LEU A 148      -8.056  -0.152  32.810  1.00 35.50           C
ATOM   1716  CD2 LEU A 148      -6.412   1.479  31.818  1.00 34.70           C
ATOM   1717  H   LEU A 148      -8.949  -1.119  27.870  1.00 36.81           H
ATOM   1718  HA  LEU A 148      -9.585  -1.082  30.793  1.00 31.66           H
ATOM   1719  HB2 LEU A 148      -6.999  -0.870  30.412  1.00 40.27           H
ATOM   1720  HB3 LEU A 148      -7.344   0.613  29.517  1.00 40.27           H
ATOM   1721  HG  LEU A 148      -8.564   1.544  31.544  1.00 32.67           H
ATOM   1722 HD11 LEU A 148      -8.061   0.374  33.768  1.00 42.94           H
ATOM   1723 HD12 LEU A 148      -9.039  -0.623  32.698  1.00 42.94           H
ATOM   1724 HD13 LEU A 148      -7.317  -0.957  32.891  1.00 42.94           H
ATOM   1725 HD21 LEU A 148      -6.349   1.969  32.791  1.00 41.97           H
ATOM   1726 HD22 LEU A 148      -5.581   0.764  31.756  1.00 41.97           H
ATOM   1727 HD23 LEU A 148      -6.265   2.244  31.046  1.00 41.97           H
ATOM   1728  N   GLY A 149     -11.039   0.724  30.122  1.00 37.31           N
ATOM   1729  CA  GLY A 149     -12.104   1.650  29.812  1.00 36.80           C
ATOM   1730  C   GLY A 149     -13.004   1.019  28.769  1.00 38.07           C
ATOM   1731  O   GLY A 149     -13.522  -0.088  28.933  1.00 48.51           O
ATOM   1732  H   GLY A 149     -11.269  -0.022  30.769  1.00 45.10           H
ATOM   1733  HA2 GLY A 149     -12.695   1.839  30.707  1.00 44.50           H
ATOM   1734  HA3 GLY A 149     -11.682   2.584  29.437  1.00 44.50           H
ATOM   1735  N   HIS A 150     -13.112   1.749  27.670  1.00 43.57           N
ATOM   1736  CA  HIS A 150     -13.748   1.357  26.424  1.00 49.95           C
ATOM   1737  C   HIS A 150     -12.707   1.336  25.276  1.00 45.18           C
ATOM   1738  O   HIS A 150     -13.064   1.050  24.136  1.00 44.13           O
ATOM   1739  CB  HIS A 150     -14.881   2.361  26.164  1.00 51.91           C
ATOM   1740  CG  HIS A 150     -14.368   3.789  26.162  1.00 49.04           C
ATOM   1741  ND1 HIS A 150     -13.343   4.280  25.338  1.00 50.01           N
ATOM   1742  CD2 HIS A 150     -14.800   4.789  26.986  1.00 43.28           C
ATOM   1743  CE1 HIS A 150     -13.174   5.563  25.686  1.00 49.77           C
ATOM   1744  NE2 HIS A 150     -14.038   5.892  26.669  1.00 60.46           N
ATOM   1745  H   HIS A 150     -12.645   2.644  27.660  1.00 52.62           H
ATOM   1746  HA  HIS A 150     -14.182   0.359  26.517  1.00 60.28           H
ATOM   1747  HB2 HIS A 150     -15.641   2.250  26.940  1.00 62.62           H
ATOM   1748  HB3 HIS A 150     -15.351   2.140  25.207  1.00 62.62           H
ATOM   1749  HD2 HIS A 150     -15.568   4.719  27.743  1.00 52.27           H
ATOM   1750  HE1 HIS A 150     -12.450   6.234  25.242  1.00 60.05           H
ATOM   1751  HE2 HIS A 150     -14.110   6.803  27.101  1.00 72.89           H
ATOM   1752  N   THR A 151     -11.430   1.653  25.559  1.00 41.62           N
ATOM   1753  CA  THR A 151     -10.353   1.508  24.608  1.00 41.30           C
ATOM   1754  C   THR A 151      -9.895   0.017  24.713  1.00 35.00           C
ATOM   1755  O   THR A 151      -9.910  -0.652  25.730  1.00 32.37           O
ATOM   1756  CB  THR A 151      -9.144   2.473  24.805  1.00 36.20           C
ATOM   1757  OG1 THR A 151      -8.268   2.032  25.836  1.00 49.94           O
ATOM   1758  CG2 THR A 151      -9.588   3.901  25.097  1.00 46.09           C
ATOM   1759  H   THR A 151     -11.196   1.782  26.518  1.00 50.27           H
ATOM   1760  HA  THR A 151     -10.736   1.711  23.567  1.00 49.90           H
ATOM   1761  HB  THR A 151      -8.492   2.415  23.901  1.00 43.78           H
ATOM   1762  HG1 THR A 151      -8.736   1.968  26.713  1.00 60.26           H
ATOM   1763 HG21 THR A 151      -8.721   4.563  25.218  1.00 55.64           H
ATOM   1764 HG22 THR A 151     -10.221   4.305  24.298  1.00 55.64           H
ATOM   1765 HG23 THR A 151     -10.160   3.978  26.031  1.00 55.64           H
ATOM   1766  N   GLY A 152      -9.626  -0.621  23.488  1.00 37.94           N
ATOM   1767  CA  GLY A 152      -9.218  -2.034  23.530  1.00 29.17           C
ATOM   1768  C   GLY A 152      -7.719  -2.140  23.782  1.00 28.50           C
ATOM   1769  O   GLY A 152      -6.916  -1.222  23.689  1.00 36.50           O
ATOM   1770  H   GLY A 152      -9.392  -0.115  22.639  1.00 45.86           H
ATOM   1771  HA2 GLY A 152      -9.797  -2.530  24.352  1.00 35.34           H
ATOM   1772  HA3 GLY A 152      -9.504  -2.545  22.578  1.00 35.34           H
ATOM   1773  N   GLY A 153      -7.306  -3.400  24.215  1.00 30.93           N
ATOM   1774  CA  GLY A 153      -5.902  -3.599  24.598  1.00 25.02           C
ATOM   1775  C   GLY A 153      -5.204  -4.572  23.671  1.00 38.01           C
ATOM   1776  O   GLY A 153      -5.769  -5.513  23.165  1.00 38.82           O
ATOM   1777  H   GLY A 153      -7.887  -4.232  24.118  1.00 37.45           H
ATOM   1778  HA2 GLY A 153      -5.382  -2.599  24.620  1.00 30.36           H
ATOM   1779  HA3 GLY A 153      -5.835  -3.983  25.639  1.00 30.36           H
ATOM   1780  N   THR A 154      -3.895  -4.289  23.530  1.00 35.16           N
ATOM   1781  CA  THR A 154      -2.981  -4.967  22.629  1.00 35.26           C
ATOM   1782  C   THR A 154      -2.981  -6.457  22.958  1.00 32.16           C
ATOM   1783  O   THR A 154      -2.956  -7.291  22.054  1.00 30.82           O
ATOM   1784  CB  THR A 154      -1.561  -4.354  22.706  1.00 32.91           C
ATOM   1785  OG1 THR A 154      -1.520  -2.943  22.522  1.00 38.12           O
ATOM   1786  CG2 THR A 154      -0.660  -4.960  21.624  1.00 30.67           C
ATOM   1787  H   THR A 154      -3.516  -3.529  24.078  1.00 42.53           H
ATOM   1788  HA  THR A 154      -3.358  -4.816  21.619  1.00 42.65           H
ATOM   1789  HB  THR A 154      -1.144  -4.591  23.675  1.00 39.82           H
ATOM   1790  HG1 THR A 154      -1.655  -2.508  23.368  1.00 46.07           H
ATOM   1791 HG21 THR A 154       0.349  -4.557  21.718  1.00 37.14           H
ATOM   1792 HG22 THR A 154      -0.609  -6.045  21.718  1.00 37.14           H
ATOM   1793 HG23 THR A 154      -1.039  -4.705  20.633  1.00 37.14           H
ATOM   1794  N   LEU A 155      -2.976  -6.787  24.253  1.00 35.07           N
ATOM   1795  CA  LEU A 155      -2.942  -8.165  24.723  1.00 34.04           C
ATOM   1796  C   LEU A 155      -4.173  -8.933  24.254  1.00 27.90           C
ATOM   1797  O   LEU A 155      -4.036 -10.001  23.686  1.00 31.58           O
ATOM   1798  CB  LEU A 155      -2.852  -8.177  26.238  1.00 32.87           C
ATOM   1799  CG  LEU A 155      -1.573  -7.552  26.811  1.00 30.25           C
ATOM   1800  CD1 LEU A 155      -1.633  -7.807  28.317  1.00 34.12           C
ATOM   1801  CD2 LEU A 155      -0.261  -8.076  26.230  1.00 33.87           C
ATOM   1802  H   LEU A 155      -3.037  -6.054  24.944  1.00 42.42           H
ATOM   1803  HA  LEU A 155      -2.060  -8.657  24.310  1.00 41.18           H
ATOM   1804  HB2 LEU A 155      -3.711  -7.638  26.636  1.00 39.77           H
ATOM   1805  HB3 LEU A 155      -2.919  -9.213  26.570  1.00 39.77           H
ATOM   1806  HG  LEU A 155      -1.573  -6.480  26.640  1.00 36.64           H
ATOM   1807 HD11 LEU A 155      -0.850  -7.247  28.815  1.00 41.28           H
ATOM   1808 HD12 LEU A 155      -2.594  -7.478  28.710  1.00 41.28           H
ATOM   1809 HD13 LEU A 155      -1.503  -8.870  28.524  1.00 41.28           H
ATOM   1810 HD21 LEU A 155       0.577  -7.616  26.752  1.00 40.97           H
ATOM   1811 HD22 LEU A 155      -0.209  -9.155  26.338  1.00 40.97           H
ATOM   1812 HD23 LEU A 155      -0.188  -7.813  25.174  1.00 40.97           H
ATOM   1813  N   ASP A 156      -5.366  -8.389  24.431  1.00 28.28           N
ATOM   1814  CA  ASP A 156      -6.556  -9.007  23.875  1.00 33.33           C
ATOM   1815  C   ASP A 156      -6.471  -9.180  22.355  1.00 29.58           C
ATOM   1816  O   ASP A 156      -6.911 -10.192  21.818  1.00 34.27           O
ATOM   1817  CB  ASP A 156      -7.770  -8.183  24.280  1.00 29.33           C
ATOM   1818  CG  ASP A 156      -7.919  -8.044  25.784  1.00 34.33           C
ATOM   1819  OD1 ASP A 156      -7.689  -9.036  26.508  1.00 38.01           O
ATOM   1820  OD2 ASP A 156      -8.329  -6.943  26.206  1.00 48.30           O1-
ATOM   1821  H   ASP A 156      -5.461  -7.500  24.894  1.00 34.27           H
ATOM   1822  HA  ASP A 156      -6.654  -9.997  24.317  1.00 40.32           H
ATOM   1823  HB2 ASP A 156      -7.758  -7.203  23.806  1.00 35.53           H
ATOM   1824  HB3 ASP A 156      -8.650  -8.718  23.921  1.00 35.53           H
ATOM   1825  N   LYS A 157      -5.875  -8.217  21.649  1.00 34.51           N
ATOM   1826  CA  LYS A 157      -5.744  -8.284  20.203  1.00 32.73           C
ATOM   1827  C   LYS A 157      -4.876  -9.469  19.768  1.00 26.69           C
ATOM   1828  O   LYS A 157      -5.314 -10.289  18.977  1.00 29.11           O
ATOM   1829  CB  LYS A 157      -5.232  -6.952  19.632  1.00 30.88           C
ATOM   1830  CG  LYS A 157      -6.214  -5.787  19.825  1.00 35.95           C
ATOM   1831  CD  LYS A 157      -5.537  -4.473  19.454  1.00 34.21           C
ATOM   1832  CE  LYS A 157      -6.355  -3.365  20.090  1.00 39.03           C
ATOM   1833  NZ  LYS A 157      -5.802  -2.055  19.716  1.00 32.42           N1+
ATOM   1834  H   LYS A 157      -5.510  -7.408  22.133  1.00 41.74           H
ATOM   1835  HA  LYS A 157      -6.739  -8.457  19.790  1.00 39.61           H
ATOM   1836  HB2 LYS A 157      -4.266  -6.705  20.064  1.00 37.39           H
ATOM   1837  HB3 LYS A 157      -5.088  -7.080  18.558  1.00 37.39           H
ATOM   1838  HG2 LYS A 157      -7.082  -5.918  19.184  1.00 43.48           H
ATOM   1839  HG3 LYS A 157      -6.562  -5.742  20.854  1.00 43.48           H
ATOM   1840  HD2 LYS A 157      -4.512  -4.440  19.820  1.00 41.38           H
ATOM   1841  HD3 LYS A 157      -5.536  -4.359  18.368  1.00 41.38           H
ATOM   1842  HE2 LYS A 157      -7.375  -3.448  19.704  1.00 47.17           H
ATOM   1843  HE3 LYS A 157      -6.370  -3.485  21.175  1.00 47.17           H
ATOM   1844  HZ1 LYS A 157      -6.204  -1.323  20.280  1.00 39.24           H
ATOM   1845  HZ2 LYS A 157      -4.797  -2.046  19.817  1.00 39.24           H
ATOM   1846  HZ3 LYS A 157      -6.024  -1.876  18.744  1.00 39.24           H
ATOM   1847  N   LEU A 158      -3.667  -9.590  20.298  1.00 24.54           N
ATOM   1848  CA  LEU A 158      -2.766 -10.701  20.020  1.00 25.06           C
ATOM   1849  C   LEU A 158      -3.295 -12.083  20.341  1.00 30.94           C
ATOM   1850  O   LEU A 158      -2.874 -13.055  19.708  1.00 34.95           O
ATOM   1851  CB  LEU A 158      -1.524 -10.499  20.869  1.00 29.04           C
ATOM   1852  CG  LEU A 158      -0.671  -9.333  20.380  1.00 24.96           C
ATOM   1853  CD1 LEU A 158       0.309  -8.974  21.485  1.00 28.44           C
ATOM   1854  CD2 LEU A 158       0.083  -9.726  19.101  1.00 31.04           C
ATOM   1855  H   LEU A 158      -3.355  -8.882  20.949  1.00 29.78           H
ATOM   1856  HA  LEU A 158      -2.505 -10.688  18.962  1.00 30.40           H
ATOM   1857  HB2 LEU A 158      -1.844 -10.314  21.896  1.00 35.18           H
ATOM   1858  HB3 LEU A 158      -0.927 -11.407  20.856  1.00 35.18           H
ATOM   1859  HG  LEU A 158      -1.302  -8.471  20.174  1.00 30.29           H
ATOM   1860 HD11 LEU A 158       0.890  -8.126  21.141  1.00 34.46           H
ATOM   1861 HD12 LEU A 158      -0.228  -8.690  22.393  1.00 34.46           H
ATOM   1862 HD13 LEU A 158       0.969  -9.812  21.699  1.00 34.46           H
ATOM   1863 HD21 LEU A 158       0.791  -8.943  18.831  1.00 37.58           H
ATOM   1864 HD22 LEU A 158       0.633 -10.654  19.261  1.00 37.58           H
ATOM   1865 HD23 LEU A 158      -0.615  -9.859  18.276  1.00 37.58           H
ATOM   1866  N   GLU A 159      -4.125 -12.178  21.379  1.00 32.91           N
ATOM   1867  CA  GLU A 159      -4.741 -13.415  21.849  1.00 35.52           C
ATOM   1868  C   GLU A 159      -5.779 -13.993  20.905  1.00 28.93           C
ATOM   1869  O   GLU A 159      -6.059 -15.189  20.979  1.00 33.66           O
ATOM   1870  CB  GLU A 159      -5.385 -13.171  23.220  1.00 31.43           C
ATOM   1871  CG  GLU A 159      -4.357 -13.534  24.287  1.00 39.97           C
ATOM   1872  CD  GLU A 159      -4.852 -13.365  25.716  1.00 45.36           C
ATOM   1873  OE1 GLU A 159      -6.058 -13.083  25.900  1.00 39.93           O
ATOM   1874  OE2 GLU A 159      -3.992 -13.526  26.613  1.00 41.78           O1-
ATOM   1875  H   GLU A 159      -4.357 -11.339  21.889  1.00 39.83           H
ATOM   1876  HA  GLU A 159      -3.947 -14.157  21.949  1.00 42.96           H
ATOM   1877  HB2 GLU A 159      -5.672 -12.125  23.329  1.00 38.05           H
ATOM   1878  HB3 GLU A 159      -6.274 -13.790  23.340  1.00 38.05           H
ATOM   1879  HG2 GLU A 159      -4.066 -14.579  24.173  1.00 48.30           H
ATOM   1880  HG3 GLU A 159      -3.432 -12.970  24.154  1.00 48.30           H
ATOM   1881  N   SER A 160      -6.342 -13.170  20.016  1.00 27.77           N
ATOM   1882  CA  SER A 160      -7.112 -13.674  18.882  1.00 30.41           C
ATOM   1883  C   SER A 160      -6.301 -14.646  18.033  1.00 29.93           C
ATOM   1884  O   SER A 160      -6.904 -15.396  17.271  1.00 32.52           O
ATOM   1885  CB  SER A 160      -7.646 -12.532  18.001  1.00 34.32           C
ATOM   1886  OG  SER A 160      -6.643 -11.952  17.180  1.00 31.24           O
ATOM   1887  H   SER A 160      -6.121 -12.184  20.049  1.00 33.66           H
ATOM   1888  HA  SER A 160      -7.970 -14.216  19.277  1.00 36.82           H
ATOM   1889  HB2 SER A 160      -8.424 -12.938  17.354  1.00 41.52           H
ATOM   1890  HB3 SER A 160      -8.088 -11.756  18.630  1.00 41.52           H
ATOM   1891  HG  SER A 160      -6.090 -11.376  17.718  1.00 37.83           H
ATOM   1892  N   ILE A 161      -4.965 -14.621  18.116  1.00 26.62           N
ATOM   1893  CA  ILE A 161      -4.115 -15.505  17.317  1.00 34.68           C
ATOM   1894  C   ILE A 161      -3.952 -16.801  18.113  1.00 31.19           C
ATOM   1895  O   ILE A 161      -3.391 -16.760  19.211  1.00 32.76           O
ATOM   1896  CB  ILE A 161      -2.747 -14.845  17.010  1.00 30.68           C
ATOM   1897  CG1 ILE A 161      -2.912 -13.462  16.344  1.00 27.54           C
ATOM   1898  CG2 ILE A 161      -1.925 -15.756  16.076  1.00 32.02           C
ATOM   1899  CD1 ILE A 161      -1.565 -12.749  16.131  1.00 30.01           C
ATOM   1900  H   ILE A 161      -4.521 -13.999  18.777  1.00 32.27           H
ATOM   1901  HA  ILE A 161      -4.597 -15.694  16.359  1.00 41.94           H
ATOM   1902  HB  ILE A 161      -2.195 -14.722  17.941  1.00 37.15           H
ATOM   1903 HG12 ILE A 161      -3.413 -13.583  15.383  1.00 33.38           H
ATOM   1904 HG13 ILE A 161      -3.531 -12.813  16.965  1.00 33.38           H
ATOM   1905 HG21 ILE A 161      -0.930 -15.349  15.904  1.00 38.76           H
ATOM   1906 HG22 ILE A 161      -1.794 -16.740  16.525  1.00 38.76           H
ATOM   1907 HG23 ILE A 161      -2.440 -15.861  15.123  1.00 38.76           H
ATOM   1908 HD11 ILE A 161      -1.747 -11.726  15.803  1.00 36.34           H
ATOM   1909 HD12 ILE A 161      -1.009 -12.715  17.070  1.00 36.34           H
ATOM   1910 HD13 ILE A 161      -0.977 -13.251  15.364  1.00 36.34           H
ATOM   1911  N   PRO A 162      -4.384 -17.959  17.593  1.00 32.16           N
ATOM   1912  CA  PRO A 162      -4.248 -19.204  18.335  1.00 36.63           C
ATOM   1913  C   PRO A 162      -2.792 -19.492  18.760  1.00 26.75           C
ATOM   1914  O   PRO A 162      -1.862 -19.476  17.950  1.00 33.99           O
ATOM   1915  CB  PRO A 162      -4.801 -20.268  17.375  1.00 32.88           C
ATOM   1916  CG  PRO A 162      -5.849 -19.494  16.559  1.00 38.90           C
ATOM   1917  CD  PRO A 162      -5.152 -18.152  16.374  1.00 31.39           C
ATOM   1918  HA  PRO A 162      -4.922 -19.167  19.194  1.00 44.29           H
ATOM   1919  HB2 PRO A 162      -3.991 -20.553  16.705  1.00 39.79           H
ATOM   1920  HB3 PRO A 162      -5.213 -21.150  17.867  1.00 39.79           H
ATOM   1921  HG2 PRO A 162      -6.019 -19.947  15.582  1.00 47.01           H
ATOM   1922  HG3 PRO A 162      -6.786 -19.409  17.105  1.00 47.01           H
ATOM   1923  HD2 PRO A 162      -4.488 -18.187  15.512  1.00 38.00           H
ATOM   1924  HD3 PRO A 162      -5.928 -17.400  16.259  1.00 38.00           H
ATOM   1925  N   GLY A 163      -2.613 -19.750  20.061  1.00 23.57           N
ATOM   1926  CA  GLY A 163      -1.337 -20.144  20.649  1.00 27.82           C
ATOM   1927  C   GLY A 163      -0.441 -18.990  21.053  1.00 39.22           C
ATOM   1928  O   GLY A 163       0.629 -19.252  21.611  1.00 43.26           O
ATOM   1929  H   GLY A 163      -3.402 -19.674  20.684  1.00 28.62           H
ATOM   1930  HA2 GLY A 163      -1.541 -20.717  21.552  1.00 33.72           H
ATOM   1931  HA3 GLY A 163      -0.782 -20.763  19.942  1.00 33.72           H
ATOM   1932  N   PHE A 164      -0.866 -17.738  20.815  1.00 37.11           N
ATOM   1933  CA  PHE A 164      -0.125 -16.576  21.269  1.00 32.49           C
ATOM   1934  C   PHE A 164      -0.307 -16.424  22.787  1.00 36.89           C
ATOM   1935  O   PHE A 164      -1.425 -16.169  23.241  1.00 36.89           O
ATOM   1936  CB  PHE A 164      -0.611 -15.332  20.517  1.00 34.04           C
ATOM   1937  CG  PHE A 164       0.346 -14.178  20.741  1.00 34.80           C
ATOM   1938  CD1 PHE A 164       0.290 -13.433  21.930  1.00 28.57           C
ATOM   1939  CD2 PHE A 164       1.399 -13.960  19.843  1.00 33.01           C
ATOM   1940  CE1 PHE A 164       1.292 -12.495  22.231  1.00 35.95           C
ATOM   1941  CE2 PHE A 164       2.381 -12.995  20.127  1.00 36.19           C
ATOM   1942  CZ  PHE A 164       2.328 -12.259  21.321  1.00 35.72           C
ATOM   1943  H   PHE A 164      -1.753 -17.585  20.353  1.00 44.87           H
ATOM   1944  HA  PHE A 164       0.931 -16.729  21.044  1.00 39.32           H
ATOM   1945  HB2 PHE A 164      -0.649 -15.549  19.451  1.00 41.18           H
ATOM   1946  HB3 PHE A 164      -1.614 -15.063  20.851  1.00 41.18           H
ATOM   1947  HD1 PHE A 164      -0.503 -13.612  22.642  1.00 34.62           H
ATOM   1948  HD2 PHE A 164       1.474 -14.558  18.949  1.00 39.94           H
ATOM   1949  HE1 PHE A 164       1.267 -11.950  23.163  1.00 43.47           H
ATOM   1950  HE2 PHE A 164       3.199 -12.834  19.440  1.00 43.77           H
ATOM   1951  HZ  PHE A 164       3.090 -11.529  21.549  1.00 43.20           H
ATOM   1952  N   ASN A 165       0.804 -16.549  23.543  1.00 41.06           N
ATOM   1953  CA  ASN A 165       0.849 -16.444  25.016  1.00 42.74           C
ATOM   1954  C   ASN A 165       1.474 -15.139  25.469  1.00 39.88           C
ATOM   1955  O   ASN A 165       2.628 -14.870  25.114  1.00 36.13           O
ATOM   1956  CB  ASN A 165       1.609 -17.617  25.637  1.00 38.82           C
ATOM   1957  CG  ASN A 165       0.818 -18.908  25.397  1.00 53.65           C
ATOM   1958  OD1 ASN A 165      -0.326 -19.038  25.849  1.00 56.98           O
ATOM   1959  ND2 ASN A 165       1.432 -19.871  24.699  1.00 55.18           N
ATOM   1960  H   ASN A 165       1.679 -16.742  23.072  1.00 49.61           H
ATOM   1961  HA  ASN A 165      -0.161 -16.500  25.404  1.00 51.62           H
ATOM   1962  HB2 ASN A 165       2.622 -17.676  25.233  1.00 46.91           H
ATOM   1963  HB3 ASN A 165       1.638 -17.423  26.713  1.00 46.91           H
ATOM   1964 HD21 ASN A 165       0.940 -20.730  24.507  1.00 66.55           H
ATOM   1965 HD22 ASN A 165       2.355 -19.710  24.324  1.00 66.55           H
ATOM   1966  N   VAL A 166       0.707 -14.343  26.232  1.00 31.10           N
ATOM   1967  CA  VAL A 166       1.155 -13.019  26.676  1.00 33.54           C
ATOM   1968  C   VAL A 166       2.022 -13.103  27.932  1.00 33.71           C
ATOM   1969  O   VAL A 166       2.730 -12.152  28.260  1.00 34.50           O
ATOM   1970  CB  VAL A 166      -0.017 -12.055  26.875  1.00 36.34           C
ATOM   1971  CG1 VAL A 166      -0.905 -11.900  25.635  1.00 41.67           C
ATOM   1972  CG2 VAL A 166      -0.918 -12.486  28.022  1.00 36.17           C
ATOM   1973  H   VAL A 166      -0.243 -14.623  26.442  1.00 37.66           H
ATOM   1974  HA  VAL A 166       1.771 -12.591  25.886  1.00 40.58           H
ATOM   1975  HB  VAL A 166       0.400 -11.082  27.123  1.00 43.95           H
ATOM   1976 HG11 VAL A 166      -1.694 -11.170  25.825  1.00 50.34           H
ATOM   1977 HG12 VAL A 166      -0.304 -11.551  24.797  1.00 50.34           H
ATOM   1978 HG13 VAL A 166      -1.370 -12.852  25.377  1.00 50.34           H
ATOM   1979 HG21 VAL A 166      -1.713 -11.751  28.124  1.00 43.73           H
ATOM   1980 HG22 VAL A 166      -1.355 -13.464  27.824  1.00 43.73           H
ATOM   1981 HG23 VAL A 166      -0.353 -12.511  28.952  1.00 43.73           H
ATOM   1982  N   ILE A 167       1.944 -14.217  28.662  1.00 38.49           N
ATOM   1983  CA  ILE A 167       2.704 -14.383  29.885  1.00 37.03           C
ATOM   1984  C   ILE A 167       3.987 -15.039  29.479  1.00 40.73           C
ATOM   1985  O   ILE A 167       3.987 -16.160  28.972  1.00 35.66           O
ATOM   1986  CB  ILE A 167       1.980 -15.193  30.961  1.00 36.19           C
ATOM   1987  CG1 ILE A 167       0.631 -14.544  31.338  1.00 33.71           C
ATOM   1988  CG2 ILE A 167       2.892 -15.284  32.200  1.00 40.69           C
ATOM   1989  CD1 ILE A 167      -0.346 -15.583  31.914  1.00 52.23           C
ATOM   1990  H   ILE A 167       1.409 -15.001  28.314  1.00 46.52           H
ATOM   1991  HA  ILE A 167       2.914 -13.402  30.312  1.00 44.77           H
ATOM   1992  HB  ILE A 167       1.816 -16.199  30.573  1.00 43.76           H
ATOM   1993 HG12 ILE A 167       0.787 -13.725  32.043  1.00 40.79           H
ATOM   1994 HG13 ILE A 167       0.148 -14.133  30.456  1.00 40.79           H
ATOM   1995 HG21 ILE A 167       2.381 -15.808  33.008  1.00 49.16           H
ATOM   1996 HG22 ILE A 167       3.799 -15.844  31.966  1.00 49.16           H
ATOM   1997 HG23 ILE A 167       3.165 -14.287  32.545  1.00 49.16           H
ATOM   1998 HD11 ILE A 167      -1.299 -15.100  32.130  1.00 63.01           H
ATOM   1999 HD12 ILE A 167      -0.519 -16.384  31.192  1.00 63.01           H
ATOM   2000 HD13 ILE A 167       0.046 -16.009  32.838  1.00 63.01           H
ATOM   2001  N   GLN A 168       5.060 -14.292  29.735  1.00 43.89           N
ATOM   2002  CA  GLN A 168       6.392 -14.638  29.357  1.00 39.62           C
ATOM   2003  C   GLN A 168       7.310 -14.131  30.461  1.00 35.02           C
ATOM   2004  O   GLN A 168       7.231 -12.966  30.829  1.00 44.35           O
ATOM   2005  CB  GLN A 168       6.687 -13.966  27.993  1.00 34.91           C
ATOM   2006  CG  GLN A 168       7.409 -14.999  27.142  1.00 41.22           C
ATOM   2007  CD  GLN A 168       6.510 -15.831  26.250  1.00 34.86           C
ATOM   2008  OE1 GLN A 168       5.294 -15.697  26.211  1.00 34.33           O
ATOM   2009  NE2 GLN A 168       7.132 -16.741  25.518  1.00 47.55           N
ATOM   2010  H   GLN A 168       4.928 -13.381  30.153  1.00 53.00           H
ATOM   2011  HA  GLN A 168       6.475 -15.724  29.299  1.00 47.87           H
ATOM   2012  HB2 GLN A 168       5.780 -13.626  27.494  1.00 42.23           H
ATOM   2013  HB3 GLN A 168       7.346 -13.110  28.131  1.00 42.23           H
ATOM   2014  HG2 GLN A 168       8.187 -14.507  26.577  1.00 49.80           H
ATOM   2015  HG3 GLN A 168       7.943 -15.690  27.786  1.00 49.80           H
ATOM   2016 HE21 GLN A 168       8.136 -16.824  25.552  1.00 57.40           H
ATOM   2017 HE22 GLN A 168       6.580 -17.333  24.918  1.00 57.40           H
ATOM   2018  N   SER A 169       8.199 -14.978  30.975  1.00 40.04           N
ATOM   2019  CA  SER A 169       9.122 -14.637  32.062  1.00 42.90           C
ATOM   2020  C   SER A 169      10.292 -13.755  31.590  1.00 40.30           C
ATOM   2021  O   SER A 169      10.550 -13.706  30.398  1.00 44.88           O
ATOM   2022  CB  SER A 169       9.677 -15.939  32.642  1.00 41.20           C
ATOM   2023  OG  SER A 169      10.680 -16.482  31.806  1.00 52.61           O
ATOM   2024  H   SER A 169       8.222 -15.927  30.631  1.00 48.38           H
ATOM   2025  HA  SER A 169       8.560 -14.135  32.847  1.00 51.81           H
ATOM   2026  HB2 SER A 169      10.111 -15.737  33.619  1.00 49.77           H
ATOM   2027  HB3 SER A 169       8.871 -16.665  32.760  1.00 49.77           H
ATOM   2028  HG  SER A 169      11.106 -17.206  32.272  1.00 63.46           H
ATOM   2029  N   PRO A 170      11.056 -13.104  32.486  1.00 43.80           N
ATOM   2030  CA  PRO A 170      12.256 -12.333  32.123  1.00 45.98           C
ATOM   2031  C   PRO A 170      13.300 -13.087  31.276  1.00 50.30           C
ATOM   2032  O   PRO A 170      13.859 -12.507  30.335  1.00 38.56           O
ATOM   2033  CB  PRO A 170      12.868 -11.948  33.481  1.00 43.82           C
ATOM   2034  CG  PRO A 170      11.634 -11.825  34.383  1.00 48.45           C
ATOM   2035  CD  PRO A 170      10.785 -13.000  33.917  1.00 42.41           C
ATOM   2036  HA  PRO A 170      11.947 -11.412  31.624  1.00 55.51           H
ATOM   2037  HB2 PRO A 170      13.455 -12.798  33.834  1.00 52.92           H
ATOM   2038  HB3 PRO A 170      13.496 -11.058  33.474  1.00 52.92           H
ATOM   2039  HG2 PRO A 170      11.877 -11.977  35.429  1.00 58.48           H
ATOM   2040  HG3 PRO A 170      11.145 -10.863  34.242  1.00 58.48           H
ATOM   2041  HD2 PRO A 170      11.118 -13.907  34.425  1.00 51.22           H
ATOM   2042  HD3 PRO A 170       9.741 -12.764  34.127  1.00 51.22           H
ATOM   2043  N   GLU A 171      13.534 -14.376  31.589  1.00 60.51           N
ATOM   2044  CA  GLU A 171      14.449 -15.220  30.818  1.00 58.61           C
ATOM   2045  C   GLU A 171      13.845 -15.526  29.448  1.00 41.81           C
ATOM   2046  O   GLU A 171      14.559 -15.409  28.460  1.00 38.57           O
ATOM   2047  CB  GLU A 171      14.981 -16.480  31.563  1.00 55.86           C
ATOM   2048  CG  GLU A 171      14.170 -17.061  32.747  1.00 69.94           C
ATOM   2049  CD  GLU A 171      14.514 -16.423  34.107  1.00 68.41           C
ATOM   2050  OE1 GLU A 171      15.667 -16.618  34.568  1.00 61.51           O
ATOM   2051  OE2 GLU A 171      13.598 -15.780  34.676  1.00 59.57           O1-
ATOM   2052  H   GLU A 171      13.054 -14.791  32.376  1.00 72.95           H
ATOM   2053  HA  GLU A 171      15.334 -14.610  30.632  1.00 70.66           H
ATOM   2054  HB2 GLU A 171      15.103 -17.276  30.828  1.00 67.37           H
ATOM   2055  HB3 GLU A 171      15.983 -16.248  31.923  1.00 67.37           H
ATOM   2056  HG2 GLU A 171      13.105 -16.986  32.541  1.00 84.26           H
ATOM   2057  HG3 GLU A 171      14.461 -18.112  32.807  1.00 84.26           H
ATOM   2058  N   GLN A 172      12.550 -15.879  29.365  1.00 41.61           N
ATOM   2059  CA  GLN A 172      11.907 -16.095  28.076  1.00 34.75           C
ATOM   2060  C   GLN A 172      11.969 -14.854  27.174  1.00 44.49           C
ATOM   2061  O   GLN A 172      12.199 -14.996  25.975  1.00 44.84           O
ATOM   2062  CB  GLN A 172      10.470 -16.540  28.259  1.00 36.38           C
ATOM   2063  CG  GLN A 172      10.319 -17.980  28.739  1.00 41.55           C
ATOM   2064  CD  GLN A 172       8.865 -18.271  29.120  1.00 46.63           C
ATOM   2065  OE1 GLN A 172       8.305 -17.660  30.031  1.00 43.24           O
ATOM   2066  NE2 GLN A 172       8.238 -19.223  28.436  1.00 50.34           N
ATOM   2067  H   GLN A 172      11.984 -15.932  30.202  1.00 50.26           H
ATOM   2068  HA  GLN A 172      12.440 -16.898  27.568  1.00 42.04           H
ATOM   2069  HB2 GLN A 172       9.981 -15.864  28.958  1.00 43.99           H
ATOM   2070  HB3 GLN A 172       9.970 -16.472  27.291  1.00 43.99           H
ATOM   2071  HG2 GLN A 172      10.669 -18.671  27.971  1.00 50.20           H
ATOM   2072  HG3 GLN A 172      10.926 -18.073  29.639  1.00 50.20           H
ATOM   2073 HE21 GLN A 172       8.707 -19.695  27.678  1.00 60.74           H
ATOM   2074 HE22 GLN A 172       7.282 -19.444  28.675  1.00 60.74           H
ATOM   2075  N   MET A 173      11.804 -13.653  27.739  1.00 40.80           N
ATOM   2076  CA  MET A 173      11.874 -12.390  27.025  1.00 37.03           C
ATOM   2077  C   MET A 173      13.243 -12.103  26.431  1.00 33.84           C
ATOM   2078  O   MET A 173      13.290 -11.473  25.382  1.00 38.24           O
ATOM   2079  CB  MET A 173      11.452 -11.239  27.946  1.00 40.10           C
ATOM   2080  CG  MET A 173       9.963 -11.243  28.285  1.00 33.31           C
ATOM   2081  SD  MET A 173       9.489  -9.872  29.379  1.00 34.58           S
ATOM   2082  CE  MET A 173       9.589  -8.448  28.271  1.00 37.73           C
ATOM   2083  H   MET A 173      11.646 -13.609  28.736  1.00 49.29           H
ATOM   2084  HA  MET A 173      11.166 -12.435  26.198  1.00 44.77           H
ATOM   2085  HB2 MET A 173      12.017 -11.293  28.875  1.00 48.46           H
ATOM   2086  HB3 MET A 173      11.696 -10.297  27.458  1.00 48.46           H
ATOM   2087  HG2 MET A 173       9.393 -11.162  27.361  1.00 40.30           H
ATOM   2088  HG3 MET A 173       9.684 -12.181  28.755  1.00 40.30           H
ATOM   2089  HE1 MET A 173       9.349  -7.545  28.826  1.00 45.61           H
ATOM   2090  HE2 MET A 173      10.590  -8.361  27.858  1.00 45.61           H
ATOM   2091  HE3 MET A 173       8.870  -8.564  27.465  1.00 45.61           H
ATOM   2092  N   GLN A 174      14.359 -12.510  27.056  1.00 42.89           N
ATOM   2093  CA  GLN A 174      15.693 -12.402  26.440  1.00 37.58           C
ATOM   2094  C   GLN A 174      15.820 -13.247  25.192  1.00 34.49           C
ATOM   2095  O   GLN A 174      16.506 -12.827  24.270  1.00 42.13           O
ATOM   2096  CB  GLN A 174      16.830 -12.769  27.419  1.00 46.20           C
ATOM   2097  CG  GLN A 174      17.246 -11.559  28.264  1.00 67.92           C
ATOM   2098  CD  GLN A 174      18.168 -11.938  29.421  1.00 82.84           C
ATOM   2099  OE1 GLN A 174      19.201 -12.577  29.224  1.00 92.39           O
ATOM   2100  NE2 GLN A 174      17.808 -11.518  30.635  1.00 67.71           N
ATOM   2101  H   GLN A 174      14.279 -13.000  27.938  1.00 51.80           H
ATOM   2102  HA  GLN A 174      15.840 -11.374  26.118  1.00 45.43           H
ATOM   2103  HB2 GLN A 174      16.509 -13.580  28.075  1.00 55.77           H
ATOM   2104  HB3 GLN A 174      17.702 -13.110  26.856  1.00 55.77           H
ATOM   2105  HG2 GLN A 174      17.808 -10.909  27.590  1.00 81.84           H
ATOM   2106  HG3 GLN A 174      16.364 -11.054  28.656  1.00 81.84           H
ATOM   2107 HE21 GLN A 174      16.977 -10.956  30.747  1.00 81.59           H
ATOM   2108 HE22 GLN A 174      18.384 -11.745  31.429  1.00 81.59           H
ATOM   2109  N   VAL A 175      15.190 -14.427  25.168  1.00 36.26           N
ATOM   2110  CA  VAL A 175      15.123 -15.269  23.983  1.00 41.75           C
ATOM   2111  C   VAL A 175      14.251 -14.617  22.904  1.00 40.10           C
ATOM   2112  O   VAL A 175      14.664 -14.594  21.749  1.00 42.28           O
ATOM   2113  CB  VAL A 175      14.648 -16.701  24.317  1.00 37.66           C
ATOM   2114  CG1 VAL A 175      14.555 -17.541  23.030  1.00 35.11           C
ATOM   2115  CG2 VAL A 175      15.648 -17.370  25.274  1.00 36.73           C
ATOM   2116  H   VAL A 175      14.675 -14.725  25.985  1.00 43.85           H
ATOM   2117  HA  VAL A 175      16.137 -15.346  23.589  1.00 50.43           H
ATOM   2118  HB  VAL A 175      13.664 -16.672  24.784  1.00 45.52           H
ATOM   2119 HG11 VAL A 175      14.267 -18.562  23.275  1.00 42.47           H
ATOM   2120 HG12 VAL A 175      13.794 -17.136  22.366  1.00 42.47           H
ATOM   2121 HG13 VAL A 175      15.515 -17.548  22.515  1.00 42.47           H
ATOM   2122 HG21 VAL A 175      15.311 -18.376  25.516  1.00 44.40           H
ATOM   2123 HG22 VAL A 175      16.635 -17.422  24.815  1.00 44.40           H
ATOM   2124 HG23 VAL A 175      15.721 -16.802  26.202  1.00 44.40           H
ATOM   2125  N   LEU A 176      13.066 -14.093  23.246  1.00 40.17           N
ATOM   2126  CA  LEU A 176      12.221 -13.375  22.288  1.00 33.68           C
ATOM   2127  C   LEU A 176      13.012 -12.260  21.612  1.00 30.89           C
ATOM   2128  O   LEU A 176      12.849 -12.048  20.418  1.00 36.73           O
ATOM   2129  CB  LEU A 176      10.973 -12.804  22.982  1.00 36.29           C
ATOM   2130  CG  LEU A 176      10.053 -13.857  23.637  1.00 39.49           C
ATOM   2131  CD1 LEU A 176       8.833 -13.229  24.295  1.00 33.45           C
ATOM   2132  CD2 LEU A 176       9.555 -14.826  22.590  1.00 44.82           C
ATOM   2133  H   LEU A 176      12.757 -14.150  24.209  1.00 48.54           H
ATOM   2134  HA  LEU A 176      11.906 -14.069  21.509  1.00 40.75           H
ATOM   2135  HB2 LEU A 176      11.289 -12.095  23.748  1.00 43.88           H
ATOM   2136  HB3 LEU A 176      10.405 -12.253  22.235  1.00 43.88           H
ATOM   2137  HG  LEU A 176      10.599 -14.417  24.380  1.00 47.72           H
ATOM   2138 HD11 LEU A 176       8.174 -14.018  24.628  1.00 40.47           H
ATOM   2139 HD12 LEU A 176       9.126 -12.599  25.135  1.00 40.47           H
ATOM   2140 HD13 LEU A 176       8.284 -12.650  23.561  1.00 40.47           H
ATOM   2141 HD21 LEU A 176       8.724 -15.397  22.999  1.00 54.12           H
ATOM   2142 HD22 LEU A 176       9.224 -14.285  21.702  1.00 54.12           H
ATOM   2143 HD23 LEU A 176      10.356 -15.519  22.345  1.00 54.12           H
ATOM   2144  N   LEU A 177      13.866 -11.541  22.351  1.00 33.49           N
ATOM   2145  CA  LEU A 177      14.602 -10.421  21.797  1.00 37.49           C
ATOM   2146  C   LEU A 177      15.744 -10.938  20.936  1.00 37.62           C
ATOM   2147  O   LEU A 177      16.054 -10.255  19.964  1.00 37.91           O
ATOM   2148  CB  LEU A 177      15.059  -9.410  22.876  1.00 32.90           C
ATOM   2149  CG  LEU A 177      13.970  -8.660  23.692  1.00 38.13           C
ATOM   2150  CD1 LEU A 177      14.538  -7.327  24.208  1.00 31.83           C
ATOM   2151  CD2 LEU A 177      12.684  -8.329  22.935  1.00 30.79           C
ATOM   2152  H   LEU A 177      13.961 -11.732  23.341  1.00 40.53           H
ATOM   2153  HA  LEU A 177      13.935  -9.875  21.127  1.00 45.32           H
ATOM   2154  HB2 LEU A 177      15.710  -9.929  23.580  1.00 39.82           H
ATOM   2155  HB3 LEU A 177      15.661  -8.659  22.363  1.00 39.82           H
ATOM   2156  HG  LEU A 177      13.702  -9.245  24.566  1.00 46.08           H
ATOM   2157 HD11 LEU A 177      13.878  -6.902  24.955  1.00 38.53           H
ATOM   2158 HD12 LEU A 177      15.511  -7.466  24.669  1.00 38.53           H
ATOM   2159 HD13 LEU A 177      14.620  -6.635  23.382  1.00 38.53           H
ATOM   2160 HD21 LEU A 177      11.996  -7.801  23.595  1.00 37.28           H
ATOM   2161 HD22 LEU A 177      12.916  -7.700  22.074  1.00 37.28           H
ATOM   2162 HD23 LEU A 177      12.193  -9.242  22.596  1.00 37.28           H
ATOM   2163  N   ASP A 178      16.362 -12.093  21.252  1.00 36.78           N
ATOM   2164  CA  ASP A 178      17.365 -12.699  20.386  1.00 36.72           C
ATOM   2165  C   ASP A 178      16.811 -13.013  19.021  1.00 36.46           C
ATOM   2166  O   ASP A 178      17.412 -12.640  18.017  1.00 35.92           O
ATOM   2167  CB  ASP A 178      17.952 -13.976  20.973  1.00 40.05           C
ATOM   2168  CG  ASP A 178      18.880 -13.720  22.139  1.00 49.81           C
ATOM   2169  OD1 ASP A 178      19.609 -12.710  22.041  1.00 58.88           O
ATOM   2170  OD2 ASP A 178      18.899 -14.568  23.060  1.00 49.16           O1-
ATOM   2171  H   ASP A 178      16.093 -12.596  22.086  1.00 44.47           H
ATOM   2172  HA  ASP A 178      18.169 -11.977  20.248  1.00 44.40           H
ATOM   2173  HB2 ASP A 178      17.178 -14.690  21.248  1.00 48.40           H
ATOM   2174  HB3 ASP A 178      18.558 -14.440  20.192  1.00 48.40           H
ATOM   2175  N   GLN A 179      15.689 -13.732  19.020  1.00 31.05           N
ATOM   2176  CA  GLN A 179      15.058 -14.293  17.847  1.00 32.10           C
ATOM   2177  C   GLN A 179      14.358 -13.256  16.977  1.00 35.97           C
ATOM   2178  O   GLN A 179      14.530 -13.271  15.758  1.00 41.48           O
ATOM   2179  CB  GLN A 179      14.084 -15.403  18.280  1.00 33.67           C
ATOM   2180  CG  GLN A 179      14.815 -16.573  18.946  1.00 32.92           C
ATOM   2181  CD  GLN A 179      13.912 -17.758  19.273  1.00 38.63           C
ATOM   2182  OE1 GLN A 179      12.743 -17.801  18.909  1.00 46.08           O
ATOM   2183  NE2 GLN A 179      14.463 -18.757  19.952  1.00 44.35           N
ATOM   2184  H   GLN A 179      15.310 -14.004  19.916  1.00 37.59           H
ATOM   2185  HA  GLN A 179      15.841 -14.744  17.239  1.00 38.85           H
ATOM   2186  HB2 GLN A 179      13.357 -14.993  18.981  1.00 40.74           H
ATOM   2187  HB3 GLN A 179      13.553 -15.767  17.399  1.00 40.74           H
ATOM   2188  HG2 GLN A 179      15.594 -16.926  18.271  1.00 39.84           H
ATOM   2189  HG3 GLN A 179      15.306 -16.243  19.860  1.00 39.84           H
ATOM   2190 HE21 GLN A 179      15.437 -18.717  20.217  1.00 53.55           H
ATOM   2191 HE22 GLN A 179      13.900 -19.560  20.185  1.00 53.55           H
ATOM   2192  N   ALA A 180      13.523 -12.414  17.581  1.00 28.14           N
ATOM   2193  CA  ALA A 180      12.583 -11.535  16.886  1.00 28.23           C
ATOM   2194  C   ALA A 180      12.995 -10.071  16.981  1.00 36.57           C
ATOM   2195  O   ALA A 180      12.572  -9.269  16.147  1.00 36.63           O
ATOM   2196  CB  ALA A 180      11.182 -11.709  17.492  1.00 32.64           C
ATOM   2197  H   ALA A 180      13.442 -12.470  18.588  1.00 34.10           H
ATOM   2198  HA  ALA A 180      12.531 -11.808  15.835  1.00 34.21           H
ATOM   2199  HB1 ALA A 180      10.465 -11.096  16.944  1.00 39.50           H
ATOM   2200  HB2 ALA A 180      10.876 -12.754  17.429  1.00 39.50           H
ATOM   2201  HB3 ALA A 180      11.177 -11.404  18.537  1.00 39.50           H
ATOM   2202  N   GLY A 181      13.762  -9.718  18.023  1.00 34.67           N
ATOM   2203  CA  GLY A 181      14.092  -8.343  18.365  1.00 26.25           C
ATOM   2204  C   GLY A 181      12.967  -7.645  19.131  1.00 29.08           C
ATOM   2205  O   GLY A 181      13.128  -6.478  19.467  1.00 30.29           O
ATOM   2206  H   GLY A 181      14.064 -10.437  18.668  1.00 41.94           H
ATOM   2207  HA2 GLY A 181      14.977  -8.327  18.994  1.00 31.83           H
ATOM   2208  HA3 GLY A 181      14.279  -7.784  17.448  1.00 31.83           H
ATOM   2209  N   CYS A 182      11.834  -8.306  19.378  1.00 28.32           N
ATOM   2210  CA  CYS A 182      10.665  -7.714  20.010  1.00 30.42           C
ATOM   2211  C   CYS A 182       9.791  -8.778  20.672  1.00 30.08           C
ATOM   2212  O   CYS A 182       9.911  -9.960  20.361  1.00 29.89           O
ATOM   2213  CB  CYS A 182       9.867  -6.927  18.969  1.00 29.49           C
ATOM   2214  SG  CYS A 182       9.406  -7.970  17.567  1.00 34.98           S
ATOM   2215  H   CYS A 182      11.742  -9.259  19.057  1.00 34.31           H
ATOM   2216  HA  CYS A 182      10.997  -7.020  20.778  1.00 36.84           H
ATOM   2217  HB2 CYS A 182       8.966  -6.522  19.431  1.00 35.72           H
ATOM   2218  HB3 CYS A 182      10.476  -6.100  18.609  1.00 35.72           H
ATOM   2219  HG  CYS A 182       8.397  -8.611  18.173  1.00 42.30           H
ATOM   2220  N   CYS A 183       8.920  -8.340  21.587  1.00 30.32           N
ATOM   2221  CA  CYS A 183       7.836  -9.132  22.164  1.00 29.11           C
ATOM   2222  C   CYS A 183       6.778  -8.194  22.688  1.00 29.62           C
ATOM   2223  O   CYS A 183       7.006  -7.008  22.924  1.00 29.89           O
ATOM   2224  CB  CYS A 183       8.317 -10.009  23.313  1.00 38.05           C
ATOM   2225  SG  CYS A 183       9.029  -9.090  24.701  1.00 32.45           S
ATOM   2226  H   CYS A 183       8.917  -7.355  21.819  1.00 36.72           H
ATOM   2227  HA  CYS A 183       7.393  -9.768  21.400  1.00 35.27           H
ATOM   2228  HB2 CYS A 183       7.475 -10.576  23.702  1.00 45.99           H
ATOM   2229  HB3 CYS A 183       9.063 -10.695  22.927  1.00 45.99           H
ATOM   2230  HG  CYS A 183       9.114 -10.152  25.511  1.00 39.27           H
ATOM   2231  N   ILE A 184       5.589  -8.748  22.852  1.00 33.15           N
ATOM   2232  CA  ILE A 184       4.491  -8.045  23.449  1.00 34.10           C
ATOM   2233  C   ILE A 184       3.967  -8.965  24.544  1.00 36.12           C
ATOM   2234  O   ILE A 184       3.424 -10.022  24.241  1.00 35.05           O
ATOM   2235  CB  ILE A 184       3.446  -7.661  22.395  1.00 30.10           C
ATOM   2236  CG1 ILE A 184       4.044  -6.804  21.259  1.00 31.16           C
ATOM   2237  CG2 ILE A 184       2.360  -6.884  23.163  1.00 30.09           C
ATOM   2238  CD1 ILE A 184       3.031  -6.374  20.193  1.00 27.26           C
ATOM   2239  H   ILE A 184       5.460  -9.729  22.636  1.00 40.12           H
ATOM   2240  HA  ILE A 184       4.847  -7.130  23.908  1.00 41.25           H
ATOM   2241  HB  ILE A 184       3.031  -8.574  21.972  1.00 36.46           H
ATOM   2242 HG12 ILE A 184       4.494  -5.907  21.685  1.00 37.72           H
ATOM   2243 HG13 ILE A 184       4.825  -7.365  20.748  1.00 37.72           H
ATOM   2244 HG21 ILE A 184       1.604  -6.487  22.494  1.00 36.44           H
ATOM   2245 HG22 ILE A 184       1.855  -7.534  23.876  1.00 36.44           H
ATOM   2246 HG23 ILE A 184       2.815  -6.044  23.687  1.00 36.44           H
ATOM   2247 HD11 ILE A 184       3.561  -5.854  19.395  1.00 33.05           H
ATOM   2248 HD12 ILE A 184       2.532  -7.249  19.773  1.00 33.05           H
ATOM   2249 HD13 ILE A 184       2.298  -5.679  20.602  1.00 33.05           H
ATOM   2250  N   VAL A 185       4.152  -8.578  25.808  1.00 30.19           N
ATOM   2251  CA  VAL A 185       3.822  -9.400  26.962  1.00 31.36           C
ATOM   2252  C   VAL A 185       2.958  -8.602  27.940  1.00 30.05           C
ATOM   2253  O   VAL A 185       2.971  -7.373  27.949  1.00 31.78           O
ATOM   2254  CB  VAL A 185       5.092  -9.905  27.666  1.00 31.77           C
ATOM   2255  CG1 VAL A 185       5.991 -10.721  26.747  1.00 29.18           C
ATOM   2256  CG2 VAL A 185       5.906  -8.767  28.296  1.00 28.51           C
ATOM   2257  H   VAL A 185       4.607  -7.694  25.988  1.00 36.56           H
ATOM   2258  HA  VAL A 185       3.253 -10.273  26.645  1.00 37.97           H
ATOM   2259  HB  VAL A 185       4.787 -10.569  28.474  1.00 38.45           H
ATOM   2260 HG11 VAL A 185       6.837 -11.103  27.313  1.00 35.35           H
ATOM   2261 HG12 VAL A 185       5.427 -11.557  26.335  1.00 35.35           H
ATOM   2262 HG13 VAL A 185       6.374 -10.097  25.939  1.00 35.35           H
ATOM   2263 HG21 VAL A 185       6.766  -9.186  28.816  1.00 34.55           H
ATOM   2264 HG22 VAL A 185       6.252  -8.077  27.527  1.00 34.55           H
ATOM   2265 HG23 VAL A 185       5.311  -8.227  29.030  1.00 34.55           H
ATOM   2266  N   GLY A 186       2.181  -9.309  28.756  1.00 33.55           N
ATOM   2267  CA  GLY A 186       1.375  -8.714  29.810  1.00 36.48           C
ATOM   2268  C   GLY A 186       2.119  -8.684  31.154  1.00 44.29           C
ATOM   2269  O   GLY A 186       3.223  -9.218  31.314  1.00 40.12           O
ATOM   2270  H   GLY A 186       2.210 -10.319  28.700  1.00 40.60           H
ATOM   2271  HA2 GLY A 186       1.109  -7.693  29.539  1.00 44.11           H
ATOM   2272  HA3 GLY A 186       0.476  -9.315  29.934  1.00 44.11           H
ATOM   2273  N   GLN A 187       1.470  -8.070  32.143  1.00 43.61           N
ATOM   2274  CA  GLN A 187       1.912  -8.156  33.519  1.00 38.78           C
ATOM   2275  C   GLN A 187       1.587  -9.531  34.047  1.00 40.19           C
ATOM   2276  O   GLN A 187       0.666 -10.198  33.563  1.00 40.46           O
ATOM   2277  CB  GLN A 187       1.267  -7.064  34.375  1.00 37.97           C
ATOM   2278  CG  GLN A 187      -0.231  -6.948  34.179  1.00 44.62           C
ATOM   2279  CD  GLN A 187      -0.681  -6.017  33.065  1.00 38.05           C
ATOM   2280  OE1 GLN A 187      -1.243  -6.461  32.075  1.00 45.03           O
ATOM   2281  NE2 GLN A 187      -0.508  -4.716  33.232  1.00 31.94           N
ATOM   2282  H   GLN A 187       0.552  -7.682  31.967  1.00 52.67           H
ATOM   2283  HA  GLN A 187       2.994  -8.008  33.558  1.00 46.87           H
ATOM   2284  HB2 GLN A 187       1.453  -7.295  35.425  1.00 45.90           H
ATOM   2285  HB3 GLN A 187       1.735  -6.103  34.161  1.00 45.90           H
ATOM   2286  HG2 GLN A 187      -0.662  -7.938  34.034  1.00 53.87           H
ATOM   2287  HG3 GLN A 187      -0.588  -6.537  35.095  1.00 53.87           H
ATOM   2288 HE21 GLN A 187      -0.078  -4.357  34.070  1.00 38.67           H
ATOM   2289 HE22 GLN A 187      -0.884  -4.085  32.545  1.00 38.67           H
ATOM   2290  N   SER A 188       2.394  -9.949  35.023  1.00 37.46           N
ATOM   2291  CA  SER A 188       2.357 -11.291  35.576  1.00 39.67           C
ATOM   2292  C   SER A 188       2.860 -11.278  37.024  1.00 45.05           C
ATOM   2293  O   SER A 188       3.203 -10.218  37.539  1.00 45.94           O
ATOM   2294  CB  SER A 188       3.233 -12.175  34.684  1.00 33.29           C
ATOM   2295  OG  SER A 188       4.586 -11.800  34.831  1.00 37.67           O
ATOM   2296  H   SER A 188       3.114  -9.328  35.369  1.00 45.28           H
ATOM   2297  HA  SER A 188       1.332 -11.666  35.564  1.00 47.93           H
ATOM   2298  HB2 SER A 188       3.111 -13.223  34.955  1.00 40.29           H
ATOM   2299  HB3 SER A 188       2.928 -12.046  33.645  1.00 40.29           H
ATOM   2300  HG  SER A 188       5.065 -12.087  34.048  1.00 45.54           H
ATOM   2301  N   GLU A 189       2.951 -12.460  37.652  1.00 50.98           N
ATOM   2302  CA  GLU A 189       3.612 -12.675  38.948  1.00 38.53           C
ATOM   2303  C   GLU A 189       5.017 -12.037  39.004  1.00 40.99           C
ATOM   2304  O   GLU A 189       5.393 -11.470  40.023  1.00 46.40           O
ATOM   2305  CB  GLU A 189       3.722 -14.184  39.211  1.00 54.94           C
ATOM   2306  CG  GLU A 189       2.368 -14.924  39.307  1.00 63.48           C
ATOM   2307  CD  GLU A 189       1.709 -14.991  40.689  1.00 73.82           C
ATOM   2308  OE1 GLU A 189       2.404 -14.691  41.687  1.00 80.46           O
ATOM   2309  OE2 GLU A 189       0.513 -15.371  40.726  1.00 72.54           O1-
ATOM   2310  H   GLU A 189       2.623 -13.287  37.175  1.00 61.51           H
ATOM   2311  HA  GLU A 189       2.992 -12.232  39.725  1.00 46.56           H
ATOM   2312  HB2 GLU A 189       4.291 -14.634  38.395  1.00 66.26           H
ATOM   2313  HB3 GLU A 189       4.301 -14.343  40.121  1.00 66.26           H
ATOM   2314  HG2 GLU A 189       1.647 -14.547  38.581  1.00 76.51           H
ATOM   2315  HG3 GLU A 189       2.527 -15.957  39.002  1.00 76.51           H
ATOM   2316  N   GLN A 190       5.803 -12.122  37.922  1.00 45.74           N
ATOM   2317  CA  GLN A 190       7.168 -11.605  37.859  1.00 37.00           C
ATOM   2318  C   GLN A 190       7.298 -10.185  37.285  1.00 38.61           C
ATOM   2319  O   GLN A 190       8.366  -9.590  37.423  1.00 40.54           O
ATOM   2320  CB  GLN A 190       8.031 -12.582  37.047  1.00 40.28           C
ATOM   2321  CG  GLN A 190       8.189 -13.941  37.724  1.00 31.23           C
ATOM   2322  CD  GLN A 190       9.095 -14.879  36.909  1.00 52.18           C
ATOM   2323  OE1 GLN A 190       8.685 -15.419  35.885  1.00 55.84           O
ATOM   2324  NE2 GLN A 190      10.332 -15.117  37.354  1.00 57.40           N
ATOM   2325  H   GLN A 190       5.445 -12.586  37.098  1.00 55.23           H
ATOM   2326  HA  GLN A 190       7.577 -11.575  38.869  1.00 44.74           H
ATOM   2327  HB2 GLN A 190       7.575 -12.729  36.067  1.00 48.67           H
ATOM   2328  HB3 GLN A 190       9.023 -12.147  36.901  1.00 48.67           H
ATOM   2329  HG2 GLN A 190       8.577 -13.812  38.738  1.00 37.81           H
ATOM   2330  HG3 GLN A 190       7.194 -14.380  37.743  1.00 37.81           H
ATOM   2331 HE21 GLN A 190      10.681 -14.638  38.174  1.00 69.21           H
ATOM   2332 HE22 GLN A 190      10.937 -15.734  36.829  1.00 69.21           H
ATOM   2333  N   LEU A 191       6.283  -9.649  36.598  1.00 36.14           N
ATOM   2334  CA  LEU A 191       6.389  -8.352  35.953  1.00 35.26           C
ATOM   2335  C   LEU A 191       5.217  -7.508  36.401  1.00 36.41           C
ATOM   2336  O   LEU A 191       4.087  -7.724  35.970  1.00 33.20           O
ATOM   2337  CB  LEU A 191       6.368  -8.460  34.414  1.00 32.70           C
ATOM   2338  CG  LEU A 191       7.504  -9.270  33.808  1.00 32.53           C
ATOM   2339  CD1 LEU A 191       7.313  -9.417  32.302  1.00 42.57           C
ATOM   2340  CD2 LEU A 191       8.865  -8.634  34.033  1.00 33.71           C
ATOM   2341  H   LEU A 191       5.405 -10.146  36.526  1.00 43.70           H
ATOM   2342  HA  LEU A 191       7.303  -7.847  36.259  1.00 42.64           H
ATOM   2343  HB2 LEU A 191       5.426  -8.923  34.111  1.00 39.57           H
ATOM   2344  HB3 LEU A 191       6.398  -7.453  33.997  1.00 39.57           H
ATOM   2345  HG  LEU A 191       7.510 -10.268  34.246  1.00 39.37           H
ATOM   2346 HD11 LEU A 191       8.049 -10.118  31.910  1.00 51.42           H
ATOM   2347 HD12 LEU A 191       6.318  -9.807  32.090  1.00 51.42           H
ATOM   2348 HD13 LEU A 191       7.433  -8.449  31.813  1.00 51.42           H
ATOM   2349 HD21 LEU A 191       9.629  -9.286  33.619  1.00 40.79           H
ATOM   2350 HD22 LEU A 191       8.911  -7.663  33.537  1.00 40.79           H
ATOM   2351 HD23 LEU A 191       9.057  -8.515  35.097  1.00 40.79           H
ATOM   2352  N   VAL A 192       5.524  -6.499  37.211  1.00 41.82           N
ATOM   2353  CA  VAL A 192       4.572  -5.472  37.614  1.00 35.15           C
ATOM   2354  C   VAL A 192       3.214  -6.103  38.017  1.00 36.89           C
ATOM   2355  O   VAL A 192       2.188  -5.663  37.503  1.00 38.96           O
ATOM   2356  CB  VAL A 192       4.453  -4.380  36.500  1.00 32.72           C
ATOM   2357  CG1 VAL A 192       3.955  -3.048  37.066  1.00 52.42           C
ATOM   2358  CG2 VAL A 192       5.794  -4.027  35.835  1.00 51.80           C
ATOM   2359  H   VAL A 192       6.489  -6.376  37.483  1.00 50.51           H
ATOM   2360  HA  VAL A 192       4.983  -4.999  38.506  1.00 42.51           H
ATOM   2361  HB  VAL A 192       3.777  -4.711  35.707  1.00 39.60           H
ATOM   2362 HG11 VAL A 192       3.575  -2.422  36.257  1.00 63.24           H
ATOM   2363 HG12 VAL A 192       3.183  -3.226  37.810  1.00 63.24           H
ATOM   2364 HG13 VAL A 192       4.764  -2.508  37.555  1.00 63.24           H
ATOM   2365 HG21 VAL A 192       5.647  -3.204  35.141  1.00 62.50           H
ATOM   2366 HG22 VAL A 192       6.524  -3.723  36.589  1.00 62.50           H
ATOM   2367 HG23 VAL A 192       6.185  -4.878  35.277  1.00 62.50           H
ATOM   2368  N   PRO A 193       3.175  -7.157  38.873  1.00 41.96           N
ATOM   2369  CA  PRO A 193       1.941  -7.831  39.286  1.00 40.50           C
ATOM   2370  C   PRO A 193       0.915  -6.876  39.899  1.00 38.93           C
ATOM   2371  O   PRO A 193      -0.269  -7.004  39.604  1.00 42.99           O
ATOM   2372  CB  PRO A 193       2.381  -8.829  40.356  1.00 43.10           C
ATOM   2373  CG  PRO A 193       3.726  -8.310  40.847  1.00 41.25           C
ATOM   2374  CD  PRO A 193       4.307  -7.762  39.559  1.00 43.28           C
ATOM   2375  HA  PRO A 193       1.513  -8.398  38.459  1.00 48.93           H
ATOM   2376  HB2 PRO A 193       1.668  -8.970  41.166  1.00 52.05           H
ATOM   2377  HB3 PRO A 193       2.549  -9.785  39.865  1.00 52.05           H
ATOM   2378  HG2 PRO A 193       3.581  -7.544  41.604  1.00 49.84           H
ATOM   2379  HG3 PRO A 193       4.357  -9.118  41.219  1.00 49.84           H
ATOM   2380  HD2 PRO A 193       5.075  -7.036  39.815  1.00 52.27           H
ATOM   2381  HD3 PRO A 193       4.715  -8.572  38.954  1.00 52.27           H
ATOM   2382  N   ALA A 194       1.374  -5.885  40.676  1.00 41.04           N
ATOM   2383  CA  ALA A 194       0.518  -4.866  41.277  1.00 39.59           C
ATOM   2384  C   ALA A 194      -0.125  -3.944  40.254  1.00 40.20           C
ATOM   2385  O   ALA A 194      -1.184  -3.388  40.534  1.00 37.03           O
ATOM   2386  CB  ALA A 194       1.327  -4.002  42.237  1.00 45.50           C
ATOM   2387  H   ALA A 194       2.368  -5.831  40.853  1.00 49.58           H
ATOM   2388  HA  ALA A 194      -0.269  -5.363  41.844  1.00 47.84           H
ATOM   2389  HB1 ALA A 194       0.674  -3.267  42.707  1.00 54.94           H
ATOM   2390  HB2 ALA A 194       1.784  -4.623  43.002  1.00 54.94           H
ATOM   2391  HB3 ALA A 194       2.111  -3.479  41.687  1.00 54.94           H
ATOM   2392  N   ASP A 195       0.510  -3.717  39.100  1.00 40.12           N
ATOM   2393  CA  ASP A 195      -0.156  -2.956  38.060  1.00 32.03           C
ATOM   2394  C   ASP A 195      -1.283  -3.762  37.444  1.00 33.34           C
ATOM   2395  O   ASP A 195      -2.336  -3.211  37.186  1.00 34.90           O
ATOM   2396  CB  ASP A 195       0.809  -2.448  37.023  1.00 36.15           C
ATOM   2397  CG  ASP A 195      -0.017  -1.721  36.006  1.00 41.20           C
ATOM   2398  OD1 ASP A 195      -0.205  -2.283  34.903  1.00 45.48           O
ATOM   2399  OD2 ASP A 195      -0.481  -0.621  36.370  1.00 44.35           O1-
ATOM   2400  H   ASP A 195       1.378  -4.188  38.886  1.00 48.48           H
ATOM   2401  HA  ASP A 195      -0.594  -2.072  38.523  1.00 38.76           H
ATOM   2402  HB2 ASP A 195       1.480  -1.742  37.514  1.00 43.72           H
ATOM   2403  HB3 ASP A 195       1.314  -3.292  36.558  1.00 43.72           H
ATOM   2404  N   GLY A 196      -1.118  -5.067  37.250  1.00 37.99           N
ATOM   2405  CA  GLY A 196      -2.196  -5.906  36.757  1.00 36.23           C
ATOM   2406  C   GLY A 196      -3.411  -5.891  37.640  1.00 34.36           C
ATOM   2407  O   GLY A 196      -4.521  -5.931  37.111  1.00 42.37           O
ATOM   2408  H   GLY A 196      -0.240  -5.508  37.493  1.00 45.92           H
ATOM   2409  HA2 GLY A 196      -2.488  -5.546  35.769  1.00 43.81           H
ATOM   2410  HA3 GLY A 196      -1.862  -6.943  36.696  1.00 43.81           H
ATOM   2411  N   ILE A 197      -3.224  -5.868  38.962  1.00 40.44           N
ATOM   2412  CA  ILE A 197      -4.371  -5.951  39.879  1.00 37.24           C
ATOM   2413  C   ILE A 197      -5.125  -4.610  39.889  1.00 37.81           C
ATOM   2414  O   ILE A 197      -6.346  -4.595  39.756  1.00 38.81           O
ATOM   2415  CB  ILE A 197      -3.954  -6.453  41.285  1.00 37.91           C
ATOM   2416  CG1 ILE A 197      -3.311  -7.860  41.218  1.00 40.31           C
ATOM   2417  CG2 ILE A 197      -5.157  -6.486  42.251  1.00 36.91           C
ATOM   2418  CD1 ILE A 197      -2.386  -8.156  42.402  1.00 40.06           C
ATOM   2419  H   ILE A 197      -2.284  -5.851  39.337  1.00 48.87           H
ATOM   2420  HA  ILE A 197      -5.054  -6.701  39.477  1.00 45.02           H
ATOM   2421  HB  ILE A 197      -3.220  -5.747  41.678  1.00 45.83           H
ATOM   2422 HG12 ILE A 197      -4.092  -8.621  41.160  1.00 48.71           H
ATOM   2423 HG13 ILE A 197      -2.701  -7.956  40.322  1.00 48.71           H
ATOM   2424 HG21 ILE A 197      -4.856  -6.888  43.216  1.00 44.63           H
ATOM   2425 HG22 ILE A 197      -5.544  -5.480  42.408  1.00 44.63           H
ATOM   2426 HG23 ILE A 197      -5.949  -7.113  41.839  1.00 44.63           H
ATOM   2427 HD11 ILE A 197      -1.965  -9.153  42.283  1.00 48.41           H
ATOM   2428 HD12 ILE A 197      -1.578  -7.424  42.435  1.00 48.41           H
ATOM   2429 HD13 ILE A 197      -2.944  -8.135  43.337  1.00 48.41           H
ATOM   2430  N   LEU A 198      -4.402  -3.490  40.005  1.00 34.08           N
ATOM   2431  CA  LEU A 198      -4.973  -2.157  39.998  1.00 33.30           C
ATOM   2432  C   LEU A 198      -5.607  -1.812  38.658  1.00 31.86           C
ATOM   2433  O   LEU A 198      -6.611  -1.122  38.659  1.00 39.04           O
ATOM   2434  CB  LEU A 198      -3.874  -1.124  40.301  1.00 35.96           C
ATOM   2435  CG  LEU A 198      -3.708  -0.744  41.779  1.00 36.32           C
ATOM   2436  CD1 LEU A 198      -3.509  -1.913  42.705  1.00 50.82           C
ATOM   2437  CD2 LEU A 198      -2.488   0.183  41.890  1.00 27.69           C
ATOM   2438  H   LEU A 198      -3.393  -3.560  40.050  1.00 41.23           H
ATOM   2439  HA  LEU A 198      -5.739  -2.104  40.771  1.00 40.29           H
ATOM   2440  HB2 LEU A 198      -2.925  -1.504  39.920  1.00 43.49           H
ATOM   2441  HB3 LEU A 198      -4.091  -0.206  39.754  1.00 43.49           H
ATOM   2442  HG  LEU A 198      -4.594  -0.214  42.120  1.00 43.92           H
ATOM   2443 HD11 LEU A 198      -3.467  -1.536  43.724  1.00 61.32           H
ATOM   2444 HD12 LEU A 198      -4.332  -2.625  42.632  1.00 61.32           H
ATOM   2445 HD13 LEU A 198      -2.563  -2.389  42.451  1.00 61.32           H
ATOM   2446 HD21 LEU A 198      -2.319   0.453  42.931  1.00 33.56           H
ATOM   2447 HD22 LEU A 198      -1.603  -0.317  41.498  1.00 33.56           H
ATOM   2448 HD23 LEU A 198      -2.666   1.096  41.322  1.00 33.56           H
ATOM   2449  N   TYR A 199      -5.005  -2.209  37.531  1.00 36.21           N
ATOM   2450  CA  TYR A 199      -5.460  -1.917  36.150  1.00 28.89           C
ATOM   2451  C   TYR A 199      -6.869  -2.482  35.952  1.00 30.48           C
ATOM   2452  O   TYR A 199      -7.795  -1.809  35.548  1.00 33.64           O
ATOM   2453  CB  TYR A 199      -4.427  -2.581  35.201  1.00 32.17           C
ATOM   2454  CG  TYR A 199      -4.517  -2.433  33.715  1.00 32.61           C
ATOM   2455  CD1 TYR A 199      -5.481  -3.080  32.935  1.00 32.63           C
ATOM   2456  CD2 TYR A 199      -3.501  -1.689  33.083  1.00 31.35           C
ATOM   2457  CE1 TYR A 199      -5.467  -2.952  31.541  1.00 34.45           C
ATOM   2458  CE2 TYR A 199      -3.457  -1.551  31.702  1.00 28.74           C
ATOM   2459  CZ  TYR A 199      -4.466  -2.178  30.939  1.00 31.57           C
ATOM   2460  OH  TYR A 199      -4.357  -1.994  29.612  1.00 29.78           O
ATOM   2461  H   TYR A 199      -4.243  -2.840  37.644  1.00 43.78           H
ATOM   2462  HA  TYR A 199      -5.492  -0.811  35.967  1.00 35.00           H
ATOM   2463  HB2 TYR A 199      -3.451  -2.121  35.473  1.00 38.93           H
ATOM   2464  HB3 TYR A 199      -4.352  -3.663  35.445  1.00 38.93           H
ATOM   2465  HD1 TYR A 199      -6.260  -3.682  33.408  1.00 39.49           H
ATOM   2466  HD2 TYR A 199      -2.736  -1.210  33.696  1.00 37.95           H
ATOM   2467  HE1 TYR A 199      -6.252  -3.399  30.937  1.00 41.67           H
ATOM   2468  HE2 TYR A 199      -2.691  -0.977  31.198  1.00 34.82           H
ATOM   2469  HH  TYR A 199      -4.941  -2.633  29.040  1.00 36.07           H
ATOM   2470  N   ALA A 200      -6.989  -3.752  36.353  1.00 29.16           N
ATOM   2471  CA  ALA A 200      -8.211  -4.536  36.263  1.00 31.79           C
ATOM   2472  C   ALA A 200      -9.309  -4.026  37.172  1.00 34.91           C
ATOM   2473  O   ALA A 200     -10.477  -4.113  36.802  1.00 39.66           O
ATOM   2474  CB  ALA A 200      -7.896  -5.979  36.641  1.00 29.02           C
ATOM   2475  H   ALA A 200      -6.177  -4.213  36.740  1.00 35.32           H
ATOM   2476  HA  ALA A 200      -8.576  -4.501  35.237  1.00 38.49           H
ATOM   2477  HB1 ALA A 200      -8.806  -6.576  36.573  1.00 35.16           H
ATOM   2478  HB2 ALA A 200      -7.148  -6.381  35.959  1.00 35.16           H
ATOM   2479  HB3 ALA A 200      -7.499  -6.023  37.655  1.00 35.16           H
ATOM   2480  N   ALA A 201      -8.944  -3.549  38.372  1.00 38.23           N
ATOM   2481  CA  ALA A 201      -9.891  -2.964  39.324  1.00 39.18           C
ATOM   2482  C   ALA A 201     -10.367  -1.593  38.833  1.00 41.22           C
ATOM   2483  O   ALA A 201     -11.546  -1.273  38.958  1.00 40.65           O
ATOM   2484  CB  ALA A 201      -9.220  -2.882  40.699  1.00 30.15           C
ATOM   2485  H   ALA A 201      -7.965  -3.574  38.628  1.00 46.21           H
ATOM   2486  HA  ALA A 201     -10.758  -3.622  39.410  1.00 47.35           H
ATOM   2487  HB1 ALA A 201      -9.910  -2.429  41.408  1.00 36.52           H
ATOM   2488  HB2 ALA A 201      -8.956  -3.883  41.044  1.00 36.52           H
ATOM   2489  HB3 ALA A 201      -8.320  -2.272  40.637  1.00 36.52           H
ATOM   2490  N   ARG A 202      -9.469  -0.807  38.219  1.00 35.02           N
ATOM   2491  CA  ARG A 202      -9.781   0.508  37.688  1.00 30.90           C
ATOM   2492  C   ARG A 202     -10.845   0.518  36.585  1.00 29.73           C
ATOM   2493  O   ARG A 202     -11.708   1.369  36.544  1.00 34.93           O
ATOM   2494  CB  ARG A 202      -8.526   1.173  37.095  1.00 33.44           C
ATOM   2495  CG  ARG A 202      -7.581   1.627  38.206  1.00 35.42           C
ATOM   2496  CD  ARG A 202      -6.132   1.786  37.738  1.00 37.66           C
ATOM   2497  NE  ARG A 202      -5.992   3.095  37.019  1.00 31.81           N
ATOM   2498  CZ  ARG A 202      -5.345   3.151  35.799  1.00 36.96           C
ATOM   2499  NH1 ARG A 202      -5.545   4.177  34.919  1.00 38.45           N
ATOM   2500  NH2 ARG A 202      -4.404   2.189  35.494  1.00 37.17           N1+
ATOM   2501  H   ARG A 202      -8.595  -1.215  37.993  1.00 42.35           H
ATOM   2502  HA  ARG A 202     -10.182   1.127  38.530  1.00 37.41           H
ATOM   2503  HB2 ARG A 202      -8.031   0.450  36.407  1.00 40.47           H
ATOM   2504  HB3 ARG A 202      -8.828   2.042  36.479  1.00 40.47           H
ATOM   2505  HG2 ARG A 202      -7.943   2.570  38.663  1.00 42.84           H
ATOM   2506  HG3 ARG A 202      -7.636   0.946  39.076  1.00 42.84           H
ATOM   2507  HD2 ARG A 202      -5.433   1.826  38.608  1.00 45.53           H
ATOM   2508  HD3 ARG A 202      -5.829   0.918  37.106  1.00 45.53           H
ATOM   2509  HE  ARG A 202      -6.762   3.763  37.195  1.00 38.51           H
ATOM   2510 HH11 ARG A 202      -6.303   4.849  35.022  1.00 46.47           H
ATOM   2511 HH12 ARG A 202      -4.956   4.283  34.073  1.00 46.47           H
ATOM   2512 HH21 ARG A 202      -4.011   1.617  36.242  1.00 44.93           H
ATOM   2513 HH22 ARG A 202      -3.803   2.314  34.669  1.00 44.93           H
ATOM   2514  N   ASP A 203     -10.726  -0.483  35.728  1.00 33.20           N
ATOM   2515  CA  ASP A 203     -11.574  -0.729  34.568  1.00 38.58           C
ATOM   2516  C   ASP A 203     -13.046  -0.793  34.970  1.00 39.61           C
ATOM   2517  O   ASP A 203     -13.914  -0.426  34.180  1.00 33.75           O
ATOM   2518  CB  ASP A 203     -11.187  -2.101  33.993  1.00 36.83           C
ATOM   2519  CG  ASP A 203     -11.796  -2.457  32.628  1.00 43.81           C
ATOM   2520  OD1 ASP A 203     -12.292  -1.546  31.929  1.00 45.13           O
ATOM   2521  OD2 ASP A 203     -11.720  -3.661  32.296  1.00 49.41           O1-
ATOM   2522  H   ASP A 203      -9.955  -1.122  35.860  1.00 40.18           H
ATOM   2523  HA  ASP A 203     -11.418   0.061  33.834  1.00 46.62           H
ATOM   2524  HB2 ASP A 203     -10.104  -2.166  33.898  1.00 44.53           H
ATOM   2525  HB3 ASP A 203     -11.433  -2.898  34.693  1.00 44.53           H
ATOM   2526  N   VAL A 204     -13.319  -1.320  36.176  1.00 42.34           N
ATOM   2527  CA  VAL A 204     -14.674  -1.596  36.654  1.00 38.28           C
ATOM   2528  C   VAL A 204     -15.197  -0.530  37.635  1.00 40.22           C
ATOM   2529  O   VAL A 204     -16.381  -0.565  37.967  1.00 39.66           O
ATOM   2530  CB  VAL A 204     -14.819  -3.066  37.126  1.00 36.75           C
ATOM   2531  CG1 VAL A 204     -14.353  -4.067  36.052  1.00 37.89           C
ATOM   2532  CG2 VAL A 204     -14.044  -3.460  38.388  1.00 36.23           C
ATOM   2533  H   VAL A 204     -12.550  -1.622  36.757  1.00 51.14           H
ATOM   2534  HA  VAL A 204     -15.337  -1.524  35.791  1.00 46.27           H
ATOM   2535  HB  VAL A 204     -15.877  -3.255  37.316  1.00 44.44           H
ATOM   2536 HG11 VAL A 204     -14.579  -5.086  36.372  1.00 45.81           H
ATOM   2537 HG12 VAL A 204     -14.868  -3.873  35.110  1.00 45.81           H
ATOM   2538 HG13 VAL A 204     -13.278  -3.984  35.888  1.00 45.81           H
ATOM   2539 HG21 VAL A 204     -14.262  -4.502  38.634  1.00 43.81           H
ATOM   2540 HG22 VAL A 204     -12.971  -3.353  38.228  1.00 43.81           H
ATOM   2541 HG23 VAL A 204     -14.362  -2.840  39.219  1.00 43.81           H
ATOM   2542  N   THR A 205     -14.363   0.424  38.085  1.00 33.38           N
ATOM   2543  CA  THR A 205     -14.675   1.281  39.233  1.00 31.98           C
ATOM   2544  C   THR A 205     -14.676   2.756  38.886  1.00 35.09           C
ATOM   2545  O   THR A 205     -14.899   3.560  39.782  1.00 42.75           O
ATOM   2546  CB  THR A 205     -13.672   1.033  40.375  1.00 36.90           C
ATOM   2547  OG1 THR A 205     -12.351   1.193  39.920  1.00 38.66           O
ATOM   2548  CG2 THR A 205     -13.821  -0.358  40.991  1.00 37.97           C
ATOM   2549  H   THR A 205     -13.421   0.456  37.721  1.00 40.39           H
ATOM   2550  HA  THR A 205     -15.670   1.047  39.609  1.00 38.71           H
ATOM   2551  HB  THR A 205     -13.843   1.761  41.168  1.00 44.62           H
ATOM   2552  HG1 THR A 205     -12.128   0.425  39.382  1.00 46.73           H
ATOM   2553 HG21 THR A 205     -13.104  -0.480  41.804  1.00 45.89           H
ATOM   2554 HG22 THR A 205     -14.832  -0.495  41.373  1.00 45.89           H
ATOM   2555 HG23 THR A 205     -13.624  -1.119  40.246  1.00 45.89           H
ATOM   2556  N   ALA A 206     -14.409   3.145  37.636  1.00 39.70           N
ATOM   2557  CA  ALA A 206     -14.365   4.546  37.216  1.00 33.32           C
ATOM   2558  C   ALA A 206     -13.182   5.274  37.846  1.00 32.01           C
ATOM   2559  O   ALA A 206     -13.273   6.461  38.175  1.00 33.01           O
ATOM   2560  CB  ALA A 206     -15.691   5.292  37.450  1.00 34.43           C
ATOM   2561  H   ALA A 206     -14.236   2.436  36.936  1.00 47.97           H
ATOM   2562  HA  ALA A 206     -14.199   4.535  36.140  1.00 40.31           H
ATOM   2563  HB1 ALA A 206     -15.644   6.273  36.975  1.00 41.65           H
ATOM   2564  HB2 ALA A 206     -16.517   4.727  37.018  1.00 41.65           H
ATOM   2565  HB3 ALA A 206     -15.875   5.434  38.511  1.00 41.65           H
ATOM   2566  N   THR A 207     -12.043   4.570  37.903  1.00 35.44           N
ATOM   2567  CA  THR A 207     -10.767   5.126  38.339  1.00 36.71           C
ATOM   2568  C   THR A 207      -9.685   4.901  37.261  1.00 37.29           C
ATOM   2569  O   THR A 207      -8.492   4.847  37.582  1.00 34.14           O
ATOM   2570  CB  THR A 207     -10.373   4.551  39.711  1.00 28.94           C
ATOM   2571  OG1 THR A 207     -10.178   3.193  39.586  1.00 31.53           O
ATOM   2572  CG2 THR A 207     -11.419   4.757  40.806  1.00 38.77           C
ATOM   2573  H   THR A 207     -12.055   3.605  37.601  1.00 42.86           H
ATOM   2574  HA  THR A 207     -10.866   6.204  38.464  1.00 44.39           H
ATOM   2575  HB  THR A 207      -9.436   5.002  40.038  1.00 35.06           H
ATOM   2576  HG1 THR A 207     -11.019   2.793  39.345  1.00 38.17           H
ATOM   2577 HG21 THR A 207     -11.077   4.310  41.735  1.00 46.85           H
ATOM   2578 HG22 THR A 207     -11.594   5.823  40.951  1.00 46.85           H
ATOM   2579 HG23 THR A 207     -12.357   4.265  40.546  1.00 46.85           H
ATOM   2580  N   VAL A 208     -10.083   4.845  35.980  1.00 28.03           N
ATOM   2581  CA  VAL A 208      -9.135   4.876  34.865  1.00 37.04           C
ATOM   2582  C   VAL A 208      -8.604   6.298  34.613  1.00 33.16           C
ATOM   2583  O   VAL A 208      -7.407   6.461  34.507  1.00 30.85           O
ATOM   2584  CB  VAL A 208      -9.744   4.274  33.588  1.00 35.36           C
ATOM   2585  CG1 VAL A 208      -8.739   4.355  32.429  1.00 40.01           C
ATOM   2586  CG2 VAL A 208     -10.159   2.818  33.816  1.00 38.67           C
ATOM   2587  H   VAL A 208     -11.070   4.870  35.764  1.00 33.97           H
ATOM   2588  HA  VAL A 208      -8.289   4.243  35.135  1.00 44.78           H
ATOM   2589  HB  VAL A 208     -10.629   4.848  33.317  1.00 42.76           H
ATOM   2590 HG11 VAL A 208      -9.165   3.890  31.540  1.00 48.34           H
ATOM   2591 HG12 VAL A 208      -8.505   5.392  32.184  1.00 48.34           H
ATOM   2592 HG13 VAL A 208      -7.817   3.841  32.698  1.00 48.34           H
ATOM   2593 HG21 VAL A 208     -10.554   2.394  32.893  1.00 46.74           H
ATOM   2594 HG22 VAL A 208      -9.303   2.230  34.143  1.00 46.74           H
ATOM   2595 HG23 VAL A 208     -10.945   2.768  34.567  1.00 46.74           H
ATOM   2596  N   ASP A 209      -9.446   7.324  34.496  1.00 35.01           N
ATOM   2597  CA  ASP A 209      -9.046   8.675  34.088  1.00 30.15           C
ATOM   2598  C   ASP A 209      -8.387   9.508  35.214  1.00 34.32           C
ATOM   2599  O   ASP A 209      -8.743  10.661  35.488  1.00 40.12           O
ATOM   2600  CB  ASP A 209     -10.196   9.415  33.382  1.00 28.64           C
ATOM   2601  CG  ASP A 209     -11.527   9.479  34.131  1.00 40.95           C
ATOM   2602  OD1 ASP A 209     -11.799   8.565  34.943  1.00 39.94           O
ATOM   2603  OD2 ASP A 209     -12.284  10.444  33.876  1.00 40.15           O1-
ATOM   2604  H   ASP A 209     -10.436   7.162  34.629  1.00 42.34           H
ATOM   2605  HA  ASP A 209      -8.281   8.549  33.327  1.00 36.51           H
ATOM   2606  HB2 ASP A 209      -9.893  10.411  33.073  1.00 34.70           H
ATOM   2607  HB3 ASP A 209     -10.388   8.885  32.450  1.00 34.70           H
ATOM   2608  N   SER A 210      -7.384   8.919  35.866  1.00 39.74           N
ATOM   2609  CA  SER A 210      -6.632   9.518  36.960  1.00 35.20           C
ATOM   2610  C   SER A 210      -5.245   9.777  36.442  1.00 41.17           C
ATOM   2611  O   SER A 210      -4.569   8.797  36.124  1.00 38.83           O
ATOM   2612  CB  SER A 210      -6.570   8.542  38.126  1.00 32.78           C
ATOM   2613  OG  SER A 210      -5.700   9.042  39.121  1.00 33.44           O
ATOM   2614  H   SER A 210      -7.095   7.999  35.563  1.00 48.03           H
ATOM   2615  HA  SER A 210      -7.101  10.435  37.296  1.00 42.57           H
ATOM   2616  HB2 SER A 210      -7.557   8.374  38.545  1.00 39.67           H
ATOM   2617  HB3 SER A 210      -6.198   7.592  37.759  1.00 39.67           H
ATOM   2618  HG  SER A 210      -5.590   8.365  39.794  1.00 40.46           H
ATOM   2619  N   LEU A 211      -4.810  11.045  36.388  1.00 40.19           N
ATOM   2620  CA  LEU A 211      -3.463  11.353  35.925  1.00 36.88           C
ATOM   2621  C   LEU A 211      -2.431  10.502  36.673  1.00 40.97           C
ATOM   2622  O   LEU A 211      -1.677   9.786  36.010  1.00 33.87           O
ATOM   2623  CB  LEU A 211      -3.102  12.848  36.012  1.00 38.51           C
ATOM   2624  CG  LEU A 211      -4.037  13.799  35.240  1.00 49.45           C
ATOM   2625  CD1 LEU A 211      -3.450  15.215  35.330  1.00 62.02           C
ATOM   2626  CD2 LEU A 211      -4.221  13.512  33.756  1.00 53.90           C
ATOM   2627  H   LEU A 211      -5.412  11.796  36.697  1.00 48.56           H
ATOM   2628  HA  LEU A 211      -3.414  11.064  34.876  1.00 44.59           H
ATOM   2629  HB2 LEU A 211      -3.093  13.168  37.050  1.00 46.55           H
ATOM   2630  HB3 LEU A 211      -2.086  12.972  35.630  1.00 46.55           H
ATOM   2631  HG  LEU A 211      -5.021  13.799  35.711  1.00 59.68           H
ATOM   2632 HD11 LEU A 211      -4.101  15.917  34.807  1.00 74.76           H
ATOM   2633 HD12 LEU A 211      -3.388  15.515  36.378  1.00 74.76           H
ATOM   2634 HD13 LEU A 211      -2.453  15.250  34.890  1.00 74.76           H
ATOM   2635 HD21 LEU A 211      -4.980  14.173  33.333  1.00 65.02           H
ATOM   2636 HD22 LEU A 211      -3.273  13.677  33.245  1.00 65.02           H
ATOM   2637 HD23 LEU A 211      -4.530  12.481  33.623  1.00 65.02           H
ATOM   2638  N   PRO A 212      -2.413  10.467  38.017  1.00 40.18           N
ATOM   2639  CA  PRO A 212      -1.346   9.736  38.681  1.00 36.45           C
ATOM   2640  C   PRO A 212      -1.421   8.213  38.496  1.00 32.67           C
ATOM   2641  O   PRO A 212      -0.384   7.552  38.522  1.00 28.74           O
ATOM   2642  CB  PRO A 212      -1.464  10.144  40.161  1.00 37.54           C
ATOM   2643  CG  PRO A 212      -2.876  10.695  40.324  1.00 40.24           C
ATOM   2644  CD  PRO A 212      -3.155  11.305  38.965  1.00 33.67           C
ATOM   2645  HA  PRO A 212      -0.383  10.114  38.332  1.00 44.07           H
ATOM   2646  HB2 PRO A 212      -1.224   9.360  40.880  1.00 45.38           H
ATOM   2647  HB3 PRO A 212      -0.789  10.987  40.290  1.00 45.38           H
ATOM   2648  HG2 PRO A 212      -3.568   9.889  40.565  1.00 48.62           H
ATOM   2649  HG3 PRO A 212      -2.908  11.477  41.080  1.00 48.62           H
ATOM   2650  HD2 PRO A 212      -4.231  11.295  38.806  1.00 40.74           H
ATOM   2651  HD3 PRO A 212      -2.747  12.313  38.962  1.00 40.74           H
ATOM   2652  N   LEU A 213      -2.600   7.630  38.280  1.00 31.51           N
ATOM   2653  CA  LEU A 213      -2.693   6.183  38.128  1.00 35.68           C
ATOM   2654  C   LEU A 213      -2.276   5.749  36.733  1.00 35.77           C
ATOM   2655  O   LEU A 213      -1.779   4.640  36.586  1.00 35.29           O
ATOM   2656  CB  LEU A 213      -4.101   5.666  38.423  1.00 37.17           C
ATOM   2657  CG  LEU A 213      -4.624   5.941  39.852  1.00 38.42           C
ATOM   2658  CD1 LEU A 213      -6.052   5.396  39.964  1.00 36.07           C
ATOM   2659  CD2 LEU A 213      -3.732   5.247  40.877  1.00 30.71           C
ATOM   2660  H   LEU A 213      -3.431   8.195  38.181  1.00 38.14           H
ATOM   2661  HA  LEU A 213      -2.009   5.709  38.831  1.00 43.15           H
ATOM   2662  HB2 LEU A 213      -4.779   6.085  37.684  1.00 44.94           H
ATOM   2663  HB3 LEU A 213      -4.089   4.586  38.267  1.00 44.94           H
ATOM   2664  HG  LEU A 213      -4.616   7.009  40.051  1.00 46.44           H
ATOM   2665 HD11 LEU A 213      -6.419   5.523  40.982  1.00 43.61           H
ATOM   2666 HD12 LEU A 213      -6.718   5.933  39.289  1.00 43.61           H
ATOM   2667 HD13 LEU A 213      -6.067   4.339  39.706  1.00 43.61           H
ATOM   2668 HD21 LEU A 213      -4.202   5.288  41.858  1.00 37.19           H
ATOM   2669 HD22 LEU A 213      -3.587   4.204  40.597  1.00 37.19           H
ATOM   2670 HD23 LEU A 213      -2.772   5.757  40.929  1.00 37.19           H
ATOM   2671  N   ILE A 214      -2.554   6.582  35.724  1.00 32.77           N
ATOM   2672  CA  ILE A 214      -2.252   6.313  34.312  1.00 36.59           C
ATOM   2673  C   ILE A 214      -0.719   6.377  34.165  1.00 29.46           C
ATOM   2674  O   ILE A 214      -0.089   5.387  33.814  1.00 35.08           O
ATOM   2675  CB  ILE A 214      -2.929   7.376  33.392  1.00 35.46           C
ATOM   2676  CG1 ILE A 214      -4.443   7.142  33.325  1.00 29.56           C
ATOM   2677  CG2 ILE A 214      -2.344   7.331  31.990  1.00 28.90           C
ATOM   2678  CD1 ILE A 214      -5.138   8.280  32.602  1.00 30.29           C
ATOM   2679  H   ILE A 214      -2.903   7.486  35.966  1.00 39.65           H
ATOM   2680  HA  ILE A 214      -2.606   5.290  34.013  1.00 44.24           H
ATOM   2681  HB  ILE A 214      -2.750   8.396  33.826  1.00 42.88           H
ATOM   2682 HG12 ILE A 214      -4.661   6.184  32.809  1.00 35.80           H
ATOM   2683 HG13 ILE A 214      -4.846   7.046  34.349  1.00 35.80           H
ATOM   2684 HG21 ILE A 214      -2.871   8.037  31.333  1.00 35.02           H
ATOM   2685 HG22 ILE A 214      -1.287   7.613  31.970  1.00 35.02           H
ATOM   2686 HG23 ILE A 214      -2.446   6.336  31.542  1.00 35.02           H
ATOM   2687 HD11 ILE A 214      -6.226   8.196  32.657  1.00 36.68           H
ATOM   2688 HD12 ILE A 214      -4.859   9.249  33.040  1.00 36.68           H
ATOM   2689 HD13 ILE A 214      -4.866   8.322  31.539  1.00 36.68           H
ATOM   2690  N   THR A 215      -0.140   7.523  34.558  1.00 32.48           N
ATOM   2691  CA  THR A 215       1.288   7.755  34.718  1.00 29.09           C
ATOM   2692  C   THR A 215       1.943   6.593  35.431  1.00 29.30           C
ATOM   2693  O   THR A 215       2.837   5.974  34.888  1.00 41.19           O
ATOM   2694  CB  THR A 215       1.568   9.077  35.441  1.00 24.65           C
ATOM   2695  OG1 THR A 215       1.080  10.130  34.658  1.00 29.25           O
ATOM   2696  CG2 THR A 215       3.055   9.351  35.673  1.00 29.62           C
ATOM   2697  H   THR A 215      -0.743   8.286  34.839  1.00 39.30           H
ATOM   2698  HA  THR A 215       1.694   7.830  33.714  1.00 35.24           H
ATOM   2699  HB  THR A 215       1.061   9.082  36.404  1.00 29.91           H
ATOM   2700  HG1 THR A 215       0.797  10.839  35.240  1.00 35.44           H
ATOM   2701 HG21 THR A 215       3.183  10.306  36.175  1.00 35.88           H
ATOM   2702 HG22 THR A 215       3.509   8.564  36.276  1.00 35.88           H
ATOM   2703 HG23 THR A 215       3.567   9.421  34.716  1.00 35.88           H
ATOM   2704  N   ALA A 216       1.532   6.248  36.635  1.00 34.62           N
ATOM   2705  CA  ALA A 216       2.221   5.197  37.366  1.00 37.63           C
ATOM   2706  C   ALA A 216       2.079   3.830  36.705  1.00 35.27           C
ATOM   2707  O   ALA A 216       2.964   2.998  36.858  1.00 38.96           O
ATOM   2708  CB  ALA A 216       1.744   5.166  38.820  1.00 31.86           C
ATOM   2709  H   ALA A 216       0.780   6.750  37.086  1.00 41.88           H
ATOM   2710  HA  ALA A 216       3.277   5.432  37.355  1.00 45.49           H
ATOM   2711  HB1 ALA A 216       2.307   4.414  39.375  1.00 38.56           H
ATOM   2712  HB2 ALA A 216       1.897   6.142  39.284  1.00 38.56           H
ATOM   2713  HB3 ALA A 216       0.683   4.914  38.846  1.00 38.56           H
ATOM   2714  N   SER A 217       0.978   3.580  35.998  1.00 30.76           N
ATOM   2715  CA  SER A 217       0.749   2.296  35.371  1.00 30.42           C
ATOM   2716  C   SER A 217       1.646   2.136  34.089  1.00 34.04           C
ATOM   2717  O   SER A 217       2.281   1.118  33.925  1.00 40.47           O
ATOM   2718  CB  SER A 217      -0.756   2.208  35.067  1.00 29.55           C
ATOM   2719  OG  SER A 217      -1.119   0.977  34.406  1.00 32.66           O
ATOM   2720  H   SER A 217       0.419   4.364  35.730  1.00 37.25           H
ATOM   2721  HA  SER A 217       1.034   1.452  36.063  1.00 36.84           H
ATOM   2722  HB2 SER A 217      -1.334   2.270  36.006  1.00 35.79           H
ATOM   2723  HB3 SER A 217      -1.096   2.996  34.358  1.00 35.79           H
ATOM   2724  HG  SER A 217      -1.050   0.228  35.060  1.00 39.52           H
ATOM   2725  N   ILE A 218       1.686   3.167  33.226  1.00 26.91           N
ATOM   2726  CA  ILE A 218       2.509   3.278  32.029  1.00 30.81           C
ATOM   2727  C   ILE A 218       3.955   3.318  32.439  1.00 29.48           C
ATOM   2728  O   ILE A 218       4.670   2.375  32.127  1.00 34.03           O
ATOM   2729  CB  ILE A 218       2.113   4.462  31.110  1.00 30.41           C
ATOM   2730  CG1 ILE A 218       0.685   4.211  30.572  1.00 28.33           C
ATOM   2731  CG2 ILE A 218       3.073   4.647  29.916  1.00 31.33           C
ATOM   2732  CD1 ILE A 218       0.125   5.393  29.766  1.00 28.54           C
ATOM   2733  H   ILE A 218       1.143   3.983  33.466  1.00 32.62           H
ATOM   2734  HA  ILE A 218       2.363   2.365  31.451  1.00 37.30           H
ATOM   2735  HB  ILE A 218       2.119   5.380  31.697  1.00 36.83           H
ATOM   2736 HG12 ILE A 218       0.683   3.322  29.940  1.00 34.33           H
ATOM   2737 HG13 ILE A 218       0.005   4.018  31.401  1.00 34.33           H
ATOM   2738 HG21 ILE A 218       2.771   5.485  29.294  1.00 37.93           H
ATOM   2739 HG22 ILE A 218       4.082   4.851  30.270  1.00 37.93           H
ATOM   2740 HG23 ILE A 218       3.093   3.741  29.312  1.00 37.93           H
ATOM   2741 HD11 ILE A 218      -0.935   5.227  29.571  1.00 34.58           H
ATOM   2742 HD12 ILE A 218       0.241   6.313  30.337  1.00 34.58           H
ATOM   2743 HD13 ILE A 218       0.640   5.485  28.808  1.00 34.58           H
ATOM   2744  N   LEU A 219       4.385   4.349  33.162  1.00 32.51           N
ATOM   2745  CA  LEU A 219       5.773   4.460  33.583  1.00 29.98           C
ATOM   2746  C   LEU A 219       6.268   3.222  34.310  1.00 29.18           C
ATOM   2747  O   LEU A 219       7.395   2.841  34.064  1.00 37.64           O
ATOM   2748  CB  LEU A 219       6.068   5.727  34.401  1.00 31.62           C
ATOM   2749  CG  LEU A 219       6.212   7.059  33.633  1.00 36.68           C
ATOM   2750  CD1 LEU A 219       7.330   7.030  32.568  1.00 51.63           C
ATOM   2751  CD2 LEU A 219       4.968   7.465  32.861  1.00 44.48           C
ATOM   2752  H   LEU A 219       3.742   5.083  33.423  1.00 39.34           H
ATOM   2753  HA  LEU A 219       6.356   4.520  32.666  1.00 36.31           H
ATOM   2754  HB2 LEU A 219       5.316   5.837  35.177  1.00 38.28           H
ATOM   2755  HB3 LEU A 219       7.018   5.572  34.909  1.00 38.28           H
ATOM   2756  HG  LEU A 219       6.433   7.852  34.350  1.00 44.35           H
ATOM   2757 HD11 LEU A 219       7.505   8.040  32.198  1.00 62.28           H
ATOM   2758 HD12 LEU A 219       8.255   6.662  33.012  1.00 62.28           H
ATOM   2759 HD13 LEU A 219       7.061   6.390  31.726  1.00 62.28           H
ATOM   2760 HD21 LEU A 219       5.150   8.432  32.393  1.00 53.71           H
ATOM   2761 HD22 LEU A 219       4.734   6.742  32.079  1.00 53.71           H
ATOM   2762 HD23 LEU A 219       4.132   7.554  33.543  1.00 53.71           H
ATOM   2763  N   SER A 220       5.495   2.554  35.170  1.00 39.44           N
ATOM   2764  CA  SER A 220       6.039   1.398  35.883  1.00 34.54           C
ATOM   2765  C   SER A 220       6.453   0.280  34.925  1.00 41.37           C
ATOM   2766  O   SER A 220       7.515  -0.308  35.123  1.00 38.12           O
ATOM   2767  CB  SER A 220       5.104   0.858  36.964  1.00 31.68           C
ATOM   2768  OG  SER A 220       3.896   0.344  36.451  1.00 34.00           O
ATOM   2769  H   SER A 220       4.550   2.855  35.364  1.00 47.66           H
ATOM   2770  HA  SER A 220       6.939   1.737  36.396  1.00 41.78           H
ATOM   2771  HB2 SER A 220       5.623   0.043  37.467  1.00 38.36           H
ATOM   2772  HB3 SER A 220       4.897   1.640  37.693  1.00 38.36           H
ATOM   2773  HG  SER A 220       3.296   1.082  36.304  1.00 41.13           H
ATOM   2774  N   LYS A 221       5.611  -0.006  33.914  1.00 40.01           N
ATOM   2775  CA  LYS A 221       5.834  -1.066  32.933  1.00 36.30           C
ATOM   2776  C   LYS A 221       7.144  -0.838  32.157  1.00 34.97           C
ATOM   2777  O   LYS A 221       7.910  -1.743  31.956  1.00 38.57           O
ATOM   2778  CB  LYS A 221       4.704  -1.119  31.885  1.00 27.95           C
ATOM   2779  CG  LYS A 221       3.481  -1.880  32.382  1.00 34.56           C
ATOM   2780  CD  LYS A 221       2.395  -1.901  31.302  1.00 35.31           C
ATOM   2781  CE  LYS A 221       1.005  -1.921  31.913  1.00 36.72           C
ATOM   2782  NZ  LYS A 221       0.787  -0.584  32.591  1.00 37.24           N1+
ATOM   2783  H   LYS A 221       4.818   0.583  33.800  1.00 48.35           H
ATOM   2784  HA  LYS A 221       5.925  -2.068  33.431  1.00 43.89           H
ATOM   2785  HB2 LYS A 221       4.418  -0.095  31.584  1.00 33.88           H
ATOM   2786  HB3 LYS A 221       5.087  -1.596  30.958  1.00 33.88           H
ATOM   2787  HG2 LYS A 221       3.759  -2.920  32.656  1.00 41.81           H
ATOM   2788  HG3 LYS A 221       3.132  -1.422  33.329  1.00 41.81           H
ATOM   2789  HD2 LYS A 221       2.505  -1.037  30.604  1.00 42.71           H
ATOM   2790  HD3 LYS A 221       2.528  -2.784  30.642  1.00 42.71           H
ATOM   2791  HE2 LYS A 221       0.221  -2.064  31.133  1.00 44.40           H
ATOM   2792  HE3 LYS A 221       0.897  -2.742  32.658  1.00 44.40           H
ATOM   2793  HZ1 LYS A 221       0.693  -0.709  33.615  1.00 45.02           H
ATOM   2794  HZ2 LYS A 221       1.609   0.049  32.430  1.00 45.02           H
ATOM   2795  HZ3 LYS A 221      -0.078  -0.096  32.244  1.00 45.02           H
ATOM   2796  N   LYS A 222       7.334   0.435  31.776  1.00 37.56           N
ATOM   2797  CA  LYS A 222       8.442   0.929  30.971  1.00 33.96           C
ATOM   2798  C   LYS A 222       9.723   1.104  31.786  1.00 37.40           C
ATOM   2799  O   LYS A 222      10.804   0.973  31.216  1.00 44.64           O
ATOM   2800  CB  LYS A 222       8.056   2.250  30.311  1.00 32.49           C
ATOM   2801  CG  LYS A 222       6.757   2.203  29.483  1.00 32.31           C
ATOM   2802  CD  LYS A 222       6.769   1.209  28.310  1.00 32.01           C
ATOM   2803  CE  LYS A 222       5.700   0.151  28.536  1.00 30.99           C
ATOM   2804  NZ  LYS A 222       5.362  -0.515  27.284  1.00 34.85           N1+
ATOM   2805  H   LYS A 222       6.629   1.107  32.044  1.00 45.41           H
ATOM   2806  HA  LYS A 222       8.650   0.195  30.187  1.00 41.08           H
ATOM   2807  HB2 LYS A 222       7.943   3.008  31.089  1.00 39.32           H
ATOM   2808  HB3 LYS A 222       8.873   2.571  29.666  1.00 39.32           H
ATOM   2809  HG2 LYS A 222       5.925   1.975  30.136  1.00 39.11           H
ATOM   2810  HG3 LYS A 222       6.571   3.202  29.087  1.00 39.11           H
ATOM   2811  HD2 LYS A 222       6.563   1.738  27.380  1.00 38.74           H
ATOM   2812  HD3 LYS A 222       7.741   0.728  28.218  1.00 38.74           H
ATOM   2813  HE2 LYS A 222       6.095  -0.586  29.234  1.00 37.52           H
ATOM   2814  HE3 LYS A 222       4.806   0.604  28.964  1.00 37.52           H
ATOM   2815  HZ1 LYS A 222       4.682  -1.242  27.449  1.00 42.15           H
ATOM   2816  HZ2 LYS A 222       5.034   0.147  26.600  1.00 42.15           H
ATOM   2817  HZ3 LYS A 222       6.209  -0.957  26.937  1.00 42.15           H
ATOM   2818  N   LEU A 223       9.636   1.380  33.098  1.00 35.94           N
ATOM   2819  CA  LEU A 223      10.810   1.401  33.965  1.00 37.46           C
ATOM   2820  C   LEU A 223      11.434   0.019  34.009  1.00 41.55           C
ATOM   2821  O   LEU A 223      12.650  -0.071  33.804  1.00 38.15           O
ATOM   2822  CB  LEU A 223      10.534   1.921  35.394  1.00 36.47           C
ATOM   2823  CG  LEU A 223      10.904   3.396  35.698  1.00 42.69           C
ATOM   2824  CD1 LEU A 223      12.169   3.956  35.023  1.00 47.96           C
ATOM   2825  CD2 LEU A 223       9.761   4.363  35.403  1.00 49.71           C
ATOM   2826  H   LEU A 223       8.726   1.486  33.524  1.00 43.46           H
ATOM   2827  HA  LEU A 223      11.537   2.054  33.490  1.00 45.29           H
ATOM   2828  HB2 LEU A 223       9.493   1.736  35.665  1.00 44.09           H
ATOM   2829  HB3 LEU A 223      11.132   1.317  36.078  1.00 44.09           H
ATOM   2830  HG  LEU A 223      11.092   3.460  36.771  1.00 51.56           H
ATOM   2831 HD11 LEU A 223      12.462   4.890  35.504  1.00 57.88           H
ATOM   2832 HD12 LEU A 223      12.987   3.241  35.108  1.00 57.88           H
ATOM   2833 HD13 LEU A 223      11.980   4.158  33.970  1.00 57.88           H
ATOM   2834 HD21 LEU A 223      10.011   5.357  35.778  1.00 59.98           H
ATOM   2835 HD22 LEU A 223       9.591   4.414  34.327  1.00 59.98           H
ATOM   2836 HD23 LEU A 223       8.857   4.021  35.903  1.00 59.98           H
ATOM   2837  N   VAL A 224      10.619  -1.040  34.220  1.00 37.96           N
ATOM   2838  CA  VAL A 224      11.163  -2.390  34.302  1.00 33.57           C
ATOM   2839  C   VAL A 224      11.744  -2.895  32.969  1.00 39.05           C
ATOM   2840  O   VAL A 224      12.460  -3.890  32.964  1.00 41.08           O
ATOM   2841  CB  VAL A 224      10.232  -3.429  34.939  1.00 37.15           C
ATOM   2842  CG1 VAL A 224       9.612  -2.928  36.252  1.00 45.87           C
ATOM   2843  CG2 VAL A 224       9.133  -3.973  34.029  1.00 39.50           C
ATOM   2844  H   VAL A 224       9.622  -0.913  34.317  1.00 45.89           H
ATOM   2845  HA  VAL A 224      12.007  -2.322  34.989  1.00 40.62           H
ATOM   2846  HB  VAL A 224      10.849  -4.290  35.202  1.00 44.91           H
ATOM   2847 HG11 VAL A 224       9.079  -3.746  36.740  1.00 55.38           H
ATOM   2848 HG12 VAL A 224      10.401  -2.576  36.918  1.00 55.38           H
ATOM   2849 HG13 VAL A 224       8.911  -2.120  36.065  1.00 55.38           H
ATOM   2850 HG21 VAL A 224       8.647  -4.822  34.512  1.00 47.74           H
ATOM   2851 HG22 VAL A 224       8.392  -3.200  33.851  1.00 47.74           H
ATOM   2852 HG23 VAL A 224       9.554  -4.317  33.086  1.00 47.74           H
ATOM   2853  N   GLU A 225      11.434  -2.256  31.842  1.00 40.48           N
ATOM   2854  CA  GLU A 225      11.920  -2.661  30.533  1.00 35.34           C
ATOM   2855  C   GLU A 225      13.377  -2.272  30.309  1.00 37.85           C
ATOM   2856  O   GLU A 225      13.978  -2.748  29.351  1.00 43.72           O
ATOM   2857  CB  GLU A 225      11.030  -2.034  29.456  1.00 32.70           C
ATOM   2858  CG  GLU A 225       9.677  -2.725  29.340  1.00 34.81           C
ATOM   2859  CD  GLU A 225       8.755  -2.062  28.343  1.00 29.13           C
ATOM   2860  OE1 GLU A 225       7.546  -2.346  28.397  1.00 36.07           O
ATOM   2861  OE2 GLU A 225       9.265  -1.283  27.524  1.00 33.00           O1-
ATOM   2862  H   GLU A 225      10.824  -1.452  31.881  1.00 48.90           H
ATOM   2863  HA  GLU A 225      11.845  -3.744  30.447  1.00 42.75           H
ATOM   2864  HB2 GLU A 225      10.870  -0.984  29.678  1.00 39.57           H
ATOM   2865  HB3 GLU A 225      11.540  -2.112  28.498  1.00 39.57           H
ATOM   2866  HG2 GLU A 225       9.848  -3.745  29.001  1.00 42.10           H
ATOM   2867  HG3 GLU A 225       9.182  -2.840  30.295  1.00 42.10           H
ATOM   2868  N   GLY A 226      13.931  -1.376  31.134  1.00 38.03           N
ATOM   2869  CA  GLY A 226      15.324  -0.941  31.062  1.00 38.23           C
ATOM   2870  C   GLY A 226      15.622  -0.276  29.731  1.00 35.16           C
ATOM   2871  O   GLY A 226      16.542  -0.695  29.032  1.00 38.29           O
ATOM   2872  H   GLY A 226      13.369  -1.016  31.895  1.00 45.97           H
ATOM   2873  HA2 GLY A 226      15.549  -0.248  31.872  1.00 46.21           H
ATOM   2874  HA3 GLY A 226      15.967  -1.815  31.155  1.00 46.21           H
ATOM   2875  N   LEU A 227      14.826   0.739  29.385  1.00 36.61           N
ATOM   2876  CA  LEU A 227      14.854   1.392  28.087  1.00 33.62           C
ATOM   2877  C   LEU A 227      15.807   2.566  28.103  1.00 37.12           C
ATOM   2878  O   LEU A 227      15.970   3.218  29.130  1.00 47.19           O
ATOM   2879  CB  LEU A 227      13.478   1.963  27.740  1.00 31.40           C
ATOM   2880  CG  LEU A 227      12.338   0.958  27.690  1.00 28.37           C
ATOM   2881  CD1 LEU A 227      11.074   1.763  27.394  1.00 29.98           C
ATOM   2882  CD2 LEU A 227      12.587  -0.101  26.623  1.00 25.18           C
ATOM   2883  H   LEU A 227      14.095   1.016  30.025  1.00 44.27           H
ATOM   2884  HA  LEU A 227      15.152   0.684  27.315  1.00 40.68           H
ATOM   2885  HB2 LEU A 227      13.231   2.714  28.489  1.00 38.02           H
ATOM   2886  HB3 LEU A 227      13.542   2.469  26.774  1.00 38.02           H
ATOM   2887  HG  LEU A 227      12.247   0.475  28.659  1.00 34.38           H
ATOM   2888 HD11 LEU A 227      10.206   1.111  27.427  1.00 36.31           H
ATOM   2889 HD12 LEU A 227      10.946   2.541  28.147  1.00 36.31           H
ATOM   2890 HD13 LEU A 227      11.149   2.223  26.408  1.00 36.31           H
ATOM   2891 HD21 LEU A 227      11.693  -0.709  26.496  1.00 30.55           H
ATOM   2892 HD22 LEU A 227      12.822   0.376  25.676  1.00 30.55           H
ATOM   2893 HD23 LEU A 227      13.406  -0.750  26.925  1.00 30.55           H
ATOM   2894  N   SER A 228      16.340   2.893  26.928  1.00 34.77           N
ATOM   2895  CA  SER A 228      17.063   4.137  26.708  1.00 42.53           C
ATOM   2896  C   SER A 228      16.149   5.272  26.240  1.00 39.92           C
ATOM   2897  O   SER A 228      16.557   6.426  26.322  1.00 48.76           O
ATOM   2898  CB  SER A 228      18.180   3.897  25.700  1.00 46.92           C
ATOM   2899  OG  SER A 228      17.635   3.529  24.455  1.00 44.30           O
ATOM   2900  H   SER A 228      16.135   2.317  26.124  1.00 42.05           H
ATOM   2901  HA  SER A 228      17.535   4.447  27.641  1.00 51.36           H
ATOM   2902  HB2 SER A 228      18.757   4.814  25.572  1.00 56.63           H
ATOM   2903  HB3 SER A 228      18.840   3.111  26.069  1.00 56.63           H
ATOM   2904  HG  SER A 228      17.188   2.683  24.553  1.00 53.49           H
ATOM   2905  N   ALA A 229      14.954   4.960  25.711  1.00 36.31           N
ATOM   2906  CA  ALA A 229      14.032   5.946  25.187  1.00 33.67           C
ATOM   2907  C   ALA A 229      12.632   5.366  25.062  1.00 35.83           C
ATOM   2908  O   ALA A 229      12.454   4.222  24.660  1.00 34.95           O
ATOM   2909  CB  ALA A 229      14.542   6.425  23.837  1.00 34.47           C
ATOM   2910  H   ALA A 229      14.675   3.990  25.656  1.00 43.91           H
ATOM   2911  HA  ALA A 229      14.001   6.801  25.862  1.00 40.74           H
ATOM   2912  HB1 ALA A 229      13.830   7.119  23.397  1.00 41.69           H
ATOM   2913  HB2 ALA A 229      15.504   6.925  23.959  1.00 41.69           H
ATOM   2914  HB3 ALA A 229      14.658   5.572  23.168  1.00 41.69           H
ATOM   2915  N   LEU A 230      11.642   6.196  25.395  1.00 37.67           N
ATOM   2916  CA  LEU A 230      10.243   5.857  25.369  1.00 32.01           C
ATOM   2917  C   LEU A 230       9.506   6.982  24.683  1.00 35.74           C
ATOM   2918  O   LEU A 230       9.738   8.148  24.988  1.00 32.71           O
ATOM   2919  CB  LEU A 230       9.746   5.715  26.824  1.00 37.00           C
ATOM   2920  CG  LEU A 230       8.201   5.631  26.964  1.00 37.69           C
ATOM   2921  CD1 LEU A 230       7.679   4.269  26.518  1.00 31.03           C
ATOM   2922  CD2 LEU A 230       7.710   5.855  28.394  1.00 30.01           C
ATOM   2923  H   LEU A 230      11.878   7.126  25.718  1.00 45.54           H
ATOM   2924  HA  LEU A 230      10.085   4.928  24.824  1.00 38.74           H
ATOM   2925  HB2 LEU A 230      10.201   4.837  27.282  1.00 44.73           H
ATOM   2926  HB3 LEU A 230      10.096   6.590  27.370  1.00 44.73           H
ATOM   2927  HG  LEU A 230       7.713   6.392  26.355  1.00 45.56           H
ATOM   2928 HD11 LEU A 230       6.591   4.236  26.602  1.00 37.57           H
ATOM   2929 HD12 LEU A 230       7.946   4.093  25.480  1.00 37.57           H
ATOM   2930 HD13 LEU A 230       8.118   3.486  27.135  1.00 37.57           H
ATOM   2931 HD21 LEU A 230       6.619   5.826  28.416  1.00 36.35           H
ATOM   2932 HD22 LEU A 230       8.096   5.074  29.051  1.00 36.35           H
ATOM   2933 HD23 LEU A 230       8.035   6.828  28.754  1.00 36.35           H
ATOM   2934  N   VAL A 231       8.546   6.632  23.833  1.00 37.24           N
ATOM   2935  CA  VAL A 231       7.565   7.587  23.337  1.00 33.99           C
ATOM   2936  C   VAL A 231       6.181   7.205  23.839  1.00 34.15           C
ATOM   2937  O   VAL A 231       5.845   6.029  23.867  1.00 35.02           O
ATOM   2938  CB  VAL A 231       7.610   7.651  21.815  1.00 26.90           C
ATOM   2939  CG1 VAL A 231       6.384   8.379  21.248  1.00 21.99           C
ATOM   2940  CG2 VAL A 231       8.878   8.421  21.412  1.00 38.13           C
ATOM   2941  H   VAL A 231       8.403   5.652  23.632  1.00 45.02           H
ATOM   2942  HA  VAL A 231       7.798   8.579  23.705  1.00 41.12           H
ATOM   2943  HB  VAL A 231       7.632   6.638  21.416  1.00 32.61           H
ATOM   2944 HG11 VAL A 231       6.499   8.510  20.171  1.00 26.72           H
ATOM   2945 HG12 VAL A 231       5.477   7.799  21.413  1.00 26.72           H
ATOM   2946 HG13 VAL A 231       6.285   9.356  21.722  1.00 26.72           H
ATOM   2947 HG21 VAL A 231       8.948   8.482  20.325  1.00 46.09           H
ATOM   2948 HG22 VAL A 231       8.855   9.429  21.826  1.00 46.09           H
ATOM   2949 HG23 VAL A 231       9.759   7.903  21.787  1.00 46.09           H
ATOM   2950  N   VAL A 232       5.347   8.192  24.173  1.00 37.83           N
ATOM   2951  CA  VAL A 232       3.998   7.923  24.629  1.00 28.53           C
ATOM   2952  C   VAL A 232       2.984   8.743  23.834  1.00 28.11           C
ATOM   2953  O   VAL A 232       3.050   9.966  23.775  1.00 33.86           O
ATOM   2954  CB  VAL A 232       3.894   7.988  26.129  1.00 36.27           C
ATOM   2955  CG1 VAL A 232       4.423   9.310  26.715  1.00 46.44           C
ATOM   2956  CG2 VAL A 232       2.538   7.609  26.639  1.00 40.45           C
ATOM   2957  H   VAL A 232       5.652   9.155  24.119  1.00 45.73           H
ATOM   2958  HA  VAL A 232       3.788   6.896  24.381  1.00 34.57           H
ATOM   2959  HB  VAL A 232       4.563   7.239  26.560  1.00 43.86           H
ATOM   2960 HG11 VAL A 232       4.414   9.267  27.802  1.00 56.06           H
ATOM   2961 HG12 VAL A 232       5.445   9.520  26.404  1.00 56.06           H
ATOM   2962 HG13 VAL A 232       3.763  10.109  26.378  1.00 56.06           H
ATOM   2963 HG21 VAL A 232       2.536   7.521  27.725  1.00 48.87           H
ATOM   2964 HG22 VAL A 232       1.830   8.380  26.331  1.00 48.87           H
ATOM   2965 HG23 VAL A 232       2.221   6.655  26.222  1.00 48.87           H
ATOM   2966  N   ASP A 233       2.102   8.036  23.124  1.00 26.80           N
ATOM   2967  CA  ASP A 233       1.063   8.619  22.295  1.00 33.08           C
ATOM   2968  C   ASP A 233      -0.100   8.957  23.235  1.00 35.09           C
ATOM   2969  O   ASP A 233      -0.814   8.058  23.679  1.00 35.30           O
ATOM   2970  CB  ASP A 233       0.650   7.604  21.217  1.00 26.37           C
ATOM   2971  CG  ASP A 233      -0.378   8.147  20.231  1.00 35.91           C
ATOM   2972  OD1 ASP A 233      -0.708   9.352  20.291  1.00 44.93           O
ATOM   2973  OD2 ASP A 233      -0.831   7.335  19.401  1.00 40.36           O1-
ATOM   2974  H   ASP A 233       2.141   7.028  23.169  1.00 32.50           H
ATOM   2975  HA  ASP A 233       1.441   9.522  21.810  1.00 40.03           H
ATOM   2976  HB2 ASP A 233       1.522   7.284  20.652  1.00 31.98           H
ATOM   2977  HB3 ASP A 233       0.275   6.677  21.650  1.00 31.98           H
ATOM   2978  N   VAL A 234      -0.266  10.251  23.540  1.00 34.74           N
ATOM   2979  CA  VAL A 234      -1.367  10.810  24.318  1.00 37.65           C
ATOM   2980  C   VAL A 234      -2.431  11.317  23.339  1.00 36.21           C
ATOM   2981  O   VAL A 234      -2.218  12.291  22.628  1.00 35.54           O
ATOM   2982  CB  VAL A 234      -0.839  11.929  25.231  1.00 31.74           C
ATOM   2983  CG1 VAL A 234      -2.002  12.413  26.094  1.00 35.69           C
ATOM   2984  CG2 VAL A 234       0.265  11.463  26.190  1.00 32.12           C
ATOM   2985  H   VAL A 234       0.390  10.912  23.152  1.00 42.02           H
ATOM   2986  HA  VAL A 234      -1.794  10.029  24.948  1.00 45.51           H
ATOM   2987  HB  VAL A 234      -0.459  12.754  24.628  1.00 38.42           H
ATOM   2988 HG11 VAL A 234      -1.658  13.218  26.738  1.00 43.16           H
ATOM   2989 HG12 VAL A 234      -2.816  12.786  25.474  1.00 43.16           H
ATOM   2990 HG13 VAL A 234      -2.371  11.595  26.712  1.00 43.16           H
ATOM   2991 HG21 VAL A 234       0.570  12.292  26.825  1.00 38.88           H
ATOM   2992 HG22 VAL A 234      -0.096  10.655  26.819  1.00 38.88           H
ATOM   2993 HG23 VAL A 234       1.135  11.121  25.628  1.00 38.88           H
ATOM   2994  N   LYS A 235      -3.590  10.667  23.290  1.00 35.11           N
ATOM   2995  CA  LYS A 235      -4.658  10.997  22.328  1.00 47.43           C
ATOM   2996  C   LYS A 235      -5.737  11.871  22.982  1.00 48.01           C
ATOM   2997  O   LYS A 235      -5.880  11.823  24.200  1.00 48.15           O
ATOM   2998  CB  LYS A 235      -5.290   9.708  21.795  1.00 44.97           C
ATOM   2999  CG  LYS A 235      -4.232   8.749  21.243  1.00 49.13           C
ATOM   3000  CD  LYS A 235      -4.851   7.431  20.774  1.00 44.04           C
ATOM   3001  CE  LYS A 235      -4.009   6.718  19.727  1.00 37.46           C
ATOM   3002  NZ  LYS A 235      -3.773   7.495  18.500  1.00 46.21           N1+
ATOM   3003  H   LYS A 235      -3.729   9.870  23.894  1.00 42.47           H
ATOM   3004  HA  LYS A 235      -4.217  11.521  21.490  1.00 57.25           H
ATOM   3005  HB2 LYS A 235      -5.833   9.205  22.595  1.00 54.30           H
ATOM   3006  HB3 LYS A 235      -5.999   9.969  21.015  1.00 54.30           H
ATOM   3007  HG2 LYS A 235      -3.709   9.241  20.428  1.00 59.28           H
ATOM   3008  HG3 LYS A 235      -3.503   8.502  22.017  1.00 59.28           H
ATOM   3009  HD2 LYS A 235      -4.884   6.769  21.634  1.00 53.19           H
ATOM   3010  HD3 LYS A 235      -5.864   7.588  20.403  1.00 53.19           H
ATOM   3011  HE2 LYS A 235      -3.048   6.463  20.175  1.00 45.28           H
ATOM   3012  HE3 LYS A 235      -4.521   5.794  19.464  1.00 45.28           H
ATOM   3013  HZ1 LYS A 235      -3.171   6.959  17.891  1.00 55.79           H
ATOM   3014  HZ2 LYS A 235      -4.644   7.695  18.027  1.00 55.79           H
ATOM   3015  HZ3 LYS A 235      -3.296   8.360  18.723  1.00 55.79           H
ATOM   3016  N   PHE A 236      -6.496  12.657  22.207  1.00 47.15           N
ATOM   3017  CA  PHE A 236      -7.557  13.525  22.747  1.00 47.64           C
ATOM   3018  C   PHE A 236      -8.770  13.667  21.804  1.00 49.27           C
ATOM   3019  O   PHE A 236      -8.612  13.527  20.597  1.00 44.57           O
ATOM   3020  CB  PHE A 236      -6.945  14.855  23.201  1.00 47.73           C
ATOM   3021  CG  PHE A 236      -6.350  15.761  22.135  1.00 47.33           C
ATOM   3022  CD1 PHE A 236      -7.118  16.806  21.580  1.00 46.77           C
ATOM   3023  CD2 PHE A 236      -5.010  15.590  21.720  1.00 49.62           C
ATOM   3024  CE1 PHE A 236      -6.559  17.655  20.597  1.00 59.82           C
ATOM   3025  CE2 PHE A 236      -4.474  16.399  20.695  1.00 54.68           C
ATOM   3026  CZ  PHE A 236      -5.245  17.436  20.136  1.00 52.00           C
ATOM   3027  H   PHE A 236      -6.336  12.666  21.209  1.00 56.92           H
ATOM   3028  HA  PHE A 236      -7.947  13.058  23.652  1.00 57.51           H
ATOM   3029  HB2 PHE A 236      -7.713  15.408  23.743  1.00 57.61           H
ATOM   3030  HB3 PHE A 236      -6.156  14.617  23.909  1.00 57.61           H
ATOM   3031  HD1 PHE A 236      -8.141  16.953  21.895  1.00 56.45           H
ATOM   3032  HD2 PHE A 236      -4.405  14.806  22.154  1.00 59.88           H
ATOM   3033  HE1 PHE A 236      -7.150  18.457  20.178  1.00 72.12           H
ATOM   3034  HE2 PHE A 236      -3.470  16.223  20.337  1.00 65.95           H
ATOM   3035  HZ  PHE A 236      -4.829  18.062  19.361  1.00 62.73           H
ATOM   3036  N   GLY A 237      -9.985  13.868  22.359  1.00 54.58           N
ATOM   3037  CA  GLY A 237     -11.256  13.916  21.622  1.00 43.13           C
ATOM   3038  C   GLY A 237     -11.985  12.570  21.480  1.00 45.50           C
ATOM   3039  O   GLY A 237     -13.192  12.608  21.143  1.00 49.26           O
ATOM   3040  H   GLY A 237     -10.051  13.957  23.362  1.00 65.83           H
ATOM   3041  HA2 GLY A 237     -11.092  14.347  20.635  1.00 52.09           H
ATOM   3042  HA3 GLY A 237     -11.934  14.591  22.140  1.00 52.09           H
ATOM   3043  HC  GLY A 237     -11.358  11.516  21.746  1.00 54.94           H
ATOM   3044  N   ALA A 240     -10.767   8.846  23.197  1.00 63.59           N
ATOM   3045  CA  ALA A 240      -9.568   8.975  24.072  1.00 54.15           C
ATOM   3046  C   ALA A 240      -9.931   9.134  25.568  1.00 70.95           C
ATOM   3047  O   ALA A 240     -11.053   9.548  25.890  1.00 70.85           O
ATOM   3048  CB  ALA A 240      -8.786  10.201  23.633  1.00 50.15           C
ATOM   3049  H1  ALA A 240     -10.498   8.948  22.227  1.00 76.64           H
ATOM   3050  H2  ALA A 240     -11.406   9.610  23.387  1.00 76.64           H
ATOM   3051  HA  ALA A 240      -8.926   8.100  23.955  1.00 65.32           H
ATOM   3052  HB1 ALA A 240      -8.484  10.090  22.591  1.00 60.51           H
ATOM   3053  HB2 ALA A 240      -9.404  11.093  23.744  1.00 60.51           H
ATOM   3054  HB3 ALA A 240      -7.903  10.305  24.253  1.00 60.51           H
ATOM   3055  N   VAL A 241      -8.986   8.829  26.486  1.00 55.36           N
ATOM   3056  CA  VAL A 241      -9.231   8.891  27.949  1.00 60.44           C
ATOM   3057  C   VAL A 241      -9.497  10.334  28.496  1.00 49.12           C
ATOM   3058  O   VAL A 241     -10.134  10.503  29.538  1.00 52.64           O
ATOM   3059  CB  VAL A 241      -8.100   8.104  28.681  1.00 61.27           C
ATOM   3060  CG1 VAL A 241      -8.080   8.318  30.207  1.00 51.73           C
ATOM   3061  CG2 VAL A 241      -8.230   6.585  28.435  1.00 56.09           C
ATOM   3062  H   VAL A 241      -8.080   8.509  26.174  1.00 66.77           H
ATOM   3063  HA  VAL A 241     -10.152   8.335  28.133  1.00 72.86           H
ATOM   3064  HB  VAL A 241      -7.137   8.434  28.284  1.00 73.86           H
ATOM   3065 HG11 VAL A 241      -7.293   7.709  30.651  1.00 62.41           H
ATOM   3066 HG12 VAL A 241      -7.879   9.364  30.445  1.00 62.41           H
ATOM   3067 HG13 VAL A 241      -9.040   8.029  30.635  1.00 62.41           H
ATOM   3068 HG21 VAL A 241      -7.397   6.060  28.905  1.00 67.64           H
ATOM   3069 HG22 VAL A 241      -9.164   6.218  28.862  1.00 67.64           H
ATOM   3070 HG23 VAL A 241      -8.216   6.365  27.367  1.00 67.64           H
ATOM   3071  N   PHE A 242      -8.995  11.376  27.818  1.00 48.64           N
ATOM   3072  CA  PHE A 242      -9.211  12.779  28.151  1.00 46.34           C
ATOM   3073  C   PHE A 242      -9.650  13.571  26.921  1.00 51.81           C
ATOM   3074  O   PHE A 242      -8.804  14.125  26.219  1.00 43.73           O
ATOM   3075  CB  PHE A 242      -7.977  13.385  28.805  1.00 47.71           C
ATOM   3076  CG  PHE A 242      -7.776  12.864  30.215  1.00 61.30           C
ATOM   3077  CD1 PHE A 242      -6.592  12.181  30.544  1.00 50.70           C
ATOM   3078  CD2 PHE A 242      -8.772  13.063  31.199  1.00 48.23           C
ATOM   3079  CE1 PHE A 242      -6.392  11.714  31.851  1.00 47.26           C
ATOM   3080  CE2 PHE A 242      -8.536  12.651  32.519  1.00 40.01           C
ATOM   3081  CZ  PHE A 242      -7.346  11.977  32.846  1.00 50.39           C
ATOM   3082  H   PHE A 242      -8.410  11.192  27.016  1.00 58.70           H
ATOM   3083  HA  PHE A 242     -10.015  12.833  28.882  1.00 55.94           H
ATOM   3084  HB2 PHE A 242      -7.090  13.231  28.198  1.00 57.58           H
ATOM   3085  HB3 PHE A 242      -8.133  14.457  28.864  1.00 57.58           H
ATOM   3086  HD1 PHE A 242      -5.832  12.025  29.792  1.00 61.18           H
ATOM   3087  HD2 PHE A 242      -9.690  13.576  30.957  1.00 58.21           H
ATOM   3088  HE1 PHE A 242      -5.487  11.187  32.099  1.00 57.04           H
ATOM   3089  HE2 PHE A 242      -9.272  12.845  33.285  1.00 48.34           H
ATOM   3090  HZ  PHE A 242      -7.153  11.668  33.860  1.00 60.80           H
ATOM   3091  N   PRO A 243     -10.974  13.633  26.658  1.00 56.42           N
ATOM   3092  CA  PRO A 243     -11.516  14.255  25.450  1.00 64.40           C
ATOM   3093  C   PRO A 243     -11.061  15.711  25.235  1.00 60.60           C
ATOM   3094  O   PRO A 243     -11.112  16.219  24.111  1.00 60.36           O
ATOM   3095  CB  PRO A 243     -13.040  14.196  25.649  1.00 56.16           C
ATOM   3096  CG  PRO A 243     -13.249  12.981  26.540  1.00 54.77           C
ATOM   3097  CD  PRO A 243     -12.047  13.072  27.471  1.00 43.37           C
ATOM   3098  HA  PRO A 243     -11.281  13.621  24.595  1.00 77.62           H
ATOM   3099  HB2 PRO A 243     -13.335  15.076  26.225  1.00 67.72           H
ATOM   3100  HB3 PRO A 243     -13.613  14.144  24.723  1.00 67.72           H
ATOM   3101  HG2 PRO A 243     -14.167  13.064  27.121  1.00 66.06           H
ATOM   3102  HG3 PRO A 243     -13.245  12.067  25.942  1.00 66.06           H
ATOM   3103  HD2 PRO A 243     -12.266  13.751  28.295  1.00 52.38           H
ATOM   3104  HD3 PRO A 243     -11.816  12.061  27.812  1.00 52.38           H
ATOM   3105  N   ASN A 244     -10.638  16.361  26.330  1.00 51.79           N
ATOM   3106  CA  ASN A 244     -10.266  17.761  26.401  1.00 53.51           C
ATOM   3107  C   ASN A 244      -8.775  17.920  26.134  1.00 50.69           C
ATOM   3108  O   ASN A 244      -7.956  17.279  26.798  1.00 54.01           O
ATOM   3109  CB  ASN A 244     -10.648  18.317  27.789  1.00 51.28           C
ATOM   3110  CG  ASN A 244     -12.145  18.163  28.103  1.00 66.77           C
ATOM   3111  OD1 ASN A 244     -13.001  18.231  27.220  1.00 63.09           O
ATOM   3112  ND2 ASN A 244     -12.485  18.067  29.389  1.00 64.40           N
ATOM   3113  H   ASN A 244     -10.613  15.840  27.193  1.00 62.48           H
ATOM   3114  HA  ASN A 244     -10.825  18.319  25.646  1.00 64.55           H
ATOM   3115  HB2 ASN A 244     -10.048  17.857  28.575  1.00 61.87           H
ATOM   3116  HB3 ASN A 244     -10.429  19.385  27.767  1.00 61.87           H
ATOM   3117 HD21 ASN A 244     -13.464  18.029  29.631  1.00 77.61           H
ATOM   3118 HD22 ASN A 244     -11.776  18.046  30.103  1.00 77.61           H
ATOM   3119  N   GLN A 245      -8.424  18.827  25.210  1.00 50.33           N
ATOM   3120  CA  GLN A 245      -7.031  19.102  24.864  1.00 49.80           C
ATOM   3121  C   GLN A 245      -6.224  19.484  26.113  1.00 46.51           C
ATOM   3122  O   GLN A 245      -5.133  18.971  26.287  1.00 42.53           O
ATOM   3123  CB  GLN A 245      -6.951  20.159  23.759  1.00 51.79           C
ATOM   3124  CG  GLN A 245      -5.561  20.213  23.090  1.00 61.61           C
ATOM   3125  CD  GLN A 245      -5.519  21.084  21.821  1.00 56.74           C
ATOM   3126  OE1 GLN A 245      -6.409  21.888  21.561  1.00 62.18           O
ATOM   3127  NE2 GLN A 245      -4.461  20.970  21.026  1.00 60.92           N
ATOM   3128  H   GLN A 245      -9.144  19.313  24.696  1.00 60.72           H
ATOM   3129  HA  GLN A 245      -6.609  18.180  24.464  1.00 60.09           H
ATOM   3130  HB2 GLN A 245      -7.704  19.936  23.000  1.00 62.48           H
ATOM   3131  HB3 GLN A 245      -7.172  21.136  24.190  1.00 62.48           H
ATOM   3132  HG2 GLN A 245      -4.849  20.618  23.809  1.00 74.26           H
ATOM   3133  HG3 GLN A 245      -5.244  19.202  22.832  1.00 74.26           H
ATOM   3134 HE21 GLN A 245      -3.734  20.302  21.226  1.00 73.44           H
ATOM   3135 HE22 GLN A 245      -4.412  21.544  20.197  1.00 73.44           H
ATOM   3136  N   GLU A 246      -6.777  20.293  27.021  1.00 51.12           N
ATOM   3137  CA  GLU A 246      -6.114  20.750  28.241  1.00 45.83           C
ATOM   3138  C   GLU A 246      -5.635  19.618  29.159  1.00 40.59           C
ATOM   3139  O   GLU A 246      -4.496  19.652  29.645  1.00 36.68           O
ATOM   3140  CB  GLU A 246      -7.100  21.642  28.996  1.00 44.31           C
ATOM   3141  H   GLU A 246      -7.713  20.631  26.856  1.00 61.68           H
ATOM   3142  HA  GLU A 246      -5.252  21.356  27.953  1.00 55.33           H
ATOM   3143  HB1 GLU A 246      -7.391  22.486  28.367  1.00 53.50           H
ATOM   3144  HB3 GLU A 246      -6.638  22.009  29.913  1.00 53.50           H
ATOM   3145  N   GLN A 247      -6.506  18.626  29.390  1.00 38.21           N
ATOM   3146  CA  GLN A 247      -6.206  17.452  30.201  1.00 35.97           C
ATOM   3147  C   GLN A 247      -5.141  16.553  29.545  1.00 47.12           C
ATOM   3148  O   GLN A 247      -4.271  16.006  30.228  1.00 37.25           O
ATOM   3149  CB  GLN A 247      -7.497  16.651  30.410  1.00 49.06           C
ATOM   3150  CG  GLN A 247      -8.448  17.215  31.469  1.00 51.88           C
ATOM   3151  CD  GLN A 247      -8.099  16.639  32.836  1.00 64.22           C
ATOM   3152  OE1 GLN A 247      -7.006  16.855  33.360  1.00 65.42           O
ATOM   3153  NE2 GLN A 247      -9.040  15.893  33.413  1.00 59.30           N
ATOM   3154  H   GLN A 247      -7.406  18.652  28.931  1.00 46.18           H
ATOM   3155  HA  GLN A 247      -5.835  17.783  31.172  1.00 43.49           H
ATOM   3156  HB2 GLN A 247      -8.039  16.607  29.465  1.00 59.21           H
ATOM   3157  HB3 GLN A 247      -7.228  15.633  30.696  1.00 59.21           H
ATOM   3158  HG2 GLN A 247      -8.296  18.295  31.497  1.00 62.59           H
ATOM   3159  HG3 GLN A 247      -9.481  16.983  31.199  1.00 62.59           H
ATOM   3160 HE21 GLN A 247      -9.916  15.730  32.940  1.00 71.49           H
ATOM   3161 HE22 GLN A 247      -8.853  15.481  34.314  1.00 71.49           H
ATOM   3162  N   ALA A 248      -5.205  16.391  28.216  1.00 42.24           N
ATOM   3163  CA  ALA A 248      -4.204  15.616  27.491  1.00 42.17           C
ATOM   3164  C   ALA A 248      -2.812  16.231  27.613  1.00 36.63           C
ATOM   3165  O   ALA A 248      -1.872  15.479  27.828  1.00 34.15           O
ATOM   3166  CB  ALA A 248      -4.638  15.398  26.046  1.00 36.09           C
ATOM   3167  H   ALA A 248      -5.948  16.833  27.690  1.00 51.02           H
ATOM   3168  HA  ALA A 248      -4.159  14.631  27.956  1.00 50.93           H
ATOM   3169  HB1 ALA A 248      -3.877  14.824  25.521  1.00 43.64           H
ATOM   3170  HB2 ALA A 248      -5.575  14.842  26.032  1.00 43.64           H
ATOM   3171  HB3 ALA A 248      -4.775  16.357  25.548  1.00 43.64           H
ATOM   3172  N   ARG A 249      -2.656  17.569  27.552  1.00 40.72           N
ATOM   3173  CA  ARG A 249      -1.327  18.190  27.649  1.00 35.45           C
ATOM   3174  C   ARG A 249      -0.756  17.964  29.036  1.00 41.28           C
ATOM   3175  O   ARG A 249       0.439  17.736  29.185  1.00 36.47           O
ATOM   3176  CB  ARG A 249      -1.325  19.692  27.285  1.00 47.32           C
ATOM   3177  CG  ARG A 249      -2.042  20.006  25.957  1.00 55.52           C
ATOM   3178  CD  ARG A 249      -2.056  21.465  25.494  1.00 44.85           C
ATOM   3179  NE  ARG A 249      -0.728  21.856  25.032  1.00 51.84           N
ATOM   3180  CZ  ARG A 249      -0.213  21.503  23.852  1.00 52.76           C
ATOM   3181  NH1 ARG A 249      -0.946  21.386  22.745  1.00 51.39           N
ATOM   3182  NH2 ARG A 249       1.090  21.256  23.808  1.00 57.63           N1+
ATOM   3183  H   ARG A 249      -3.468  18.157  27.416  1.00 49.19           H
ATOM   3184  HA  ARG A 249      -0.676  17.682  26.939  1.00 42.87           H
ATOM   3185  HB2 ARG A 249      -1.837  20.230  28.074  1.00 57.12           H
ATOM   3186  HB3 ARG A 249      -0.295  20.049  27.241  1.00 57.12           H
ATOM   3187  HG2 ARG A 249      -1.634  19.382  25.169  1.00 66.96           H
ATOM   3188  HG3 ARG A 249      -3.067  19.742  26.077  1.00 66.96           H
ATOM   3189  HD2 ARG A 249      -2.782  21.574  24.687  1.00 54.15           H
ATOM   3190  HD3 ARG A 249      -2.360  22.112  26.319  1.00 54.15           H
ATOM   3191  HE  ARG A 249      -0.051  21.955  25.772  1.00 62.55           H
ATOM   3192 HH11 ARG A 249      -1.935  21.575  22.767  1.00 62.00           H
ATOM   3193 HH12 ARG A 249      -0.489  21.127  21.877  1.00 62.00           H
ATOM   3194 HH21 ARG A 249       1.663  21.342  24.630  1.00 69.48           H
ATOM   3195 HH22 ARG A 249       1.514  21.001  22.923  1.00 69.48           H
ATOM   3196  N   GLU A 250      -1.615  18.025  30.054  1.00 41.39           N
ATOM   3197  CA  GLU A 250      -1.193  17.874  31.425  1.00 35.54           C
ATOM   3198  C   GLU A 250      -0.675  16.452  31.631  1.00 41.02           C
ATOM   3199  O   GLU A 250       0.424  16.286  32.152  1.00 43.00           O
ATOM   3200  CB  GLU A 250      -2.334  18.294  32.380  1.00 44.73           C
ATOM   3201  CG  GLU A 250      -1.895  18.302  33.859  1.00 44.88           C
ATOM   3202  CD  GLU A 250      -2.996  18.475  34.908  1.00 51.30           C
ATOM   3203  OE1 GLU A 250      -4.163  18.720  34.526  1.00 52.07           O
ATOM   3204  OE2 GLU A 250      -2.625  18.372  36.099  1.00 54.29           O1-
ATOM   3205  H   GLU A 250      -2.596  18.178  29.869  1.00 50.00           H
ATOM   3206  HA  GLU A 250      -0.368  18.562  31.588  1.00 42.99           H
ATOM   3207  HB2 GLU A 250      -2.667  19.298  32.110  1.00 54.01           H
ATOM   3208  HB3 GLU A 250      -3.172  17.606  32.259  1.00 54.01           H
ATOM   3209  HG2 GLU A 250      -1.341  17.398  34.107  1.00 54.19           H
ATOM   3210  HG3 GLU A 250      -1.168  19.097  34.019  1.00 54.19           H
ATOM   3211  N   LEU A 251      -1.414  15.430  31.188  1.00 37.47           N
ATOM   3212  CA  LEU A 251      -0.940  14.042  31.189  1.00 38.15           C
ATOM   3213  C   LEU A 251       0.416  13.867  30.458  1.00 41.35           C
ATOM   3214  O   LEU A 251       1.314  13.207  30.970  1.00 35.99           O
ATOM   3215  CB  LEU A 251      -2.026  13.154  30.557  1.00 34.13           C
ATOM   3216  CG  LEU A 251      -1.708  11.648  30.571  1.00 35.43           C
ATOM   3217  CD1 LEU A 251      -1.368  11.084  31.961  1.00 35.83           C
ATOM   3218  CD2 LEU A 251      -2.928  10.923  29.988  1.00 32.75           C
ATOM   3219  H   LEU A 251      -2.320  15.622  30.780  1.00 45.30           H
ATOM   3220  HA  LEU A 251      -0.810  13.750  32.230  1.00 46.11           H
ATOM   3221  HB2 LEU A 251      -2.969  13.322  31.076  1.00 41.29           H
ATOM   3222  HB3 LEU A 251      -2.171  13.465  29.523  1.00 41.29           H
ATOM   3223  HG  LEU A 251      -0.860  11.462  29.914  1.00 42.85           H
ATOM   3224 HD11 LEU A 251      -1.216  10.007  31.896  1.00 43.32           H
ATOM   3225 HD12 LEU A 251      -0.448  11.529  32.341  1.00 43.32           H
ATOM   3226 HD13 LEU A 251      -2.180  11.284  32.658  1.00 43.32           H
ATOM   3227 HD21 LEU A 251      -2.710   9.861  29.884  1.00 39.64           H
ATOM   3228 HD22 LEU A 251      -3.775  11.038  30.657  1.00 39.64           H
ATOM   3229 HD23 LEU A 251      -3.186  11.328  29.008  1.00 39.64           H
ATOM   3230  N   ALA A 252       0.589  14.475  29.279  1.00 36.66           N
ATOM   3231  CA  ALA A 252       1.819  14.410  28.513  1.00 30.23           C
ATOM   3232  C   ALA A 252       3.003  14.991  29.272  1.00 36.09           C
ATOM   3233  O   ALA A 252       4.065  14.381  29.244  1.00 34.76           O
ATOM   3234  CB  ALA A 252       1.599  15.109  27.174  1.00 31.65           C
ATOM   3235  H   ALA A 252      -0.174  15.011  28.890  1.00 44.33           H
ATOM   3236  HA  ALA A 252       2.042  13.362  28.311  1.00 36.61           H
ATOM   3237  HB1 ALA A 252       2.498  15.028  26.569  1.00 38.31           H
ATOM   3238  HB2 ALA A 252       0.773  14.637  26.639  1.00 38.31           H
ATOM   3239  HB3 ALA A 252       1.367  16.160  27.333  1.00 38.31           H
ATOM   3240  N   LYS A 253       2.854  16.124  29.975  1.00 37.49           N
ATOM   3241  CA  LYS A 253       3.960  16.692  30.756  1.00 39.49           C
ATOM   3242  C   LYS A 253       4.188  15.960  32.066  1.00 34.08           C
ATOM   3243  O   LYS A 253       5.232  16.132  32.684  1.00 38.81           O
ATOM   3244  CB  LYS A 253       3.856  18.231  30.906  1.00 44.88           C
ATOM   3245  CG  LYS A 253       2.647  18.727  31.701  1.00 53.43           C
ATOM   3246  CD  LYS A 253       2.798  20.180  32.229  1.00 66.69           C
ATOM   3247  CE  LYS A 253       1.747  20.594  33.295  1.00 67.69           C
ATOM   3248  NZ  LYS A 253       0.371  20.803  32.766  1.00 56.34           N1+
ATOM   3249  H   LYS A 253       1.964  16.606  29.962  1.00 45.32           H
ATOM   3250  HA  LYS A 253       4.871  16.521  30.183  1.00 47.72           H
ATOM   3251  HB2 LYS A 253       4.770  18.598  31.375  1.00 54.19           H
ATOM   3252  HB3 LYS A 253       3.804  18.671  29.908  1.00 54.19           H
ATOM   3253  HG2 LYS A 253       1.767  18.654  31.071  1.00 64.45           H
ATOM   3254  HG3 LYS A 253       2.513  18.077  32.566  1.00 64.45           H
ATOM   3255  HD2 LYS A 253       3.789  20.301  32.670  1.00 80.36           H
ATOM   3256  HD3 LYS A 253       2.727  20.866  31.383  1.00 80.36           H
ATOM   3257  HE2 LYS A 253       1.710  19.823  34.068  1.00 81.56           H
ATOM   3258  HE3 LYS A 253       2.087  21.519  33.766  1.00 81.56           H
ATOM   3259  HZ1 LYS A 253      -0.249  21.061  33.523  1.00 67.94           H
ATOM   3260  HZ2 LYS A 253       0.372  21.534  32.069  1.00 67.94           H
ATOM   3261  HZ3 LYS A 253       0.024  19.947  32.360  1.00 67.94           H
ATOM   3262  N   THR A 254       3.215  15.158  32.501  1.00 40.16           N
ATOM   3263  CA  THR A 254       3.306  14.365  33.727  1.00 37.30           C
ATOM   3264  C   THR A 254       4.028  13.057  33.451  1.00 39.27           C
ATOM   3265  O   THR A 254       4.851  12.629  34.254  1.00 44.37           O
ATOM   3266  CB  THR A 254       1.926  14.130  34.359  1.00 33.89           C
ATOM   3267  OG1 THR A 254       1.325  15.357  34.657  1.00 41.08           O
ATOM   3268  CG2 THR A 254       2.026  13.325  35.654  1.00 34.29           C
ATOM   3269  H   THR A 254       2.379  15.070  31.943  1.00 48.53           H
ATOM   3270  HA  THR A 254       3.889  14.944  34.443  1.00 45.10           H
ATOM   3271  HB  THR A 254       1.289  13.592  33.656  1.00 41.00           H
ATOM   3272  HG1 THR A 254       1.132  15.809  33.828  1.00 49.63           H
ATOM   3273 HG21 THR A 254       1.032  13.207  36.087  1.00 41.48           H
ATOM   3274 HG22 THR A 254       2.445  12.340  35.459  1.00 41.48           H
ATOM   3275 HG23 THR A 254       2.661  13.852  36.367  1.00 41.48           H
ATOM   3276  N   LEU A 255       3.728  12.425  32.317  1.00 37.21           N
ATOM   3277  CA  LEU A 255       4.493  11.297  31.816  1.00 33.15           C
ATOM   3278  C   LEU A 255       5.940  11.733  31.621  1.00 36.19           C
ATOM   3279  O   LEU A 255       6.878  11.091  32.086  1.00 38.33           O
ATOM   3280  CB  LEU A 255       3.880  10.815  30.490  1.00 35.01           C
ATOM   3281  CG  LEU A 255       2.487  10.180  30.636  1.00 31.33           C
ATOM   3282  CD1 LEU A 255       1.736  10.187  29.305  1.00 33.64           C
ATOM   3283  CD2 LEU A 255       2.589   8.762  31.175  1.00 30.55           C
ATOM   3284  H   LEU A 255       3.002  12.800  31.724  1.00 44.98           H
ATOM   3285  HA  LEU A 255       4.459  10.496  32.550  1.00 40.12           H
ATOM   3286  HB2 LEU A 255       3.792  11.681  29.833  1.00 42.34           H
ATOM   3287  HB3 LEU A 255       4.560  10.109  30.013  1.00 42.34           H
ATOM   3288  HG  LEU A 255       1.908  10.746  31.364  1.00 37.93           H
ATOM   3289 HD11 LEU A 255       0.757   9.725  29.428  1.00 40.70           H
ATOM   3290 HD12 LEU A 255       1.601  11.213  28.964  1.00 40.70           H
ATOM   3291 HD13 LEU A 255       2.302   9.642  28.558  1.00 40.70           H
ATOM   3292 HD21 LEU A 255       1.617   8.272  31.131  1.00 36.99           H
ATOM   3293 HD22 LEU A 255       3.309   8.180  30.601  1.00 36.99           H
ATOM   3294 HD23 LEU A 255       2.881   8.832  32.216  1.00 36.99           H
ATOM   3295  N   VAL A 256       6.124  12.835  30.903  1.00 38.03           N
ATOM   3296  CA  VAL A 256       7.452  13.258  30.518  1.00 34.35           C
ATOM   3297  C   VAL A 256       8.268  13.693  31.750  1.00 40.01           C
ATOM   3298  O   VAL A 256       9.454  13.375  31.841  1.00 33.95           O
ATOM   3299  CB  VAL A 256       7.322  14.281  29.388  1.00 39.93           C
ATOM   3300  CG1 VAL A 256       8.672  14.935  29.135  1.00 47.55           C
ATOM   3301  CG2 VAL A 256       6.866  13.621  28.067  1.00 41.10           C
ATOM   3302  H   VAL A 256       5.327  13.333  30.529  1.00 45.98           H
ATOM   3303  HA  VAL A 256       7.949  12.387  30.096  1.00 41.55           H
ATOM   3304  HB  VAL A 256       6.614  15.059  29.676  1.00 48.25           H
ATOM   3305 HG11 VAL A 256       8.585  15.620  28.293  1.00 57.40           H
ATOM   3306 HG12 VAL A 256       8.977  15.501  30.014  1.00 57.40           H
ATOM   3307 HG13 VAL A 256       9.423  14.176  28.908  1.00 57.40           H
ATOM   3308 HG21 VAL A 256       6.684  14.384  27.310  1.00 49.65           H
ATOM   3309 HG22 VAL A 256       7.642  12.949  27.705  1.00 49.65           H
ATOM   3310 HG23 VAL A 256       5.954  13.046  28.210  1.00 49.65           H
ATOM   3311  N   GLY A 257       7.639  14.400  32.705  1.00 46.07           N
ATOM   3312  CA  GLY A 257       8.300  14.930  33.891  1.00 35.73           C
ATOM   3313  C   GLY A 257       8.630  13.829  34.900  1.00 42.74           C
ATOM   3314  O   GLY A 257       9.759  13.762  35.395  1.00 45.94           O
ATOM   3315  H   GLY A 257       6.661  14.621  32.587  1.00 55.61           H
ATOM   3316  HA2 GLY A 257       9.233  15.408  33.592  1.00 43.20           H
ATOM   3317  HA3 GLY A 257       7.657  15.670  34.367  1.00 43.20           H
ATOM   3318  N   VAL A 258       7.645  12.979  35.230  1.00 43.47           N
ATOM   3319  CA  VAL A 258       7.826  11.880  36.187  1.00 39.39           C
ATOM   3320  C   VAL A 258       8.812  10.867  35.615  1.00 35.30           C
ATOM   3321  O   VAL A 258       9.651  10.356  36.357  1.00 43.59           O
ATOM   3322  CB  VAL A 258       6.484  11.221  36.578  1.00 37.40           C
ATOM   3323  CG1 VAL A 258       6.731  10.032  37.521  1.00 37.24           C
ATOM   3324  CG2 VAL A 258       5.515  12.201  37.274  1.00 41.21           C
ATOM   3325  H   VAL A 258       6.737  13.083  34.798  1.00 52.50           H
ATOM   3326  HA  VAL A 258       8.264  12.294  37.097  1.00 47.60           H
ATOM   3327  HB  VAL A 258       6.007  10.831  35.679  1.00 45.21           H
ATOM   3328 HG11 VAL A 258       5.777   9.597  37.823  1.00 45.02           H
ATOM   3329 HG12 VAL A 258       7.298   9.251  37.020  1.00 45.02           H
ATOM   3330 HG13 VAL A 258       7.278  10.364  38.405  1.00 45.02           H
ATOM   3331 HG21 VAL A 258       4.558  11.710  37.446  1.00 49.79           H
ATOM   3332 HG22 VAL A 258       5.931  12.519  38.231  1.00 49.79           H
ATOM   3333 HG23 VAL A 258       5.341  13.086  36.665  1.00 49.79           H
ATOM   3334  N   GLY A 259       8.725  10.598  34.304  1.00 39.47           N
ATOM   3335  CA  GLY A 259       9.650   9.724  33.610  1.00 41.70           C
ATOM   3336  C   GLY A 259      11.086  10.208  33.768  1.00 38.82           C
ATOM   3337  O   GLY A 259      11.929   9.467  34.264  1.00 38.53           O
ATOM   3338  H   GLY A 259       8.014  11.055  33.750  1.00 47.70           H
ATOM   3339  HA2 GLY A 259       9.574   8.724  34.035  1.00 50.38           H
ATOM   3340  HA3 GLY A 259       9.397   9.690  32.551  1.00 50.38           H
ATOM   3341  N   ALA A 260      11.340  11.456  33.368  1.00 38.30           N
ATOM   3342  CA  ALA A 260      12.641  12.092  33.465  1.00 40.70           C
ATOM   3343  C   ALA A 260      13.227  12.081  34.886  1.00 40.80           C
ATOM   3344  O   ALA A 260      14.422  11.843  35.015  1.00 44.18           O
ATOM   3345  CB  ALA A 260      12.523  13.510  32.904  1.00 35.68           C
ATOM   3346  H   ALA A 260      10.594  11.998  32.955  1.00 46.30           H
ATOM   3347  HA  ALA A 260      13.330  11.537  32.828  1.00 49.17           H
ATOM   3348  HB1 ALA A 260      13.495  14.001  32.937  1.00 43.15           H
ATOM   3349  HB2 ALA A 260      12.186  13.472  31.866  1.00 43.15           H
ATOM   3350  HB3 ALA A 260      11.805  14.082  33.493  1.00 43.15           H
ATOM   3351  N   SER A 261      12.423  12.286  35.943  1.00 43.88           N
ATOM   3352  CA  SER A 261      12.896  12.231  37.332  1.00 42.22           C
ATOM   3353  C   SER A 261      13.312  10.828  37.805  1.00 43.83           C
ATOM   3354  O   SER A 261      13.967  10.695  38.841  1.00 43.29           O
ATOM   3355  CB  SER A 261      11.821  12.812  38.248  1.00 41.71           C
ATOM   3356  OG  SER A 261      10.747  11.918  38.399  1.00 51.10           O
ATOM   3357  H   SER A 261      11.448  12.503  35.788  1.00 52.99           H
ATOM   3358  HA  SER A 261      13.769  12.878  37.406  1.00 51.00           H
ATOM   3359  HB2 SER A 261      12.254  13.006  39.230  1.00 50.38           H
ATOM   3360  HB3 SER A 261      11.452  13.747  37.828  1.00 50.38           H
ATOM   3361  HG  SER A 261      10.406  11.691  37.528  1.00 61.66           H
ATOM   3362  N   LEU A 262      12.882   9.791  37.076  1.00 42.80           N
ATOM   3363  CA  LEU A 262      13.226   8.389  37.309  1.00 44.00           C
ATOM   3364  C   LEU A 262      14.272   7.865  36.313  1.00 37.03           C
ATOM   3365  O   LEU A 262      14.430   6.658  36.154  1.00 45.54           O
ATOM   3366  CB  LEU A 262      11.937   7.557  37.314  1.00 38.41           C
ATOM   3367  CG  LEU A 262      11.112   7.797  38.584  1.00 40.63           C
ATOM   3368  CD1 LEU A 262       9.666   7.340  38.354  1.00 39.98           C
ATOM   3369  CD2 LEU A 262      11.727   7.020  39.760  1.00 45.70           C
ATOM   3370  H   LEU A 262      12.295   9.985  36.275  1.00 51.69           H
ATOM   3371  HA  LEU A 262      13.686   8.300  38.292  1.00 53.14           H
ATOM   3372  HB2 LEU A 262      11.346   7.851  36.445  1.00 46.43           H
ATOM   3373  HB3 LEU A 262      12.153   6.492  37.224  1.00 46.43           H
ATOM   3374  HG  LEU A 262      11.104   8.859  38.834  1.00 49.09           H
ATOM   3375 HD11 LEU A 262       9.086   7.484  39.266  1.00 48.31           H
ATOM   3376 HD12 LEU A 262       9.214   7.932  37.559  1.00 48.31           H
ATOM   3377 HD13 LEU A 262       9.644   6.284  38.078  1.00 48.31           H
ATOM   3378 HD21 LEU A 262      11.157   7.229  40.666  1.00 55.17           H
ATOM   3379 HD22 LEU A 262      11.705   5.948  39.560  1.00 55.17           H
ATOM   3380 HD23 LEU A 262      12.757   7.328  39.932  1.00 55.17           H
ATOM   3381  N   GLY A 263      15.020   8.769  35.672  1.00 37.42           N
ATOM   3382  CA  GLY A 263      16.119   8.423  34.768  1.00 40.53           C
ATOM   3383  C   GLY A 263      15.682   7.866  33.391  1.00 44.40           C
ATOM   3384  O   GLY A 263      16.533   7.343  32.668  1.00 40.51           O
ATOM   3385  H   GLY A 263      14.839   9.749  35.841  1.00 45.23           H
ATOM   3386  HA2 GLY A 263      16.718   9.318  34.601  1.00 48.97           H
ATOM   3387  HA3 GLY A 263      16.734   7.665  35.256  1.00 48.97           H
ATOM   3388  N   LEU A 264      14.398   8.009  33.005  1.00 46.14           N
ATOM   3389  CA  LEU A 264      13.862   7.563  31.717  1.00 43.49           C
ATOM   3390  C   LEU A 264      13.642   8.751  30.781  1.00 37.62           C
ATOM   3391  O   LEU A 264      12.930   9.704  31.082  1.00 46.16           O
ATOM   3392  CB  LEU A 264      12.581   6.737  31.947  1.00 47.59           C
ATOM   3393  CG  LEU A 264      11.977   6.088  30.685  1.00 48.86           C
ATOM   3394  CD1 LEU A 264      12.972   5.268  29.841  1.00 43.62           C
ATOM   3395  CD2 LEU A 264      10.820   5.175  31.122  1.00 43.85           C
ATOM   3396  H   LEU A 264      13.749   8.450  33.644  1.00 55.70           H
ATOM   3397  HA  LEU A 264      14.591   6.894  31.260  1.00 52.53           H
ATOM   3398  HB2 LEU A 264      12.823   5.946  32.659  1.00 57.44           H
ATOM   3399  HB3 LEU A 264      11.821   7.375  32.403  1.00 57.44           H
ATOM   3400  HG  LEU A 264      11.579   6.873  30.049  1.00 58.96           H
ATOM   3401 HD11 LEU A 264      12.440   4.813  29.006  1.00 52.68           H
ATOM   3402 HD12 LEU A 264      13.756   5.903  29.429  1.00 52.68           H
ATOM   3403 HD13 LEU A 264      13.426   4.487  30.451  1.00 52.68           H
ATOM   3404 HD21 LEU A 264      10.295   4.801  30.245  1.00 52.95           H
ATOM   3405 HD22 LEU A 264      11.202   4.326  31.690  1.00 52.95           H
ATOM   3406 HD23 LEU A 264      10.119   5.732  31.744  1.00 52.95           H
ATOM   3407  N   ARG A 265      14.264   8.661  29.612  1.00 38.39           N
ATOM   3408  CA  ARG A 265      14.166   9.617  28.536  1.00 33.48           C
ATOM   3409  C   ARG A 265      12.823   9.420  27.827  1.00 37.20           C
ATOM   3410  O   ARG A 265      12.692   8.542  26.972  1.00 36.08           O
ATOM   3411  CB  ARG A 265      15.379   9.358  27.639  1.00 32.65           C
ATOM   3412  CG  ARG A 265      15.366  10.243  26.385  1.00 38.61           C
ATOM   3413  CD  ARG A 265      16.796  10.343  25.826  1.00 43.77           C
ATOM   3414  NE  ARG A 265      16.895  11.155  24.595  1.00 49.54           N
ATOM   3415  CZ  ARG A 265      16.669  12.482  24.478  1.00 61.51           C
ATOM   3416  NH1 ARG A 265      16.653  13.044  23.267  1.00 57.97           N
ATOM   3417  NH2 ARG A 265      16.458  13.272  25.539  1.00 71.51           N1+
ATOM   3418  H   ARG A 265      14.863   7.861  29.452  1.00 46.40           H
ATOM   3419  HA  ARG A 265      14.222  10.626  28.946  1.00 40.51           H
ATOM   3420  HB2 ARG A 265      16.299   9.517  28.206  1.00 39.51           H
ATOM   3421  HB3 ARG A 265      15.349   8.316  27.328  1.00 39.51           H
ATOM   3422  HG2 ARG A 265      14.688   9.824  25.642  1.00 46.66           H
ATOM   3423  HG3 ARG A 265      15.021  11.240  26.655  1.00 46.66           H
ATOM   3424  HD2 ARG A 265      17.483  10.724  26.584  1.00 52.85           H
ATOM   3425  HD3 ARG A 265      17.113   9.328  25.575  1.00 52.85           H
ATOM   3426  HE  ARG A 265      17.007  10.632  23.737  1.00 59.78           H
ATOM   3427 HH11 ARG A 265      16.811  12.480  22.444  1.00 69.90           H
ATOM   3428 HH12 ARG A 265      16.482  14.033  23.172  1.00 69.90           H
ATOM   3429 HH21 ARG A 265      16.463  12.878  26.468  1.00 86.15           H
ATOM   3430 HH22 ARG A 265      16.292  14.258  25.412  1.00 86.15           H
ATOM   3431  N   VAL A 266      11.839  10.250  28.183  1.00 37.47           N
ATOM   3432  CA  VAL A 266      10.493  10.169  27.628  1.00 35.14           C
ATOM   3433  C   VAL A 266      10.217  11.362  26.747  1.00 32.24           C
ATOM   3434  O   VAL A 266      10.702  12.449  27.023  1.00 40.12           O
ATOM   3435  CB  VAL A 266       9.447  10.066  28.726  1.00 37.77           C
ATOM   3436  CG1 VAL A 266       8.047   9.827  28.119  1.00 39.21           C
ATOM   3437  CG2 VAL A 266       9.797   8.895  29.646  1.00 40.65           C
ATOM   3438  H   VAL A 266      12.003  10.922  28.918  1.00 45.29           H
ATOM   3439  HA  VAL A 266      10.400   9.270  27.027  1.00 42.50           H
ATOM   3440  HB  VAL A 266       9.461  10.997  29.293  1.00 45.66           H
ATOM   3441 HG11 VAL A 266       7.331   9.638  28.917  1.00 47.39           H
ATOM   3442 HG12 VAL A 266       7.701  10.699  27.573  1.00 47.39           H
ATOM   3443 HG13 VAL A 266       8.064   8.970  27.445  1.00 47.39           H
ATOM   3444 HG21 VAL A 266       8.987   8.729  30.355  1.00 49.11           H
ATOM   3445 HG22 VAL A 266       9.948   7.996  29.058  1.00 49.11           H
ATOM   3446 HG23 VAL A 266      10.698   9.109  30.212  1.00 49.11           H
ATOM   3447  N   ALA A 267       9.403  11.153  25.714  1.00 34.23           N
ATOM   3448  CA  ALA A 267       8.750  12.207  24.934  1.00 33.94           C
ATOM   3449  C   ALA A 267       7.317  11.778  24.665  1.00 40.17           C
ATOM   3450  O   ALA A 267       7.030  10.586  24.607  1.00 40.46           O
ATOM   3451  CB  ALA A 267       9.469  12.407  23.613  1.00 32.84           C
ATOM   3452  H   ALA A 267       9.072  10.210  25.557  1.00 41.41           H
ATOM   3453  HA  ALA A 267       8.746  13.154  25.480  1.00 41.06           H
ATOM   3454  HB1 ALA A 267       8.936  13.146  23.015  1.00 39.74           H
ATOM   3455  HB2 ALA A 267      10.482  12.764  23.801  1.00 39.74           H
ATOM   3456  HB3 ALA A 267       9.512  11.463  23.071  1.00 39.74           H
ATOM   3457  N   ALA A 268       6.404  12.740  24.548  1.00 44.46           N
ATOM   3458  CA  ALA A 268       5.006  12.452  24.326  1.00 41.08           C
ATOM   3459  C   ALA A 268       4.618  13.065  22.983  1.00 41.28           C
ATOM   3460  O   ALA A 268       5.117  14.122  22.604  1.00 41.16           O
ATOM   3461  CB  ALA A 268       4.194  12.934  25.539  1.00 35.75           C
ATOM   3462  H   ALA A 268       6.684  13.711  24.598  1.00 53.69           H
ATOM   3463  HA  ALA A 268       4.855  11.379  24.257  1.00 49.63           H
ATOM   3464  HB1 ALA A 268       3.135  12.743  25.370  1.00 43.23           H
ATOM   3465  HB2 ALA A 268       4.516  12.392  26.428  1.00 43.23           H
ATOM   3466  HB3 ALA A 268       4.347  13.993  25.709  1.00 43.23           H
ATOM   3467  N   ALA A 269       3.742  12.384  22.250  1.00 34.21           N
ATOM   3468  CA  ALA A 269       3.044  12.977  21.126  1.00 35.84           C
ATOM   3469  C   ALA A 269       1.598  13.188  21.553  1.00 39.73           C
ATOM   3470  O   ALA A 269       1.049  12.300  22.182  1.00 34.03           O
ATOM   3471  CB  ALA A 269       3.132  12.034  19.933  1.00 31.00           C
ATOM   3472  H   ALA A 269       3.390  11.502  22.600  1.00 41.39           H
ATOM   3473  HA  ALA A 269       3.488  13.929  20.846  1.00 43.34           H
ATOM   3474  HB1 ALA A 269       2.607  12.477  19.085  1.00 37.53           H
ATOM   3475  HB2 ALA A 269       4.178  11.873  19.672  1.00 37.53           H
ATOM   3476  HB3 ALA A 269       2.668  11.078  20.178  1.00 37.53           H
ATOM   3477  N   LEU A 270       0.997  14.328  21.205  1.00 32.55           N
ATOM   3478  CA  LEU A 270      -0.415  14.613  21.350  1.00 34.65           C
ATOM   3479  C   LEU A 270      -1.071  14.373  20.008  1.00 31.26           C
ATOM   3480  O   LEU A 270      -0.635  15.002  19.061  1.00 40.41           O
ATOM   3481  CB  LEU A 270      -0.603  16.074  21.796  1.00 43.18           C
ATOM   3482  CG  LEU A 270      -0.281  16.311  23.291  1.00 41.31           C
ATOM   3483  CD1 LEU A 270      -0.066  17.798  23.577  1.00 48.42           C
ATOM   3484  CD2 LEU A 270      -1.416  15.806  24.199  1.00 46.13           C
ATOM   3485  H   LEU A 270       1.539  15.011  20.696  1.00 39.39           H
ATOM   3486  HA  LEU A 270      -0.838  13.973  22.104  1.00 41.92           H
ATOM   3487  HB2 LEU A 270       0.063  16.694  21.192  1.00 52.15           H
ATOM   3488  HB3 LEU A 270      -1.621  16.399  21.590  1.00 52.15           H
ATOM   3489  HG  LEU A 270       0.635  15.782  23.555  1.00 49.91           H
ATOM   3490 HD11 LEU A 270       0.125  17.947  24.639  1.00 58.43           H
ATOM   3491 HD12 LEU A 270       0.798  18.154  23.014  1.00 58.43           H
ATOM   3492 HD13 LEU A 270      -0.947  18.364  23.274  1.00 58.43           H
ATOM   3493 HD21 LEU A 270      -1.118  15.900  25.242  1.00 55.69           H
ATOM   3494 HD22 LEU A 270      -2.327  16.379  24.021  1.00 55.69           H
ATOM   3495 HD23 LEU A 270      -1.623  14.756  23.996  1.00 55.69           H
ATOM   3496  N   THR A 271      -2.128  13.557  19.910  1.00 40.85           N
ATOM   3497  CA  THR A 271      -2.801  13.286  18.629  1.00 45.48           C
ATOM   3498  C   THR A 271      -4.320  13.289  18.766  1.00 47.60           C
ATOM   3499  O   THR A 271      -4.886  12.622  19.625  1.00 49.21           O
ATOM   3500  CB  THR A 271      -2.328  11.965  17.993  1.00 45.66           C
ATOM   3501  OG1 THR A 271      -2.807  10.834  18.688  1.00 50.16           O
ATOM   3502  CG2 THR A 271      -0.800  11.864  17.929  1.00 36.97           C
ATOM   3503  H   THR A 271      -2.444  13.054  20.729  1.00 49.36           H
ATOM   3504  HA  THR A 271      -2.551  14.085  17.936  1.00 54.90           H
ATOM   3505  HB  THR A 271      -2.710  11.918  16.973  1.00 55.13           H
ATOM   3506  HG1 THR A 271      -2.189  10.639  19.400  1.00 60.53           H
ATOM   3507 HG21 THR A 271      -0.526  10.936  17.436  1.00 44.70           H
ATOM   3508 HG22 THR A 271      -0.393  12.698  17.362  1.00 44.70           H
ATOM   3509 HG23 THR A 271      -0.363  11.844  18.930  1.00 44.70           H
ATOM   3510  N   ALA A 272      -5.000  14.038  17.897  1.00 65.45           N
ATOM   3511  CA  ALA A 272      -6.458  14.163  17.935  1.00 53.57           C
ATOM   3512  C   ALA A 272      -7.085  12.948  17.245  1.00 51.55           C
ATOM   3513  O   ALA A 272      -6.898  12.705  16.044  1.00 61.26           O
ATOM   3514  CB  ALA A 272      -6.916  15.522  17.377  1.00 54.91           C
ATOM   3515  H   ALA A 272      -4.496  14.531  17.175  1.00 78.87           H
ATOM   3516  HA  ALA A 272      -6.759  14.165  18.982  1.00 64.62           H
ATOM   3517  HB1 ALA A 272      -7.990  15.634  17.529  1.00 66.23           H
ATOM   3518  HB2 ALA A 272      -6.405  16.330  17.902  1.00 66.23           H
ATOM   3519  HB3 ALA A 272      -6.695  15.590  16.312  1.00 66.23           H
ATOM   3520  N   MET A 273      -7.796  12.176  18.073  1.00 56.39           N
ATOM   3521  CA  MET A 273      -8.378  10.866  17.787  1.00 64.89           C
ATOM   3522  C   MET A 273      -9.836  10.815  18.289  1.00 60.75           C
ATOM   3523  O   MET A 273     -10.199   9.982  19.125  1.00 58.90           O
ATOM   3524  CB  MET A 273      -7.553   9.764  18.467  1.00 63.90           C
ATOM   3525  CG  MET A 273      -6.099   9.694  18.007  0.00 55.12           C
ATOM   3526  SD  MET A 273      -5.702   9.129  16.322  1.00 62.47           S
ATOM   3527  CE  MET A 273      -7.100   8.084  15.828  0.75 35.96           C
ATOM   3528  H   MET A 273      -7.899  12.500  19.026  1.00 68.00           H
ATOM   3529  HA  MET A 273      -8.377  10.703  16.708  1.00 78.20           H
ATOM   3530  HB2 MET A 273      -7.571   9.947  19.541  1.00 77.01           H
ATOM   3531  HB3 MET A 273      -8.019   8.792  18.299  1.00 77.01           H
ATOM   3532  HG2 MET A 273      -5.656  10.681  18.123  1.00 66.47           H
ATOM   3533  HG3 MET A 273      -5.592   9.053  18.712  1.00 66.47           H
ATOM   3534  HE1 MET A 273      -6.865   7.595  14.883  0.00 43.48           H
ATOM   3535  HE2 MET A 273      -7.301   7.333  16.594  1.00 43.48           H
ATOM   3536  HE3 MET A 273      -7.975   8.709  15.667  1.00 43.48           H
ATOM   3537  N   ASP A 274     -10.675  11.683  17.707  1.00 56.71           N
ATOM   3538  CA  ASP A 274     -12.133  11.633  17.800  1.00 52.97           C
ATOM   3539  C   ASP A 274     -12.782  10.673  16.786  1.00 44.14           C
ATOM   3540  O   ASP A 274     -13.987  10.421  16.840  1.00 42.92           O
ATOM   3541  CB  ASP A 274     -12.743  13.048  17.746  1.00 58.87           C
ATOM   3542  CG  ASP A 274     -12.283  13.960  16.623  1.00 54.47           C
ATOM   3543  OD1 ASP A 274     -12.797  15.095  16.594  1.00 63.17           O
ATOM   3544  OD2 ASP A 274     -11.446  13.535  15.800  1.00 62.51           O1-
ATOM   3545  H   ASP A 274     -10.294  12.394  17.098  1.00 68.39           H
ATOM   3546  HA  ASP A 274     -12.376  11.243  18.789  1.00 63.90           H
ATOM   3547  HB2 ASP A 274     -13.827  12.994  17.706  1.00 70.97           H
ATOM   3548  HB3 ASP A 274     -12.554  13.569  18.686  1.00 70.97           H
ATOM   3549  N   LYS A 275     -11.984  10.141  15.855  1.00 54.58           N
ATOM   3550  CA  LYS A 275     -12.378   9.107  14.891  1.00 57.80           C
ATOM   3551  C   LYS A 275     -11.502   7.867  15.126  1.00 40.64           C
ATOM   3552  O   LYS A 275     -10.411   8.000  15.686  1.00 49.40           O
ATOM   3553  CB  LYS A 275     -12.332   9.650  13.429  1.00 48.93           C
ATOM   3554  CG  LYS A 275     -10.922   9.886  12.856  1.00 48.65           C
ATOM   3555  CD  LYS A 275     -10.743  11.239  12.128  1.00 60.48           C
ATOM   3556  CE  LYS A 275     -10.660  12.492  13.038  1.00 53.06           C
ATOM   3557  NZ  LYS A 275      -9.503  12.499  13.971  1.00 41.32           N1+
ATOM   3558  H   LYS A 275     -11.004  10.378  15.885  1.00 65.83           H
ATOM   3559  HA  LYS A 275     -13.410   8.830  15.099  1.00 69.69           H
ATOM   3560  HB2 LYS A 275     -12.816   8.912  12.788  1.00 59.05           H
ATOM   3561  HB3 LYS A 275     -12.927  10.563  13.360  1.00 59.05           H
ATOM   3562  HG2 LYS A 275     -10.191   9.843  13.665  1.00 58.71           H
ATOM   3563  HG3 LYS A 275     -10.685   9.071  12.170  1.00 58.71           H
ATOM   3564  HD2 LYS A 275      -9.843  11.187  11.513  1.00 72.90           H
ATOM   3565  HD3 LYS A 275     -11.586  11.376  11.449  1.00 72.90           H
ATOM   3566  HE2 LYS A 275     -10.554  13.353  12.375  1.00 64.00           H
ATOM   3567  HE3 LYS A 275     -11.590  12.616  13.594  1.00 64.00           H
ATOM   3568  HZ1 LYS A 275      -9.798  12.933  14.837  1.00 49.92           H
ATOM   3569  HZ2 LYS A 275      -9.189  11.557  14.154  1.00 49.92           H
ATOM   3570  HZ3 LYS A 275      -8.742  13.034  13.581  1.00 49.92           H
ATOM   3571  N   PRO A 276     -11.935   6.670  14.703  1.00 33.18           N
ATOM   3572  CA  PRO A 276     -11.108   5.496  14.841  1.00 36.05           C
ATOM   3573  C   PRO A 276      -9.964   5.551  13.834  1.00 31.61           C
ATOM   3574  O   PRO A 276     -10.127   6.121  12.754  1.00 26.25           O
ATOM   3575  CB  PRO A 276     -12.038   4.320  14.505  1.00 32.74           C
ATOM   3576  CG  PRO A 276     -13.453   4.884  14.586  1.00 31.97           C
ATOM   3577  CD  PRO A 276     -13.228   6.320  14.140  1.00 30.02           C
ATOM   3578  HA  PRO A 276     -10.796   5.372  15.876  1.00 43.59           H
ATOM   3579  HB2 PRO A 276     -11.865   4.050  13.461  1.00 39.62           H
ATOM   3580  HB3 PRO A 276     -11.894   3.441  15.134  1.00 39.62           H
ATOM   3581  HG2 PRO A 276     -14.132   4.383  13.894  1.00 38.69           H
ATOM   3582  HG3 PRO A 276     -13.830   4.818  15.609  1.00 38.69           H
ATOM   3583  HD2 PRO A 276     -13.194   6.387  13.051  1.00 36.36           H
ATOM   3584  HD3 PRO A 276     -14.035   6.911  14.568  1.00 36.36           H
ATOM   3585  N   LEU A 277      -8.838   4.928  14.212  1.00 28.03           N
ATOM   3586  CA  LEU A 277      -7.676   4.809  13.355  1.00 31.27           C
ATOM   3587  C   LEU A 277      -7.872   3.623  12.440  1.00 32.23           C
ATOM   3588  O   LEU A 277      -8.150   2.510  12.894  1.00 34.46           O
ATOM   3589  CB  LEU A 277      -6.428   4.666  14.217  1.00 25.88           C
ATOM   3590  CG  LEU A 277      -5.101   4.757  13.480  1.00 22.99           C
ATOM   3591  CD1 LEU A 277      -4.767   6.170  12.991  1.00 32.94           C
ATOM   3592  CD2 LEU A 277      -4.002   4.334  14.448  1.00 22.13           C
ATOM   3593  H   LEU A 277      -8.799   4.490  15.123  1.00 33.97           H
ATOM   3594  HA  LEU A 277      -7.584   5.718  12.760  1.00 37.86           H
ATOM   3595  HB2 LEU A 277      -6.437   5.416  15.003  1.00 31.39           H
ATOM   3596  HB3 LEU A 277      -6.484   3.696  14.697  1.00 31.39           H
ATOM   3597  HG  LEU A 277      -5.114   4.073  12.632  1.00 27.92           H
ATOM   3598 HD11 LEU A 277      -3.797   6.182  12.497  1.00 39.87           H
ATOM   3599 HD12 LEU A 277      -5.517   6.508  12.282  1.00 39.87           H
ATOM   3600 HD13 LEU A 277      -4.744   6.857  13.837  1.00 39.87           H
ATOM   3601 HD21 LEU A 277      -3.029   4.439  13.972  1.00 26.89           H
ATOM   3602 HD22 LEU A 277      -4.033   4.952  15.345  1.00 26.89           H
ATOM   3603 HD23 LEU A 277      -4.142   3.289  14.725  1.00 26.89           H
ATOM   3604  N   GLY A 278      -7.705   3.885  11.145  1.00 27.52           N
ATOM   3605  CA  GLY A 278      -7.916   2.925  10.105  1.00 21.72           C
ATOM   3606  C   GLY A 278      -9.385   2.578   9.986  1.00 26.12           C
ATOM   3607  O   GLY A 278     -10.266   3.403  10.211  1.00 31.43           O
ATOM   3608  H   GLY A 278      -7.525   4.838  10.859  1.00 33.35           H
ATOM   3609  HA2 GLY A 278      -7.575   3.339   9.159  1.00 26.39           H
ATOM   3610  HA3 GLY A 278      -7.355   2.025  10.350  1.00 26.39           H
ATOM   3611  N   ARG A 279      -9.642   1.326   9.625  1.00 27.32           N
ATOM   3612  CA  ARG A 279     -10.964   0.872   9.269  1.00 28.13           C
ATOM   3613  C   ARG A 279     -11.495  -0.181  10.219  1.00 29.94           C
ATOM   3614  O   ARG A 279     -12.668  -0.490  10.130  1.00 36.63           O
ATOM   3615  CB  ARG A 279     -10.953   0.405   7.813  1.00 29.50           C
ATOM   3616  CG  ARG A 279     -10.777   1.603   6.862  1.00 33.42           C
ATOM   3617  CD  ARG A 279     -10.740   1.136   5.407  1.00 44.17           C
ATOM   3618  NE  ARG A 279     -11.620   1.982   4.589  1.00 59.93           N
ATOM   3619  CZ  ARG A 279     -12.631   1.565   3.812  1.00 70.96           C
ATOM   3620  NH1 ARG A 279     -13.316   2.485   3.122  1.00 65.92           N
ATOM   3621  NH2 ARG A 279     -12.961   0.267   3.715  1.00 65.19           N1+
ATOM   3622  H   ARG A 279      -8.874   0.677   9.505  1.00 33.12           H
ATOM   3623  HA  ARG A 279     -11.664   1.705   9.336  1.00 34.09           H
ATOM   3624  HB2 ARG A 279     -10.176  -0.338   7.649  1.00 35.73           H
ATOM   3625  HB3 ARG A 279     -11.917  -0.057   7.595  1.00 35.73           H
ATOM   3626  HG2 ARG A 279     -11.593   2.313   7.015  1.00 40.44           H
ATOM   3627  HG3 ARG A 279      -9.838   2.111   7.075  1.00 40.44           H
ATOM   3628  HD2 ARG A 279      -9.720   1.229   5.032  1.00 53.33           H
ATOM   3629  HD3 ARG A 279     -11.029   0.086   5.339  1.00 53.33           H
ATOM   3630  HE  ARG A 279     -11.441   2.979   4.611  1.00 72.25           H
ATOM   3631 HH11 ARG A 279     -13.052   3.460   3.212  1.00 79.44           H
ATOM   3632 HH12 ARG A 279     -14.092   2.226   2.535  1.00 79.44           H
ATOM   3633 HH21 ARG A 279     -12.446  -0.415   4.251  1.00 78.56           H
ATOM   3634 HH22 ARG A 279     -13.727  -0.017   3.126  1.00 78.56           H
ATOM   3635  N   CYS A 280     -10.667  -0.774  11.076  1.00 32.57           N
ATOM   3636  CA  CYS A 280     -11.016  -1.977  11.835  1.00 29.64           C
ATOM   3637  C   CYS A 280     -11.000  -1.663  13.324  1.00 29.77           C
ATOM   3638  O   CYS A 280     -10.112  -0.945  13.764  1.00 28.24           O
ATOM   3639  CB  CYS A 280     -10.025  -3.101  11.487  1.00 27.71           C
ATOM   3640  SG  CYS A 280     -10.424  -3.749   9.821  1.00 49.94           S
ATOM   3641  H   CYS A 280      -9.708  -0.462  11.105  1.00 39.42           H
ATOM   3642  HA  CYS A 280     -12.013  -2.331  11.563  1.00 35.90           H
ATOM   3643  HB2 CYS A 280      -9.002  -2.722  11.497  1.00 33.59           H
ATOM   3644  HB3 CYS A 280     -10.102  -3.893  12.227  1.00 33.59           H
ATOM   3645  HG  CYS A 280      -9.707  -4.874   9.922  1.00 60.26           H
ATOM   3646  N   VAL A 281     -11.945  -2.212  14.113  1.00 29.94           N
ATOM   3647  CA  VAL A 281     -11.999  -2.085  15.578  1.00 20.27           C
ATOM   3648  C   VAL A 281     -12.400  -3.452  16.098  1.00 28.64           C
ATOM   3649  O   VAL A 281     -13.435  -3.974  15.706  1.00 28.13           O
ATOM   3650  CB  VAL A 281     -12.996  -0.997  16.027  1.00 28.62           C
ATOM   3651  CG1 VAL A 281     -13.170  -0.907  17.547  1.00 21.81           C
ATOM   3652  CG2 VAL A 281     -12.564   0.415  15.589  1.00 29.23           C
ATOM   3653  H   VAL A 281     -12.670  -2.770  13.679  1.00 36.26           H
ATOM   3654  HA  VAL A 281     -11.020  -1.829  15.967  1.00 24.65           H
ATOM   3655  HB  VAL A 281     -13.971  -1.218  15.590  1.00 34.67           H
ATOM   3656 HG11 VAL A 281     -13.895  -0.126  17.787  1.00 26.50           H
ATOM   3657 HG12 VAL A 281     -13.537  -1.851  17.947  1.00 26.50           H
ATOM   3658 HG13 VAL A 281     -12.219  -0.664  18.022  1.00 26.50           H
ATOM   3659 HG21 VAL A 281     -13.297   1.155  15.919  1.00 35.41           H
ATOM   3660 HG22 VAL A 281     -11.597   0.661  16.024  1.00 35.41           H
ATOM   3661 HG23 VAL A 281     -12.495   0.468  14.504  1.00 35.41           H
ATOM   3662  N   GLY A 282     -11.599  -4.052  16.970  1.00 27.92           N
ATOM   3663  CA  GLY A 282     -11.768  -5.445  17.356  1.00 30.17           C
ATOM   3664  C   GLY A 282     -10.436  -6.002  17.794  1.00 32.22           C
ATOM   3665  O   GLY A 282      -9.535  -5.277  18.231  1.00 42.72           O
ATOM   3666  H   GLY A 282     -10.741  -3.592  17.247  1.00 33.84           H
ATOM   3667  HA2 GLY A 282     -12.479  -5.535  18.177  1.00 36.53           H
ATOM   3668  HA3 GLY A 282     -12.137  -6.018  16.505  1.00 36.53           H
ATOM   3669  N   HIS A 283     -10.330  -7.311  17.682  1.00 27.47           N
ATOM   3670  CA  HIS A 283      -9.176  -8.052  18.158  1.00 30.12           C
ATOM   3671  C   HIS A 283      -8.589  -8.734  16.947  1.00 23.80           C
ATOM   3672  O   HIS A 283      -7.578  -8.266  16.445  1.00 34.01           O
ATOM   3673  CB  HIS A 283      -9.552  -8.922  19.379  1.00 37.58           C
ATOM   3674  CG  HIS A 283      -9.947  -8.070  20.590  1.00 44.54           C
ATOM   3675  ND1 HIS A 283      -9.300  -6.890  20.990  1.00 48.25           N
ATOM   3676  CD2 HIS A 283     -10.898  -8.353  21.530  1.00 36.77           C
ATOM   3677  CE1 HIS A 283      -9.954  -6.430  22.055  1.00 29.34           C
ATOM   3678  NE2 HIS A 283     -10.907  -7.299  22.411  1.00 40.14           N
ATOM   3679  H   HIS A 283     -11.094  -7.836  17.283  1.00 33.30           H
ATOM   3680  HA  HIS A 283      -8.408  -7.366  18.499  1.00 36.48           H
ATOM   3681  HB2 HIS A 283      -8.700  -9.547  19.650  1.00 45.43           H
ATOM   3682  HB3 HIS A 283     -10.378  -9.578  19.117  1.00 45.43           H
ATOM   3683  HD2 HIS A 283     -11.545  -9.214  21.560  1.00 44.45           H
ATOM   3684  HE1 HIS A 283      -9.917  -5.408  22.398  1.00 35.55           H
ATOM   3685  HE2 HIS A 283     -11.626  -7.114  23.097  1.00 48.51           H
ATOM   3686  N   ALA A 284      -9.308  -9.678  16.355  1.00 30.84           N
ATOM   3687  CA  ALA A 284      -8.926 -10.307  15.100  1.00 29.19           C
ATOM   3688  C   ALA A 284      -8.913  -9.306  13.943  1.00 35.00           C
ATOM   3689  O   ALA A 284      -8.035  -9.425  13.079  1.00 34.85           O
ATOM   3690  CB  ALA A 284      -9.864 -11.482  14.797  1.00 30.11           C
ATOM   3691  H   ALA A 284     -10.197  -9.939  16.757  1.00 37.34           H
ATOM   3692  HA  ALA A 284      -7.917 -10.712  15.210  1.00 35.36           H
ATOM   3693  HB1 ALA A 284      -9.562 -11.949  13.859  1.00 36.46           H
ATOM   3694  HB2 ALA A 284      -9.799 -12.225  15.591  1.00 36.46           H
ATOM   3695  HB3 ALA A 284     -10.896 -11.137  14.711  1.00 36.46           H
ATOM   3696  N   LEU A 285      -9.849  -8.332  13.912  1.00 26.40           N
ATOM   3697  CA  LEU A 285      -9.911  -7.380  12.795  1.00 25.85           C
ATOM   3698  C   LEU A 285      -8.718  -6.412  12.754  1.00 25.63           C
ATOM   3699  O   LEU A 285      -8.308  -5.949  11.690  1.00 28.25           O
ATOM   3700  CB  LEU A 285     -11.194  -6.581  12.822  1.00 22.99           C
ATOM   3701  CG  LEU A 285     -12.499  -7.364  12.571  1.00 30.18           C
ATOM   3702  CD1 LEU A 285     -13.638  -6.322  12.587  1.00 31.57           C
ATOM   3703  CD2 LEU A 285     -12.525  -8.118  11.222  1.00 28.23           C
ATOM   3704  H   LEU A 285     -10.534  -8.269  14.652  1.00 32.01           H
ATOM   3705  HA  LEU A 285      -9.893  -7.959  11.872  1.00 31.35           H
ATOM   3706  HB2 LEU A 285     -11.259  -6.075  13.788  1.00 27.92           H
ATOM   3707  HB3 LEU A 285     -11.122  -5.815  12.051  1.00 27.92           H
ATOM   3708  HG  LEU A 285     -12.662  -8.076  13.383  1.00 36.55           H
ATOM   3709 HD11 LEU A 285     -14.600  -6.829  12.512  1.00 38.22           H
ATOM   3710 HD12 LEU A 285     -13.616  -5.751  13.516  1.00 38.22           H
ATOM   3711 HD13 LEU A 285     -13.530  -5.632  11.748  1.00 38.22           H
ATOM   3712 HD21 LEU A 285     -13.502  -8.583  11.080  1.00 34.21           H
ATOM   3713 HD22 LEU A 285     -12.344  -7.426  10.398  1.00 34.21           H
ATOM   3714 HD23 LEU A 285     -11.772  -8.906  11.214  1.00 34.21           H
ATOM   3715  N   GLU A 286      -8.184  -6.073  13.920  1.00 24.11           N
ATOM   3716  CA  GLU A 286      -7.037  -5.214  14.069  1.00 27.36           C
ATOM   3717  C   GLU A 286      -5.706  -5.939  13.818  1.00 27.20           C
ATOM   3718  O   GLU A 286      -4.794  -5.341  13.262  1.00 30.53           O
ATOM   3719  CB  GLU A 286      -7.066  -4.609  15.467  1.00 26.26           C
ATOM   3720  CG  GLU A 286      -8.229  -3.607  15.572  1.00 33.30           C
ATOM   3721  CD  GLU A 286      -8.125  -2.731  16.806  1.00 26.98           C
ATOM   3722  OE1 GLU A 286      -6.993  -2.380  17.188  1.00 34.16           O
ATOM   3723  OE2 GLU A 286      -9.179  -2.393  17.363  1.00 29.29           O1-
ATOM   3724  H   GLU A 286      -8.530  -6.521  14.754  1.00 29.27           H
ATOM   3725  HA  GLU A 286      -7.121  -4.406  13.343  1.00 33.16           H
ATOM   3726  HB2 GLU A 286      -7.188  -5.397  16.211  1.00 31.84           H
ATOM   3727  HB3 GLU A 286      -6.114  -4.111  15.652  1.00 31.84           H
ATOM   3728  HG2 GLU A 286      -8.181  -2.936  14.714  1.00 40.29           H
ATOM   3729  HG3 GLU A 286      -9.197  -4.109  15.545  1.00 40.29           H
ATOM   3730  N   VAL A 287      -5.575  -7.217  14.180  1.00 27.54           N
ATOM   3731  CA  VAL A 287      -4.445  -8.029  13.719  1.00 25.66           C
ATOM   3732  C   VAL A 287      -4.414  -8.054  12.188  1.00 26.91           C
ATOM   3733  O   VAL A 287      -3.357  -7.810  11.607  1.00 28.46           O
ATOM   3734  CB  VAL A 287      -4.493  -9.432  14.331  1.00 30.67           C
ATOM   3735  CG1 VAL A 287      -3.354 -10.280  13.730  1.00 21.55           C
ATOM   3736  CG2 VAL A 287      -4.341  -9.385  15.872  1.00 28.19           C
ATOM   3737  H   VAL A 287      -6.342  -7.688  14.642  1.00 33.38           H
ATOM   3738  HA  VAL A 287      -3.527  -7.554  14.065  1.00 31.12           H
ATOM   3739  HB  VAL A 287      -5.453  -9.897  14.090  1.00 37.14           H
ATOM   3740 HG11 VAL A 287      -3.346 -11.261  14.203  1.00 26.20           H
ATOM   3741 HG12 VAL A 287      -3.512 -10.430  12.662  1.00 26.20           H
ATOM   3742 HG13 VAL A 287      -2.390  -9.798  13.900  1.00 26.20           H
ATOM   3743 HG21 VAL A 287      -4.364 -10.401  16.270  1.00 34.16           H
ATOM   3744 HG22 VAL A 287      -3.396  -8.916  16.148  1.00 34.16           H
ATOM   3745 HG23 VAL A 287      -5.151  -8.818  16.324  1.00 34.16           H
ATOM   3746  N   GLU A 288      -5.560  -8.291  11.536  1.00 29.78           N
ATOM   3747  CA  GLU A 288      -5.657  -8.338  10.075  1.00 28.69           C
ATOM   3748  C   GLU A 288      -5.180  -7.033   9.439  1.00 30.54           C
ATOM   3749  O   GLU A 288      -4.410  -7.033   8.471  1.00 31.44           O
ATOM   3750  CB  GLU A 288      -7.095  -8.722   9.684  1.00 25.04           C
ATOM   3751  CG  GLU A 288      -7.280 -10.247   9.809  1.00 33.28           C
ATOM   3752  CD  GLU A 288      -8.657 -10.728  10.269  1.00 28.60           C
ATOM   3753  OE1 GLU A 288      -8.727 -11.796  10.924  1.00 30.45           O
ATOM   3754  OE2 GLU A 288      -9.630 -10.041   9.907  1.00 32.79           O1-
ATOM   3755  H   GLU A 288      -6.401  -8.484  12.064  1.00 36.07           H
ATOM   3756  HA  GLU A 288      -4.990  -9.123   9.715  1.00 34.77           H
ATOM   3757  HB2 GLU A 288      -7.798  -8.207  10.337  1.00 30.38           H
ATOM   3758  HB3 GLU A 288      -7.283  -8.424   8.653  1.00 30.38           H
ATOM   3759  HG2 GLU A 288      -7.118 -10.661   8.811  1.00 40.27           H
ATOM   3760  HG3 GLU A 288      -6.515 -10.686  10.447  1.00 40.27           H
ATOM   3761  N   GLU A 289      -5.616  -5.902   9.985  1.00 28.45           N
ATOM   3762  CA  GLU A 289      -5.240  -4.610   9.434  1.00 28.03           C
ATOM   3763  C   GLU A 289      -3.774  -4.290   9.730  1.00 25.53           C
ATOM   3764  O   GLU A 289      -3.100  -3.693   8.903  1.00 22.52           O
ATOM   3765  CB  GLU A 289      -6.182  -3.525   9.968  1.00 24.42           C
ATOM   3766  CG  GLU A 289      -5.918  -2.207   9.228  1.00 18.93           C
ATOM   3767  CD  GLU A 289      -7.113  -1.280   9.400  1.00 28.82           C
ATOM   3768  OE1 GLU A 289      -8.042  -1.360   8.570  1.00 41.30           O
ATOM   3769  OE2 GLU A 289      -7.094  -0.487  10.358  1.00 28.82           O1-
ATOM   3770  H   GLU A 289      -6.259  -5.935  10.764  1.00 34.47           H
ATOM   3771  HA  GLU A 289      -5.367  -4.659   8.351  1.00 33.96           H
ATOM   3772  HB2 GLU A 289      -7.217  -3.835   9.835  1.00 29.64           H
ATOM   3773  HB3 GLU A 289      -6.009  -3.388  11.035  1.00 29.64           H
ATOM   3774  HG2 GLU A 289      -5.028  -1.754   9.658  1.00 23.05           H
ATOM   3775  HG3 GLU A 289      -5.782  -2.432   8.170  1.00 23.05           H
ATOM   3776  N   ALA A 290      -3.266  -4.656  10.914  1.00 22.06           N
ATOM   3777  CA  ALA A 290      -1.862  -4.457  11.221  1.00 24.38           C
ATOM   3778  C   ALA A 290      -1.000  -5.230  10.239  1.00 24.91           C
ATOM   3779  O   ALA A 290       0.021  -4.689   9.855  1.00 25.06           O
ATOM   3780  CB  ALA A 290      -1.513  -4.896  12.626  1.00 23.77           C
ATOM   3781  H   ALA A 290      -3.837  -5.177  11.566  1.00 26.81           H
ATOM   3782  HA  ALA A 290      -1.641  -3.392  11.132  1.00 29.59           H
ATOM   3783  HB1 ALA A 290      -0.445  -4.757  12.791  1.00 28.85           H
ATOM   3784  HB2 ALA A 290      -2.077  -4.297  13.342  1.00 28.85           H
ATOM   3785  HB3 ALA A 290      -1.764  -5.951  12.753  1.00 28.85           H
ATOM   3786  N   LEU A 291      -1.416  -6.439   9.820  1.00 22.23           N
ATOM   3787  CA  LEU A 291      -0.719  -7.205   8.796  1.00 22.47           C
ATOM   3788  C   LEU A 291      -0.793  -6.528   7.438  1.00 30.01           C
ATOM   3789  O   LEU A 291       0.119  -6.698   6.638  1.00 29.33           O
ATOM   3790  CB  LEU A 291      -1.294  -8.614   8.720  1.00 20.87           C
ATOM   3791  CG  LEU A 291      -0.949  -9.497   9.935  1.00 22.03           C
ATOM   3792  CD1 LEU A 291      -1.874 -10.698   9.921  1.00 24.24           C
ATOM   3793  CD2 LEU A 291       0.480  -9.998   9.867  1.00 27.85           C
ATOM   3794  H   LEU A 291      -2.292  -6.806  10.167  1.00 27.01           H
ATOM   3795  HA  LEU A 291       0.331  -7.284   9.063  1.00 27.30           H
ATOM   3796  HB2 LEU A 291      -2.377  -8.529   8.636  1.00 25.37           H
ATOM   3797  HB3 LEU A 291      -0.933  -9.106   7.822  1.00 25.37           H
ATOM   3798  HG  LEU A 291      -1.071  -8.933  10.863  1.00 26.77           H
ATOM   3799 HD11 LEU A 291      -1.718 -11.293  10.822  1.00 29.42           H
ATOM   3800 HD12 LEU A 291      -2.913 -10.366   9.913  1.00 29.42           H
ATOM   3801 HD13 LEU A 291      -1.666 -11.304   9.039  1.00 29.42           H
ATOM   3802 HD21 LEU A 291       0.621 -10.844  10.535  1.00 33.75           H
ATOM   3803 HD22 LEU A 291       0.710 -10.337   8.856  1.00 33.75           H
ATOM   3804 HD23 LEU A 291       1.162  -9.198  10.144  1.00 33.75           H
ATOM   3805  N   LEU A 292      -1.881  -5.803   7.160  1.00 29.13           N
ATOM   3806  CA  LEU A 292      -2.145  -5.127   5.884  1.00 27.93           C
ATOM   3807  C   LEU A 292      -1.166  -3.945   5.761  1.00 29.56           C
ATOM   3808  O   LEU A 292      -0.450  -3.834   4.774  1.00 29.75           O
ATOM   3809  CB  LEU A 292      -3.625  -4.696   5.914  1.00 31.89           C
ATOM   3810  CG  LEU A 292      -4.310  -4.377   4.589  1.00 38.84           C
ATOM   3811  CD1 LEU A 292      -4.258  -5.604   3.690  1.00 27.33           C
ATOM   3812  CD2 LEU A 292      -5.788  -3.996   4.882  1.00 34.62           C
ATOM   3813  H   LEU A 292      -2.560  -5.679   7.899  1.00 35.29           H
ATOM   3814  HA  LEU A 292      -1.966  -5.834   5.075  1.00 33.85           H
ATOM   3815  HB2 LEU A 292      -4.209  -5.476   6.404  1.00 38.60           H
ATOM   3816  HB3 LEU A 292      -3.707  -3.801   6.524  1.00 38.60           H
ATOM   3817  HG  LEU A 292      -3.789  -3.548   4.109  1.00 46.94           H
ATOM   3818 HD11 LEU A 292      -4.931  -5.470   2.844  1.00 33.13           H
ATOM   3819 HD12 LEU A 292      -3.249  -5.728   3.299  1.00 33.13           H
ATOM   3820 HD13 LEU A 292      -4.557  -6.493   4.248  1.00 33.13           H
ATOM   3821 HD21 LEU A 292      -6.316  -3.784   3.951  1.00 41.88           H
ATOM   3822 HD22 LEU A 292      -6.293  -4.811   5.405  1.00 41.88           H
ATOM   3823 HD23 LEU A 292      -5.830  -3.102   5.506  1.00 41.88           H
ATOM   3824  N   CYS A 293      -1.045  -3.122   6.812  1.00 32.07           N
ATOM   3825  CA  CYS A 293       0.038  -2.152   7.030  1.00 28.26           C
ATOM   3826  C   CYS A 293       1.435  -2.772   6.857  1.00 27.24           C
ATOM   3827  O   CYS A 293       2.303  -2.141   6.262  1.00 27.91           O
ATOM   3828  CB  CYS A 293      -0.129  -1.532   8.437  1.00 25.58           C
ATOM   3829  SG  CYS A 293       1.051  -0.178   8.755  1.00 25.85           S
ATOM   3830  H   CYS A 293      -1.668  -3.276   7.592  1.00 38.81           H
ATOM   3831  HA  CYS A 293      -0.069  -1.353   6.304  1.00 34.24           H
ATOM   3832  HB2 CYS A 293      -1.139  -1.140   8.549  1.00 31.02           H
ATOM   3833  HB3 CYS A 293       0.025  -2.302   9.189  1.00 31.02           H
ATOM   3834  HG  CYS A 293       2.129  -0.815   8.304  1.00 31.36           H
ATOM   3835  N   MET A 294       1.690  -3.974   7.393  1.00 27.19           N
ATOM   3836  CA  MET A 294       3.016  -4.610   7.297  1.00 24.07           C
ATOM   3837  C   MET A 294       3.301  -5.238   5.905  1.00 27.88           C
ATOM   3838  O   MET A 294       4.427  -5.669   5.628  1.00 25.66           O
ATOM   3839  CB  MET A 294       3.182  -5.638   8.432  1.00 27.22           C
ATOM   3840  CG  MET A 294       3.519  -4.962   9.767  1.00 30.68           C
ATOM   3841  SD  MET A 294       3.893  -6.125  11.112  1.00 31.76           S
ATOM   3842  CE  MET A 294       2.230  -6.741  11.435  1.00 23.68           C
ATOM   3843  H   MET A 294       0.949  -4.476   7.865  1.00 32.96           H
ATOM   3844  HA  MET A 294       3.765  -3.834   7.463  1.00 29.22           H
ATOM   3845  HB2 MET A 294       2.261  -6.211   8.538  1.00 32.99           H
ATOM   3846  HB3 MET A 294       3.983  -6.333   8.188  1.00 32.99           H
ATOM   3847  HG2 MET A 294       4.375  -4.298   9.632  1.00 37.15           H
ATOM   3848  HG3 MET A 294       2.667  -4.346  10.060  1.00 37.15           H
ATOM   3849  HE1 MET A 294       2.263  -7.469  12.246  1.00 28.75           H
ATOM   3850  HE2 MET A 294       1.576  -5.916  11.715  1.00 28.75           H
ATOM   3851  HE3 MET A 294       1.846  -7.212  10.539  1.00 28.75           H
ATOM   3852  N   ASP A 295       2.283  -5.284   5.031  1.00 26.57           N
ATOM   3853  CA  ASP A 295       2.399  -5.580   3.619  1.00 22.21           C
ATOM   3854  C   ASP A 295       2.731  -4.311   2.789  1.00 23.50           C
ATOM   3855  O   ASP A 295       2.883  -4.394   1.563  1.00 31.92           O
ATOM   3856  CB  ASP A 295       1.105  -6.230   3.107  1.00 21.02           C
ATOM   3857  CG  ASP A 295       0.655  -7.598   3.660  1.00 30.45           C
ATOM   3858  OD1 ASP A 295       1.464  -8.353   4.248  1.00 19.88           O
ATOM   3859  OD2 ASP A 295      -0.537  -7.913   3.411  1.00 25.53           O1-
ATOM   3860  H   ASP A 295       1.371  -4.982   5.344  1.00 32.22           H
ATOM   3861  HA  ASP A 295       3.207  -6.300   3.492  1.00 26.98           H
ATOM   3862  HB2 ASP A 295       0.271  -5.537   3.176  1.00 25.56           H
ATOM   3863  HB3 ASP A 295       1.211  -6.375   2.031  1.00 25.56           H
ATOM   3864  N   GLY A 296       2.788  -3.128   3.427  1.00 26.52           N
ATOM   3865  CA  GLY A 296       2.953  -1.838   2.761  1.00 22.18           C
ATOM   3866  C   GLY A 296       1.660  -1.263   2.171  1.00 26.54           C
ATOM   3867  O   GLY A 296       1.704  -0.213   1.529  1.00 27.19           O
ATOM   3868  H   GLY A 296       2.709  -3.119   4.435  1.00 32.16           H
ATOM   3869  HA2 GLY A 296       3.343  -1.124   3.484  1.00 26.95           H
ATOM   3870  HA3 GLY A 296       3.676  -1.964   1.955  1.00 26.95           H
ATOM   3871  N   ALA A 297       0.507  -1.887   2.448  1.00 26.32           N
ATOM   3872  CA  ALA A 297      -0.814  -1.379   2.126  1.00 24.60           C
ATOM   3873  C   ALA A 297      -1.499  -0.870   3.388  1.00 24.25           C
ATOM   3874  O   ALA A 297      -0.867  -0.356   4.308  1.00 28.25           O
ATOM   3875  CB  ALA A 297      -1.588  -2.476   1.377  1.00 26.10           C
ATOM   3876  H   ALA A 297       0.536  -2.705   3.037  1.00 31.91           H
ATOM   3877  HA  ALA A 297      -0.716  -0.527   1.455  1.00 29.85           H
ATOM   3878  HB1 ALA A 297      -2.547  -2.099   1.026  1.00 31.65           H
ATOM   3879  HB2 ALA A 297      -1.016  -2.777   0.498  1.00 31.65           H
ATOM   3880  HB3 ALA A 297      -1.740  -3.335   2.029  1.00 31.65           H
ATOM   3881  N   GLY A 298      -2.813  -0.982   3.448  1.00 27.73           N
ATOM   3882  CA  GLY A 298      -3.605  -0.577   4.580  1.00 28.72           C
ATOM   3883  C   GLY A 298      -3.971   0.890   4.443  1.00 26.47           C
ATOM   3884  O   GLY A 298      -3.533   1.553   3.502  1.00 27.39           O
ATOM   3885  H   GLY A 298      -3.303  -1.364   2.653  1.00 33.61           H
ATOM   3886  HA2 GLY A 298      -4.524  -1.163   4.586  1.00 34.79           H
ATOM   3887  HA3 GLY A 298      -3.048  -0.739   5.503  1.00 34.79           H
ATOM   3888  N   PRO A 299      -4.797   1.405   5.366  1.00 28.85           N
ATOM   3889  CA  PRO A 299      -5.260   2.781   5.285  1.00 29.78           C
ATOM   3890  C   PRO A 299      -4.146   3.799   5.601  1.00 27.60           C
ATOM   3891  O   PRO A 299      -3.254   3.533   6.415  1.00 28.29           O
ATOM   3892  CB  PRO A 299      -6.365   2.886   6.331  1.00 21.02           C
ATOM   3893  CG  PRO A 299      -5.960   1.832   7.340  1.00 27.98           C
ATOM   3894  CD  PRO A 299      -5.405   0.697   6.480  1.00 22.26           C
ATOM   3895  HA  PRO A 299      -5.752   2.936   4.330  1.00 36.07           H
ATOM   3896  HB2 PRO A 299      -6.503   3.873   6.763  1.00 25.56           H
ATOM   3897  HB3 PRO A 299      -7.289   2.562   5.845  1.00 25.56           H
ATOM   3898  HG2 PRO A 299      -5.227   2.244   8.031  1.00 33.91           H
ATOM   3899  HG3 PRO A 299      -6.830   1.451   7.874  1.00 33.91           H
ATOM   3900  HD2 PRO A 299      -4.686   0.121   7.062  1.00 27.04           H
ATOM   3901  HD3 PRO A 299      -6.227   0.076   6.126  1.00 27.04           H
ATOM   3902  N   PRO A 300      -4.216   4.990   4.999  1.00 29.07           N
ATOM   3903  CA  PRO A 300      -3.141   5.967   5.137  1.00 20.31           C
ATOM   3904  C   PRO A 300      -2.965   6.599   6.518  1.00 24.21           C
ATOM   3905  O   PRO A 300      -1.872   7.067   6.829  1.00 21.79           O
ATOM   3906  CB  PRO A 300      -3.548   7.073   4.173  1.00 25.26           C
ATOM   3907  CG  PRO A 300      -4.358   6.335   3.121  1.00 31.73           C
ATOM   3908  CD  PRO A 300      -5.179   5.393   3.971  1.00 22.19           C
ATOM   3909  HA  PRO A 300      -2.215   5.535   4.760  1.00 24.71           H
ATOM   3910  HB2 PRO A 300      -4.229   7.752   4.692  1.00 30.65           H
ATOM   3911  HB3 PRO A 300      -2.710   7.630   3.758  1.00 30.65           H
ATOM   3912  HG2 PRO A 300      -5.030   7.010   2.593  1.00 38.41           H
ATOM   3913  HG3 PRO A 300      -3.700   5.812   2.428  1.00 38.41           H
ATOM   3914  HD2 PRO A 300      -6.019   5.916   4.426  1.00 26.97           H
ATOM   3915  HD3 PRO A 300      -5.496   4.590   3.310  1.00 26.97           H
ATOM   3916  N   ASP A 301      -4.000   6.648   7.366  1.00 26.73           N
ATOM   3917  CA  ASP A 301      -3.851   7.186   8.724  1.00 28.60           C
ATOM   3918  C   ASP A 301      -3.035   6.270   9.649  1.00 27.48           C
ATOM   3919  O   ASP A 301      -2.196   6.741  10.422  1.00 30.64           O
ATOM   3920  CB  ASP A 301      -5.192   7.562   9.372  1.00 29.78           C
ATOM   3921  CG  ASP A 301      -6.267   6.476   9.409  1.00 28.62           C
ATOM   3922  OD1 ASP A 301      -6.200   5.544   8.601  1.00 21.86           O
ATOM   3923  OD2 ASP A 301      -7.169   6.583  10.267  1.00 35.74           O1-
ATOM   3924  H   ASP A 301      -4.891   6.241   7.114  1.00 32.41           H
ATOM   3925  HA  ASP A 301      -3.293   8.118   8.630  1.00 34.66           H
ATOM   3926  HB2 ASP A 301      -5.040   7.960  10.379  1.00 36.07           H
ATOM   3927  HB3 ASP A 301      -5.601   8.388   8.788  1.00 36.07           H
ATOM   3928  N   LEU A 302      -3.306   4.959   9.611  1.00 25.60           N
ATOM   3929  CA  LEU A 302      -2.535   3.980  10.341  1.00 24.69           C
ATOM   3930  C   LEU A 302      -1.080   4.035   9.927  1.00 23.21           C
ATOM   3931  O   LEU A 302      -0.205   4.142  10.778  1.00 32.55           O
ATOM   3932  CB  LEU A 302      -3.131   2.587  10.060  1.00 27.58           C
ATOM   3933  CG  LEU A 302      -2.296   1.442  10.678  1.00 27.55           C
ATOM   3934  CD1 LEU A 302      -2.160   1.614  12.196  1.00 27.77           C
ATOM   3935  CD2 LEU A 302      -2.983   0.119  10.334  1.00 21.82           C
ATOM   3936  H   LEU A 302      -4.047   4.626   9.008  1.00 31.05           H
ATOM   3937  HA  LEU A 302      -2.611   4.206  11.404  1.00 29.96           H
ATOM   3938  HB2 LEU A 302      -4.145   2.554  10.460  1.00 33.43           H
ATOM   3939  HB3 LEU A 302      -3.179   2.439   8.980  1.00 33.43           H
ATOM   3940  HG  LEU A 302      -1.298   1.433  10.236  1.00 33.40           H
ATOM   3941 HD11 LEU A 302      -1.633   0.753  12.608  1.00 33.65           H
ATOM   3942 HD12 LEU A 302      -1.584   2.509  12.431  1.00 33.65           H
ATOM   3943 HD13 LEU A 302      -3.149   1.689  12.651  1.00 33.65           H
ATOM   3944 HD21 LEU A 302      -2.408  -0.714  10.742  1.00 26.52           H
ATOM   3945 HD22 LEU A 302      -3.994   0.108  10.746  1.00 26.52           H
ATOM   3946 HD23 LEU A 302      -3.040   0.014   9.247  1.00 26.52           H
ATOM   3947  N   ARG A 303      -0.801   3.931   8.623  1.00 28.08           N
ATOM   3948  CA  ARG A 303       0.574   4.082   8.131  1.00 24.65           C
ATOM   3949  C   ARG A 303       1.175   5.383   8.620  1.00 20.87           C
ATOM   3950  O   ARG A 303       2.270   5.328   9.158  1.00 27.16           O
ATOM   3951  CB  ARG A 303       0.678   3.923   6.580  1.00 30.02           C
ATOM   3952  CG  ARG A 303       2.128   3.869   6.084  1.00 24.11           C
ATOM   3953  CD  ARG A 303       2.187   4.113   4.576  1.00 22.90           C
ATOM   3954  NE  ARG A 303       3.568   4.200   4.088  1.00 20.21           N
ATOM   3955  CZ  ARG A 303       4.298   3.185   3.612  1.00 24.88           C
ATOM   3956  NH1 ARG A 303       3.869   1.949   3.602  1.00 28.37           N
ATOM   3957  NH2 ARG A 303       5.515   3.370   3.154  1.00 24.12           N1+
ATOM   3958  H   ARG A 303      -1.554   3.777   7.962  1.00 34.03           H
ATOM   3959  HA  ARG A 303       1.148   3.274   8.585  1.00 29.92           H
ATOM   3960  HB2 ARG A 303       0.205   2.985   6.283  1.00 36.36           H
ATOM   3961  HB3 ARG A 303       0.148   4.739   6.081  1.00 36.36           H
ATOM   3962  HG2 ARG A 303       2.715   4.644   6.573  1.00 29.27           H
ATOM   3963  HG3 ARG A 303       2.556   2.896   6.322  1.00 29.27           H
ATOM   3964  HD2 ARG A 303       1.668   3.302   4.069  1.00 27.82           H
ATOM   3965  HD3 ARG A 303       1.670   5.043   4.349  1.00 27.82           H
ATOM   3966  HE  ARG A 303       3.993   5.113   4.116  1.00 24.59           H
ATOM   3967 HH11 ARG A 303       2.957   1.729   3.967  1.00 34.38           H
ATOM   3968 HH12 ARG A 303       4.467   1.219   3.235  1.00 34.38           H
ATOM   3969 HH21 ARG A 303       5.927   4.288   3.143  1.00 29.28           H
ATOM   3970 HH22 ARG A 303       6.037   2.573   2.806  1.00 29.28           H
ATOM   3971  N   ASP A 304       0.492   6.538   8.499  1.00 31.49           N
ATOM   3972  CA  ASP A 304       1.053   7.829   8.870  1.00 25.17           C
ATOM   3973  C   ASP A 304       1.462   7.895  10.352  1.00 30.05           C
ATOM   3974  O   ASP A 304       2.534   8.398  10.681  1.00 29.74           O
ATOM   3975  CB  ASP A 304       0.088   8.977   8.515  1.00 36.16           C
ATOM   3976  CG  ASP A 304       0.722  10.310   8.953  1.00 45.91           C
ATOM   3977  OD1 ASP A 304       0.326  10.807  10.031  1.00 41.17           O
ATOM   3978  OD2 ASP A 304       1.637  10.775   8.229  1.00 54.27           O1-
ATOM   3979  H   ASP A 304      -0.431   6.536   8.085  1.00 38.12           H
ATOM   3980  HA  ASP A 304       1.954   7.961   8.268  1.00 30.53           H
ATOM   3981  HB2 ASP A 304      -0.024   8.976   7.430  1.00 43.73           H
ATOM   3982  HB3 ASP A 304      -0.866   8.821   9.018  1.00 43.73           H
ATOM   3983  N   LEU A 305       0.633   7.379  11.260  1.00 29.49           N
ATOM   3984  CA  LEU A 305       0.931   7.430  12.675  1.00 25.07           C
ATOM   3985  C   LEU A 305       2.016   6.407  13.028  1.00 27.13           C
ATOM   3986  O   LEU A 305       2.891   6.722  13.823  1.00 32.77           O
ATOM   3987  CB  LEU A 305      -0.380   7.235  13.436  1.00 33.07           C
ATOM   3988  CG  LEU A 305      -0.308   7.552  14.937  1.00 35.98           C
ATOM   3989  CD1 LEU A 305       0.088   8.998  15.260  1.00 32.11           C
ATOM   3990  CD2 LEU A 305      -1.687   7.316  15.574  1.00 40.18           C
ATOM   3991  H   LEU A 305      -0.243   6.965  10.965  1.00 35.72           H
ATOM   3992  HA  LEU A 305       1.313   8.426  12.882  1.00 30.41           H
ATOM   3993  HB2 LEU A 305      -1.141   7.878  12.987  1.00 40.01           H
ATOM   3994  HB3 LEU A 305      -0.699   6.200  13.309  1.00 40.01           H
ATOM   3995  HG  LEU A 305       0.408   6.879  15.406  1.00 43.51           H
ATOM   3996 HD11 LEU A 305       0.170   9.115  16.339  1.00 38.87           H
ATOM   3997 HD12 LEU A 305       1.057   9.237  14.829  1.00 38.87           H
ATOM   3998 HD13 LEU A 305      -0.662   9.688  14.872  1.00 38.87           H
ATOM   3999 HD21 LEU A 305      -1.611   7.423  16.656  1.00 48.55           H
ATOM   4000 HD22 LEU A 305      -2.409   8.036  15.188  1.00 48.55           H
ATOM   4001 HD23 LEU A 305      -2.031   6.309  15.349  1.00 48.55           H
ATOM   4002  N   VAL A 306       2.032   5.208  12.432  1.00 27.05           N
ATOM   4003  CA  VAL A 306       3.149   4.256  12.589  1.00 25.46           C
ATOM   4004  C   VAL A 306       4.480   4.939  12.247  1.00 26.41           C
ATOM   4005  O   VAL A 306       5.414   4.882  13.036  1.00 27.88           O
ATOM   4006  CB  VAL A 306       2.898   3.002  11.728  1.00 27.47           C
ATOM   4007  CG1 VAL A 306       4.142   2.108  11.619  1.00 28.78           C
ATOM   4008  CG2 VAL A 306       1.765   2.117  12.283  1.00 21.54           C
ATOM   4009  H   VAL A 306       1.305   4.981  11.765  1.00 32.80           H
ATOM   4010  HA  VAL A 306       3.192   3.941  13.628  1.00 30.89           H
ATOM   4011  HB  VAL A 306       2.620   3.304  10.718  1.00 33.30           H
ATOM   4012 HG11 VAL A 306       3.925   1.271  10.957  1.00 34.87           H
ATOM   4013 HG12 VAL A 306       4.978   2.654  11.185  1.00 34.87           H
ATOM   4014 HG13 VAL A 306       4.427   1.734  12.603  1.00 34.87           H
ATOM   4015 HG21 VAL A 306       1.515   1.341  11.560  1.00 26.18           H
ATOM   4016 HG22 VAL A 306       2.082   1.653  13.218  1.00 26.18           H
ATOM   4017 HG23 VAL A 306       0.872   2.703  12.468  1.00 26.18           H
ATOM   4018  N   THR A 307       4.597   5.589  11.084  1.00 27.54           N
ATOM   4019  CA  THR A 307       5.862   6.207  10.656  1.00 26.25           C
ATOM   4020  C   THR A 307       6.191   7.455  11.488  1.00 27.63           C
ATOM   4021  O   THR A 307       7.346   7.655  11.874  1.00 24.72           O
ATOM   4022  CB  THR A 307       5.842   6.506   9.140  1.00 29.18           C
ATOM   4023  OG1 THR A 307       4.832   7.444   8.803  1.00 26.23           O
ATOM   4024  CG2 THR A 307       5.718   5.235   8.254  1.00 22.65           C
ATOM   4025  H   THR A 307       3.802   5.630  10.460  1.00 33.38           H
ATOM   4026  HA  THR A 307       6.655   5.479  10.833  1.00 31.84           H
ATOM   4027  HB  THR A 307       6.801   6.969   8.895  1.00 35.35           H
ATOM   4028  HG1 THR A 307       3.986   7.144   9.148  1.00 31.80           H
ATOM   4029 HG21 THR A 307       5.693   5.537   7.205  1.00 27.51           H
ATOM   4030 HG22 THR A 307       6.575   4.582   8.416  1.00 27.51           H
ATOM   4031 HG23 THR A 307       4.796   4.693   8.465  1.00 27.51           H
ATOM   4032  N   THR A 308       5.187   8.276  11.820  1.00 33.70           N
ATOM   4033  CA  THR A 308       5.343   9.459  12.679  1.00 28.22           C
ATOM   4034  C   THR A 308       5.869   9.098  14.071  1.00 31.69           C
ATOM   4035  O   THR A 308       6.857   9.693  14.506  1.00 36.27           O
ATOM   4036  CB  THR A 308       4.030  10.268  12.761  1.00 24.65           C
ATOM   4037  OG1 THR A 308       3.737  10.900  11.536  1.00 24.55           O
ATOM   4038  CG2 THR A 308       4.078  11.382  13.798  1.00 29.01           C
ATOM   4039  H   THR A 308       4.252   8.053  11.500  1.00 40.78           H
ATOM   4040  HA  THR A 308       6.087  10.086  12.192  1.00 34.20           H
ATOM   4041  HB  THR A 308       3.214   9.588  13.012  1.00 29.92           H
ATOM   4042  HG1 THR A 308       3.312  10.259  10.955  1.00 29.80           H
ATOM   4043 HG21 THR A 308       3.135  11.931  13.768  1.00 35.15           H
ATOM   4044 HG22 THR A 308       4.216  10.985  14.805  1.00 35.15           H
ATOM   4045 HG23 THR A 308       4.886  12.068  13.547  1.00 35.15           H
ATOM   4046  N   LEU A 309       5.224   8.147  14.764  1.00 32.01           N
ATOM   4047  CA  LEU A 309       5.606   7.695  16.102  1.00 28.86           C
ATOM   4048  C   LEU A 309       6.896   6.874  16.134  1.00 27.53           C
ATOM   4049  O   LEU A 309       7.687   7.079  17.043  1.00 28.68           O
ATOM   4050  CB  LEU A 309       4.455   6.906  16.733  1.00 23.64           C
ATOM   4051  CG  LEU A 309       3.245   7.790  17.075  1.00 36.30           C
ATOM   4052  CD1 LEU A 309       2.221   6.862  17.735  1.00 40.74           C
ATOM   4053  CD2 LEU A 309       3.530   8.919  18.076  1.00 27.32           C
ATOM   4054  H   LEU A 309       4.400   7.730  14.351  1.00 38.74           H
ATOM   4055  HA  LEU A 309       5.789   8.582  16.706  1.00 34.96           H
ATOM   4056  HB2 LEU A 309       4.143   6.118  16.050  1.00 28.70           H
ATOM   4057  HB3 LEU A 309       4.818   6.427  17.644  1.00 28.70           H
ATOM   4058  HG  LEU A 309       2.832   8.213  16.159  1.00 43.90           H
ATOM   4059 HD11 LEU A 309       1.319   7.423  17.974  1.00 49.22           H
ATOM   4060 HD12 LEU A 309       1.955   6.068  17.045  1.00 49.22           H
ATOM   4061 HD13 LEU A 309       2.635   6.427  18.643  1.00 49.22           H
ATOM   4062 HD21 LEU A 309       2.596   9.402  18.364  1.00 33.11           H
ATOM   4063 HD22 LEU A 309       4.016   8.517  18.967  1.00 33.11           H
ATOM   4064 HD23 LEU A 309       4.170   9.670  17.618  1.00 33.11           H
ATOM   4065  N   GLY A 310       7.133   5.950  15.195  1.00 27.76           N
ATOM   4066  CA  GLY A 310       8.400   5.202  15.121  1.00 25.30           C
ATOM   4067  C   GLY A 310       9.560   6.117  14.753  1.00 29.10           C
ATOM   4068  O   GLY A 310      10.655   6.001  15.306  1.00 26.55           O
ATOM   4069  H   GLY A 310       6.445   5.799  14.470  1.00 33.64           H
ATOM   4070  HA2 GLY A 310       8.610   4.755  16.089  1.00 30.69           H
ATOM   4071  HA3 GLY A 310       8.332   4.431  14.358  1.00 30.69           H
ATOM   4072  N   GLY A 311       9.314   7.025  13.803  1.00 28.65           N
ATOM   4073  CA  GLY A 311      10.282   8.013  13.371  1.00 29.18           C
ATOM   4074  C   GLY A 311      10.757   8.844  14.559  1.00 29.34           C
ATOM   4075  O   GLY A 311      11.954   8.895  14.850  1.00 29.72           O
ATOM   4076  H   GLY A 311       8.400   7.048  13.373  1.00 34.72           H
ATOM   4077  HA2 GLY A 311      11.135   7.482  12.955  1.00 35.35           H
ATOM   4078  HA3 GLY A 311       9.837   8.664  12.620  1.00 35.35           H
ATOM   4079  N   ALA A 312       9.808   9.454  15.269  1.00 32.70           N
ATOM   4080  CA  ALA A 312      10.038  10.145  16.536  1.00 28.82           C
ATOM   4081  C   ALA A 312      10.893   9.386  17.541  1.00 25.59           C
ATOM   4082  O   ALA A 312      11.773   9.960  18.179  1.00 27.25           O
ATOM   4083  CB  ALA A 312       8.695  10.420  17.180  1.00 26.50           C
ATOM   4084  H   ALA A 312       8.852   9.385  14.950  1.00 39.57           H
ATOM   4085  HA  ALA A 312      10.530  11.093  16.318  1.00 34.92           H
ATOM   4086  HB1 ALA A 312       8.853  10.941  18.125  1.00 32.13           H
ATOM   4087  HB2 ALA A 312       8.093  11.045  16.518  1.00 32.13           H
ATOM   4088  HB3 ALA A 312       8.168   9.490  17.373  1.00 32.13           H
ATOM   4089  N   LEU A 313      10.633   8.094  17.693  1.00 26.35           N
ATOM   4090  CA  LEU A 313      11.312   7.251  18.661  1.00 28.33           C
ATOM   4091  C   LEU A 313      12.755   6.935  18.233  1.00 27.64           C
ATOM   4092  O   LEU A 313      13.663   6.896  19.057  1.00 25.71           O
ATOM   4093  CB  LEU A 313      10.520   5.956  18.771  1.00 28.37           C
ATOM   4094  CG  LEU A 313      10.489   5.363  20.182  1.00 28.44           C
ATOM   4095  CD1 LEU A 313      10.220   3.887  19.972  1.00 26.37           C
ATOM   4096  CD2 LEU A 313      11.754   5.506  21.035  1.00 33.38           C
ATOM   4097  H   LEU A 313       9.890   7.679  17.146  1.00 31.96           H
ATOM   4098  HA  LEU A 313      11.313   7.770  19.616  1.00 34.33           H
ATOM   4099  HB2 LEU A 313       9.488   6.103  18.463  1.00 34.38           H
ATOM   4100  HB3 LEU A 313      10.963   5.241  18.073  1.00 34.38           H
ATOM   4101  HG  LEU A 313       9.645   5.780  20.725  1.00 34.46           H
ATOM   4102 HD11 LEU A 313      10.117   3.390  20.930  1.00 31.97           H
ATOM   4103 HD12 LEU A 313       9.292   3.759  19.415  1.00 31.97           H
ATOM   4104 HD13 LEU A 313      11.054   3.437  19.431  1.00 31.97           H
ATOM   4105 HD21 LEU A 313      11.577   5.058  22.014  1.00 40.38           H
ATOM   4106 HD22 LEU A 313      12.591   5.005  20.551  1.00 40.38           H
ATOM   4107 HD23 LEU A 313      12.001   6.556  21.196  1.00 40.38           H
ATOM   4108  N   LEU A 314      12.978   6.696  16.939  1.00 35.96           N
ATOM   4109  CA  LEU A 314      14.315   6.552  16.370  1.00 32.03           C
ATOM   4110  C   LEU A 314      15.122   7.831  16.577  1.00 32.39           C
ATOM   4111  O   LEU A 314      16.291   7.763  16.963  1.00 34.47           O
ATOM   4112  CB  LEU A 314      14.221   6.195  14.875  1.00 25.70           C
ATOM   4113  CG  LEU A 314      13.839   4.729  14.555  1.00 27.07           C
ATOM   4114  CD1 LEU A 314      13.722   4.501  13.032  1.00 29.83           C
ATOM   4115  CD2 LEU A 314      14.834   3.685  15.096  1.00 29.37           C
ATOM   4116  H   LEU A 314      12.196   6.713  16.297  1.00 43.49           H
ATOM   4117  HA  LEU A 314      14.833   5.752  16.897  1.00 38.77           H
ATOM   4118  HB2 LEU A 314      13.494   6.861  14.407  1.00 31.17           H
ATOM   4119  HB3 LEU A 314      15.190   6.398  14.416  1.00 31.17           H
ATOM   4120  HG  LEU A 314      12.866   4.513  14.998  1.00 32.81           H
ATOM   4121 HD11 LEU A 314      13.309   3.508  12.839  1.00 36.13           H
ATOM   4122 HD12 LEU A 314      13.052   5.238  12.587  1.00 36.13           H
ATOM   4123 HD13 LEU A 314      14.702   4.581  12.556  1.00 36.13           H
ATOM   4124 HD21 LEU A 314      14.469   2.683  14.862  1.00 35.57           H
ATOM   4125 HD22 LEU A 314      15.808   3.820  14.630  1.00 35.57           H
ATOM   4126 HD23 LEU A 314      14.927   3.754  16.179  1.00 35.57           H
ATOM   4127  N   TRP A 315      14.507   8.991  16.348  1.00 27.12           N
ATOM   4128  CA  TRP A 315      15.172  10.274  16.602  1.00 26.42           C
ATOM   4129  C   TRP A 315      15.591  10.417  18.069  1.00 30.81           C
ATOM   4130  O   TRP A 315      16.756  10.690  18.326  1.00 35.73           O
ATOM   4131  CB  TRP A 315      14.323  11.464  16.125  1.00 34.63           C
ATOM   4132  CG  TRP A 315      14.845  12.775  16.636  1.00 38.74           C
ATOM   4133  CD1 TRP A 315      15.833  13.515  16.080  1.00 28.84           C
ATOM   4134  CD2 TRP A 315      14.435  13.491  17.838  1.00 33.88           C
ATOM   4135  NE1 TRP A 315      16.118  14.592  16.898  1.00 32.52           N
ATOM   4136  CE2 TRP A 315      15.264  14.640  17.983  1.00 34.73           C
ATOM   4137  CE3 TRP A 315      13.434  13.288  18.805  1.00 30.46           C
ATOM   4138  CZ2 TRP A 315      15.103  15.539  19.044  1.00 32.31           C
ATOM   4139  CZ3 TRP A 315      13.272  14.184  19.870  1.00 35.52           C
ATOM   4140  CH2 TRP A 315      14.109  15.303  19.997  1.00 36.47           C
ATOM   4141  H   TRP A 315      13.544   8.991  16.035  1.00 32.87           H
ATOM   4142  HA  TRP A 315      16.089  10.288  16.017  1.00 32.04           H
ATOM   4143  HB2 TRP A 315      14.303  11.481  15.033  1.00 41.89           H
ATOM   4144  HB3 TRP A 315      13.304  11.342  16.495  1.00 41.89           H
ATOM   4145  HD1 TRP A 315      16.366  13.260  15.175  1.00 34.94           H
ATOM   4146  HE1 TRP A 315      16.845  15.262  16.689  1.00 39.36           H
ATOM   4147  HE3 TRP A 315      12.780  12.434  18.723  1.00 36.89           H
ATOM   4148  HZ2 TRP A 315      15.748  16.400  19.132  1.00 39.11           H
ATOM   4149  HZ3 TRP A 315      12.499  14.006  20.601  1.00 42.96           H
ATOM   4150  HH2 TRP A 315      13.983  15.988  20.822  1.00 44.10           H
ATOM   4151  N   LEU A 316      14.670  10.161  19.006  1.00 31.67           N
ATOM   4152  CA  LEU A 316      14.859  10.238  20.451  1.00 30.57           C
ATOM   4153  C   LEU A 316      16.014   9.338  20.899  1.00 29.77           C
ATOM   4154  O   LEU A 316      16.814   9.716  21.739  1.00 36.42           O
ATOM   4155  CB  LEU A 316      13.541   9.766  21.154  1.00 37.03           C
ATOM   4156  CG  LEU A 316      12.913  10.601  22.286  1.00 29.71           C
ATOM   4157  CD1 LEU A 316      12.170   9.684  23.273  1.00 28.38           C
ATOM   4158  CD2 LEU A 316      13.916  11.406  23.082  1.00 36.49           C
ATOM   4159  H   LEU A 316      13.741   9.910  18.691  1.00 38.34           H
ATOM   4160  HA  LEU A 316      15.088  11.272  20.693  1.00 37.02           H
ATOM   4161  HB2 LEU A 316      12.760   9.600  20.416  1.00 44.78           H
ATOM   4162  HB3 LEU A 316      13.738   8.778  21.571  1.00 44.78           H
ATOM   4163  HG  LEU A 316      12.195  11.298  21.852  1.00 35.98           H
ATOM   4164 HD11 LEU A 316      11.594  10.280  23.982  1.00 34.39           H
ATOM   4165 HD12 LEU A 316      11.486   9.038  22.729  1.00 34.39           H
ATOM   4166 HD13 LEU A 316      12.878   9.076  23.834  1.00 34.39           H
ATOM   4167 HD21 LEU A 316      13.443  11.821  23.972  1.00 44.12           H
ATOM   4168 HD22 LEU A 316      14.723  10.741  23.370  1.00 44.12           H
ATOM   4169 HD23 LEU A 316      14.284  12.232  22.476  1.00 44.12           H
ATOM   4170  N   SER A 317      16.050   8.099  20.413  1.00 32.96           N
ATOM   4171  CA  SER A 317      17.048   7.098  20.777  1.00 36.50           C
ATOM   4172  C   SER A 317      18.402   7.276  20.055  1.00 33.39           C
ATOM   4173  O   SER A 317      19.357   6.587  20.401  1.00 48.82           O
ATOM   4174  CB  SER A 317      16.451   5.715  20.505  1.00 36.23           C
ATOM   4175  OG  SER A 317      16.206   5.566  19.099  1.00 36.55           O
ATOM   4176  H   SER A 317      15.322   7.823  19.768  1.00 39.88           H
ATOM   4177  HA  SER A 317      17.218   7.170  21.853  1.00 44.13           H
ATOM   4178  HB2 SER A 317      17.143   4.947  20.854  1.00 43.81           H
ATOM   4179  HB3 SER A 317      15.522   5.610  21.057  1.00 43.81           H
ATOM   4180  HG  SER A 317      15.415   6.067  18.869  1.00 44.19           H
ATOM   4181  N   GLY A 318      18.502   8.154  19.047  1.00 39.92           N
ATOM   4182  CA  GLY A 318      19.753   8.501  18.368  1.00 40.05           C
ATOM   4183  C   GLY A 318      20.047   7.635  17.153  1.00 43.55           C
ATOM   4184  O   GLY A 318      21.201   7.550  16.758  1.00 36.33           O
ATOM   4185  H   GLY A 318      17.680   8.684  18.791  1.00 48.24           H
ATOM   4186  HA2 GLY A 318      19.693   9.534  18.030  1.00 48.39           H
ATOM   4187  HA3 GLY A 318      20.579   8.394  19.070  1.00 48.39           H
ATOM   4188  N   HIS A 319      19.021   7.015  16.549  1.00 47.43           N
ATOM   4189  CA  HIS A 319      19.109   6.198  15.328  1.00 39.68           C
ATOM   4190  C   HIS A 319      18.614   6.890  14.061  1.00 33.71           C
ATOM   4191  O   HIS A 319      18.693   6.319  12.969  1.00 40.76           O
ATOM   4192  CB  HIS A 319      18.375   4.873  15.550  1.00 38.32           C
ATOM   4193  CG  HIS A 319      19.076   4.062  16.588  1.00 39.23           C
ATOM   4194  ND1 HIS A 319      18.747   3.981  17.926  1.00 40.99           N1+
ATOM   4195  CD2 HIS A 319      20.285   3.449  16.409  1.00 46.90           C
ATOM   4196  CE1 HIS A 319      19.721   3.285  18.536  1.00 39.16           C
ATOM   4197  NE2 HIS A 319      20.660   2.945  17.642  1.00 37.58           N
ATOM   4198  H   HIS A 319      18.109   7.103  16.976  1.00 57.25           H
ATOM   4199  HA  HIS A 319      20.159   5.963  15.147  1.00 47.95           H
ATOM   4200  HB2 HIS A 319      18.360   4.297  14.623  1.00 46.31           H
ATOM   4201  HB3 HIS A 319      17.352   5.073  15.869  1.00 46.31           H
ATOM   4202  HD1 HIS A 319      17.926   4.372  18.369  1.00 49.52           H
ATOM   4203  HD2 HIS A 319      20.869   3.437  15.497  1.00 56.61           H
ATOM   4204  HE1 HIS A 319      19.750   3.036  19.566  1.00 47.33           H
ATOM   4205  HE2 HIS A 319      21.505   2.424  17.835  1.00 45.43           H
ATOM   4206  N   ALA A 320      18.108   8.117  14.196  1.00 35.41           N
ATOM   4207  CA  ALA A 320      17.823   8.981  13.053  1.00 41.05           C
ATOM   4208  C   ALA A 320      18.184  10.416  13.435  1.00 35.36           C
ATOM   4209  O   ALA A 320      18.007  10.815  14.582  1.00 35.42           O
ATOM   4210  CB  ALA A 320      16.366   8.800  12.613  1.00 35.78           C
ATOM   4211  H   ALA A 320      18.066   8.530  15.116  1.00 42.82           H
ATOM   4212  HA  ALA A 320      18.457   8.694  12.213  1.00 49.59           H
ATOM   4213  HB1 ALA A 320      16.151   9.489  11.796  1.00 43.27           H
ATOM   4214  HB2 ALA A 320      16.205   7.776  12.273  1.00 43.27           H
ATOM   4215  HB3 ALA A 320      15.694   9.019  13.444  1.00 43.27           H
ATOM   4216  N   GLY A 321      18.746  11.181  12.496  1.00 36.92           N
ATOM   4217  CA  GLY A 321      19.119  12.571  12.761  1.00 40.93           C
ATOM   4218  C   GLY A 321      17.900  13.500  12.797  1.00 35.92           C
ATOM   4219  O   GLY A 321      17.959  14.550  13.431  1.00 38.87           O
ATOM   4220  H   GLY A 321      18.897  10.808  11.569  1.00 44.64           H
ATOM   4221  HA2 GLY A 321      19.616  12.624  13.730  1.00 49.45           H
ATOM   4222  HA3 GLY A 321      19.798  12.917  11.982  1.00 49.45           H
ATOM   4223  N   THR A 322      16.828  13.138  12.074  1.00 37.35           N
ATOM   4224  CA  THR A 322      15.621  13.936  11.901  1.00 31.20           C
ATOM   4225  C   THR A 322      14.400  13.018  11.920  1.00 34.56           C
ATOM   4226  O   THR A 322      14.495  11.833  11.610  1.00 35.06           O
ATOM   4227  CB  THR A 322      15.641  14.709  10.576  1.00 31.37           C
ATOM   4228  OG1 THR A 322      15.531  13.810   9.503  1.00 32.26           O
ATOM   4229  CG2 THR A 322      16.896  15.578  10.427  1.00 31.27           C
ATOM   4230  H   THR A 322      16.842  12.243  11.608  1.00 45.16           H
ATOM   4231  HA  THR A 322      15.529  14.653  12.718  1.00 37.77           H
ATOM   4232  HB  THR A 322      14.776  15.372  10.542  1.00 37.97           H
ATOM   4233  HG1 THR A 322      15.304  14.320   8.721  1.00 39.04           H
ATOM   4234 HG21 THR A 322      16.823  16.148   9.503  1.00 37.85           H
ATOM   4235 HG22 THR A 322      16.975  16.267  11.267  1.00 37.85           H
ATOM   4236 HG23 THR A 322      17.793  14.962  10.383  1.00 37.85           H
ATOM   4237  N   GLN A 323      13.250  13.605  12.266  1.00 32.74           N
ATOM   4238  CA  GLN A 323      11.918  13.019  12.149  1.00 37.21           C
ATOM   4239  C   GLN A 323      11.664  12.400  10.771  1.00 34.93           C
ATOM   4240  O   GLN A 323      11.182  11.276  10.689  1.00 36.31           O
ATOM   4241  CB  GLN A 323      10.913  14.152  12.390  1.00 32.38           C
ATOM   4242  CG  GLN A 323       9.456  13.680  12.255  1.00 38.78           C
ATOM   4243  CD  GLN A 323       9.081  12.635  13.306  1.00 33.43           C
ATOM   4244  OE1 GLN A 323       9.461  12.715  14.476  1.00 28.84           O
ATOM   4245  NE2 GLN A 323       8.274  11.669  12.893  1.00 29.08           N
ATOM   4246  H   GLN A 323      13.281  14.570  12.559  1.00 39.62           H
ATOM   4247  HA  GLN A 323      11.796  12.254  12.918  1.00 44.98           H
ATOM   4248  HB2 GLN A 323      11.076  14.571  13.384  1.00 39.19           H
ATOM   4249  HB3 GLN A 323      11.087  14.947  11.663  1.00 39.19           H
ATOM   4250  HG2 GLN A 323       8.842  14.563  12.444  1.00 46.87           H
ATOM   4251  HG3 GLN A 323       9.241  13.318  11.247  1.00 46.87           H
ATOM   4252 HE21 GLN A 323       7.922  11.673  11.943  1.00 35.23           H
ATOM   4253 HE22 GLN A 323       7.963  10.970  13.555  1.00 35.23           H
ATOM   4254  N   ALA A 324      11.948  13.118   9.681  1.00 29.83           N
ATOM   4255  CA  ALA A 324      11.729  12.583   8.334  1.00 31.64           C
ATOM   4256  C   ALA A 324      12.660  11.397   8.016  1.00 30.79           C
ATOM   4257  O   ALA A 324      12.223  10.423   7.410  1.00 36.98           O
ATOM   4258  CB  ALA A 324      11.896  13.705   7.318  1.00 32.34           C
ATOM   4259  H   ALA A 324      12.319  14.053   9.775  1.00 36.13           H
ATOM   4260  HA  ALA A 324      10.695  12.241   8.266  1.00 38.30           H
ATOM   4261  HB1 ALA A 324      11.697  13.321   6.317  1.00 39.15           H
ATOM   4262  HB2 ALA A 324      11.190  14.505   7.538  1.00 39.15           H
ATOM   4263  HB3 ALA A 324      12.910  14.108   7.361  1.00 39.15           H
ATOM   4264  N   GLN A 325      13.930  11.438   8.439  1.00 29.50           N
ATOM   4265  CA  GLN A 325      14.824  10.284   8.301  1.00 35.75           C
ATOM   4266  C   GLN A 325      14.269   9.096   9.072  1.00 33.10           C
ATOM   4267  O   GLN A 325      14.283   7.990   8.551  1.00 32.41           O
ATOM   4268  CB  GLN A 325      16.248  10.633   8.774  1.00 38.48           C
ATOM   4269  CG  GLN A 325      17.160   9.388   8.882  1.00 38.12           C
ATOM   4270  CD  GLN A 325      18.587   9.667   9.354  1.00 45.16           C
ATOM   4271  OE1 GLN A 325      19.256   8.752   9.825  1.00 50.10           O
ATOM   4272  NE2 GLN A 325      19.068  10.909   9.254  1.00 43.56           N
ATOM   4273  H   GLN A 325      14.253  12.234   8.971  1.00 35.74           H
ATOM   4274  HA  GLN A 325      14.875  10.010   7.246  1.00 43.23           H
ATOM   4275  HB2 GLN A 325      16.681  11.338   8.064  1.00 46.51           H
ATOM   4276  HB3 GLN A 325      16.197  11.113   9.751  1.00 46.51           H
ATOM   4277  HG2 GLN A 325      16.745   8.639   9.557  1.00 46.08           H
ATOM   4278  HG3 GLN A 325      17.213   8.883   7.917  1.00 46.08           H
ATOM   4279 HE21 GLN A 325      18.502  11.644   8.856  1.00 52.60           H
ATOM   4280 HE22 GLN A 325      20.018  11.090   9.542  1.00 52.60           H
ATOM   4281  N   GLY A 326      13.821   9.307  10.318  1.00 34.29           N
ATOM   4282  CA  GLY A 326      13.287   8.237  11.129  1.00 25.38           C
ATOM   4283  C   GLY A 326      12.036   7.660  10.486  1.00 22.05           C
ATOM   4284  O   GLY A 326      11.862   6.447  10.431  1.00 28.38           O
ATOM   4285  H   GLY A 326      13.836  10.241  10.705  1.00 41.48           H
ATOM   4286  HA2 GLY A 326      14.035   7.447  11.188  1.00 30.79           H
ATOM   4287  HA3 GLY A 326      13.057   8.611  12.126  1.00 30.79           H
ATOM   4288  N   ALA A 327      11.160   8.523   9.981  1.00 27.87           N
ATOM   4289  CA  ALA A 327       9.881   8.091   9.449  1.00 30.21           C
ATOM   4290  C   ALA A 327      10.094   7.282   8.188  1.00 24.72           C
ATOM   4291  O   ALA A 327       9.388   6.309   7.977  1.00 30.30           O
ATOM   4292  CB  ALA A 327       8.978   9.300   9.238  1.00 23.74           C
ATOM   4293  H   ALA A 327      11.360   9.514   9.999  1.00 33.78           H
ATOM   4294  HA  ALA A 327       9.401   7.444  10.184  1.00 36.59           H
ATOM   4295  HB1 ALA A 327       7.995   8.970   8.910  1.00 28.82           H
ATOM   4296  HB2 ALA A 327       8.875   9.852  10.172  1.00 28.82           H
ATOM   4297  HB3 ALA A 327       9.408   9.951   8.475  1.00 28.82           H
ATOM   4298  N   ALA A 328      11.065   7.667   7.360  1.00 32.60           N
ATOM   4299  CA  ALA A 328      11.451   6.917   6.176  1.00 23.58           C
ATOM   4300  C   ALA A 328      12.136   5.581   6.512  1.00 24.98           C
ATOM   4301  O   ALA A 328      11.941   4.620   5.773  1.00 33.68           O
ATOM   4302  CB  ALA A 328      12.329   7.819   5.318  1.00 29.71           C
ATOM   4303  H   ALA A 328      11.586   8.506   7.574  1.00 39.46           H
ATOM   4304  HA  ALA A 328      10.550   6.699   5.602  1.00 28.63           H
ATOM   4305  HB1 ALA A 328      12.591   7.299   4.397  1.00 35.99           H
ATOM   4306  HB2 ALA A 328      11.775   8.722   5.066  1.00 35.99           H
ATOM   4307  HB3 ALA A 328      13.241   8.087   5.858  1.00 35.99           H
ATOM   4308  N   ARG A 329      12.926   5.484   7.594  1.00 25.84           N
ATOM   4309  CA  ARG A 329      13.502   4.208   8.043  1.00 22.19           C
ATOM   4310  C   ARG A 329      12.337   3.237   8.347  1.00 29.10           C
ATOM   4311  O   ARG A 329      12.374   2.081   7.930  1.00 28.70           O
ATOM   4312  CB  ARG A 329      14.403   4.377   9.291  1.00 25.52           C
ATOM   4313  CG  ARG A 329      15.921   4.468   9.143  0.53 31.01           C
ATOM   4314  CD  ARG A 329      16.599   3.341   9.931  0.40 25.37           C
ATOM   4315  NE  ARG A 329      16.344   2.033   9.305  0.48 28.90           N
ATOM   4316  CZ  ARG A 329      17.003   0.899   9.570  0.74 26.41           C
ATOM   4317  NH1 ARG A 329      16.684  -0.219   8.918  0.43 29.16           N
ATOM   4318  NH2 ARG A 329      17.977   0.854  10.476  0.08 24.98           N1+
ATOM   4319  H   ARG A 329      13.057   6.301   8.174  1.00 31.34           H
ATOM   4320  HA  ARG A 329      14.090   3.771   7.239  1.00 26.96           H
ATOM   4321  HB2 ARG A 329      14.069   5.244   9.857  1.00 30.96           H
ATOM   4322  HB3 ARG A 329      14.198   3.520   9.935  1.00 30.96           H
ATOM   4323  HG2 ARG A 329      16.202   4.408   8.089  0.00 37.55           H
ATOM   4324  HG3 ARG A 329      16.261   5.427   9.540  1.00 37.55           H
ATOM   4325  HD2 ARG A 329      17.667   3.540   9.989  1.00 30.78           H
ATOM   4326  HD3 ARG A 329      16.216   3.329  10.950  1.00 30.78           H
ATOM   4327  HE  ARG A 329      15.606   1.992   8.615  1.00 35.01           H
ATOM   4328 HH11 ARG A 329      15.937  -0.207   8.237  1.00 35.33           H
ATOM   4329 HH12 ARG A 329      17.158  -1.086   9.115  1.00 35.33           H
ATOM   4330 HH21 ARG A 329      18.218   1.685  10.992  1.00 30.31           H
ATOM   4331 HH22 ARG A 329      18.446  -0.020  10.659  0.00 30.31           H
ATOM   4332  N   VAL A 330      11.302   3.703   9.064  1.00 30.28           N
ATOM   4333  CA  VAL A 330      10.160   2.876   9.459  1.00 23.67           C
ATOM   4334  C   VAL A 330       9.316   2.509   8.245  1.00 26.60           C
ATOM   4335  O   VAL A 330       8.927   1.352   8.130  1.00 30.92           O
ATOM   4336  CB  VAL A 330       9.314   3.579  10.542  1.00 27.66           C
ATOM   4337  CG1 VAL A 330       8.016   2.828  10.854  1.00 19.51           C
ATOM   4338  CG2 VAL A 330      10.119   3.725  11.839  1.00 19.11           C
ATOM   4339  H   VAL A 330      11.310   4.668   9.368  1.00 36.67           H
ATOM   4340  HA  VAL A 330      10.550   1.951   9.890  1.00 28.73           H
ATOM   4341  HB  VAL A 330       9.045   4.573  10.181  1.00 33.52           H
ATOM   4342 HG11 VAL A 330       7.488   3.322  11.671  1.00 23.74           H
ATOM   4343 HG12 VAL A 330       7.365   2.818   9.983  1.00 23.74           H
ATOM   4344 HG13 VAL A 330       8.234   1.800  11.145  1.00 23.74           H
ATOM   4345 HG21 VAL A 330       9.533   4.291  12.556  1.00 23.26           H
ATOM   4346 HG22 VAL A 330      10.356   2.745  12.256  1.00 23.26           H
ATOM   4347 HG23 VAL A 330      11.041   4.274  11.654  1.00 23.26           H
ATOM   4348  N   ALA A 331       9.034   3.478   7.359  1.00 28.13           N
ATOM   4349  CA  ALA A 331       8.263   3.273   6.144  1.00 22.45           C
ATOM   4350  C   ALA A 331       8.927   2.200   5.266  1.00 27.55           C
ATOM   4351  O   ALA A 331       8.253   1.346   4.688  1.00 30.98           O
ATOM   4352  CB  ALA A 331       8.150   4.609   5.401  1.00 21.56           C
ATOM   4353  H   ALA A 331       9.402   4.405   7.520  1.00 34.09           H
ATOM   4354  HA  ALA A 331       7.262   2.936   6.419  1.00 27.27           H
ATOM   4355  HB1 ALA A 331       7.565   4.481   4.492  1.00 26.21           H
ATOM   4356  HB2 ALA A 331       7.658   5.341   6.038  1.00 26.21           H
ATOM   4357  HB3 ALA A 331       9.142   4.972   5.138  1.00 26.21           H
ATOM   4358  N   ALA A 332      10.254   2.230   5.178  1.00 25.43           N
ATOM   4359  CA  ALA A 332      11.029   1.220   4.447  1.00 22.83           C
ATOM   4360  C   ALA A 332      10.918  -0.176   5.040  1.00 26.43           C
ATOM   4361  O   ALA A 332      10.934  -1.124   4.273  1.00 28.28           O
ATOM   4362  CB  ALA A 332      12.501   1.598   4.444  1.00 22.64           C
ATOM   4363  H   ALA A 332      10.757   2.958   5.666  1.00 30.85           H
ATOM   4364  HA  ALA A 332      10.664   1.182   3.420  1.00 27.74           H
ATOM   4365  HB1 ALA A 332      13.071   0.847   3.899  1.00 27.51           H
ATOM   4366  HB2 ALA A 332      12.633   2.573   3.970  1.00 27.51           H
ATOM   4367  HB3 ALA A 332      12.872   1.641   5.468  1.00 27.51           H
ATOM   4368  N   ALA A 333      10.784  -0.322   6.362  1.00 26.70           N
ATOM   4369  CA  ALA A 333      10.513  -1.615   6.954  1.00 26.33           C
ATOM   4370  C   ALA A 333       9.105  -2.103   6.595  1.00 28.57           C
ATOM   4371  O   ALA A 333       8.901  -3.303   6.414  1.00 29.55           O
ATOM   4372  CB  ALA A 333      10.788  -1.555   8.473  1.00 25.79           C
ATOM   4373  H   ALA A 333      10.743   0.494   6.956  1.00 32.37           H
ATOM   4374  HA  ALA A 333      11.221  -2.324   6.527  1.00 31.93           H
ATOM   4375  HB1 ALA A 333      10.645  -2.548   8.899  1.00 31.29           H
ATOM   4376  HB2 ALA A 333      11.817  -1.247   8.660  1.00 31.29           H
ATOM   4377  HB3 ALA A 333      10.111  -0.851   8.955  1.00 31.29           H
ATOM   4378  N   LEU A 334       8.110  -1.208   6.509  1.00 29.19           N
ATOM   4379  CA  LEU A 334       6.754  -1.582   6.116  1.00 23.63           C
ATOM   4380  C   LEU A 334       6.640  -2.076   4.677  1.00 31.08           C
ATOM   4381  O   LEU A 334       5.698  -2.804   4.383  1.00 33.49           O
ATOM   4382  CB  LEU A 334       5.818  -0.387   6.255  1.00 21.47           C
ATOM   4383  CG  LEU A 334       5.720   0.134   7.674  1.00 25.79           C
ATOM   4384  CD1 LEU A 334       4.649   1.228   7.650  1.00 25.41           C
ATOM   4385  CD2 LEU A 334       5.342  -0.984   8.653  1.00 29.27           C
ATOM   4386  H   LEU A 334       8.306  -0.230   6.675  1.00 35.36           H
ATOM   4387  HA  LEU A 334       6.409  -2.390   6.755  1.00 28.69           H
ATOM   4388  HB2 LEU A 334       6.135   0.415   5.593  1.00 26.10           H
ATOM   4389  HB3 LEU A 334       4.824  -0.697   5.931  1.00 26.10           H
ATOM   4390  HG  LEU A 334       6.668   0.569   7.967  1.00 31.28           H
ATOM   4391 HD11 LEU A 334       4.517   1.641   8.651  1.00 30.82           H
ATOM   4392 HD12 LEU A 334       4.965   2.035   6.985  1.00 30.82           H
ATOM   4393 HD13 LEU A 334       3.697   0.823   7.306  1.00 30.82           H
ATOM   4394 HD21 LEU A 334       5.093  -0.551   9.621  1.00 35.46           H
ATOM   4395 HD22 LEU A 334       4.477  -1.537   8.286  1.00 35.46           H
ATOM   4396 HD23 LEU A 334       6.186  -1.661   8.793  1.00 35.46           H
ATOM   4397  N   ASP A 335       7.524  -1.609   3.789  1.00 32.76           N
ATOM   4398  CA  ASP A 335       7.498  -1.835   2.344  1.00 27.40           C
ATOM   4399  C   ASP A 335       8.367  -3.004   1.872  1.00 26.16           C
ATOM   4400  O   ASP A 335       8.035  -3.604   0.859  1.00 30.08           O
ATOM   4401  CB  ASP A 335       7.966  -0.553   1.647  1.00 29.59           C
ATOM   4402  CG  ASP A 335       7.049   0.655   1.841  1.00 30.36           C
ATOM   4403  OD1 ASP A 335       5.849   0.448   2.144  1.00 28.74           O
ATOM   4404  OD2 ASP A 335       7.550   1.780   1.610  1.00 31.70           O1-
ATOM   4405  H   ASP A 335       8.225  -0.964   4.124  1.00 39.64           H
ATOM   4406  HA  ASP A 335       6.469  -2.040   2.045  1.00 33.22           H
ATOM   4407  HB2 ASP A 335       8.978  -0.282   1.950  1.00 35.84           H
ATOM   4408  HB3 ASP A 335       8.015  -0.752   0.577  1.00 35.84           H
ATOM   4409  N   ASP A 336       9.470  -3.319   2.559  1.00 23.15           N
ATOM   4410  CA  ASP A 336      10.441  -4.320   2.138  1.00 28.25           C
ATOM   4411  C   ASP A 336      10.176  -5.678   2.784  1.00 27.25           C
ATOM   4412  O   ASP A 336      11.003  -6.583   2.683  1.00 35.28           O
ATOM   4413  CB  ASP A 336      11.879  -3.825   2.436  1.00 24.82           C
ATOM   4414  CG  ASP A 336      12.310  -3.788   3.909  1.00 31.10           C
ATOM   4415  OD1 ASP A 336      11.510  -4.206   4.757  1.00 33.68           O
ATOM   4416  OD2 ASP A 336      13.447  -3.357   4.195  1.00 41.07           O1-
ATOM   4417  H   ASP A 336       9.707  -2.778   3.380  1.00 28.11           H
ATOM   4418  HA  ASP A 336      10.365  -4.453   1.058  1.00 34.23           H
ATOM   4419  HB2 ASP A 336      12.596  -4.435   1.892  1.00 30.12           H
ATOM   4420  HB3 ASP A 336      12.023  -2.830   2.015  1.00 30.12           H
ATOM   4421  N   GLY A 337       9.051  -5.842   3.482  1.00 32.90           N
ATOM   4422  CA  GLY A 337       8.671  -7.101   4.134  1.00 25.96           C
ATOM   4423  C   GLY A 337       9.409  -7.387   5.440  1.00 22.08           C
ATOM   4424  O   GLY A 337       9.090  -8.377   6.094  1.00 27.83           O
ATOM   4425  H   GLY A 337       8.378  -5.087   3.494  1.00 39.81           H
ATOM   4426  HA2 GLY A 337       7.601  -7.083   4.341  1.00 31.49           H
ATOM   4427  HA3 GLY A 337       8.887  -7.923   3.451  1.00 31.49           H
ATOM   4428  N   SER A 338      10.395  -6.578   5.839  1.00 25.35           N
ATOM   4429  CA  SER A 338      11.169  -6.853   7.036  1.00 25.98           C
ATOM   4430  C   SER A 338      10.375  -6.678   8.351  1.00 30.43           C
ATOM   4431  O   SER A 338      10.672  -7.396   9.303  1.00 34.78           O
ATOM   4432  CB  SER A 338      12.458  -6.043   7.010  1.00 21.51           C
ATOM   4433  OG  SER A 338      12.220  -4.691   7.259  1.00 33.32           O
ATOM   4434  H   SER A 338      10.648  -5.777   5.274  1.00 30.76           H
ATOM   4435  HA  SER A 338      11.471  -7.898   6.980  1.00 31.51           H
ATOM   4436  HB2 SER A 338      13.127  -6.426   7.777  1.00 26.14           H
ATOM   4437  HB3 SER A 338      12.934  -6.138   6.032  1.00 26.14           H
ATOM   4438  HG  SER A 338      11.918  -4.303   6.425  1.00 40.32           H
ATOM   4439  N   ALA A 339       9.420  -5.735   8.460  1.00 24.58           N
ATOM   4440  CA  ALA A 339       8.625  -5.606   9.673  1.00 29.35           C
ATOM   4441  C   ALA A 339       7.791  -6.870   9.855  1.00 28.05           C
ATOM   4442  O   ALA A 339       7.762  -7.426  10.951  1.00 25.39           O
ATOM   4443  CB  ALA A 339       7.735  -4.347   9.618  1.00 27.84           C
ATOM   4444  H   ALA A 339       9.185  -5.151   7.668  1.00 29.82           H
ATOM   4445  HA  ALA A 339       9.303  -5.512  10.524  1.00 35.55           H
ATOM   4446  HB1 ALA A 339       7.239  -4.207  10.580  1.00 33.75           H
ATOM   4447  HB2 ALA A 339       8.346  -3.472   9.392  1.00 33.75           H
ATOM   4448  HB3 ALA A 339       6.971  -4.453   8.852  1.00 33.75           H
ATOM   4449  N   LEU A 340       7.160  -7.327   8.761  1.00 29.15           N
ATOM   4450  CA  LEU A 340       6.326  -8.518   8.695  1.00 29.66           C
ATOM   4451  C   LEU A 340       7.112  -9.743   9.136  1.00 26.90           C
ATOM   4452  O   LEU A 340       6.627 -10.544   9.920  1.00 34.22           O
ATOM   4453  CB  LEU A 340       5.813  -8.660   7.249  1.00 24.05           C
ATOM   4454  CG  LEU A 340       4.934  -9.894   7.018  1.00 27.78           C
ATOM   4455  CD1 LEU A 340       3.570  -9.746   7.700  1.00 27.89           C
ATOM   4456  CD2 LEU A 340       4.714 -10.092   5.526  1.00 23.21           C
ATOM   4457  H   LEU A 340       7.264  -6.807   7.900  1.00 35.31           H
ATOM   4458  HA  LEU A 340       5.481  -8.383   9.371  1.00 35.93           H
ATOM   4459  HB2 LEU A 340       5.260  -7.765   6.972  1.00 29.20           H
ATOM   4460  HB3 LEU A 340       6.667  -8.727   6.586  1.00 29.20           H
ATOM   4461  HG  LEU A 340       5.428 -10.778   7.414  1.00 33.67           H
ATOM   4462 HD11 LEU A 340       2.939 -10.592   7.438  1.00 33.80           H
ATOM   4463 HD12 LEU A 340       3.684  -9.725   8.782  1.00 33.80           H
ATOM   4464 HD13 LEU A 340       3.080  -8.830   7.364  1.00 33.80           H
ATOM   4465 HD21 LEU A 340       4.179 -11.020   5.364  1.00 28.19           H
ATOM   4466 HD22 LEU A 340       4.133  -9.263   5.116  1.00 28.19           H
ATOM   4467 HD23 LEU A 340       5.675 -10.155   5.020  1.00 28.19           H
ATOM   4468  N   GLY A 341       8.349  -9.883   8.672  1.00 26.29           N
ATOM   4469  CA  GLY A 341       9.192 -11.006   9.045  1.00 24.86           C
ATOM   4470  C   GLY A 341       9.574 -10.998  10.522  1.00 27.12           C
ATOM   4471  O   GLY A 341       9.634 -12.066  11.129  1.00 31.94           O
ATOM   4472  H   GLY A 341       8.711  -9.189   8.033  1.00 31.88           H
ATOM   4473  HA2 GLY A 341       8.628 -11.921   8.863  1.00 30.17           H
ATOM   4474  HA3 GLY A 341      10.094 -10.999   8.439  1.00 30.17           H
ATOM   4475  N   ARG A 342       9.832  -9.829  11.124  1.00 24.54           N
ATOM   4476  CA  ARG A 342      10.059  -9.769  12.578  1.00 32.27           C
ATOM   4477  C   ARG A 342       8.803 -10.169  13.339  1.00 28.87           C
ATOM   4478  O   ARG A 342       8.908 -10.776  14.405  1.00 30.54           O
ATOM   4479  CB  ARG A 342      10.584  -8.405  13.061  1.00 34.14           C
ATOM   4480  CG  ARG A 342      12.003  -7.984  12.604  1.00 33.47           C
ATOM   4481  CD  ARG A 342      13.131  -8.972  12.910  1.00 27.86           C
ATOM   4482  NE  ARG A 342      13.220 -10.021  11.884  1.00 49.81           N
ATOM   4483  CZ  ARG A 342      13.916 -11.161  11.979  1.00 50.12           C
ATOM   4484  NH1 ARG A 342      14.022 -11.948  10.906  1.00 48.38           N
ATOM   4485  NH2 ARG A 342      14.511 -11.522  13.120  1.00 47.73           N1+
ATOM   4486  H   ARG A 342       9.731  -8.965  10.606  1.00 29.78           H
ATOM   4487  HA  ARG A 342      10.809 -10.516  12.835  1.00 39.06           H
ATOM   4488  HB2 ARG A 342       9.882  -7.637  12.732  1.00 41.30           H
ATOM   4489  HB3 ARG A 342      10.580  -8.405  14.154  1.00 41.30           H
ATOM   4490  HG2 ARG A 342      11.989  -7.803  11.532  1.00 40.50           H
ATOM   4491  HG3 ARG A 342      12.248  -7.040  13.087  1.00 40.50           H
ATOM   4492  HD2 ARG A 342      14.085  -8.444  13.000  1.00 33.76           H
ATOM   4493  HD3 ARG A 342      12.903  -9.452  13.854  1.00 33.76           H
ATOM   4494  HE  ARG A 342      12.806  -9.799  10.989  1.00 60.10           H
ATOM   4495 HH11 ARG A 342      13.582 -11.680  10.038  1.00 58.38           H
ATOM   4496 HH12 ARG A 342      14.553 -12.804  10.966  1.00 58.38           H
ATOM   4497 HH21 ARG A 342      14.433 -10.928  13.933  1.00 57.61           H
ATOM   4498 HH22 ARG A 342      15.032 -12.385  13.175  1.00 57.61           H
ATOM   4499  N   PHE A 343       7.622  -9.879  12.781  1.00 34.33           N
ATOM   4500  CA  PHE A 343       6.339 -10.199  13.415  1.00 30.44           C
ATOM   4501  C   PHE A 343       6.124 -11.707  13.432  1.00 25.16           C
ATOM   4502  O   PHE A 343       5.657 -12.246  14.415  1.00 30.03           O
ATOM   4503  CB  PHE A 343       5.190  -9.455  12.720  1.00 25.05           C
ATOM   4504  CG  PHE A 343       3.831  -9.616  13.335  1.00 23.56           C
ATOM   4505  CD1 PHE A 343       3.591  -9.066  14.599  1.00 30.29           C
ATOM   4506  CD2 PHE A 343       2.784 -10.231  12.628  1.00 26.00           C
ATOM   4507  CE1 PHE A 343       2.302  -9.078  15.147  1.00 29.97           C
ATOM   4508  CE2 PHE A 343       1.494 -10.246  13.175  1.00 29.83           C
ATOM   4509  CZ  PHE A 343       1.246  -9.647  14.421  1.00 30.08           C
ATOM   4510  H   PHE A 343       7.605  -9.385  11.898  1.00 41.53           H
ATOM   4511  HA  PHE A 343       6.384  -9.840  14.443  1.00 36.86           H
ATOM   4512  HB2 PHE A 343       5.423  -8.391  12.732  1.00 30.39           H
ATOM   4513  HB3 PHE A 343       5.129  -9.763  11.682  1.00 30.39           H
ATOM   4514  HD1 PHE A 343       4.398  -8.626  15.156  1.00 36.69           H
ATOM   4515  HD2 PHE A 343       2.958 -10.665  11.657  1.00 31.53           H
ATOM   4516  HE1 PHE A 343       2.125  -8.652  16.123  1.00 36.30           H
ATOM   4517  HE2 PHE A 343       0.682 -10.718  12.650  1.00 36.12           H
ATOM   4518  HZ  PHE A 343       0.249  -9.668  14.837  1.00 36.44           H
ATOM   4519  N   GLU A 344       6.481 -12.416  12.374  1.00 28.76           N
ATOM   4520  CA  GLU A 344       6.349 -13.865  12.306  1.00 31.39           C
ATOM   4521  C   GLU A 344       7.303 -14.544  13.293  1.00 33.24           C
ATOM   4522  O   GLU A 344       6.936 -15.541  13.923  1.00 35.97           O
ATOM   4523  CB  GLU A 344       6.693 -14.295  10.876  1.00 29.74           C
ATOM   4524  CG  GLU A 344       6.327 -15.746  10.566  1.00 37.63           C
ATOM   4525  CD  GLU A 344       7.165 -16.239   9.385  1.00 43.76           C
ATOM   4526  OE1 GLU A 344       7.158 -15.575   8.317  1.00 45.93           O
ATOM   4527  OE2 GLU A 344       7.842 -17.272   9.585  1.00 51.65           O1-
ATOM   4528  H   GLU A 344       6.843 -11.933  11.565  1.00 34.84           H
ATOM   4529  HA  GLU A 344       5.320 -14.146  12.534  1.00 38.00           H
ATOM   4530  HB2 GLU A 344       6.168 -13.651  10.173  1.00 36.02           H
ATOM   4531  HB3 GLU A 344       7.764 -14.154  10.715  1.00 36.02           H
ATOM   4532  HG2 GLU A 344       6.476 -16.394  11.429  1.00 45.49           H
ATOM   4533  HG3 GLU A 344       5.275 -15.748  10.283  1.00 45.49           H
ATOM   4534  N   ARG A 345       8.537 -14.030  13.420  1.00 30.33           N
ATOM   4535  CA  ARG A 345       9.461 -14.489  14.466  1.00 30.01           C
ATOM   4536  C   ARG A 345       8.840 -14.315  15.832  1.00 28.12           C
ATOM   4537  O   ARG A 345       8.836 -15.275  16.593  1.00 35.20           O
ATOM   4538  CB  ARG A 345      10.787 -13.729  14.473  1.00 33.36           C
ATOM   4539  CG  ARG A 345      11.645 -13.851  13.196  1.00 38.18           C
ATOM   4540  CD  ARG A 345      12.438 -15.152  13.126  1.00 35.91           C
ATOM   4541  NE  ARG A 345      11.564 -16.325  12.951  1.00 45.53           N
ATOM   4542  CZ  ARG A 345      10.920 -16.675  11.823  1.00 51.73           C
ATOM   4543  NH1 ARG A 345       9.939 -17.585  11.883  1.00 47.86           N
ATOM   4544  NH2 ARG A 345      11.242 -16.136  10.641  1.00 43.29           N1+
ATOM   4545  H   ARG A 345       8.788 -13.218  12.872  1.00 36.73           H
ATOM   4546  HA  ARG A 345       9.638 -15.553  14.331  1.00 36.34           H
ATOM   4547  HB2 ARG A 345      10.596 -12.673  14.651  1.00 40.37           H
ATOM   4548  HB3 ARG A 345      11.372 -14.097  15.317  1.00 40.37           H
ATOM   4549  HG2 ARG A 345      11.030 -13.747  12.305  1.00 46.15           H
ATOM   4550  HG3 ARG A 345      12.362 -13.037  13.201  1.00 46.15           H
ATOM   4551  HD2 ARG A 345      13.201 -15.108  12.347  1.00 43.43           H
ATOM   4552  HD3 ARG A 345      12.939 -15.264  14.087  1.00 43.43           H
ATOM   4553  HE  ARG A 345      11.257 -16.768  13.805  1.00 54.97           H
ATOM   4554 HH11 ARG A 345       9.678 -18.002  12.765  1.00 57.77           H
ATOM   4555 HH12 ARG A 345       9.430 -17.835  11.044  1.00 57.77           H
ATOM   4556 HH21 ARG A 345      11.979 -15.452  10.585  1.00 52.28           H
ATOM   4557 HH22 ARG A 345      10.730 -16.415   9.816  1.00 52.28           H
ATOM   4558  N   MET A 346       8.302 -13.127  16.111  1.00 29.10           N
ATOM   4559  CA  MET A 346       7.705 -12.797  17.408  1.00 34.23           C
ATOM   4560  C   MET A 346       6.556 -13.739  17.734  1.00 28.69           C
ATOM   4561  O   MET A 346       6.490 -14.244  18.847  1.00 32.56           O
ATOM   4562  CB  MET A 346       7.228 -11.341  17.405  1.00 29.57           C
ATOM   4563  CG  MET A 346       6.783 -10.889  18.788  1.00 24.65           C
ATOM   4564  SD  MET A 346       5.942  -9.295  18.722  1.00 33.84           S
ATOM   4565  CE  MET A 346       4.236  -9.888  18.573  1.00 33.93           C
ATOM   4566  H   MET A 346       8.319 -12.405  15.402  1.00 35.25           H
ATOM   4567  HA  MET A 346       8.466 -12.906  18.179  1.00 41.41           H
ATOM   4568  HB2 MET A 346       8.034 -10.687  17.071  1.00 35.82           H
ATOM   4569  HB3 MET A 346       6.393 -11.236  16.716  1.00 35.82           H
ATOM   4570  HG2 MET A 346       6.088 -11.619  19.202  1.00 29.91           H
ATOM   4571  HG3 MET A 346       7.647 -10.825  19.445  1.00 29.91           H
ATOM   4572  HE1 MET A 346       3.559  -9.038  18.518  1.00 41.05           H
ATOM   4573  HE2 MET A 346       4.141 -10.491  17.670  1.00 41.05           H
ATOM   4574  HE3 MET A 346       3.981 -10.491  19.443  1.00 41.05           H
ATOM   4575  N   LEU A 347       5.651 -13.953  16.768  1.00 34.43           N
ATOM   4576  CA  LEU A 347       4.508 -14.842  16.898  1.00 31.94           C
ATOM   4577  C   LEU A 347       4.988 -16.243  17.262  1.00 33.78           C
ATOM   4578  O   LEU A 347       4.534 -16.776  18.273  1.00 33.09           O
ATOM   4579  CB  LEU A 347       3.712 -14.924  15.578  1.00 28.03           C
ATOM   4580  CG  LEU A 347       2.798 -13.769  15.176  1.00 23.01           C
ATOM   4581  CD1 LEU A 347       1.930 -14.263  14.008  1.00 31.49           C
ATOM   4582  CD2 LEU A 347       1.898 -13.271  16.312  1.00 32.01           C
ATOM   4583  H   LEU A 347       5.769 -13.479  15.884  1.00 41.64           H
ATOM   4584  HA  LEU A 347       3.867 -14.482  17.702  1.00 38.66           H
ATOM   4585  HB2 LEU A 347       4.408 -15.092  14.754  1.00 33.97           H
ATOM   4586  HB3 LEU A 347       3.088 -15.816  15.643  1.00 33.97           H
ATOM   4587  HG  LEU A 347       3.383 -12.927  14.821  1.00 27.95           H
ATOM   4588 HD11 LEU A 347       1.365 -13.428  13.590  1.00 38.12           H
ATOM   4589 HD12 LEU A 347       2.557 -14.686  13.221  1.00 38.12           H
ATOM   4590 HD13 LEU A 347       1.224 -15.019  14.355  1.00 38.12           H
ATOM   4591 HD21 LEU A 347       1.280 -12.449  15.952  1.00 38.74           H
ATOM   4592 HD22 LEU A 347       1.254 -14.077  16.657  1.00 38.74           H
ATOM   4593 HD23 LEU A 347       2.504 -12.894  17.134  1.00 38.74           H
ATOM   4594  N   ALA A 348       5.871 -16.845  16.438  1.00 34.87           N
ATOM   4595  CA  ALA A 348       6.303 -18.230  16.648  1.00 38.21           C
ATOM   4596  C   ALA A 348       7.006 -18.414  17.992  1.00 33.43           C
ATOM   4597  O   ALA A 348       6.744 -19.404  18.680  1.00 38.07           O
ATOM   4598  CB  ALA A 348       7.158 -18.710  15.483  1.00 38.50           C
ATOM   4599  H   ALA A 348       6.199 -16.359  15.614  1.00 42.18           H
ATOM   4600  HA  ALA A 348       5.409 -18.841  16.659  1.00 46.18           H
ATOM   4601  HB1 ALA A 348       7.409 -19.761  15.630  1.00 46.54           H
ATOM   4602  HB2 ALA A 348       6.596 -18.613  14.554  1.00 46.54           H
ATOM   4603  HB3 ALA A 348       8.071 -18.114  15.425  1.00 46.54           H
ATOM   4604  N   ALA A 349       7.854 -17.435  18.350  1.00 27.23           N
ATOM   4605  CA  ALA A 349       8.578 -17.320  19.617  1.00 31.34           C
ATOM   4606  C   ALA A 349       7.722 -17.163  20.882  1.00 38.20           C
ATOM   4607  O   ALA A 349       8.224 -17.523  21.940  1.00 40.82           O
ATOM   4608  CB  ALA A 349       9.559 -16.151  19.502  1.00 28.73           C
ATOM   4609  H   ALA A 349       8.003 -16.684  17.690  1.00 33.00           H
ATOM   4610  HA  ALA A 349       9.166 -18.231  19.733  1.00 37.94           H
ATOM   4611  HB1 ALA A 349      10.275 -16.196  20.316  1.00 34.81           H
ATOM   4612  HB2 ALA A 349      10.124 -16.230  18.572  1.00 34.81           H
ATOM   4613  HB3 ALA A 349       9.021 -15.203  19.513  1.00 34.81           H
ATOM   4614  N   GLN A 350       6.495 -16.613  20.800  1.00 32.71           N
ATOM   4615  CA  GLN A 350       5.485 -16.557  21.866  1.00 26.75           C
ATOM   4616  C   GLN A 350       4.377 -17.611  21.687  1.00 35.59           C
ATOM   4617  O   GLN A 350       3.264 -17.447  22.204  1.00 35.34           O
ATOM   4618  CB  GLN A 350       4.908 -15.123  22.005  1.00 32.14           C
ATOM   4619  CG  GLN A 350       6.006 -14.135  22.437  1.00 37.69           C
ATOM   4620  CD  GLN A 350       5.498 -12.735  22.761  1.00 28.79           C
ATOM   4621  OE1 GLN A 350       5.946 -11.750  22.193  1.00 35.77           O
ATOM   4622  NE2 GLN A 350       4.583 -12.611  23.699  1.00 25.42           N
ATOM   4623  H   GLN A 350       6.208 -16.251  19.901  1.00 39.58           H
ATOM   4624  HA  GLN A 350       5.978 -16.787  22.809  1.00 32.43           H
ATOM   4625  HB2 GLN A 350       4.486 -14.801  21.055  1.00 38.91           H
ATOM   4626  HB3 GLN A 350       4.115 -15.117  22.752  1.00 38.91           H
ATOM   4627  HG2 GLN A 350       6.478 -14.536  23.330  1.00 45.56           H
ATOM   4628  HG3 GLN A 350       6.761 -14.062  21.655  1.00 45.56           H
ATOM   4629 HE21 GLN A 350       4.215 -13.429  24.167  1.00 30.83           H
ATOM   4630 HE22 GLN A 350       4.228 -11.693  23.917  1.00 30.83           H
ATOM   4631  N   GLY A 351       4.701 -18.729  21.012  1.00 35.77           N
ATOM   4632  CA  GLY A 351       3.910 -19.965  21.097  1.00 35.91           C
ATOM   4633  C   GLY A 351       2.891 -20.201  19.987  1.00 34.25           C
ATOM   4634  O   GLY A 351       2.187 -21.208  20.047  1.00 35.85           O
ATOM   4635  H   GLY A 351       5.613 -18.791  20.577  1.00 43.26           H
ATOM   4636  HA2 GLY A 351       4.608 -20.803  21.079  1.00 43.43           H
ATOM   4637  HA3 GLY A 351       3.361 -19.975  22.040  1.00 43.43           H
ATOM   4638  N   VAL A 352       2.813 -19.321  18.977  1.00 39.51           N
ATOM   4639  CA  VAL A 352       2.053 -19.611  17.764  1.00 40.48           C
ATOM   4640  C   VAL A 352       2.787 -20.717  17.011  1.00 34.59           C
ATOM   4641  O   VAL A 352       4.003 -20.653  16.840  1.00 41.00           O
ATOM   4642  CB  VAL A 352       1.881 -18.346  16.922  1.00 33.59           C
ATOM   4643  CG1 VAL A 352       1.083 -18.621  15.654  1.00 33.44           C
ATOM   4644  CG2 VAL A 352       1.113 -17.274  17.723  1.00 32.28           C
ATOM   4645  H   VAL A 352       3.414 -18.509  18.974  1.00 47.74           H
ATOM   4646  HA  VAL A 352       1.055 -19.961  18.041  1.00 48.91           H
ATOM   4647  HB  VAL A 352       2.864 -17.976  16.641  1.00 40.64           H
ATOM   4648 HG11 VAL A 352       0.973 -17.701  15.082  1.00 40.46           H
ATOM   4649 HG12 VAL A 352       1.605 -19.339  15.034  1.00 40.46           H
ATOM   4650 HG13 VAL A 352       0.092 -19.003  15.908  1.00 40.46           H
ATOM   4651 HG21 VAL A 352       0.958 -16.388  17.112  1.00 39.07           H
ATOM   4652 HG22 VAL A 352       0.141 -17.663  18.029  1.00 39.07           H
ATOM   4653 HG23 VAL A 352       1.680 -16.984  18.606  1.00 39.07           H
ATOM   4654  N   ASP A 353       2.048 -21.750  16.603  1.00 37.86           N
ATOM   4655  CA  ASP A 353       2.581 -22.820  15.764  1.00 43.10           C
ATOM   4656  C   ASP A 353       3.318 -22.167  14.586  1.00 44.21           C
ATOM   4657  O   ASP A 353       2.770 -21.238  13.995  1.00 45.74           O
ATOM   4658  CB  ASP A 353       1.420 -23.720  15.280  1.00 48.75           C
ATOM   4659  CG  ASP A 353       1.907 -24.806  14.297  1.00 54.73           C
ATOM   4660  OD1 ASP A 353       2.025 -24.491  13.093  1.00 51.75           O
ATOM   4661  OD2 ASP A 353       2.158 -25.943  14.749  1.00 71.43           O1-
ATOM   4662  H   ASP A 353       1.063 -21.772  16.827  1.00 45.77           H
ATOM   4663  HA  ASP A 353       3.253 -23.422  16.372  1.00 52.05           H
ATOM   4664  HB2 ASP A 353       0.981 -24.191  16.162  1.00 58.84           H
ATOM   4665  HB3 ASP A 353       0.696 -23.079  14.775  1.00 58.84           H
ATOM   4666  N   PRO A 354       4.536 -22.600  14.220  1.00 46.82           N
ATOM   4667  CA  PRO A 354       5.343 -21.857  13.244  1.00 43.49           C
ATOM   4668  C   PRO A 354       4.735 -21.873  11.843  1.00 35.57           C
ATOM   4669  O   PRO A 354       5.013 -20.989  11.036  1.00 41.29           O
ATOM   4670  CB  PRO A 354       6.698 -22.578  13.195  1.00 43.77           C
ATOM   4671  CG  PRO A 354       6.664 -23.659  14.285  1.00 49.94           C
ATOM   4672  CD  PRO A 354       5.203 -23.791  14.722  1.00 47.00           C
ATOM   4673  HA  PRO A 354       5.528 -20.847  13.614  1.00 52.52           H
ATOM   4674  HB2 PRO A 354       6.778 -23.085  12.232  1.00 52.86           H
ATOM   4675  HB3 PRO A 354       7.548 -21.905  13.311  1.00 52.86           H
ATOM   4676  HG2 PRO A 354       7.048 -24.613  13.920  1.00 60.26           H
ATOM   4677  HG3 PRO A 354       7.262 -23.322  15.132  1.00 60.26           H
ATOM   4678  HD2 PRO A 354       4.762 -24.683  14.272  1.00 56.74           H
ATOM   4679  HD3 PRO A 354       5.195 -23.830  15.812  1.00 56.74           H
ATOM   4680  N   GLY A 355       3.933 -22.903  11.565  1.00 40.58           N
ATOM   4681  CA  GLY A 355       3.261 -23.107  10.306  1.00 38.73           C
ATOM   4682  C   GLY A 355       2.150 -22.096  10.198  1.00 31.42           C
ATOM   4683  O   GLY A 355       2.005 -21.504   9.128  1.00 38.56           O
ATOM   4684  H   GLY A 355       3.712 -23.557  12.307  1.00 49.03           H
ATOM   4685  HA2 GLY A 355       3.966 -22.954   9.489  1.00 46.81           H
ATOM   4686  HA3 GLY A 355       2.838 -24.110  10.265  1.00 46.81           H
ATOM   4687  N   LEU A 356       1.388 -21.907  11.292  1.00 37.64           N
ATOM   4688  CA  LEU A 356       0.347 -20.884  11.399  1.00 35.04           C
ATOM   4689  C   LEU A 356       0.925 -19.461  11.259  1.00 26.39           C
ATOM   4690  O   LEU A 356       0.370 -18.682  10.506  1.00 36.87           O
ATOM   4691  CB  LEU A 356      -0.460 -21.050  12.696  1.00 28.62           C
ATOM   4692  CG  LEU A 356      -1.559 -19.968  12.852  1.00 31.99           C
ATOM   4693  CD1 LEU A 356      -2.516 -19.942  11.639  1.00 29.88           C
ATOM   4694  CD2 LEU A 356      -2.396 -20.197  14.130  1.00 33.27           C
ATOM   4695  H   LEU A 356       1.586 -22.460  12.116  1.00 45.50           H
ATOM   4696  HA  LEU A 356      -0.335 -21.054  10.565  1.00 42.38           H
ATOM   4697  HB2 LEU A 356      -0.922 -22.036  12.692  1.00 34.67           H
ATOM   4698  HB3 LEU A 356       0.214 -20.990  13.548  1.00 34.67           H
ATOM   4699  HG  LEU A 356      -1.082 -18.990  12.941  1.00 38.72           H
ATOM   4700 HD11 LEU A 356      -3.315 -19.225  11.824  1.00 36.19           H
ATOM   4701 HD12 LEU A 356      -2.001 -19.631  10.731  1.00 36.19           H
ATOM   4702 HD13 LEU A 356      -2.945 -20.931  11.485  1.00 36.19           H
ATOM   4703 HD21 LEU A 356      -3.139 -19.406  14.225  1.00 40.26           H
ATOM   4704 HD22 LEU A 356      -2.899 -21.162  14.083  1.00 40.26           H
ATOM   4705 HD23 LEU A 356      -1.748 -20.171  15.007  1.00 40.26           H
ATOM   4706  N   ALA A 357       2.005 -19.103  11.960  1.00 25.08           N
ATOM   4707  CA  ALA A 357       2.699 -17.839  11.790  1.00 24.63           C
ATOM   4708  C   ALA A 357       3.065 -17.559  10.335  1.00 34.59           C
ATOM   4709  O   ALA A 357       2.716 -16.471   9.867  1.00 33.28           O
ATOM   4710  CB  ALA A 357       3.943 -17.832  12.668  1.00 29.99           C
ATOM   4711  H   ALA A 357       2.385 -19.751  12.635  1.00 30.43           H
ATOM   4712  HA  ALA A 357       2.042 -17.041  12.134  1.00 29.89           H
ATOM   4713  HB1 ALA A 357       4.400 -16.841  12.653  1.00 36.32           H
ATOM   4714  HB2 ALA A 357       3.664 -18.070  13.696  1.00 36.32           H
ATOM   4715  HB3 ALA A 357       4.658 -18.572  12.309  1.00 36.32           H
ATOM   4716  N   ARG A 358       3.726 -18.517   9.635  1.00 34.99           N
ATOM   4717  CA  ARG A 358       4.060 -18.447   8.195  1.00 33.27           C
ATOM   4718  C   ARG A 358       2.803 -18.174   7.351  1.00 27.35           C
ATOM   4719  O   ARG A 358       2.789 -17.253   6.541  1.00 32.01           O
ATOM   4720  CB  ARG A 358       4.736 -19.746   7.690  1.00 44.74           C
ATOM   4721  CG  ARG A 358       6.281 -19.826   7.660  1.00 54.89           C
ATOM   4722  CD  ARG A 358       6.975 -19.482   6.306  1.00 37.81           C
ATOM   4723  NE  ARG A 358       7.573 -18.149   6.347  1.00 40.74           N
ATOM   4724  CZ  ARG A 358       8.135 -17.479   5.338  1.00 43.96           C
ATOM   4725  NH1 ARG A 358       8.311 -18.010   4.131  1.00 47.84           N
ATOM   4726  NH2 ARG A 358       8.542 -16.236   5.551  1.00 51.75           N1+
ATOM   4727  H   ARG A 358       3.969 -19.372  10.120  1.00 42.32           H
ATOM   4728  HA  ARG A 358       4.746 -17.617   8.021  1.00 40.26           H
ATOM   4729  HB2 ARG A 358       4.338 -20.599   8.241  1.00 54.02           H
ATOM   4730  HB3 ARG A 358       4.422 -19.880   6.653  1.00 54.02           H
ATOM   4731  HG2 ARG A 358       6.683 -19.222   8.470  1.00 66.21           H
ATOM   4732  HG3 ARG A 358       6.548 -20.859   7.889  1.00 66.21           H
ATOM   4733  HD2 ARG A 358       7.774 -20.204   6.142  1.00 45.71           H
ATOM   4734  HD3 ARG A 358       6.271 -19.543   5.476  1.00 45.71           H
ATOM   4735  HE  ARG A 358       7.474 -17.649   7.223  1.00 49.23           H
ATOM   4736 HH11 ARG A 358       8.006 -18.954   3.953  1.00 57.75           H
ATOM   4737 HH12 ARG A 358       8.739 -17.460   3.402  1.00 57.75           H
ATOM   4738 HH21 ARG A 358       8.393 -15.820   6.463  1.00 62.43           H
ATOM   4739 HH22 ARG A 358       8.967 -15.699   4.810  1.00 62.43           H
ATOM   4740  N   ALA A 359       1.744 -18.956   7.539  1.00 23.84           N
ATOM   4741  CA  ALA A 359       0.520 -18.791   6.788  1.00 23.38           C
ATOM   4742  C   ALA A 359      -0.165 -17.446   7.040  1.00 28.63           C
ATOM   4743  O   ALA A 359      -0.813 -16.937   6.122  1.00 27.27           O
ATOM   4744  CB  ALA A 359      -0.408 -19.952   7.124  1.00 23.05           C
ATOM   4745  H   ALA A 359       1.784 -19.691   8.232  1.00 28.94           H
ATOM   4746  HA  ALA A 359       0.768 -18.850   5.727  1.00 28.39           H
ATOM   4747  HB1 ALA A 359      -1.295 -19.885   6.494  1.00 28.00           H
ATOM   4748  HB2 ALA A 359       0.091 -20.901   6.934  1.00 28.00           H
ATOM   4749  HB3 ALA A 359      -0.709 -19.901   8.172  1.00 28.00           H
ATOM   4750  N   LEU A 360      -0.052 -16.876   8.260  1.00 33.68           N
ATOM   4751  CA  LEU A 360      -0.662 -15.586   8.585  1.00 29.48           C
ATOM   4752  C   LEU A 360       0.119 -14.497   7.859  1.00 34.87           C
ATOM   4753  O   LEU A 360      -0.490 -13.693   7.172  1.00 34.19           O
ATOM   4754  CB  LEU A 360      -0.728 -15.291  10.093  1.00 29.88           C
ATOM   4755  CG  LEU A 360      -1.855 -16.033  10.803  1.00 33.31           C
ATOM   4756  CD1 LEU A 360      -1.576 -15.958  12.301  1.00 30.46           C
ATOM   4757  CD2 LEU A 360      -3.218 -15.384  10.512  1.00 37.76           C
ATOM   4758  H   LEU A 360       0.503 -17.335   8.970  1.00 40.74           H
ATOM   4759  HA  LEU A 360      -1.680 -15.587   8.197  1.00 35.71           H
ATOM   4760  HB2 LEU A 360       0.226 -15.586  10.535  1.00 36.19           H
ATOM   4761  HB3 LEU A 360      -0.850 -14.220  10.260  1.00 36.19           H
ATOM   4762  HG  LEU A 360      -1.877 -17.074  10.480  1.00 40.30           H
ATOM   4763 HD11 LEU A 360      -2.383 -16.450  12.844  1.00 36.88           H
ATOM   4764 HD12 LEU A 360      -0.643 -16.473  12.534  1.00 36.88           H
ATOM   4765 HD13 LEU A 360      -1.500 -14.915  12.613  1.00 36.88           H
ATOM   4766 HD21 LEU A 360      -3.989 -15.908  11.075  1.00 45.65           H
ATOM   4767 HD22 LEU A 360      -3.211 -14.332  10.807  1.00 45.65           H
ATOM   4768 HD23 LEU A 360      -3.460 -15.462   9.453  1.00 45.65           H
ATOM   4769  N   CYS A 361       1.446 -14.461   8.002  1.00 31.57           N
ATOM   4770  CA  CYS A 361       2.258 -13.411   7.416  1.00 38.60           C
ATOM   4771  C   CYS A 361       2.318 -13.474   5.883  1.00 27.41           C
ATOM   4772  O   CYS A 361       2.241 -12.444   5.230  1.00 34.77           O
ATOM   4773  CB  CYS A 361       3.625 -13.415   8.103  1.00 36.71           C
ATOM   4774  SG  CYS A 361       3.378 -13.044   9.873  1.00 36.44           S
ATOM   4775  H   CYS A 361       1.905 -15.152   8.580  1.00 38.22           H
ATOM   4776  HA  CYS A 361       1.777 -12.466   7.676  1.00 46.65           H
ATOM   4777  HB2 CYS A 361       4.102 -14.389   7.980  1.00 44.39           H
ATOM   4778  HB3 CYS A 361       4.254 -12.649   7.659  1.00 44.39           H
ATOM   4779  HG  CYS A 361       2.818 -14.220  10.180  1.00 44.06           H
ATOM   4780  N   SER A 362       2.417 -14.657   5.292  1.00 27.10           N
ATOM   4781  CA  SER A 362       2.477 -14.841   3.836  1.00 28.18           C
ATOM   4782  C   SER A 362       1.121 -14.918   3.136  1.00 30.95           C
ATOM   4783  O   SER A 362       1.045 -14.797   1.907  1.00 34.20           O
ATOM   4784  CB  SER A 362       3.183 -16.152   3.539  1.00 28.28           C
ATOM   4785  OG  SER A 362       4.484 -16.118   4.099  1.00 38.99           O
ATOM   4786  H   SER A 362       2.497 -15.480   5.872  1.00 32.85           H
ATOM   4787  HA  SER A 362       3.044 -14.024   3.385  1.00 34.15           H
ATOM   4788  HB2 SER A 362       2.611 -16.977   3.966  1.00 34.27           H
ATOM   4789  HB3 SER A 362       3.250 -16.279   2.459  1.00 34.27           H
ATOM   4790  HG  SER A 362       4.863 -16.996   4.033  1.00 47.12           H
ATOM   4791  N   GLY A 363       0.068 -15.247   3.885  1.00 25.21           N
ATOM   4792  CA  GLY A 363      -1.239 -15.422   3.277  1.00 23.42           C
ATOM   4793  C   GLY A 363      -1.756 -14.097   2.753  1.00 25.95           C
ATOM   4794  O   GLY A 363      -1.220 -13.034   3.072  1.00 24.67           O
ATOM   4795  H   GLY A 363       0.167 -15.369   4.884  1.00 30.58           H
ATOM   4796  HA2 GLY A 363      -1.144 -16.112   2.436  1.00 28.44           H
ATOM   4797  HA3 GLY A 363      -1.936 -15.826   4.007  1.00 28.44           H
ATOM   4798  N   SER A 364      -2.812 -14.175   1.931  1.00 23.02           N
ATOM   4799  CA  SER A 364      -3.581 -13.014   1.480  1.00 26.18           C
ATOM   4800  C   SER A 364      -4.507 -12.511   2.599  1.00 27.63           C
ATOM   4801  O   SER A 364      -4.803 -13.280   3.509  1.00 35.98           O
ATOM   4802  CB  SER A 364      -4.399 -13.492   0.277  1.00 28.05           C
ATOM   4803  OG  SER A 364      -5.179 -14.632   0.608  1.00 29.87           O
ATOM   4804  H   SER A 364      -3.174 -15.090   1.693  1.00 27.96           H
ATOM   4805  HA  SER A 364      -2.917 -12.213   1.155  1.00 31.75           H
ATOM   4806  HB2 SER A 364      -5.054 -12.690  -0.064  1.00 34.00           H
ATOM   4807  HB3 SER A 364      -3.713 -13.761  -0.528  1.00 34.00           H
ATOM   4808  HG  SER A 364      -4.941 -15.350   0.011  1.00 36.18           H
ATOM   4809  N   PRO A 365      -5.049 -11.283   2.539  1.00 29.82           N
ATOM   4810  CA  PRO A 365      -6.173 -10.874   3.377  1.00 25.93           C
ATOM   4811  C   PRO A 365      -7.250 -11.939   3.592  1.00 30.49           C
ATOM   4812  O   PRO A 365      -7.632 -12.183   4.735  1.00 37.94           O
ATOM   4813  CB  PRO A 365      -6.773  -9.660   2.683  1.00 24.04           C
ATOM   4814  CG  PRO A 365      -5.521  -9.010   2.084  1.00 29.07           C
ATOM   4815  CD  PRO A 365      -4.652 -10.194   1.643  1.00 35.43           C
ATOM   4816  HA  PRO A 365      -5.774 -10.548   4.339  1.00 31.44           H
ATOM   4817  HB2 PRO A 365      -7.411 -10.004   1.869  1.00 29.18           H
ATOM   4818  HB3 PRO A 365      -7.328  -8.991   3.338  1.00 29.18           H
ATOM   4819  HG2 PRO A 365      -5.771  -8.403   1.216  1.00 35.21           H
ATOM   4820  HG3 PRO A 365      -5.020  -8.411   2.843  1.00 35.21           H
ATOM   4821  HD2 PRO A 365      -4.900 -10.451   0.613  1.00 42.85           H
ATOM   4822  HD3 PRO A 365      -3.599  -9.924   1.755  1.00 42.85           H
ATOM   4823  N   ALA A 366      -7.673 -12.637   2.537  1.00 35.23           N
ATOM   4824  CA  ALA A 366      -8.718 -13.636   2.635  1.00 31.62           C
ATOM   4825  C   ALA A 366      -8.265 -14.816   3.462  1.00 32.09           C
ATOM   4826  O   ALA A 366      -9.001 -15.235   4.349  1.00 30.50           O
ATOM   4827  CB  ALA A 366      -9.191 -14.030   1.236  1.00 33.96           C
ATOM   4828  H   ALA A 366      -7.236 -12.492   1.639  1.00 42.61           H
ATOM   4829  HA  ALA A 366      -9.552 -13.203   3.174  1.00 38.28           H
ATOM   4830  HB1 ALA A 366      -9.966 -14.792   1.312  1.00 41.09           H
ATOM   4831  HB2 ALA A 366      -9.598 -13.156   0.729  1.00 41.09           H
ATOM   4832  HB3 ALA A 366      -8.356 -14.421   0.656  1.00 41.09           H
ATOM   4833  N   GLU A 367      -7.064 -15.334   3.203  1.00 28.48           N
ATOM   4834  CA  GLU A 367      -6.511 -16.439   3.974  1.00 29.29           C
ATOM   4835  C   GLU A 367      -6.324 -16.055   5.446  1.00 35.89           C
ATOM   4836  O   GLU A 367      -6.503 -16.906   6.317  1.00 30.93           O
ATOM   4837  CB  GLU A 367      -5.201 -16.936   3.360  1.00 23.61           C
ATOM   4838  CG  GLU A 367      -5.443 -17.738   2.074  1.00 32.27           C
ATOM   4839  CD  GLU A 367      -4.107 -18.152   1.439  1.00 44.25           C
ATOM   4840  OE1 GLU A 367      -3.284 -17.250   1.162  1.00 36.31           O
ATOM   4841  OE2 GLU A 367      -3.928 -19.370   1.227  1.00 43.49           O1-
ATOM   4842  H   GLU A 367      -6.463 -14.889   2.524  1.00 34.50           H
ATOM   4843  HA  GLU A 367      -7.231 -17.258   3.931  1.00 35.48           H
ATOM   4844  HB2 GLU A 367      -4.564 -16.082   3.148  1.00 28.66           H
ATOM   4845  HB3 GLU A 367      -4.689 -17.578   4.077  1.00 28.66           H
ATOM   4846  HG2 GLU A 367      -6.063 -18.612   2.281  1.00 39.06           H
ATOM   4847  HG3 GLU A 367      -5.960 -17.086   1.373  1.00 39.06           H
ATOM   4848  N   ARG A 368      -5.998 -14.786   5.750  1.00 30.25           N
ATOM   4849  CA  ARG A 368      -5.859 -14.363   7.134  1.00 30.30           C
ATOM   4850  C   ARG A 368      -7.193 -14.348   7.848  1.00 27.44           C
ATOM   4851  O   ARG A 368      -7.277 -14.890   8.937  1.00 35.82           O
ATOM   4852  CB  ARG A 368      -5.162 -13.024   7.232  1.00 25.91           C
ATOM   4853  CG  ARG A 368      -3.711 -13.108   6.771  1.00 27.08           C
ATOM   4854  CD  ARG A 368      -3.212 -11.686   6.563  1.00 24.38           C
ATOM   4855  NE  ARG A 368      -1.891 -11.700   5.935  1.00 24.53           N
ATOM   4856  CZ  ARG A 368      -1.278 -10.630   5.416  1.00 20.78           C
ATOM   4857  NH1 ARG A 368      -0.034 -10.698   4.972  1.00 34.50           N
ATOM   4858  NH2 ARG A 368      -1.903  -9.469   5.300  1.00 20.13           N1+
ATOM   4859  H   ARG A 368      -5.851 -14.109   5.014  1.00 36.63           H
ATOM   4860  HA  ARG A 368      -5.238 -15.092   7.657  1.00 36.69           H
ATOM   4861  HB2 ARG A 368      -5.716 -12.283   6.653  1.00 31.43           H
ATOM   4862  HB3 ARG A 368      -5.162 -12.718   8.281  1.00 31.43           H
ATOM   4863  HG2 ARG A 368      -3.115 -13.625   7.522  1.00 32.83           H
ATOM   4864  HG3 ARG A 368      -3.633 -13.640   5.823  1.00 32.83           H
ATOM   4865  HD2 ARG A 368      -3.909 -11.191   5.885  1.00 29.59           H
ATOM   4866  HD3 ARG A 368      -3.187 -11.131   7.498  1.00 29.59           H
ATOM   4867  HE  ARG A 368      -1.372 -12.565   5.997  1.00 29.77           H
ATOM   4868 HH11 ARG A 368       0.484 -11.564   5.017  1.00 41.74           H
ATOM   4869 HH12 ARG A 368       0.398  -9.872   4.572  1.00 41.74           H
ATOM   4870 HH21 ARG A 368      -2.863  -9.369   5.601  1.00 24.49           H
ATOM   4871 HH22 ARG A 368      -1.407  -8.697   4.876  1.00 24.49           H
ATOM   4872  N   ARG A 369      -8.252 -13.834   7.220  1.00 31.86           N
ATOM   4873  CA  ARG A 369      -9.612 -13.892   7.772  1.00 33.54           C
ATOM   4874  C   ARG A 369     -10.139 -15.286   8.116  1.00 34.07           C
ATOM   4875  O   ARG A 369     -10.928 -15.388   9.052  1.00 35.00           O
ATOM   4876  CB  ARG A 369     -10.618 -13.179   6.868  1.00 30.92           C
ATOM   4877  CG  ARG A 369     -10.341 -11.676   6.819  1.00 32.64           C
ATOM   4878  CD  ARG A 369     -11.465 -10.920   6.103  1.00 44.40           C
ATOM   4879  NE  ARG A 369     -11.736 -11.482   4.763  1.00 49.45           N
ATOM   4880  CZ  ARG A 369     -11.180 -11.111   3.604  1.00 45.48           C
ATOM   4881  NH1 ARG A 369     -11.473 -11.826   2.507  1.00 50.12           N
ATOM   4882  NH2 ARG A 369     -10.356 -10.059   3.527  1.00 39.38           N1+
ATOM   4883  H   ARG A 369      -8.109 -13.379   6.329  1.00 38.57           H
ATOM   4884  HA  ARG A 369      -9.583 -13.350   8.721  1.00 40.58           H
ATOM   4885  HB2 ARG A 369     -10.575 -13.615   5.869  1.00 37.43           H
ATOM   4886  HB3 ARG A 369     -11.625 -13.322   7.267  1.00 37.43           H
ATOM   4887  HG2 ARG A 369     -10.294 -11.304   7.839  1.00 39.50           H
ATOM   4888  HG3 ARG A 369      -9.390 -11.470   6.339  1.00 39.50           H
ATOM   4889  HD2 ARG A 369     -12.373 -10.978   6.705  1.00 53.61           H
ATOM   4890  HD3 ARG A 369     -11.187  -9.868   6.026  1.00 53.61           H
ATOM   4891  HE  ARG A 369     -12.320 -12.305   4.747  1.00 59.67           H
ATOM   4892 HH11 ARG A 369     -12.090 -12.622   2.572  1.00 60.48           H
ATOM   4893 HH12 ARG A 369     -11.067 -11.571   1.620  1.00 60.48           H
ATOM   4894 HH21 ARG A 369     -10.149  -9.531   4.364  1.00 47.58           H
ATOM   4895 HH22 ARG A 369      -9.945  -9.790   2.647  1.00 47.58           H
ATOM   4896  N   GLN A 370      -9.769 -16.337   7.374  1.00 36.37           N
ATOM   4897  CA  GLN A 370     -10.128 -17.732   7.689  1.00 37.22           C
ATOM   4898  C   GLN A 370      -9.264 -18.341   8.820  1.00 37.31           C
ATOM   4899  O   GLN A 370      -9.731 -19.221   9.547  1.00 38.89           O
ATOM   4900  CB  GLN A 370     -10.057 -18.624   6.431  1.00 39.69           C
ATOM   4901  CG  GLN A 370     -11.104 -18.257   5.368  1.00 38.41           C
ATOM   4902  CD  GLN A 370     -12.553 -18.450   5.826  1.00 46.33           C
ATOM   4903  OE1 GLN A 370     -12.927 -19.483   6.381  1.00 41.36           O
ATOM   4904  NE2 GLN A 370     -13.401 -17.462   5.547  1.00 44.31           N
ATOM   4905  H   GLN A 370      -9.134 -16.178   6.605  1.00 43.97           H
[truncated: 145,180 more chars]
