# Supplementary material for: High-throughput quantum-mechanics/molecular-mechanics (ONIOM) macromolecular crystallographic refinement with PHENIX/DivCon: the impact of mixed Hamiltonian methods on ligand and protein structure
Source: Acta Crystallogr D Struct Biol. 2018 Oct 29;74(Pt 11):1063–77. doi: 10.1107/S2059798318012913 (PMC6213575; doi:10.1107/S2059798318012913)
Supplement: Supplementary file 2 [file d-74-01063-sup2.gz › results_ONIOM/1UOU-H.cif]

# Generated by MOE 2016.08 on 2017-01-11 14:09.38
# Structure optimized with MOE using MMFF94x forcefield to determine
# ideal geometry (Gas Phase with Electrostatics disabled).
data_comp_list
_chem_comp.id	CMU
_chem_comp.three_letter_code	CMU
_chem_comp.name	1UOU.A
_chem_comp.group	non-polymer
_chem_comp.number_atoms_all	27
_chem_comp.number_atoms_nh	16
_chem_comp.desc_level	?
#
data_comp_CMU
#
loop_
_chem_comp_atom.comp_id
_chem_comp_atom.atom_id
_chem_comp_atom.type_symbol
_chem_comp_atom.type_energy
_chem_comp_atom.partial_charge
_chem_comp_atom.x
_chem_comp_atom.y
_chem_comp_atom.z
CMU	CL1	Cl	CL	-0.14	-4.8020	4.5290	30.6010	
CMU	C2	C	CR6	0.1544	-3.5890	3.2930	30.6160	
CMU	C3	C	CR6	-0.0292	-3.1120	2.7640	29.4620	
CMU	C4	C	CH2	0.3473	-3.6290	3.1660	28.0780	
CMU	H4C1	H	HCH2	0.08	-2.8033	3.4978	27.4485	
CMU	H4C2	H	HCH2	0.08	-4.3625	3.9673	28.1674	
CMU	N5	N	NR5	-0.7882	-4.2650	1.9450	27.4960	
CMU	C6	C	CH2	0.2091	-5.2940	1.1310	28.1790	
CMU	H6C1	H	HCH2	0.08	-6.1016	1.7666	28.5421	
CMU	H6C2	H	HCH2	0.08	-4.8548	0.5879	29.0158	
CMU	C7	C	CH2	-0.16	-5.8240	0.1420	27.1130	
CMU	H7C1	H	HCH2	0.08	-6.8003	0.4662	26.7527	
CMU	H7C2	H	HCH2	0.08	-5.9073	-0.8584	27.5376	
CMU	C8	C	CH2	-0.099	-4.7920	0.1450	25.9440	
CMU	H8C1	H	HCH2	0.08	-5.2860	0.2299	24.9761	
CMU	H8C2	H	HCH2	0.08	-4.1711	-0.7508	25.9577	
CMU	C9	C	CR5	0.439	-3.9760	1.3960	26.2670	
CMU	N10	N	NS1	-0.85	-3.1160	1.9270	25.4500	
CMU	H10	H	H	0.4	-2.9572	1.5110	24.5435	
CMU	N11	N	NR16	-0.539	-2.1490	1.7930	29.5710	
CMU	HN1	H	HNH1	0.37	-1.7770	1.3895	28.7231	
CMU	C12	C	CR6	0.69	-1.6730	1.3490	30.7550	
CMU	O13	O	O	-0.57	-0.8200	0.4700	30.7610	
CMU	N14	N	NR16	-0.49	-2.1450	1.8640	31.9070	
CMU	HN2	H	HNH1	0.37	-1.8036	1.5262	32.7955	
CMU	C15	C	CR6	0.6156	-3.0730	2.8300	31.8600	
CMU	O16	O	O	-0.57	-3.4740	3.3130	32.8930	
#
#
loop_
_chem_comp_tree.comp_id
_chem_comp_tree.atom_id
_chem_comp_tree.atom_back
_chem_comp_tree.atom_forward
_chem_comp_tree.connect_type
CMU	CL1	?	C2	START	
CMU	C2	CL1	C3	?	
CMU	C3	C2	C4	?	
CMU	C4	C3	H4C1	?	
CMU	H4C1	C4	?	?	
CMU	H4C2	C4	?	?	
CMU	N5	C4	C6	?	
CMU	C6	N5	H6C1	?	
CMU	H6C1	C6	?	?	
CMU	H6C2	C6	?	?	
CMU	C7	C6	H7C1	?	
CMU	H7C1	C7	?	?	
CMU	H7C2	C7	?	?	
CMU	C8	C7	H8C1	?	
CMU	H8C1	C8	?	?	
CMU	H8C2	C8	?	?	
CMU	C9	C8	N10	?	
CMU	N10	C9	H10	?	
CMU	H10	N10	?	?	
CMU	N11	C3	HN1	?	
CMU	HN1	N11	?	?	
CMU	C12	N11	N14	?	
CMU	N14	C12	HN2	?	
CMU	HN2	N14	?	?	
CMU	C15	N14	O16	?	
CMU	O16	C15	?	?	
CMU	O13	C12	?	END	
CMU	C2	C15	?	ADD	
CMU	N5	C9	?	ADD	
#
#
loop_
_chem_comp_bond.comp_id
_chem_comp_bond.atom_id_1
_chem_comp_bond.atom_id_2
_chem_comp_bond.type
_chem_comp_bond.value_dist
_chem_comp_bond.value_dist_esd
CMU	C2	CL1	single	1.725	0.020	
CMU	C3	C2	double	1.345	0.020	
CMU	C4	C3	single	1.512	0.020	
CMU	H4C1	C4	single	1.098	0.020	
CMU	H4C2	C4	single	1.095	0.020	
CMU	N5	C4	single	1.450	0.020	
CMU	C6	N5	single	1.454	0.020	
CMU	H6C1	C6	single	1.094	0.020	
CMU	H6C2	C6	single	1.095	0.020	
CMU	C7	C6	single	1.530	0.020	
CMU	H7C1	C7	single	1.097	0.020	
CMU	H7C2	C7	single	1.094	0.020	
CMU	C8	C7	single	1.529	0.020	
CMU	H8C1	C8	single	1.093	0.020	
CMU	H8C2	C8	single	1.094	0.020	
CMU	C9	C8	single	1.513	0.020	
CMU	N10	C9	double	1.291	0.020	
CMU	H10	N10	single	1.026	0.020	
CMU	N11	C3	single	1.380	0.020	
CMU	HN1	N11	single	1.016	0.020	
CMU	C12	N11	single	1.384	0.020	
CMU	N14	C12	single	1.392	0.020	
CMU	HN2	N14	single	1.016	0.020	
CMU	C15	N14	single	1.387	0.020	
CMU	O16	C15	double	1.228	0.020	
CMU	O13	C12	double	1.232	0.020	
CMU	C2	C15	single	1.491	0.020	
CMU	N5	C9	single	1.379	0.020	
#
#
loop_
_chem_comp_angle.comp_id
_chem_comp_angle.atom_id_1
_chem_comp_angle.atom_id_2
_chem_comp_angle.atom_id_3
_chem_comp_angle.value_angle
_chem_comp_angle.value_angle_esd
CMU	C3	C2	C15	120.06	3.000	
CMU	CL1	C2	C3	123.82	3.000	
CMU	CL1	C2	C15	116.12	3.000	
CMU	C4	C3	N11	114.59	3.000	
CMU	C2	C3	C4	125.16	3.000	
CMU	C2	C3	N11	120.24	3.000	
CMU	H4C1	C4	H4C2	104.83	3.000	
CMU	H4C1	C4	N5	110.36	3.000	
CMU	H4C2	C4	N5	109.64	3.000	
CMU	C3	C4	H4C1	109.68	3.000	
CMU	C3	C4	H4C2	112.20	3.000	
CMU	C3	C4	N5	110.02	3.000	
CMU	C6	N5	C9	112.41	3.000	
CMU	C4	N5	C6	121.05	3.000	
CMU	C4	N5	C9	126.53	3.000	
CMU	H6C1	C6	H6C2	109.39	3.000	
CMU	H6C1	C6	C7	111.34	3.000	
CMU	H6C2	C6	C7	110.83	3.000	
CMU	N5	C6	H6C1	112.65	3.000	
CMU	N5	C6	H6C2	110.15	3.000	
CMU	N5	C6	C7	102.33	3.000	
CMU	H7C1	C7	H7C2	107.76	3.000	
CMU	H7C1	C7	C8	109.28	3.000	
CMU	H7C2	C7	C8	112.66	3.000	
CMU	C6	C7	H7C1	109.44	3.000	
CMU	C6	C7	H7C2	112.53	3.000	
CMU	C6	C7	C8	105.11	3.000	
CMU	H8C1	C8	H8C2	110.01	3.000	
CMU	H8C1	C8	C9	111.95	3.000	
CMU	H8C2	C8	C9	108.86	3.000	
CMU	C7	C8	H8C1	112.43	3.000	
CMU	C7	C8	H8C2	111.65	3.000	
CMU	C7	C8	C9	101.67	3.000	
CMU	C8	C9	N10	121.48	3.000	
CMU	N5	C9	C8	109.05	3.000	
CMU	N5	C9	N10	129.46	3.000	
CMU	C9	N10	H10	110.28	3.000	
CMU	HN1	N11	C12	117.97	3.000	
CMU	C3	N11	HN1	117.68	3.000	
CMU	C3	N11	C12	124.35	3.000	
CMU	N11	C12	N14	114.60	3.000	
CMU	N11	C12	O13	122.78	3.000	
CMU	O13	C12	N14	122.62	3.000	
CMU	HN2	N14	C15	117.01	3.000	
CMU	C12	N14	HN2	116.93	3.000	
CMU	C12	N14	C15	126.06	3.000	
CMU	C2	C15	N14	114.69	3.000	
CMU	C2	C15	O16	122.15	3.000	
CMU	N14	C15	O16	123.16	3.000	
#
#
loop_
_chem_comp_tor.comp_id
_chem_comp_tor.id
_chem_comp_tor.atom_id_1
_chem_comp_tor.atom_id_2
_chem_comp_tor.atom_id_3
_chem_comp_tor.atom_id_4
_chem_comp_tor.value_angle
_chem_comp_tor.value_angle_esd
_chem_comp_tor.period
CMU	CONST_1	C3	C2	C15	N14	0.40	20.0	1	
CMU	CONST_2	CL1	C2	C3	C4	1.34	20.0	1	
CMU	CONST_3	C4	C3	N11	HN1	-0.59	20.0	1	
CMU	Var_1	C2	C3	C4	H4C1	133.93	0.0	0	
CMU	Var_2	H4C1	C4	N5	C6	-154.03	0.0	0	
CMU	CONST_4	C6	N5	C9	C8	-0.09	20.0	1	
CMU	CONST_5	C4	N5	C6	H6C1	43.19	20.0	3	
CMU	CONST_6	H6C1	C6	C7	H7C1	32.62	20.0	3	
CMU	CONST_7	H7C1	C7	C8	H8C1	-31.65	20.0	3	
CMU	CONST_8	H8C1	C8	C9	N10	-42.22	20.0	3	
CMU	Var_3	C8	C9	N10	H10	0.52	0.0	0	
CMU	CONST_9	HN1	N11	C12	N14	179.88	20.0	1	
CMU	CONST_10	N11	C12	N14	HN2	179.92	20.0	1	
CMU	CONST_11	HN2	N14	C15	O16	-0.01	20.0	1	
#
#
loop_
_chem_comp_plane_atom.comp_id
_chem_comp_plane_atom.plane_id
_chem_comp_plane_atom.atom_id
_chem_comp_plane_atom.dist_esd
CMU	plan-1	C4	0.020	
CMU	plan-1	N5	0.020	
CMU	plan-1	C9	0.020	
CMU	plan-1	N10	0.020	
CMU	plan-2	CL1	0.020	
CMU	plan-2	C2	0.020	
CMU	plan-2	C3	0.020	
CMU	plan-2	C4	0.020	
CMU	plan-2	N11	0.020	
CMU	plan-2	C12	0.020	
CMU	plan-2	O13	0.020	
CMU	plan-2	N14	0.020	
CMU	plan-2	C15	0.020	
CMU	plan-2	O16	0.020	
#
