# Supplementary material for: High-throughput quantum-mechanics/molecular-mechanics (ONIOM) macromolecular crystallographic refinement with PHENIX/DivCon: the impact of mixed Hamiltonian methods on ligand and protein structure
Source: Acta Crystallogr D Struct Biol. 2018 Oct 29;74(Pt 11):1063–77. doi: 10.1107/S2059798318012913 (PMC6213575; doi:10.1107/S2059798318012913)
Supplement: Supplementary file 2 [file d-74-01063-sup2.gz › results_ONIOM/1V0P-H_refine_001.pdb]

REMARK Date 2017-01-11 Time 21:19:04 EST -0500 (1484187544.65 s)
REMARK PHENIX refinement
REMARK 
REMARK ****************** INPUT FILES AND LABELS ******************************
REMARK Reflections:
REMARK   file name      : 1V0P.sf
REMARK   labels         : ['r1v0psf,wavelength_id=1,_refln.intensity_meas,_refln.intensity_sigma']
REMARK R-free flags:
REMARK   file name      : 1V0P.sf
REMARK   label          : r1v0psf,wavelength_id=1,_refln.status
REMARK   test_flag_value: 0
REMARK Model file name(s): 
REMARK   /scratch/oleg/2711285.gondor.quantumbioinc.com/1V0P-H.pdb
REMARK 
REMARK ******************** REFINEMENT SUMMARY: QUICK FACTS *******************
REMARK Start: r_work = 0.2002 r_free = 0.2551 bonds = 0.023 angles = 1.911
REMARK Final: r_work = 0.1916 r_free = 0.2485 bonds = 0.014 angles = 1.826
REMARK ************************************************************************
REMARK 
REMARK ****************** REFINEMENT STATISTICS STEP BY STEP ******************
REMARK leading digit, like 1_, means number of macro-cycle                     
REMARK 0    : statistics at the very beginning when nothing is done yet        
REMARK 1_bss: bulk solvent correction and/or (anisotropic) scaling             
REMARK 1_xyz: refinement of coordinates                                        
REMARK 1_adp: refinement of ADPs (Atomic Displacement Parameters)              
REMARK 1_occ: refinement of occupancies                                        
REMARK ------------------------------------------------------------------------
REMARK  stage       r-work r-free bonds angles b_min b_max b_ave n_water shift
REMARK       0    : 0.3238 0.4494 0.023  1.91  13.4  88.8  38.0 717      0.000
REMARK       1_bss: 0.2002 0.2551 0.023  1.91  13.4  88.8  38.0 717      0.000
REMARK 1_settarget: 0.2002 0.2551 0.023  1.91  13.4  88.8  38.0 717      0.000
REMARK       1_nqh: 0.2002 0.2550 0.023  1.91  13.4  88.8  38.0 717      0.001
REMARK    1_weight: 0.2002 0.2550 0.023  1.91  13.4  88.8  38.0 717      0.001
REMARK    1_checkH: 0.2006 0.2559 0.023  1.91  13.4  88.8  38.0 717      0.459
REMARK    1_xyzrec: 0.2042 0.2602 0.015  1.98  13.4  88.8  38.0 717      0.575
REMARK    1_checkH: 0.2041 0.2602 0.015  1.98  13.4  88.8  38.0 717      0.575
REMARK       1_adp: 0.1940 0.2567 0.015  1.98  11.8  87.6  38.7 717      0.575
REMARK   1_regHadp: 0.1937 0.2561 0.015  1.98  11.8  87.6  38.7 717      0.575
REMARK       2_bss: 0.1936 0.2568 0.015  1.98  11.8  87.6  38.7 717      0.575
REMARK 2_settarget: 0.1936 0.2568 0.015  1.98  11.8  87.6  38.7 717      0.575
REMARK 2_updatecdl: 0.1936 0.2568 0.015  1.98  11.8  87.6  38.7 717      0.575
REMARK       2_nqh: 0.1936 0.2568 0.015  1.98  11.8  87.6  38.7 717      0.575
REMARK    2_weight: 0.1936 0.2568 0.015  1.98  11.8  87.6  38.7 717      0.575
REMARK    2_checkH: 0.1936 0.2568 0.015  1.98  11.8  87.6  38.7 717      0.575
REMARK    2_xyzrec: 0.1948 0.2511 0.014  1.82  11.8  87.6  38.7 717      0.578
REMARK    2_checkH: 0.1948 0.2510 0.014  1.82  11.8  87.6  38.7 717      0.578
REMARK       2_adp: 0.1940 0.2493 0.014  1.82  13.5  87.7  38.4 717      0.578
REMARK   2_regHadp: 0.1943 0.2493 0.014  1.82  13.5  87.7  38.4 717      0.578
REMARK       3_bss: 0.1942 0.2494 0.014  1.82  13.5  87.7  38.4 717      0.578
REMARK 3_settarget: 0.1942 0.2494 0.014  1.82  13.5  87.7  38.4 717      0.578
REMARK 3_updatecdl: 0.1942 0.2494 0.014  1.82  13.5  87.7  38.4 717      0.578
REMARK       3_nqh: 0.1942 0.2494 0.014  1.82  13.5  87.7  38.4 717      0.578
REMARK    3_weight: 0.1942 0.2494 0.014  1.82  13.5  87.7  38.4 717      0.578
REMARK    3_checkH: 0.1942 0.2494 0.014  1.82  13.5  87.7  38.4 717      0.578
REMARK    3_xyzrec: 0.1919 0.2489 0.014  1.83  13.5  87.7  38.4 717      0.585
REMARK    3_checkH: 0.1919 0.2488 0.014  1.83  13.5  87.7  38.4 717      0.585
REMARK       3_adp: 0.1918 0.2487 0.014  1.83  12.3  87.7  38.3 717      0.585
REMARK   3_regHadp: 0.1918 0.2488 0.014  1.83  12.3  87.7  38.3 717      0.585
REMARK         end: 0.1916 0.2485 0.014  1.83  12.3  87.7  38.3 717      0.585
REMARK ------------------------------------------------------------------------
REMARK MODEL CONTENT.
REMARK  ELEMENT        ATOM RECORD COUNT   OCCUPANCY SUM
REMARK        C                     2825         2825.00
REMARK       Cl                        2            2.00
REMARK        H                     4918         4918.00
REMARK        O                      963          963.00
REMARK        N                      733          733.00
REMARK        S                       15           15.00
REMARK      O1-                       70           70.00
REMARK    TOTAL                     9526         9526.00
REMARK -----------------------------------------------------------------------
REMARK r_free_flags.md5.hexdigest b75069688cb086551daf7af58ec78cfd
REMARK 
REMARK IF THIS FILE IS FOR PDB DEPOSITION: REMOVE ALL FROM THIS LINE UP.
REMARK   3
REMARK   3 REFINEMENT.
REMARK   3   PROGRAM     : PHENIX (1.11.1_2575: ???)
REMARK   3   AUTHORS     : Adams,Afonine,Bunkoczi,Burnley,Chen,Dar,Davis,
REMARK   3               : Draizen,Echols,Gildea,Gros,Grosse-Kunstleve,Headd,
REMARK   3               : Hintze,Hung,Ioerger,Liebschner,McCoy,McKee,Moriarty,
REMARK   3               : Oeffner,Poon,Read,Richardson,Richardson,Sacchettini,
REMARK   3               : Sauter,Sobolev,Storoni,Terwilliger,Williams,Zwart
REMARK   3
REMARK   3  REFINEMENT TARGET : ML
REMARK   3  
REMARK   3  DATA USED IN REFINEMENT.
REMARK   3   RESOLUTION RANGE HIGH (ANGSTROMS) : 2.000   
REMARK   3   RESOLUTION RANGE LOW  (ANGSTROMS) : 28.524  
REMARK   3   MIN(FOBS/SIGMA_FOBS)              : 1.36  
REMARK   3   COMPLETENESS FOR RANGE        (%) : 92.81 
REMARK   3   NUMBER OF REFLECTIONS             : 38503     
REMARK   3   NUMBER OF REFLECTIONS (NON-ANOMALOUS) : 38503     
REMARK   3  
REMARK   3  FIT TO DATA USED IN REFINEMENT.
REMARK   3   R VALUE     (WORKING + TEST SET) : 0.1946
REMARK   3   R VALUE            (WORKING SET) : 0.1916
REMARK   3   FREE R VALUE                     : 0.2485
REMARK   3   FREE R VALUE TEST SET SIZE   (%) : 5.11  
REMARK   3   FREE R VALUE TEST SET COUNT      : 1968      
REMARK   3  
REMARK   3  FIT TO DATA USED IN REFINEMENT (IN BINS).
REMARK   3   BIN  RESOLUTION RANGE  COMPL.    NWORK NFREE   RWORK  RFREE  CCWORK CCFREE
REMARK   3     1 28.5265 -  4.8131    0.93     2717   154  0.1935 0.2407   0.917  0.901
REMARK   3     2  4.8131 -  3.8232    0.97     2768   149  0.1638 0.2061   0.929  0.892
REMARK   3     3  3.8232 -  3.3408    0.98     2750   137  0.1783 0.2236   0.919  0.853
REMARK   3     4  3.3408 -  3.0357    0.98     2762   162  0.1980 0.2940   0.897  0.787
REMARK   3     5  3.0357 -  2.8183    0.99     2785   150  0.1964 0.2343   0.898  0.851
REMARK   3     6  2.8183 -  2.6523    0.99     2734   156  0.1990 0.2573   0.908  0.794
REMARK   3     7  2.6523 -  2.5196    0.99     2816   145  0.1963 0.2605   0.910  0.841
REMARK   3     8  2.5196 -  2.4099    0.99     2776   145  0.1881 0.2463   0.917  0.824
REMARK   3     9  2.4099 -  2.3172    0.99     2759   139  0.1906 0.2608   0.913  0.825
REMARK   3    10  2.3172 -  2.2373    1.00     2791   148  0.2003 0.2864   0.897  0.809
REMARK   3    11  2.2373 -  2.1674    0.95     2650   141  0.2183 0.3120   0.881  0.714
REMARK   3    12  2.1674 -  2.1054    0.84     2297   131  0.2320 0.2613   0.866  0.809
REMARK   3    13  2.1054 -  2.0500    0.75     2105   113  0.2451 0.3359   0.845  0.699
REMARK   3    14  2.0500 -  2.0000    0.65     1825    98  0.2646 0.3136   0.835  0.770
REMARK   3  
REMARK   3  BULK SOLVENT MODELLING.
REMARK   3   METHOD USED        : FLAT BULK SOLVENT MODEL
REMARK   3   SOLVENT RADIUS     : 1.11    
REMARK   3   SHRINKAGE RADIUS   : 0.90    
REMARK   3   GRID STEP FACTOR   : 4.00    
REMARK   3  
REMARK   3  ERROR ESTIMATES.
REMARK   3   COORDINATE ERROR (MAXIMUM-LIKELIHOOD BASED)     : 0.26    
REMARK   3   PHASE ERROR (DEGREES, MAXIMUM-LIKELIHOOD BASED) : 26.40   
REMARK   3  
REMARK   3  STRUCTURE FACTORS CALCULATION ALGORITHM : FFT
REMARK   3  
REMARK   3  RESTRAINTS LIBRARY
REMARK   3    GEOSTD + MON.LIB. + CDL v1.2
REMARK   3  
REMARK   3  DEVIATIONS FROM IDEAL VALUES.
REMARK   3                 RMSD     MAX  COUNT
REMARK   3   BOND      :  0.014   0.082   4465
REMARK   3   ANGLE     :  1.826  10.626   6036
REMARK   3   CHIRALITY :  0.113   0.481    667
REMARK   3   PLANARITY :  0.015   0.123    756
REMARK   3   DIHEDRAL  : 16.220 176.099   2667
REMARK   3   MIN NONBONDED DISTANCE : 2.315 
REMARK   3  
REMARK   3  MOLPROBITY STATISTICS.
REMARK   3   ALL-ATOM CLASHSCORE : 0.91
REMARK   3   RAMACHANDRAN PLOT:
REMARK   3     OUTLIERS : 0.19  %
REMARK   3     ALLOWED  : 1.72  %
REMARK   3     FAVORED  : 98.09 %
REMARK   3   ROTAMER OUTLIERS : 4.65 %
REMARK   3   CBETA DEVIATIONS : 0
REMARK   3   PEPTIDE PLANE:
REMARK   3     CIS-PROLINE     : 0
REMARK   3     CIS-GENERAL     : 0
REMARK   3     TWISTED PROLINE : 0
REMARK   3     TWISTED GENERAL : 0
REMARK   3  
REMARK   3  ATOMIC DISPLACEMENT PARAMETERS.
REMARK   3   WILSON B : 29.70
REMARK   3   RMS(B_ISO_OR_EQUIVALENT_BONDED) : 4.68
REMARK   3   ATOMS          NUMBER OF ATOMS
REMARK   3                    ISO.  ANISO. 
REMARK   3    ALL         :   9526       0
REMARK   3    ALL (NO H)  :   4608       0
REMARK   3    SOLVENT     :    239       0
REMARK   3    NON-SOLVENT :   4369       0
REMARK   3    HYDROGENS   :   4918       0
REMARK   3
REMARK   3
REMARK   3   OTHER REFINEMENT REMARKS:
REMARK   3   XRAY REFINEMENT USING QUANTUM MECHANICAL FUNCTIONAL
REMARK   3   PROGRAM      :QuantumBio DivCon 6 build-7.1.1-b4015.17
REMARK   3   AUTHORS      :BORBULEVYCH O.Y., PLUMLEY J., 
REMARK   3                :MARTIN, R.I., WESTERHOFF L.M. 
REMARK   3
REMARK   3   REFERENCE     :BORBULEVYCH O.Y., PLUMLEY J.A.,
REMARK   3                 :MARTIN, R.I., MERZ, K.M.,  WESTERHOFF L.M.
REMARK   3                 :ACTA CRYSTLLOGRAPHICA SECTION D, 2014, 
REMARK   3                 :V. D70, pp. 1233-1247
REMARK   3   QM METHOD(HAMILTONIAN): PM6 AMBERFF14
REMARK   3   REGION QM REFINEMENT: 
REMARK   3      MAIN/BUFFER QM REGION RADII (A): 3.0 / 0.0
REMARK   3      LIGAND / STRAIN ENERGY: PVB_A_1287 / 6.68 KCAL/MOLE
REMARK   3      LIGAND / STRAIN ENERGY: PVB_B_1287 / 6.26 KCAL/MOLE
REMARK   3
HELIX    1   1 SER A   45  SER A   52  1               Generated by MOE    8
HELIX    2   2 ILE A   53  GLU A   56  5               Generated by MOE    4
HELIX    3   3 LEU A   86  ASP A   91  1               Generated by MOE    6
HELIX    4   4 SER A   99  ASP A  118  1               Generated by MOE   20
HELIX    5   5 PRO A  128  ASN A  130  5               Generated by MOE    3
HELIX    6   6 LEU A  146  PHE A  150  1               Generated by MOE    5
HELIX    7   7 PRO A  169  LEU A  172  1               Generated by MOE    4
HELIX    8   8 THR A  181  ASN A  196  1               Generated by MOE   16
HELIX    9   9 GLU A  206  LEU A  217  1               Generated by MOE   12
HELIX   10  10 VAL A  228  GLU A  230  5               Generated by MOE    3
HELIX   11  11 TRP A  246  SER A  248  5               Generated by MOE    3
HELIX   12  12 GLU A  255  MET A  264  1               Generated by MOE   10
HELIX   13  13 PRO A  269  GLN A  271  5               Generated by MOE    3
HELIX   14  14 ALA A  275  LEU A  279  1               Generated by MOE    5
HELIX   15  15 ALA A  282  PHE A  284  5               Generated by MOE    3
HELIX   16  16 SER B   45  ILE B   53  1               Generated by MOE    9
HELIX   17  17 LEU B   54  GLU B   56  5               Generated by MOE    3
HELIX   18  18 LEU B   86  VAL B   92  1               Generated by MOE    7
HELIX   19  19 SER B   99  ASP B  118  1               Generated by MOE   20
HELIX   20  20 PRO B  128  ASN B  130  5               Generated by MOE    3
HELIX   21  21 LEU B  146  ALA B  149  1               Generated by MOE    4
HELIX   22  22 PRO B  169  LEU B  172  1               Generated by MOE    4
HELIX   23  23 THR B  181  ASN B  196  1               Generated by MOE   16
HELIX   24  24 GLU B  206  LEU B  217  1               Generated by MOE   12
HELIX   25  25 VAL B  228  GLU B  230  5               Generated by MOE    3
HELIX   26  26 TRP B  246  PHE B  249  1               Generated by MOE    4
HELIX   27  27 GLU B  255  MET B  264  1               Generated by MOE   10
HELIX   28  28 PRO B  269  GLN B  271  5               Generated by MOE    3
HELIX   29  29 ALA B  275  LEU B  279  1               Generated by MOE    5
HELIX   30  30 ALA B  282  PHE B  284  5               Generated by MOE    3
SHEET    1       TYR A   4  GLY A  13                  Generated by MOE
SHEET    2       GLY A  16  ASN A  23                  Generated by MOE
SHEET    3       THR A  28  ILE A  34                  Generated by MOE
SHEET    4       LEU A  65  HIS A  70                  Generated by MOE
SHEET    5       LEU A  75  GLU A  80                  Generated by MOE
SHEET    6       GLN A  84  ASP A  85                  Generated by MOE
SHEET    7       LEU A 131  ILE A 133                  Generated by MOE
SHEET    8       LEU A 139  LYS A 140                  Generated by MOE
SHEET    9       ILE A 141  ILE A 141                  Generated by MOE
SHEET   10       HIS B   5  GLY B  13                  Generated by MOE
SHEET   11       GLY B  16  GLN B  22                  Generated by MOE
SHEET   12       THR B  28  LEU B  31                  Generated by MOE
SHEET   13       LEU B  65  ILE B  69                  Generated by MOE
SHEET   14       VAL B  76  PHE B  79                  Generated by MOE
SHEET   15       GLN B  84  ASP B  85                  Generated by MOE
SHEET   16       LEU B 131  ILE B 133                  Generated by MOE
SHEET   17       LEU B 139  LYS B 140                  Generated by MOE
SHEET   18       ILE B 141  ILE B 141                  Generated by MOE
CRYST1  222.640   44.361   63.762  90.00 103.19  90.00 C 1 2 1
SCALE1      0.004492  0.000000  0.001053        0.00000
SCALE2      0.000000  0.022542  0.000000        0.00000
SCALE3      0.000000  0.000000  0.016108        0.00000
ATOM      1  N   MET A   1      30.739  15.134  46.456  1.00 81.83           N
ATOM      2  CA  MET A   1      31.200  13.763  46.098  1.00 83.59           C
ATOM      3  C   MET A   1      31.247  12.784  47.303  1.00 83.13           C
ATOM      4  O   MET A   1      31.868  11.728  47.192  1.00 80.61           O
ATOM      5  CB  MET A   1      32.524  13.794  45.290  1.00 81.69           C
ATOM      6  CG  MET A   1      33.628  14.592  46.001  1.00 85.04           C
ATOM      7  SD  MET A   1      35.345  14.335  45.457  1.00 81.28           S
ATOM      8  CE  MET A   1      35.634  12.584  45.860  1.00 73.99           C
ATOM      9  H1  MET A   1      30.629  15.697  45.623  1.00 98.20           H
ATOM     10  H2  MET A   1      31.394  15.575  47.085  1.00 98.20           H
ATOM     11  HA  MET A   1      30.447  13.356  45.425  1.00100.30           H
ATOM     12  HB2 MET A   1      32.342  14.232  44.308  1.00 98.03           H
ATOM     13  HB3 MET A   1      32.864  12.771  45.127  1.00 98.03           H
ATOM     14  HG2 MET A   1      33.573  14.357  47.058  1.00102.05           H
ATOM     15  HG3 MET A   1      33.408  15.655  45.896  1.00102.05           H
ATOM     16  HE1 MET A   1      35.432  12.395  46.913  1.00 88.79           H
ATOM     17  HE2 MET A   1      34.992  11.948  45.251  1.00 88.79           H
ATOM     18  HE3 MET A   1      36.674  12.333  45.649  1.00 88.79           H
ATOM     19  N   GLU A   2      30.582  13.161  48.410  1.00 79.99           N
ATOM     20  CA  GLU A   2      30.251  12.446  49.659  1.00 78.58           C
ATOM     21  C   GLU A   2      31.240  11.371  50.195  1.00 76.88           C
ATOM     22  O   GLU A   2      30.839  10.474  50.941  1.00 79.76           O
ATOM     23  CB  GLU A   2      28.767  11.910  49.666  1.00 77.22           C
ATOM     24  CG  GLU A   2      27.984  12.344  50.885  1.00 82.47           C
ATOM     25  CD  GLU A   2      27.796  13.855  51.081  1.00 80.96           C
ATOM     26  OE1 GLU A   2      27.397  14.534  50.109  1.00 70.30           O
ATOM     27  OE2 GLU A   2      28.107  14.312  52.206  1.00 85.85           O1-
ATOM     28  H   GLU A   2      30.110  14.051  48.340  1.00 95.98           H
ATOM     29  HA  GLU A   2      30.300  13.227  50.416  1.00 94.29           H
ATOM     30  HB2 GLU A   2      28.210  12.328  48.831  1.00 92.66           H
ATOM     31  HB3 GLU A   2      28.770  10.828  49.550  1.00 92.66           H
ATOM     32  HG2 GLU A   2      26.990  11.911  50.755  1.00 98.96           H
ATOM     33  HG3 GLU A   2      28.450  11.889  51.759  1.00 98.96           H
ATOM     34  N   LYS A   3      32.542  11.499  49.886  1.00 72.01           N
ATOM     35  CA  LYS A   3      33.616  10.555  50.214  1.00 68.51           C
ATOM     36  C   LYS A   3      33.304   9.129  49.720  1.00 67.20           C
ATOM     37  O   LYS A   3      33.003   8.220  50.498  1.00 65.95           O
ATOM     38  CB  LYS A   3      33.964  10.617  51.708  1.00 75.71           C
ATOM     39  CG  LYS A   3      34.359  12.035  52.184  1.00 79.45           C
ATOM     40  CD  LYS A   3      33.392  12.601  53.241  1.00 80.16           C
ATOM     41  CE  LYS A   3      34.120  13.481  54.267  1.00 76.08           C
ATOM     42  NZ  LYS A   3      33.348  13.563  55.521  1.00 72.36           N1+
ATOM     43  H   LYS A   3      32.807  12.289  49.314  1.00 86.42           H
ATOM     44  HA  LYS A   3      34.498  10.883  49.663  1.00 82.21           H
ATOM     45  HB2 LYS A   3      33.117  10.240  52.281  1.00 90.85           H
ATOM     46  HB3 LYS A   3      34.804   9.947  51.891  1.00 90.85           H
ATOM     47  HG2 LYS A   3      35.375  12.007  52.580  1.00 95.34           H
ATOM     48  HG3 LYS A   3      34.379  12.721  51.343  1.00 95.34           H
ATOM     49  HD2 LYS A   3      32.639  13.209  52.736  1.00 96.19           H
ATOM     50  HD3 LYS A   3      32.885  11.791  53.765  1.00 96.19           H
ATOM     51  HE2 LYS A   3      35.110  13.070  54.474  1.00 91.30           H
ATOM     52  HE3 LYS A   3      34.241  14.483  53.851  1.00 91.30           H
ATOM     53  HZ1 LYS A   3      33.855  14.102  56.209  1.00 86.83           H
ATOM     54  HZ2 LYS A   3      32.449  13.989  55.341  1.00 86.83           H
ATOM     55  HZ3 LYS A   3      33.194  12.628  55.877  1.00 86.83           H
ATOM     56  N   TYR A   4      33.468   8.950  48.405  1.00 64.71           N
ATOM     57  CA  TYR A   4      33.641   7.659  47.739  1.00 61.15           C
ATOM     58  C   TYR A   4      35.049   7.578  47.124  1.00 51.89           C
ATOM     59  O   TYR A   4      35.621   8.601  46.739  1.00 60.09           O
ATOM     60  CB  TYR A   4      32.578   7.482  46.640  1.00 56.72           C
ATOM     61  CG  TYR A   4      31.152   7.436  47.149  1.00 56.11           C
ATOM     62  CD1 TYR A   4      30.389   8.617  47.185  1.00 55.03           C
ATOM     63  CD2 TYR A   4      30.595   6.230  47.616  1.00 54.25           C
ATOM     64  CE1 TYR A   4      29.113   8.616  47.764  1.00 54.66           C
ATOM     65  CE2 TYR A   4      29.313   6.225  48.200  1.00 53.80           C
ATOM     66  CZ  TYR A   4      28.585   7.431  48.313  1.00 52.12           C
ATOM     67  OH  TYR A   4      27.396   7.469  48.975  1.00 55.27           O
ATOM     68  H   TYR A   4      33.670   9.765  47.846  1.00 77.65           H
ATOM     69  HA  TYR A   4      33.530   6.850  48.459  1.00 73.38           H
ATOM     70  HB2 TYR A   4      32.678   8.292  45.916  1.00 68.06           H
ATOM     71  HB3 TYR A   4      32.780   6.545  46.119  1.00 68.06           H
ATOM     72  HD1 TYR A   4      30.794   9.534  46.793  1.00 66.03           H
ATOM     73  HD2 TYR A   4      31.159   5.313  47.551  1.00 65.10           H
ATOM     74  HE1 TYR A   4      28.542   9.526  47.814  1.00 65.59           H
ATOM     75  HE2 TYR A   4      28.898   5.306  48.585  1.00 64.56           H
ATOM     76  HH  TYR A   4      27.142   6.615  49.329  1.00 66.33           H
ATOM     77  N   HIS A   5      35.588   6.358  47.018  1.00 50.84           N
ATOM     78  CA  HIS A   5      36.884   6.046  46.406  1.00 55.99           C
ATOM     79  C   HIS A   5      36.791   4.774  45.535  1.00 52.47           C
ATOM     80  O   HIS A   5      35.777   4.074  45.531  1.00 52.07           O
ATOM     81  CB  HIS A   5      37.944   5.864  47.513  1.00 64.04           C
ATOM     82  CG  HIS A   5      37.915   4.512  48.192  1.00 68.93           C
ATOM     83  ND1 HIS A   5      38.718   3.421  47.830  1.00 66.24           N
ATOM     84  CD2 HIS A   5      37.071   4.130  49.196  1.00 64.95           C
ATOM     85  CE1 HIS A   5      38.363   2.421  48.652  1.00 64.54           C
ATOM     86  NE2 HIS A   5      37.373   2.815  49.474  1.00 70.66           N
ATOM     87  H   HIS A   5      35.055   5.571  47.360  1.00 61.01           H
ATOM     88  HA  HIS A   5      37.190   6.876  45.768  1.00 67.19           H
ATOM     89  HB2 HIS A   5      37.835   6.651  48.261  1.00 76.85           H
ATOM     90  HB3 HIS A   5      38.929   5.978  47.057  1.00 76.85           H
ATOM     91  HD2 HIS A   5      36.308   4.731  49.664  1.00 77.94           H
ATOM     92  HE1 HIS A   5      38.858   1.461  48.699  1.00 77.45           H
ATOM     93  HE2 HIS A   5      36.963   2.255  50.209  1.00 84.79           H
ATOM     94  N   GLY A   6      37.859   4.486  44.776  1.00 46.59           N
ATOM     95  CA  GLY A   6      37.953   3.315  43.909  1.00 44.86           C
ATOM     96  C   GLY A   6      36.970   3.385  42.741  1.00 44.97           C
ATOM     97  O   GLY A   6      36.422   2.357  42.352  1.00 46.17           O
ATOM     98  H   GLY A   6      38.676   5.073  44.845  1.00 55.90           H
ATOM     99  HA2 GLY A   6      38.966   3.226  43.516  1.00 53.83           H
ATOM    100  HA3 GLY A   6      37.725   2.427  44.499  1.00 53.83           H
ATOM    101  N   LEU A   7      36.762   4.591  42.194  1.00 42.05           N
ATOM    102  CA  LEU A   7      35.866   4.832  41.080  1.00 39.65           C
ATOM    103  C   LEU A   7      36.355   4.064  39.866  1.00 42.26           C
ATOM    104  O   LEU A   7      37.416   4.348  39.308  1.00 34.69           O
ATOM    105  CB  LEU A   7      35.710   6.333  40.775  1.00 43.27           C
ATOM    106  CG  LEU A   7      34.521   7.003  41.497  1.00 40.23           C
ATOM    107  CD1 LEU A   7      34.770   7.180  42.998  1.00 42.17           C
ATOM    108  CD2 LEU A   7      34.190   8.355  40.833  1.00 49.66           C
ATOM    109  H   LEU A   7      37.257   5.382  42.575  1.00 50.46           H
ATOM    110  HA  LEU A   7      34.888   4.446  41.365  1.00 47.57           H
ATOM    111  HB2 LEU A   7      36.633   6.863  41.011  1.00 51.93           H
ATOM    112  HB3 LEU A   7      35.543   6.433  39.702  1.00 51.93           H
ATOM    113  HG  LEU A   7      33.646   6.364  41.384  1.00 48.28           H
ATOM    114 HD11 LEU A   7      33.898   7.646  43.459  1.00 50.60           H
ATOM    115 HD12 LEU A   7      34.927   6.210  43.466  1.00 50.60           H
ATOM    116 HD13 LEU A   7      35.643   7.811  43.165  1.00 50.60           H
ATOM    117 HD21 LEU A   7      33.304   8.790  41.300  1.00 59.59           H
ATOM    118 HD22 LEU A   7      35.028   9.047  40.935  1.00 59.59           H
ATOM    119 HD23 LEU A   7      33.978   8.207  39.772  1.00 59.59           H
ATOM    120  N   GLU A   8      35.543   3.084  39.484  1.00 33.99           N
ATOM    121  CA  GLU A   8      35.793   2.183  38.383  1.00 37.14           C
ATOM    122  C   GLU A   8      34.638   2.371  37.398  1.00 38.78           C
ATOM    123  O   GLU A   8      33.497   2.051  37.723  1.00 34.55           O
ATOM    124  CB  GLU A   8      35.885   0.768  38.969  1.00 33.85           C
ATOM    125  CG  GLU A   8      36.063  -0.301  37.893  1.00 34.12           C
ATOM    126  CD  GLU A   8      36.087  -1.730  38.444  1.00 38.71           C
ATOM    127  OE1 GLU A   8      36.303  -1.906  39.666  1.00 39.02           O
ATOM    128  OE2 GLU A   8      35.867  -2.638  37.616  1.00 48.45           O1-
ATOM    129  H   GLU A   8      34.716   2.898  40.034  1.00 40.79           H
ATOM    130  HA  GLU A   8      36.737   2.423  37.893  1.00 44.57           H
ATOM    131  HB2 GLU A   8      36.732   0.725  39.654  1.00 40.62           H
ATOM    132  HB3 GLU A   8      34.980   0.548  39.537  1.00 40.62           H
ATOM    133  HG2 GLU A   8      35.300  -0.229  37.118  1.00 40.94           H
ATOM    134  HG3 GLU A   8      37.011  -0.131  37.384  1.00 40.94           H
ATOM    135  N   LYS A   9      34.908   2.923  36.211  1.00 32.04           N
ATOM    136  CA  LYS A   9      33.885   3.164  35.205  1.00 38.67           C
ATOM    137  C   LYS A   9      33.331   1.824  34.711  1.00 37.69           C
ATOM    138  O   LYS A   9      34.061   1.008  34.158  1.00 35.22           O
ATOM    139  CB  LYS A   9      34.485   4.021  34.088  1.00 36.54           C
ATOM    140  CG  LYS A   9      33.452   4.363  33.000  1.00 43.70           C
ATOM    141  CD  LYS A   9      34.021   5.443  32.056  1.00 46.50           C
ATOM    142  CE  LYS A   9      33.571   5.222  30.610  1.00 51.05           C
ATOM    143  NZ  LYS A   9      34.226   6.183  29.696  1.00 56.74           N1+
ATOM    144  H   LYS A   9      35.863   3.158  35.985  1.00 38.45           H
ATOM    145  HA  LYS A   9      33.075   3.734  35.662  1.00 46.41           H
ATOM    146  HB2 LYS A   9      34.878   4.945  34.514  1.00 43.85           H
ATOM    147  HB3 LYS A   9      35.308   3.471  33.628  1.00 43.85           H
ATOM    148  HG2 LYS A   9      33.179   3.466  32.443  1.00 52.44           H
ATOM    149  HG3 LYS A   9      32.558   4.757  33.482  1.00 52.44           H
ATOM    150  HD2 LYS A   9      33.679   6.423  32.383  1.00 55.80           H
ATOM    151  HD3 LYS A   9      35.111   5.439  32.093  1.00 55.80           H
ATOM    152  HE2 LYS A   9      33.821   4.203  30.306  1.00 61.26           H
ATOM    153  HE3 LYS A   9      32.488   5.347  30.553  1.00 61.26           H
ATOM    154  HZ1 LYS A   9      33.959   5.982  28.742  1.00 68.09           H
ATOM    155  HZ2 LYS A   9      33.944   7.125  29.930  1.00 68.09           H
ATOM    156  HZ3 LYS A   9      35.230   6.101  29.782  1.00 68.09           H
ATOM    157  N   ILE A  10      32.028   1.611  34.924  1.00 32.30           N
ATOM    158  CA  ILE A  10      31.306   0.476  34.363  1.00 30.45           C
ATOM    159  C   ILE A  10      31.006   0.726  32.865  1.00 28.43           C
ATOM    160  O   ILE A  10      31.108  -0.159  32.022  1.00 32.88           O
ATOM    161  CB  ILE A  10      29.960   0.211  35.122  1.00 28.04           C
ATOM    162  CG1 ILE A  10      30.282  -0.193  36.573  1.00 28.80           C
ATOM    163  CG2 ILE A  10      29.162  -0.880  34.406  1.00 29.77           C
ATOM    164  CD1 ILE A  10      29.031  -0.360  37.420  1.00 25.48           C
ATOM    165  H   ILE A  10      31.515   2.339  35.377  1.00 38.75           H
ATOM    166  HA  ILE A  10      31.927  -0.459  34.405  1.00 36.54           H
ATOM    167  HB  ILE A  10      29.364   1.158  35.134  1.00 33.64           H
ATOM    168 HG12 ILE A  10      30.870  -1.128  36.579  1.00 34.56           H
ATOM    169 HG13 ILE A  10      30.939   0.576  37.027  1.00 34.56           H
ATOM    170 HG21 ILE A  10      28.198  -1.071  34.895  1.00 35.72           H
ATOM    171 HG22 ILE A  10      28.940  -0.601  33.367  1.00 35.72           H
ATOM    172 HG23 ILE A  10      29.705  -1.828  34.361  1.00 35.72           H
ATOM    173 HD11 ILE A  10      29.255  -0.514  38.477  1.00 30.57           H
ATOM    174 HD12 ILE A  10      28.383   0.528  37.349  1.00 30.57           H
ATOM    175 HD13 ILE A  10      28.421  -1.210  37.078  1.00 30.57           H
ATOM    176  N   GLY A  11      30.573   1.993  32.522  1.00 29.95           N
ATOM    177  CA  GLY A  11      30.370   2.336  31.103  1.00 36.77           C
ATOM    178  C   GLY A  11      29.419   3.520  31.007  1.00 32.67           C
ATOM    179  O   GLY A  11      29.082   4.186  31.973  1.00 38.08           O
ATOM    180  H   GLY A  11      30.424   2.748  33.207  1.00 35.94           H
ATOM    181  HA2 GLY A  11      31.350   2.601  30.636  1.00 44.12           H
ATOM    182  HA3 GLY A  11      29.997   1.445  30.541  1.00 44.12           H
ATOM    183  N   GLU A  12      28.997   3.812  29.724  1.00 36.98           N
ATOM    184  CA  GLU A  12      28.178   5.009  29.418  1.00 41.09           C
ATOM    185  C   GLU A  12      26.695   4.561  29.387  1.00 37.77           C
ATOM    186  O   GLU A  12      26.214   3.768  28.597  1.00 43.52           O
ATOM    187  CB  GLU A  12      28.621   5.589  28.062  1.00 46.78           C
ATOM    188  CG  GLU A  12      27.912   6.903  27.792  1.00 48.59           C
ATOM    189  CD  GLU A  12      28.278   7.941  28.906  1.00 58.32           C
ATOM    190  OE1 GLU A  12      29.489   8.137  29.115  1.00 56.93           O
ATOM    191  OE2 GLU A  12      27.293   8.435  29.494  1.00 65.38           O1-
ATOM    192  H   GLU A  12      29.205   3.202  28.935  1.00 44.38           H
ATOM    193  HA  GLU A  12      28.344   5.791  30.219  1.00 49.31           H
ATOM    194  HB2 GLU A  12      29.718   5.793  28.102  1.00 56.13           H
ATOM    195  HB3 GLU A  12      28.443   4.868  27.244  1.00 56.13           H
ATOM    196  HG2 GLU A  12      28.216   7.324  26.822  1.00 58.31           H
ATOM    197  HG3 GLU A  12      26.815   6.794  27.753  1.00 58.31           H
ATOM    198  N   GLY A  13      25.954   5.011  30.497  1.00 39.78           N
ATOM    199  CA  GLY A  13      24.501   4.750  30.509  1.00 38.33           C
ATOM    200  C   GLY A  13      23.711   5.897  29.908  1.00 40.21           C
ATOM    201  O   GLY A  13      24.231   6.858  29.394  1.00 40.83           O
ATOM    202  H   GLY A  13      26.196   5.943  30.871  1.00 47.73           H
ATOM    203  HA2 GLY A  13      24.287   3.815  29.922  1.00 46.00           H
ATOM    204  HA3 GLY A  13      24.179   4.541  31.549  1.00 46.00           H
ATOM    205  N   THR A  14      22.382   5.708  29.997  1.00 37.06           N
ATOM    206  CA  THR A  14      21.359   6.533  29.346  1.00 44.25           C
ATOM    207  C   THR A  14      21.494   8.031  29.622  1.00 37.37           C
ATOM    208  O   THR A  14      21.495   8.819  28.672  1.00 40.64           O
ATOM    209  CB  THR A  14      19.937   6.043  29.724  1.00 36.39           C
ATOM    210  OG1 THR A  14      19.761   4.713  29.296  1.00 38.49           O
ATOM    211  CG2 THR A  14      18.845   6.897  29.063  1.00 35.38           C
ATOM    212  H   THR A  14      22.056   4.878  30.471  1.00 44.47           H
ATOM    213  HA  THR A  14      21.492   6.378  28.275  1.00 53.09           H
ATOM    214  HB  THR A  14      19.821   6.079  30.809  1.00 43.67           H
ATOM    215  HG1 THR A  14      19.050   4.406  29.620  1.00 46.18           H
ATOM    216 HG21 THR A  14      17.864   6.486  29.304  1.00 42.45           H
ATOM    217 HG22 THR A  14      18.879   7.927  29.418  1.00 42.45           H
ATOM    218 HG23 THR A  14      18.964   6.880  27.980  1.00 42.45           H
ATOM    219  N   TYR A  15      21.556   8.402  30.909  1.00 34.19           N
ATOM    220  CA  TYR A  15      21.656   9.793  31.345  1.00 37.69           C
ATOM    221  C   TYR A  15      23.077  10.179  31.779  1.00 38.30           C
ATOM    222  O   TYR A  15      23.275  11.299  32.239  1.00 40.62           O
ATOM    223  CB  TYR A  15      20.636  10.051  32.465  1.00 32.67           C
ATOM    224  CG  TYR A  15      19.219   9.787  32.013  1.00 30.48           C
ATOM    225  CD1 TYR A  15      18.552   8.628  32.431  1.00 30.94           C
ATOM    226  CD2 TYR A  15      18.590  10.687  31.133  1.00 40.11           C
ATOM    227  CE1 TYR A  15      17.223   8.404  32.042  1.00 27.73           C
ATOM    228  CE2 TYR A  15      17.271  10.448  30.713  1.00 33.58           C
ATOM    229  CZ  TYR A  15      16.569   9.319  31.189  1.00 34.75           C
ATOM    230  OH  TYR A  15      15.280   9.091  30.802  1.00 37.26           O
ATOM    231  H   TYR A  15      21.517   7.691  31.626  1.00 41.03           H
ATOM    232  HA  TYR A  15      21.390  10.448  30.515  1.00 45.23           H
ATOM    233  HB2 TYR A  15      20.875   9.424  33.326  1.00 39.21           H
ATOM    234  HB3 TYR A  15      20.702  11.095  32.772  1.00 39.21           H
ATOM    235  HD1 TYR A  15      19.049   7.914  33.070  1.00 37.13           H
ATOM    236  HD2 TYR A  15      19.114  11.564  30.780  1.00 48.13           H
ATOM    237  HE1 TYR A  15      16.695   7.531  32.399  1.00 33.28           H
ATOM    238  HE2 TYR A  15      16.786  11.144  30.042  1.00 40.29           H
ATOM    239  HH  TYR A  15      14.955   9.747  30.178  1.00 44.71           H
ATOM    240  N   GLY A  16      24.061   9.282  31.671  1.00 41.47           N
ATOM    241  CA  GLY A  16      25.408   9.574  32.145  1.00 41.04           C
ATOM    242  C   GLY A  16      26.236   8.342  32.429  1.00 41.43           C
ATOM    243  O   GLY A  16      25.800   7.205  32.280  1.00 37.67           O
ATOM    244  H   GLY A  16      23.891   8.385  31.240  1.00 49.77           H
ATOM    245  HA2 GLY A  16      25.921  10.166  31.388  1.00 49.25           H
ATOM    246  HA3 GLY A  16      25.329  10.151  33.063  1.00 49.25           H
ATOM    247  N   VAL A  17      27.464   8.604  32.852  1.00 33.42           N
ATOM    248  CA  VAL A  17      28.459   7.586  33.105  1.00 34.00           C
ATOM    249  C   VAL A  17      28.224   6.960  34.479  1.00 30.23           C
ATOM    250  O   VAL A  17      27.956   7.633  35.471  1.00 29.91           O
ATOM    251  CB  VAL A  17      29.874   8.161  32.870  1.00 34.55           C
ATOM    252  CG1 VAL A  17      30.089   9.498  33.585  1.00 44.53           C
ATOM    253  CG2 VAL A  17      30.954   7.176  33.323  1.00 33.10           C
ATOM    254  H   VAL A  17      27.732   9.567  32.988  1.00 40.10           H
ATOM    255  HA  VAL A  17      28.333   6.804  32.354  1.00 40.79           H
ATOM    256  HB  VAL A  17      29.997   8.327  31.799  1.00 41.46           H
ATOM    257 HG11 VAL A  17      31.110   9.846  33.422  1.00 53.44           H
ATOM    258 HG12 VAL A  17      29.411  10.260  33.198  1.00 53.44           H
ATOM    259 HG13 VAL A  17      29.917   9.366  34.649  1.00 53.44           H
ATOM    260 HG21 VAL A  17      31.933   7.601  33.112  1.00 39.72           H
ATOM    261 HG22 VAL A  17      30.887   6.977  34.393  1.00 39.72           H
ATOM    262 HG23 VAL A  17      30.843   6.242  32.775  1.00 39.72           H
ATOM    263  N   VAL A  18      28.331   5.636  34.500  1.00 33.83           N
ATOM    264  CA  VAL A  18      28.149   4.821  35.678  1.00 29.56           C
ATOM    265  C   VAL A  18      29.528   4.244  36.062  1.00 23.15           C
ATOM    266  O   VAL A  18      30.269   3.732  35.255  1.00 28.68           O
ATOM    267  CB  VAL A  18      27.093   3.681  35.475  1.00 26.65           C
ATOM    268  CG1 VAL A  18      27.002   2.768  36.694  1.00 24.38           C
ATOM    269  CG2 VAL A  18      25.727   4.325  35.188  1.00 31.35           C
ATOM    270  H   VAL A  18      28.573   5.178  33.638  1.00 40.59           H
ATOM    271  HA  VAL A  18      27.758   5.443  36.508  1.00 35.48           H
ATOM    272  HB  VAL A  18      27.383   3.074  34.575  1.00 31.98           H
ATOM    273 HG11 VAL A  18      26.187   2.039  36.577  1.00 29.25           H
ATOM    274 HG12 VAL A  18      27.912   2.168  36.835  1.00 29.25           H
ATOM    275 HG13 VAL A  18      26.806   3.324  37.615  1.00 29.25           H
ATOM    276 HG21 VAL A  18      24.970   3.550  35.020  1.00 37.62           H
ATOM    277 HG22 VAL A  18      25.398   4.964  36.010  1.00 37.62           H
ATOM    278 HG23 VAL A  18      25.789   4.937  34.278  1.00 37.62           H
ATOM    279  N   TYR A  19      29.789   4.367  37.370  1.00 24.75           N
ATOM    280  CA  TYR A  19      30.964   3.914  38.109  1.00 28.89           C
ATOM    281  C   TYR A  19      30.533   3.008  39.255  1.00 33.81           C
ATOM    282  O   TYR A  19      29.639   3.366  40.013  1.00 30.73           O
ATOM    283  CB  TYR A  19      31.717   5.089  38.758  1.00 35.73           C
ATOM    284  CG  TYR A  19      32.152   6.196  37.826  1.00 38.94           C
ATOM    285  CD1 TYR A  19      31.303   7.297  37.605  1.00 35.47           C
ATOM    286  CD2 TYR A  19      33.407   6.130  37.196  1.00 43.60           C
ATOM    287  CE1 TYR A  19      31.694   8.314  36.720  1.00 45.65           C
ATOM    288  CE2 TYR A  19      33.802   7.137  36.298  1.00 42.69           C
ATOM    289  CZ  TYR A  19      32.941   8.227  36.052  1.00 42.55           C
ATOM    290  OH  TYR A  19      33.333   9.213  35.205  1.00 48.56           O
ATOM    291  H   TYR A  19      29.079   4.806  37.939  1.00 29.70           H
ATOM    292  HA  TYR A  19      31.626   3.388  37.432  1.00 34.67           H
ATOM    293  HB2 TYR A  19      31.096   5.531  39.536  1.00 42.88           H
ATOM    294  HB3 TYR A  19      32.604   4.691  39.254  1.00 42.88           H
ATOM    295  HD1 TYR A  19      30.345   7.355  38.104  1.00 42.57           H
ATOM    296  HD2 TYR A  19      34.068   5.298  37.395  1.00 52.32           H
ATOM    297  HE1 TYR A  19      31.045   9.159  36.553  1.00 54.78           H
ATOM    298  HE2 TYR A  19      34.761   7.075  35.807  1.00 51.23           H
ATOM    299  HH  TYR A  19      34.222   9.073  34.872  1.00 58.27           H
ATOM    300  N   LYS A  20      31.248   1.902  39.448  1.00 25.71           N
ATOM    301  CA  LYS A  20      31.294   1.169  40.700  1.00 26.94           C
ATOM    302  C   LYS A  20      32.238   1.929  41.634  1.00 35.42           C
ATOM    303  O   LYS A  20      33.295   2.404  41.223  1.00 34.13           O
ATOM    304  CB  LYS A  20      31.798  -0.245  40.375  1.00 25.45           C
ATOM    305  CG  LYS A  20      31.881  -1.204  41.564  1.00 30.64           C
ATOM    306  CD  LYS A  20      32.331  -2.575  41.045  1.00 35.95           C
ATOM    307  CE  LYS A  20      32.562  -3.585  42.163  1.00 48.51           C
ATOM    308  NZ  LYS A  20      33.186  -4.820  41.638  1.00 48.83           N1+
ATOM    309  H   LYS A  20      31.970   1.685  38.775  1.00 30.85           H
ATOM    310  HA  LYS A  20      30.299   1.101  41.139  1.00 32.33           H
ATOM    311  HB2 LYS A  20      31.135  -0.690  39.636  1.00 30.55           H
ATOM    312  HB3 LYS A  20      32.790  -0.165  39.925  1.00 30.55           H
ATOM    313  HG2 LYS A  20      32.596  -0.833  42.298  1.00 36.77           H
ATOM    314  HG3 LYS A  20      30.900  -1.296  42.027  1.00 36.77           H
ATOM    315  HD2 LYS A  20      31.557  -2.968  40.398  1.00 43.14           H
ATOM    316  HD3 LYS A  20      33.253  -2.464  40.469  1.00 43.14           H
ATOM    317  HE2 LYS A  20      33.213  -3.140  42.917  1.00 58.21           H
ATOM    318  HE3 LYS A  20      31.602  -3.829  42.622  1.00 58.21           H
ATOM    319  HZ1 LYS A  20      33.311  -5.492  42.381  1.00 58.60           H
ATOM    320  HZ2 LYS A  20      32.596  -5.216  40.919  1.00 58.60           H
ATOM    321  HZ3 LYS A  20      34.085  -4.592  41.232  1.00 58.60           H
ATOM    322  N   ALA A  21      31.875   2.048  42.898  1.00 37.78           N
ATOM    323  CA  ALA A  21      32.751   2.654  43.897  1.00 44.01           C
ATOM    324  C   ALA A  21      32.458   2.062  45.257  1.00 43.06           C
ATOM    325  O   ALA A  21      31.421   1.430  45.452  1.00 44.37           O
ATOM    326  CB  ALA A  21      32.539   4.175  43.914  1.00 39.81           C
ATOM    327  H   ALA A  21      30.992   1.665  43.204  1.00 45.34           H
ATOM    328  HA  ALA A  21      33.795   2.447  43.655  1.00 52.81           H
ATOM    329  HB1 ALA A  21      33.203   4.635  44.644  1.00 47.78           H
ATOM    330  HB2 ALA A  21      32.762   4.592  42.932  1.00 47.78           H
ATOM    331  HB3 ALA A  21      31.506   4.400  44.179  1.00 47.78           H
ATOM    332  N   GLN A  22      33.367   2.299  46.203  1.00 50.77           N
ATOM    333  CA  GLN A  22      33.110   2.094  47.624  1.00 56.67           C
ATOM    334  C   GLN A  22      33.069   3.417  48.376  1.00 54.69           C
ATOM    335  O   GLN A  22      33.795   4.349  48.040  1.00 58.84           O
ATOM    336  CB  GLN A  22      34.135   1.106  48.206  1.00 54.29           C
ATOM    337  CG  GLN A  22      33.652  -0.328  47.945  1.00 53.80           C
ATOM    338  CD  GLN A  22      34.795  -1.312  47.763  1.00 63.90           C
ATOM    339  OE1 GLN A  22      35.713  -1.387  48.577  1.00 60.94           O
ATOM    340  NE2 GLN A  22      34.722  -2.092  46.685  1.00 62.98           N
ATOM    341  H   GLN A  22      34.214   2.796  45.955  1.00 60.92           H
ATOM    342  HA  GLN A  22      32.128   1.650  47.732  1.00 68.01           H
ATOM    343  HB2 GLN A  22      35.113   1.267  47.749  1.00 65.15           H
ATOM    344  HB3 GLN A  22      34.227   1.263  49.281  1.00 65.15           H
ATOM    345  HG2 GLN A  22      33.111  -0.624  48.838  1.00 64.56           H
ATOM    346  HG3 GLN A  22      32.981  -0.375  47.087  1.00 64.56           H
ATOM    347 HE21 GLN A  22      33.930  -2.009  46.066  1.00 75.57           H
ATOM    348 HE22 GLN A  22      35.451  -2.767  46.518  1.00 75.57           H
ATOM    349  N   ASN A  23      32.227   3.494  49.411  1.00 53.21           N
ATOM    350  CA  ASN A  23      32.309   4.576  50.385  1.00 64.36           C
ATOM    351  C   ASN A  23      33.553   4.384  51.277  1.00 67.57           C
ATOM    352  O   ASN A  23      34.346   3.452  51.091  1.00 58.60           O
ATOM    353  CB  ASN A  23      30.988   4.713  51.173  1.00 60.54           C
ATOM    354  CG  ASN A  23      30.596   3.496  52.010  1.00 60.09           C
ATOM    355  OD1 ASN A  23      31.316   2.511  52.094  1.00 58.00           O
ATOM    356  ND2 ASN A  23      29.444   3.567  52.663  1.00 66.12           N
ATOM    357  H   ASN A  23      31.665   2.686  49.649  1.00 63.86           H
ATOM    358  HA  ASN A  23      32.432   5.514  49.844  1.00 77.23           H
ATOM    359  HB2 ASN A  23      31.042   5.587  51.823  1.00 72.65           H
ATOM    360  HB3 ASN A  23      30.180   4.901  50.469  1.00 72.65           H
ATOM    361 HD21 ASN A  23      29.141   2.785  53.233  1.00 79.35           H
ATOM    362 HD22 ASN A  23      28.861   4.386  52.594  1.00 79.35           H
ATOM    363  N   ASN A  24      33.737   5.281  52.251  1.00 71.71           N
ATOM    364  CA  ASN A  24      34.843   5.171  53.205  1.00 73.26           C
ATOM    365  C   ASN A  24      34.636   4.045  54.253  1.00 69.31           C
ATOM    366  O   ASN A  24      35.552   3.760  55.023  1.00 66.19           O
ATOM    367  CB  ASN A  24      35.109   6.556  53.835  1.00 69.05           C
ATOM    368  CG  ASN A  24      36.591   6.962  53.824  1.00 79.07           C
ATOM    369  OD1 ASN A  24      37.449   6.305  53.237  1.00 79.43           O
ATOM    370  ND2 ASN A  24      36.907   8.101  54.437  1.00 77.27           N
ATOM    371  H   ASN A  24      33.091   6.052  52.350  1.00 86.06           H
ATOM    372  HA  ASN A  24      35.718   4.880  52.624  1.00 87.91           H
ATOM    373  HB2 ASN A  24      34.554   7.323  53.291  1.00 82.86           H
ATOM    374  HB3 ASN A  24      34.744   6.568  54.862  1.00 82.86           H
ATOM    375 HD21 ASN A  24      37.869   8.402  54.441  1.00 92.72           H
ATOM    376 HD22 ASN A  24      36.193   8.641  54.903  1.00 92.72           H
ATOM    377  N   TYR A  25      33.449   3.413  54.262  1.00 67.16           N
ATOM    378  CA  TYR A  25      33.043   2.278  55.096  1.00 66.19           C
ATOM    379  C   TYR A  25      33.288   0.925  54.371  1.00 67.74           C
ATOM    380  O   TYR A  25      33.064  -0.133  54.959  1.00 61.25           O
ATOM    381  CB  TYR A  25      31.552   2.413  55.496  1.00 67.50           C
ATOM    382  CG  TYR A  25      31.008   3.760  55.995  1.00 73.21           C
ATOM    383  CD1 TYR A  25      31.013   4.907  55.162  1.00 75.73           C
ATOM    384  CD2 TYR A  25      30.346   3.835  57.243  1.00 73.20           C
ATOM    385  CE1 TYR A  25      30.415   6.110  55.574  1.00 81.35           C
ATOM    386  CE2 TYR A  25      29.728   5.033  57.660  1.00 76.14           C
ATOM    387  CZ  TYR A  25      29.773   6.182  56.830  1.00 81.14           C
ATOM    388  OH  TYR A  25      29.193   7.354  57.219  1.00 77.42           O
ATOM    389  H   TYR A  25      32.762   3.709  53.586  1.00 80.59           H
ATOM    390  HA  TYR A  25      33.632   2.287  56.013  1.00 79.43           H
ATOM    391  HB2 TYR A  25      30.950   2.138  54.634  1.00 81.00           H
ATOM    392  HB3 TYR A  25      31.349   1.657  56.256  1.00 81.00           H
ATOM    393  HD1 TYR A  25      31.450   4.875  54.180  1.00 90.87           H
ATOM    394  HD2 TYR A  25      30.279   2.960  57.874  1.00 87.84           H
ATOM    395  HE1 TYR A  25      30.426   6.973  54.923  1.00 97.62           H
ATOM    396  HE2 TYR A  25      29.210   5.070  58.606  1.00 91.37           H
ATOM    397  HH  TYR A  25      28.654   7.254  58.006  1.00 92.90           H
ATOM    398  N   GLY A  26      33.701   0.964  53.086  1.00 68.45           N
ATOM    399  CA  GLY A  26      34.049  -0.180  52.241  1.00 62.75           C
ATOM    400  C   GLY A  26      32.865  -0.936  51.601  1.00 64.62           C
ATOM    401  O   GLY A  26      33.092  -2.025  51.076  1.00 65.20           O
ATOM    402  H   GLY A  26      33.813   1.872  52.660  1.00 82.14           H
ATOM    403  HA2 GLY A  26      34.682   0.182  51.431  1.00 75.31           H
ATOM    404  HA3 GLY A  26      34.628  -0.885  52.835  1.00 75.31           H
ATOM    405  N   GLU A  27      31.636  -0.391  51.599  1.00 59.50           N
ATOM    406  CA  GLU A  27      30.465  -1.009  50.938  1.00 62.45           C
ATOM    407  C   GLU A  27      30.363  -0.553  49.462  1.00 56.97           C
ATOM    408  O   GLU A  27      30.648   0.609  49.169  1.00 56.14           O
ATOM    409  CB  GLU A  27      29.133  -0.662  51.640  1.00 56.81           C
ATOM    410  CG  GLU A  27      29.187  -0.139  53.084  1.00 61.27           C
ATOM    411  CD  GLU A  27      27.842   0.434  53.541  1.00 69.45           C
ATOM    412  OE1 GLU A  27      27.876   1.525  54.155  1.00 67.31           O
ATOM    413  OE2 GLU A  27      26.802  -0.206  53.259  1.00 75.22           O1-
ATOM    414  H   GLU A  27      31.504   0.517  52.023  1.00 71.40           H
ATOM    415  HA  GLU A  27      30.569  -2.096  50.968  1.00 74.94           H
ATOM    416  HB2 GLU A  27      28.584   0.063  51.041  1.00 68.18           H
ATOM    417  HB3 GLU A  27      28.534  -1.573  51.646  1.00 68.18           H
ATOM    418  HG2 GLU A  27      29.432  -0.987  53.724  1.00 73.53           H
ATOM    419  HG3 GLU A  27      29.952   0.622  53.209  1.00 73.53           H
ATOM    420  N   THR A  28      29.928  -1.434  48.542  1.00 48.76           N
ATOM    421  CA  THR A  28      29.844  -1.143  47.103  1.00 44.49           C
ATOM    422  C   THR A  28      28.531  -0.470  46.684  1.00 44.78           C
ATOM    423  O   THR A  28      27.448  -0.872  47.099  1.00 36.67           O
ATOM    424  CB  THR A  28      30.132  -2.416  46.295  1.00 42.88           C
ATOM    425  OG1 THR A  28      31.478  -2.787  46.511  1.00 57.75           O
ATOM    426  CG2 THR A  28      29.997  -2.251  44.775  1.00 38.29           C
ATOM    427  H   THR A  28      29.691  -2.370  48.836  1.00 58.51           H
ATOM    428  HA  THR A  28      30.659  -0.459  46.877  1.00 53.38           H
ATOM    429  HB  THR A  28      29.465  -3.216  46.625  1.00 51.45           H
ATOM    430  HG1 THR A  28      31.594  -3.690  46.207  1.00 69.30           H
ATOM    431 HG21 THR A  28      30.242  -3.191  44.280  1.00 45.95           H
ATOM    432 HG22 THR A  28      28.977  -1.985  44.516  1.00 45.95           H
ATOM    433 HG23 THR A  28      30.675  -1.475  44.420  1.00 45.95           H
ATOM    434  N   PHE A  29      28.662   0.542  45.821  1.00 40.85           N
ATOM    435  CA  PHE A  29      27.595   1.334  45.214  1.00 31.18           C
ATOM    436  C   PHE A  29      27.883   1.577  43.732  1.00 35.46           C
ATOM    437  O   PHE A  29      29.006   1.448  43.247  1.00 32.69           O
ATOM    438  CB  PHE A  29      27.457   2.696  45.917  1.00 34.87           C
ATOM    439  CG  PHE A  29      27.077   2.611  47.379  1.00 45.65           C
ATOM    440  CD1 PHE A  29      28.081   2.538  48.360  1.00 44.80           C
ATOM    441  CD2 PHE A  29      25.725   2.573  47.766  1.00 45.88           C
ATOM    442  CE1 PHE A  29      27.735   2.429  49.714  1.00 50.63           C
ATOM    443  CE2 PHE A  29      25.377   2.482  49.128  1.00 46.63           C
ATOM    444  CZ  PHE A  29      26.385   2.412  50.106  1.00 50.91           C
ATOM    445  H   PHE A  29      29.602   0.780  45.537  1.00 49.01           H
ATOM    446  HA  PHE A  29      26.645   0.805  45.298  1.00 37.42           H
ATOM    447  HB2 PHE A  29      28.402   3.234  45.829  1.00 41.84           H
ATOM    448  HB3 PHE A  29      26.695   3.283  45.404  1.00 41.84           H
ATOM    449  HD1 PHE A  29      29.122   2.549  48.072  1.00 53.76           H
ATOM    450  HD2 PHE A  29      24.946   2.603  47.018  1.00 55.06           H
ATOM    451  HE1 PHE A  29      28.510   2.345  50.458  1.00 60.75           H
ATOM    452  HE2 PHE A  29      24.339   2.443  49.422  1.00 55.96           H
ATOM    453  HZ  PHE A  29      26.123   2.319  51.151  1.00 61.09           H
ATOM    454  N   ALA A  30      26.827   1.952  43.025  1.00 28.22           N
ATOM    455  CA  ALA A  30      26.841   2.371  41.643  1.00 28.45           C
ATOM    456  C   ALA A  30      26.452   3.875  41.637  1.00 28.53           C
ATOM    457  O   ALA A  30      25.385   4.299  42.008  1.00 37.56           O
ATOM    458  CB  ALA A  30      25.821   1.613  40.773  1.00 30.16           C
ATOM    459  H   ALA A  30      25.942   1.986  43.511  1.00 33.87           H
ATOM    460  HA  ALA A  30      27.851   2.222  41.191  1.00 34.13           H
ATOM    461  HB1 ALA A  30      25.776   1.991  39.749  1.00 36.19           H
ATOM    462  HB2 ALA A  30      26.075   0.546  40.730  1.00 36.19           H
ATOM    463  HB3 ALA A  30      24.811   1.672  41.207  1.00 36.19           H
ATOM    464  N   LEU A  31      27.392   4.672  41.118  1.00 30.73           N
ATOM    465  CA  LEU A  31      27.334   6.124  40.990  1.00 27.22           C
ATOM    466  C   LEU A  31      27.015   6.475  39.544  1.00 28.65           C
ATOM    467  O   LEU A  31      27.718   6.045  38.645  1.00 38.92           O
ATOM    468  CB  LEU A  31      28.675   6.759  41.402  1.00 31.45           C
ATOM    469  CG  LEU A  31      29.222   6.373  42.792  1.00 39.20           C
ATOM    470  CD1 LEU A  31      30.568   7.081  43.039  1.00 40.90           C
ATOM    471  CD2 LEU A  31      28.240   6.753  43.905  1.00 35.73           C
ATOM    472  H   LEU A  31      28.241   4.236  40.792  1.00 36.88           H
ATOM    473  HA  LEU A  31      26.558   6.519  41.639  1.00 32.66           H
ATOM    474  HB2 LEU A  31      29.427   6.501  40.658  1.00 37.74           H
ATOM    475  HB3 LEU A  31      28.552   7.841  41.370  1.00 37.74           H
ATOM    476  HG  LEU A  31      29.397   5.297  42.830  1.00 47.04           H
ATOM    477 HD11 LEU A  31      30.978   6.774  44.001  1.00 49.08           H
ATOM    478 HD12 LEU A  31      31.277   6.811  42.255  1.00 49.08           H
ATOM    479 HD13 LEU A  31      30.430   8.163  43.042  1.00 49.08           H
ATOM    480 HD21 LEU A  31      28.661   6.488  44.876  1.00 42.88           H
ATOM    481 HD22 LEU A  31      28.049   7.825  43.869  1.00 42.88           H
ATOM    482 HD23 LEU A  31      27.302   6.213  43.775  1.00 42.88           H
ATOM    483  N   LYS A  32      25.987   7.283  39.314  1.00 29.41           N
ATOM    484  CA  LYS A  32      25.594   7.748  37.997  1.00 28.28           C
ATOM    485  C   LYS A  32      25.784   9.279  38.036  1.00 27.86           C
ATOM    486  O   LYS A  32      25.045   9.993  38.667  1.00 33.89           O
ATOM    487  CB  LYS A  32      24.113   7.422  37.665  1.00 33.07           C
ATOM    488  CG  LYS A  32      23.818   7.578  36.173  1.00 37.74           C
ATOM    489  CD  LYS A  32      22.353   7.238  35.840  1.00 36.35           C
ATOM    490  CE  LYS A  32      22.226   6.294  34.637  1.00 47.71           C
ATOM    491  NZ  LYS A  32      21.654   4.946  35.041  1.00 52.88           N1+
ATOM    492  H   LYS A  32      25.441   7.568  40.099  1.00 35.30           H
ATOM    493  HA  LYS A  32      26.233   7.284  37.205  1.00 33.94           H
ATOM    494  HB2 LYS A  32      23.900   6.387  37.996  1.00 39.69           H
ATOM    495  HB3 LYS A  32      23.450   8.083  38.262  1.00 39.69           H
ATOM    496  HG2 LYS A  32      24.039   8.621  35.856  1.00 45.28           H
ATOM    497  HG3 LYS A  32      24.519   6.955  35.581  1.00 45.28           H
ATOM    498  HD2 LYS A  32      21.838   6.836  36.735  1.00 43.62           H
ATOM    499  HD3 LYS A  32      21.808   8.185  35.619  1.00 43.62           H
ATOM    500  HE2 LYS A  32      21.580   6.734  33.840  1.00 57.25           H
ATOM    501  HE3 LYS A  32      23.224   6.130  34.153  1.00 57.25           H
ATOM    502  HZ1 LYS A  32      21.844   4.185  34.327  1.00 63.45           H
ATOM    503  HZ2 LYS A  32      22.039   4.614  35.942  1.00 63.45           H
ATOM    504  HZ3 LYS A  32      20.622   4.989  35.151  1.00 63.45           H
ATOM    505  N   LYS A  33      26.825   9.723  37.306  1.00 30.73           N
ATOM    506  CA  LYS A  33      27.147  11.133  37.064  1.00 36.98           C
ATOM    507  C   LYS A  33      26.356  11.599  35.841  1.00 35.88           C
ATOM    508  O   LYS A  33      26.653  11.231  34.709  1.00 28.90           O
ATOM    509  CB  LYS A  33      28.670  11.350  36.913  1.00 32.33           C
ATOM    510  CG  LYS A  33      28.983  12.858  36.738  1.00 48.31           C
ATOM    511  CD  LYS A  33      30.379  13.192  36.162  1.00 52.42           C
ATOM    512  CE  LYS A  33      30.291  14.417  35.224  1.00 53.00           C
ATOM    513  NZ  LYS A  33      31.622  14.882  34.767  1.00 53.55           N1+
ATOM    514  H   LYS A  33      27.382   9.034  36.817  1.00 36.88           H
ATOM    515  HA  LYS A  33      26.818  11.708  37.930  1.00 44.38           H
ATOM    516  HB2 LYS A  33      29.172  10.984  37.812  1.00 38.79           H
ATOM    517  HB3 LYS A  33      29.040  10.791  36.056  1.00 38.79           H
ATOM    518  HG2 LYS A  33      28.243  13.306  36.074  1.00 57.97           H
ATOM    519  HG3 LYS A  33      28.873  13.342  37.710  1.00 57.97           H
ATOM    520  HD2 LYS A  33      31.049  13.430  36.990  1.00 62.90           H
ATOM    521  HD3 LYS A  33      30.783  12.337  35.618  1.00 62.90           H
ATOM    522  HE2 LYS A  33      29.680  14.161  34.356  1.00 63.60           H
ATOM    523  HE3 LYS A  33      29.793  15.231  35.755  1.00 63.60           H
ATOM    524  HZ1 LYS A  33      31.510  15.645  34.113  1.00 64.26           H
ATOM    525  HZ2 LYS A  33      32.166  15.204  35.554  1.00 64.26           H
ATOM    526  HZ3 LYS A  33      32.109  14.125  34.307  1.00 64.26           H
ATOM    527  N   ILE A  34      25.334  12.412  36.085  1.00 36.38           N
ATOM    528  CA  ILE A  34      24.439  12.899  35.041  1.00 41.32           C
ATOM    529  C   ILE A  34      25.183  13.835  34.070  1.00 42.30           C
ATOM    530  O   ILE A  34      25.785  14.832  34.475  1.00 42.12           O
ATOM    531  CB  ILE A  34      23.197  13.558  35.678  1.00 38.71           C
ATOM    532  CG1 ILE A  34      22.463  12.620  36.681  1.00 34.35           C
ATOM    533  CG2 ILE A  34      22.264  14.026  34.552  1.00 36.57           C
ATOM    534  CD1 ILE A  34      21.939  11.304  36.082  1.00 32.50           C
ATOM    535  H   ILE A  34      25.154  12.694  37.036  1.00 43.66           H
ATOM    536  HA  ILE A  34      24.097  12.030  34.477  1.00 49.59           H
ATOM    537  HB  ILE A  34      23.529  14.444  36.220  1.00 46.45           H
ATOM    538 HG12 ILE A  34      23.118  12.383  37.520  1.00 41.22           H
ATOM    539 HG13 ILE A  34      21.612  13.159  37.094  1.00 41.22           H
ATOM    540 HG21 ILE A  34      21.327  14.380  34.980  1.00 43.88           H
ATOM    541 HG22 ILE A  34      22.714  14.852  34.003  1.00 43.88           H
ATOM    542 HG23 ILE A  34      22.050  13.211  33.862  1.00 43.88           H
ATOM    543 HD11 ILE A  34      21.440  10.726  36.858  1.00 39.00           H
ATOM    544 HD12 ILE A  34      21.225  11.507  35.285  1.00 39.00           H
ATOM    545 HD13 ILE A  34      22.760  10.706  35.691  1.00 39.00           H
ATOM    546  N   ARG A  35      25.123  13.470  32.782  1.00 40.79           N
ATOM    547  CA  ARG A  35      25.632  14.212  31.635  1.00 44.38           C
ATOM    548  C   ARG A  35      24.722  15.420  31.399  1.00 53.61           C
ATOM    549  O   ARG A  35      23.512  15.257  31.245  1.00 55.25           O
ATOM    550  CB  ARG A  35      25.642  13.259  30.423  1.00 46.69           C
ATOM    551  CG  ARG A  35      26.330  13.837  29.178  1.00 54.63           C
ATOM    552  CD  ARG A  35      25.700  13.310  27.881  1.00 59.09           C
ATOM    553  NE  ARG A  35      26.726  13.095  26.849  1.00 69.97           N
ATOM    554  CZ  ARG A  35      26.497  12.840  25.554  1.00 72.35           C
ATOM    555  NH1 ARG A  35      25.285  12.971  25.014  1.00 69.07           N
ATOM    556  NH2 ARG A  35      27.512  12.447  24.785  1.00 71.59           N1+
ATOM    557  H   ARG A  35      24.611  12.625  32.568  1.00 48.95           H
ATOM    558  HA  ARG A  35      26.652  14.539  31.841  1.00 53.26           H
ATOM    559  HB2 ARG A  35      26.195  12.360  30.702  1.00 56.03           H
ATOM    560  HB3 ARG A  35      24.621  12.954  30.188  1.00 56.03           H
ATOM    561  HG2 ARG A  35      26.203  14.919  29.169  1.00 65.55           H
ATOM    562  HG3 ARG A  35      27.400  13.624  29.221  1.00 65.55           H
ATOM    563  HD2 ARG A  35      25.138  12.390  28.045  1.00 70.90           H
ATOM    564  HD3 ARG A  35      25.010  14.079  27.528  1.00 70.90           H
ATOM    565  HE  ARG A  35      27.667  12.962  27.186  1.00 83.97           H
ATOM    566 HH11 ARG A  35      24.516  13.283  25.587  1.00 82.88           H
ATOM    567 HH12 ARG A  35      25.141  12.783  24.035  1.00 82.88           H
ATOM    568 HH21 ARG A  35      28.432  12.342  25.182  1.00 85.91           H
ATOM    569 HH22 ARG A  35      27.354  12.255  23.809  1.00 85.91           H
ATOM    570  N   LEU A  36      25.306  16.620  31.380  1.00 54.20           N
ATOM    571  CA  LEU A  36      24.577  17.871  31.199  1.00 51.97           C
ATOM    572  C   LEU A  36      24.942  18.430  29.842  1.00 50.98           C
ATOM    573  O   LEU A  36      26.086  18.832  29.642  1.00 48.17           O
ATOM    574  CB  LEU A  36      24.938  18.853  32.327  1.00 48.46           C
ATOM    575  CG  LEU A  36      24.560  18.327  33.723  1.00 53.54           C
ATOM    576  CD1 LEU A  36      25.153  19.234  34.806  1.00 56.60           C
ATOM    577  CD2 LEU A  36      23.036  18.177  33.896  1.00 52.02           C
ATOM    578  H   LEU A  36      26.305  16.682  31.503  1.00 65.03           H
ATOM    579  HA  LEU A  36      23.504  17.693  31.205  1.00 62.36           H
ATOM    580  HB2 LEU A  36      26.014  19.028  32.300  1.00 58.15           H
ATOM    581  HB3 LEU A  36      24.440  19.807  32.150  1.00 58.15           H
ATOM    582  HG  LEU A  36      25.008  17.347  33.876  1.00 64.25           H
ATOM    583 HD11 LEU A  36      24.949  18.819  35.794  1.00 67.92           H
ATOM    584 HD12 LEU A  36      26.234  19.299  34.671  1.00 67.92           H
ATOM    585 HD13 LEU A  36      24.730  20.238  34.737  1.00 67.92           H
ATOM    586 HD21 LEU A  36      22.832  17.594  34.792  1.00 62.43           H
ATOM    587 HD22 LEU A  36      22.565  19.157  33.977  1.00 62.43           H
ATOM    588 HD23 LEU A  36      22.592  17.637  33.064  1.00 62.43           H
ATOM    589  N   GLU A  37      23.976  18.454  28.917  1.00 53.10           N
ATOM    590  CA  GLU A  37      24.271  18.868  27.550  1.00 57.22           C
ATOM    591  C   GLU A  37      24.607  20.370  27.452  1.00 57.88           C
ATOM    592  O   GLU A  37      25.387  20.774  26.586  1.00 62.55           O
ATOM    593  CB  GLU A  37      23.135  18.439  26.610  1.00 57.16           C
ATOM    594  CG  GLU A  37      23.564  18.564  25.132  1.00 65.44           C
ATOM    595  CD  GLU A  37      24.893  17.842  24.829  1.00 65.18           C
ATOM    596  OE1 GLU A  37      25.007  16.652  25.205  1.00 68.19           O
ATOM    597  OE2 GLU A  37      25.791  18.500  24.256  1.00 65.99           O1-
ATOM    598  H   GLU A  37      23.057  18.092  29.124  1.00 63.72           H
ATOM    599  HA  GLU A  37      25.165  18.315  27.265  1.00 68.66           H
ATOM    600  HB2 GLU A  37      22.836  17.411  26.821  1.00 68.59           H
ATOM    601  HB3 GLU A  37      22.273  19.085  26.784  1.00 68.59           H
ATOM    602  HG2 GLU A  37      22.779  18.067  24.559  1.00 78.53           H
ATOM    603  HG3 GLU A  37      23.610  19.610  24.829  1.00 78.53           H
ATOM    604  N   LYS A  38      24.047  21.187  28.360  1.00 50.21           N
ATOM    605  CA  LYS A  38      24.427  22.584  28.559  1.00 49.65           C
ATOM    606  C   LYS A  38      24.935  22.728  29.992  1.00 50.64           C
ATOM    607  O   LYS A  38      24.150  22.994  30.897  1.00 50.42           O
ATOM    608  CB  LYS A  38      23.233  23.508  28.243  1.00 49.03           C
ATOM    609  CG  LYS A  38      22.906  23.555  26.733  1.00 54.24           C
ATOM    610  CD  LYS A  38      21.431  23.885  26.448  1.00 44.37           C
ATOM    611  CE  LYS A  38      20.528  22.690  26.757  1.00 41.75           C
ATOM    612  NZ  LYS A  38      19.149  23.118  27.022  1.00 39.48           N1+
ATOM    613  H   LYS A  38      23.411  20.785  29.034  1.00 60.25           H
ATOM    614  HA  LYS A  38      25.251  22.845  27.894  1.00 59.58           H
ATOM    615  HB2 LYS A  38      22.360  23.215  28.827  1.00 58.84           H
ATOM    616  HB3 LYS A  38      23.502  24.521  28.544  1.00 58.84           H
ATOM    617  HG2 LYS A  38      23.558  24.272  26.234  1.00 65.08           H
ATOM    618  HG3 LYS A  38      23.098  22.577  26.291  1.00 65.08           H
ATOM    619  HD2 LYS A  38      21.133  24.739  27.061  1.00 53.25           H
ATOM    620  HD3 LYS A  38      21.319  24.155  25.396  1.00 53.25           H
ATOM    621  HE2 LYS A  38      20.542  21.998  25.914  1.00 50.10           H
ATOM    622  HE3 LYS A  38      20.915  22.176  27.638  1.00 50.10           H
ATOM    623  HZ1 LYS A  38      18.555  22.314  27.162  1.00 47.37           H
ATOM    624  HZ2 LYS A  38      19.144  23.675  27.873  1.00 47.37           H
ATOM    625  HZ3 LYS A  38      18.804  23.678  26.258  1.00 47.37           H
ATOM    626  N   GLU A  39      26.249  22.550  30.175  1.00 51.67           N
ATOM    627  CA  GLU A  39      26.993  22.713  31.441  1.00 54.78           C
ATOM    628  C   GLU A  39      26.518  23.929  32.251  1.00 53.69           C
ATOM    629  O   GLU A  39      26.201  23.801  33.435  1.00 55.96           O
ATOM    630  CB  GLU A  39      28.500  22.807  31.099  1.00 55.07           C
ATOM    631  CG  GLU A  39      29.442  23.491  32.126  1.00 71.79           C
ATOM    632  CD  GLU A  39      30.074  22.555  33.168  1.00 70.05           C
ATOM    633  OE1 GLU A  39      30.779  21.612  32.739  1.00 63.32           O
ATOM    634  OE2 GLU A  39      29.879  22.832  34.375  1.00 64.50           O1-
ATOM    635  H   GLU A  39      26.793  22.258  29.378  1.00 62.00           H
ATOM    636  HA  GLU A  39      26.834  21.816  32.042  1.00 65.74           H
ATOM    637  HB2 GLU A  39      28.859  21.793  30.919  1.00 66.09           H
ATOM    638  HB3 GLU A  39      28.612  23.342  30.155  1.00 66.09           H
ATOM    639  HG2 GLU A  39      30.268  23.879  31.527  1.00 86.15           H
ATOM    640  HG3 GLU A  39      28.965  24.336  32.618  1.00 86.15           H
ATOM    641  N   ASP A  40      26.461  25.097  31.594  1.00 44.27           N
ATOM    642  CA  ASP A  40      26.192  26.385  32.213  1.00 51.69           C
ATOM    643  C   ASP A  40      24.757  26.590  32.727  1.00 43.64           C
ATOM    644  O   ASP A  40      24.531  27.424  33.604  1.00 43.20           O
ATOM    645  CB  ASP A  40      26.610  27.470  31.213  1.00 51.32           C
ATOM    646  CG  ASP A  40      28.118  27.405  30.937  1.00 52.86           C
ATOM    647  OD1 ASP A  40      28.864  27.489  31.936  1.00 55.00           O
ATOM    648  OD2 ASP A  40      28.505  27.277  29.752  1.00 46.59           O1-
ATOM    649  H   ASP A  40      26.733  25.115  30.622  1.00 53.12           H
ATOM    650  HA  ASP A  40      26.844  26.465  33.082  1.00 62.03           H
ATOM    651  HB2 ASP A  40      26.044  27.368  30.285  1.00 61.58           H
ATOM    652  HB3 ASP A  40      26.392  28.430  31.684  1.00 61.58           H
ATOM    653  N   GLU A  41      23.788  25.861  32.174  1.00 50.36           N
ATOM    654  CA  GLU A  41      22.367  26.057  32.455  1.00 47.11           C
ATOM    655  C   GLU A  41      22.016  25.821  33.932  1.00 55.11           C
ATOM    656  O   GLU A  41      21.232  26.579  34.519  1.00 50.10           O
ATOM    657  CB  GLU A  41      21.576  25.145  31.519  1.00 40.98           C
ATOM    658  CG  GLU A  41      20.070  25.233  31.785  1.00 40.38           C
ATOM    659  CD  GLU A  41      19.196  24.775  30.624  1.00 35.01           C
ATOM    660  OE1 GLU A  41      19.725  24.553  29.513  1.00 42.73           O
ATOM    661  OE2 GLU A  41      17.981  24.633  30.864  1.00 38.64           O1-
ATOM    662  H   GLU A  41      24.034  25.145  31.506  1.00 60.43           H
ATOM    663  HA  GLU A  41      22.116  27.088  32.199  1.00 56.53           H
ATOM    664  HB2 GLU A  41      21.801  25.439  30.493  1.00 49.17           H
ATOM    665  HB3 GLU A  41      21.889  24.111  31.664  1.00 49.17           H
ATOM    666  HG2 GLU A  41      19.799  24.669  32.678  1.00 48.45           H
ATOM    667  HG3 GLU A  41      19.794  26.262  32.016  1.00 48.45           H
ATOM    668  N   GLY A  42      22.605  24.765  34.512  1.00 44.08           N
ATOM    669  CA  GLY A  42      22.370  24.363  35.891  1.00 53.36           C
ATOM    670  C   GLY A  42      21.077  23.556  36.014  1.00 47.03           C
ATOM    671  O   GLY A  42      20.260  23.520  35.095  1.00 44.28           O
ATOM    672  H   GLY A  42      23.223  24.191  33.955  1.00 52.90           H
ATOM    673  HA2 GLY A  42      23.208  23.749  36.216  1.00 64.03           H
ATOM    674  HA3 GLY A  42      22.287  25.249  36.522  1.00 64.03           H
ATOM    675  N   ILE A  43      20.887  22.895  37.156  1.00 49.50           N
ATOM    676  CA  ILE A  43      19.721  22.032  37.368  1.00 47.35           C
ATOM    677  C   ILE A  43      18.745  22.755  38.303  1.00 40.81           C
ATOM    678  O   ILE A  43      19.116  23.057  39.437  1.00 39.28           O
ATOM    679  CB  ILE A  43      20.165  20.649  37.879  1.00 50.83           C
ATOM    680  CG1 ILE A  43      21.109  19.977  36.848  1.00 46.35           C
ATOM    681  CG2 ILE A  43      18.935  19.764  38.156  1.00 41.04           C
ATOM    682  CD1 ILE A  43      21.868  18.812  37.467  1.00 51.49           C
ATOM    683  H   ILE A  43      21.585  22.947  37.885  1.00 59.40           H
ATOM    684  HA  ILE A  43      19.246  21.835  36.410  1.00 56.82           H
ATOM    685  HB  ILE A  43      20.697  20.795  38.817  1.00 61.00           H
ATOM    686 HG12 ILE A  43      20.532  19.624  35.992  1.00 55.62           H
ATOM    687 HG13 ILE A  43      21.857  20.679  36.482  1.00 55.62           H
ATOM    688 HG21 ILE A  43      19.238  18.768  38.475  1.00 49.25           H
ATOM    689 HG22 ILE A  43      18.338  20.197  38.957  1.00 49.25           H
ATOM    690 HG23 ILE A  43      18.328  19.685  37.255  1.00 49.25           H
ATOM    691 HD11 ILE A  43      22.632  18.463  36.780  1.00 61.79           H
ATOM    692 HD12 ILE A  43      22.356  19.142  38.385  1.00 61.79           H
ATOM    693 HD13 ILE A  43      21.184  17.998  37.674  1.00 61.79           H
ATOM    694  N   PRO A  44      17.491  23.006  37.880  1.00 37.46           N
ATOM    695  CA  PRO A  44      16.518  23.682  38.728  1.00 39.21           C
ATOM    696  C   PRO A  44      16.143  22.842  39.953  1.00 38.08           C
ATOM    697  O   PRO A  44      16.259  21.614  39.942  1.00 41.10           O
ATOM    698  CB  PRO A  44      15.273  23.850  37.834  1.00 42.63           C
ATOM    699  CG  PRO A  44      15.817  23.759  36.413  1.00 45.91           C
ATOM    700  CD  PRO A  44      16.949  22.757  36.556  1.00 36.13           C
ATOM    701  HA  PRO A  44      16.865  24.684  38.977  1.00 47.06           H
ATOM    702  HB2 PRO A  44      14.627  22.985  37.993  1.00 51.15           H
ATOM    703  HB3 PRO A  44      14.715  24.769  38.010  1.00 51.15           H
ATOM    704  HG2 PRO A  44      15.067  23.368  35.724  1.00 55.10           H
ATOM    705  HG3 PRO A  44      16.180  24.733  36.083  1.00 55.10           H
ATOM    706  HD2 PRO A  44      16.568  21.737  36.498  1.00 43.35           H
ATOM    707  HD3 PRO A  44      17.662  22.969  35.760  1.00 43.35           H
ATOM    708  N   SER A  45      15.627  23.499  40.994  1.00 39.12           N
ATOM    709  CA  SER A  45      15.217  22.815  42.213  1.00 48.26           C
ATOM    710  C   SER A  45      14.045  21.844  41.981  1.00 43.07           C
ATOM    711  O   SER A  45      14.009  20.811  42.636  1.00 44.26           O
ATOM    712  CB  SER A  45      14.939  23.827  43.330  1.00 47.19           C
ATOM    713  OG  SER A  45      13.720  24.505  43.125  1.00 57.52           O
ATOM    714  H   SER A  45      15.504  24.502  40.943  1.00 46.94           H
ATOM    715  HA  SER A  45      16.075  22.225  42.538  1.00 57.92           H
ATOM    716  HB2 SER A  45      14.912  23.316  44.293  1.00 56.63           H
ATOM    717  HB3 SER A  45      15.750  24.557  43.353  1.00 56.63           H
ATOM    718  HG  SER A  45      13.685  25.244  43.739  1.00 69.02           H
ATOM    719  N   THR A  46      13.113  22.131  41.056  1.00 43.83           N
ATOM    720  CA  THR A  46      12.062  21.188  40.663  1.00 40.58           C
ATOM    721  C   THR A  46      12.617  19.848  40.187  1.00 44.31           C
ATOM    722  O   THR A  46      11.999  18.825  40.471  1.00 40.06           O
ATOM    723  CB  THR A  46      11.116  21.818  39.625  1.00 47.71           C
ATOM    724  OG1 THR A  46      10.309  22.782  40.269  1.00 53.82           O
ATOM    725  CG2 THR A  46      10.149  20.834  38.932  1.00 52.19           C
ATOM    726  H   THR A  46      13.159  23.015  40.567  1.00 52.59           H
ATOM    727  HA  THR A  46      11.478  20.991  41.559  1.00 48.70           H
ATOM    728  HB  THR A  46      11.720  22.308  38.858  1.00 57.25           H
ATOM    729  HG1 THR A  46       9.637  23.066  39.645  1.00 64.58           H
ATOM    730 HG21 THR A  46       9.474  21.377  38.269  1.00 62.63           H
ATOM    731 HG22 THR A  46      10.699  20.107  38.332  1.00 62.63           H
ATOM    732 HG23 THR A  46       9.545  20.309  39.674  1.00 62.63           H
ATOM    733  N   THR A  47      13.743  19.852  39.461  1.00 38.06           N
ATOM    734  CA  THR A  47      14.347  18.639  38.932  1.00 36.25           C
ATOM    735  C   THR A  47      14.949  17.821  40.061  1.00 32.06           C
ATOM    736  O   THR A  47      14.750  16.612  40.100  1.00 34.78           O
ATOM    737  CB  THR A  47      15.370  18.973  37.833  1.00 35.76           C
ATOM    738  OG1 THR A  47      14.720  19.636  36.772  1.00 40.77           O
ATOM    739  CG2 THR A  47      16.077  17.728  37.289  1.00 41.43           C
ATOM    740  H   THR A  47      14.206  20.728  39.266  1.00 45.68           H
ATOM    741  HA  THR A  47      13.545  18.062  38.466  1.00 43.50           H
ATOM    742  HB  THR A  47      16.120  19.644  38.247  1.00 42.92           H
ATOM    743  HG1 THR A  47      15.285  19.603  35.997  1.00 48.93           H
ATOM    744 HG21 THR A  47      16.757  18.013  36.486  1.00 49.72           H
ATOM    745 HG22 THR A  47      16.652  17.236  38.074  1.00 49.72           H
ATOM    746 HG23 THR A  47      15.340  17.038  36.876  1.00 49.72           H
ATOM    747  N   ILE A  48      15.684  18.478  40.964  1.00 34.07           N
ATOM    748  CA  ILE A  48      16.213  17.849  42.158  1.00 36.34           C
ATOM    749  C   ILE A  48      15.083  17.229  42.990  1.00 35.51           C
ATOM    750  O   ILE A  48      15.254  16.098  43.435  1.00 34.67           O
ATOM    751  CB  ILE A  48      17.063  18.848  42.972  1.00 42.41           C
ATOM    752  CG1 ILE A  48      18.308  19.344  42.192  1.00 41.82           C
ATOM    753  CG2 ILE A  48      17.459  18.243  44.332  1.00 34.28           C
ATOM    754  CD1 ILE A  48      19.189  18.246  41.598  1.00 40.30           C
ATOM    755  H   ILE A  48      15.811  19.474  40.857  1.00 40.88           H
ATOM    756  HA  ILE A  48      16.857  17.030  41.841  1.00 43.61           H
ATOM    757  HB  ILE A  48      16.441  19.719  43.185  1.00 50.89           H
ATOM    758 HG12 ILE A  48      17.976  19.981  41.372  1.00 50.19           H
ATOM    759 HG13 ILE A  48      18.922  19.964  42.845  1.00 50.19           H
ATOM    760 HG21 ILE A  48      18.146  18.911  44.851  1.00 41.14           H
ATOM    761 HG22 ILE A  48      16.580  18.113  44.959  1.00 41.14           H
ATOM    762 HG23 ILE A  48      17.943  17.276  44.189  1.00 41.14           H
ATOM    763 HD11 ILE A  48      20.093  18.700  41.191  1.00 48.36           H
ATOM    764 HD12 ILE A  48      19.473  17.529  42.368  1.00 48.36           H
ATOM    765 HD13 ILE A  48      18.671  17.734  40.787  1.00 48.36           H
ATOM    766  N   ARG A  49      13.944  17.921  43.151  1.00 37.40           N
ATOM    767  CA  ARG A  49      12.763  17.410  43.856  1.00 35.37           C
ATOM    768  C   ARG A  49      12.218  16.158  43.179  1.00 33.29           C
ATOM    769  O   ARG A  49      12.002  15.164  43.868  1.00 38.70           O
ATOM    770  CB  ARG A  49      11.665  18.489  44.023  1.00 41.91           C
ATOM    771  CG  ARG A  49      12.060  19.477  45.130  1.00 53.77           C
ATOM    772  CD  ARG A  49      11.055  20.612  45.382  1.00 62.01           C
ATOM    773  NE  ARG A  49      11.327  21.814  44.567  1.00 66.56           N
ATOM    774  CZ  ARG A  49      10.523  22.347  43.634  1.00 65.10           C
ATOM    775  NH1 ARG A  49       9.415  21.729  43.210  1.00 58.94           N
ATOM    776  NH2 ARG A  49      10.844  23.527  43.105  1.00 59.61           N1+
ATOM    777  H   ARG A  49      13.869  18.829  42.713  1.00 44.88           H
ATOM    778  HA  ARG A  49      13.076  17.103  44.854  1.00 42.44           H
ATOM    779  HB2 ARG A  49      11.477  19.008  43.082  1.00 50.29           H
ATOM    780  HB3 ARG A  49      10.738  18.005  44.337  1.00 50.29           H
ATOM    781  HG2 ARG A  49      12.184  18.925  46.062  1.00 64.52           H
ATOM    782  HG3 ARG A  49      13.022  19.917  44.874  1.00 64.52           H
ATOM    783  HD2 ARG A  49      10.036  20.253  45.234  1.00 74.42           H
ATOM    784  HD3 ARG A  49      11.155  20.900  46.431  1.00 74.42           H
ATOM    785  HE  ARG A  49      12.156  22.334  44.814  1.00 79.87           H
ATOM    786 HH11 ARG A  49       9.163  20.829  43.590  1.00 70.73           H
ATOM    787 HH12 ARG A  49       8.843  22.151  42.496  1.00 70.73           H
ATOM    788 HH21 ARG A  49      11.687  24.001  43.392  1.00 71.54           H
ATOM    789 HH22 ARG A  49      10.263  23.928  42.385  1.00 71.54           H
ATOM    790  N   GLU A  50      12.066  16.174  41.848  1.00 36.34           N
ATOM    791  CA  GLU A  50      11.537  15.027  41.116  1.00 35.40           C
ATOM    792  C   GLU A  50      12.447  13.796  41.132  1.00 40.25           C
ATOM    793  O   GLU A  50      11.946  12.683  40.995  1.00 41.21           O
ATOM    794  CB  GLU A  50      11.110  15.384  39.675  1.00 40.88           C
ATOM    795  CG  GLU A  50       9.814  16.218  39.569  1.00 46.27           C
ATOM    796  CD  GLU A  50       8.630  15.701  40.403  1.00 58.40           C
ATOM    797  OE1 GLU A  50       8.523  14.465  40.562  1.00 63.36           O
ATOM    798  OE2 GLU A  50       7.828  16.549  40.860  1.00 59.95           O1-
ATOM    799  H   GLU A  50      12.257  17.019  41.330  1.00 43.61           H
ATOM    800  HA  GLU A  50      10.646  14.731  41.660  1.00 42.47           H
ATOM    801  HB2 GLU A  50      11.916  15.953  39.209  1.00 49.05           H
ATOM    802  HB3 GLU A  50      10.983  14.470  39.093  1.00 49.05           H
ATOM    803  HG2 GLU A  50       9.996  17.269  39.791  1.00 55.52           H
ATOM    804  HG3 GLU A  50       9.505  16.170  38.524  1.00 55.52           H
ATOM    805  N   ILE A  51      13.770  13.961  41.270  1.00 31.58           N
ATOM    806  CA  ILE A  51      14.666  12.829  41.417  1.00 27.77           C
ATOM    807  C   ILE A  51      14.596  12.305  42.850  1.00 29.86           C
ATOM    808  O   ILE A  51      14.604  11.101  43.080  1.00 33.23           O
ATOM    809  CB  ILE A  51      16.102  13.223  41.019  1.00 33.73           C
ATOM    810  CG1 ILE A  51      16.195  13.626  39.535  1.00 36.70           C
ATOM    811  CG2 ILE A  51      17.065  12.080  41.348  1.00 24.46           C
ATOM    812  CD1 ILE A  51      17.392  14.534  39.241  1.00 41.40           C
ATOM    813  H   ILE A  51      14.158  14.893  41.326  1.00 37.90           H
ATOM    814  HA  ILE A  51      14.345  12.035  40.744  1.00 33.33           H
ATOM    815  HB  ILE A  51      16.385  14.080  41.632  1.00 40.48           H
ATOM    816 HG12 ILE A  51      16.258  12.730  38.917  1.00 44.04           H
ATOM    817 HG13 ILE A  51      15.302  14.170  39.228  1.00 44.04           H
ATOM    818 HG21 ILE A  51      18.057  12.320  40.970  1.00 29.35           H
ATOM    819 HG22 ILE A  51      17.136  11.935  42.424  1.00 29.35           H
ATOM    820 HG23 ILE A  51      16.725  11.157  40.879  1.00 29.35           H
ATOM    821 HD11 ILE A  51      17.337  14.875  38.207  1.00 49.68           H
ATOM    822 HD12 ILE A  51      17.376  15.405  39.899  1.00 49.68           H
ATOM    823 HD13 ILE A  51      18.318  13.980  39.388  1.00 49.68           H
ATOM    824  N   SER A  52      14.594  13.205  43.824  1.00 28.54           N
ATOM    825  CA  SER A  52      14.733  12.823  45.218  1.00 36.87           C
ATOM    826  C   SER A  52      13.517  12.063  45.726  1.00 36.98           C
ATOM    827  O   SER A  52      13.700  11.215  46.598  1.00 39.38           O
ATOM    828  CB  SER A  52      15.022  14.045  46.083  1.00 41.71           C
ATOM    829  OG  SER A  52      16.263  14.605  45.700  1.00 49.37           O
ATOM    830  H   SER A  52      14.575  14.188  43.593  1.00 34.24           H
ATOM    831  HA  SER A  52      15.590  12.153  45.307  1.00 44.24           H
ATOM    832  HB2 SER A  52      14.228  14.785  45.966  1.00 50.05           H
ATOM    833  HB3 SER A  52      15.081  13.734  47.127  1.00 50.05           H
ATOM    834  HG  SER A  52      16.148  15.033  44.845  1.00 59.25           H
ATOM    835  N   ILE A  53      12.310  12.316  45.184  1.00 35.94           N
ATOM    836  CA  ILE A  53      11.125  11.518  45.526  1.00 42.69           C
ATOM    837  C   ILE A  53      11.323  10.037  45.137  1.00 36.72           C
ATOM    838  O   ILE A  53      10.671   9.177  45.712  1.00 29.16           O
ATOM    839  CB  ILE A  53       9.817  12.143  44.968  1.00 38.61           C
ATOM    840  CG1 ILE A  53       8.565  11.544  45.667  1.00 45.56           C
ATOM    841  CG2 ILE A  53       9.691  11.965  43.449  1.00 40.17           C
ATOM    842  CD1 ILE A  53       7.263  12.339  45.449  1.00 51.11           C
ATOM    843  H   ILE A  53      12.220  13.029  44.472  1.00 43.12           H
ATOM    844  HA  ILE A  53      11.041  11.550  46.614  1.00 51.23           H
ATOM    845  HB  ILE A  53       9.837  13.214  45.183  1.00 46.33           H
ATOM    846 HG12 ILE A  53       8.403  10.519  45.330  1.00 54.68           H
ATOM    847 HG13 ILE A  53       8.746  11.517  46.742  1.00 54.68           H
ATOM    848 HG21 ILE A  53       8.850  12.539  43.063  1.00 48.21           H
ATOM    849 HG22 ILE A  53      10.595  12.339  42.983  1.00 48.21           H
ATOM    850 HG23 ILE A  53       9.564  10.913  43.190  1.00 48.21           H
ATOM    851 HD11 ILE A  53       6.458  11.885  46.031  1.00 61.34           H
ATOM    852 HD12 ILE A  53       7.392  13.369  45.782  1.00 61.34           H
ATOM    853 HD13 ILE A  53       6.979  12.332  44.397  1.00 61.34           H
ATOM    854  N   LEU A  54      12.240   9.719  44.210  1.00 33.55           N
ATOM    855  CA  LEU A  54      12.512   8.347  43.786  1.00 28.23           C
ATOM    856  C   LEU A  54      13.247   7.533  44.862  1.00 31.60           C
ATOM    857  O   LEU A  54      13.316   6.307  44.761  1.00 28.95           O
ATOM    858  CB  LEU A  54      13.213   8.328  42.413  1.00 25.25           C
ATOM    859  CG  LEU A  54      12.490   9.162  41.320  1.00 26.16           C
ATOM    860  CD1 LEU A  54      13.338   9.233  40.049  1.00 27.79           C
ATOM    861  CD2 LEU A  54      11.089   8.635  40.969  1.00 24.82           C
ATOM    862  H   LEU A  54      12.768  10.458  43.769  1.00 40.26           H
ATOM    863  HA  LEU A  54      11.549   7.857  43.648  1.00 33.87           H
ATOM    864  HB2 LEU A  54      14.231   8.690  42.538  1.00 30.30           H
ATOM    865  HB3 LEU A  54      13.282   7.298  42.066  1.00 30.30           H
ATOM    866  HG  LEU A  54      12.372  10.184  41.673  1.00 31.39           H
ATOM    867 HD11 LEU A  54      12.875   9.919  39.339  1.00 33.35           H
ATOM    868 HD12 LEU A  54      14.335   9.603  40.296  1.00 33.35           H
ATOM    869 HD13 LEU A  54      13.433   8.245  39.600  1.00 33.35           H
ATOM    870 HD21 LEU A  54      10.618   9.291  40.237  1.00 29.78           H
ATOM    871 HD22 LEU A  54      11.168   7.628  40.559  1.00 29.78           H
ATOM    872 HD23 LEU A  54      10.462   8.618  41.859  1.00 29.78           H
ATOM    873  N   LYS A  55      13.769   8.187  45.912  1.00 26.95           N
ATOM    874  CA  LYS A  55      14.207   7.505  47.141  1.00 34.35           C
ATOM    875  C   LYS A  55      13.061   6.766  47.838  1.00 27.05           C
ATOM    876  O   LYS A  55      13.311   5.793  48.547  1.00 27.99           O
ATOM    877  CB  LYS A  55      14.852   8.486  48.134  1.00 30.76           C
ATOM    878  CG  LYS A  55      16.219   9.009  47.674  1.00 35.06           C
ATOM    879  CD  LYS A  55      16.966   9.785  48.776  1.00 41.92           C
ATOM    880  CE  LYS A  55      16.418  11.205  48.936  1.00 47.73           C
ATOM    881  NZ  LYS A  55      17.162  11.944  49.986  1.00 53.58           N1+
ATOM    882  H   LYS A  55      13.722   9.197  45.922  1.00 32.34           H
ATOM    883  HA  LYS A  55      14.954   6.755  46.873  1.00 41.22           H
ATOM    884  HB2 LYS A  55      14.174   9.318  48.321  1.00 36.91           H
ATOM    885  HB3 LYS A  55      15.005   7.960  49.077  1.00 36.91           H
ATOM    886  HG2 LYS A  55      16.842   8.166  47.386  1.00 42.07           H
ATOM    887  HG3 LYS A  55      16.085   9.653  46.804  1.00 42.07           H
ATOM    888  HD2 LYS A  55      16.870   9.259  49.728  1.00 50.30           H
ATOM    889  HD3 LYS A  55      18.027   9.834  48.523  1.00 50.30           H
ATOM    890  HE2 LYS A  55      16.513  11.731  47.984  1.00 57.27           H
ATOM    891  HE3 LYS A  55      15.360  11.155  49.198  1.00 57.27           H
ATOM    892  HZ1 LYS A  55      16.814  12.890  50.060  1.00 64.30           H
ATOM    893  HZ2 LYS A  55      17.052  11.476  50.875  1.00 64.30           H
ATOM    894  HZ3 LYS A  55      18.147  11.970  49.751  1.00 64.30           H
ATOM    895  N   GLU A  56      11.815   7.214  47.657  1.00 26.93           N
ATOM    896  CA  GLU A  56      10.643   6.542  48.202  1.00 31.42           C
ATOM    897  C   GLU A  56      10.320   5.202  47.506  1.00 30.46           C
ATOM    898  O   GLU A  56       9.517   4.434  48.030  1.00 35.74           O
ATOM    899  CB  GLU A  56       9.431   7.479  48.154  1.00 37.58           C
ATOM    900  CG  GLU A  56       9.639   8.807  48.895  1.00 40.58           C
ATOM    901  CD  GLU A  56       8.343   9.622  49.023  1.00 55.27           C
ATOM    902  OE1 GLU A  56       7.438   9.447  48.171  1.00 53.16           O
ATOM    903  OE2 GLU A  56       8.282  10.414  49.991  1.00 58.95           O1-
ATOM    904  H   GLU A  56      11.654   8.028  47.081  1.00 32.31           H
ATOM    905  HA  GLU A  56      10.837   6.330  49.254  1.00 37.70           H
ATOM    906  HB2 GLU A  56       9.169   7.676  47.115  1.00 45.10           H
ATOM    907  HB3 GLU A  56       8.585   6.968  48.616  1.00 45.10           H
ATOM    908  HG2 GLU A  56      10.078   8.648  49.882  1.00 48.70           H
ATOM    909  HG3 GLU A  56      10.353   9.417  48.340  1.00 48.70           H
ATOM    910  N   LEU A  57      10.898   4.900  46.331  1.00 28.68           N
ATOM    911  CA  LEU A  57      10.657   3.647  45.624  1.00 31.33           C
ATOM    912  C   LEU A  57      11.494   2.521  46.227  1.00 26.38           C
ATOM    913  O   LEU A  57      12.681   2.357  45.923  1.00 26.56           O
ATOM    914  CB  LEU A  57      10.886   3.796  44.110  1.00 25.04           C
ATOM    915  CG  LEU A  57       9.993   4.840  43.432  1.00 24.21           C
ATOM    916  CD1 LEU A  57      10.390   4.925  41.958  1.00 28.26           C
ATOM    917  CD2 LEU A  57       8.485   4.547  43.517  1.00 24.88           C
ATOM    918  H   LEU A  57      11.546   5.551  45.913  1.00 34.41           H
ATOM    919  HA  LEU A  57       9.609   3.389  45.765  1.00 37.60           H
ATOM    920  HB2 LEU A  57      11.927   4.063  43.941  1.00 30.05           H
ATOM    921  HB3 LEU A  57      10.708   2.831  43.637  1.00 30.05           H
ATOM    922  HG  LEU A  57      10.173   5.816  43.885  1.00 29.06           H
ATOM    923 HD11 LEU A  57       9.873   5.764  41.497  1.00 33.92           H
ATOM    924 HD12 LEU A  57      11.464   5.089  41.871  1.00 33.92           H
ATOM    925 HD13 LEU A  57      10.126   4.003  41.439  1.00 33.92           H
ATOM    926 HD21 LEU A  57       7.924   5.359  43.056  1.00 29.85           H
ATOM    927 HD22 LEU A  57       8.252   3.618  42.996  1.00 29.85           H
ATOM    928 HD23 LEU A  57       8.172   4.478  44.557  1.00 29.85           H
ATOM    929  N   LYS A  58      10.840   1.720  47.071  1.00 26.16           N
ATOM    930  CA  LYS A  58      11.471   0.666  47.860  1.00 24.41           C
ATOM    931  C   LYS A  58      10.715  -0.619  47.577  1.00 22.27           C
ATOM    932  O   LYS A  58       9.601  -0.824  48.055  1.00 26.17           O
ATOM    933  CB  LYS A  58      11.454   1.035  49.355  1.00 31.31           C
ATOM    934  CG  LYS A  58      12.191   2.354  49.639  1.00 35.70           C
ATOM    935  CD  LYS A  58      12.030   2.746  51.107  1.00 38.65           C
ATOM    936  CE  LYS A  58      12.801   4.039  51.364  1.00 41.65           C
ATOM    937  NZ  LYS A  58      12.524   4.554  52.716  1.00 54.00           N1+
ATOM    938  H   LYS A  58       9.859   1.901  47.238  1.00 31.39           H
ATOM    939  HA  LYS A  58      12.506   0.534  47.553  1.00 29.29           H
ATOM    940  HB2 LYS A  58      10.423   1.123  49.708  1.00 37.57           H
ATOM    941  HB3 LYS A  58      11.938   0.234  49.914  1.00 37.57           H
ATOM    942  HG2 LYS A  58      13.248   2.244  49.393  1.00 42.85           H
ATOM    943  HG3 LYS A  58      11.772   3.157  49.035  1.00 42.85           H
ATOM    944  HD2 LYS A  58      10.973   2.895  51.329  1.00 46.38           H
ATOM    945  HD3 LYS A  58      12.429   1.952  51.740  1.00 46.38           H
ATOM    946  HE2 LYS A  58      13.870   3.860  51.245  1.00 49.98           H
ATOM    947  HE3 LYS A  58      12.484   4.779  50.628  1.00 49.98           H
ATOM    948  HZ1 LYS A  58      13.095   5.368  52.896  1.00 64.80           H
ATOM    949  HZ2 LYS A  58      11.549   4.815  52.780  1.00 64.80           H
ATOM    950  HZ3 LYS A  58      12.720   3.842  53.406  1.00 64.80           H
ATOM    951  N   HIS A  59      11.340  -1.456  46.774  1.00 20.77           N
ATOM    952  CA  HIS A  59      10.776  -2.679  46.243  1.00 30.10           C
ATOM    953  C   HIS A  59      11.961  -3.530  45.805  1.00 23.18           C
ATOM    954  O   HIS A  59      12.945  -3.020  45.266  1.00 24.09           O
ATOM    955  CB  HIS A  59       9.827  -2.361  45.062  1.00 17.57           C
ATOM    956  CG  HIS A  59       9.092  -3.574  44.570  1.00 18.93           C
ATOM    957  ND1 HIS A  59       9.592  -4.510  43.678  1.00 21.25           N
ATOM    958  CD2 HIS A  59       7.833  -3.947  44.941  1.00 23.55           C
ATOM    959  CE1 HIS A  59       8.629  -5.423  43.528  1.00 21.55           C
ATOM    960  NE2 HIS A  59       7.558  -5.109  44.265  1.00 21.67           N
ATOM    961  H   HIS A  59      12.261  -1.205  46.442  1.00 24.92           H
ATOM    962  HA  HIS A  59      10.218  -3.199  47.021  1.00 36.12           H
ATOM    963  HB2 HIS A  59      10.408  -1.951  44.243  1.00 21.08           H
ATOM    964  HB3 HIS A  59       9.100  -1.611  45.370  1.00 21.08           H
ATOM    965  HD2 HIS A  59       7.194  -3.443  45.645  1.00 28.26           H
ATOM    966  HE1 HIS A  59       8.707  -6.297  42.902  1.00 25.86           H
ATOM    967  HE2 HIS A  59       6.699  -5.643  44.311  1.00 26.00           H
ATOM    968  N   SER A  60      11.844  -4.835  46.022  1.00 21.18           N
ATOM    969  CA  SER A  60      12.878  -5.775  45.723  1.00 27.14           C
ATOM    970  C   SER A  60      13.267  -5.834  44.238  1.00 25.95           C
ATOM    971  O   SER A  60      14.363  -6.286  43.948  1.00 19.99           O
ATOM    972  CB  SER A  60      12.538  -7.131  46.362  1.00 27.49           C
ATOM    973  OG  SER A  60      11.457  -7.725  45.716  1.00 33.47           O
ATOM    974  H   SER A  60      10.985  -5.200  46.408  1.00 25.42           H
ATOM    975  HA  SER A  60      13.764  -5.415  46.247  1.00 32.57           H
ATOM    976  HB2 SER A  60      13.400  -7.795  46.269  1.00 32.98           H
ATOM    977  HB3 SER A  60      12.309  -7.000  47.420  1.00 32.98           H
ATOM    978  HG  SER A  60      11.381  -8.630  46.030  1.00 40.17           H
ATOM    979  N   ASN A  61      12.413  -5.390  43.299  1.00 24.80           N
ATOM    980  CA  ASN A  61      12.720  -5.385  41.867  1.00 20.47           C
ATOM    981  C   ASN A  61      12.924  -3.990  41.265  1.00 23.82           C
ATOM    982  O   ASN A  61      12.892  -3.869  40.041  1.00 21.20           O
ATOM    983  CB  ASN A  61      11.670  -6.168  41.086  1.00 27.18           C
ATOM    984  CG  ASN A  61      11.486  -7.570  41.639  1.00 19.70           C
ATOM    985  OD1 ASN A  61      10.409  -7.889  42.106  1.00 21.34           O
ATOM    986  ND2 ASN A  61      12.523  -8.399  41.619  1.00 22.65           N
ATOM    987  H   ASN A  61      11.504  -5.058  43.586  1.00 29.77           H
ATOM    988  HA  ASN A  61      13.657  -5.911  41.706  1.00 24.57           H
ATOM    989  HB2 ASN A  61      10.722  -5.629  41.129  1.00 32.62           H
ATOM    990  HB3 ASN A  61      11.990  -6.254  40.045  1.00 32.62           H
ATOM    991 HD21 ASN A  61      12.434  -9.329  42.004  1.00 27.19           H
ATOM    992 HD22 ASN A  61      13.402  -8.095  41.228  1.00 27.19           H
ATOM    993  N   ILE A  62      13.105  -2.957  42.102  1.00 26.37           N
ATOM    994  CA  ILE A  62      13.478  -1.594  41.729  1.00 20.18           C
ATOM    995  C   ILE A  62      14.870  -1.313  42.323  1.00 24.50           C
ATOM    996  O   ILE A  62      15.093  -1.457  43.517  1.00 21.94           O
ATOM    997  CB  ILE A  62      12.434  -0.588  42.240  1.00 21.79           C
ATOM    998  CG1 ILE A  62      11.019  -0.806  41.640  1.00 21.32           C
ATOM    999  CG2 ILE A  62      12.904   0.855  41.990  1.00 21.20           C
ATOM   1000  CD1 ILE A  62      11.000  -0.895  40.109  1.00 16.42           C
ATOM   1001  H   ILE A  62      13.076  -3.148  43.094  1.00 31.65           H
ATOM   1002  HA  ILE A  62      13.544  -1.509  40.646  1.00 24.21           H
ATOM   1003  HB  ILE A  62      12.351  -0.712  43.318  1.00 26.14           H
ATOM   1004 HG12 ILE A  62      10.624  -1.747  42.016  1.00 25.58           H
ATOM   1005 HG13 ILE A  62      10.347  -0.012  41.971  1.00 25.58           H
ATOM   1006 HG21 ILE A  62      12.107   1.560  42.223  1.00 25.44           H
ATOM   1007 HG22 ILE A  62      13.751   1.090  42.632  1.00 25.44           H
ATOM   1008 HG23 ILE A  62      13.205   0.979  40.951  1.00 25.44           H
ATOM   1009 HD11 ILE A  62       9.971  -0.854  39.760  1.00 19.70           H
ATOM   1010 HD12 ILE A  62      11.536  -0.056  39.668  1.00 19.70           H
ATOM   1011 HD13 ILE A  62      11.432  -1.835  39.775  1.00 19.70           H
ATOM   1012  N   VAL A  63      15.798  -0.860  41.489  1.00 24.30           N
ATOM   1013  CA  VAL A  63      17.109  -0.391  41.955  1.00 17.97           C
ATOM   1014  C   VAL A  63      16.894   0.809  42.909  1.00 18.85           C
ATOM   1015  O   VAL A  63      16.285   1.819  42.614  1.00 28.32           O
ATOM   1016  CB  VAL A  63      18.009   0.030  40.772  1.00 24.80           C
ATOM   1017  CG1 VAL A  63      19.352   0.568  41.307  1.00 28.17           C
ATOM   1018  CG2 VAL A  63      18.238  -1.169  39.853  1.00 22.72           C
ATOM   1019  H   VAL A  63      15.521  -0.667  40.560  1.00 29.17           H
ATOM   1020  HA  VAL A  63      17.616  -1.224  42.530  1.00 21.56           H
ATOM   1021  HB  VAL A  63      17.498   0.841  40.201  1.00 29.76           H
ATOM   1022 HG11 VAL A  63      20.035   0.816  40.489  1.00 33.81           H
ATOM   1023 HG12 VAL A  63      19.222   1.468  41.915  1.00 33.81           H
ATOM   1024 HG13 VAL A  63      19.860  -0.191  41.926  1.00 33.81           H
ATOM   1025 HG21 VAL A  63      18.687  -0.878  38.900  1.00 27.26           H
ATOM   1026 HG22 VAL A  63      18.891  -1.919  40.321  1.00 27.26           H
ATOM   1027 HG23 VAL A  63      17.313  -1.702  39.623  1.00 27.26           H
ATOM   1028  N   LYS A  64      17.428   0.601  44.126  1.00 23.16           N
ATOM   1029  CA  LYS A  64      17.371   1.516  45.263  1.00 26.04           C
ATOM   1030  C   LYS A  64      18.288   2.725  45.045  1.00 22.41           C
ATOM   1031  O   LYS A  64      19.472   2.551  44.792  1.00 26.24           O
ATOM   1032  CB  LYS A  64      17.719   0.739  46.548  1.00 25.77           C
ATOM   1033  CG  LYS A  64      17.580   1.636  47.785  1.00 25.49           C
ATOM   1034  CD  LYS A  64      17.860   0.857  49.070  1.00 34.22           C
ATOM   1035  CE  LYS A  64      17.766   1.735  50.323  1.00 34.59           C
ATOM   1036  NZ  LYS A  64      16.394   2.229  50.552  1.00 43.01           N1+
ATOM   1037  H   LYS A  64      17.914  -0.274  44.280  1.00 27.79           H
ATOM   1038  HA  LYS A  64      16.345   1.866  45.355  1.00 31.25           H
ATOM   1039  HB2 LYS A  64      17.050  -0.117  46.646  1.00 30.92           H
ATOM   1040  HB3 LYS A  64      18.743   0.369  46.486  1.00 30.92           H
ATOM   1041  HG2 LYS A  64      18.288   2.463  47.725  1.00 30.59           H
ATOM   1042  HG3 LYS A  64      16.568   2.039  47.812  1.00 30.59           H
ATOM   1043  HD2 LYS A  64      17.147   0.037  49.155  1.00 41.07           H
ATOM   1044  HD3 LYS A  64      18.857   0.426  49.017  1.00 41.07           H
ATOM   1045  HE2 LYS A  64      18.110   1.174  51.193  1.00 41.51           H
ATOM   1046  HE3 LYS A  64      18.429   2.590  50.187  1.00 41.51           H
ATOM   1047  HZ1 LYS A  64      16.337   2.672  51.457  1.00 51.61           H
ATOM   1048  HZ2 LYS A  64      16.165   2.912  49.838  1.00 51.61           H
ATOM   1049  HZ3 LYS A  64      15.741   1.460  50.497  1.00 51.61           H
ATOM   1050  N   LEU A  65      17.723   3.933  45.158  1.00 25.11           N
ATOM   1051  CA  LEU A  65      18.428   5.213  45.153  1.00 30.41           C
ATOM   1052  C   LEU A  65      18.724   5.575  46.605  1.00 29.73           C
ATOM   1053  O   LEU A  65      17.793   5.772  47.390  1.00 29.68           O
ATOM   1054  CB  LEU A  65      17.563   6.259  44.421  1.00 27.12           C
ATOM   1055  CG  LEU A  65      18.079   7.715  44.437  1.00 28.69           C
ATOM   1056  CD1 LEU A  65      19.389   7.861  43.676  1.00 32.89           C
ATOM   1057  CD2 LEU A  65      17.044   8.671  43.828  1.00 31.06           C
ATOM   1058  H   LEU A  65      16.733   3.968  45.335  1.00 30.13           H
ATOM   1059  HA  LEU A  65      19.367   5.107  44.608  1.00 36.50           H
ATOM   1060  HB2 LEU A  65      17.431   5.948  43.387  1.00 32.54           H
ATOM   1061  HB3 LEU A  65      16.576   6.253  44.881  1.00 32.54           H
ATOM   1062  HG  LEU A  65      18.256   8.021  45.467  1.00 34.42           H
ATOM   1063 HD11 LEU A  65      19.729   8.895  43.731  1.00 39.47           H
ATOM   1064 HD12 LEU A  65      20.149   7.223  44.114  1.00 39.47           H
ATOM   1065 HD13 LEU A  65      19.243   7.588  42.632  1.00 39.47           H
ATOM   1066 HD21 LEU A  65      17.407   9.697  43.879  1.00 37.28           H
ATOM   1067 HD22 LEU A  65      16.861   8.416  42.784  1.00 37.28           H
ATOM   1068 HD23 LEU A  65      16.107   8.611  44.380  1.00 37.28           H
ATOM   1069  N   TYR A  66      20.012   5.619  46.977  1.00 28.56           N
ATOM   1070  CA  TYR A  66      20.452   6.018  48.316  1.00 33.93           C
ATOM   1071  C   TYR A  66      20.571   7.526  48.476  1.00 34.75           C
ATOM   1072  O   TYR A  66      20.200   8.040  49.531  1.00 33.88           O
ATOM   1073  CB  TYR A  66      21.790   5.384  48.692  1.00 29.26           C
ATOM   1074  CG  TYR A  66      21.691   3.900  48.929  1.00 34.00           C
ATOM   1075  CD1 TYR A  66      21.896   3.020  47.856  1.00 32.66           C
ATOM   1076  CD2 TYR A  66      21.415   3.400  50.216  1.00 31.61           C
ATOM   1077  CE1 TYR A  66      21.829   1.636  48.069  1.00 35.69           C
ATOM   1078  CE2 TYR A  66      21.317   2.014  50.428  1.00 36.81           C
ATOM   1079  CZ  TYR A  66      21.514   1.124  49.346  1.00 37.16           C
ATOM   1080  OH  TYR A  66      21.394  -0.222  49.511  1.00 41.82           O
ATOM   1081  H   TYR A  66      20.727   5.407  46.298  1.00 34.28           H
ATOM   1082  HA  TYR A  66      19.720   5.665  49.041  1.00 40.72           H
ATOM   1083  HB2 TYR A  66      22.519   5.585  47.907  1.00 35.11           H
ATOM   1084  HB3 TYR A  66      22.152   5.853  49.608  1.00 35.11           H
ATOM   1085  HD1 TYR A  66      22.118   3.402  46.871  1.00 39.20           H
ATOM   1086  HD2 TYR A  66      21.273   4.082  51.041  1.00 37.93           H
ATOM   1087  HE1 TYR A  66      22.007   0.958  47.253  1.00 42.83           H
ATOM   1088  HE2 TYR A  66      21.094   1.633  51.413  1.00 44.17           H
ATOM   1089  HH  TYR A  66      21.274  -0.478  50.428  1.00 50.19           H
ATOM   1090  N   ASP A  67      21.123   8.230  47.483  1.00 34.23           N
ATOM   1091  CA  ASP A  67      21.477   9.631  47.691  1.00 39.27           C
ATOM   1092  C   ASP A  67      21.518  10.382  46.357  1.00 38.53           C
ATOM   1093  O   ASP A  67      21.664   9.800  45.282  1.00 36.59           O
ATOM   1094  CB  ASP A  67      22.855   9.726  48.394  1.00 40.07           C
ATOM   1095  CG  ASP A  67      23.120  11.078  49.068  1.00 51.11           C
ATOM   1096  OD1 ASP A  67      22.132  11.784  49.382  1.00 48.58           O
ATOM   1097  OD2 ASP A  67      24.317  11.385  49.264  1.00 54.48           O1-
ATOM   1098  H   ASP A  67      21.419   7.773  46.631  1.00 41.07           H
ATOM   1099  HA  ASP A  67      20.715  10.100  48.314  1.00 47.12           H
ATOM   1100  HB2 ASP A  67      22.923   8.965  49.173  1.00 48.09           H
ATOM   1101  HB3 ASP A  67      23.669   9.507  47.708  1.00 48.09           H
ATOM   1102  N   VAL A  68      21.386  11.707  46.465  1.00 36.56           N
ATOM   1103  CA  VAL A  68      21.370  12.666  45.379  1.00 36.06           C
ATOM   1104  C   VAL A  68      22.365  13.777  45.734  1.00 37.31           C
ATOM   1105  O   VAL A  68      22.076  14.628  46.569  1.00 39.02           O
ATOM   1106  CB  VAL A  68      19.935  13.198  45.190  1.00 40.37           C
ATOM   1107  CG1 VAL A  68      19.879  14.233  44.055  1.00 36.52           C
ATOM   1108  CG2 VAL A  68      18.957  12.045  44.877  1.00 39.67           C
ATOM   1109  H   VAL A  68      21.351  12.095  47.400  1.00 43.87           H
ATOM   1110  HA  VAL A  68      21.696  12.181  44.459  1.00 43.27           H
ATOM   1111  HB  VAL A  68      19.610  13.679  46.114  1.00 48.44           H
ATOM   1112 HG11 VAL A  68      18.857  14.595  43.936  1.00 43.83           H
ATOM   1113 HG12 VAL A  68      20.513  15.087  44.288  1.00 43.83           H
ATOM   1114 HG13 VAL A  68      20.212  13.784  43.121  1.00 43.83           H
ATOM   1115 HG21 VAL A  68      17.955  12.446  44.719  1.00 47.60           H
ATOM   1116 HG22 VAL A  68      19.276  11.511  43.982  1.00 47.60           H
ATOM   1117 HG23 VAL A  68      18.907  11.342  45.708  1.00 47.60           H
ATOM   1118  N   ILE A  69      23.528  13.768  45.081  1.00 34.80           N
ATOM   1119  CA  ILE A  69      24.661  14.646  45.396  1.00 46.59           C
ATOM   1120  C   ILE A  69      24.753  15.729  44.323  1.00 41.09           C
ATOM   1121  O   ILE A  69      25.091  15.454  43.171  1.00 37.83           O
ATOM   1122  CB  ILE A  69      25.976  13.851  45.509  1.00 40.23           C
ATOM   1123  CG1 ILE A  69      25.888  12.703  46.538  1.00 42.32           C
ATOM   1124  CG2 ILE A  69      27.145  14.815  45.849  1.00 45.32           C
ATOM   1125  CD1 ILE A  69      27.057  11.714  46.392  1.00 51.22           C
ATOM   1126  H   ILE A  69      23.687  13.041  44.400  1.00 41.76           H
ATOM   1127  HA  ILE A  69      24.489  15.119  46.365  1.00 55.90           H
ATOM   1128  HB  ILE A  69      26.180  13.409  44.536  1.00 48.27           H
ATOM   1129 HG12 ILE A  69      25.872  13.109  47.550  1.00 50.78           H
ATOM   1130 HG13 ILE A  69      24.974  12.127  46.393  1.00 50.78           H
ATOM   1131 HG21 ILE A  69      28.085  14.273  45.914  1.00 54.39           H
ATOM   1132 HG22 ILE A  69      27.265  15.571  45.075  1.00 54.39           H
ATOM   1133 HG23 ILE A  69      26.956  15.307  46.804  1.00 54.39           H
ATOM   1134 HD11 ILE A  69      26.947  10.934  47.143  1.00 61.47           H
ATOM   1135 HD12 ILE A  69      27.040  11.262  45.400  1.00 61.47           H
ATOM   1136 HD13 ILE A  69      28.016  12.204  46.542  1.00 61.47           H
ATOM   1137  N   HIS A  70      24.479  16.968  44.732  1.00 44.45           N
ATOM   1138  CA  HIS A  70      24.393  18.131  43.861  1.00 51.31           C
ATOM   1139  C   HIS A  70      25.420  19.177  44.317  1.00 46.36           C
ATOM   1140  O   HIS A  70      25.225  19.810  45.354  1.00 44.68           O
ATOM   1141  CB  HIS A  70      22.941  18.637  43.917  1.00 41.36           C
ATOM   1142  CG  HIS A  70      22.627  19.727  42.923  1.00 52.86           C
ATOM   1143  ND1 HIS A  70      23.072  19.746  41.602  1.00 52.46           N
ATOM   1144  CD2 HIS A  70      21.753  20.763  43.111  1.00 52.39           C
ATOM   1145  CE1 HIS A  70      22.469  20.799  41.034  1.00 48.79           C
ATOM   1146  NE2 HIS A  70      21.677  21.433  41.911  1.00 53.51           N
ATOM   1147  H   HIS A  70      24.255  17.110  45.707  1.00 53.34           H
ATOM   1148  HA  HIS A  70      24.617  17.839  42.834  1.00 61.57           H
ATOM   1149  HB2 HIS A  70      22.711  18.991  44.924  1.00 49.63           H
ATOM   1150  HB3 HIS A  70      22.276  17.799  43.703  1.00 49.63           H
ATOM   1151  HD2 HIS A  70      21.194  20.979  44.010  1.00 62.86           H
ATOM   1152  HE1 HIS A  70      22.519  21.024  39.983  1.00 58.54           H
ATOM   1153  HE2 HIS A  70      21.055  22.200  41.691  1.00 64.21           H
ATOM   1154  N   THR A  71      26.513  19.356  43.555  1.00 57.41           N
ATOM   1155  CA  THR A  71      27.613  20.267  43.921  1.00 57.97           C
ATOM   1156  C   THR A  71      28.226  20.902  42.656  1.00 61.81           C
ATOM   1157  O   THR A  71      28.976  20.238  41.944  1.00 66.32           O
ATOM   1158  CB  THR A  71      28.689  19.526  44.766  1.00 59.28           C
ATOM   1159  OG1 THR A  71      29.307  18.462  44.060  1.00 56.46           O
ATOM   1160  CG2 THR A  71      28.157  18.935  46.083  1.00 64.39           C
ATOM   1161  H   THR A  71      26.627  18.789  42.725  1.00 68.89           H
ATOM   1162  HA  THR A  71      27.207  21.077  44.528  1.00 69.57           H
ATOM   1163  HB  THR A  71      29.459  20.254  45.024  1.00 71.13           H
ATOM   1164  HG1 THR A  71      29.635  18.811  43.227  1.00 67.75           H
ATOM   1165 HG21 THR A  71      28.981  18.508  46.654  1.00 77.27           H
ATOM   1166 HG22 THR A  71      27.671  19.708  46.679  1.00 77.27           H
ATOM   1167 HG23 THR A  71      27.450  18.129  45.883  1.00 77.27           H
ATOM   1168  N   LYS A  72      27.936  22.195  42.393  1.00 57.17           N
ATOM   1169  CA  LYS A  72      28.600  23.046  41.381  1.00 62.40           C
ATOM   1170  C   LYS A  72      28.521  22.502  39.934  1.00 60.54           C
ATOM   1171  O   LYS A  72      29.511  21.995  39.407  1.00 60.16           O
ATOM   1172  CB  LYS A  72      30.076  23.303  41.793  1.00 68.90           C
ATOM   1173  CG  LYS A  72      30.265  24.315  42.944  1.00 67.01           C
ATOM   1174  CD  LYS A  72      31.284  25.399  42.543  1.00 67.42           C
ATOM   1175  CE  LYS A  72      31.310  26.566  43.532  1.00 65.52           C
ATOM   1176  NZ  LYS A  72      31.497  27.849  42.827  1.00 70.37           N1+
ATOM   1177  H   LYS A  72      27.267  22.654  42.998  1.00 68.61           H
ATOM   1178  HA  LYS A  72      28.078  24.004  41.356  1.00 74.87           H
ATOM   1179  HB2 LYS A  72      30.560  22.362  42.056  1.00 82.68           H
ATOM   1180  HB3 LYS A  72      30.604  23.685  40.918  1.00 82.68           H
ATOM   1181  HG2 LYS A  72      29.314  24.797  43.177  1.00 80.41           H
ATOM   1182  HG3 LYS A  72      30.611  23.791  43.836  1.00 80.41           H
ATOM   1183  HD2 LYS A  72      32.279  24.952  42.516  1.00 80.90           H
ATOM   1184  HD3 LYS A  72      31.048  25.772  41.544  1.00 80.90           H
ATOM   1185  HE2 LYS A  72      30.376  26.588  44.096  1.00 78.62           H
ATOM   1186  HE3 LYS A  72      32.136  26.419  44.231  1.00 78.62           H
ATOM   1187  HZ1 LYS A  72      31.535  28.608  43.493  1.00 84.45           H
ATOM   1188  HZ2 LYS A  72      32.357  27.827  42.297  1.00 84.45           H
ATOM   1189  HZ3 LYS A  72      30.724  28.002  42.194  1.00 84.45           H
ATOM   1190  N   LYS A  73      27.352  22.641  39.283  1.00 66.42           N
ATOM   1191  CA  LYS A  73      27.049  22.125  37.929  1.00 67.89           C
ATOM   1192  C   LYS A  73      27.427  20.626  37.745  1.00 67.71           C
ATOM   1193  O   LYS A  73      27.761  20.191  36.644  1.00 68.78           O
ATOM   1194  CB  LYS A  73      27.670  23.030  36.833  1.00 65.28           C
ATOM   1195  CG  LYS A  73      27.117  24.470  36.747  1.00 63.28           C
ATOM   1196  CD  LYS A  73      28.005  25.295  35.790  1.00 70.15           C
ATOM   1197  CE  LYS A  73      27.722  26.802  35.811  1.00 71.79           C
ATOM   1198  NZ  LYS A  73      28.596  27.514  34.855  1.00 63.05           N1+
ATOM   1199  H   LYS A  73      26.585  23.064  39.784  1.00 79.71           H
ATOM   1200  HA  LYS A  73      25.970  22.168  37.786  1.00 81.47           H
ATOM   1201  HB2 LYS A  73      28.753  23.054  36.965  1.00 78.33           H
ATOM   1202  HB3 LYS A  73      27.471  22.575  35.861  1.00 78.33           H
ATOM   1203  HG2 LYS A  73      26.090  24.447  36.381  1.00 75.94           H
ATOM   1204  HG3 LYS A  73      27.135  24.936  37.732  1.00 75.94           H
ATOM   1205  HD2 LYS A  73      29.056  25.136  36.040  1.00 84.18           H
ATOM   1206  HD3 LYS A  73      27.863  24.941  34.774  1.00 84.18           H
ATOM   1207  HE2 LYS A  73      26.686  26.950  35.506  1.00 86.15           H
ATOM   1208  HE3 LYS A  73      27.853  27.205  36.817  1.00 86.15           H
ATOM   1209  HZ1 LYS A  73      28.643  28.498  35.076  1.00 75.66           H
ATOM   1210  HZ2 LYS A  73      29.523  27.113  34.875  1.00 75.66           H
ATOM   1211  HZ3 LYS A  73      28.245  27.406  33.910  1.00 75.66           H
ATOM   1212  N   ARG A  74      27.360  19.820  38.819  1.00 65.16           N
ATOM   1213  CA  ARG A  74      27.650  18.376  38.828  1.00 56.43           C
ATOM   1214  C   ARG A  74      26.564  17.662  39.643  1.00 49.65           C
ATOM   1215  O   ARG A  74      26.283  18.074  40.768  1.00 48.08           O
ATOM   1216  CB  ARG A  74      29.038  18.090  39.443  1.00 56.43           C
ATOM   1217  CG  ARG A  74      30.226  18.873  38.838  1.00 61.96           C
ATOM   1218  CD  ARG A  74      31.279  17.924  38.257  1.00 71.67           C
ATOM   1219  NE  ARG A  74      32.396  18.645  37.611  1.00 74.38           N
ATOM   1220  CZ  ARG A  74      33.566  18.100  37.237  1.00 75.24           C
ATOM   1221  NH1 ARG A  74      33.890  16.848  37.569  1.00 69.35           N
ATOM   1222  NH2 ARG A  74      34.433  18.810  36.515  1.00 75.80           N1+
ATOM   1223  H   ARG A  74      27.056  20.229  39.690  1.00 78.19           H
ATOM   1224  HA  ARG A  74      27.635  17.994  37.806  1.00 67.71           H
ATOM   1225  HB2 ARG A  74      29.004  18.296  40.509  1.00 67.72           H
ATOM   1226  HB3 ARG A  74      29.224  17.019  39.356  1.00 67.72           H
ATOM   1227  HG2 ARG A  74      29.894  19.544  38.048  1.00 74.35           H
ATOM   1228  HG3 ARG A  74      30.687  19.475  39.624  1.00 74.35           H
ATOM   1229  HD2 ARG A  74      31.672  17.336  39.088  1.00 86.00           H
ATOM   1230  HD3 ARG A  74      30.813  17.251  37.536  1.00 86.00           H
ATOM   1231  HE  ARG A  74      32.212  19.597  37.320  1.00 89.25           H
ATOM   1232 HH11 ARG A  74      33.259  16.299  38.131  1.00 83.22           H
ATOM   1233 HH12 ARG A  74      34.780  16.469  37.284  1.00 83.22           H
ATOM   1234 HH21 ARG A  74      34.228  19.765  36.250  1.00 90.96           H
ATOM   1235 HH22 ARG A  74      35.316  18.414  36.232  1.00 90.96           H
ATOM   1236  N   LEU A  75      25.968  16.603  39.078  1.00 47.77           N
ATOM   1237  CA  LEU A  75      24.901  15.827  39.710  1.00 39.39           C
ATOM   1238  C   LEU A  75      25.242  14.339  39.661  1.00 39.03           C
ATOM   1239  O   LEU A  75      25.397  13.780  38.576  1.00 33.04           O
ATOM   1240  CB  LEU A  75      23.557  16.150  39.035  1.00 40.12           C
ATOM   1241  CG  LEU A  75      22.380  15.337  39.597  1.00 36.82           C
ATOM   1242  CD1 LEU A  75      22.065  15.729  41.047  1.00 40.32           C
ATOM   1243  CD2 LEU A  75      21.105  15.486  38.757  1.00 41.46           C
ATOM   1244  H   LEU A  75      26.249  16.326  38.150  1.00 57.33           H
ATOM   1245  HA  LEU A  75      24.826  16.119  40.756  1.00 47.26           H
ATOM   1246  HB2 LEU A  75      23.347  17.210  39.167  1.00 48.15           H
ATOM   1247  HB3 LEU A  75      23.649  15.954  37.967  1.00 48.15           H
ATOM   1248  HG  LEU A  75      22.637  14.278  39.606  1.00 44.19           H
ATOM   1249 HD11 LEU A  75      21.191  15.175  41.392  1.00 48.38           H
ATOM   1250 HD12 LEU A  75      22.902  15.482  41.697  1.00 48.38           H
ATOM   1251 HD13 LEU A  75      21.858  16.798  41.111  1.00 48.38           H
ATOM   1252 HD21 LEU A  75      20.461  14.628  38.945  1.00 49.76           H
ATOM   1253 HD22 LEU A  75      20.563  16.389  39.037  1.00 49.76           H
ATOM   1254 HD23 LEU A  75      21.344  15.515  37.694  1.00 49.76           H
ATOM   1255  N   VAL A  76      25.355  13.715  40.840  1.00 32.73           N
ATOM   1256  CA  VAL A  76      25.657  12.299  41.002  1.00 34.49           C
ATOM   1257  C   VAL A  76      24.543  11.630  41.812  1.00 29.87           C
ATOM   1258  O   VAL A  76      24.176  12.117  42.876  1.00 32.73           O
ATOM   1259  CB  VAL A  76      27.037  12.081  41.668  1.00 32.73           C
ATOM   1260  CG1 VAL A  76      27.326  10.578  41.807  1.00 33.24           C
ATOM   1261  CG2 VAL A  76      28.179  12.712  40.859  1.00 35.00           C
ATOM   1262  H   VAL A  76      25.211  14.247  41.688  1.00 39.27           H
ATOM   1263  HA  VAL A  76      25.698  11.835  40.021  1.00 41.39           H
ATOM   1264  HB  VAL A  76      27.036  12.529  42.660  1.00 39.27           H
ATOM   1265 HG11 VAL A  76      28.307  10.430  42.260  1.00 39.89           H
ATOM   1266 HG12 VAL A  76      26.590  10.102  42.456  1.00 39.89           H
ATOM   1267 HG13 VAL A  76      27.306  10.096  40.828  1.00 39.89           H
ATOM   1268 HG21 VAL A  76      29.132  12.529  41.358  1.00 42.00           H
ATOM   1269 HG22 VAL A  76      28.209  12.276  39.861  1.00 42.00           H
ATOM   1270 HG23 VAL A  76      28.036  13.789  40.779  1.00 42.00           H
ATOM   1271  N   LEU A  77      24.051  10.487  41.325  1.00 27.78           N
ATOM   1272  CA  LEU A  77      23.047   9.665  41.983  1.00 29.02           C
ATOM   1273  C   LEU A  77      23.718   8.398  42.470  1.00 28.27           C
ATOM   1274  O   LEU A  77      24.383   7.718  41.694  1.00 36.24           O
ATOM   1275  CB  LEU A  77      21.902   9.332  41.007  1.00 28.09           C
ATOM   1276  CG  LEU A  77      21.316  10.530  40.241  1.00 28.26           C
ATOM   1277  CD1 LEU A  77      20.162  10.048  39.354  1.00 32.04           C
ATOM   1278  CD2 LEU A  77      20.839  11.645  41.161  1.00 32.47           C
ATOM   1279  H   LEU A  77      24.400  10.148  40.441  1.00 33.34           H
ATOM   1280  HA  LEU A  77      22.626  10.193  42.837  1.00 34.82           H
ATOM   1281  HB2 LEU A  77      22.274   8.617  40.276  1.00 33.70           H
ATOM   1282  HB3 LEU A  77      21.105   8.850  41.568  1.00 33.70           H
ATOM   1283  HG  LEU A  77      22.080  10.942  39.582  1.00 33.91           H
ATOM   1284 HD11 LEU A  77      19.773  10.878  38.763  1.00 38.45           H
ATOM   1285 HD12 LEU A  77      20.513   9.269  38.676  1.00 38.45           H
ATOM   1286 HD13 LEU A  77      19.359   9.643  39.970  1.00 38.45           H
ATOM   1287 HD21 LEU A  77      20.434  12.463  40.563  1.00 38.96           H
ATOM   1288 HD22 LEU A  77      20.064  11.263  41.824  1.00 38.96           H
ATOM   1289 HD23 LEU A  77      21.661  12.032  41.760  1.00 38.96           H
ATOM   1290  N   VAL A  78      23.567   8.104  43.759  1.00 27.91           N
ATOM   1291  CA  VAL A  78      24.159   6.951  44.418  1.00 26.20           C
ATOM   1292  C   VAL A  78      23.090   5.861  44.468  1.00 28.66           C
ATOM   1293  O   VAL A  78      22.078   6.042  45.120  1.00 27.43           O
ATOM   1294  CB  VAL A  78      24.589   7.313  45.855  1.00 35.66           C
ATOM   1295  CG1 VAL A  78      25.318   6.116  46.478  1.00 35.16           C
ATOM   1296  CG2 VAL A  78      25.497   8.549  45.881  1.00 37.60           C
ATOM   1297  H   VAL A  78      22.993   8.713  44.329  1.00 33.49           H
ATOM   1298  HA  VAL A  78      25.030   6.603  43.860  1.00 31.43           H
ATOM   1299  HB  VAL A  78      23.707   7.529  46.459  1.00 42.79           H
ATOM   1300 HG11 VAL A  78      25.558   6.334  47.515  1.00 42.20           H
ATOM   1301 HG12 VAL A  78      24.689   5.227  46.466  1.00 42.20           H
ATOM   1302 HG13 VAL A  78      26.233   5.909  45.926  1.00 42.20           H
ATOM   1303 HG21 VAL A  78      25.817   8.743  46.904  1.00 45.12           H
ATOM   1304 HG22 VAL A  78      26.369   8.383  45.256  1.00 45.12           H
ATOM   1305 HG23 VAL A  78      24.959   9.427  45.524  1.00 45.12           H
ATOM   1306  N   PHE A  79      23.314   4.738  43.806  1.00 28.39           N
ATOM   1307  CA  PHE A  79      22.373   3.647  43.686  1.00 28.38           C
ATOM   1308  C   PHE A  79      23.052   2.351  44.242  1.00 24.23           C
ATOM   1309  O   PHE A  79      24.265   2.275  44.392  1.00 28.49           O
ATOM   1310  CB  PHE A  79      22.044   3.379  42.186  1.00 26.63           C
ATOM   1311  CG  PHE A  79      21.160   4.419  41.553  1.00 26.06           C
ATOM   1312  CD1 PHE A  79      21.700   5.319  40.612  1.00 28.58           C
ATOM   1313  CD2 PHE A  79      19.774   4.422  41.762  1.00 26.97           C
ATOM   1314  CE1 PHE A  79      20.860   6.155  39.877  1.00 24.26           C
ATOM   1315  CE2 PHE A  79      18.934   5.280  41.043  1.00 25.80           C
ATOM   1316  CZ  PHE A  79      19.480   6.157  40.104  1.00 31.21           C
ATOM   1317  H   PHE A  79      24.214   4.625  43.387  1.00 34.07           H
ATOM   1318  HA  PHE A  79      21.436   3.852  44.251  1.00 34.05           H
ATOM   1319  HB2 PHE A  79      23.010   3.306  41.638  1.00 31.95           H
ATOM   1320  HB3 PHE A  79      21.576   2.376  42.078  1.00 31.95           H
ATOM   1321  HD1 PHE A  79      22.780   5.368  40.474  1.00 34.29           H
ATOM   1322  HD2 PHE A  79      19.332   3.743  42.489  1.00 32.37           H
ATOM   1323  HE1 PHE A  79      21.284   6.832  39.139  1.00 29.12           H
ATOM   1324  HE2 PHE A  79      17.862   5.275  41.230  1.00 30.96           H
ATOM   1325  HZ  PHE A  79      18.838   6.852  39.569  1.00 37.45           H
ATOM   1326  N   GLU A  80      22.229   1.278  44.566  1.00 29.49           N
ATOM   1327  CA  GLU A  80      22.815  -0.076  44.743  1.00 22.59           C
ATOM   1328  C   GLU A  80      23.422  -0.506  43.396  1.00 27.15           C
ATOM   1329  O   GLU A  80      23.079  -0.044  42.315  1.00 28.30           O
ATOM   1330  CB  GLU A  80      21.807  -1.152  45.183  1.00 30.48           C
ATOM   1331  CG  GLU A  80      20.568  -1.211  44.315  1.00 32.40           C
ATOM   1332  CD  GLU A  80      19.602  -2.361  44.784  1.00 30.44           C
ATOM   1333  OE1 GLU A  80      20.084  -3.495  44.891  1.00 29.76           O
ATOM   1334  OE2 GLU A  80      18.429  -1.980  44.953  1.00 26.88           O1-
ATOM   1335  H   GLU A  80      21.227   1.290  44.362  1.00 35.39           H
ATOM   1336  HA  GLU A  80      23.624   0.019  45.521  1.00 27.10           H
ATOM   1337  HB2 GLU A  80      22.289  -2.158  45.189  1.00 36.57           H
ATOM   1338  HB3 GLU A  80      21.497  -0.986  46.235  1.00 36.57           H
ATOM   1339  HG2 GLU A  80      20.007  -0.263  44.352  1.00 38.88           H
ATOM   1340  HG3 GLU A  80      20.816  -1.420  43.261  1.00 38.88           H
ATOM   1341  N   HIS A  81      24.475  -1.396  43.553  1.00 21.45           N
ATOM   1342  CA  HIS A  81      25.275  -1.922  42.445  1.00 26.09           C
ATOM   1343  C   HIS A  81      24.757  -3.345  42.181  1.00 26.41           C
ATOM   1344  O   HIS A  81      24.518  -4.142  43.061  1.00 24.45           O
ATOM   1345  CB  HIS A  81      26.756  -2.004  42.899  1.00 29.61           C
ATOM   1346  CG  HIS A  81      27.607  -2.638  41.877  1.00 26.15           C
ATOM   1347  ND1 HIS A  81      27.872  -4.002  41.906  1.00 28.48           N
ATOM   1348  CD2 HIS A  81      28.195  -2.056  40.744  1.00 28.48           C
ATOM   1349  CE1 HIS A  81      28.589  -4.272  40.789  1.00 26.90           C
ATOM   1350  NE2 HIS A  81      28.778  -3.106  40.041  1.00 28.39           N
ATOM   1351  H   HIS A  81      24.539  -1.959  44.415  1.00 25.74           H
ATOM   1352  HA  HIS A  81      25.175  -1.254  41.548  1.00 31.31           H
ATOM   1353  HB2 HIS A  81      26.817  -2.593  43.848  1.00 35.53           H
ATOM   1354  HB3 HIS A  81      27.115  -0.984  43.137  1.00 35.53           H
ATOM   1355  HD2 HIS A  81      28.207  -1.037  40.416  1.00 34.18           H
ATOM   1356  HE1 HIS A  81      28.945  -5.242  40.486  1.00 32.28           H
ATOM   1357  HE2 HIS A  81      29.307  -3.025  39.181  1.00 34.07           H
ATOM   1358  N   LEU A  82      24.579  -3.628  40.842  1.00 22.73           N
ATOM   1359  CA  LEU A  82      24.308  -5.008  40.435  1.00 24.21           C
ATOM   1360  C   LEU A  82      25.365  -5.343  39.411  1.00 26.61           C
ATOM   1361  O   LEU A  82      25.987  -4.496  38.798  1.00 24.56           O
ATOM   1362  CB  LEU A  82      22.889  -5.187  39.841  1.00 26.78           C
ATOM   1363  CG  LEU A  82      21.828  -5.153  40.973  1.00 26.33           C
ATOM   1364  CD1 LEU A  82      21.379  -3.719  41.262  1.00 25.06           C
ATOM   1365  CD2 LEU A  82      20.632  -6.033  40.601  1.00 28.51           C
ATOM   1366  H   LEU A  82      24.794  -2.962  40.089  1.00 27.28           H
ATOM   1367  HA  LEU A  82      24.403  -5.693  41.340  1.00 29.05           H
ATOM   1368  HB2 LEU A  82      22.669  -4.396  39.099  1.00 32.14           H
ATOM   1369  HB3 LEU A  82      22.831  -6.151  39.303  1.00 32.14           H
ATOM   1370  HG  LEU A  82      22.281  -5.568  41.909  1.00 31.60           H
ATOM   1371 HD11 LEU A  82      20.646  -3.714  42.090  1.00 30.07           H
ATOM   1372 HD12 LEU A  82      22.204  -3.084  41.594  1.00 30.07           H
ATOM   1373 HD13 LEU A  82      20.919  -3.243  40.397  1.00 30.07           H
ATOM   1374 HD21 LEU A  82      19.927  -6.075  41.443  1.00 34.21           H
ATOM   1375 HD22 LEU A  82      20.084  -5.656  39.733  1.00 34.21           H
ATOM   1376 HD23 LEU A  82      20.934  -7.061  40.391  1.00 34.21           H
ATOM   1377  N   ASP A  83      25.609  -6.644  39.269  1.00 27.58           N
ATOM   1378  CA  ASP A  83      26.841  -7.046  38.607  1.00 30.10           C
ATOM   1379  C   ASP A  83      26.678  -7.251  37.107  1.00 30.39           C
ATOM   1380  O   ASP A  83      27.688  -7.411  36.423  1.00 28.73           O
ATOM   1381  CB  ASP A  83      27.523  -8.232  39.309  1.00 45.31           C
ATOM   1382  CG  ASP A  83      26.859  -9.563  39.036  1.00 48.38           C
ATOM   1383  OD1 ASP A  83      25.653  -9.662  39.315  1.00 50.01           O
ATOM   1384  OD2 ASP A  83      27.586 -10.479  38.588  1.00 66.40           O1-
ATOM   1385  H   ASP A  83      25.069  -7.337  39.768  1.00 33.10           H
ATOM   1386  HA  ASP A  83      27.560  -6.235  38.714  1.00 36.11           H
ATOM   1387  HB2 ASP A  83      28.576  -8.270  39.029  1.00 54.38           H
ATOM   1388  HB3 ASP A  83      27.458  -8.045  40.381  1.00 54.38           H
ATOM   1389  N   GLN A  84      25.439  -7.248  36.574  1.00 24.61           N
ATOM   1390  CA  GLN A  84      25.213  -7.538  35.176  1.00 25.60           C
ATOM   1391  C   GLN A  84      23.905  -6.866  34.726  1.00 29.93           C
ATOM   1392  O   GLN A  84      23.037  -6.587  35.537  1.00 19.83           O
ATOM   1393  CB  GLN A  84      25.059  -9.064  35.085  1.00 30.58           C
ATOM   1394  CG  GLN A  84      25.546  -9.580  33.748  1.00 33.95           C
ATOM   1395  CD  GLN A  84      25.142 -11.023  33.495  1.00 32.19           C
ATOM   1396  OE1 GLN A  84      24.618 -11.726  34.351  1.00 42.47           O
ATOM   1397  NE2 GLN A  84      25.430 -11.489  32.290  1.00 40.59           N
ATOM   1398  H   GLN A  84      24.633  -7.152  37.178  1.00 29.53           H
ATOM   1399  HA  GLN A  84      26.034  -7.184  34.552  1.00 30.72           H
ATOM   1400  HB2 GLN A  84      25.635  -9.556  35.869  1.00 36.69           H
ATOM   1401  HB3 GLN A  84      24.010  -9.340  35.219  1.00 36.69           H
ATOM   1402  HG2 GLN A  84      25.171  -8.954  32.942  1.00 40.74           H
ATOM   1403  HG3 GLN A  84      26.634  -9.538  33.757  1.00 40.74           H
ATOM   1404 HE21 GLN A  84      25.849 -10.886  31.600  1.00 48.71           H
ATOM   1405 HE22 GLN A  84      25.191 -12.445  32.073  1.00 48.71           H
ATOM   1406  N   ASP A  85      23.750  -6.615  33.434  1.00 28.76           N
ATOM   1407  CA  ASP A  85      22.450  -6.285  32.855  1.00 25.09           C
ATOM   1408  C   ASP A  85      22.030  -7.473  31.956  1.00 23.38           C
ATOM   1409  O   ASP A  85      22.786  -8.349  31.603  1.00 26.30           O
ATOM   1410  CB  ASP A  85      22.466  -4.940  32.115  1.00 26.04           C
ATOM   1411  CG  ASP A  85      23.211  -4.937  30.759  1.00 27.51           C
ATOM   1412  OD1 ASP A  85      23.233  -3.854  30.136  1.00 32.20           O
ATOM   1413  OD2 ASP A  85      23.687  -6.025  30.395  1.00 31.68           O1-
ATOM   1414  H   ASP A  85      24.493  -6.807  32.804  1.00 34.51           H
ATOM   1415  HA  ASP A  85      21.659  -6.189  33.654  1.00 30.11           H
ATOM   1416  HB2 ASP A  85      21.440  -4.574  31.935  1.00 31.25           H
ATOM   1417  HB3 ASP A  85      22.945  -4.173  32.749  1.00 31.25           H
ATOM   1418  N   LEU A  86      20.709  -7.483  31.660  1.00 24.01           N
ATOM   1419  CA  LEU A  86      20.049  -8.512  30.866  1.00 23.23           C
ATOM   1420  C   LEU A  86      20.597  -8.543  29.448  1.00 18.16           C
ATOM   1421  O   LEU A  86      20.633  -9.613  28.855  1.00 21.73           O
ATOM   1422  CB  LEU A  86      18.511  -8.298  30.883  1.00 23.70           C
ATOM   1423  CG  LEU A  86      17.722  -9.328  30.050  1.00 23.83           C
ATOM   1424  CD1 LEU A  86      17.839 -10.764  30.596  1.00 24.05           C
ATOM   1425  CD2 LEU A  86      16.240  -8.942  30.053  1.00 26.31           C
ATOM   1426  H   LEU A  86      20.126  -6.750  32.039  1.00 28.81           H
ATOM   1427  HA  LEU A  86      20.273  -9.474  31.320  1.00 27.88           H
ATOM   1428  HB2 LEU A  86      18.153  -8.315  31.914  1.00 28.44           H
ATOM   1429  HB3 LEU A  86      18.301  -7.309  30.481  1.00 28.44           H
ATOM   1430  HG  LEU A  86      18.058  -9.312  29.015  1.00 28.60           H
ATOM   1431 HD11 LEU A  86      17.289 -11.438  29.942  1.00 28.85           H
ATOM   1432 HD12 LEU A  86      18.877 -11.090  30.621  1.00 28.85           H
ATOM   1433 HD13 LEU A  86      17.414 -10.826  31.599  1.00 28.85           H
ATOM   1434 HD21 LEU A  86      15.679  -9.636  29.427  1.00 31.57           H
ATOM   1435 HD22 LEU A  86      15.836  -8.969  31.066  1.00 31.57           H
ATOM   1436 HD23 LEU A  86      16.124  -7.944  29.632  1.00 31.57           H
ATOM   1437  N   LYS A  87      21.016  -7.396  28.899  1.00 21.08           N
ATOM   1438  CA  LYS A  87      21.652  -7.380  27.593  1.00 22.33           C
ATOM   1439  C   LYS A  87      22.896  -8.288  27.557  1.00 23.28           C
ATOM   1440  O   LYS A  87      23.077  -9.066  26.628  1.00 24.06           O
ATOM   1441  CB  LYS A  87      21.961  -5.941  27.170  1.00 21.42           C
ATOM   1442  CG  LYS A  87      22.580  -5.919  25.765  1.00 25.18           C
ATOM   1443  CD  LYS A  87      22.938  -4.503  25.321  1.00 35.26           C
ATOM   1444  CE  LYS A  87      23.544  -4.451  23.905  1.00 33.49           C
ATOM   1445  NZ  LYS A  87      24.636  -5.428  23.731  1.00 43.19           N1+
ATOM   1446  H   LYS A  87      20.984  -6.542  29.439  1.00 25.30           H
ATOM   1447  HA  LYS A  87      20.939  -7.790  26.874  1.00 26.79           H
ATOM   1448  HB2 LYS A  87      21.048  -5.350  27.165  1.00 25.71           H
ATOM   1449  HB3 LYS A  87      22.655  -5.491  27.877  1.00 25.71           H
ATOM   1450  HG2 LYS A  87      23.493  -6.510  25.785  1.00 30.21           H
ATOM   1451  HG3 LYS A  87      21.893  -6.366  25.045  1.00 30.21           H
ATOM   1452  HD2 LYS A  87      22.026  -3.910  25.316  1.00 42.31           H
ATOM   1453  HD3 LYS A  87      23.641  -4.066  26.031  1.00 42.31           H
ATOM   1454  HE2 LYS A  87      22.755  -4.668  23.184  1.00 40.19           H
ATOM   1455  HE3 LYS A  87      23.919  -3.445  23.711  1.00 40.19           H
ATOM   1456  HZ1 LYS A  87      25.048  -5.342  22.814  1.00 51.82           H
ATOM   1457  HZ2 LYS A  87      25.341  -5.309  24.444  1.00 51.82           H
ATOM   1458  HZ3 LYS A  87      24.273  -6.373  23.823  1.00 51.82           H
ATOM   1459  N   LYS A  88      23.765  -8.163  28.551  1.00 25.96           N
ATOM   1460  CA  LYS A  88      25.042  -8.854  28.589  1.00 24.82           C
ATOM   1461  C   LYS A  88      24.824 -10.382  28.729  1.00 20.16           C
ATOM   1462  O   LYS A  88      25.446 -11.147  28.022  1.00 27.23           O
ATOM   1463  CB  LYS A  88      25.874  -8.304  29.755  1.00 25.38           C
ATOM   1464  CG  LYS A  88      27.260  -8.969  29.832  1.00 35.75           C
ATOM   1465  CD  LYS A  88      28.003  -8.512  31.093  1.00 42.99           C
ATOM   1466  CE  LYS A  88      29.197  -9.392  31.452  1.00 46.12           C
ATOM   1467  NZ  LYS A  88      30.300  -9.146  30.415  1.00 41.38           N1+
ATOM   1468  H   LYS A  88      23.541  -7.501  29.286  1.00 31.16           H
ATOM   1469  HA  LYS A  88      25.604  -8.715  27.619  1.00 29.78           H
ATOM   1470  HB2 LYS A  88      25.957  -7.198  29.645  1.00 30.45           H
ATOM   1471  HB3 LYS A  88      25.292  -8.416  30.699  1.00 30.45           H
ATOM   1472  HG2 LYS A  88      27.133 -10.069  29.825  1.00 42.90           H
ATOM   1473  HG3 LYS A  88      27.833  -8.707  28.926  1.00 42.90           H
ATOM   1474  HD2 LYS A  88      28.291  -7.442  31.017  1.00 51.59           H
ATOM   1475  HD3 LYS A  88      27.297  -8.503  31.953  1.00 51.59           H
ATOM   1476  HE2 LYS A  88      29.587  -9.133  32.469  1.00 55.34           H
ATOM   1477  HE3 LYS A  88      28.926 -10.474  31.455  1.00 55.34           H
ATOM   1478  HZ1 LYS A  88      31.094  -9.788  30.545  1.00 49.65           H
ATOM   1479  HZ2 LYS A  88      29.928  -9.278  29.454  1.00 49.65           H
ATOM   1480  HZ3 LYS A  88      30.644  -8.173  30.503  1.00 49.65           H
ATOM   1481  N   LEU A  89      23.820 -10.771  29.532  1.00 23.46           N
ATOM   1482  CA  LEU A  89      23.347 -12.143  29.657  1.00 19.31           C
ATOM   1483  C   LEU A  89      22.780 -12.710  28.352  1.00 21.41           C
ATOM   1484  O   LEU A  89      23.153 -13.822  27.980  1.00 20.72           O
ATOM   1485  CB  LEU A  89      22.331 -12.229  30.806  1.00 23.60           C
ATOM   1486  CG  LEU A  89      21.861 -13.664  31.103  1.00 24.31           C
ATOM   1487  CD1 LEU A  89      23.013 -14.608  31.502  1.00 33.40           C
ATOM   1488  CD2 LEU A  89      20.862 -13.629  32.268  1.00 25.70           C
ATOM   1489  H   LEU A  89      23.313 -10.061  30.042  1.00 28.16           H
ATOM   1490  HA  LEU A  89      24.209 -12.744  29.935  1.00 23.17           H
ATOM   1491  HB2 LEU A  89      22.762 -11.794  31.708  1.00 28.32           H
ATOM   1492  HB3 LEU A  89      21.457 -11.634  30.542  1.00 28.32           H
ATOM   1493  HG  LEU A  89      21.352 -14.071  30.229  1.00 29.17           H
ATOM   1494 HD11 LEU A  89      22.613 -15.593  31.752  1.00 40.08           H
ATOM   1495 HD12 LEU A  89      23.710 -14.734  30.674  1.00 40.08           H
ATOM   1496 HD13 LEU A  89      23.545 -14.210  32.368  1.00 40.08           H
ATOM   1497 HD21 LEU A  89      20.456 -14.627  32.436  1.00 30.84           H
ATOM   1498 HD22 LEU A  89      21.351 -13.276  33.178  1.00 30.84           H
ATOM   1499 HD23 LEU A  89      20.046 -12.950  32.022  1.00 30.84           H
ATOM   1500  N   LEU A  90      21.851 -11.995  27.679  1.00 23.84           N
ATOM   1501  CA  LEU A  90      21.287 -12.439  26.402  1.00 24.51           C
ATOM   1502  C   LEU A  90      22.347 -12.572  25.319  1.00 19.70           C
ATOM   1503  O   LEU A  90      22.236 -13.471  24.498  1.00 20.81           O
ATOM   1504  CB  LEU A  90      20.204 -11.467  25.885  1.00 19.95           C
ATOM   1505  CG  LEU A  90      18.912 -11.473  26.723  1.00 20.87           C
ATOM   1506  CD1 LEU A  90      17.982 -10.363  26.209  1.00 24.05           C
ATOM   1507  CD2 LEU A  90      18.199 -12.823  26.608  1.00 25.12           C
ATOM   1508  H   LEU A  90      21.544 -11.103  28.042  1.00 28.60           H
ATOM   1509  HA  LEU A  90      20.857 -13.427  26.548  1.00 29.41           H
ATOM   1510  HB2 LEU A  90      20.616 -10.458  25.879  1.00 23.95           H
ATOM   1511  HB3 LEU A  90      19.962 -11.716  24.852  1.00 23.95           H
ATOM   1512  HG  LEU A  90      19.141 -11.291  27.770  1.00 25.04           H
ATOM   1513 HD11 LEU A  90      17.020 -10.418  26.721  1.00 28.86           H
ATOM   1514 HD12 LEU A  90      18.431  -9.385  26.392  1.00 28.86           H
ATOM   1515 HD13 LEU A  90      17.830 -10.486  25.138  1.00 28.86           H
ATOM   1516 HD21 LEU A  90      17.257 -12.778  27.155  1.00 30.14           H
ATOM   1517 HD22 LEU A  90      17.991 -13.057  25.563  1.00 30.14           H
ATOM   1518 HD23 LEU A  90      18.803 -13.616  27.047  1.00 30.14           H
ATOM   1519  N   ASP A  91      23.356 -11.690  25.325  1.00 21.52           N
ATOM   1520  CA  ASP A  91      24.475 -11.751  24.394  1.00 25.75           C
ATOM   1521  C   ASP A  91      25.274 -13.070  24.419  1.00 33.38           C
ATOM   1522  O   ASP A  91      25.917 -13.383  23.422  1.00 28.36           O
ATOM   1523  CB  ASP A  91      25.378 -10.517  24.557  1.00 24.81           C
ATOM   1524  CG  ASP A  91      24.776  -9.177  24.105  1.00 24.61           C
ATOM   1525  OD1 ASP A  91      25.405  -8.150  24.445  1.00 25.94           O
ATOM   1526  OD2 ASP A  91      23.739  -9.163  23.404  1.00 28.11           O1-
ATOM   1527  H   ASP A  91      23.360 -10.944  26.006  1.00 25.83           H
ATOM   1528  HA  ASP A  91      24.034 -11.690  23.399  1.00 30.90           H
ATOM   1529  HB2 ASP A  91      25.720 -10.413  25.583  1.00 29.77           H
ATOM   1530  HB3 ASP A  91      26.289 -10.662  23.975  1.00 29.77           H
ATOM   1531  N   VAL A  92      25.247 -13.847  25.515  1.00 30.61           N
ATOM   1532  CA  VAL A  92      25.929 -15.148  25.609  1.00 32.40           C
ATOM   1533  C   VAL A  92      24.982 -16.340  25.789  1.00 36.67           C
ATOM   1534  O   VAL A  92      25.452 -17.446  26.049  1.00 40.65           O
ATOM   1535  CB  VAL A  92      27.022 -15.114  26.689  1.00 37.61           C
ATOM   1536  CG1 VAL A  92      28.093 -14.102  26.276  1.00 38.81           C
ATOM   1537  CG2 VAL A  92      26.463 -14.795  28.086  1.00 37.62           C
ATOM   1538  H   VAL A  92      24.715 -13.542  26.318  1.00 36.74           H
ATOM   1539  HA  VAL A  92      26.439 -15.345  24.667  1.00 38.87           H
ATOM   1540  HB  VAL A  92      27.509 -16.088  26.735  1.00 45.14           H
ATOM   1541 HG11 VAL A  92      28.911 -14.124  26.994  1.00 46.58           H
ATOM   1542 HG12 VAL A  92      28.481 -14.361  25.290  1.00 46.58           H
ATOM   1543 HG13 VAL A  92      27.677 -13.097  26.239  1.00 46.58           H
ATOM   1544 HG21 VAL A  92      27.273 -14.838  28.814  1.00 45.14           H
ATOM   1545 HG22 VAL A  92      26.018 -13.801  28.108  1.00 45.14           H
ATOM   1546 HG23 VAL A  92      25.709 -15.533  28.363  1.00 45.14           H
ATOM   1547  N   CYS A  93      23.666 -16.131  25.626  1.00 32.75           N
ATOM   1548  CA  CYS A  93      22.650 -17.178  25.645  1.00 36.33           C
ATOM   1549  C   CYS A  93      22.095 -17.423  24.228  1.00 38.50           C
ATOM   1550  O   CYS A  93      21.094 -16.821  23.837  1.00 35.20           O
ATOM   1551  CB  CYS A  93      21.542 -16.785  26.631  1.00 30.89           C
ATOM   1552  SG  CYS A  93      22.102 -16.781  28.361  1.00 33.65           S
ATOM   1553  H   CYS A  93      23.351 -15.196  25.409  1.00 39.30           H
ATOM   1554  HA  CYS A  93      23.094 -18.109  26.002  1.00 43.60           H
ATOM   1555  HB2 CYS A  93      21.163 -15.794  26.378  1.00 37.06           H
ATOM   1556  HB3 CYS A  93      20.727 -17.504  26.534  1.00 37.06           H
ATOM   1557  HG  CYS A  93      22.841 -15.672  28.265  1.00 40.39           H
ATOM   1558  N   GLU A  94      22.731 -18.306  23.448  1.00 35.68           N
ATOM   1559  CA  GLU A  94      22.286 -18.619  22.093  1.00 38.90           C
ATOM   1560  C   GLU A  94      20.828 -19.079  22.076  1.00 37.18           C
ATOM   1561  O   GLU A  94      20.449 -20.012  22.783  1.00 42.75           O
ATOM   1562  CB  GLU A  94      23.179 -19.705  21.480  1.00 48.80           C
ATOM   1563  CG  GLU A  94      22.651 -20.175  20.103  1.00 44.43           C
ATOM   1564  CD  GLU A  94      23.397 -21.344  19.457  1.00 55.44           C
ATOM   1565  OE1 GLU A  94      24.415 -21.811  20.024  1.00 55.78           O
ATOM   1566  OE2 GLU A  94      22.909 -21.762  18.384  1.00 57.67           O1-
ATOM   1567  H   GLU A  94      23.535 -18.796  23.805  1.00 42.82           H
ATOM   1568  HA  GLU A  94      22.386 -17.719  21.484  1.00 46.68           H
ATOM   1569  HB2 GLU A  94      24.184 -19.300  21.357  1.00 58.55           H
ATOM   1570  HB3 GLU A  94      23.226 -20.555  22.162  1.00 58.55           H
ATOM   1571  HG2 GLU A  94      21.609 -20.489  20.160  1.00 53.32           H
ATOM   1572  HG3 GLU A  94      22.639 -19.339  19.402  1.00 53.32           H
ATOM   1573  N   GLY A  95      20.024 -18.436  21.225  1.00 38.34           N
ATOM   1574  CA  GLY A  95      18.645 -18.794  21.002  1.00 37.58           C
ATOM   1575  C   GLY A  95      17.712 -18.264  22.094  1.00 35.10           C
ATOM   1576  O   GLY A  95      16.511 -18.454  21.962  1.00 40.46           O
ATOM   1577  H   GLY A  95      20.388 -17.647  20.709  1.00 46.01           H
ATOM   1578  HA2 GLY A  95      18.338 -18.370  20.046  1.00 45.10           H
ATOM   1579  HA3 GLY A  95      18.557 -19.881  20.969  1.00 45.10           H
ATOM   1580  N   GLY A  96      18.243 -17.583  23.114  1.00 27.03           N
ATOM   1581  CA  GLY A  96      17.491 -17.021  24.219  1.00 28.67           C
ATOM   1582  C   GLY A  96      17.662 -17.840  25.488  1.00 30.02           C
ATOM   1583  O   GLY A  96      18.496 -18.743  25.579  1.00 26.78           O
ATOM   1584  H   GLY A  96      19.250 -17.510  23.165  1.00 32.44           H
ATOM   1585  HA2 GLY A  96      17.880 -16.027  24.428  1.00 34.40           H
ATOM   1586  HA3 GLY A  96      16.433 -16.958  23.958  1.00 34.40           H
ATOM   1587  N   LEU A  97      16.872 -17.457  26.485  1.00 24.37           N
ATOM   1588  CA  LEU A  97      16.859 -18.043  27.803  1.00 30.95           C
ATOM   1589  C   LEU A  97      15.959 -19.272  27.823  1.00 33.29           C
ATOM   1590  O   LEU A  97      14.969 -19.349  27.089  1.00 34.31           O
ATOM   1591  CB  LEU A  97      16.341 -17.004  28.800  1.00 24.49           C
ATOM   1592  CG  LEU A  97      17.137 -15.689  28.841  1.00 31.23           C
ATOM   1593  CD1 LEU A  97      16.453 -14.730  29.814  1.00 26.83           C
ATOM   1594  CD2 LEU A  97      18.593 -15.883  29.303  1.00 30.40           C
ATOM   1595  H   LEU A  97      16.240 -16.688  26.325  1.00 29.24           H
ATOM   1596  HA  LEU A  97      17.869 -18.332  28.093  1.00 37.14           H
ATOM   1597  HB2 LEU A  97      15.306 -16.775  28.549  1.00 29.39           H
ATOM   1598  HB3 LEU A  97      16.344 -17.446  29.795  1.00 29.39           H
ATOM   1599  HG  LEU A  97      17.132 -15.232  27.853  1.00 37.48           H
ATOM   1600 HD11 LEU A  97      16.963 -13.769  29.806  1.00 32.19           H
ATOM   1601 HD12 LEU A  97      15.410 -14.590  29.538  1.00 32.19           H
ATOM   1602 HD13 LEU A  97      16.486 -15.137  30.821  1.00 32.19           H
ATOM   1603 HD21 LEU A  97      19.101 -14.918  29.349  1.00 36.48           H
ATOM   1604 HD22 LEU A  97      18.618 -16.343  30.293  1.00 36.48           H
ATOM   1605 HD23 LEU A  97      19.120 -16.514  28.590  1.00 36.48           H
ATOM   1606  N   GLU A  98      16.267 -20.174  28.760  1.00 31.02           N
ATOM   1607  CA  GLU A  98      15.364 -21.244  29.146  1.00 31.47           C
ATOM   1608  C   GLU A  98      14.033 -20.656  29.613  1.00 32.91           C
ATOM   1609  O   GLU A  98      13.981 -19.570  30.194  1.00 29.15           O
ATOM   1610  CB  GLU A  98      15.966 -22.111  30.264  1.00 36.53           C
ATOM   1611  CG  GLU A  98      17.289 -22.802  29.871  1.00 39.22           C
ATOM   1612  CD  GLU A  98      17.115 -23.682  28.625  1.00 41.50           C
ATOM   1613  OE1 GLU A  98      16.343 -24.665  28.694  1.00 50.91           O
ATOM   1614  OE2 GLU A  98      17.743 -23.335  27.604  1.00 44.11           O1-
ATOM   1615  H   GLU A  98      17.109 -20.056  29.299  1.00 37.23           H
ATOM   1616  HA  GLU A  98      15.182 -21.884  28.285  1.00 37.76           H
ATOM   1617  HB2 GLU A  98      16.140 -21.488  31.143  1.00 43.83           H
ATOM   1618  HB3 GLU A  98      15.244 -22.880  30.542  1.00 43.83           H
ATOM   1619  HG2 GLU A  98      18.067 -22.055  29.714  1.00 47.06           H
ATOM   1620  HG3 GLU A  98      17.550 -23.448  30.711  1.00 47.06           H
ATOM   1621  N   SER A  99      12.950 -21.381  29.346  1.00 29.32           N
ATOM   1622  CA  SER A  99      11.615 -20.906  29.651  1.00 32.12           C
ATOM   1623  C   SER A  99      11.460 -20.524  31.129  1.00 30.98           C
ATOM   1624  O   SER A  99      10.878 -19.483  31.421  1.00 29.78           O
ATOM   1625  CB  SER A  99      10.565 -21.924  29.186  1.00 42.56           C
ATOM   1626  OG  SER A  99      10.743 -23.170  29.827  1.00 45.19           O
ATOM   1627  H   SER A  99      13.043 -22.263  28.858  1.00 35.18           H
ATOM   1628  HA  SER A  99      11.461 -20.000  29.066  1.00 38.54           H
ATOM   1629  HB2 SER A  99       9.572 -21.543  29.426  1.00 51.08           H
ATOM   1630  HB3 SER A  99      10.642 -22.059  28.106  1.00 51.08           H
ATOM   1631  HG  SER A  99      10.021 -23.747  29.563  1.00 54.23           H
ATOM   1632  N   VAL A 100      12.003 -21.337  32.048  1.00 30.14           N
ATOM   1633  CA  VAL A 100      11.906 -21.109  33.475  1.00 24.10           C
ATOM   1634  C   VAL A 100      12.580 -19.793  33.862  1.00 25.34           C
ATOM   1635  O   VAL A 100      12.051 -19.072  34.701  1.00 26.71           O
ATOM   1636  CB  VAL A 100      12.391 -22.349  34.254  1.00 36.21           C
ATOM   1637  CG1 VAL A 100      13.852 -22.737  33.943  1.00 41.14           C
ATOM   1638  CG2 VAL A 100      12.292 -22.149  35.775  1.00 31.06           C
ATOM   1639  H   VAL A 100      12.476 -22.175  31.738  1.00 36.16           H
ATOM   1640  HA  VAL A 100      10.846 -21.001  33.709  1.00 28.92           H
ATOM   1641  HB  VAL A 100      11.753 -23.194  33.988  1.00 43.45           H
ATOM   1642 HG11 VAL A 100      14.096 -23.670  34.454  1.00 49.37           H
ATOM   1643 HG12 VAL A 100      14.001 -22.884  32.875  1.00 49.37           H
ATOM   1644 HG13 VAL A 100      14.535 -21.960  34.290  1.00 49.37           H
ATOM   1645 HG21 VAL A 100      12.517 -23.085  36.286  1.00 37.27           H
ATOM   1646 HG22 VAL A 100      12.999 -21.392  36.113  1.00 37.27           H
ATOM   1647 HG23 VAL A 100      11.284 -21.837  36.039  1.00 37.27           H
ATOM   1648  N   THR A 101      13.719 -19.454  33.241  1.00 30.93           N
ATOM   1649  CA  THR A 101      14.419 -18.203  33.503  1.00 28.78           C
ATOM   1650  C   THR A 101      13.679 -16.984  32.953  1.00 22.64           C
ATOM   1651  O   THR A 101      13.628 -15.967  33.635  1.00 23.26           O
ATOM   1652  CB  THR A 101      15.859 -18.287  32.973  1.00 30.32           C
ATOM   1653  OG1 THR A 101      16.520 -19.322  33.649  1.00 31.21           O
ATOM   1654  CG2 THR A 101      16.645 -16.999  33.233  1.00 22.63           C
ATOM   1655  H   THR A 101      14.091 -20.055  32.520  1.00 37.12           H
ATOM   1656  HA  THR A 101      14.478 -18.097  34.586  1.00 34.54           H
ATOM   1657  HB  THR A 101      15.848 -18.498  31.904  1.00 36.39           H
ATOM   1658  HG1 THR A 101      17.335 -19.518  33.180  1.00 37.46           H
ATOM   1659 HG21 THR A 101      17.671 -17.111  32.882  1.00 27.16           H
ATOM   1660 HG22 THR A 101      16.188 -16.162  32.713  1.00 27.16           H
ATOM   1661 HG23 THR A 101      16.653 -16.790  34.303  1.00 27.16           H
ATOM   1662  N   ALA A 102      13.164 -17.070  31.729  1.00 23.33           N
ATOM   1663  CA  ALA A 102      12.377 -15.998  31.110  1.00 23.06           C
ATOM   1664  C   ALA A 102      11.154 -15.694  31.942  1.00 21.19           C
ATOM   1665  O   ALA A 102      10.909 -14.522  32.201  1.00 21.64           O
ATOM   1666  CB  ALA A 102      12.018 -16.339  29.669  1.00 25.41           C
ATOM   1667  H   ALA A 102      13.288 -17.926  31.203  1.00 27.99           H
ATOM   1668  HA  ALA A 102      12.989 -15.096  31.093  1.00 27.67           H
ATOM   1669  HB1 ALA A 102      11.489 -15.499  29.213  1.00 30.49           H
ATOM   1670  HB2 ALA A 102      12.930 -16.528  29.104  1.00 30.49           H
ATOM   1671  HB3 ALA A 102      11.389 -17.231  29.646  1.00 30.49           H
ATOM   1672  N   LYS A 103      10.449 -16.729  32.440  1.00 21.53           N
ATOM   1673  CA  LYS A 103       9.307 -16.580  33.342  1.00 22.25           C
ATOM   1674  C   LYS A 103       9.705 -15.922  34.650  1.00 23.72           C
ATOM   1675  O   LYS A 103       8.988 -15.057  35.128  1.00 24.99           O
ATOM   1676  CB  LYS A 103       8.633 -17.949  33.572  1.00 23.79           C
ATOM   1677  CG  LYS A 103       7.392 -17.876  34.489  1.00 25.96           C
ATOM   1678  CD  LYS A 103       6.632 -19.212  34.671  1.00 34.83           C
ATOM   1679  CE  LYS A 103       6.113 -19.783  33.351  1.00 36.13           C
ATOM   1680  NZ  LYS A 103       5.296 -20.995  33.546  1.00 40.41           N1+
ATOM   1681  H   LYS A 103      10.736 -17.669  32.198  1.00 25.84           H
ATOM   1682  HA  LYS A 103       8.588 -15.918  32.857  1.00 26.70           H
ATOM   1683  HB2 LYS A 103       8.353 -18.374  32.609  1.00 28.55           H
ATOM   1684  HB3 LYS A 103       9.363 -18.621  34.027  1.00 28.55           H
ATOM   1685  HG2 LYS A 103       7.695 -17.530  35.477  1.00 31.15           H
ATOM   1686  HG3 LYS A 103       6.697 -17.143  34.081  1.00 31.15           H
ATOM   1687  HD2 LYS A 103       7.294 -19.939  35.140  1.00 41.80           H
ATOM   1688  HD3 LYS A 103       5.783 -19.044  35.332  1.00 41.80           H
ATOM   1689  HE2 LYS A 103       5.496 -19.024  32.869  1.00 43.35           H
ATOM   1690  HE3 LYS A 103       6.956 -20.015  32.698  1.00 43.35           H
ATOM   1691  HZ1 LYS A 103       5.659 -21.771  33.011  1.00 48.49           H
ATOM   1692  HZ2 LYS A 103       5.266 -21.243  34.529  1.00 48.49           H
ATOM   1693  HZ3 LYS A 103       4.344 -20.814  33.249  1.00 48.49           H
ATOM   1694  N   SER A 104      10.848 -16.305  35.234  1.00 24.24           N
ATOM   1695  CA  SER A 104      11.285 -15.710  36.480  1.00 22.49           C
ATOM   1696  C   SER A 104      11.569 -14.212  36.271  1.00 18.13           C
ATOM   1697  O   SER A 104      11.167 -13.397  37.094  1.00 20.00           O
ATOM   1698  CB  SER A 104      12.522 -16.454  37.005  1.00 27.94           C
ATOM   1699  OG  SER A 104      12.940 -15.817  38.187  1.00 27.45           O
ATOM   1700  H   SER A 104      11.417 -17.026  34.813  1.00 29.09           H
ATOM   1701  HA  SER A 104      10.485 -15.818  37.212  1.00 26.99           H
ATOM   1702  HB2 SER A 104      12.294 -17.501  37.213  1.00 33.53           H
ATOM   1703  HB3 SER A 104      13.337 -16.372  36.283  1.00 33.53           H
ATOM   1704  HG  SER A 104      13.851 -16.083  38.364  1.00 32.94           H
ATOM   1705  N   PHE A 105      12.305 -13.850  35.214  1.00 17.93           N
ATOM   1706  CA  PHE A 105      12.614 -12.436  34.931  1.00 23.56           C
ATOM   1707  C   PHE A 105      11.354 -11.609  34.580  1.00 19.74           C
ATOM   1708  O   PHE A 105      11.227 -10.466  35.007  1.00 19.36           O
ATOM   1709  CB  PHE A 105      13.641 -12.366  33.821  1.00 19.92           C
ATOM   1710  CG  PHE A 105      15.074 -12.840  34.133  1.00 22.03           C
ATOM   1711  CD1 PHE A 105      15.941 -13.071  33.051  1.00 24.54           C
ATOM   1712  CD2 PHE A 105      15.566 -13.025  35.448  1.00 23.53           C
ATOM   1713  CE1 PHE A 105      17.270 -13.496  33.265  1.00 29.45           C
ATOM   1714  CE2 PHE A 105      16.910 -13.417  35.660  1.00 24.11           C
ATOM   1715  CZ  PHE A 105      17.752 -13.660  34.571  1.00 20.57           C
ATOM   1716  H   PHE A 105      12.656 -14.561  34.589  1.00 21.52           H
ATOM   1717  HA  PHE A 105      13.052 -11.983  35.826  1.00 28.27           H
ATOM   1718  HB2 PHE A 105      13.269 -12.937  32.968  1.00 23.90           H
ATOM   1719  HB3 PHE A 105      13.713 -11.329  33.502  1.00 23.90           H
ATOM   1720  HD1 PHE A 105      15.593 -12.929  32.041  1.00 29.44           H
ATOM   1721  HD2 PHE A 105      14.935 -12.868  36.309  1.00 28.24           H
ATOM   1722  HE1 PHE A 105      17.914 -13.689  32.422  1.00 35.34           H
ATOM   1723  HE2 PHE A 105      17.287 -13.547  36.665  1.00 28.94           H
ATOM   1724  HZ  PHE A 105      18.772 -13.972  34.735  1.00 24.68           H
ATOM   1725  N   LEU A 106      10.445 -12.143  33.762  1.00 21.34           N
ATOM   1726  CA  LEU A 106       9.191 -11.453  33.456  1.00 20.11           C
ATOM   1727  C   LEU A 106       8.367 -11.198  34.726  1.00 17.32           C
ATOM   1728  O   LEU A 106       7.842 -10.105  34.921  1.00 18.00           O
ATOM   1729  CB  LEU A 106       8.420 -12.289  32.422  1.00 22.35           C
ATOM   1730  CG  LEU A 106       7.126 -11.590  31.917  1.00 21.41           C
ATOM   1731  CD1 LEU A 106       7.485 -10.343  31.133  1.00 22.11           C
ATOM   1732  CD2 LEU A 106       6.351 -12.554  31.003  1.00 22.86           C
ATOM   1733  H   LEU A 106      10.599 -13.069  33.384  1.00 25.61           H
ATOM   1734  HA  LEU A 106       9.450 -10.490  33.014  1.00 24.13           H
ATOM   1735  HB2 LEU A 106       9.065 -12.516  31.573  1.00 26.81           H
ATOM   1736  HB3 LEU A 106       8.141 -13.235  32.889  1.00 26.81           H
ATOM   1737  HG  LEU A 106       6.512 -11.285  32.756  1.00 25.69           H
ATOM   1738 HD11 LEU A 106       6.615  -9.999  30.571  1.00 26.53           H
ATOM   1739 HD12 LEU A 106       7.777  -9.550  31.818  1.00 26.53           H
ATOM   1740 HD13 LEU A 106       8.297 -10.554  30.432  1.00 26.53           H
ATOM   1741 HD21 LEU A 106       5.445 -12.071  30.634  1.00 27.43           H
ATOM   1742 HD22 LEU A 106       6.969 -12.848  30.158  1.00 27.43           H
ATOM   1743 HD23 LEU A 106       6.056 -13.440  31.558  1.00 27.43           H
ATOM   1744  N   LEU A 107       8.263 -12.192  35.607  1.00 18.29           N
ATOM   1745  CA  LEU A 107       7.560 -12.045  36.873  1.00 21.93           C
ATOM   1746  C   LEU A 107       8.147 -10.907  37.700  1.00 19.71           C
ATOM   1747  O   LEU A 107       7.423 -10.059  38.198  1.00 19.05           O
ATOM   1748  CB  LEU A 107       7.579 -13.390  37.606  1.00 23.96           C
ATOM   1749  CG  LEU A 107       6.966 -13.373  39.012  1.00 23.60           C
ATOM   1750  CD1 LEU A 107       5.459 -13.098  39.001  1.00 32.87           C
ATOM   1751  CD2 LEU A 107       7.201 -14.730  39.695  1.00 35.20           C
ATOM   1752  H   LEU A 107       8.712 -13.075  35.406  1.00 21.95           H
ATOM   1753  HA  LEU A 107       6.522 -11.803  36.642  1.00 26.32           H
ATOM   1754  HB2 LEU A 107       7.061 -14.137  37.007  1.00 28.75           H
ATOM   1755  HB3 LEU A 107       8.616 -13.715  37.695  1.00 28.75           H
ATOM   1756  HG  LEU A 107       7.451 -12.608  39.614  1.00 28.32           H
ATOM   1757 HD11 LEU A 107       5.082 -13.068  40.024  1.00 39.44           H
ATOM   1758 HD12 LEU A 107       5.268 -12.138  38.530  1.00 39.44           H
ATOM   1759 HD13 LEU A 107       4.936 -13.879  38.447  1.00 39.44           H
ATOM   1760 HD21 LEU A 107       6.809 -14.701  40.713  1.00 42.24           H
ATOM   1761 HD22 LEU A 107       6.701 -15.526  39.140  1.00 42.24           H
ATOM   1762 HD23 LEU A 107       8.271 -14.945  39.739  1.00 42.24           H
ATOM   1763  N   GLN A 108       9.475 -10.871  37.837  1.00 21.27           N
ATOM   1764  CA  GLN A 108      10.137  -9.824  38.600  1.00 23.15           C
ATOM   1765  C   GLN A 108       9.945  -8.437  37.968  1.00 16.93           C
ATOM   1766  O   GLN A 108       9.686  -7.468  38.667  1.00 18.17           O
ATOM   1767  CB  GLN A 108      11.616 -10.202  38.742  1.00 19.79           C
ATOM   1768  CG  GLN A 108      11.774 -11.398  39.692  1.00 23.72           C
ATOM   1769  CD  GLN A 108      13.253 -11.732  39.845  1.00 19.16           C
ATOM   1770  OE1 GLN A 108      13.953 -11.028  40.554  1.00 20.92           O
ATOM   1771  NE2 GLN A 108      13.737 -12.752  39.152  1.00 21.41           N
ATOM   1772  H   GLN A 108      10.041 -11.592  37.403  1.00 25.53           H
ATOM   1773  HA  GLN A 108       9.703  -9.800  39.601  1.00 27.78           H
ATOM   1774  HB2 GLN A 108      12.033 -10.466  37.770  1.00 23.74           H
ATOM   1775  HB3 GLN A 108      12.169  -9.351  39.125  1.00 23.74           H
ATOM   1776  HG2 GLN A 108      11.396 -11.072  40.660  1.00 28.47           H
ATOM   1777  HG3 GLN A 108      11.221 -12.263  39.337  1.00 28.47           H
ATOM   1778 HE21 GLN A 108      13.119 -13.329  38.602  1.00 25.70           H
ATOM   1779 HE22 GLN A 108      14.721 -12.973  39.217  1.00 25.70           H
ATOM   1780  N   LEU A 109      10.067  -8.352  36.650  1.00 16.04           N
ATOM   1781  CA  LEU A 109       9.917  -7.113  35.910  1.00 15.84           C
ATOM   1782  C   LEU A 109       8.497  -6.546  36.111  1.00 18.21           C
ATOM   1783  O   LEU A 109       8.315  -5.374  36.446  1.00 16.24           O
ATOM   1784  CB  LEU A 109      10.228  -7.486  34.452  1.00 13.53           C
ATOM   1785  CG  LEU A 109       9.904  -6.398  33.423  1.00 15.32           C
ATOM   1786  CD1 LEU A 109      10.750  -5.146  33.692  1.00 22.87           C
ATOM   1787  CD2 LEU A 109      10.210  -6.943  32.023  1.00 18.10           C
ATOM   1788  H   LEU A 109      10.307  -9.187  36.133  1.00 19.25           H
ATOM   1789  HA  LEU A 109      10.651  -6.390  36.265  1.00 19.01           H
ATOM   1790  HB2 LEU A 109      11.288  -7.731  34.383  1.00 16.24           H
ATOM   1791  HB3 LEU A 109       9.687  -8.387  34.181  1.00 16.24           H
ATOM   1792  HG  LEU A 109       8.849  -6.140  33.480  1.00 18.39           H
ATOM   1793 HD11 LEU A 109      10.644  -4.438  32.873  1.00 27.45           H
ATOM   1794 HD12 LEU A 109      10.412  -4.670  34.607  1.00 27.45           H
ATOM   1795 HD13 LEU A 109      11.800  -5.417  33.798  1.00 27.45           H
ATOM   1796 HD21 LEU A 109       9.951  -6.208  31.262  1.00 21.72           H
ATOM   1797 HD22 LEU A 109      11.277  -7.157  31.929  1.00 21.72           H
ATOM   1798 HD23 LEU A 109       9.646  -7.860  31.845  1.00 21.72           H
ATOM   1799  N   LEU A 110       7.493  -7.401  35.962  1.00 17.14           N
ATOM   1800  CA  LEU A 110       6.102  -6.964  36.149  1.00 20.16           C
ATOM   1801  C   LEU A 110       5.835  -6.558  37.596  1.00 21.30           C
ATOM   1802  O   LEU A 110       5.103  -5.597  37.826  1.00 20.20           O
ATOM   1803  CB  LEU A 110       5.143  -8.078  35.718  1.00 20.18           C
ATOM   1804  CG  LEU A 110       5.072  -8.282  34.196  1.00 15.06           C
ATOM   1805  CD1 LEU A 110       4.403  -9.636  33.938  1.00 19.70           C
ATOM   1806  CD2 LEU A 110       4.249  -7.162  33.522  1.00 21.05           C
ATOM   1807  H   LEU A 110       7.681  -8.361  35.700  1.00 20.57           H
ATOM   1808  HA  LEU A 110       5.939  -6.090  35.517  1.00 24.19           H
ATOM   1809  HB2 LEU A 110       5.492  -9.000  36.184  1.00 24.21           H
ATOM   1810  HB3 LEU A 110       4.147  -7.863  36.099  1.00 24.21           H
ATOM   1811  HG  LEU A 110       6.079  -8.279  33.780  1.00 18.08           H
ATOM   1812 HD11 LEU A 110       4.337  -9.829  32.867  1.00 23.64           H
ATOM   1813 HD12 LEU A 110       5.001 -10.418  34.400  1.00 23.64           H
ATOM   1814 HD13 LEU A 110       3.403  -9.662  34.373  1.00 23.64           H
ATOM   1815 HD21 LEU A 110       4.047  -7.421  32.482  1.00 25.27           H
ATOM   1816 HD22 LEU A 110       3.302  -7.038  34.041  1.00 25.27           H
ATOM   1817 HD23 LEU A 110       4.794  -6.217  33.540  1.00 25.27           H
ATOM   1818  N   ASN A 111       6.412  -7.268  38.577  1.00 17.62           N
ATOM   1819  CA  ASN A 111       6.261  -6.872  39.973  1.00 19.72           C
ATOM   1820  C   ASN A 111       6.768  -5.452  40.197  1.00 23.89           C
ATOM   1821  O   ASN A 111       6.078  -4.663  40.841  1.00 19.23           O
ATOM   1822  CB  ASN A 111       6.917  -7.897  40.925  1.00 17.53           C
ATOM   1823  CG  ASN A 111       5.895  -8.981  41.269  1.00 31.12           C
ATOM   1824  OD1 ASN A 111       5.006  -8.741  42.056  1.00 29.11           O
ATOM   1825  ND2 ASN A 111       5.956 -10.160  40.681  1.00 30.64           N
ATOM   1826  H   ASN A 111       6.992  -8.065  38.355  1.00 21.15           H
ATOM   1827  HA  ASN A 111       5.193  -6.859  40.185  1.00 23.67           H
ATOM   1828  HB2 ASN A 111       7.809  -8.330  40.476  1.00 21.03           H
ATOM   1829  HB3 ASN A 111       7.171  -7.368  41.839  1.00 21.03           H
ATOM   1830 HD21 ASN A 111       5.254 -10.853  40.891  1.00 36.77           H
ATOM   1831 HD22 ASN A 111       6.692 -10.347  40.016  1.00 36.77           H
ATOM   1832  N   GLY A 112       7.968  -5.139  39.665  1.00 23.74           N
ATOM   1833  CA  GLY A 112       8.600  -3.835  39.852  1.00 18.72           C
ATOM   1834  C   GLY A 112       7.804  -2.744  39.145  1.00 13.96           C
ATOM   1835  O   GLY A 112       7.538  -1.696  39.724  1.00 14.80           O
ATOM   1836  H   GLY A 112       8.471  -5.843  39.143  1.00 28.48           H
ATOM   1837  HA2 GLY A 112       8.627  -3.602  40.918  1.00 22.47           H
ATOM   1838  HA3 GLY A 112       9.617  -3.854  39.461  1.00 22.47           H
ATOM   1839  N   ILE A 113       7.379  -2.999  37.905  1.00 17.52           N
ATOM   1840  CA  ILE A 113       6.469  -2.128  37.177  1.00 21.89           C
ATOM   1841  C   ILE A 113       5.142  -1.890  37.942  1.00 20.50           C
ATOM   1842  O   ILE A 113       4.705  -0.753  38.063  1.00 17.52           O
ATOM   1843  CB  ILE A 113       6.244  -2.660  35.741  1.00 18.26           C
ATOM   1844  CG1 ILE A 113       7.546  -2.591  34.941  1.00 17.64           C
ATOM   1845  CG2 ILE A 113       5.156  -1.859  35.008  1.00 17.79           C
ATOM   1846  CD1 ILE A 113       7.497  -3.367  33.628  1.00 16.81           C
ATOM   1847  H   ILE A 113       7.642  -3.874  37.473  1.00 21.03           H
ATOM   1848  HA  ILE A 113       6.967  -1.162  37.084  1.00 26.27           H
ATOM   1849  HB  ILE A 113       5.923  -3.700  35.793  1.00 21.91           H
ATOM   1850 HG12 ILE A 113       7.771  -1.551  34.718  1.00 21.17           H
ATOM   1851 HG13 ILE A 113       8.368  -2.997  35.520  1.00 21.17           H
ATOM   1852 HG21 ILE A 113       4.980  -2.262  34.011  1.00 21.35           H
ATOM   1853 HG22 ILE A 113       4.217  -1.897  35.550  1.00 21.35           H
ATOM   1854 HG23 ILE A 113       5.469  -0.819  34.934  1.00 21.35           H
ATOM   1855 HD11 ILE A 113       8.503  -3.418  33.214  1.00 20.17           H
ATOM   1856 HD12 ILE A 113       7.134  -4.381  33.794  1.00 20.17           H
ATOM   1857 HD13 ILE A 113       6.867  -2.853  32.904  1.00 20.17           H
ATOM   1858  N   ALA A 114       4.473  -2.934  38.428  1.00 19.81           N
ATOM   1859  CA  ALA A 114       3.193  -2.793  39.123  1.00 20.02           C
ATOM   1860  C   ALA A 114       3.288  -1.840  40.323  1.00 25.42           C
ATOM   1861  O   ALA A 114       2.471  -0.927  40.462  1.00 18.59           O
ATOM   1862  CB  ALA A 114       2.659  -4.173  39.499  1.00 21.45           C
ATOM   1863  H   ALA A 114       4.853  -3.861  38.310  1.00 23.77           H
ATOM   1864  HA  ALA A 114       2.491  -2.351  38.417  1.00 24.02           H
ATOM   1865  HB1 ALA A 114       1.691  -4.064  39.989  1.00 25.74           H
ATOM   1866  HB2 ALA A 114       2.522  -4.774  38.599  1.00 25.74           H
ATOM   1867  HB3 ALA A 114       3.350  -4.680  40.175  1.00 25.74           H
ATOM   1868  N   TYR A 115       4.364  -1.982  41.111  1.00 22.09           N
ATOM   1869  CA  TYR A 115       4.711  -1.118  42.235  1.00 16.43           C
ATOM   1870  C   TYR A 115       4.821   0.358  41.840  1.00 19.65           C
ATOM   1871  O   TYR A 115       4.162   1.209  42.449  1.00 19.18           O
ATOM   1872  CB  TYR A 115       5.995  -1.675  42.874  1.00 21.02           C
ATOM   1873  CG  TYR A 115       6.516  -0.814  43.997  1.00 21.66           C
ATOM   1874  CD1 TYR A 115       6.086  -1.035  45.320  1.00 24.82           C
ATOM   1875  CD2 TYR A 115       7.384   0.248  43.699  1.00 21.32           C
ATOM   1876  CE1 TYR A 115       6.528  -0.189  46.354  1.00 23.01           C
ATOM   1877  CE2 TYR A 115       7.815   1.105  44.725  1.00 22.95           C
ATOM   1878  CZ  TYR A 115       7.389   0.890  46.057  1.00 26.34           C
ATOM   1879  OH  TYR A 115       7.786   1.748  47.036  1.00 24.66           O
ATOM   1880  H   TYR A 115       5.020  -2.716  40.879  1.00 26.51           H
ATOM   1881  HA  TYR A 115       3.919  -1.196  42.979  1.00 19.72           H
ATOM   1882  HB2 TYR A 115       5.804  -2.683  43.242  1.00 25.23           H
ATOM   1883  HB3 TYR A 115       6.770  -1.753  42.119  1.00 25.23           H
ATOM   1884  HD1 TYR A 115       5.411  -1.849  45.539  1.00 29.78           H
ATOM   1885  HD2 TYR A 115       7.711   0.413  42.683  1.00 25.58           H
ATOM   1886  HE1 TYR A 115       6.194  -0.355  47.366  1.00 27.62           H
ATOM   1887  HE2 TYR A 115       8.456   1.936  44.492  1.00 27.54           H
ATOM   1888  HH  TYR A 115       7.509   1.460  47.908  1.00 29.59           H
ATOM   1889  N   CYS A 116       5.638   0.664  40.814  1.00 21.62           N
ATOM   1890  CA  CYS A 116       5.809   2.021  40.299  1.00 19.36           C
ATOM   1891  C   CYS A 116       4.514   2.620  39.726  1.00 17.18           C
ATOM   1892  O   CYS A 116       4.186   3.758  40.023  1.00 16.40           O
ATOM   1893  CB  CYS A 116       6.906   2.036  39.242  1.00 20.14           C
ATOM   1894  SG  CYS A 116       8.525   1.700  40.042  1.00 22.02           S
ATOM   1895  H   CYS A 116       6.137  -0.080  40.345  1.00 25.94           H
ATOM   1896  HA  CYS A 116       6.136   2.659  41.117  1.00 23.23           H
ATOM   1897  HB2 CYS A 116       6.695   1.271  38.493  1.00 24.17           H
ATOM   1898  HB3 CYS A 116       6.936   3.005  38.747  1.00 24.17           H
ATOM   1899  HG  CYS A 116       9.170   1.487  38.891  1.00 26.43           H
ATOM   1900  N   HIS A 117       3.847   1.876  38.842  1.00 19.69           N
ATOM   1901  CA  HIS A 117       2.557   2.246  38.288  1.00 24.47           C
ATOM   1902  C   HIS A 117       1.554   2.562  39.390  1.00 22.63           C
ATOM   1903  O   HIS A 117       0.899   3.579  39.278  1.00 20.14           O
ATOM   1904  CB  HIS A 117       2.052   1.219  37.268  1.00 16.09           C
ATOM   1905  CG  HIS A 117       2.782   1.193  35.941  1.00 18.21           C
ATOM   1906  ND1 HIS A 117       2.474   0.331  34.894  1.00 16.53           N
ATOM   1907  CD2 HIS A 117       3.846   1.968  35.560  1.00 18.46           C
ATOM   1908  CE1 HIS A 117       3.300   0.640  33.899  1.00 16.11           C
ATOM   1909  NE2 HIS A 117       4.163   1.589  34.280  1.00 16.87           N
ATOM   1910  H   HIS A 117       4.203   0.964  38.596  1.00 23.63           H
ATOM   1911  HA  HIS A 117       2.694   3.179  37.743  1.00 29.37           H
ATOM   1912  HB2 HIS A 117       1.013   1.458  37.048  1.00 19.31           H
ATOM   1913  HB3 HIS A 117       2.072   0.221  37.707  1.00 19.31           H
ATOM   1914  HD2 HIS A 117       4.341   2.720  36.145  1.00 22.15           H
ATOM   1915  HE1 HIS A 117       3.346   0.096  32.970  1.00 19.33           H
ATOM   1916  HE2 HIS A 117       4.933   1.939  33.726  1.00 20.24           H
ATOM   1917  N   ASP A 118       1.464   1.806  40.488  1.00 24.29           N
ATOM   1918  CA  ASP A 118       0.551   2.165  41.585  1.00 25.66           C
ATOM   1919  C   ASP A 118       0.819   3.556  42.177  1.00 26.07           C
ATOM   1920  O   ASP A 118      -0.112   4.210  42.655  1.00 27.11           O
ATOM   1921  CB  ASP A 118       0.485   1.090  42.681  1.00 21.68           C
ATOM   1922  CG  ASP A 118      -0.358  -0.147  42.352  1.00 26.07           C
ATOM   1923  OD1 ASP A 118      -1.101  -0.118  41.346  1.00 32.84           O
ATOM   1924  OD2 ASP A 118      -0.260  -1.116  43.130  1.00 31.25           O1-
ATOM   1925  H   ASP A 118       2.029   0.971  40.576  1.00 29.14           H
ATOM   1926  HA  ASP A 118      -0.444   2.216  41.142  1.00 30.79           H
ATOM   1927  HB2 ASP A 118       1.485   0.764  42.972  1.00 26.02           H
ATOM   1928  HB3 ASP A 118       0.077   1.529  43.594  1.00 26.02           H
ATOM   1929  N   ARG A 119       2.073   4.021  42.097  1.00 21.91           N
ATOM   1930  CA  ARG A 119       2.510   5.343  42.550  1.00 25.97           C
ATOM   1931  C   ARG A 119       2.556   6.418  41.454  1.00 25.19           C
ATOM   1932  O   ARG A 119       3.071   7.511  41.693  1.00 26.44           O
ATOM   1933  CB  ARG A 119       3.862   5.175  43.233  1.00 20.85           C
ATOM   1934  CG  ARG A 119       3.681   4.410  44.552  1.00 28.47           C
ATOM   1935  CD  ARG A 119       4.966   3.648  44.881  1.00 25.70           C
ATOM   1936  NE  ARG A 119       4.822   2.889  46.127  1.00 32.76           N
ATOM   1937  CZ  ARG A 119       4.038   1.815  46.301  1.00 31.78           C
ATOM   1938  NH1 ARG A 119       3.548   1.118  45.282  1.00 32.32           N
ATOM   1939  NH2 ARG A 119       3.734   1.409  47.531  1.00 37.19           N1+
ATOM   1940  H   ARG A 119       2.767   3.430  41.656  1.00 26.29           H
ATOM   1941  HA  ARG A 119       1.814   5.710  43.305  1.00 31.17           H
ATOM   1942  HB2 ARG A 119       4.572   4.676  42.572  1.00 25.03           H
ATOM   1943  HB3 ARG A 119       4.255   6.160  43.475  1.00 25.03           H
ATOM   1944  HG2 ARG A 119       3.421   5.103  45.352  1.00 34.16           H
ATOM   1945  HG3 ARG A 119       2.880   3.681  44.469  1.00 34.16           H
ATOM   1946  HD2 ARG A 119       5.281   3.004  44.061  1.00 30.84           H
ATOM   1947  HD3 ARG A 119       5.736   4.399  45.046  1.00 30.84           H
ATOM   1948  HE  ARG A 119       5.152   3.363  46.957  1.00 39.31           H
ATOM   1949 HH11 ARG A 119       3.775   1.392  44.335  1.00 38.78           H
ATOM   1950 HH12 ARG A 119       2.964   0.312  45.444  1.00 38.78           H
ATOM   1951 HH21 ARG A 119       4.093   1.913  48.327  1.00 44.63           H
ATOM   1952 HH22 ARG A 119       3.151   0.596  47.661  1.00 44.63           H
ATOM   1953  N   ARG A 120       2.043   6.121  40.253  1.00 24.71           N
ATOM   1954  CA  ARG A 120       2.041   7.022  39.093  1.00 26.22           C
ATOM   1955  C   ARG A 120       3.474   7.393  38.669  1.00 24.72           C
ATOM   1956  O   ARG A 120       3.710   8.498  38.181  1.00 27.30           O
ATOM   1957  CB  ARG A 120       1.196   8.285  39.322  1.00 32.19           C
ATOM   1958  CG  ARG A 120      -0.285   8.002  39.618  1.00 31.87           C
ATOM   1959  CD  ARG A 120      -1.091   9.288  39.356  1.00 39.13           C
ATOM   1960  NE  ARG A 120      -2.531   9.088  39.580  1.00 43.57           N
ATOM   1961  CZ  ARG A 120      -3.192   9.283  40.730  1.00 49.38           C
ATOM   1962  NH1 ARG A 120      -2.592   9.737  41.833  1.00 47.17           N
ATOM   1963  NH2 ARG A 120      -4.497   9.017  40.779  1.00 52.35           N1+
ATOM   1964  H   ARG A 120       1.653   5.198  40.130  1.00 29.65           H
ATOM   1965  HA  ARG A 120       1.603   6.478  38.264  1.00 31.47           H
ATOM   1966  HB2 ARG A 120       1.615   8.870  40.141  1.00 38.63           H
ATOM   1967  HB3 ARG A 120       1.247   8.899  38.421  1.00 38.63           H
ATOM   1968  HG2 ARG A 120      -0.643   7.227  38.941  1.00 38.24           H
ATOM   1969  HG3 ARG A 120      -0.407   7.668  40.650  1.00 38.24           H
ATOM   1970  HD2 ARG A 120      -0.719  10.090  39.994  1.00 46.95           H
ATOM   1971  HD3 ARG A 120      -0.951   9.592  38.317  1.00 46.95           H
ATOM   1972  HE  ARG A 120      -3.052   8.715  38.799  1.00 52.29           H
ATOM   1973 HH11 ARG A 120      -1.604   9.939  41.818  1.00 56.61           H
ATOM   1974 HH12 ARG A 120      -3.122   9.868  42.680  1.00 56.61           H
ATOM   1975 HH21 ARG A 120      -4.973   8.673  39.958  1.00 62.82           H
ATOM   1976 HH22 ARG A 120      -5.011   9.159  41.635  1.00 62.82           H
ATOM   1977  N   VAL A 121       4.406   6.449  38.812  1.00 24.41           N
ATOM   1978  CA  VAL A 121       5.760   6.568  38.274  1.00 21.91           C
ATOM   1979  C   VAL A 121       5.856   5.721  37.000  1.00 20.50           C
ATOM   1980  O   VAL A 121       5.597   4.522  37.023  1.00 20.38           O
ATOM   1981  CB  VAL A 121       6.783   6.197  39.359  1.00 22.16           C
ATOM   1982  CG1 VAL A 121       8.195   6.483  38.839  1.00 19.77           C
ATOM   1983  CG2 VAL A 121       6.566   7.021  40.642  1.00 23.06           C
ATOM   1984  H   VAL A 121       4.151   5.572  39.244  1.00 29.29           H
ATOM   1985  HA  VAL A 121       5.951   7.607  38.003  1.00 26.30           H
ATOM   1986  HB  VAL A 121       6.692   5.138  39.604  1.00 26.59           H
ATOM   1987 HG11 VAL A 121       8.934   6.138  39.556  1.00 23.73           H
ATOM   1988 HG12 VAL A 121       8.360   5.963  37.901  1.00 23.73           H
ATOM   1989 HG13 VAL A 121       8.317   7.554  38.674  1.00 23.73           H
ATOM   1990 HG21 VAL A 121       7.370   6.818  41.349  1.00 27.67           H
ATOM   1991 HG22 VAL A 121       6.555   8.085  40.403  1.00 27.67           H
ATOM   1992 HG23 VAL A 121       5.624   6.758  41.119  1.00 27.67           H
ATOM   1993  N   LEU A 122       6.216   6.357  35.888  1.00 18.64           N
ATOM   1994  CA  LEU A 122       6.425   5.712  34.596  1.00 15.82           C
ATOM   1995  C   LEU A 122       7.917   5.560  34.333  1.00 19.70           C
ATOM   1996  O   LEU A 122       8.748   6.273  34.907  1.00 20.05           O
ATOM   1997  CB  LEU A 122       5.775   6.571  33.501  1.00 22.33           C
ATOM   1998  CG  LEU A 122       4.276   6.863  33.704  1.00 30.85           C
ATOM   1999  CD1 LEU A 122       3.707   7.523  32.442  1.00 28.23           C
ATOM   2000  CD2 LEU A 122       3.449   5.604  34.015  1.00 24.61           C
ATOM   2001  H   LEU A 122       6.424   7.341  35.945  1.00 22.37           H
ATOM   2002  HA  LEU A 122       5.973   4.719  34.576  1.00 18.99           H
ATOM   2003  HB2 LEU A 122       6.306   7.519  33.432  1.00 26.79           H
ATOM   2004  HB3 LEU A 122       5.894   6.048  32.553  1.00 26.79           H
ATOM   2005  HG  LEU A 122       4.176   7.566  34.533  1.00 37.02           H
ATOM   2006 HD11 LEU A 122       2.646   7.735  32.578  1.00 33.88           H
ATOM   2007 HD12 LEU A 122       4.234   8.458  32.244  1.00 33.88           H
ATOM   2008 HD13 LEU A 122       3.825   6.858  31.587  1.00 33.88           H
ATOM   2009 HD21 LEU A 122       2.387   5.852  34.003  1.00 29.53           H
ATOM   2010 HD22 LEU A 122       3.652   4.836  33.271  1.00 29.53           H
ATOM   2011 HD23 LEU A 122       3.696   5.220  35.003  1.00 29.53           H
ATOM   2012  N   HIS A 123       8.266   4.593  33.497  1.00 20.35           N
ATOM   2013  CA  HIS A 123       9.638   4.443  33.024  1.00 19.11           C
ATOM   2014  C   HIS A 123       9.760   5.120  31.655  1.00 19.63           C
ATOM   2015  O   HIS A 123      10.419   6.145  31.558  1.00 24.44           O
ATOM   2016  CB  HIS A 123      10.056   2.974  33.029  1.00 22.20           C
ATOM   2017  CG  HIS A 123      11.545   2.880  32.843  1.00 23.56           C
ATOM   2018  ND1 HIS A 123      12.239   3.439  31.777  1.00 22.39           N
ATOM   2019  CD2 HIS A 123      12.431   2.307  33.699  1.00 22.13           C
ATOM   2020  CE1 HIS A 123      13.534   3.183  32.009  1.00 22.92           C
ATOM   2021  NE2 HIS A 123      13.676   2.500  33.150  1.00 23.19           N
ATOM   2022  H   HIS A 123       7.565   3.966  33.126  1.00 24.42           H
ATOM   2023  HA  HIS A 123      10.321   4.954  33.702  1.00 22.93           H
ATOM   2024  HB2 HIS A 123       9.544   2.429  32.241  1.00 26.63           H
ATOM   2025  HB3 HIS A 123       9.795   2.527  33.983  1.00 26.63           H
ATOM   2026  HD2 HIS A 123      12.205   1.812  34.630  1.00 26.55           H
ATOM   2027  HE1 HIS A 123      14.342   3.440  31.342  1.00 27.50           H
ATOM   2028  HE2 HIS A 123      14.548   2.158  33.527  1.00 27.83           H
ATOM   2029  N   ARG A 124       9.091   4.579  30.627  1.00 21.48           N
ATOM   2030  CA  ARG A 124       9.008   5.047  29.227  1.00 21.46           C
ATOM   2031  C   ARG A 124      10.257   4.701  28.402  1.00 22.08           C
ATOM   2032  O   ARG A 124      10.292   5.015  27.217  1.00 25.71           O
ATOM   2033  CB  ARG A 124       8.667   6.548  29.101  1.00 24.24           C
ATOM   2034  CG  ARG A 124       7.309   6.957  29.691  1.00 28.12           C
ATOM   2035  CD  ARG A 124       7.254   8.462  30.018  1.00 35.79           C
ATOM   2036  NE  ARG A 124       7.464   9.316  28.840  1.00 44.31           N
ATOM   2037  CZ  ARG A 124       8.150  10.474  28.797  1.00 43.71           C
ATOM   2038  NH1 ARG A 124       8.580  11.105  29.889  1.00 38.08           N
ATOM   2039  NH2 ARG A 124       8.422  11.030  27.620  1.00 51.41           N1+
ATOM   2040  H   ARG A 124       8.577   3.732  30.826  1.00 25.78           H
ATOM   2041  HA  ARG A 124       8.192   4.502  28.751  1.00 25.75           H
ATOM   2042  HB2 ARG A 124       9.462   7.163  29.521  1.00 29.09           H
ATOM   2043  HB3 ARG A 124       8.628   6.790  28.040  1.00 29.09           H
ATOM   2044  HG2 ARG A 124       6.501   6.680  29.015  1.00 33.75           H
ATOM   2045  HG3 ARG A 124       7.159   6.423  30.627  1.00 33.75           H
ATOM   2046  HD2 ARG A 124       6.291   8.702  30.468  1.00 42.95           H
ATOM   2047  HD3 ARG A 124       8.047   8.652  30.740  1.00 42.95           H
ATOM   2048  HE  ARG A 124       7.163   8.925  27.960  1.00 53.17           H
ATOM   2049 HH11 ARG A 124       8.389  10.712  30.801  1.00 45.70           H
ATOM   2050 HH12 ARG A 124       9.106  11.961  29.807  1.00 45.70           H
ATOM   2051 HH21 ARG A 124       8.128  10.585  26.765  1.00 61.69           H
ATOM   2052 HH22 ARG A 124       8.959  11.883  27.586  1.00 61.69           H
ATOM   2053  N   ASP A 125      11.277   4.092  29.001  1.00 20.36           N
ATOM   2054  CA  ASP A 125      12.465   3.667  28.285  1.00 20.41           C
ATOM   2055  C   ASP A 125      12.982   2.307  28.780  1.00 21.86           C
ATOM   2056  O   ASP A 125      14.190   2.065  28.810  1.00 19.53           O
ATOM   2057  CB  ASP A 125      13.527   4.769  28.380  1.00 27.28           C
ATOM   2058  CG  ASP A 125      14.668   4.545  27.385  1.00 25.92           C
ATOM   2059  OD1 ASP A 125      14.398   4.071  26.259  1.00 28.39           O
ATOM   2060  OD2 ASP A 125      15.815   4.834  27.774  1.00 36.40           O1-
ATOM   2061  H   ASP A 125      11.234   3.906  29.991  1.00 24.43           H
ATOM   2062  HA  ASP A 125      12.200   3.542  27.242  1.00 24.49           H
ATOM   2063  HB2 ASP A 125      13.052   5.713  28.105  1.00 32.74           H
ATOM   2064  HB3 ASP A 125      13.912   4.876  29.394  1.00 32.74           H
ATOM   2065  N   LEU A 126      12.083   1.370  29.088  1.00 23.44           N
ATOM   2066  CA  LEU A 126      12.474   0.002  29.405  1.00 20.47           C
ATOM   2067  C   LEU A 126      13.215  -0.654  28.244  1.00 24.21           C
ATOM   2068  O   LEU A 126      12.809  -0.596  27.090  1.00 20.37           O
ATOM   2069  CB  LEU A 126      11.247  -0.832  29.784  1.00 18.38           C
ATOM   2070  CG  LEU A 126      10.672  -0.465  31.156  1.00 20.22           C
ATOM   2071  CD1 LEU A 126       9.315  -1.166  31.315  1.00 16.49           C
ATOM   2072  CD2 LEU A 126      11.627  -0.870  32.300  1.00 25.45           C
ATOM   2073  H   LEU A 126      11.099   1.583  29.005  1.00 28.13           H
ATOM   2074  HA  LEU A 126      13.148   0.033  30.260  1.00 24.57           H
ATOM   2075  HB2 LEU A 126      10.484  -0.657  29.033  1.00 22.06           H
ATOM   2076  HB3 LEU A 126      11.496  -1.894  29.777  1.00 22.06           H
ATOM   2077  HG  LEU A 126      10.517   0.611  31.195  1.00 24.27           H
ATOM   2078 HD11 LEU A 126       8.853  -0.865  32.256  1.00 19.78           H
ATOM   2079 HD12 LEU A 126       8.658  -0.872  30.498  1.00 19.78           H
ATOM   2080 HD13 LEU A 126       9.440  -2.249  31.302  1.00 19.78           H
ATOM   2081 HD21 LEU A 126      11.151  -0.683  33.262  1.00 30.54           H
ATOM   2082 HD22 LEU A 126      11.876  -1.927  32.225  1.00 30.54           H
ATOM   2083 HD23 LEU A 126      12.548  -0.293  32.260  1.00 30.54           H
ATOM   2084  N   LYS A 127      14.326  -1.308  28.565  1.00 24.07           N
ATOM   2085  CA  LYS A 127      15.159  -2.007  27.599  1.00 18.98           C
ATOM   2086  C   LYS A 127      16.062  -2.970  28.365  1.00 19.69           C
ATOM   2087  O   LYS A 127      16.240  -2.809  29.585  1.00 17.26           O
ATOM   2088  CB  LYS A 127      15.904  -1.018  26.681  1.00 19.54           C
ATOM   2089  CG  LYS A 127      16.748  -0.034  27.482  1.00 23.10           C
ATOM   2090  CD  LYS A 127      17.242   1.153  26.657  1.00 28.01           C
ATOM   2091  CE  LYS A 127      18.109   2.027  27.575  1.00 30.81           C
ATOM   2092  NZ  LYS A 127      18.144   3.425  27.122  1.00 44.26           N1+
ATOM   2093  H   LYS A 127      14.621  -1.319  29.530  1.00 28.89           H
ATOM   2094  HA  LYS A 127      14.511  -2.608  26.960  1.00 22.78           H
ATOM   2095  HB2 LYS A 127      16.545  -1.572  25.998  1.00 23.45           H
ATOM   2096  HB3 LYS A 127      15.192  -0.459  26.074  1.00 23.45           H
ATOM   2097  HG2 LYS A 127      16.150   0.382  28.284  1.00 27.72           H
ATOM   2098  HG3 LYS A 127      17.591  -0.563  27.926  1.00 27.72           H
ATOM   2099  HD2 LYS A 127      17.834   0.796  25.815  1.00 33.62           H
ATOM   2100  HD3 LYS A 127      16.385   1.719  26.291  1.00 33.62           H
ATOM   2101  HE2 LYS A 127      17.687   1.999  28.582  1.00 36.97           H
ATOM   2102  HE3 LYS A 127      19.122   1.627  27.611  1.00 36.97           H
ATOM   2103  HZ1 LYS A 127      18.767   3.962  27.710  1.00 53.12           H
ATOM   2104  HZ2 LYS A 127      18.432   3.483  26.159  1.00 53.12           H
ATOM   2105  HZ3 LYS A 127      17.216   3.825  27.216  1.00 53.12           H
ATOM   2106  N   PRO A 128      16.668  -3.958  27.695  1.00 21.44           N
ATOM   2107  CA  PRO A 128      17.440  -4.952  28.427  1.00 23.57           C
ATOM   2108  C   PRO A 128      18.624  -4.336  29.219  1.00 20.99           C
ATOM   2109  O   PRO A 128      18.964  -4.864  30.268  1.00 23.58           O
ATOM   2110  CB  PRO A 128      17.901  -5.944  27.353  1.00 24.41           C
ATOM   2111  CG  PRO A 128      16.814  -5.833  26.281  1.00 22.15           C
ATOM   2112  CD  PRO A 128      16.519  -4.337  26.291  1.00 18.81           C
ATOM   2113  HA  PRO A 128      16.758  -5.494  29.083  1.00 28.28           H
ATOM   2114  HB2 PRO A 128      18.822  -5.556  26.921  1.00 29.29           H
ATOM   2115  HB3 PRO A 128      18.062  -6.961  27.711  1.00 29.29           H
ATOM   2116  HG2 PRO A 128      17.196  -6.121  25.302  1.00 26.57           H
ATOM   2117  HG3 PRO A 128      15.949  -6.441  26.554  1.00 26.57           H
ATOM   2118  HD2 PRO A 128      17.247  -3.811  25.674  1.00 22.57           H
ATOM   2119  HD3 PRO A 128      15.502  -4.197  25.926  1.00 22.57           H
ATOM   2120  N   GLN A 129      19.154  -3.174  28.803  1.00 20.07           N
ATOM   2121  CA  GLN A 129      20.287  -2.498  29.435  1.00 27.52           C
ATOM   2122  C   GLN A 129      19.932  -1.899  30.796  1.00 26.13           C
ATOM   2123  O   GLN A 129      20.796  -1.588  31.586  1.00 21.71           O
ATOM   2124  CB  GLN A 129      20.779  -1.280  28.621  1.00 22.66           C
ATOM   2125  CG  GLN A 129      21.550  -1.678  27.376  1.00 33.74           C
ATOM   2126  CD  GLN A 129      20.956  -1.083  26.119  1.00 44.72           C
ATOM   2127  OE1 GLN A 129      20.512  -1.742  25.196  1.00 57.35           O
ATOM   2128  NE2 GLN A 129      20.900   0.315  26.057  1.00 43.87           N
ATOM   2129  H   GLN A 129      18.803  -2.797  27.954  1.00 24.09           H
ATOM   2130  HA  GLN A 129      21.172  -3.206  29.595  1.00 33.02           H
ATOM   2131  HB2 GLN A 129      19.921  -0.625  28.368  1.00 27.19           H
ATOM   2132  HB3 GLN A 129      21.441  -0.654  29.257  1.00 27.19           H
ATOM   2133  HG2 GLN A 129      22.622  -1.384  27.465  1.00 40.49           H
ATOM   2134  HG3 GLN A 129      21.571  -2.787  27.279  1.00 40.49           H
ATOM   2135 HE21 GLN A 129      21.384   0.885  26.739  1.00 52.65           H
ATOM   2136 HE22 GLN A 129      20.656   0.768  25.190  1.00 52.65           H
ATOM   2137  N   ASN A 130      18.629  -1.719  31.090  1.00 19.74           N
ATOM   2138  CA  ASN A 130      18.211  -1.227  32.393  1.00 17.42           C
ATOM   2139  C   ASN A 130      17.458  -2.254  33.234  1.00 15.45           C
ATOM   2140  O   ASN A 130      16.910  -1.927  34.280  1.00 19.01           O
ATOM   2141  CB  ASN A 130      17.542   0.131  32.284  1.00 22.12           C
ATOM   2142  CG  ASN A 130      16.381   0.229  31.405  1.00 22.44           C
ATOM   2143  OD1 ASN A 130      15.598  -0.705  31.346  1.00 25.37           O
ATOM   2144  ND2 ASN A 130      16.120   1.399  30.845  1.00 22.43           N
ATOM   2145  H   ASN A 130      17.920  -2.041  30.448  1.00 23.69           H
ATOM   2146  HA  ASN A 130      19.103  -1.053  33.001  1.00 20.91           H
ATOM   2147  HB2 ASN A 130      17.229   0.409  33.282  1.00 26.54           H
ATOM   2148  HB3 ASN A 130      18.263   0.875  31.934  1.00 26.54           H
ATOM   2149 HD21 ASN A 130      15.271   1.515  30.307  1.00 26.92           H
ATOM   2150 HD22 ASN A 130      16.736   2.184  30.990  1.00 26.92           H
ATOM   2151  N   LEU A 131      17.529  -3.513  32.829  1.00 20.04           N
ATOM   2152  CA  LEU A 131      17.093  -4.643  33.618  1.00 20.51           C
ATOM   2153  C   LEU A 131      18.366  -5.293  34.170  1.00 15.96           C
ATOM   2154  O   LEU A 131      19.029  -6.051  33.490  1.00 19.65           O
ATOM   2155  CB  LEU A 131      16.277  -5.602  32.747  1.00 18.09           C
ATOM   2156  CG  LEU A 131      15.013  -4.965  32.120  1.00 19.13           C
ATOM   2157  CD1 LEU A 131      14.115  -6.089  31.605  1.00 21.82           C
ATOM   2158  CD2 LEU A 131      14.244  -4.070  33.082  1.00 20.24           C
ATOM   2159  H   LEU A 131      18.026  -3.718  31.972  1.00 24.05           H
ATOM   2160  HA  LEU A 131      16.478  -4.319  34.456  1.00 24.61           H
ATOM   2161  HB2 LEU A 131      16.890  -6.006  31.944  1.00 21.71           H
ATOM   2162  HB3 LEU A 131      15.983  -6.430  33.387  1.00 21.71           H
ATOM   2163  HG  LEU A 131      15.320  -4.370  31.268  1.00 22.96           H
ATOM   2164 HD11 LEU A 131      13.249  -5.656  31.100  1.00 26.18           H
ATOM   2165 HD12 LEU A 131      14.652  -6.709  30.889  1.00 26.18           H
ATOM   2166 HD13 LEU A 131      13.768  -6.707  32.434  1.00 26.18           H
ATOM   2167 HD21 LEU A 131      13.264  -3.829  32.669  1.00 24.29           H
ATOM   2168 HD22 LEU A 131      14.122  -4.578  34.036  1.00 24.29           H
ATOM   2169 HD23 LEU A 131      14.779  -3.134  33.234  1.00 24.29           H
ATOM   2170  N   LEU A 132      18.688  -4.940  35.397  1.00 23.19           N
ATOM   2171  CA  LEU A 132      19.919  -5.333  36.058  1.00 26.73           C
ATOM   2172  C   LEU A 132      19.630  -6.627  36.833  1.00 25.45           C
ATOM   2173  O   LEU A 132      18.544  -6.865  37.296  1.00 23.25           O
ATOM   2174  CB  LEU A 132      20.449  -4.230  36.996  1.00 20.51           C
ATOM   2175  CG  LEU A 132      20.590  -2.882  36.264  1.00 19.42           C
ATOM   2176  CD1 LEU A 132      21.180  -1.835  37.224  1.00 21.69           C
ATOM   2177  CD2 LEU A 132      21.451  -2.957  35.009  1.00 23.12           C
ATOM   2178  H   LEU A 132      18.026  -4.412  35.914  1.00 27.83           H
ATOM   2179  HA  LEU A 132      20.720  -5.542  35.292  1.00 32.08           H
ATOM   2180  HB2 LEU A 132      19.778  -4.099  37.867  1.00 24.62           H
ATOM   2181  HB3 LEU A 132      21.421  -4.543  37.424  1.00 24.62           H
ATOM   2182  HG  LEU A 132      19.565  -2.542  35.957  1.00 23.31           H
ATOM   2183 HD11 LEU A 132      21.281  -0.861  36.732  1.00 26.03           H
ATOM   2184 HD12 LEU A 132      20.557  -1.713  38.117  1.00 26.03           H
ATOM   2185 HD13 LEU A 132      22.179  -2.131  37.565  1.00 26.03           H
ATOM   2186 HD21 LEU A 132      21.508  -1.980  34.514  1.00 27.74           H
ATOM   2187 HD22 LEU A 132      22.478  -3.273  35.234  1.00 27.74           H
ATOM   2188 HD23 LEU A 132      21.046  -3.664  34.274  1.00 27.74           H
ATOM   2189  N   ILE A 133      20.641  -7.500  36.856  1.00 20.68           N
ATOM   2190  CA  ILE A 133      20.573  -8.874  37.357  1.00 23.49           C
ATOM   2191  C   ILE A 133      21.769  -9.143  38.285  1.00 31.62           C
ATOM   2192  O   ILE A 133      22.911  -8.867  37.917  1.00 32.87           O
ATOM   2193  CB  ILE A 133      20.507  -9.892  36.210  1.00 23.94           C
ATOM   2194  CG1 ILE A 133      19.320  -9.699  35.243  1.00 34.71           C
ATOM   2195  CG2 ILE A 133      20.406 -11.328  36.757  1.00 34.30           C
ATOM   2196  CD1 ILE A 133      19.776 -10.182  33.869  1.00 36.52           C
ATOM   2197  H   ILE A 133      21.516  -7.217  36.449  1.00 24.81           H
ATOM   2198  HA  ILE A 133      19.660  -8.985  37.929  1.00 28.18           H
ATOM   2199  HB  ILE A 133      21.444  -9.802  35.660  1.00 28.73           H
ATOM   2200 HG12 ILE A 133      18.436 -10.248  35.573  1.00 41.65           H
ATOM   2201 HG13 ILE A 133      19.049  -8.650  35.143  1.00 41.65           H
ATOM   2202 HG21 ILE A 133      20.193 -12.040  35.961  1.00 41.16           H
ATOM   2203 HG22 ILE A 133      21.360 -11.610  37.192  1.00 41.16           H
ATOM   2204 HG23 ILE A 133      19.619 -11.398  37.508  1.00 41.16           H
ATOM   2205 HD11 ILE A 133      18.950 -10.087  33.167  1.00 43.82           H
ATOM   2206 HD12 ILE A 133      20.618  -9.572  33.537  1.00 43.82           H
ATOM   2207 HD13 ILE A 133      20.083 -11.228  33.905  1.00 43.82           H
ATOM   2208  N   ASN A 134      21.503  -9.687  39.477  1.00 33.12           N
ATOM   2209  CA  ASN A 134      22.543 -10.152  40.392  1.00 28.99           C
ATOM   2210  C   ASN A 134      22.803 -11.661  40.250  1.00 35.46           C
ATOM   2211  O   ASN A 134      22.180 -12.333  39.429  1.00 35.69           O
ATOM   2212  CB  ASN A 134      22.255  -9.684  41.825  1.00 25.45           C
ATOM   2213  CG  ASN A 134      21.098 -10.375  42.546  1.00 37.24           C
ATOM   2214  OD1 ASN A 134      20.668 -11.468  42.193  1.00 37.31           O
ATOM   2215  ND2 ASN A 134      20.648  -9.775  43.643  1.00 31.28           N
ATOM   2216  H   ASN A 134      20.544  -9.890  39.722  1.00 39.74           H
ATOM   2217  HA  ASN A 134      23.463  -9.650  40.125  1.00 34.79           H
ATOM   2218  HB2 ASN A 134      23.149  -9.877  42.416  1.00 30.54           H
ATOM   2219  HB3 ASN A 134      22.096  -8.605  41.834  1.00 30.54           H
ATOM   2220 HD21 ASN A 134      19.919 -10.216  44.192  1.00 37.53           H
ATOM   2221 HD22 ASN A 134      21.055  -8.904  43.943  1.00 37.53           H
ATOM   2222  N   ARG A 135      23.734 -12.218  41.039  1.00 39.63           N
ATOM   2223  CA  ARG A 135      24.180 -13.610  40.877  1.00 39.16           C
ATOM   2224  C   ARG A 135      23.174 -14.615  41.435  1.00 35.03           C
ATOM   2225  O   ARG A 135      23.220 -15.786  41.076  1.00 37.97           O
ATOM   2226  CB  ARG A 135      25.588 -13.802  41.483  1.00 41.71           C
ATOM   2227  CG  ARG A 135      26.654 -13.025  40.698  1.00 46.62           C
ATOM   2228  CD  ARG A 135      28.084 -13.389  41.128  1.00 62.22           C
ATOM   2229  NE  ARG A 135      28.408 -12.848  42.465  1.00 69.68           N
ATOM   2230  CZ  ARG A 135      29.576 -12.307  42.850  1.00 69.01           C
ATOM   2231  NH1 ARG A 135      30.627 -12.230  42.033  1.00 69.17           N
ATOM   2232  NH2 ARG A 135      29.697 -11.828  44.089  1.00 66.58           N1+
ATOM   2233  H   ARG A 135      24.166 -11.658  41.759  1.00 47.56           H
ATOM   2234  HA  ARG A 135      24.250 -13.827  39.809  1.00 46.99           H
ATOM   2235  HB2 ARG A 135      25.577 -13.479  42.525  1.00 50.06           H
ATOM   2236  HB3 ARG A 135      25.842 -14.861  41.450  1.00 50.06           H
ATOM   2237  HG2 ARG A 135      26.553 -13.260  39.637  1.00 55.94           H
ATOM   2238  HG3 ARG A 135      26.492 -11.955  40.826  1.00 55.94           H
ATOM   2239  HD2 ARG A 135      28.193 -14.474  41.147  1.00 74.66           H
ATOM   2240  HD3 ARG A 135      28.771 -12.988  40.382  1.00 74.66           H
ATOM   2241  HE  ARG A 135      27.660 -12.878  43.144  1.00 83.62           H
ATOM   2242 HH11 ARG A 135      30.551 -12.587  41.092  1.00 83.01           H
ATOM   2243 HH12 ARG A 135      31.489 -11.819  42.354  1.00 83.01           H
ATOM   2244 HH21 ARG A 135      28.913 -11.872  44.723  1.00 79.89           H
ATOM   2245 HH22 ARG A 135      30.566 -11.416  44.392  1.00 79.89           H
ATOM   2246  N   GLU A 136      22.284 -14.157  42.312  1.00 35.20           N
ATOM   2247  CA  GLU A 136      21.190 -14.928  42.881  1.00 37.50           C
ATOM   2248  C   GLU A 136      19.964 -15.020  41.932  1.00 39.68           C
ATOM   2249  O   GLU A 136      18.952 -15.631  42.286  1.00 38.15           O
ATOM   2250  CB  GLU A 136      20.831 -14.321  44.252  1.00 40.50           C
ATOM   2251  CG  GLU A 136      21.966 -14.416  45.291  1.00 46.22           C
ATOM   2252  CD  GLU A 136      23.124 -13.411  45.170  1.00 53.68           C
ATOM   2253  OE1 GLU A 136      22.966 -12.369  44.488  1.00 50.30           O
ATOM   2254  OE2 GLU A 136      24.181 -13.713  45.775  1.00 58.85           O1-
ATOM   2255  H   GLU A 136      22.368 -13.198  42.625  1.00 42.24           H
ATOM   2256  HA  GLU A 136      21.540 -15.945  43.063  1.00 45.00           H
ATOM   2257  HB2 GLU A 136      20.522 -13.283  44.132  1.00 48.60           H
ATOM   2258  HB3 GLU A 136      19.973 -14.862  44.653  1.00 48.60           H
ATOM   2259  HG2 GLU A 136      21.517 -14.245  46.271  1.00 55.46           H
ATOM   2260  HG3 GLU A 136      22.364 -15.430  45.343  1.00 55.46           H
ATOM   2261  N   GLY A 137      20.034 -14.414  40.739  1.00 35.86           N
ATOM   2262  CA  GLY A 137      18.946 -14.409  39.760  1.00 34.89           C
ATOM   2263  C   GLY A 137      17.859 -13.359  40.047  1.00 30.76           C
ATOM   2264  O   GLY A 137      16.780 -13.447  39.462  1.00 28.17           O
ATOM   2265  H   GLY A 137      20.881 -13.919  40.495  1.00 43.03           H
ATOM   2266  HA2 GLY A 137      19.366 -14.210  38.775  1.00 41.87           H
ATOM   2267  HA3 GLY A 137      18.478 -15.393  39.758  1.00 41.87           H
ATOM   2268  N   GLU A 138      18.108 -12.358  40.907  1.00 32.33           N
ATOM   2269  CA  GLU A 138      17.154 -11.267  41.103  1.00 29.08           C
ATOM   2270  C   GLU A 138      17.322 -10.226  39.996  1.00 29.29           C
ATOM   2271  O   GLU A 138      18.447  -9.812  39.709  1.00 28.14           O
ATOM   2272  CB  GLU A 138      17.340 -10.527  42.431  1.00 34.68           C
ATOM   2273  CG  GLU A 138      16.806 -11.207  43.684  1.00 42.46           C
ATOM   2274  CD  GLU A 138      16.971 -10.231  44.861  1.00 52.04           C
ATOM   2275  OE1 GLU A 138      15.974  -9.538  45.198  1.00 48.30           O
ATOM   2276  OE2 GLU A 138      18.110 -10.166  45.374  1.00 42.56           O1-
ATOM   2277  H   GLU A 138      19.018 -12.281  41.341  1.00 38.79           H
ATOM   2278  HA  GLU A 138      16.151 -11.678  41.093  1.00 34.90           H
ATOM   2279  HB2 GLU A 138      18.393 -10.329  42.571  1.00 41.61           H
ATOM   2280  HB3 GLU A 138      16.846  -9.556  42.358  1.00 41.61           H
ATOM   2281  HG2 GLU A 138      15.750 -11.434  43.530  1.00 50.95           H
ATOM   2282  HG3 GLU A 138      17.400 -12.106  43.853  1.00 50.95           H
ATOM   2283  N   LEU A 139      16.202  -9.775  39.433  1.00 25.02           N
ATOM   2284  CA  LEU A 139      16.138  -8.712  38.441  1.00 22.46           C
ATOM   2285  C   LEU A 139      15.692  -7.448  39.158  1.00 22.81           C
ATOM   2286  O   LEU A 139      14.699  -7.445  39.874  1.00 23.65           O
ATOM   2287  CB  LEU A 139      15.192  -9.133  37.291  1.00 22.74           C
ATOM   2288  CG  LEU A 139      15.043  -8.098  36.151  1.00 19.09           C
ATOM   2289  CD1 LEU A 139      14.738  -8.828  34.835  1.00 17.38           C
ATOM   2290  CD2 LEU A 139      13.940  -7.055  36.394  1.00 24.58           C
ATOM   2291  H   LEU A 139      15.326 -10.163  39.750  1.00 30.02           H
ATOM   2292  HA  LEU A 139      17.123  -8.565  38.014  1.00 26.96           H
ATOM   2293  HB2 LEU A 139      15.616 -10.048  36.874  1.00 27.29           H
ATOM   2294  HB3 LEU A 139      14.208  -9.377  37.689  1.00 27.29           H
ATOM   2295  HG  LEU A 139      15.982  -7.554  36.039  1.00 22.91           H
ATOM   2296 HD11 LEU A 139      14.727  -8.125  34.008  1.00 20.86           H
ATOM   2297 HD12 LEU A 139      15.504  -9.577  34.632  1.00 20.86           H
ATOM   2298 HD13 LEU A 139      13.766  -9.316  34.900  1.00 20.86           H
ATOM   2299 HD21 LEU A 139      13.874  -6.386  35.535  1.00 29.50           H
ATOM   2300 HD22 LEU A 139      12.980  -7.557  36.519  1.00 29.50           H
ATOM   2301 HD23 LEU A 139      14.148  -6.459  37.278  1.00 29.50           H
ATOM   2302  N   LYS A 140      16.384  -6.344  38.931  1.00 21.56           N
ATOM   2303  CA  LYS A 140      15.971  -5.027  39.397  1.00 27.20           C
ATOM   2304  C   LYS A 140      16.022  -4.022  38.246  1.00 25.02           C
ATOM   2305  O   LYS A 140      17.004  -3.936  37.509  1.00 19.96           O
ATOM   2306  CB  LYS A 140      16.895  -4.572  40.534  1.00 25.07           C
ATOM   2307  CG  LYS A 140      16.962  -5.610  41.664  1.00 28.11           C
ATOM   2308  CD  LYS A 140      17.341  -4.924  42.969  1.00 32.16           C
ATOM   2309  CE  LYS A 140      17.819  -5.984  43.952  1.00 30.85           C
ATOM   2310  NZ  LYS A 140      17.966  -5.408  45.295  1.00 34.45           N1+
ATOM   2311  H   LYS A 140      17.216  -6.404  38.366  1.00 25.87           H
ATOM   2312  HA  LYS A 140      14.957  -5.081  39.784  1.00 32.64           H
ATOM   2313  HB2 LYS A 140      17.903  -4.435  40.136  1.00 30.09           H
ATOM   2314  HB3 LYS A 140      16.538  -3.616  40.919  1.00 30.09           H
ATOM   2315  HG2 LYS A 140      15.969  -6.032  41.812  1.00 33.73           H
ATOM   2316  HG3 LYS A 140      17.643  -6.425  41.418  1.00 33.73           H
ATOM   2317  HD2 LYS A 140      18.129  -4.188  42.801  1.00 38.59           H
ATOM   2318  HD3 LYS A 140      16.460  -4.421  43.365  1.00 38.59           H
ATOM   2319  HE2 LYS A 140      17.123  -6.824  43.976  1.00 37.03           H
ATOM   2320  HE3 LYS A 140      18.794  -6.337  43.611  1.00 37.03           H
ATOM   2321  HZ1 LYS A 140      18.169  -6.138  45.961  1.00 41.34           H
ATOM   2322  HZ2 LYS A 140      18.727  -4.738  45.287  1.00 41.34           H
ATOM   2323  HZ3 LYS A 140      17.111  -4.932  45.547  1.00 41.34           H
ATOM   2324  N   ILE A 141      14.966  -3.220  38.140  1.00 25.23           N
ATOM   2325  CA  ILE A 141      14.812  -2.205  37.117  1.00 19.92           C
ATOM   2326  C   ILE A 141      15.540  -0.938  37.541  1.00 22.03           C
ATOM   2327  O   ILE A 141      15.330  -0.400  38.626  1.00 18.93           O
ATOM   2328  CB  ILE A 141      13.304  -1.917  36.843  1.00 16.27           C
ATOM   2329  CG1 ILE A 141      12.514  -3.213  36.573  1.00 14.13           C
ATOM   2330  CG2 ILE A 141      13.168  -0.933  35.663  1.00 15.10           C
ATOM   2331  CD1 ILE A 141      11.000  -2.961  36.679  1.00 21.71           C
ATOM   2332  H   ILE A 141      14.194  -3.356  38.776  1.00 30.27           H
ATOM   2333  HA  ILE A 141      15.250  -2.582  36.191  1.00 23.91           H
ATOM   2334  HB  ILE A 141      12.895  -1.428  37.730  1.00 19.52           H
ATOM   2335 HG12 ILE A 141      12.755  -3.583  35.579  1.00 16.95           H
ATOM   2336 HG13 ILE A 141      12.754  -3.990  37.294  1.00 16.95           H
ATOM   2337 HG21 ILE A 141      12.127  -0.809  35.387  1.00 18.12           H
ATOM   2338 HG22 ILE A 141      13.554   0.048  35.929  1.00 18.12           H
ATOM   2339 HG23 ILE A 141      13.711  -1.308  34.796  1.00 18.12           H
ATOM   2340 HD11 ILE A 141      10.489  -3.915  36.770  1.00 26.05           H
ATOM   2341 HD12 ILE A 141      10.773  -2.364  37.560  1.00 26.05           H
ATOM   2342 HD13 ILE A 141      10.648  -2.448  35.786  1.00 26.05           H
ATOM   2343  N   ALA A 142      16.348  -0.424  36.625  1.00 19.23           N
ATOM   2344  CA  ALA A 142      17.027   0.851  36.745  1.00 19.41           C
ATOM   2345  C   ALA A 142      16.323   1.906  35.866  1.00 19.86           C
ATOM   2346  O   ALA A 142      15.730   1.613  34.860  1.00 21.68           O
ATOM   2347  CB  ALA A 142      18.481   0.757  36.236  1.00 20.75           C
ATOM   2348  H   ALA A 142      16.386  -0.897  35.751  1.00 23.07           H
ATOM   2349  HA  ALA A 142      17.047   1.212  37.812  1.00 23.29           H
ATOM   2350  HB1 ALA A 142      19.011   1.697  36.395  1.00 24.90           H
ATOM   2351  HB2 ALA A 142      19.014  -0.041  36.774  1.00 24.90           H
ATOM   2352  HB3 ALA A 142      18.530   0.491  35.177  1.00 24.90           H
ATOM   2353  N   ASP A 143      16.430   3.153  36.339  1.00 20.97           N
ATOM   2354  CA  ASP A 143      16.013   4.403  35.724  1.00 25.86           C
ATOM   2355  C   ASP A 143      14.500   4.675  35.763  1.00 27.57           C
ATOM   2356  O   ASP A 143      14.073   5.617  35.110  1.00 21.58           O
ATOM   2357  CB  ASP A 143      16.627   4.574  34.315  1.00 21.06           C
ATOM   2358  CG  ASP A 143      18.152   4.678  34.311  1.00 35.41           C
ATOM   2359  OD1 ASP A 143      18.744   4.992  35.366  1.00 41.11           O
ATOM   2360  OD2 ASP A 143      18.714   4.482  33.213  1.00 30.16           O1-
ATOM   2361  H   ASP A 143      16.909   3.250  37.221  1.00 25.16           H
ATOM   2362  HA  ASP A 143      16.442   5.188  36.342  1.00 31.03           H
ATOM   2363  HB2 ASP A 143      16.307   3.795  33.623  1.00 25.27           H
ATOM   2364  HB3 ASP A 143      16.265   5.501  33.871  1.00 25.27           H
ATOM   2365  N   PHE A 144      13.694   3.937  36.549  1.00 23.92           N
ATOM   2366  CA  PHE A 144      12.277   4.273  36.758  1.00 29.14           C
ATOM   2367  C   PHE A 144      12.114   5.680  37.335  1.00 31.57           C
ATOM   2368  O   PHE A 144      12.720   6.010  38.352  1.00 29.20           O
ATOM   2369  CB  PHE A 144      11.568   3.259  37.687  1.00 26.90           C
ATOM   2370  CG  PHE A 144      10.400   2.538  37.061  1.00 20.18           C
ATOM   2371  CD1 PHE A 144      10.452   1.140  36.907  1.00 24.42           C
ATOM   2372  CD2 PHE A 144       9.232   3.232  36.704  1.00 19.47           C
ATOM   2373  CE1 PHE A 144       9.371   0.451  36.344  1.00 22.82           C
ATOM   2374  CE2 PHE A 144       8.137   2.533  36.171  1.00 18.81           C
ATOM   2375  CZ  PHE A 144       8.216   1.149  35.961  1.00 21.60           C
ATOM   2376  H   PHE A 144      14.090   3.177  37.085  1.00 28.70           H
ATOM   2377  HA  PHE A 144      11.787   4.237  35.784  1.00 34.97           H
ATOM   2378  HB2 PHE A 144      12.279   2.515  38.033  1.00 32.28           H
ATOM   2379  HB3 PHE A 144      11.206   3.769  38.580  1.00 32.28           H
ATOM   2380  HD1 PHE A 144      11.327   0.590  37.221  1.00 29.30           H
ATOM   2381  HD2 PHE A 144       9.174   4.299  36.825  1.00 23.37           H
ATOM   2382  HE1 PHE A 144       9.422  -0.616  36.214  1.00 27.39           H
ATOM   2383  HE2 PHE A 144       7.241   3.057  35.882  1.00 22.57           H
ATOM   2384  HZ  PHE A 144       7.382   0.625  35.519  1.00 25.92           H
ATOM   2385  N   GLY A 145      11.295   6.504  36.669  1.00 19.79           N
ATOM   2386  CA  GLY A 145      11.004   7.873  37.064  1.00 23.00           C
ATOM   2387  C   GLY A 145      11.946   8.936  36.497  1.00 24.05           C
ATOM   2388  O   GLY A 145      11.632  10.119  36.619  1.00 22.80           O
ATOM   2389  H   GLY A 145      10.896   6.183  35.798  1.00 23.74           H
ATOM   2390  HA2 GLY A 145       9.995   8.112  36.731  1.00 27.60           H
ATOM   2391  HA3 GLY A 145      11.041   7.940  38.149  1.00 27.60           H
ATOM   2392  N   LEU A 146      13.095   8.558  35.913  1.00 26.90           N
ATOM   2393  CA  LEU A 146      14.059   9.534  35.421  1.00 29.37           C
ATOM   2394  C   LEU A 146      13.612  10.268  34.161  1.00 27.90           C
ATOM   2395  O   LEU A 146      14.042  11.396  33.954  1.00 28.49           O
ATOM   2396  CB  LEU A 146      15.452   8.913  35.228  1.00 25.67           C
ATOM   2397  CG  LEU A 146      16.157   8.538  36.560  1.00 27.33           C
ATOM   2398  CD1 LEU A 146      17.588   8.106  36.223  1.00 29.51           C
ATOM   2399  CD2 LEU A 146      16.233   9.700  37.571  1.00 26.52           C
ATOM   2400  H   LEU A 146      13.313   7.576  35.820  1.00 32.28           H
ATOM   2401  HA  LEU A 146      14.142  10.302  36.185  1.00 35.24           H
ATOM   2402  HB2 LEU A 146      15.371   8.029  34.594  1.00 30.81           H
ATOM   2403  HB3 LEU A 146      16.071   9.636  34.699  1.00 30.81           H
ATOM   2404  HG  LEU A 146      15.632   7.701  37.022  1.00 32.80           H
ATOM   2405 HD11 LEU A 146      18.078   7.704  37.113  1.00 35.41           H
ATOM   2406 HD12 LEU A 146      17.569   7.335  35.454  1.00 35.41           H
ATOM   2407 HD13 LEU A 146      18.157   8.959  35.852  1.00 35.41           H
ATOM   2408 HD21 LEU A 146      16.881   9.431  38.408  1.00 31.83           H
ATOM   2409 HD22 LEU A 146      16.619  10.597  37.085  1.00 31.83           H
ATOM   2410 HD23 LEU A 146      15.245   9.911  37.976  1.00 31.83           H
ATOM   2411  N   ALA A 147      12.798   9.650  33.300  1.00 26.09           N
ATOM   2412  CA  ALA A 147      12.278  10.307  32.099  1.00 33.29           C
ATOM   2413  C   ALA A 147      11.395  11.511  32.472  1.00 28.50           C
ATOM   2414  O   ALA A 147      11.309  12.461  31.704  1.00 33.93           O
ATOM   2415  CB  ALA A 147      11.516   9.296  31.225  1.00 32.22           C
ATOM   2416  H   ALA A 147      12.516   8.698  33.485  1.00 31.30           H
ATOM   2417  HA  ALA A 147      13.120  10.675  31.510  1.00 39.94           H
ATOM   2418  HB1 ALA A 147      11.179   9.782  30.310  1.00 38.67           H
ATOM   2419  HB2 ALA A 147      12.176   8.471  30.955  1.00 38.67           H
ATOM   2420  HB3 ALA A 147      10.650   8.908  31.763  1.00 38.67           H
ATOM   2421  N   ARG A 148      10.732  11.503  33.639  1.00 31.13           N
ATOM   2422  CA  ARG A 148       9.989  12.672  34.105  1.00 36.46           C
ATOM   2423  C   ARG A 148      10.936  13.831  34.465  1.00 31.06           C
ATOM   2424  O   ARG A 148      10.567  14.981  34.268  1.00 37.05           O
ATOM   2425  CB  ARG A 148       9.055  12.288  35.253  1.00 35.79           C
ATOM   2426  CG  ARG A 148       7.926  13.306  35.414  1.00 41.75           C
ATOM   2427  CD  ARG A 148       7.239  13.146  36.774  1.00 44.31           C
ATOM   2428  NE  ARG A 148       6.321  14.265  37.010  1.00 50.58           N
ATOM   2429  CZ  ARG A 148       6.005  14.713  38.227  1.00 57.88           C
ATOM   2430  NH1 ARG A 148       6.091  13.932  39.301  1.00 58.83           N
ATOM   2431  NH2 ARG A 148       5.606  15.973  38.374  1.00 58.68           N1+
ATOM   2432  H   ARG A 148      10.804  10.699  34.249  1.00 37.36           H
ATOM   2433  HA  ARG A 148       9.362  12.999  33.275  1.00 43.75           H
ATOM   2434  HB2 ARG A 148       8.583  11.337  35.013  1.00 42.95           H
ATOM   2435  HB3 ARG A 148       9.621  12.170  36.179  1.00 42.95           H
ATOM   2436  HG2 ARG A 148       8.338  14.314  35.371  1.00 50.10           H
ATOM   2437  HG3 ARG A 148       7.207  13.185  34.603  1.00 50.10           H
ATOM   2438  HD2 ARG A 148       6.655  12.225  36.731  1.00 53.17           H
ATOM   2439  HD3 ARG A 148       7.971  13.069  37.580  1.00 53.17           H
ATOM   2440  HE  ARG A 148       6.218  14.915  36.246  1.00 60.69           H
ATOM   2441 HH11 ARG A 148       6.422  12.985  39.215  1.00 70.60           H
ATOM   2442 HH12 ARG A 148       5.896  14.310  40.216  1.00 70.60           H
ATOM   2443 HH21 ARG A 148       5.541  16.584  37.576  1.00 70.42           H
ATOM   2444 HH22 ARG A 148       5.394  16.320  39.298  1.00 70.42           H
ATOM   2445  N   ALA A 149      12.133  13.546  34.985  1.00 28.28           N
ATOM   2446  CA  ALA A 149      13.145  14.549  35.324  1.00 33.32           C
ATOM   2447  C   ALA A 149      13.919  15.095  34.114  1.00 37.75           C
ATOM   2448  O   ALA A 149      14.187  16.292  34.063  1.00 38.48           O
ATOM   2449  CB  ALA A 149      14.112  13.954  36.349  1.00 37.96           C
ATOM   2450  H   ALA A 149      12.374  12.578  35.133  1.00 33.93           H
ATOM   2451  HA  ALA A 149      12.641  15.388  35.804  1.00 39.99           H
ATOM   2452  HB1 ALA A 149      14.841  14.704  36.649  1.00 45.55           H
ATOM   2453  HB2 ALA A 149      13.557  13.626  37.229  1.00 45.55           H
ATOM   2454  HB3 ALA A 149      14.642  13.103  35.922  1.00 45.55           H
ATOM   2455  N   PHE A 150      14.322  14.216  33.184  1.00 36.38           N
ATOM   2456  CA  PHE A 150      15.308  14.452  32.122  1.00 35.86           C
ATOM   2457  C   PHE A 150      14.757  14.270  30.688  1.00 41.69           C
ATOM   2458  O   PHE A 150      15.489  14.494  29.732  1.00 41.97           O
ATOM   2459  CB  PHE A 150      16.476  13.477  32.321  1.00 35.96           C
ATOM   2460  CG  PHE A 150      17.233  13.560  33.635  1.00 36.20           C
ATOM   2461  CD1 PHE A 150      17.611  12.375  34.291  1.00 35.05           C
ATOM   2462  CD2 PHE A 150      17.598  14.803  34.187  1.00 36.56           C
ATOM   2463  CE1 PHE A 150      18.316  12.434  35.503  1.00 40.94           C
ATOM   2464  CE2 PHE A 150      18.296  14.856  35.405  1.00 38.56           C
ATOM   2465  CZ  PHE A 150      18.657  13.673  36.063  1.00 41.39           C
ATOM   2466  H   PHE A 150      14.040  13.255  33.304  1.00 43.65           H
ATOM   2467  HA  PHE A 150      15.695  15.469  32.195  1.00 43.03           H
ATOM   2468  HB2 PHE A 150      16.085  12.467  32.202  1.00 43.16           H
ATOM   2469  HB3 PHE A 150      17.202  13.637  31.523  1.00 43.16           H
ATOM   2470  HD1 PHE A 150      17.368  11.416  33.857  1.00 42.07           H
ATOM   2471  HD2 PHE A 150      17.348  15.720  33.676  1.00 43.87           H
ATOM   2472  HE1 PHE A 150      18.613  11.523  35.999  1.00 49.13           H
ATOM   2473  HE2 PHE A 150      18.571  15.811  35.823  1.00 46.27           H
ATOM   2474  HZ  PHE A 150      19.207  13.714  36.991  1.00 49.67           H
ATOM   2475  N   GLY A 151      13.502  13.848  30.511  1.00 37.80           N
ATOM   2476  CA  GLY A 151      12.881  13.675  29.194  1.00 37.87           C
ATOM   2477  C   GLY A 151      12.955  12.228  28.699  1.00 42.07           C
ATOM   2478  O   GLY A 151      13.987  11.556  28.927  1.00 44.71           O
ATOM   2479  H   GLY A 151      12.942  13.640  31.323  1.00 45.35           H
ATOM   2480  HA2 GLY A 151      13.364  14.319  28.459  1.00 45.44           H
ATOM   2481  HA3 GLY A 151      11.834  13.982  29.265  1.00 45.44           H
ATOM   2482  HC  GLY A 151      11.935  11.795  28.116  1.00 50.48           H
ATOM   2483  N   ILE A 161      21.704   6.040  17.406  1.00 62.67           N
ATOM   2484  CA  ILE A 161      22.017   6.758  18.668  1.00 60.65           C
ATOM   2485  C   ILE A 161      20.973   6.432  19.751  1.00 62.60           C
ATOM   2486  O   ILE A 161      21.331   6.078  20.875  1.00 60.73           O
ATOM   2487  CB  ILE A 161      22.128   8.302  18.504  1.00 58.44           C
ATOM   2488  CG1 ILE A 161      22.472   8.865  17.099  1.00 63.15           C
ATOM   2489  CG2 ILE A 161      23.191   8.807  19.498  1.00 60.36           C
ATOM   2490  CD1 ILE A 161      21.628  10.107  16.780  1.00 63.52           C
ATOM   2491  H1  ILE A 161      21.631   5.045  17.577  1.00 75.20           H
ATOM   2492  H2  ILE A 161      22.427   6.205  16.718  1.00 75.20           H
ATOM   2493  HA  ILE A 161      22.980   6.397  19.032  1.00 72.78           H
ATOM   2494  HB  ILE A 161      21.175   8.736  18.810  1.00 70.13           H
ATOM   2495 HG12 ILE A 161      22.265   8.146  16.310  1.00 75.78           H
ATOM   2496 HG13 ILE A 161      23.531   9.118  17.034  1.00 75.78           H
ATOM   2497 HG21 ILE A 161      22.903   8.547  20.517  1.00 72.43           H
ATOM   2498 HG22 ILE A 161      24.159   8.353  19.278  1.00 72.43           H
ATOM   2499 HG23 ILE A 161      23.282   9.892  19.431  1.00 72.43           H
ATOM   2500 HD11 ILE A 161      20.568   9.847  16.791  1.00 76.23           H
ATOM   2501 HD12 ILE A 161      21.816  10.890  17.515  1.00 76.23           H
ATOM   2502 HD13 ILE A 161      21.887  10.478  15.788  1.00 76.23           H
ATOM   2503  N   VAL A 162      19.691   6.563  19.375  1.00 57.24           N
ATOM   2504  CA  VAL A 162      18.498   6.343  20.200  1.00 45.75           C
ATOM   2505  C   VAL A 162      17.917   4.982  19.840  1.00 35.59           C
ATOM   2506  O   VAL A 162      17.612   4.728  18.674  1.00 48.12           O
ATOM   2507  CB  VAL A 162      17.509   7.522  19.984  1.00 50.26           C
ATOM   2508  CG1 VAL A 162      16.028   7.184  20.189  1.00 46.16           C
ATOM   2509  CG2 VAL A 162      17.848   8.687  20.919  1.00 55.02           C
ATOM   2510  H   VAL A 162      19.520   6.818  18.413  1.00 68.69           H
ATOM   2511  HA  VAL A 162      18.776   6.321  21.251  1.00 54.90           H
ATOM   2512  HB  VAL A 162      17.610   7.878  18.958  1.00 60.31           H
ATOM   2513 HG11 VAL A 162      15.417   8.076  20.040  1.00 55.39           H
ATOM   2514 HG12 VAL A 162      15.722   6.441  19.457  1.00 55.39           H
ATOM   2515 HG13 VAL A 162      15.869   6.793  21.193  1.00 55.39           H
ATOM   2516 HG21 VAL A 162      17.211   9.544  20.689  1.00 66.02           H
ATOM   2517 HG22 VAL A 162      17.677   8.395  21.956  1.00 66.02           H
ATOM   2518 HG23 VAL A 162      18.890   8.983  20.787  1.00 66.02           H
ATOM   2519  N   THR A 163      17.739   4.108  20.829  1.00 41.38           N
ATOM   2520  CA  THR A 163      17.064   2.836  20.587  1.00 37.27           C
ATOM   2521  C   THR A 163      15.546   3.045  20.625  1.00 26.71           C
ATOM   2522  O   THR A 163      14.972   3.485  21.619  1.00 36.59           O
ATOM   2523  CB  THR A 163      17.568   1.745  21.532  1.00 46.87           C
ATOM   2524  OG1 THR A 163      18.957   1.541  21.319  1.00 55.13           O
ATOM   2525  CG2 THR A 163      16.869   0.416  21.248  1.00 36.95           C
ATOM   2526  H   THR A 163      17.970   4.360  21.777  1.00 49.66           H
ATOM   2527  HA  THR A 163      17.351   2.501  19.586  1.00 44.73           H
ATOM   2528  HB  THR A 163      17.390   2.040  22.568  1.00 56.25           H
ATOM   2529  HG1 THR A 163      19.232   0.779  21.833  1.00 66.16           H
ATOM   2530 HG21 THR A 163      17.293  -0.364  21.883  1.00 44.35           H
ATOM   2531 HG22 THR A 163      15.803   0.488  21.457  1.00 44.35           H
ATOM   2532 HG23 THR A 163      17.030   0.130  20.206  1.00 44.35           H
ATOM   2533  N   LEU A 164      14.915   2.727  19.503  1.00 22.46           N
ATOM   2534  CA  LEU A 164      13.480   2.808  19.264  1.00 26.45           C
ATOM   2535  C   LEU A 164      12.785   1.458  19.462  1.00 17.99           C
ATOM   2536  O   LEU A 164      11.566   1.387  19.378  1.00 20.19           O
ATOM   2537  CB  LEU A 164      13.287   3.332  17.842  1.00 28.09           C
ATOM   2538  CG  LEU A 164      13.848   4.755  17.622  1.00 32.28           C
ATOM   2539  CD1 LEU A 164      13.589   5.147  16.167  1.00 32.19           C
ATOM   2540  CD2 LEU A 164      13.206   5.802  18.550  1.00 27.96           C
ATOM   2541  H   LEU A 164      15.469   2.388  18.731  1.00 26.95           H
ATOM   2542  HA  LEU A 164      13.032   3.511  19.958  1.00 31.74           H
ATOM   2543  HB2 LEU A 164      13.773   2.645  17.147  1.00 33.71           H
ATOM   2544  HB3 LEU A 164      12.220   3.342  17.613  1.00 33.71           H
ATOM   2545  HG  LEU A 164      14.925   4.749  17.785  1.00 38.73           H
ATOM   2546 HD11 LEU A 164      13.985   6.144  15.971  1.00 38.63           H
ATOM   2547 HD12 LEU A 164      14.081   4.435  15.503  1.00 38.63           H
ATOM   2548 HD13 LEU A 164      12.517   5.143  15.974  1.00 38.63           H
ATOM   2549 HD21 LEU A 164      13.574   6.796  18.294  1.00 33.55           H
ATOM   2550 HD22 LEU A 164      12.121   5.782  18.438  1.00 33.55           H
ATOM   2551 HD23 LEU A 164      13.461   5.602  19.590  1.00 33.55           H
ATOM   2552  N   TRP A 165      13.551   0.376  19.668  1.00 18.69           N
ATOM   2553  CA  TRP A 165      13.083  -0.994  19.528  1.00 19.14           C
ATOM   2554  C   TRP A 165      11.941  -1.370  20.481  1.00 18.00           C
ATOM   2555  O   TRP A 165      11.230  -2.326  20.204  1.00 16.67           O
ATOM   2556  CB  TRP A 165      14.238  -1.967  19.721  1.00 16.96           C
ATOM   2557  CG  TRP A 165      15.398  -1.863  18.775  1.00 20.13           C
ATOM   2558  CD1 TRP A 165      15.524  -1.053  17.693  1.00 20.21           C
ATOM   2559  CD2 TRP A 165      16.607  -2.661  18.815  1.00 17.33           C
ATOM   2560  NE1 TRP A 165      16.753  -1.267  17.101  1.00 23.51           N
ATOM   2561  CE2 TRP A 165      17.455  -2.266  17.735  1.00 23.64           C
ATOM   2562  CE3 TRP A 165      17.055  -3.697  19.658  1.00 21.16           C
ATOM   2563  CZ2 TRP A 165      18.688  -2.883  17.492  1.00 22.36           C
ATOM   2564  CZ3 TRP A 165      18.311  -4.296  19.445  1.00 23.06           C
ATOM   2565  CH2 TRP A 165      19.097  -3.924  18.341  1.00 25.65           C
ATOM   2566  H   TRP A 165      14.546   0.504  19.763  1.00 22.42           H
ATOM   2567  HA  TRP A 165      12.730  -1.123  18.510  1.00 22.97           H
ATOM   2568  HB2 TRP A 165      14.623  -1.845  20.731  1.00 20.35           H
ATOM   2569  HB3 TRP A 165      13.867  -2.989  19.661  1.00 20.35           H
ATOM   2570  HD1 TRP A 165      14.782  -0.353  17.333  1.00 24.25           H
ATOM   2571  HE1 TRP A 165      17.054  -0.757  16.280  1.00 28.21           H
ATOM   2572  HE3 TRP A 165      16.439  -4.019  20.484  1.00 25.40           H
ATOM   2573  HZ2 TRP A 165      19.291  -2.579  16.651  1.00 26.83           H
ATOM   2574  HZ3 TRP A 165      18.651  -5.067  20.121  1.00 27.67           H
ATOM   2575  HH2 TRP A 165      20.042  -4.419  18.173  1.00 30.78           H
ATOM   2576  N   TYR A 166      11.829  -0.686  21.620  1.00 20.43           N
ATOM   2577  CA  TYR A 166      10.873  -0.995  22.686  1.00 22.58           C
ATOM   2578  C   TYR A 166       9.738   0.050  22.761  1.00 19.16           C
ATOM   2579  O   TYR A 166       8.955  -0.013  23.700  1.00 16.88           O
ATOM   2580  CB  TYR A 166      11.626  -1.174  24.023  1.00 16.47           C
ATOM   2581  CG  TYR A 166      12.803  -2.139  23.898  1.00 14.96           C
ATOM   2582  CD1 TYR A 166      14.099  -1.653  23.651  1.00 21.75           C
ATOM   2583  CD2 TYR A 166      12.581  -3.522  23.915  1.00 17.70           C
ATOM   2584  CE1 TYR A 166      15.152  -2.546  23.372  1.00 21.80           C
ATOM   2585  CE2 TYR A 166      13.621  -4.421  23.636  1.00 20.09           C
ATOM   2586  CZ  TYR A 166      14.909  -3.929  23.328  1.00 21.11           C
ATOM   2587  OH  TYR A 166      15.929  -4.762  23.021  1.00 19.26           O
ATOM   2588  H   TYR A 166      12.483   0.063  21.796  1.00 24.52           H
ATOM   2589  HA  TYR A 166      10.410  -1.960  22.472  1.00 27.09           H
ATOM   2590  HB2 TYR A 166      11.983  -0.208  24.354  1.00 19.77           H
ATOM   2591  HB3 TYR A 166      10.944  -1.555  24.784  1.00 19.77           H
ATOM   2592  HD1 TYR A 166      14.285  -0.589  23.636  1.00 26.10           H
ATOM   2593  HD2 TYR A 166      11.598  -3.899  24.136  1.00 21.24           H
ATOM   2594  HE1 TYR A 166      16.149  -2.177  23.175  1.00 26.16           H
ATOM   2595  HE2 TYR A 166      13.439  -5.484  23.663  1.00 24.11           H
ATOM   2596  HH  TYR A 166      15.661  -5.689  22.976  1.00 23.11           H
ATOM   2597  N   ARG A 167       9.644   1.007  21.812  1.00 15.95           N
ATOM   2598  CA  ARG A 167       8.665   2.105  21.833  1.00 19.84           C
ATOM   2599  C   ARG A 167       7.351   1.674  21.194  1.00 18.13           C
ATOM   2600  O   ARG A 167       7.337   1.131  20.091  1.00 20.22           O
ATOM   2601  CB  ARG A 167       9.204   3.353  21.124  1.00 24.25           C
ATOM   2602  CG  ARG A 167      10.453   3.891  21.826  1.00 36.22           C
ATOM   2603  CD  ARG A 167      10.510   5.416  21.859  1.00 40.30           C
ATOM   2604  NE  ARG A 167      11.750   5.833  22.536  1.00 44.42           N
ATOM   2605  CZ  ARG A 167      12.502   6.894  22.224  1.00 56.70           C
ATOM   2606  NH1 ARG A 167      12.142   7.759  21.270  1.00 51.82           N
ATOM   2607  NH2 ARG A 167      13.641   7.090  22.886  1.00 48.60           N1+
ATOM   2608  H   ARG A 167      10.305   0.994  21.047  1.00 19.14           H
ATOM   2609  HA  ARG A 167       8.466   2.387  22.865  1.00 23.81           H
ATOM   2610  HB2 ARG A 167       9.453   3.100  20.093  1.00 29.10           H
ATOM   2611  HB3 ARG A 167       8.432   4.123  21.107  1.00 29.10           H
ATOM   2612  HG2 ARG A 167      10.453   3.555  22.864  1.00 43.46           H
ATOM   2613  HG3 ARG A 167      11.340   3.486  21.342  1.00 43.46           H
ATOM   2614  HD2 ARG A 167      10.480   5.792  20.835  1.00 48.37           H
ATOM   2615  HD3 ARG A 167       9.650   5.802  22.408  1.00 48.37           H
ATOM   2616  HE  ARG A 167      12.076   5.235  23.283  1.00 53.30           H
ATOM   2617 HH11 ARG A 167      11.279   7.621  20.762  1.00 62.18           H
ATOM   2618 HH12 ARG A 167      12.732   8.547  21.055  1.00 62.18           H
ATOM   2619 HH21 ARG A 167      13.936   6.436  23.598  1.00 58.32           H
ATOM   2620 HH22 ARG A 167      14.224   7.884  22.670  1.00 58.32           H
ATOM   2621  N   ALA A 168       6.261   1.930  21.914  1.00 19.43           N
ATOM   2622  CA  ALA A 168       4.928   1.604  21.455  1.00 20.07           C
ATOM   2623  C   ALA A 168       4.583   2.401  20.184  1.00 19.44           C
ATOM   2624  O   ALA A 168       5.015   3.550  20.050  1.00 24.01           O
ATOM   2625  CB  ALA A 168       3.945   1.881  22.599  1.00 17.62           C
ATOM   2626  H   ALA A 168       6.362   2.388  22.807  1.00 23.32           H
ATOM   2627  HA  ALA A 168       4.895   0.536  21.243  1.00 24.09           H
ATOM   2628  HB1 ALA A 168       2.943   1.605  22.274  1.00 21.15           H
ATOM   2629  HB2 ALA A 168       4.207   1.302  23.481  1.00 21.15           H
ATOM   2630  HB3 ALA A 168       3.955   2.937  22.862  1.00 21.15           H
ATOM   2631  N   PRO A 169       3.786   1.829  19.268  1.00 18.49           N
ATOM   2632  CA  PRO A 169       3.443   2.503  18.034  1.00 20.50           C
ATOM   2633  C   PRO A 169       2.762   3.850  18.259  1.00 23.49           C
ATOM   2634  O   PRO A 169       3.041   4.765  17.499  1.00 22.35           O
ATOM   2635  CB  PRO A 169       2.533   1.551  17.258  1.00 22.50           C
ATOM   2636  CG  PRO A 169       2.440   0.266  18.080  1.00 21.07           C
ATOM   2637  CD  PRO A 169       3.284   0.472  19.317  1.00 18.03           C
ATOM   2638  HA  PRO A 169       4.343   2.624  17.436  1.00 24.60           H
ATOM   2639  HB2 PRO A 169       1.536   1.977  17.141  1.00 27.00           H
ATOM   2640  HB3 PRO A 169       2.965   1.341  16.281  1.00 27.00           H
ATOM   2641  HG2 PRO A 169       1.405   0.089  18.372  1.00 25.29           H
ATOM   2642  HG3 PRO A 169       2.813  -0.573  17.503  1.00 25.29           H
ATOM   2643  HD2 PRO A 169       2.674   0.303  20.201  1.00 21.64           H
ATOM   2644  HD3 PRO A 169       4.122  -0.221  19.263  1.00 21.64           H
ATOM   2645  N   ASP A 170       1.946   4.025  19.311  1.00 24.82           N
ATOM   2646  CA  ASP A 170       1.292   5.314  19.520  1.00 24.11           C
ATOM   2647  C   ASP A 170       2.312   6.402  19.871  1.00 23.06           C
ATOM   2648  O   ASP A 170       2.136   7.561  19.497  1.00 24.66           O
ATOM   2649  CB  ASP A 170       0.154   5.284  20.537  1.00 25.19           C
ATOM   2650  CG  ASP A 170       0.576   4.845  21.926  1.00 31.45           C
ATOM   2651  OD1 ASP A 170       1.221   3.785  22.044  1.00 32.26           O
ATOM   2652  OD2 ASP A 170       0.210   5.571  22.866  1.00 38.20           O1-
ATOM   2653  H   ASP A 170       1.779   3.276  19.967  1.00 29.78           H
ATOM   2654  HA  ASP A 170       0.830   5.582  18.571  1.00 28.93           H
ATOM   2655  HB2 ASP A 170      -0.350   6.250  20.569  1.00 30.23           H
ATOM   2656  HB3 ASP A 170      -0.535   4.532  20.180  1.00 30.23           H
ATOM   2657  N   VAL A 171       3.375   6.032  20.592  1.00 23.78           N
ATOM   2658  CA  VAL A 171       4.444   6.940  20.946  1.00 26.97           C
ATOM   2659  C   VAL A 171       5.231   7.314  19.692  1.00 26.90           C
ATOM   2660  O   VAL A 171       5.523   8.489  19.485  1.00 28.53           O
ATOM   2661  CB  VAL A 171       5.327   6.322  22.035  1.00 27.67           C
ATOM   2662  CG1 VAL A 171       6.528   7.203  22.375  1.00 27.10           C
ATOM   2663  CG2 VAL A 171       4.476   6.116  23.304  1.00 29.00           C
ATOM   2664  H   VAL A 171       3.476   5.060  20.855  1.00 28.53           H
ATOM   2665  HA  VAL A 171       3.991   7.846  21.353  1.00 32.37           H
ATOM   2666  HB  VAL A 171       5.707   5.357  21.701  1.00 33.20           H
ATOM   2667 HG11 VAL A 171       7.107   6.749  23.176  1.00 32.52           H
ATOM   2668 HG12 VAL A 171       7.176   7.300  21.505  1.00 32.52           H
ATOM   2669 HG13 VAL A 171       6.188   8.190  22.690  1.00 32.52           H
ATOM   2670 HG21 VAL A 171       5.093   5.685  24.091  1.00 34.80           H
ATOM   2671 HG22 VAL A 171       4.071   7.069  23.645  1.00 34.80           H
ATOM   2672 HG23 VAL A 171       3.650   5.434  23.107  1.00 34.80           H
ATOM   2673  N   LEU A 172       5.538   6.332  18.846  1.00 23.54           N
ATOM   2674  CA  LEU A 172       6.206   6.556  17.572  1.00 23.85           C
ATOM   2675  C   LEU A 172       5.375   7.483  16.657  1.00 32.45           C
ATOM   2676  O   LEU A 172       5.951   8.290  15.932  1.00 30.47           O
ATOM   2677  CB  LEU A 172       6.478   5.196  16.938  1.00 25.50           C
ATOM   2678  CG  LEU A 172       7.521   4.319  17.667  1.00 26.43           C
ATOM   2679  CD1 LEU A 172       7.448   2.899  17.110  1.00 21.93           C
ATOM   2680  CD2 LEU A 172       8.933   4.861  17.480  1.00 25.61           C
ATOM   2681  H   LEU A 172       5.239   5.391  19.058  1.00 28.25           H
ATOM   2682  HA  LEU A 172       7.156   7.048  17.765  1.00 28.62           H
ATOM   2683  HB2 LEU A 172       5.538   4.651  16.922  1.00 30.60           H
ATOM   2684  HB3 LEU A 172       6.799   5.340  15.906  1.00 30.60           H
ATOM   2685  HG  LEU A 172       7.308   4.290  18.736  1.00 31.72           H
ATOM   2686 HD11 LEU A 172       8.163   2.267  17.637  1.00 26.31           H
ATOM   2687 HD12 LEU A 172       6.457   2.483  17.278  1.00 26.31           H
ATOM   2688 HD13 LEU A 172       7.661   2.897  16.041  1.00 26.31           H
ATOM   2689 HD21 LEU A 172       9.652   4.200  17.963  1.00 30.74           H
ATOM   2690 HD22 LEU A 172       9.167   4.929  16.415  1.00 30.74           H
ATOM   2691 HD23 LEU A 172       9.014   5.844  17.937  1.00 30.74           H
ATOM   2692  N   MET A 173       4.033   7.417  16.735  1.00 31.03           N
ATOM   2693  CA  MET A 173       3.114   8.296  16.011  1.00 29.30           C
ATOM   2694  C   MET A 173       2.813   9.644  16.688  1.00 29.46           C
ATOM   2695  O   MET A 173       1.964  10.399  16.222  1.00 35.22           O
ATOM   2696  CB  MET A 173       1.843   7.542  15.619  1.00 23.26           C
ATOM   2697  CG  MET A 173       2.116   6.528  14.514  1.00 26.49           C
ATOM   2698  SD  MET A 173       0.726   5.543  13.950  1.00 29.88           S
ATOM   2699  CE  MET A 173       0.589   4.307  15.256  1.00 30.53           C
ATOM   2700  H   MET A 173       3.622   6.706  17.322  1.00 37.23           H
ATOM   2701  HA  MET A 173       3.611   8.529  15.075  1.00 35.16           H
ATOM   2702  HB2 MET A 173       1.434   7.036  16.494  1.00 27.91           H
ATOM   2703  HB3 MET A 173       1.106   8.242  15.235  1.00 27.91           H
ATOM   2704  HG2 MET A 173       2.504   7.060  13.647  1.00 31.78           H
ATOM   2705  HG3 MET A 173       2.892   5.843  14.855  1.00 31.78           H
ATOM   2706  HE1 MET A 173      -0.246   3.643  15.040  1.00 36.64           H
ATOM   2707  HE2 MET A 173       1.510   3.727  15.308  1.00 36.64           H
ATOM   2708  HE3 MET A 173       0.418   4.796  16.213  1.00 36.64           H
ATOM   2709  N   GLY A 174       3.512   9.981  17.770  1.00 31.04           N
ATOM   2710  CA  GLY A 174       3.511  11.314  18.352  1.00 35.97           C
ATOM   2711  C   GLY A 174       2.589  11.496  19.554  1.00 39.12           C
ATOM   2712  O   GLY A 174       2.366  12.633  19.958  1.00 40.23           O
ATOM   2713  H   GLY A 174       4.169   9.312  18.147  1.00 37.25           H
ATOM   2714  HA2 GLY A 174       4.523  11.535  18.689  1.00 43.17           H
ATOM   2715  HA3 GLY A 174       3.217  12.045  17.599  1.00 43.17           H
ATOM   2716  N   SER A 175       2.096  10.419  20.173  1.00 35.76           N
ATOM   2717  CA  SER A 175       1.350  10.535  21.420  1.00 36.28           C
ATOM   2718  C   SER A 175       2.271  11.007  22.548  1.00 35.46           C
ATOM   2719  O   SER A 175       3.394  10.528  22.683  1.00 41.41           O
ATOM   2720  CB  SER A 175       0.695   9.198  21.758  1.00 40.86           C
ATOM   2721  OG  SER A 175      -0.056   9.370  22.938  1.00 41.08           O
ATOM   2722  H   SER A 175       2.304   9.495  19.817  1.00 42.91           H
ATOM   2723  HA  SER A 175       0.549  11.260  21.274  1.00 43.53           H
ATOM   2724  HB2 SER A 175       0.039   8.892  20.947  1.00 49.03           H
ATOM   2725  HB3 SER A 175       1.458   8.433  21.916  1.00 49.03           H
ATOM   2726  HG  SER A 175      -0.528   8.551  23.112  1.00 49.29           H
ATOM   2727  N   LYS A 176       1.789  11.961  23.352  1.00 43.50           N
ATOM   2728  CA  LYS A 176       2.551  12.603  24.426  1.00 40.62           C
ATOM   2729  C   LYS A 176       1.914  12.453  25.807  1.00 42.46           C
ATOM   2730  O   LYS A 176       2.472  12.962  26.778  1.00 53.29           O
ATOM   2731  CB  LYS A 176       2.783  14.088  24.080  1.00 46.88           C
ATOM   2732  CG  LYS A 176       1.502  14.962  24.090  1.00 54.93           C
ATOM   2733  CD  LYS A 176       1.598  16.193  25.028  1.00 58.88           C
ATOM   2734  CE  LYS A 176       0.867  17.410  24.442  1.00 57.74           C
ATOM   2735  NZ  LYS A 176       0.964  18.590  25.327  1.00 53.15           N1+
ATOM   2736  H   LYS A 176       0.860  12.313  23.165  1.00 52.20           H
ATOM   2737  HA  LYS A 176       3.533  12.133  24.490  1.00 48.75           H
ATOM   2738  HB2 LYS A 176       3.510  14.484  24.789  1.00 56.25           H
ATOM   2739  HB3 LYS A 176       3.239  14.148  23.090  1.00 56.25           H
ATOM   2740  HG2 LYS A 176       1.287  15.281  23.069  1.00 65.91           H
ATOM   2741  HG3 LYS A 176       0.651  14.363  24.416  1.00 65.91           H
ATOM   2742  HD2 LYS A 176       1.144  15.939  25.988  1.00 70.66           H
ATOM   2743  HD3 LYS A 176       2.641  16.461  25.204  1.00 70.66           H
ATOM   2744  HE2 LYS A 176       1.302  17.655  23.472  1.00 69.29           H
ATOM   2745  HE3 LYS A 176      -0.185  17.155  24.295  1.00 69.29           H
ATOM   2746  HZ1 LYS A 176       0.491  19.375  24.899  1.00 63.78           H
ATOM   2747  HZ2 LYS A 176       0.527  18.387  26.215  1.00 63.78           H
ATOM   2748  HZ3 LYS A 176       1.934  18.827  25.478  1.00 63.78           H
ATOM   2749  N   LYS A 177       0.740  11.817  25.904  1.00 42.96           N
ATOM   2750  CA  LYS A 177       0.021  11.673  27.166  1.00 47.77           C
ATOM   2751  C   LYS A 177       0.806  10.798  28.149  1.00 37.57           C
ATOM   2752  O   LYS A 177       1.504   9.857  27.770  1.00 40.72           O
ATOM   2753  CB  LYS A 177      -1.420  11.144  26.943  1.00 43.54           C
ATOM   2754  CG  LYS A 177      -1.530   9.893  26.056  1.00 43.15           C
ATOM   2755  CD  LYS A 177      -2.516   8.815  26.559  1.00 52.48           C
ATOM   2756  CE  LYS A 177      -2.714   7.723  25.484  1.00 53.78           C
ATOM   2757  NZ  LYS A 177      -2.760   6.344  26.023  1.00 40.27           N1+
ATOM   2758  H   LYS A 177       0.347  11.387  25.079  1.00 51.56           H
ATOM   2759  HA  LYS A 177      -0.078  12.661  27.620  1.00 57.32           H
ATOM   2760  HB2 LYS A 177      -1.891  10.961  27.910  1.00 52.25           H
ATOM   2761  HB3 LYS A 177      -1.989  11.937  26.457  1.00 52.25           H
ATOM   2762  HG2 LYS A 177      -1.797  10.202  25.045  1.00 51.78           H
ATOM   2763  HG3 LYS A 177      -0.556   9.415  26.009  1.00 51.78           H
ATOM   2764  HD2 LYS A 177      -2.134   8.379  27.478  1.00 62.97           H
ATOM   2765  HD3 LYS A 177      -3.482   9.273  26.776  1.00 62.97           H
ATOM   2766  HE2 LYS A 177      -3.622   7.921  24.912  1.00 64.54           H
ATOM   2767  HE3 LYS A 177      -1.871   7.780  24.794  1.00 64.54           H
ATOM   2768  HZ1 LYS A 177      -3.165   5.724  25.336  1.00 48.32           H
ATOM   2769  HZ2 LYS A 177      -1.821   6.028  26.225  1.00 48.32           H
ATOM   2770  HZ3 LYS A 177      -3.313   6.309  26.870  1.00 48.32           H
ATOM   2771  N   TYR A 178       0.670  11.140  29.427  1.00 42.98           N
ATOM   2772  CA  TYR A 178       0.949  10.228  30.520  1.00 39.50           C
ATOM   2773  C   TYR A 178       0.181   8.921  30.286  1.00 34.26           C
ATOM   2774  O   TYR A 178      -1.036   8.953  30.089  1.00 42.58           O
ATOM   2775  CB  TYR A 178       0.507  10.917  31.821  1.00 46.48           C
ATOM   2776  CG  TYR A 178       0.429   9.977  33.013  1.00 45.49           C
ATOM   2777  CD1 TYR A 178       1.521   9.879  33.900  1.00 42.59           C
ATOM   2778  CD2 TYR A 178      -0.711   9.163  33.187  1.00 36.81           C
ATOM   2779  CE1 TYR A 178       1.470   8.957  34.960  1.00 39.05           C
ATOM   2780  CE2 TYR A 178      -0.749   8.206  34.209  1.00 42.77           C
ATOM   2781  CZ  TYR A 178       0.347   8.109  35.086  1.00 46.40           C
ATOM   2782  OH  TYR A 178       0.325   7.168  36.049  1.00 43.46           O
ATOM   2783  H   TYR A 178       0.116  11.954  29.647  1.00 51.58           H
ATOM   2784  HA  TYR A 178       2.020  10.023  30.569  1.00 47.40           H
ATOM   2785  HB2 TYR A 178       1.203  11.732  32.036  1.00 55.78           H
ATOM   2786  HB3 TYR A 178      -0.483  11.346  31.670  1.00 55.78           H
ATOM   2787  HD1 TYR A 178       2.400  10.498  33.779  1.00 51.11           H
ATOM   2788  HD2 TYR A 178      -1.558   9.266  32.522  1.00 44.17           H
ATOM   2789  HE1 TYR A 178       2.283   8.868  35.666  1.00 46.86           H
ATOM   2790  HE2 TYR A 178      -1.616   7.569  34.322  1.00 51.32           H
ATOM   2791  HH  TYR A 178       1.206   7.053  36.409  1.00 52.15           H
ATOM   2792  N   SER A 179       0.879   7.779  30.303  1.00 32.12           N
ATOM   2793  CA  SER A 179       0.220   6.493  30.234  1.00 28.99           C
ATOM   2794  C   SER A 179       1.126   5.359  30.680  1.00 23.04           C
ATOM   2795  O   SER A 179       2.220   5.194  30.146  1.00 23.00           O
ATOM   2796  CB  SER A 179      -0.236   6.223  28.799  1.00 29.95           C
ATOM   2797  OG  SER A 179      -0.975   5.035  28.820  1.00 29.34           O
ATOM   2798  H   SER A 179       1.883   7.795  30.404  1.00 38.54           H
ATOM   2799  HA  SER A 179      -0.660   6.526  30.876  1.00 34.78           H
ATOM   2800  HB2 SER A 179      -0.855   7.028  28.424  1.00 35.94           H
ATOM   2801  HB3 SER A 179       0.630   6.101  28.150  1.00 35.94           H
ATOM   2802  HG  SER A 179      -0.702   4.481  28.080  1.00 35.21           H
ATOM   2803  N   THR A 180       0.580   4.500  31.545  1.00 24.27           N
ATOM   2804  CA  THR A 180       1.194   3.247  31.967  1.00 26.55           C
ATOM   2805  C   THR A 180       1.303   2.234  30.828  1.00 24.32           C
ATOM   2806  O   THR A 180       2.087   1.292  30.937  1.00 23.34           O
ATOM   2807  CB  THR A 180       0.369   2.631  33.100  1.00 23.28           C
ATOM   2808  OG1 THR A 180      -0.993   2.512  32.765  1.00 28.34           O
ATOM   2809  CG2 THR A 180       0.464   3.488  34.359  1.00 25.39           C
ATOM   2810  H   THR A 180      -0.351   4.687  31.893  1.00 29.12           H
ATOM   2811  HA  THR A 180       2.189   3.460  32.350  1.00 31.86           H
ATOM   2812  HB  THR A 180       0.762   1.639  33.315  1.00 27.94           H
ATOM   2813  HG1 THR A 180      -1.153   1.618  32.446  1.00 34.01           H
ATOM   2814 HG21 THR A 180      -0.129   3.002  35.133  1.00 30.47           H
ATOM   2815 HG22 THR A 180       1.500   3.553  34.682  1.00 30.47           H
ATOM   2816 HG23 THR A 180       0.052   4.485  34.189  1.00 30.47           H
ATOM   2817  N   THR A 181       0.493   2.371  29.776  1.00 20.43           N
ATOM   2818  CA  THR A 181       0.453   1.408  28.686  1.00 20.30           C
ATOM   2819  C   THR A 181       1.811   1.313  27.965  1.00 16.33           C
ATOM   2820  O   THR A 181       2.098   0.297  27.362  1.00 18.71           O
ATOM   2821  CB  THR A 181      -0.649   1.790  27.672  1.00 19.86           C
ATOM   2822  OG1 THR A 181      -0.336   2.996  27.015  1.00 22.14           O
ATOM   2823  CG2 THR A 181      -2.049   1.920  28.317  1.00 17.51           C
ATOM   2824  H   THR A 181      -0.157   3.143  29.754  1.00 24.52           H
ATOM   2825  HA  THR A 181       0.222   0.430  29.102  1.00 24.37           H
ATOM   2826  HB  THR A 181      -0.709   0.999  26.922  1.00 23.83           H
ATOM   2827  HG1 THR A 181       0.473   2.868  26.510  1.00 26.56           H
ATOM   2828 HG21 THR A 181      -2.779   2.149  27.543  1.00 21.01           H
ATOM   2829 HG22 THR A 181      -2.318   0.990  28.811  1.00 21.01           H
ATOM   2830 HG23 THR A 181      -2.082   2.724  29.048  1.00 21.01           H
ATOM   2831  N   ILE A 182       2.576   2.398  27.940  1.00 16.55           N
ATOM   2832  CA  ILE A 182       3.840   2.491  27.210  1.00 24.27           C
ATOM   2833  C   ILE A 182       4.836   1.445  27.743  1.00 24.83           C
ATOM   2834  O   ILE A 182       5.513   0.766  26.984  1.00 22.54           O
ATOM   2835  CB  ILE A 182       4.367   3.938  27.372  1.00 23.79           C
ATOM   2836  CG1 ILE A 182       3.380   4.912  26.700  1.00 30.36           C
ATOM   2837  CG2 ILE A 182       5.786   4.126  26.848  1.00 29.59           C
ATOM   2838  CD1 ILE A 182       3.704   6.366  27.038  1.00 39.63           C
ATOM   2839  H   ILE A 182       2.272   3.212  28.457  1.00 19.85           H
ATOM   2840  HA  ILE A 182       3.658   2.294  26.153  1.00 29.13           H
ATOM   2841  HB  ILE A 182       4.402   4.190  28.429  1.00 28.54           H
ATOM   2842 HG12 ILE A 182       3.392   4.768  25.620  1.00 36.43           H
ATOM   2843 HG13 ILE A 182       2.366   4.731  27.050  1.00 36.43           H
ATOM   2844 HG21 ILE A 182       6.153   5.124  27.079  1.00 35.51           H
ATOM   2845 HG22 ILE A 182       6.469   3.422  27.323  1.00 35.51           H
ATOM   2846 HG23 ILE A 182       5.800   3.982  25.770  1.00 35.51           H
ATOM   2847 HD11 ILE A 182       2.924   6.990  26.627  1.00 47.56           H
ATOM   2848 HD12 ILE A 182       3.716   6.504  28.120  1.00 47.56           H
ATOM   2849 HD13 ILE A 182       4.662   6.665  26.614  1.00 47.56           H
ATOM   2850  N   ASP A 183       4.908   1.292  29.059  1.00 24.23           N
ATOM   2851  CA  ASP A 183       5.785   0.320  29.668  1.00 22.84           C
ATOM   2852  C   ASP A 183       5.424  -1.105  29.333  1.00 20.57           C
ATOM   2853  O   ASP A 183       6.333  -1.910  29.200  1.00 13.80           O
ATOM   2854  CB  ASP A 183       5.868   0.580  31.171  1.00 18.36           C
ATOM   2855  CG  ASP A 183       6.636   1.850  31.506  1.00 17.40           C
ATOM   2856  OD1 ASP A 183       7.493   2.244  30.683  1.00 19.41           O
ATOM   2857  OD2 ASP A 183       6.340   2.432  32.560  1.00 15.92           O1-
ATOM   2858  H   ASP A 183       4.340   1.864  29.667  1.00 29.08           H
ATOM   2859  HA  ASP A 183       6.773   0.477  29.245  1.00 27.41           H
ATOM   2860  HB2 ASP A 183       4.878   0.618  31.617  1.00 22.04           H
ATOM   2861  HB3 ASP A 183       6.394  -0.252  31.639  1.00 22.04           H
ATOM   2862  N   ILE A 184       4.119  -1.426  29.242  1.00 15.56           N
ATOM   2863  CA  ILE A 184       3.689  -2.801  28.985  1.00 16.71           C
ATOM   2864  C   ILE A 184       4.063  -3.243  27.586  1.00 15.47           C
ATOM   2865  O   ILE A 184       4.391  -4.409  27.409  1.00 13.32           O
ATOM   2866  CB  ILE A 184       2.169  -3.002  29.234  1.00 14.62           C
ATOM   2867  CG1 ILE A 184       1.749  -2.475  30.629  1.00 18.56           C
ATOM   2868  CG2 ILE A 184       1.848  -4.495  29.087  1.00 15.12           C
ATOM   2869  CD1 ILE A 184       2.589  -2.944  31.831  1.00 19.72           C
ATOM   2870  H   ILE A 184       3.419  -0.711  29.371  1.00 18.67           H
ATOM   2871  HA  ILE A 184       4.231  -3.446  29.675  1.00 20.05           H
ATOM   2872  HB  ILE A 184       1.611  -2.457  28.474  1.00 17.55           H
ATOM   2873 HG12 ILE A 184       1.776  -1.386  30.610  1.00 22.27           H
ATOM   2874 HG13 ILE A 184       0.718  -2.753  30.821  1.00 22.27           H
ATOM   2875 HG21 ILE A 184       0.822  -4.709  29.305  1.00 18.14           H
ATOM   2876 HG22 ILE A 184       2.014  -4.819  28.064  1.00 18.14           H
ATOM   2877 HG23 ILE A 184       2.457  -5.093  29.763  1.00 18.14           H
ATOM   2878 HD11 ILE A 184       2.185  -2.500  32.739  1.00 23.67           H
ATOM   2879 HD12 ILE A 184       2.554  -4.029  31.924  1.00 23.67           H
ATOM   2880 HD13 ILE A 184       3.623  -2.620  31.731  1.00 23.67           H
ATOM   2881  N   TRP A 185       4.000  -2.343  26.586  1.00 15.32           N
ATOM   2882  CA  TRP A 185       4.521  -2.661  25.255  1.00 16.62           C
ATOM   2883  C   TRP A 185       6.001  -3.064  25.331  1.00 16.71           C
ATOM   2884  O   TRP A 185       6.419  -4.061  24.732  1.00 18.29           O
ATOM   2885  CB  TRP A 185       4.386  -1.468  24.306  1.00 15.49           C
ATOM   2886  CG  TRP A 185       4.863  -1.778  22.938  1.00 15.07           C
ATOM   2887  CD1 TRP A 185       6.112  -1.566  22.455  1.00 15.07           C
ATOM   2888  CD2 TRP A 185       4.117  -2.338  21.837  1.00 16.62           C
ATOM   2889  NE1 TRP A 185       6.192  -2.006  21.158  1.00 15.38           N
ATOM   2890  CE2 TRP A 185       4.995  -2.507  20.725  1.00 19.01           C
ATOM   2891  CE3 TRP A 185       2.769  -2.696  21.666  1.00 14.36           C
ATOM   2892  CZ2 TRP A 185       4.558  -3.027  19.508  1.00 17.70           C
ATOM   2893  CZ3 TRP A 185       2.320  -3.202  20.455  1.00 17.20           C
ATOM   2894  CH2 TRP A 185       3.204  -3.356  19.385  1.00 14.53           C
ATOM   2895  H   TRP A 185       3.709  -1.396  26.781  1.00 18.38           H
ATOM   2896  HA  TRP A 185       3.950  -3.497  24.849  1.00 19.94           H
ATOM   2897  HB2 TRP A 185       3.342  -1.172  24.250  1.00 18.59           H
ATOM   2898  HB3 TRP A 185       4.958  -0.633  24.702  1.00 18.59           H
ATOM   2899  HD1 TRP A 185       6.921  -1.129  23.014  1.00 18.09           H
ATOM   2900  HE1 TRP A 185       7.028  -1.941  20.594  1.00 18.46           H
ATOM   2901  HE3 TRP A 185       2.081  -2.577  22.484  1.00 17.24           H
ATOM   2902  HZ2 TRP A 185       5.242  -3.162  18.685  1.00 21.24           H
ATOM   2903  HZ3 TRP A 185       1.280  -3.469  20.335  1.00 20.63           H
ATOM   2904  HH2 TRP A 185       2.825  -3.713  18.443  1.00 17.44           H
ATOM   2905  N   SER A 186       6.772  -2.264  26.055  1.00 18.39           N
ATOM   2906  CA  SER A 186       8.195  -2.548  26.203  1.00 21.92           C
ATOM   2907  C   SER A 186       8.374  -3.914  26.827  1.00 14.54           C
ATOM   2908  O   SER A 186       9.217  -4.658  26.356  1.00 17.20           O
ATOM   2909  CB  SER A 186       8.871  -1.499  27.054  1.00 19.85           C
ATOM   2910  OG  SER A 186       8.657  -0.235  26.501  1.00 21.73           O
ATOM   2911  H   SER A 186       6.386  -1.455  26.518  1.00 22.07           H
ATOM   2912  HA  SER A 186       8.665  -2.556  25.220  1.00 26.31           H
ATOM   2913  HB2 SER A 186       8.484  -1.522  28.070  1.00 23.83           H
ATOM   2914  HB3 SER A 186       9.944  -1.704  27.070  1.00 23.83           H
ATOM   2915  HG  SER A 186       9.107  -0.196  25.651  1.00 26.07           H
ATOM   2916  N   VAL A 187       7.551  -4.286  27.826  1.00 15.37           N
ATOM   2917  CA  VAL A 187       7.654  -5.609  28.436  1.00 19.32           C
ATOM   2918  C   VAL A 187       7.415  -6.708  27.412  1.00 23.33           C
ATOM   2919  O   VAL A 187       8.178  -7.677  27.390  1.00 19.98           O
ATOM   2920  CB  VAL A 187       6.690  -5.754  29.615  1.00 22.04           C
ATOM   2921  CG1 VAL A 187       6.656  -7.180  30.175  1.00 17.73           C
ATOM   2922  CG2 VAL A 187       7.094  -4.813  30.740  1.00 18.71           C
ATOM   2923  H   VAL A 187       6.862  -3.636  28.177  1.00 18.44           H
ATOM   2924  HA  VAL A 187       8.670  -5.719  28.814  1.00 23.19           H
ATOM   2925  HB  VAL A 187       5.677  -5.506  29.301  1.00 26.44           H
ATOM   2926 HG11 VAL A 187       6.006  -7.219  31.047  1.00 21.27           H
ATOM   2927 HG12 VAL A 187       6.287  -7.890  29.435  1.00 21.27           H
ATOM   2928 HG13 VAL A 187       7.659  -7.478  30.473  1.00 21.27           H
ATOM   2929 HG21 VAL A 187       6.335  -4.859  31.522  1.00 22.45           H
ATOM   2930 HG22 VAL A 187       8.053  -5.109  31.155  1.00 22.45           H
ATOM   2931 HG23 VAL A 187       7.168  -3.791  30.395  1.00 22.45           H
ATOM   2932  N   GLY A 188       6.374  -6.572  26.567  1.00 19.19           N
ATOM   2933  CA  GLY A 188       6.079  -7.590  25.586  1.00 14.64           C
ATOM   2934  C   GLY A 188       7.273  -7.779  24.620  1.00 17.72           C
ATOM   2935  O   GLY A 188       7.603  -8.908  24.274  1.00 19.28           O
ATOM   2936  H   GLY A 188       5.810  -5.733  26.584  1.00 23.03           H
ATOM   2937  HA2 GLY A 188       5.909  -8.530  26.110  1.00 17.57           H
ATOM   2938  HA3 GLY A 188       5.187  -7.320  25.028  1.00 17.57           H
ATOM   2939  N   CYS A 189       7.929  -6.692  24.213  1.00 16.37           N
ATOM   2940  CA  CYS A 189       9.098  -6.749  23.307  1.00 22.66           C
ATOM   2941  C   CYS A 189      10.276  -7.484  23.976  1.00 19.59           C
ATOM   2942  O   CYS A 189      10.949  -8.302  23.354  1.00 18.54           O
ATOM   2943  CB  CYS A 189       9.560  -5.336  22.949  1.00 20.74           C
ATOM   2944  SG  CYS A 189       8.426  -4.446  21.882  1.00 21.71           S
ATOM   2945  H   CYS A 189       7.631  -5.792  24.561  1.00 19.65           H
ATOM   2946  HA  CYS A 189       8.813  -7.270  22.387  1.00 27.19           H
ATOM   2947  HB2 CYS A 189       9.688  -4.760  23.865  1.00 24.89           H
ATOM   2948  HB3 CYS A 189      10.522  -5.398  22.440  1.00 24.89           H
ATOM   2949  HG  CYS A 189       7.454  -4.268  22.786  1.00 26.05           H
ATOM   2950  N   ILE A 190      10.468  -7.211  25.264  1.00 18.07           N
ATOM   2951  CA  ILE A 190      11.529  -7.801  26.075  1.00 21.10           C
ATOM   2952  C   ILE A 190      11.262  -9.282  26.302  1.00 18.02           C
ATOM   2953  O   ILE A 190      12.179 -10.081  26.213  1.00 17.31           O
ATOM   2954  CB  ILE A 190      11.713  -7.002  27.373  1.00 20.06           C
ATOM   2955  CG1 ILE A 190      12.253  -5.610  27.014  1.00 14.84           C
ATOM   2956  CG2 ILE A 190      12.658  -7.721  28.359  1.00 23.33           C
ATOM   2957  CD1 ILE A 190      12.220  -4.597  28.147  1.00 20.48           C
ATOM   2958  H   ILE A 190       9.846  -6.546  25.709  1.00 21.69           H
ATOM   2959  HA  ILE A 190      12.457  -7.721  25.509  1.00 25.32           H
ATOM   2960  HB  ILE A 190      10.743  -6.882  27.854  1.00 24.07           H
ATOM   2961 HG12 ILE A 190      13.290  -5.706  26.689  1.00 17.81           H
ATOM   2962 HG13 ILE A 190      11.701  -5.186  26.180  1.00 17.81           H
ATOM   2963 HG21 ILE A 190      12.739  -7.149  29.280  1.00 28.00           H
ATOM   2964 HG22 ILE A 190      12.274  -8.705  28.621  1.00 28.00           H
ATOM   2965 HG23 ILE A 190      13.648  -7.831  27.915  1.00 28.00           H
ATOM   2966 HD11 ILE A 190      12.571  -3.637  27.768  1.00 24.57           H
ATOM   2967 HD12 ILE A 190      11.195  -4.484  28.506  1.00 24.57           H
ATOM   2968 HD13 ILE A 190      12.873  -4.912  28.961  1.00 24.57           H
ATOM   2969  N   PHE A 191      10.015  -9.660  26.560  1.00 18.65           N
ATOM   2970  CA  PHE A 191       9.605 -11.041  26.739  1.00 18.04           C
ATOM   2971  C   PHE A 191       9.897 -11.874  25.499  1.00 17.36           C
ATOM   2972  O   PHE A 191      10.578 -12.894  25.607  1.00 22.23           O
ATOM   2973  CB  PHE A 191       8.103 -11.053  27.100  1.00 22.48           C
ATOM   2974  CG  PHE A 191       7.438 -12.384  27.352  1.00 22.74           C
ATOM   2975  CD1 PHE A 191       6.027 -12.425  27.390  1.00 23.65           C
ATOM   2976  CD2 PHE A 191       8.166 -13.542  27.689  1.00 24.26           C
ATOM   2977  CE1 PHE A 191       5.358 -13.604  27.719  1.00 21.46           C
ATOM   2978  CE2 PHE A 191       7.490 -14.741  27.969  1.00 25.16           C
ATOM   2979  CZ  PHE A 191       6.085 -14.767  28.002  1.00 28.02           C
ATOM   2980  H   PHE A 191       9.295  -8.952  26.579  1.00 22.38           H
ATOM   2981  HA  PHE A 191      10.170 -11.450  27.577  1.00 21.64           H
ATOM   2982  HB2 PHE A 191       7.964 -10.458  28.001  1.00 26.97           H
ATOM   2983  HB3 PHE A 191       7.554 -10.554  26.305  1.00 26.97           H
ATOM   2984  HD1 PHE A 191       5.451 -11.538  27.173  1.00 28.38           H
ATOM   2985  HD2 PHE A 191       9.242 -13.529  27.734  1.00 29.11           H
ATOM   2986  HE1 PHE A 191       4.278 -13.628  27.737  1.00 25.75           H
ATOM   2987  HE2 PHE A 191       8.052 -15.634  28.199  1.00 30.20           H
ATOM   2988  HZ  PHE A 191       5.564 -15.681  28.247  1.00 33.63           H
ATOM   2989  N   ALA A 192       9.466 -11.403  24.323  1.00 15.47           N
ATOM   2990  CA  ALA A 192       9.791 -12.011  23.038  1.00 19.51           C
ATOM   2991  C   ALA A 192      11.314 -12.130  22.796  1.00 18.06           C
ATOM   2992  O   ALA A 192      11.771 -13.139  22.280  1.00 19.41           O
ATOM   2993  CB  ALA A 192       9.158 -11.204  21.915  1.00 22.29           C
ATOM   2994  H   ALA A 192       8.937 -10.543  24.304  1.00 18.56           H
ATOM   2995  HA  ALA A 192       9.355 -13.009  23.014  1.00 23.42           H
ATOM   2996  HB1 ALA A 192       9.413 -11.649  20.953  1.00 26.75           H
ATOM   2997  HB2 ALA A 192       8.075 -11.204  22.033  1.00 26.75           H
ATOM   2998  HB3 ALA A 192       9.525 -10.179  21.951  1.00 26.75           H
ATOM   2999  N   GLU A 193      12.076 -11.100  23.149  1.00 18.99           N
ATOM   3000  CA  GLU A 193      13.539 -11.125  23.032  1.00 22.70           C
ATOM   3001  C   GLU A 193      14.176 -12.176  23.934  1.00 20.40           C
ATOM   3002  O   GLU A 193      15.078 -12.861  23.470  1.00 23.77           O
ATOM   3003  CB  GLU A 193      14.094  -9.728  23.271  1.00 17.58           C
ATOM   3004  CG  GLU A 193      15.608  -9.568  23.036  1.00 23.56           C
ATOM   3005  CD  GLU A 193      16.019  -8.094  23.036  1.00 24.83           C
ATOM   3006  OE1 GLU A 193      17.189  -7.782  23.323  1.00 24.54           O
ATOM   3007  OE2 GLU A 193      15.144  -7.258  22.743  1.00 22.29           O1-
ATOM   3008  H   GLU A 193      11.645 -10.280  23.551  1.00 22.79           H
ATOM   3009  HA  GLU A 193      13.771 -11.392  22.004  1.00 27.24           H
ATOM   3010  HB2 GLU A 193      13.570  -9.095  22.569  1.00 21.09           H
ATOM   3011  HB3 GLU A 193      13.858  -9.404  24.286  1.00 21.09           H
ATOM   3012  HG2 GLU A 193      16.195 -10.144  23.747  1.00 28.27           H
ATOM   3013  HG3 GLU A 193      15.848  -9.977  22.057  1.00 28.27           H
ATOM   3014  N   MET A 194      13.694 -12.338  25.172  1.00 26.12           N
ATOM   3015  CA  MET A 194      14.146 -13.391  26.068  1.00 21.88           C
ATOM   3016  C   MET A 194      13.918 -14.793  25.504  1.00 25.62           C
ATOM   3017  O   MET A 194      14.785 -15.637  25.673  1.00 29.30           O
ATOM   3018  CB  MET A 194      13.512 -13.287  27.439  1.00 20.83           C
ATOM   3019  CG  MET A 194      13.957 -12.054  28.197  1.00 23.70           C
ATOM   3020  SD  MET A 194      13.602 -12.078  29.976  1.00 26.49           S
ATOM   3021  CE  MET A 194      11.819 -11.782  30.029  1.00 26.18           C
ATOM   3022  H   MET A 194      12.926 -11.756  25.480  1.00 31.34           H
ATOM   3023  HA  MET A 194      15.220 -13.260  26.198  1.00 26.26           H
ATOM   3024  HB2 MET A 194      12.427 -13.286  27.366  1.00 24.99           H
ATOM   3025  HB3 MET A 194      13.797 -14.167  28.013  1.00 24.99           H
ATOM   3026  HG2 MET A 194      15.035 -11.951  28.075  1.00 28.44           H
ATOM   3027  HG3 MET A 194      13.493 -11.176  27.765  1.00 28.44           H
ATOM   3028  HE1 MET A 194      11.500 -11.742  31.070  1.00 31.42           H
ATOM   3029  HE2 MET A 194      11.587 -10.835  29.543  1.00 31.42           H
ATOM   3030  HE3 MET A 194      11.292 -12.593  29.525  1.00 31.42           H
ATOM   3031  N   VAL A 195      12.801 -15.068  24.822  1.00 22.45           N
ATOM   3032  CA  VAL A 195      12.521 -16.428  24.365  1.00 26.13           C
ATOM   3033  C   VAL A 195      13.088 -16.728  22.972  1.00 28.00           C
ATOM   3034  O   VAL A 195      13.408 -17.883  22.715  1.00 33.94           O
ATOM   3035  CB  VAL A 195      11.050 -16.786  24.525  1.00 30.09           C
ATOM   3036  CG1 VAL A 195      10.626 -16.581  25.988  1.00 35.56           C
ATOM   3037  CG2 VAL A 195      10.183 -15.963  23.592  1.00 27.02           C
ATOM   3038  H   VAL A 195      12.095 -14.356  24.702  1.00 26.94           H
ATOM   3039  HA  VAL A 195      13.031 -17.111  25.045  1.00 31.35           H
ATOM   3040  HB  VAL A 195      10.921 -17.839  24.272  1.00 36.10           H
ATOM   3041 HG11 VAL A 195       9.582 -16.844  26.108  1.00 42.67           H
ATOM   3042 HG12 VAL A 195      11.228 -17.208  26.646  1.00 42.67           H
ATOM   3043 HG13 VAL A 195      10.739 -15.542  26.291  1.00 42.67           H
ATOM   3044 HG21 VAL A 195       9.142 -16.245  23.733  1.00 32.43           H
ATOM   3045 HG22 VAL A 195      10.295 -14.905  23.812  1.00 32.43           H
ATOM   3046 HG23 VAL A 195      10.453 -16.159  22.556  1.00 32.43           H
ATOM   3047  N   ASN A 196      13.223 -15.730  22.090  1.00 23.32           N
ATOM   3048  CA  ASN A 196      13.787 -15.883  20.735  1.00 31.30           C
ATOM   3049  C   ASN A 196      15.310 -15.715  20.653  1.00 25.06           C
ATOM   3050  O   ASN A 196      15.896 -16.091  19.646  1.00 35.58           O
ATOM   3051  CB  ASN A 196      13.113 -14.900  19.776  1.00 27.62           C
ATOM   3052  CG  ASN A 196      11.617 -15.188  19.558  1.00 35.55           C
ATOM   3053  OD1 ASN A 196      11.157 -16.323  19.631  1.00 31.23           O
ATOM   3054  ND2 ASN A 196      10.850 -14.174  19.178  1.00 30.88           N
ATOM   3055  H   ASN A 196      12.928 -14.806  22.370  1.00 27.99           H
ATOM   3056  HA  ASN A 196      13.561 -16.891  20.388  1.00 37.56           H
ATOM   3057  HB2 ASN A 196      13.270 -13.878  20.120  1.00 33.14           H
ATOM   3058  HB3 ASN A 196      13.598 -15.012  18.809  1.00 33.14           H
ATOM   3059 HD21 ASN A 196       9.884 -14.349  18.947  1.00 37.06           H
ATOM   3060 HD22 ASN A 196      11.226 -13.239  19.129  1.00 37.06           H
ATOM   3061  N   GLY A 197      15.918 -15.089  21.664  1.00 29.24           N
ATOM   3062  CA  GLY A 197      17.302 -14.653  21.722  1.00 33.00           C
ATOM   3063  C   GLY A 197      17.462 -13.240  21.151  1.00 43.28           C
ATOM   3064  O   GLY A 197      18.163 -12.414  21.741  1.00 40.22           O
ATOM   3065  H   GLY A 197      15.348 -14.817  22.452  1.00 35.08           H
ATOM   3066  HA2 GLY A 197      17.607 -14.621  22.766  1.00 39.60           H
ATOM   3067  HA3 GLY A 197      17.939 -15.342  21.170  1.00 39.60           H
ATOM   3068  N   THR A 198      16.794 -12.987  20.015  1.00 22.62           N
ATOM   3069  CA  THR A 198      16.980 -11.845  19.126  1.00 24.47           C
ATOM   3070  C   THR A 198      15.890 -10.782  19.318  1.00 30.76           C
ATOM   3071  O   THR A 198      14.745 -11.123  19.658  1.00 21.18           O
ATOM   3072  CB  THR A 198      17.028 -12.408  17.685  1.00 27.75           C
ATOM   3073  OG1 THR A 198      17.494 -11.493  16.736  1.00 27.91           O
ATOM   3074  CG2 THR A 198      15.661 -12.866  17.178  1.00 28.14           C
ATOM   3075  H   THR A 198      16.218 -13.732  19.657  1.00 27.14           H
ATOM   3076  HA  THR A 198      17.949 -11.388  19.326  1.00 29.37           H
ATOM   3077  HB  THR A 198      17.697 -13.270  17.669  1.00 33.30           H
ATOM   3078  HG1 THR A 198      16.770 -10.896  16.539  1.00 33.49           H
ATOM   3079 HG21 THR A 198      15.768 -13.299  16.186  1.00 33.77           H
ATOM   3080 HG22 THR A 198      15.244 -13.614  17.849  1.00 33.77           H
ATOM   3081 HG23 THR A 198      14.984 -12.016  17.095  1.00 33.77           H
ATOM   3082  N   PRO A 199      16.169  -9.491  19.063  1.00 22.50           N
ATOM   3083  CA  PRO A 199      15.139  -8.492  19.315  1.00 23.15           C
ATOM   3084  C   PRO A 199      13.968  -8.640  18.332  1.00 20.86           C
ATOM   3085  O   PRO A 199      14.134  -9.092  17.203  1.00 23.74           O
ATOM   3086  CB  PRO A 199      15.841  -7.146  19.172  1.00 21.73           C
ATOM   3087  CG  PRO A 199      17.129  -7.452  18.388  1.00 26.91           C
ATOM   3088  CD  PRO A 199      17.448  -8.893  18.729  1.00 20.69           C
ATOM   3089  HA  PRO A 199      14.807  -8.558  20.351  1.00 27.78           H
ATOM   3090  HB2 PRO A 199      15.235  -6.359  18.725  1.00 26.08           H
ATOM   3091  HB3 PRO A 199      16.132  -6.848  20.178  1.00 26.08           H
ATOM   3092  HG2 PRO A 199      16.954  -7.334  17.322  1.00 32.29           H
ATOM   3093  HG3 PRO A 199      17.951  -6.814  18.702  1.00 32.29           H
ATOM   3094  HD2 PRO A 199      17.923  -9.343  17.861  1.00 24.83           H
ATOM   3095  HD3 PRO A 199      18.091  -8.907  19.608  1.00 24.83           H
ATOM   3096  N   LEU A 200      12.763  -8.317  18.793  1.00 21.01           N
ATOM   3097  CA  LEU A 200      11.552  -8.558  18.020  1.00 16.93           C
ATOM   3098  C   LEU A 200      11.382  -7.498  16.912  1.00 19.63           C
ATOM   3099  O   LEU A 200      11.125  -7.861  15.776  1.00 20.69           O
ATOM   3100  CB  LEU A 200      10.372  -8.671  18.995  1.00 20.57           C
ATOM   3101  CG  LEU A 200       9.050  -9.012  18.268  1.00 24.17           C
ATOM   3102  CD1 LEU A 200       9.074 -10.406  17.640  1.00 26.07           C
ATOM   3103  CD2 LEU A 200       7.888  -8.953  19.257  1.00 21.15           C
ATOM   3104  H   LEU A 200      12.669  -7.969  19.738  1.00 25.21           H
ATOM   3105  HA  LEU A 200      11.663  -9.523  17.527  1.00 20.31           H
ATOM   3106  HB2 LEU A 200      10.583  -9.448  19.731  1.00 24.69           H
ATOM   3107  HB3 LEU A 200      10.261  -7.723  19.527  1.00 24.69           H
ATOM   3108  HG  LEU A 200       8.862  -8.286  17.480  1.00 29.01           H
ATOM   3109 HD11 LEU A 200       8.113 -10.599  17.162  1.00 31.28           H
ATOM   3110 HD12 LEU A 200       9.846 -10.473  16.876  1.00 31.28           H
ATOM   3111 HD13 LEU A 200       9.244 -11.165  18.402  1.00 31.28           H
ATOM   3112 HD21 LEU A 200       6.949  -9.080  18.717  1.00 25.38           H
ATOM   3113 HD22 LEU A 200       7.970  -9.750  19.992  1.00 25.38           H
ATOM   3114 HD23 LEU A 200       7.883  -7.993  19.776  1.00 25.38           H
ATOM   3115  N   PHE A 201      11.563  -6.212  17.218  1.00 17.90           N
ATOM   3116  CA  PHE A 201      11.392  -5.093  16.298  1.00 16.06           C
ATOM   3117  C   PHE A 201      12.652  -4.204  16.285  1.00 18.25           C
ATOM   3118  O   PHE A 201      12.630  -3.100  16.827  1.00 18.91           O
ATOM   3119  CB  PHE A 201      10.131  -4.304  16.716  1.00 17.11           C
ATOM   3120  CG  PHE A 201       8.874  -5.124  16.899  1.00 16.31           C
ATOM   3121  CD1 PHE A 201       8.175  -5.042  18.120  1.00 23.29           C
ATOM   3122  CD2 PHE A 201       8.361  -5.897  15.849  1.00 21.65           C
ATOM   3123  CE1 PHE A 201       6.966  -5.724  18.291  1.00 21.35           C
ATOM   3124  CE2 PHE A 201       7.146  -6.589  16.034  1.00 19.25           C
ATOM   3125  CZ  PHE A 201       6.464  -6.513  17.250  1.00 21.89           C
ATOM   3126  H   PHE A 201      11.810  -5.980  18.169  1.00 21.48           H
ATOM   3127  HA  PHE A 201      11.245  -5.476  15.290  1.00 19.27           H
ATOM   3128  HB2 PHE A 201      10.332  -3.772  17.648  1.00 20.54           H
ATOM   3129  HB3 PHE A 201       9.931  -3.556  15.949  1.00 20.54           H
ATOM   3130  HD1 PHE A 201       8.558  -4.439  18.930  1.00 27.95           H
ATOM   3131  HD2 PHE A 201       8.883  -5.965  14.907  1.00 25.98           H
ATOM   3132  HE1 PHE A 201       6.437  -5.662  19.229  1.00 25.63           H
ATOM   3133  HE2 PHE A 201       6.771  -7.217  15.253  1.00 23.10           H
ATOM   3134  HZ  PHE A 201       5.556  -7.074  17.396  1.00 26.27           H
ATOM   3135  N   PRO A 202      13.775  -4.647  15.687  1.00 23.15           N
ATOM   3136  CA  PRO A 202      15.011  -3.863  15.694  1.00 21.95           C
ATOM   3137  C   PRO A 202      15.042  -2.843  14.544  1.00 23.25           C
ATOM   3138  O   PRO A 202      15.797  -2.990  13.582  1.00 23.97           O
ATOM   3139  CB  PRO A 202      16.133  -4.902  15.593  1.00 21.54           C
ATOM   3140  CG  PRO A 202      15.485  -5.969  14.710  1.00 23.38           C
ATOM   3141  CD  PRO A 202      14.013  -5.976  15.148  1.00 20.74           C
ATOM   3142  HA  PRO A 202      15.140  -3.389  16.659  1.00 26.34           H
ATOM   3143  HB2 PRO A 202      17.087  -4.536  15.215  1.00 25.85           H
ATOM   3144  HB3 PRO A 202      16.267  -5.307  16.594  1.00 25.85           H
ATOM   3145  HG2 PRO A 202      15.603  -5.700  13.663  1.00 28.06           H
ATOM   3146  HG3 PRO A 202      15.927  -6.940  14.899  1.00 28.06           H
ATOM   3147  HD2 PRO A 202      13.383  -6.181  14.287  1.00 24.89           H
ATOM   3148  HD3 PRO A 202      13.906  -6.721  15.936  1.00 24.89           H
ATOM   3149  N   GLY A 203      14.236  -1.786  14.684  1.00 28.33           N
ATOM   3150  CA  GLY A 203      14.099  -0.688  13.733  1.00 22.77           C
ATOM   3151  C   GLY A 203      15.330   0.225  13.691  1.00 30.03           C
ATOM   3152  O   GLY A 203      16.033   0.391  14.692  1.00 27.21           O
ATOM   3153  H   GLY A 203      13.681  -1.721  15.528  1.00 34.00           H
ATOM   3154  HA2 GLY A 203      13.934  -1.117  12.749  1.00 27.33           H
ATOM   3155  HA3 GLY A 203      13.239  -0.080  13.994  1.00 27.33           H
ATOM   3156  N   VAL A 204      15.569   0.847  12.528  1.00 25.32           N
ATOM   3157  CA  VAL A 204      16.717   1.762  12.318  1.00 31.62           C
ATOM   3158  C   VAL A 204      16.308   3.235  12.256  1.00 30.69           C
ATOM   3159  O   VAL A 204      17.165   4.108  12.207  1.00 31.70           O
ATOM   3160  CB  VAL A 204      17.539   1.352  11.088  1.00 28.28           C
ATOM   3161  CG1 VAL A 204      17.985  -0.119  11.205  1.00 29.79           C
ATOM   3162  CG2 VAL A 204      16.764   1.560   9.777  1.00 26.07           C
ATOM   3163  H   VAL A 204      14.999   0.613  11.724  1.00 30.38           H
ATOM   3164  HA  VAL A 204      17.397   1.669  13.165  1.00 37.95           H
ATOM   3165  HB  VAL A 204      18.439   1.966  11.046  1.00 33.93           H
ATOM   3166 HG11 VAL A 204      18.678  -0.355  10.396  1.00 35.74           H
ATOM   3167 HG12 VAL A 204      18.491  -0.275  12.157  1.00 35.74           H
ATOM   3168 HG13 VAL A 204      17.133  -0.797  11.137  1.00 35.74           H
ATOM   3169 HG21 VAL A 204      17.402   1.319   8.929  1.00 31.29           H
ATOM   3170 HG22 VAL A 204      15.889   0.915   9.739  1.00 31.29           H
ATOM   3171 HG23 VAL A 204      16.442   2.597   9.682  1.00 31.29           H
ATOM   3172  N   SER A 205      14.999   3.512  12.275  1.00 26.95           N
ATOM   3173  CA  SER A 205      14.408   4.843  12.317  1.00 32.02           C
ATOM   3174  C   SER A 205      12.970   4.709  12.822  1.00 26.83           C
ATOM   3175  O   SER A 205      12.475   3.590  12.931  1.00 22.91           O
ATOM   3176  CB  SER A 205      14.421   5.471  10.914  1.00 27.17           C
ATOM   3177  OG  SER A 205      13.501   4.802  10.074  1.00 26.42           O
ATOM   3178  H   SER A 205      14.353   2.737  12.301  1.00 32.34           H
ATOM   3179  HA  SER A 205      14.975   5.475  12.999  1.00 38.42           H
ATOM   3180  HB2 SER A 205      14.157   6.524  10.979  1.00 32.60           H
ATOM   3181  HB3 SER A 205      15.420   5.393  10.488  1.00 32.60           H
ATOM   3182  HG  SER A 205      13.590   5.137   9.177  1.00 31.71           H
ATOM   3183  N   GLU A 206      12.304   5.832  13.109  1.00 27.11           N
ATOM   3184  CA  GLU A 206      10.885   5.857  13.482  1.00 24.96           C
ATOM   3185  C   GLU A 206      10.006   5.178  12.456  1.00 24.65           C
ATOM   3186  O   GLU A 206       9.171   4.357  12.830  1.00 27.06           O
ATOM   3187  CB  GLU A 206      10.370   7.277  13.698  1.00 28.30           C
ATOM   3188  CG  GLU A 206      10.798   7.910  15.025  1.00 42.79           C
ATOM   3189  CD  GLU A 206       9.930   9.103  15.463  1.00 54.58           C
ATOM   3190  OE1 GLU A 206       8.989   9.482  14.723  1.00 47.20           O
ATOM   3191  OE2 GLU A 206      10.217   9.628  16.563  1.00 61.74           O1-
ATOM   3192  H   GLU A 206      12.782   6.718  13.037  1.00 32.54           H
ATOM   3193  HA  GLU A 206      10.773   5.320  14.423  1.00 29.95           H
ATOM   3194  HB2 GLU A 206      10.724   7.909  12.883  1.00 33.96           H
ATOM   3195  HB3 GLU A 206       9.281   7.254  13.652  1.00 33.96           H
ATOM   3196  HG2 GLU A 206      10.774   7.171  15.827  1.00 51.35           H
ATOM   3197  HG3 GLU A 206      11.840   8.228  14.980  1.00 51.35           H
ATOM   3198  N   ALA A 207      10.167   5.542  11.175  1.00 25.69           N
ATOM   3199  CA  ALA A 207       9.381   4.950  10.113  1.00 25.28           C
ATOM   3200  C   ALA A 207       9.670   3.461   9.962  1.00 22.95           C
ATOM   3201  O   ALA A 207       8.740   2.688   9.768  1.00 25.07           O
ATOM   3202  CB  ALA A 207       9.580   5.700   8.800  1.00 23.96           C
ATOM   3203  H   ALA A 207      10.856   6.240  10.936  1.00 30.82           H
ATOM   3204  HA  ALA A 207       8.331   5.054  10.389  1.00 30.34           H
ATOM   3205  HB1 ALA A 207       8.965   5.244   8.025  1.00 28.75           H
ATOM   3206  HB2 ALA A 207       9.279   6.740   8.921  1.00 28.75           H
ATOM   3207  HB3 ALA A 207      10.627   5.654   8.498  1.00 28.75           H
ATOM   3208  N   ASP A 208      10.941   3.039  10.025  1.00 22.87           N
ATOM   3209  CA  ASP A 208      11.238   1.624   9.900  1.00 22.52           C
ATOM   3210  C   ASP A 208      10.732   0.845  11.125  1.00 20.87           C
ATOM   3211  O   ASP A 208      10.301  -0.286  10.987  1.00 21.69           O
ATOM   3212  CB  ASP A 208      12.739   1.423   9.621  1.00 23.95           C
ATOM   3213  CG  ASP A 208      13.087  -0.060   9.526  1.00 22.14           C
ATOM   3214  OD1 ASP A 208      12.595  -0.723   8.596  1.00 31.50           O
ATOM   3215  OD2 ASP A 208      13.866  -0.513  10.384  1.00 25.79           O1-
ATOM   3216  H   ASP A 208      11.699   3.689  10.173  1.00 27.44           H
ATOM   3217  HA  ASP A 208      10.702   1.252   9.029  1.00 27.03           H
ATOM   3218  HB2 ASP A 208      12.936   1.887   8.654  1.00 28.74           H
ATOM   3219  HB3 ASP A 208      13.329   1.894  10.408  1.00 28.74           H
ATOM   3220  N   GLN A 209      10.803   1.431  12.324  1.00 24.90           N
ATOM   3221  CA  GLN A 209      10.362   0.806  13.561  1.00 18.06           C
ATOM   3222  C   GLN A 209       8.848   0.506  13.458  1.00 18.81           C
ATOM   3223  O   GLN A 209       8.439  -0.613  13.736  1.00 19.56           O
ATOM   3224  CB  GLN A 209      10.666   1.749  14.733  1.00 18.98           C
ATOM   3225  CG  GLN A 209      10.260   1.126  16.077  1.00 17.57           C
ATOM   3226  CD  GLN A 209      11.158  -0.047  16.458  1.00 19.82           C
ATOM   3227  OE1 GLN A 209      12.376  -0.025  16.243  1.00 26.14           O
ATOM   3228  NE2 GLN A 209      10.562  -1.073  17.034  1.00 18.37           N
ATOM   3229  H   GLN A 209      11.161   2.376  12.376  1.00 29.88           H
ATOM   3230  HA  GLN A 209      10.912  -0.128  13.696  1.00 21.67           H
ATOM   3231  HB2 GLN A 209      11.731   1.974  14.755  1.00 22.77           H
ATOM   3232  HB3 GLN A 209      10.129   2.687  14.612  1.00 22.77           H
ATOM   3233  HG2 GLN A 209      10.418   1.897  16.829  1.00 21.08           H
ATOM   3234  HG3 GLN A 209       9.214   0.826  16.077  1.00 21.08           H
ATOM   3235 HE21 GLN A 209       9.568  -1.048  17.206  1.00 22.05           H
ATOM   3236 HE22 GLN A 209      11.103  -1.878  17.317  1.00 22.05           H
ATOM   3237  N   LEU A 210       8.036   1.459  12.984  1.00 19.73           N
ATOM   3238  CA  LEU A 210       6.614   1.192  12.715  1.00 17.82           C
ATOM   3239  C   LEU A 210       6.404   0.093  11.698  1.00 22.20           C
ATOM   3240  O   LEU A 210       5.528  -0.754  11.902  1.00 20.04           O
ATOM   3241  CB  LEU A 210       5.882   2.465  12.274  1.00 23.05           C
ATOM   3242  CG  LEU A 210       5.745   3.508  13.392  1.00 25.54           C
ATOM   3243  CD1 LEU A 210       5.436   4.889  12.795  1.00 31.76           C
ATOM   3244  CD2 LEU A 210       4.606   3.119  14.350  1.00 22.75           C
ATOM   3245  H   LEU A 210       8.416   2.366  12.749  1.00 23.67           H
ATOM   3246  HA  LEU A 210       6.168   0.851  13.648  1.00 21.39           H
ATOM   3247  HB2 LEU A 210       6.452   2.904  11.454  1.00 27.66           H
ATOM   3248  HB3 LEU A 210       4.893   2.213  11.889  1.00 27.66           H
ATOM   3249  HG  LEU A 210       6.676   3.568  13.954  1.00 30.65           H
ATOM   3250 HD11 LEU A 210       5.239   5.604  13.597  1.00 38.11           H
ATOM   3251 HD12 LEU A 210       6.297   5.238  12.221  1.00 38.11           H
ATOM   3252 HD13 LEU A 210       4.562   4.829  12.142  1.00 38.11           H
ATOM   3253 HD21 LEU A 210       4.485   3.892  15.105  1.00 27.30           H
ATOM   3254 HD22 LEU A 210       3.674   3.027  13.795  1.00 27.30           H
ATOM   3255 HD23 LEU A 210       4.822   2.175  14.849  1.00 27.30           H
ATOM   3256  N   MET A 211       7.203   0.089  10.615  1.00 24.77           N
ATOM   3257  CA  MET A 211       7.109  -0.954   9.606  1.00 25.55           C
ATOM   3258  C   MET A 211       7.440  -2.335  10.155  1.00 23.75           C
ATOM   3259  O   MET A 211       6.759  -3.297   9.816  1.00 23.99           O
ATOM   3260  CB  MET A 211       7.958  -0.624   8.365  1.00 28.05           C
ATOM   3261  CG  MET A 211       7.323   0.455   7.469  1.00 40.77           C
ATOM   3262  SD  MET A 211       5.640   0.100   6.847  1.00 43.18           S
ATOM   3263  CE  MET A 211       4.660   1.142   7.954  1.00 40.47           C
ATOM   3264  H   MET A 211       7.900   0.812  10.500  1.00 29.72           H
ATOM   3265  HA  MET A 211       6.066  -1.000   9.299  1.00 30.66           H
ATOM   3266  HB2 MET A 211       8.943  -0.287   8.678  1.00 33.66           H
ATOM   3267  HB3 MET A 211       8.095  -1.525   7.769  1.00 33.66           H
ATOM   3268  HG2 MET A 211       7.291   1.386   8.033  1.00 48.92           H
ATOM   3269  HG3 MET A 211       7.976   0.611   6.609  1.00 48.92           H
ATOM   3270  HE1 MET A 211       3.602   0.991   7.743  1.00 48.57           H
ATOM   3271  HE2 MET A 211       4.864   0.901   8.996  1.00 48.57           H
ATOM   3272  HE3 MET A 211       4.897   2.185   7.767  1.00 48.57           H
ATOM   3273  N   ARG A 212       8.460  -2.465  11.000  1.00 24.67           N
ATOM   3274  CA  ARG A 212       8.815  -3.758  11.602  1.00 20.79           C
ATOM   3275  C   ARG A 212       7.670  -4.264  12.472  1.00 21.45           C
ATOM   3276  O   ARG A 212       7.392  -5.453  12.457  1.00 22.47           O
ATOM   3277  CB  ARG A 212      10.109  -3.673  12.429  1.00 24.31           C
ATOM   3278  CG  ARG A 212      11.401  -3.376  11.641  1.00 22.51           C
ATOM   3279  CD  ARG A 212      11.700  -4.376  10.535  1.00 20.63           C
ATOM   3280  NE  ARG A 212      11.824  -5.739  11.041  1.00 24.14           N
ATOM   3281  CZ  ARG A 212      12.968  -6.334  11.381  1.00 29.93           C
ATOM   3282  NH1 ARG A 212      14.110  -5.679  11.278  1.00 16.40           N
ATOM   3283  NH2 ARG A 212      12.986  -7.588  11.820  1.00 31.46           N1+
ATOM   3284  H   ARG A 212       8.986  -1.642  11.260  1.00 29.61           H
ATOM   3285  HA  ARG A 212       8.960  -4.486  10.806  1.00 24.95           H
ATOM   3286  HB2 ARG A 212       9.994  -2.905  13.194  1.00 29.18           H
ATOM   3287  HB3 ARG A 212      10.249  -4.619  12.954  1.00 29.18           H
ATOM   3288  HG2 ARG A 212      11.348  -2.394  11.189  1.00 27.01           H
ATOM   3289  HG3 ARG A 212      12.242  -3.364  12.333  1.00 27.01           H
ATOM   3290  HD2 ARG A 212      10.892  -4.347   9.806  1.00 24.76           H
ATOM   3291  HD3 ARG A 212      12.605  -4.075  10.012  1.00 24.76           H
ATOM   3292  HE  ARG A 212      10.969  -6.254  11.160  1.00 28.97           H
ATOM   3293 HH11 ARG A 212      14.131  -4.723  10.950  1.00 19.69           H
ATOM   3294 HH12 ARG A 212      14.971  -6.139  11.521  1.00 19.69           H
ATOM   3295 HH21 ARG A 212      12.130  -8.115  11.927  1.00 37.76           H
ATOM   3296 HH22 ARG A 212      13.868  -8.015  12.067  1.00 37.76           H
ATOM   3297  N   ILE A 213       7.011  -3.369  13.213  1.00 18.70           N
ATOM   3298  CA  ILE A 213       5.884  -3.726  14.051  1.00 20.42           C
ATOM   3299  C   ILE A 213       4.738  -4.211  13.172  1.00 18.93           C
ATOM   3300  O   ILE A 213       4.213  -5.287  13.414  1.00 22.15           O
ATOM   3301  CB  ILE A 213       5.464  -2.552  14.970  1.00 21.68           C
ATOM   3302  CG1 ILE A 213       6.583  -2.249  15.982  1.00 17.04           C
ATOM   3303  CG2 ILE A 213       4.159  -2.879  15.706  1.00 20.85           C
ATOM   3304  CD1 ILE A 213       6.430  -0.888  16.644  1.00 14.20           C
ATOM   3305  H   ILE A 213       7.304  -2.404  13.191  1.00 22.44           H
ATOM   3306  HA  ILE A 213       6.190  -4.548  14.692  1.00 24.51           H
ATOM   3307  HB  ILE A 213       5.292  -1.666  14.358  1.00 26.02           H
ATOM   3308 HG12 ILE A 213       6.601  -3.024  16.747  1.00 20.45           H
ATOM   3309 HG13 ILE A 213       7.553  -2.262  15.491  1.00 20.45           H
ATOM   3310 HG21 ILE A 213       3.893  -2.069  16.380  1.00 25.02           H
ATOM   3311 HG22 ILE A 213       3.339  -2.998  14.999  1.00 25.02           H
ATOM   3312 HG23 ILE A 213       4.274  -3.799  16.279  1.00 25.02           H
ATOM   3313 HD11 ILE A 213       7.318  -0.685  17.237  1.00 17.04           H
ATOM   3314 HD12 ILE A 213       6.330  -0.111  15.887  1.00 17.04           H
ATOM   3315 HD13 ILE A 213       5.561  -0.866  17.297  1.00 17.04           H
ATOM   3316  N   PHE A 214       4.342  -3.419  12.179  1.00 21.21           N
ATOM   3317  CA  PHE A 214       3.147  -3.683  11.393  1.00 21.53           C
ATOM   3318  C   PHE A 214       3.314  -4.934  10.532  1.00 22.12           C
ATOM   3319  O   PHE A 214       2.351  -5.649  10.294  1.00 20.52           O
ATOM   3320  CB  PHE A 214       2.807  -2.451  10.540  1.00 22.89           C
ATOM   3321  CG  PHE A 214       2.465  -1.143  11.235  1.00 22.19           C
ATOM   3322  CD1 PHE A 214       2.393   0.031  10.460  1.00 23.44           C
ATOM   3323  CD2 PHE A 214       2.169  -1.069  12.608  1.00 17.74           C
ATOM   3324  CE1 PHE A 214       2.080   1.263  11.042  1.00 27.90           C
ATOM   3325  CE2 PHE A 214       1.879   0.171  13.195  1.00 27.39           C
ATOM   3326  CZ  PHE A 214       1.832   1.339  12.418  1.00 24.07           C
ATOM   3327  H   PHE A 214       4.813  -2.536  12.036  1.00 25.45           H
ATOM   3328  HA  PHE A 214       2.315  -3.861  12.077  1.00 25.84           H
ATOM   3329  HB2 PHE A 214       3.642  -2.264   9.864  1.00 27.46           H
ATOM   3330  HB3 PHE A 214       1.953  -2.717   9.919  1.00 27.46           H
ATOM   3331  HD1 PHE A 214       2.568  -0.025   9.397  1.00 28.13           H
ATOM   3332  HD2 PHE A 214       2.160  -1.956  13.221  1.00 21.28           H
ATOM   3333  HE1 PHE A 214       2.050   2.155  10.437  1.00 33.48           H
ATOM   3334  HE2 PHE A 214       1.679   0.225  14.254  1.00 32.87           H
ATOM   3335  HZ  PHE A 214       1.598   2.288  12.873  1.00 28.88           H
ATOM   3336  N   ARG A 215       4.532  -5.248  10.082  1.00 24.33           N
ATOM   3337  CA  ARG A 215       4.802  -6.456   9.292  1.00 24.16           C
ATOM   3338  C   ARG A 215       4.525  -7.727  10.086  1.00 22.45           C
ATOM   3339  O   ARG A 215       4.257  -8.765   9.493  1.00 27.51           O
ATOM   3340  CB  ARG A 215       6.277  -6.470   8.831  1.00 29.03           C
ATOM   3341  CG  ARG A 215       6.501  -7.022   7.418  1.00 44.16           C
ATOM   3342  CD  ARG A 215       7.997  -7.095   7.032  1.00 48.88           C
ATOM   3343  NE  ARG A 215       8.657  -8.262   7.637  1.00 52.16           N
ATOM   3344  CZ  ARG A 215       9.118  -8.358   8.894  1.00 47.94           C
ATOM   3345  NH1 ARG A 215       9.352  -7.304   9.675  1.00 58.70           N
ATOM   3346  NH2 ARG A 215       9.345  -9.556   9.406  1.00 44.75           N1+
ATOM   3347  H   ARG A 215       5.303  -4.634  10.310  1.00 29.19           H
ATOM   3348  HA  ARG A 215       4.147  -6.435   8.420  1.00 28.99           H
ATOM   3349  HB2 ARG A 215       6.657  -5.460   8.829  1.00 34.84           H
ATOM   3350  HB3 ARG A 215       6.853  -7.029   9.562  1.00 34.84           H
ATOM   3351  HG2 ARG A 215       6.068  -8.020   7.346  1.00 53.00           H
ATOM   3352  HG3 ARG A 215       5.986  -6.382   6.705  1.00 53.00           H
ATOM   3353  HD2 ARG A 215       8.079  -7.171   5.947  1.00 58.66           H
ATOM   3354  HD3 ARG A 215       8.511  -6.185   7.338  1.00 58.66           H
ATOM   3355  HE  ARG A 215       8.511  -9.136   7.153  1.00 62.59           H
ATOM   3356 HH11 ARG A 215       9.181  -6.375   9.316  1.00 70.44           H
ATOM   3357 HH12 ARG A 215       9.661  -7.449  10.624  1.00 70.44           H
ATOM   3358 HH21 ARG A 215       9.150 -10.378   8.851  1.00 53.69           H
ATOM   3359 HH22 ARG A 215       9.677  -9.651  10.354  1.00 53.69           H
ATOM   3360  N   ILE A 216       4.634  -7.669  11.415  1.00 22.36           N
ATOM   3361  CA  ILE A 216       4.405  -8.832  12.280  1.00 24.04           C
ATOM   3362  C   ILE A 216       2.957  -8.807  12.787  1.00 22.12           C
ATOM   3363  O   ILE A 216       2.267  -9.823  12.724  1.00 26.05           O
ATOM   3364  CB  ILE A 216       5.442  -8.850  13.426  1.00 20.39           C
ATOM   3365  CG1 ILE A 216       6.901  -8.909  12.915  1.00 26.23           C
ATOM   3366  CG2 ILE A 216       5.190  -9.973  14.431  1.00 22.51           C
ATOM   3367  CD1 ILE A 216       7.275 -10.160  12.114  1.00 37.30           C
ATOM   3368  H   ILE A 216       4.829  -6.778  11.847  1.00 26.83           H
ATOM   3369  HA  ILE A 216       4.532  -9.750  11.702  1.00 28.85           H
ATOM   3370  HB  ILE A 216       5.304  -7.914  13.962  1.00 24.47           H
ATOM   3371 HG12 ILE A 216       7.094  -8.043  12.285  1.00 31.48           H
ATOM   3372 HG13 ILE A 216       7.581  -8.846  13.766  1.00 31.48           H
ATOM   3373 HG21 ILE A 216       6.019 -10.055  15.129  1.00 27.01           H
ATOM   3374 HG22 ILE A 216       4.289  -9.760  15.001  1.00 27.01           H
ATOM   3375 HG23 ILE A 216       5.065 -10.919  13.911  1.00 27.01           H
ATOM   3376 HD11 ILE A 216       8.341 -10.131  11.891  1.00 44.76           H
ATOM   3377 HD12 ILE A 216       7.069 -11.064  12.688  1.00 44.76           H
ATOM   3378 HD13 ILE A 216       6.721 -10.183  11.174  1.00 44.76           H
ATOM   3379  N   LEU A 217       2.513  -7.676  13.330  1.00 22.61           N
ATOM   3380  CA  LEU A 217       1.239  -7.582  14.064  1.00 20.28           C
ATOM   3381  C   LEU A 217       0.068  -7.003  13.258  1.00 28.08           C
ATOM   3382  O   LEU A 217      -1.048  -6.901  13.765  1.00 22.74           O
ATOM   3383  CB  LEU A 217       1.455  -6.745  15.313  1.00 21.15           C
ATOM   3384  CG  LEU A 217       2.477  -7.358  16.294  1.00 28.11           C
ATOM   3385  CD1 LEU A 217       2.547  -6.437  17.502  1.00 25.62           C
ATOM   3386  CD2 LEU A 217       2.042  -8.744  16.778  1.00 26.32           C
ATOM   3387  H   LEU A 217       3.110  -6.863  13.323  1.00 27.13           H
ATOM   3388  HA  LEU A 217       0.936  -8.581  14.374  1.00 24.33           H
ATOM   3389  HB2 LEU A 217       1.798  -5.756  15.010  1.00 25.38           H
ATOM   3390  HB3 LEU A 217       0.503  -6.634  15.831  1.00 25.38           H
ATOM   3391  HG  LEU A 217       3.462  -7.415  15.829  1.00 33.73           H
ATOM   3392 HD11 LEU A 217       3.293  -6.799  18.208  1.00 30.74           H
ATOM   3393 HD12 LEU A 217       2.831  -5.444  17.167  1.00 30.74           H
ATOM   3394 HD13 LEU A 217       1.576  -6.390  17.994  1.00 30.74           H
ATOM   3395 HD21 LEU A 217       2.688  -9.068  17.593  1.00 31.58           H
ATOM   3396 HD22 LEU A 217       1.011  -8.703  17.125  1.00 31.58           H
ATOM   3397 HD23 LEU A 217       2.116  -9.475  15.975  1.00 31.58           H
ATOM   3398  N   GLY A 218       0.337  -6.567  12.037  1.00 23.07           N
ATOM   3399  CA  GLY A 218      -0.617  -6.010  11.117  1.00 28.85           C
ATOM   3400  C   GLY A 218      -0.612  -4.495  11.207  1.00 27.42           C
ATOM   3401  O   GLY A 218      -0.314  -3.900  12.242  1.00 25.43           O
ATOM   3402  H   GLY A 218       1.289  -6.630  11.708  1.00 27.68           H
ATOM   3403  HA2 GLY A 218      -0.331  -6.316  10.110  1.00 34.62           H
ATOM   3404  HA3 GLY A 218      -1.617  -6.378  11.338  1.00 34.62           H
ATOM   3405  N   THR A 219      -0.973  -3.875  10.088  1.00 22.47           N
ATOM   3406  CA  THR A 219      -1.166  -2.447  10.032  1.00 26.39           C
ATOM   3407  C   THR A 219      -2.465  -2.118  10.782  1.00 24.07           C
ATOM   3408  O   THR A 219      -3.468  -2.824  10.632  1.00 32.94           O
ATOM   3409  CB  THR A 219      -1.180  -2.007   8.567  1.00 30.39           C
ATOM   3410  OG1 THR A 219       0.063  -2.370   8.028  1.00 24.69           O
ATOM   3411  CG2 THR A 219      -1.391  -0.499   8.368  1.00 25.92           C
ATOM   3412  H   THR A 219      -1.161  -4.419   9.257  1.00 26.96           H
ATOM   3413  HA  THR A 219      -0.301  -1.982  10.504  1.00 31.67           H
ATOM   3414  HB  THR A 219      -1.966  -2.552   8.043  1.00 36.47           H
ATOM   3415  HG1 THR A 219       0.239  -1.820   7.257  1.00 29.63           H
ATOM   3416 HG21 THR A 219      -1.385  -0.272   7.303  1.00 31.11           H
ATOM   3417 HG22 THR A 219      -2.343  -0.186   8.786  1.00 31.11           H
ATOM   3418 HG23 THR A 219      -0.581   0.058   8.835  1.00 31.11           H
ATOM   3419  N   PRO A 220      -2.474  -1.032  11.557  1.00 28.94           N
ATOM   3420  CA  PRO A 220      -3.663  -0.660  12.277  1.00 33.99           C
ATOM   3421  C   PRO A 220      -4.625   0.064  11.345  1.00 39.85           C
ATOM   3422  O   PRO A 220      -4.250   0.606  10.307  1.00 30.10           O
ATOM   3423  CB  PRO A 220      -3.169   0.249  13.397  1.00 32.41           C
ATOM   3424  CG  PRO A 220      -1.854   0.836  12.900  1.00 34.46           C
ATOM   3425  CD  PRO A 220      -1.336  -0.204  11.915  1.00 24.98           C
ATOM   3426  HA  PRO A 220      -4.111  -1.520  12.766  1.00 40.79           H
ATOM   3427  HB2 PRO A 220      -3.883   0.999  13.738  1.00 38.89           H
ATOM   3428  HB3 PRO A 220      -2.921  -0.426  14.214  1.00 38.89           H
ATOM   3429  HG2 PRO A 220      -2.026   1.797  12.416  1.00 41.35           H
ATOM   3430  HG3 PRO A 220      -1.149   0.945  13.726  1.00 41.35           H
ATOM   3431  HD2 PRO A 220      -0.926   0.316  11.051  1.00 29.97           H
ATOM   3432  HD3 PRO A 220      -0.601  -0.825  12.425  1.00 29.97           H
ATOM   3433  N   ASN A 221      -5.894   0.045  11.733  1.00 29.37           N
ATOM   3434  CA  ASN A 221      -6.930   0.784  11.045  1.00 39.99           C
ATOM   3435  C   ASN A 221      -8.011   1.145  12.078  1.00 45.43           C
ATOM   3436  O   ASN A 221      -7.951   0.715  13.233  1.00 34.29           O
ATOM   3437  CB  ASN A 221      -7.418  -0.063   9.851  1.00 31.49           C
ATOM   3438  CG  ASN A 221      -7.907  -1.446  10.260  1.00 35.86           C
ATOM   3439  OD1 ASN A 221      -8.688  -1.588  11.195  1.00 40.57           O
ATOM   3440  ND2 ASN A 221      -7.511  -2.477   9.524  1.00 40.47           N
ATOM   3441  H   ASN A 221      -6.146  -0.436  12.584  1.00 35.24           H
ATOM   3442  HA  ASN A 221      -6.519   1.721  10.661  1.00 47.99           H
ATOM   3443  HB2 ASN A 221      -8.266   0.467   9.422  1.00 37.79           H
ATOM   3444  HB3 ASN A 221      -6.635  -0.140   9.099  1.00 37.79           H
ATOM   3445 HD21 ASN A 221      -7.823  -3.405   9.763  1.00 48.56           H
ATOM   3446 HD22 ASN A 221      -6.864  -2.338   8.763  1.00 48.56           H
ATOM   3447  N   SER A 222      -8.984   1.971  11.681  1.00 40.05           N
ATOM   3448  CA  SER A 222     -10.054   2.419  12.581  1.00 36.70           C
ATOM   3449  C   SER A 222     -10.945   1.295  13.123  1.00 37.67           C
ATOM   3450  O   SER A 222     -11.716   1.549  14.044  1.00 45.27           O
ATOM   3451  CB  SER A 222     -10.899   3.486  11.878  1.00 43.69           C
ATOM   3452  OG  SER A 222     -10.157   4.691  11.792  1.00 44.66           O
ATOM   3453  H   SER A 222      -8.948   2.363  10.752  1.00 48.06           H
ATOM   3454  HA  SER A 222      -9.595   2.891  13.452  1.00 44.04           H
ATOM   3455  HB2 SER A 222     -11.167   3.144  10.877  1.00 52.42           H
ATOM   3456  HB3 SER A 222     -11.810   3.666  12.450  1.00 52.42           H
ATOM   3457  HG  SER A 222     -10.734   5.393  11.480  1.00 53.59           H
ATOM   3458  N   LYS A 223     -10.874   0.074  12.577  1.00 39.27           N
ATOM   3459  CA  LYS A 223     -11.612  -1.081  13.076  1.00 38.51           C
ATOM   3460  C   LYS A 223     -10.866  -1.866  14.157  1.00 40.42           C
ATOM   3461  O   LYS A 223     -11.522  -2.313  15.091  1.00 42.88           O
ATOM   3462  CB  LYS A 223     -12.043  -1.997  11.917  1.00 46.14           C
ATOM   3463  CG  LYS A 223     -13.237  -1.434  11.122  1.00 53.64           C
ATOM   3464  CD  LYS A 223     -14.590  -1.646  11.849  1.00 55.17           C
ATOM   3465  CE  LYS A 223     -15.572  -0.469  11.713  1.00 61.23           C
ATOM   3466  NZ  LYS A 223     -15.068   0.775  12.336  1.00 52.72           N1+
ATOM   3467  H   LYS A 223     -10.204  -0.086  11.836  1.00 47.12           H
ATOM   3468  HA  LYS A 223     -12.517  -0.722  13.561  1.00 46.21           H
ATOM   3469  HB2 LYS A 223     -11.207  -2.197  11.249  1.00 55.37           H
ATOM   3470  HB3 LYS A 223     -12.355  -2.955  12.336  1.00 55.37           H
ATOM   3471  HG2 LYS A 223     -13.070  -0.384  10.878  1.00 64.37           H
ATOM   3472  HG3 LYS A 223     -13.292  -1.981  10.179  1.00 64.37           H
ATOM   3473  HD2 LYS A 223     -15.074  -2.525  11.421  1.00 66.21           H
ATOM   3474  HD3 LYS A 223     -14.432  -1.855  12.909  1.00 66.21           H
ATOM   3475  HE2 LYS A 223     -15.760  -0.289  10.653  1.00 73.48           H
ATOM   3476  HE3 LYS A 223     -16.518  -0.748  12.184  1.00 73.48           H
ATOM   3477  HZ1 LYS A 223     -15.739   1.519  12.204  1.00 63.26           H
ATOM   3478  HZ2 LYS A 223     -14.922   0.629  13.327  1.00 63.26           H
ATOM   3479  HZ3 LYS A 223     -14.190   1.037  11.910  1.00 63.26           H
ATOM   3480  N   ASN A 224      -9.539  -2.056  14.046  1.00 41.03           N
ATOM   3481  CA  ASN A 224      -8.759  -2.794  15.051  1.00 33.93           C
ATOM   3482  C   ASN A 224      -8.141  -1.873  16.121  1.00 27.11           C
ATOM   3483  O   ASN A 224      -7.671  -2.329  17.162  1.00 34.86           O
ATOM   3484  CB  ASN A 224      -7.747  -3.729  14.368  1.00 42.89           C
ATOM   3485  CG  ASN A 224      -6.708  -3.024  13.499  1.00 39.53           C
ATOM   3486  OD1 ASN A 224      -6.368  -1.876  13.737  1.00 35.02           O
ATOM   3487  ND2 ASN A 224      -6.115  -3.732  12.545  1.00 41.65           N
ATOM   3488  H   ASN A 224      -9.045  -1.662  13.258  1.00 49.23           H
ATOM   3489  HA  ASN A 224      -9.438  -3.456  15.588  1.00 40.72           H
ATOM   3490  HB2 ASN A 224      -7.207  -4.246  15.162  1.00 51.47           H
ATOM   3491  HB3 ASN A 224      -8.276  -4.475  13.774  1.00 51.47           H
ATOM   3492 HD21 ASN A 224      -5.389  -3.308  11.983  1.00 49.98           H
ATOM   3493 HD22 ASN A 224      -6.362  -4.699  12.393  1.00 49.98           H
ATOM   3494  N   TRP A 225      -8.139  -0.571  15.856  1.00 27.05           N
ATOM   3495  CA  TRP A 225      -7.654   0.458  16.739  1.00 25.76           C
ATOM   3496  C   TRP A 225      -8.455   1.706  16.434  1.00 28.83           C
ATOM   3497  O   TRP A 225      -7.994   2.575  15.686  1.00 29.00           O
ATOM   3498  CB  TRP A 225      -6.143   0.632  16.567  1.00 27.80           C
ATOM   3499  CG  TRP A 225      -5.486   1.654  17.427  1.00 23.17           C
ATOM   3500  CD1 TRP A 225      -6.058   2.467  18.347  1.00 23.96           C
ATOM   3501  CD2 TRP A 225      -4.059   1.944  17.480  1.00 31.35           C
ATOM   3502  NE1 TRP A 225      -5.100   3.266  18.922  1.00 24.87           N
ATOM   3503  CE2 TRP A 225      -3.839   2.965  18.446  1.00 21.12           C
ATOM   3504  CE3 TRP A 225      -2.937   1.423  16.811  1.00 25.25           C
ATOM   3505  CZ2 TRP A 225      -2.566   3.449  18.730  1.00 23.33           C
ATOM   3506  CZ3 TRP A 225      -1.647   1.939  17.054  1.00 25.50           C
ATOM   3507  CH2 TRP A 225      -1.467   2.954  18.009  1.00 19.26           C
ATOM   3508  H   TRP A 225      -8.466  -0.263  14.951  1.00 32.46           H
ATOM   3509  HA  TRP A 225      -7.837   0.164  17.772  1.00 30.91           H
ATOM   3510  HB2 TRP A 225      -5.662  -0.319  16.786  1.00 33.35           H
ATOM   3511  HB3 TRP A 225      -5.911   0.863  15.527  1.00 33.35           H
ATOM   3512  HD1 TRP A 225      -7.106   2.485  18.605  1.00 28.75           H
ATOM   3513  HE1 TRP A 225      -5.315   3.954  19.629  1.00 29.84           H
ATOM   3514  HE3 TRP A 225      -3.077   0.627  16.102  1.00 30.30           H
ATOM   3515  HZ2 TRP A 225      -2.464   4.233  19.459  1.00 28.00           H
ATOM   3516  HZ3 TRP A 225      -0.802   1.540  16.512  1.00 30.60           H
ATOM   3517  HH2 TRP A 225      -0.480   3.345  18.186  1.00 23.11           H
ATOM   3518  N   PRO A 226      -9.665   1.819  17.019  1.00 30.21           N
ATOM   3519  CA  PRO A 226     -10.481   3.016  16.881  1.00 30.45           C
ATOM   3520  C   PRO A 226      -9.694   4.244  17.283  1.00 34.64           C
ATOM   3521  O   PRO A 226      -8.920   4.183  18.237  1.00 38.93           O
ATOM   3522  CB  PRO A 226     -11.651   2.806  17.858  1.00 31.65           C
ATOM   3523  CG  PRO A 226     -11.804   1.285  17.872  1.00 31.25           C
ATOM   3524  CD  PRO A 226     -10.341   0.830  17.851  1.00 33.93           C
ATOM   3525  HA  PRO A 226     -10.884   3.087  15.871  1.00 36.54           H
ATOM   3526  HB2 PRO A 226     -11.335   3.122  18.854  1.00 37.98           H
ATOM   3527  HB3 PRO A 226     -12.565   3.329  17.583  1.00 37.98           H
ATOM   3528  HG2 PRO A 226     -12.280   0.942  18.789  1.00 37.50           H
ATOM   3529  HG3 PRO A 226     -12.356   0.948  16.994  1.00 37.50           H
ATOM   3530  HD2 PRO A 226      -9.937   0.853  18.865  1.00 40.72           H
ATOM   3531  HD3 PRO A 226     -10.308  -0.168  17.413  1.00 40.72           H
ATOM   3532  N   ASN A 227      -9.901   5.356  16.569  1.00 26.11           N
ATOM   3533  CA  ASN A 227      -9.239   6.622  16.868  1.00 32.84           C
ATOM   3534  C   ASN A 227      -7.712   6.641  16.611  1.00 29.48           C
ATOM   3535  O   ASN A 227      -7.066   7.648  16.915  1.00 34.98           O
ATOM   3536  CB  ASN A 227      -9.563   7.059  18.301  1.00 44.37           C
ATOM   3537  CG  ASN A 227     -11.043   6.865  18.624  1.00 42.31           C
ATOM   3538  OD1 ASN A 227     -11.912   7.135  17.792  1.00 38.50           O
ATOM   3539  ND2 ASN A 227     -11.331   6.401  19.840  1.00 46.66           N
ATOM   3540  H   ASN A 227     -10.551   5.337  15.798  1.00 31.33           H
ATOM   3541  HA  ASN A 227      -9.677   7.368  16.203  1.00 39.40           H
ATOM   3542  HB2 ASN A 227      -8.920   6.569  19.033  1.00 53.25           H
ATOM   3543  HB3 ASN A 227      -9.367   8.124  18.342  1.00 53.25           H
ATOM   3544 HD21 ASN A 227     -12.295   6.272  20.101  1.00 55.99           H
ATOM   3545 HD22 ASN A 227     -10.589   6.196  20.493  1.00 55.99           H
ATOM   3546  N   VAL A 228      -7.121   5.590  16.028  1.00 31.17           N
ATOM   3547  CA  VAL A 228      -5.724   5.654  15.554  1.00 25.36           C
ATOM   3548  C   VAL A 228      -5.478   6.860  14.622  1.00 28.10           C
ATOM   3549  O   VAL A 228      -4.394   7.433  14.635  1.00 26.30           O
ATOM   3550  CB  VAL A 228      -5.303   4.327  14.906  1.00 25.37           C
ATOM   3551  CG1 VAL A 228      -5.882   4.113  13.500  1.00 35.27           C
ATOM   3552  CG2 VAL A 228      -3.766   4.221  14.829  1.00 27.27           C
ATOM   3553  H   VAL A 228      -7.641   4.739  15.865  1.00 37.40           H
ATOM   3554  HA  VAL A 228      -5.100   5.790  16.436  1.00 30.43           H
ATOM   3555  HB  VAL A 228      -5.643   3.509  15.533  1.00 30.44           H
ATOM   3556 HG11 VAL A 228      -5.627   3.111  13.152  1.00 42.32           H
ATOM   3557 HG12 VAL A 228      -6.968   4.205  13.525  1.00 42.32           H
ATOM   3558 HG13 VAL A 228      -5.470   4.841  12.798  1.00 42.32           H
ATOM   3559 HG21 VAL A 228      -3.479   3.254  14.412  1.00 32.72           H
ATOM   3560 HG22 VAL A 228      -3.353   5.008  14.199  1.00 32.72           H
ATOM   3561 HG23 VAL A 228      -3.343   4.308  15.829  1.00 32.72           H
ATOM   3562  N   THR A 229      -6.470   7.263  13.810  1.00 27.83           N
ATOM   3563  CA  THR A 229      -6.333   8.369  12.847  1.00 30.43           C
ATOM   3564  C   THR A 229      -6.093   9.725  13.533  1.00 35.78           C
ATOM   3565  O   THR A 229      -5.720  10.683  12.862  1.00 38.06           O
ATOM   3566  CB  THR A 229      -7.577   8.432  11.946  1.00 34.01           C
ATOM   3567  OG1 THR A 229      -8.720   8.650  12.739  1.00 36.70           O
ATOM   3568  CG2 THR A 229      -7.776   7.131  11.156  1.00 38.10           C
ATOM   3569  H   THR A 229      -7.348   6.769  13.827  1.00 33.40           H
ATOM   3570  HA  THR A 229      -5.471   8.162  12.216  1.00 36.52           H
ATOM   3571  HB  THR A 229      -7.469   9.259  11.243  1.00 40.82           H
ATOM   3572  HG1 THR A 229      -9.435   8.934  12.165  1.00 44.04           H
ATOM   3573 HG21 THR A 229      -8.660   7.223  10.524  1.00 45.72           H
ATOM   3574 HG22 THR A 229      -6.906   6.928  10.534  1.00 45.72           H
ATOM   3575 HG23 THR A 229      -7.935   6.292  11.833  1.00 45.72           H
ATOM   3576  N   GLU A 230      -6.317   9.828  14.848  1.00 30.99           N
ATOM   3577  CA  GLU A 230      -6.106  11.044  15.622  1.00 29.90           C
ATOM   3578  C   GLU A 230      -4.648  11.277  16.041  1.00 30.70           C
ATOM   3579  O   GLU A 230      -4.318  12.349  16.547  1.00 33.82           O
ATOM   3580  CB  GLU A 230      -6.968  10.987  16.886  1.00 38.13           C
ATOM   3581  CG  GLU A 230      -8.473  10.785  16.628  1.00 39.68           C
ATOM   3582  CD  GLU A 230      -9.305  10.701  17.913  1.00 42.61           C
ATOM   3583  OE1 GLU A 230      -8.707  10.577  19.007  1.00 49.87           O
ATOM   3584  OE2 GLU A 230     -10.550  10.732  17.779  1.00 52.42           O1-
ATOM   3585  H   GLU A 230      -6.654   9.019  15.350  1.00 37.19           H
ATOM   3586  HA  GLU A 230      -6.432  11.896  15.025  1.00 35.88           H
ATOM   3587  HB2 GLU A 230      -6.600  10.175  17.514  1.00 45.75           H
ATOM   3588  HB3 GLU A 230      -6.844  11.918  17.439  1.00 45.75           H
ATOM   3589  HG2 GLU A 230      -8.872  11.569  15.982  1.00 47.62           H
ATOM   3590  HG3 GLU A 230      -8.642   9.860  16.076  1.00 47.62           H
ATOM   3591  N   LEU A 231      -3.766  10.284  15.898  1.00 36.12           N
ATOM   3592  CA  LEU A 231      -2.370  10.451  16.290  1.00 27.89           C
ATOM   3593  C   LEU A 231      -1.689  11.419  15.312  1.00 32.13           C
ATOM   3594  O   LEU A 231      -1.954  11.342  14.115  1.00 31.63           O
ATOM   3595  CB  LEU A 231      -1.677   9.078  16.332  1.00 26.28           C
ATOM   3596  CG  LEU A 231      -2.192   8.180  17.470  1.00 25.16           C
ATOM   3597  CD1 LEU A 231      -1.850   6.711  17.249  1.00 28.02           C
ATOM   3598  CD2 LEU A 231      -1.621   8.635  18.814  1.00 28.85           C
ATOM   3599  H   LEU A 231      -4.049   9.417  15.462  1.00 43.35           H
ATOM   3600  HA  LEU A 231      -2.358  10.861  17.294  1.00 33.47           H
ATOM   3601  HB2 LEU A 231      -1.856   8.576  15.383  1.00 31.54           H
ATOM   3602  HB3 LEU A 231      -0.603   9.213  16.441  1.00 31.54           H
ATOM   3603  HG  LEU A 231      -3.276   8.252  17.537  1.00 30.19           H
ATOM   3604 HD11 LEU A 231      -2.304   6.107  18.033  1.00 33.62           H
ATOM   3605 HD12 LEU A 231      -2.242   6.388  16.284  1.00 33.62           H
ATOM   3606 HD13 LEU A 231      -0.771   6.573  17.259  1.00 33.62           H
ATOM   3607 HD21 LEU A 231      -2.022   8.010  19.613  1.00 34.62           H
ATOM   3608 HD22 LEU A 231      -0.533   8.551  18.797  1.00 34.62           H
ATOM   3609 HD23 LEU A 231      -1.897   9.668  19.017  1.00 34.62           H
ATOM   3610  N   PRO A 232      -0.810  12.323  15.780  1.00 29.86           N
ATOM   3611  CA  PRO A 232      -0.241  13.371  14.937  1.00 35.67           C
ATOM   3612  C   PRO A 232       0.577  12.910  13.727  1.00 41.48           C
ATOM   3613  O   PRO A 232       0.668  13.661  12.758  1.00 34.17           O
ATOM   3614  CB  PRO A 232       0.695  14.141  15.863  1.00 37.32           C
ATOM   3615  CG  PRO A 232       0.108  13.934  17.247  1.00 38.04           C
ATOM   3616  CD  PRO A 232      -0.429  12.514  17.166  1.00 31.99           C
ATOM   3617  HA  PRO A 232      -1.033  14.055  14.638  1.00 42.80           H
ATOM   3618  HB2 PRO A 232       1.665  13.643  15.844  1.00 44.78           H
ATOM   3619  HB3 PRO A 232       0.816  15.193  15.601  1.00 44.78           H
ATOM   3620  HG2 PRO A 232       0.874  13.994  18.019  1.00 45.65           H
ATOM   3621  HG3 PRO A 232      -0.681  14.662  17.430  1.00 45.65           H
ATOM   3622  HD2 PRO A 232       0.347  11.807  17.451  1.00 38.38           H
ATOM   3623  HD3 PRO A 232      -1.287  12.474  17.834  1.00 38.38           H
ATOM   3624  N   LYS A 233       1.189  11.715  13.784  1.00 36.94           N
ATOM   3625  CA  LYS A 233       2.008  11.168  12.705  1.00 34.15           C
ATOM   3626  C   LYS A 233       1.404   9.885  12.154  1.00 37.89           C
ATOM   3627  O   LYS A 233       2.103   9.151  11.463  1.00 34.98           O
ATOM   3628  CB  LYS A 233       3.476  10.960  13.130  1.00 32.67           C
ATOM   3629  CG  LYS A 233       4.129  12.085  13.947  1.00 39.59           C
ATOM   3630  CD  LYS A 233       5.671  11.938  13.933  1.00 41.90           C
ATOM   3631  CE  LYS A 233       6.340  12.363  15.250  1.00 47.64           C
ATOM   3632  NZ  LYS A 233       7.066  11.249  15.900  1.00 52.52           N1+
ATOM   3633  H   LYS A 233       1.085  11.156  14.619  1.00 44.32           H
ATOM   3634  HA  LYS A 233       2.011  11.874  11.873  1.00 40.98           H
ATOM   3635  HB2 LYS A 233       3.509  10.068  13.743  1.00 39.21           H
ATOM   3636  HB3 LYS A 233       4.074  10.762  12.239  1.00 39.21           H
ATOM   3637  HG2 LYS A 233       3.872  13.040  13.488  1.00 47.51           H
ATOM   3638  HG3 LYS A 233       3.745  12.076  14.967  1.00 47.51           H
ATOM   3639  HD2 LYS A 233       5.948  10.908  13.701  1.00 50.28           H
ATOM   3640  HD3 LYS A 233       6.069  12.567  13.137  1.00 50.28           H
ATOM   3641  HE2 LYS A 233       7.029  13.190  15.069  1.00 57.17           H
ATOM   3642  HE3 LYS A 233       5.562  12.713  15.930  1.00 57.17           H
ATOM   3643  HZ1 LYS A 233       7.647  11.586  16.654  1.00 63.02           H
ATOM   3644  HZ2 LYS A 233       6.417  10.558  16.252  1.00 63.02           H
ATOM   3645  HZ3 LYS A 233       7.667  10.780  15.228  1.00 63.02           H
ATOM   3646  N   TYR A 234       0.119   9.612  12.422  1.00 27.64           N
ATOM   3647  CA  TYR A 234      -0.590   8.593  11.666  1.00 33.79           C
ATOM   3648  C   TYR A 234      -0.507   8.955  10.186  1.00 41.46           C
ATOM   3649  O   TYR A 234      -0.641  10.123   9.822  1.00 40.94           O
ATOM   3650  CB  TYR A 234      -2.054   8.467  12.107  1.00 35.70           C
ATOM   3651  CG  TYR A 234      -2.853   7.471  11.276  1.00 39.05           C
ATOM   3652  CD1 TYR A 234      -2.724   6.093  11.523  1.00 35.72           C
ATOM   3653  CD2 TYR A 234      -3.686   7.912  10.227  1.00 41.16           C
ATOM   3654  CE1 TYR A 234      -3.401   5.154  10.732  1.00 33.76           C
ATOM   3655  CE2 TYR A 234      -4.355   6.975   9.415  1.00 41.51           C
ATOM   3656  CZ  TYR A 234      -4.207   5.589   9.661  1.00 36.50           C
ATOM   3657  OH  TYR A 234      -4.857   4.667   8.895  1.00 44.07           O
ATOM   3658  H   TYR A 234      -0.423  10.264  12.967  1.00 33.16           H
ATOM   3659  HA  TYR A 234      -0.109   7.628  11.830  1.00 40.54           H
ATOM   3660  HB2 TYR A 234      -2.075   8.147  13.147  1.00 42.84           H
ATOM   3661  HB3 TYR A 234      -2.529   9.449  12.048  1.00 42.84           H
ATOM   3662  HD1 TYR A 234      -2.080   5.751  12.320  1.00 42.86           H
ATOM   3663  HD2 TYR A 234      -3.786   8.968  10.028  1.00 49.39           H
ATOM   3664  HE1 TYR A 234      -3.294   4.097  10.928  1.00 40.52           H
ATOM   3665  HE2 TYR A 234      -4.976   7.316   8.603  1.00 49.81           H
ATOM   3666  HH  TYR A 234      -5.235   5.044   8.099  1.00 52.88           H
ATOM   3667  N   ASP A 235      -0.267   7.944   9.358  1.00 43.21           N
ATOM   3668  CA  ASP A 235      -0.184   8.100   7.921  1.00 41.44           C
ATOM   3669  C   ASP A 235      -1.295   7.249   7.313  1.00 37.34           C
ATOM   3670  O   ASP A 235      -1.307   6.032   7.494  1.00 40.69           O
ATOM   3671  CB  ASP A 235       1.203   7.649   7.473  1.00 45.14           C
ATOM   3672  CG  ASP A 235       1.476   7.872   5.985  1.00 47.93           C
ATOM   3673  OD1 ASP A 235       0.539   8.256   5.248  1.00 49.34           O
ATOM   3674  OD2 ASP A 235       2.643   7.650   5.610  1.00 44.92           O1-
ATOM   3675  H   ASP A 235      -0.162   7.009   9.725  1.00 51.85           H
ATOM   3676  HA  ASP A 235      -0.286   9.147   7.644  1.00 49.72           H
ATOM   3677  HB2 ASP A 235       1.982   8.148   8.051  1.00 54.17           H
ATOM   3678  HB3 ASP A 235       1.337   6.590   7.681  1.00 54.17           H
ATOM   3679  N   PRO A 236      -2.227   7.837   6.545  1.00 50.59           N
ATOM   3680  CA  PRO A 236      -3.275   7.055   5.901  1.00 40.70           C
ATOM   3681  C   PRO A 236      -2.741   6.174   4.759  1.00 41.37           C
ATOM   3682  O   PRO A 236      -3.446   5.264   4.329  1.00 37.22           O
ATOM   3683  CB  PRO A 236      -4.269   8.097   5.377  1.00 41.36           C
ATOM   3684  CG  PRO A 236      -3.950   9.357   6.172  1.00 43.24           C
ATOM   3685  CD  PRO A 236      -2.438   9.254   6.330  1.00 44.17           C
ATOM   3686  HA  PRO A 236      -3.808   6.476   6.653  1.00 48.84           H
ATOM   3687  HB2 PRO A 236      -4.017   8.294   4.334  1.00 49.64           H
ATOM   3688  HB3 PRO A 236      -5.313   7.796   5.452  1.00 49.64           H
ATOM   3689  HG2 PRO A 236      -4.205  10.258   5.614  1.00 51.89           H
ATOM   3690  HG3 PRO A 236      -4.468   9.341   7.132  1.00 51.89           H
ATOM   3691  HD2 PRO A 236      -1.921   9.574   5.424  1.00 53.00           H
ATOM   3692  HD3 PRO A 236      -2.156   9.857   7.193  1.00 53.00           H
ATOM   3693  N   ASN A 237      -1.505   6.430   4.291  1.00 43.72           N
ATOM   3694  CA  ASN A 237      -0.836   5.668   3.239  1.00 44.77           C
ATOM   3695  C   ASN A 237       0.133   4.599   3.762  1.00 40.63           C
ATOM   3696  O   ASN A 237       0.895   4.067   2.956  1.00 46.78           O
ATOM   3697  CB  ASN A 237      -0.131   6.628   2.264  1.00 47.89           C
ATOM   3698  CG  ASN A 237      -1.066   7.723   1.761  1.00 53.25           C
ATOM   3699  OD1 ASN A 237      -2.162   7.442   1.277  1.00 48.63           O
ATOM   3700  ND2 ASN A 237      -0.612   8.976   1.837  1.00 52.70           N
ATOM   3701  H   ASN A 237      -0.981   7.195   4.697  1.00 52.47           H
ATOM   3702  HA  ASN A 237      -1.598   5.140   2.662  1.00 53.72           H
ATOM   3703  HB2 ASN A 237       0.768   7.049   2.716  1.00 57.47           H
ATOM   3704  HB3 ASN A 237       0.143   6.029   1.395  1.00 57.47           H
ATOM   3705 HD21 ASN A 237      -1.188   9.733   1.507  1.00 63.24           H
ATOM   3706 HD22 ASN A 237       0.289   9.155   2.258  1.00 63.24           H
ATOM   3707  N   PHE A 238       0.106   4.234   5.059  1.00 41.51           N
ATOM   3708  CA  PHE A 238       0.878   3.091   5.546  1.00 35.97           C
ATOM   3709  C   PHE A 238       0.610   1.877   4.644  1.00 33.18           C
ATOM   3710  O   PHE A 238      -0.517   1.630   4.232  1.00 34.76           O
ATOM   3711  CB  PHE A 238       0.542   2.730   7.012  1.00 37.49           C
ATOM   3712  CG  PHE A 238       1.053   3.640   8.113  1.00 34.33           C
ATOM   3713  CD1 PHE A 238       2.392   4.075   8.142  1.00 34.80           C
ATOM   3714  CD2 PHE A 238       0.218   3.955   9.198  1.00 41.33           C
ATOM   3715  CE1 PHE A 238       2.875   4.828   9.222  1.00 32.10           C
ATOM   3716  CE2 PHE A 238       0.700   4.737  10.263  1.00 31.59           C
ATOM   3717  CZ  PHE A 238       2.031   5.161  10.288  1.00 36.24           C
ATOM   3718  H   PHE A 238      -0.517   4.702   5.701  1.00 49.81           H
ATOM   3719  HA  PHE A 238       1.932   3.345   5.490  1.00 43.16           H
ATOM   3720  HB2 PHE A 238      -0.537   2.617   7.105  1.00 44.99           H
ATOM   3721  HB3 PHE A 238       0.975   1.750   7.217  1.00 44.99           H
ATOM   3722  HD1 PHE A 238       3.065   3.824   7.337  1.00 41.76           H
ATOM   3723  HD2 PHE A 238      -0.806   3.612   9.211  1.00 49.59           H
ATOM   3724  HE1 PHE A 238       3.904   5.151   9.234  1.00 38.52           H
ATOM   3725  HE2 PHE A 238       0.040   4.997  11.074  1.00 37.91           H
ATOM   3726  HZ  PHE A 238       2.403   5.747  11.114  1.00 43.49           H
ATOM   3727  N   THR A 239       1.657   1.119   4.320  1.00 36.13           N
ATOM   3728  CA  THR A 239       1.504  -0.177   3.667  1.00 36.51           C
ATOM   3729  C   THR A 239       0.639  -1.053   4.548  1.00 34.28           C
ATOM   3730  O   THR A 239       0.822  -1.039   5.762  1.00 33.95           O
ATOM   3731  CB  THR A 239       2.884  -0.828   3.478  1.00 34.60           C
ATOM   3732  OG1 THR A 239       3.686   0.042   2.735  1.00 34.06           O
ATOM   3733  CG2 THR A 239       2.806  -2.151   2.706  1.00 32.60           C
ATOM   3734  H   THR A 239       2.574   1.379   4.650  1.00 43.36           H
ATOM   3735  HA  THR A 239       1.046  -0.031   2.687  1.00 43.81           H
ATOM   3736  HB  THR A 239       3.350  -1.005   4.448  1.00 41.52           H
ATOM   3737  HG1 THR A 239       3.688   0.893   3.180  1.00 40.87           H
ATOM   3738 HG21 THR A 239       3.812  -2.527   2.523  1.00 39.12           H
ATOM   3739 HG22 THR A 239       2.248  -2.901   3.268  1.00 39.12           H
ATOM   3740 HG23 THR A 239       2.324  -1.988   1.740  1.00 39.12           H
ATOM   3741  N   VAL A 240      -0.277  -1.803   3.934  1.00 31.94           N
ATOM   3742  CA  VAL A 240      -1.195  -2.680   4.620  1.00 29.67           C
ATOM   3743  C   VAL A 240      -0.589  -4.073   4.674  1.00 34.52           C
ATOM   3744  O   VAL A 240      -0.305  -4.681   3.647  1.00 33.13           O
ATOM   3745  CB  VAL A 240      -2.602  -2.628   3.980  1.00 34.78           C
ATOM   3746  CG1 VAL A 240      -3.549  -3.608   4.681  1.00 34.20           C
ATOM   3747  CG2 VAL A 240      -3.206  -1.218   4.094  1.00 31.16           C
ATOM   3748  H   VAL A 240      -0.353  -1.751   2.928  1.00 38.32           H
ATOM   3749  HA  VAL A 240      -1.317  -2.320   5.641  1.00 35.61           H
ATOM   3750  HB  VAL A 240      -2.532  -2.898   2.926  1.00 41.74           H
ATOM   3751 HG11 VAL A 240      -4.546  -3.535   4.250  1.00 41.04           H
ATOM   3752 HG12 VAL A 240      -3.196  -4.631   4.551  1.00 41.04           H
ATOM   3753 HG13 VAL A 240      -3.608  -3.381   5.746  1.00 41.04           H
ATOM   3754 HG21 VAL A 240      -4.200  -1.202   3.650  1.00 37.39           H
ATOM   3755 HG22 VAL A 240      -3.280  -0.923   5.140  1.00 37.39           H
ATOM   3756 HG23 VAL A 240      -2.578  -0.496   3.571  1.00 37.39           H
ATOM   3757  N   TYR A 241      -0.418  -4.554   5.904  1.00 29.13           N
ATOM   3758  CA  TYR A 241       0.107  -5.857   6.257  1.00 27.21           C
ATOM   3759  C   TYR A 241      -0.974  -6.550   7.054  1.00 21.60           C
ATOM   3760  O   TYR A 241      -1.607  -5.933   7.905  1.00 25.42           O
ATOM   3761  CB  TYR A 241       1.399  -5.721   7.096  1.00 31.61           C
ATOM   3762  CG  TYR A 241       2.601  -5.147   6.354  1.00 27.98           C
ATOM   3763  CD1 TYR A 241       3.069  -3.849   6.637  1.00 31.96           C
ATOM   3764  CD2 TYR A 241       3.236  -5.910   5.352  1.00 30.39           C
ATOM   3765  CE1 TYR A 241       4.167  -3.326   5.926  1.00 33.65           C
ATOM   3766  CE2 TYR A 241       4.334  -5.391   4.636  1.00 30.66           C
ATOM   3767  CZ  TYR A 241       4.805  -4.095   4.932  1.00 33.44           C
ATOM   3768  OH  TYR A 241       5.907  -3.602   4.299  1.00 38.86           O
ATOM   3769  H   TYR A 241      -0.706  -3.973   6.678  1.00 34.95           H
ATOM   3770  HA  TYR A 241       0.323  -6.439   5.362  1.00 32.65           H
ATOM   3771  HB2 TYR A 241       1.183  -5.099   7.965  1.00 37.93           H
ATOM   3772  HB3 TYR A 241       1.668  -6.715   7.458  1.00 37.93           H
ATOM   3773  HD1 TYR A 241       2.583  -3.246   7.389  1.00 38.35           H
ATOM   3774  HD2 TYR A 241       2.865  -6.898   5.121  1.00 36.47           H
ATOM   3775  HE1 TYR A 241       4.520  -2.331   6.139  1.00 40.38           H
ATOM   3776  HE2 TYR A 241       4.805  -5.980   3.866  1.00 36.79           H
ATOM   3777  HH  TYR A 241       6.249  -4.192   3.624  1.00 46.64           H
ATOM   3778  N   GLU A 242      -1.185  -7.829   6.769  1.00 29.74           N
ATOM   3779  CA  GLU A 242      -1.986  -8.680   7.616  1.00 30.76           C
ATOM   3780  C   GLU A 242      -1.142  -9.153   8.819  1.00 33.74           C
ATOM   3781  O   GLU A 242       0.070  -9.326   8.672  1.00 35.18           O
ATOM   3782  CB  GLU A 242      -2.496  -9.876   6.797  1.00 36.19           C
ATOM   3783  CG  GLU A 242      -3.492  -9.455   5.691  1.00 43.02           C
ATOM   3784  CD  GLU A 242      -4.772  -8.790   6.218  1.00 47.37           C
ATOM   3785  OE1 GLU A 242      -5.195  -9.132   7.347  1.00 50.74           O
ATOM   3786  OE2 GLU A 242      -5.311  -7.925   5.490  1.00 53.66           O1-
ATOM   3787  H   GLU A 242      -0.643  -8.273   6.045  1.00 35.69           H
ATOM   3788  HA  GLU A 242      -2.844  -8.113   7.970  1.00 36.91           H
ATOM   3789  HB2 GLU A 242      -1.645 -10.375   6.333  1.00 43.43           H
ATOM   3790  HB3 GLU A 242      -2.978 -10.594   7.461  1.00 43.43           H
ATOM   3791  HG2 GLU A 242      -3.018  -8.825   4.939  1.00 51.62           H
ATOM   3792  HG3 GLU A 242      -3.795 -10.366   5.175  1.00 51.62           H
ATOM   3793  N   PRO A 243      -1.751  -9.397   9.992  1.00 32.81           N
ATOM   3794  CA  PRO A 243      -1.051  -9.998  11.125  1.00 36.56           C
ATOM   3795  C   PRO A 243      -0.586 -11.408  10.786  1.00 39.40           C
ATOM   3796  O   PRO A 243      -1.284 -12.152  10.101  1.00 37.68           O
ATOM   3797  CB  PRO A 243      -2.108 -10.073  12.225  1.00 33.66           C
ATOM   3798  CG  PRO A 243      -3.444 -10.067  11.486  1.00 41.89           C
ATOM   3799  CD  PRO A 243      -3.143  -9.145  10.309  1.00 33.81           C
ATOM   3800  HA  PRO A 243      -0.243  -9.362  11.490  1.00 43.87           H
ATOM   3801  HB2 PRO A 243      -1.999 -10.920  12.905  1.00 40.40           H
ATOM   3802  HB3 PRO A 243      -2.042  -9.141  12.785  1.00 40.40           H
ATOM   3803  HG2 PRO A 243      -3.711 -11.076  11.168  1.00 50.27           H
ATOM   3804  HG3 PRO A 243      -4.236  -9.636  12.097  1.00 50.27           H
ATOM   3805  HD2 PRO A 243      -3.807  -9.421   9.492  1.00 40.58           H
ATOM   3806  HD3 PRO A 243      -3.266  -8.104  10.607  1.00 40.58           H
ATOM   3807  N   LEU A 244       0.583 -11.788  11.303  1.00 38.28           N
ATOM   3808  CA  LEU A 244       1.050 -13.166  11.256  1.00 37.29           C
ATOM   3809  C   LEU A 244       0.505 -13.952  12.460  1.00 40.27           C
ATOM   3810  O   LEU A 244       0.248 -13.357  13.505  1.00 47.53           O
ATOM   3811  CB  LEU A 244       2.585 -13.165  11.279  1.00 37.75           C
ATOM   3812  CG  LEU A 244       3.236 -12.453  10.070  1.00 47.42           C
ATOM   3813  CD1 LEU A 244       4.754 -12.680  10.157  1.00 41.83           C
ATOM   3814  CD2 LEU A 244       2.731 -12.935   8.688  1.00 45.68           C
ATOM   3815  H   LEU A 244       1.122 -11.128  11.845  1.00 45.94           H
ATOM   3816  HA  LEU A 244       0.718 -13.639  10.332  1.00 44.75           H
ATOM   3817  HB2 LEU A 244       2.930 -12.689  12.197  1.00 45.29           H
ATOM   3818  HB3 LEU A 244       2.927 -14.199  11.303  1.00 45.29           H
ATOM   3819  HG  LEU A 244       3.049 -11.381  10.153  1.00 56.90           H
ATOM   3820 HD11 LEU A 244       5.239 -12.149   9.346  1.00 50.19           H
ATOM   3821 HD12 LEU A 244       5.134 -12.302  11.109  1.00 50.19           H
ATOM   3822 HD13 LEU A 244       4.983 -13.744  10.073  1.00 50.19           H
ATOM   3823 HD21 LEU A 244       3.289 -12.434   7.896  1.00 54.82           H
ATOM   3824 HD22 LEU A 244       2.864 -14.013   8.593  1.00 54.82           H
ATOM   3825 HD23 LEU A 244       1.677 -12.688   8.559  1.00 54.82           H
ATOM   3826  N   PRO A 245       0.374 -15.283  12.364  1.00 37.50           N
ATOM   3827  CA  PRO A 245       0.079 -16.100  13.529  1.00 42.91           C
ATOM   3828  C   PRO A 245       1.269 -16.069  14.508  1.00 39.65           C
ATOM   3829  O   PRO A 245       2.425 -16.066  14.089  1.00 38.00           O
ATOM   3830  CB  PRO A 245      -0.152 -17.505  12.943  1.00 36.15           C
ATOM   3831  CG  PRO A 245       0.663 -17.530  11.656  1.00 40.80           C
ATOM   3832  CD  PRO A 245       0.546 -16.092  11.160  1.00 40.85           C
ATOM   3833  HA  PRO A 245      -0.861 -15.801  13.996  1.00 51.49           H
ATOM   3834  HB2 PRO A 245       0.093 -18.328  13.612  1.00 43.38           H
ATOM   3835  HB3 PRO A 245      -1.206 -17.558  12.668  1.00 43.38           H
ATOM   3836  HG2 PRO A 245       1.692 -17.812  11.870  1.00 48.96           H
ATOM   3837  HG3 PRO A 245       0.225 -18.207  10.922  1.00 48.96           H
ATOM   3838  HD2 PRO A 245       1.457 -15.844  10.618  1.00 49.02           H
ATOM   3839  HD3 PRO A 245      -0.343 -16.001  10.535  1.00 49.02           H
ATOM   3840  N   TRP A 246       0.981 -16.025  15.811  1.00 43.10           N
ATOM   3841  CA  TRP A 246       1.963 -15.810  16.881  1.00 37.54           C
ATOM   3842  C   TRP A 246       3.041 -16.884  16.934  1.00 42.99           C
ATOM   3843  O   TRP A 246       4.222 -16.585  17.103  1.00 40.09           O
ATOM   3844  CB  TRP A 246       1.213 -15.746  18.213  1.00 43.25           C
ATOM   3845  CG  TRP A 246       0.312 -14.562  18.347  1.00 39.10           C
ATOM   3846  CD1 TRP A 246      -1.018 -14.541  18.107  1.00 44.39           C
ATOM   3847  CD2 TRP A 246       0.670 -13.205  18.720  1.00 34.04           C
ATOM   3848  NE1 TRP A 246      -1.495 -13.256  18.248  1.00 40.26           N
ATOM   3849  CE2 TRP A 246      -0.485 -12.386  18.599  1.00 40.07           C
ATOM   3850  CE3 TRP A 246       1.864 -12.588  19.152  1.00 38.54           C
ATOM   3851  CZ2 TRP A 246      -0.448 -11.013  18.849  1.00 31.99           C
ATOM   3852  CZ3 TRP A 246       1.897 -11.218  19.455  1.00 38.04           C
ATOM   3853  CH2 TRP A 246       0.745 -10.430  19.299  1.00 37.01           C
ATOM   3854  H   TRP A 246       0.010 -16.078  16.088  1.00 51.72           H
ATOM   3855  HA  TRP A 246       2.452 -14.853  16.720  1.00 45.05           H
ATOM   3856  HB2 TRP A 246       0.632 -16.660  18.343  1.00 51.89           H
ATOM   3857  HB3 TRP A 246       1.952 -15.687  19.008  1.00 51.89           H
ATOM   3858  HD1 TRP A 246      -1.602 -15.395  17.794  1.00 53.27           H
ATOM   3859  HE1 TRP A 246      -2.460 -13.009  18.090  1.00 48.31           H
ATOM   3860  HE3 TRP A 246       2.760 -13.181  19.248  1.00 46.25           H
ATOM   3861  HZ2 TRP A 246      -1.320 -10.414  18.655  1.00 38.38           H
ATOM   3862  HZ3 TRP A 246       2.820 -10.765  19.784  1.00 45.65           H
ATOM   3863  HH2 TRP A 246       0.783  -9.371  19.506  1.00 44.41           H
ATOM   3864  N   GLU A 247       2.630 -18.137  16.756  1.00 41.77           N
ATOM   3865  CA  GLU A 247       3.492 -19.310  16.773  1.00 50.06           C
ATOM   3866  C   GLU A 247       4.591 -19.251  15.680  1.00 43.46           C
ATOM   3867  O   GLU A 247       5.563 -19.998  15.775  1.00 51.00           O
ATOM   3868  CB  GLU A 247       2.625 -20.578  16.608  1.00 47.84           C
ATOM   3869  CG  GLU A 247       1.406 -20.684  17.551  1.00 53.93           C
ATOM   3870  CD  GLU A 247       0.224 -19.761  17.192  1.00 57.65           C
ATOM   3871  OE1 GLU A 247       0.033 -19.478  15.987  1.00 53.30           O
ATOM   3872  OE2 GLU A 247      -0.444 -19.290  18.136  1.00 60.48           O1-
ATOM   3873  H   GLU A 247       1.644 -18.297  16.603  1.00 50.12           H
ATOM   3874  HA  GLU A 247       3.977 -19.357  17.750  1.00 60.07           H
ATOM   3875  HB2 GLU A 247       2.274 -20.640  15.581  1.00 57.41           H
ATOM   3876  HB3 GLU A 247       3.258 -21.449  16.783  1.00 57.41           H
ATOM   3877  HG2 GLU A 247       1.035 -21.707  17.461  1.00 64.72           H
ATOM   3878  HG3 GLU A 247       1.696 -20.556  18.593  1.00 64.72           H
ATOM   3879  N   SER A 248       4.452 -18.413  14.632  1.00 40.03           N
ATOM   3880  CA  SER A 248       5.401 -18.355  13.509  1.00 42.19           C
ATOM   3881  C   SER A 248       6.614 -17.447  13.744  1.00 46.92           C
ATOM   3882  O   SER A 248       7.597 -17.560  13.014  1.00 46.25           O
ATOM   3883  CB  SER A 248       4.691 -17.949  12.220  1.00 44.63           C
ATOM   3884  OG  SER A 248       4.317 -16.586  12.222  1.00 48.74           O
ATOM   3885  H   SER A 248       3.652 -17.797  14.603  1.00 48.04           H
ATOM   3886  HA  SER A 248       5.779 -19.365  13.348  1.00 50.62           H
ATOM   3887  HB2 SER A 248       5.368 -18.123  11.384  1.00 53.56           H
ATOM   3888  HB3 SER A 248       3.805 -18.558  12.069  1.00 53.56           H
ATOM   3889  HG  SER A 248       3.622 -16.459  12.877  1.00 58.49           H
ATOM   3890  N   PHE A 249       6.527 -16.506  14.696  1.00 47.39           N
ATOM   3891  CA  PHE A 249       7.642 -15.623  15.069  1.00 48.30           C
ATOM   3892  C   PHE A 249       7.980 -15.734  16.567  1.00 39.15           C
ATOM   3893  O   PHE A 249       8.774 -14.960  17.089  1.00 37.35           O
ATOM   3894  CB  PHE A 249       7.377 -14.185  14.598  1.00 40.86           C
ATOM   3895  CG  PHE A 249       6.149 -13.558  15.221  1.00 43.20           C
ATOM   3896  CD1 PHE A 249       6.243 -12.873  16.447  1.00 37.68           C
ATOM   3897  CD2 PHE A 249       4.907 -13.673  14.575  1.00 34.78           C
ATOM   3898  CE1 PHE A 249       5.096 -12.297  17.016  1.00 38.67           C
ATOM   3899  CE2 PHE A 249       3.764 -13.078  15.135  1.00 41.11           C
ATOM   3900  CZ  PHE A 249       3.860 -12.379  16.350  1.00 42.17           C
ATOM   3901  H   PHE A 249       5.671 -16.429  15.229  1.00 56.86           H
ATOM   3902  HA  PHE A 249       8.540 -15.950  14.543  1.00 57.97           H
ATOM   3903  HB2 PHE A 249       8.247 -13.567  14.824  1.00 49.03           H
ATOM   3904  HB3 PHE A 249       7.258 -14.195  13.513  1.00 49.03           H
ATOM   3905  HD1 PHE A 249       7.190 -12.794  16.957  1.00 45.22           H
ATOM   3906  HD2 PHE A 249       4.832 -14.213  13.643  1.00 41.74           H
ATOM   3907  HE1 PHE A 249       5.165 -11.778  17.959  1.00 46.40           H
ATOM   3908  HE2 PHE A 249       2.810 -13.161  14.637  1.00 49.33           H
ATOM   3909  HZ  PHE A 249       2.983 -11.911  16.767  1.00 50.60           H
ATOM   3910  N   LEU A 250       7.384 -16.700  17.267  1.00 45.67           N
ATOM   3911  CA  LEU A 250       7.727 -17.039  18.637  1.00 43.30           C
ATOM   3912  C   LEU A 250       8.081 -18.515  18.693  1.00 44.95           C
ATOM   3913  O   LEU A 250       7.502 -19.341  17.989  1.00 54.77           O
ATOM   3914  CB  LEU A 250       6.566 -16.702  19.579  1.00 38.61           C
ATOM   3915  CG  LEU A 250       6.223 -15.200  19.611  1.00 43.16           C
ATOM   3916  CD1 LEU A 250       4.833 -14.987  20.235  1.00 41.01           C
ATOM   3917  CD2 LEU A 250       7.290 -14.419  20.389  1.00 35.57           C
ATOM   3918  H   LEU A 250       6.712 -17.296  16.803  1.00 54.80           H
ATOM   3919  HA  LEU A 250       8.605 -16.480  18.955  1.00 51.96           H
ATOM   3920  HB2 LEU A 250       5.691 -17.261  19.244  1.00 46.33           H
ATOM   3921  HB3 LEU A 250       6.803 -17.041  20.587  1.00 46.33           H
ATOM   3922  HG  LEU A 250       6.188 -14.807  18.598  1.00 51.79           H
ATOM   3923 HD11 LEU A 250       4.616 -13.921  20.299  1.00 49.21           H
ATOM   3924 HD12 LEU A 250       4.082 -15.462  19.608  1.00 49.21           H
ATOM   3925 HD13 LEU A 250       4.792 -15.441  21.224  1.00 49.21           H
ATOM   3926 HD21 LEU A 250       7.075 -13.354  20.326  1.00 42.68           H
ATOM   3927 HD22 LEU A 250       7.312 -14.736  21.432  1.00 42.68           H
ATOM   3928 HD23 LEU A 250       8.271 -14.584  19.953  1.00 42.68           H
ATOM   3929  N   LYS A 251       9.068 -18.833  19.520  1.00 38.60           N
ATOM   3930  CA  LYS A 251       9.512 -20.191  19.750  1.00 44.27           C
ATOM   3931  C   LYS A 251       9.669 -20.373  21.251  1.00 40.54           C
ATOM   3932  O   LYS A 251       9.887 -19.415  22.000  1.00 40.44           O
ATOM   3933  CB  LYS A 251      10.827 -20.406  18.976  1.00 44.03           C
ATOM   3934  CG  LYS A 251      12.069 -19.896  19.721  1.00 42.09           C
ATOM   3935  CD  LYS A 251      13.363 -20.154  18.942  1.00 50.58           C
ATOM   3936  CE  LYS A 251      14.558 -19.926  19.876  1.00 47.46           C
ATOM   3937  NZ  LYS A 251      15.719 -19.367  19.159  1.00 58.09           N1+
ATOM   3938  H   LYS A 251       9.510 -18.102  20.060  1.00 46.32           H
ATOM   3939  HA  LYS A 251       8.765 -20.896  19.381  1.00 53.12           H
ATOM   3940  HB2 LYS A 251      10.954 -21.480  18.842  1.00 52.83           H
ATOM   3941  HB3 LYS A 251      10.759 -19.961  17.982  1.00 52.83           H
ATOM   3942  HG2 LYS A 251      11.964 -18.824  19.882  1.00 50.51           H
ATOM   3943  HG3 LYS A 251      12.156 -20.385  20.692  1.00 50.51           H
ATOM   3944  HD2 LYS A 251      13.376 -21.188  18.595  1.00 60.70           H
ATOM   3945  HD3 LYS A 251      13.412 -19.482  18.084  1.00 60.70           H
ATOM   3946  HE2 LYS A 251      14.255 -19.224  20.655  1.00 56.95           H
ATOM   3947  HE3 LYS A 251      14.835 -20.863  20.361  1.00 56.95           H
ATOM   3948  HZ1 LYS A 251      16.532 -19.437  19.756  1.00 69.71           H
ATOM   3949  HZ2 LYS A 251      15.876 -19.872  18.300  1.00 69.71           H
ATOM   3950  HZ3 LYS A 251      15.552 -18.390  18.964  1.00 69.71           H
ATOM   3951  N   GLY A 252       9.594 -21.627  21.678  1.00 43.79           N
ATOM   3952  CA  GLY A 252       9.891 -21.974  23.059  1.00 43.76           C
ATOM   3953  C   GLY A 252       8.902 -21.351  24.034  1.00 45.62           C
ATOM   3954  O   GLY A 252       9.269 -21.109  25.186  1.00 47.82           O
ATOM   3955  H   GLY A 252       9.376 -22.365  21.025  1.00 52.54           H
ATOM   3956  HA2 GLY A 252       9.879 -23.055  23.178  1.00 52.52           H
ATOM   3957  HA3 GLY A 252      10.884 -21.594  23.299  1.00 52.52           H
ATOM   3958  N   LEU A 253       7.664 -21.108  23.568  1.00 38.96           N
ATOM   3959  CA  LEU A 253       6.616 -20.502  24.357  1.00 37.60           C
ATOM   3960  C   LEU A 253       5.352 -21.348  24.203  1.00 28.24           C
ATOM   3961  O   LEU A 253       4.868 -21.565  23.096  1.00 34.29           O
ATOM   3962  CB  LEU A 253       6.470 -19.036  23.894  1.00 39.97           C
ATOM   3963  CG  LEU A 253       5.943 -18.084  24.977  1.00 37.02           C
ATOM   3964  CD1 LEU A 253       6.847 -18.099  26.221  1.00 34.51           C
ATOM   3965  CD2 LEU A 253       5.910 -16.642  24.438  1.00 34.59           C
ATOM   3966  H   LEU A 253       7.449 -21.327  22.605  1.00 46.75           H
ATOM   3967  HA  LEU A 253       6.903 -20.535  25.405  1.00 45.12           H
ATOM   3968  HB2 LEU A 253       7.445 -18.666  23.571  1.00 47.96           H
ATOM   3969  HB3 LEU A 253       5.809 -18.997  23.029  1.00 47.96           H
ATOM   3970  HG  LEU A 253       4.941 -18.407  25.248  1.00 44.43           H
ATOM   3971 HD11 LEU A 253       6.625 -17.248  26.859  1.00 41.41           H
ATOM   3972 HD12 LEU A 253       6.693 -18.997  26.807  1.00 41.41           H
ATOM   3973 HD13 LEU A 253       7.882 -18.059  25.905  1.00 41.41           H
ATOM   3974 HD21 LEU A 253       5.517 -15.969  25.202  1.00 41.51           H
ATOM   3975 HD22 LEU A 253       6.914 -16.316  24.174  1.00 41.51           H
ATOM   3976 HD23 LEU A 253       5.270 -16.583  23.557  1.00 41.51           H
ATOM   3977  N   ASP A 254       4.821 -21.837  25.317  1.00 27.74           N
ATOM   3978  CA  ASP A 254       3.580 -22.600  25.331  1.00 37.53           C
ATOM   3979  C   ASP A 254       2.382 -21.663  25.140  1.00 34.93           C
ATOM   3980  O   ASP A 254       2.536 -20.454  24.967  1.00 34.05           O
ATOM   3981  CB  ASP A 254       3.477 -23.457  26.603  1.00 40.64           C
ATOM   3982  CG  ASP A 254       3.222 -22.744  27.936  1.00 53.82           C
ATOM   3983  OD1 ASP A 254       3.518 -23.398  28.958  1.00 59.25           O
ATOM   3984  OD2 ASP A 254       2.765 -21.576  27.941  1.00 49.82           O1-
ATOM   3985  H   ASP A 254       5.245 -21.613  26.204  1.00 33.29           H
ATOM   3986  HA  ASP A 254       3.591 -23.294  24.491  1.00 45.03           H
ATOM   3987  HB2 ASP A 254       2.667 -24.173  26.468  1.00 48.76           H
ATOM   3988  HB3 ASP A 254       4.364 -24.083  26.704  1.00 48.76           H
ATOM   3989  N   GLU A 255       1.181 -22.245  25.149  1.00 37.46           N
ATOM   3990  CA  GLU A 255      -0.055 -21.574  24.793  1.00 36.83           C
ATOM   3991  C   GLU A 255      -0.345 -20.378  25.706  1.00 31.99           C
ATOM   3992  O   GLU A 255      -0.671 -19.305  25.205  1.00 29.93           O
ATOM   3993  CB  GLU A 255      -1.194 -22.609  24.806  1.00 40.67           C
ATOM   3994  CG  GLU A 255      -2.544 -22.110  24.258  1.00 52.92           C
ATOM   3995  CD  GLU A 255      -2.627 -22.195  22.723  1.00 67.81           C
ATOM   3996  OE1 GLU A 255      -1.698 -21.678  22.060  1.00 62.74           O
ATOM   3997  OE2 GLU A 255      -3.634 -22.762  22.236  1.00 68.96           O1-
ATOM   3998  H   GLU A 255       1.122 -23.232  25.347  1.00 44.95           H
ATOM   3999  HA  GLU A 255       0.067 -21.203  23.776  1.00 44.19           H
ATOM   4000  HB2 GLU A 255      -0.886 -23.473  24.217  1.00 48.80           H
ATOM   4001  HB3 GLU A 255      -1.346 -22.955  25.829  1.00 48.80           H
ATOM   4002  HG2 GLU A 255      -3.359 -22.684  24.701  1.00 63.51           H
ATOM   4003  HG3 GLU A 255      -2.666 -21.069  24.551  1.00 63.51           H
ATOM   4004  N   SER A 256      -0.194 -20.548  27.024  1.00 29.95           N
ATOM   4005  CA  SER A 256      -0.349 -19.486  28.002  1.00 31.69           C
ATOM   4006  C   SER A 256       0.633 -18.346  27.764  1.00 29.76           C
ATOM   4007  O   SER A 256       0.245 -17.194  27.908  1.00 23.34           O
ATOM   4008  CB  SER A 256      -0.112 -20.033  29.402  1.00 33.23           C
ATOM   4009  OG  SER A 256      -1.302 -20.571  29.907  1.00 44.53           O
ATOM   4010  H   SER A 256       0.149 -21.435  27.366  1.00 35.94           H
ATOM   4011  HA  SER A 256      -1.347 -19.065  27.937  1.00 38.02           H
ATOM   4012  HB2 SER A 256       0.642 -20.823  29.355  1.00 39.88           H
ATOM   4013  HB3 SER A 256       0.244 -19.249  30.069  1.00 39.88           H
ATOM   4014  HG  SER A 256      -1.063 -21.185  30.612  1.00 53.44           H
ATOM   4015  N   GLY A 257       1.896 -18.651  27.460  1.00 27.11           N
ATOM   4016  CA  GLY A 257       2.916 -17.636  27.266  1.00 26.69           C
ATOM   4017  C   GLY A 257       2.610 -16.770  26.041  1.00 24.98           C
ATOM   4018  O   GLY A 257       2.722 -15.546  26.102  1.00 24.11           O
ATOM   4019  H   GLY A 257       2.163 -19.622  27.363  1.00 32.53           H
ATOM   4020  HA2 GLY A 257       2.924 -16.987  28.143  1.00 32.03           H
ATOM   4021  HA3 GLY A 257       3.889 -18.115  27.157  1.00 32.03           H
ATOM   4022  N   ILE A 258       2.210 -17.402  24.937  1.00 23.77           N
ATOM   4023  CA  ILE A 258       1.767 -16.704  23.736  1.00 26.85           C
ATOM   4024  C   ILE A 258       0.546 -15.838  24.035  1.00 23.20           C
ATOM   4025  O   ILE A 258       0.516 -14.668  23.647  1.00 22.26           O
ATOM   4026  CB  ILE A 258       1.509 -17.723  22.619  1.00 27.22           C
ATOM   4027  CG1 ILE A 258       2.861 -18.232  22.098  1.00 34.24           C
ATOM   4028  CG2 ILE A 258       0.634 -17.149  21.494  1.00 31.20           C
ATOM   4029  CD1 ILE A 258       2.740 -19.616  21.472  1.00 34.67           C
ATOM   4030  H   ILE A 258       2.135 -18.413  24.953  1.00 28.53           H
ATOM   4031  HA  ILE A 258       2.582 -16.052  23.414  1.00 32.22           H
ATOM   4032  HB  ILE A 258       0.968 -18.563  23.059  1.00 32.67           H
ATOM   4033 HG12 ILE A 258       3.270 -17.529  21.371  1.00 41.09           H
ATOM   4034 HG13 ILE A 258       3.571 -18.320  22.919  1.00 41.09           H
ATOM   4035 HG21 ILE A 258       0.561 -17.852  20.668  1.00 37.44           H
ATOM   4036 HG22 ILE A 258      -0.376 -16.966  21.855  1.00 37.44           H
ATOM   4037 HG23 ILE A 258       1.063 -16.216  21.134  1.00 37.44           H
ATOM   4038 HD11 ILE A 258       3.712 -19.915  21.075  1.00 41.60           H
ATOM   4039 HD12 ILE A 258       2.427 -20.335  22.229  1.00 41.60           H
ATOM   4040 HD13 ILE A 258       2.011 -19.606  20.664  1.00 41.60           H
ATOM   4041  N   ASP A 259      -0.438 -16.398  24.739  1.00 21.56           N
ATOM   4042  CA  ASP A 259      -1.621 -15.650  25.140  1.00 23.35           C
ATOM   4043  C   ASP A 259      -1.216 -14.393  25.936  1.00 25.21           C
ATOM   4044  O   ASP A 259      -1.670 -13.296  25.593  1.00 18.12           O
ATOM   4045  CB  ASP A 259      -2.597 -16.548  25.905  1.00 26.91           C
ATOM   4046  CG  ASP A 259      -3.871 -15.741  26.164  1.00 27.98           C
ATOM   4047  OD1 ASP A 259      -4.655 -15.579  25.211  1.00 30.91           O
ATOM   4048  OD2 ASP A 259      -4.010 -15.211  27.284  1.00 25.53           O1-
ATOM   4049  H   ASP A 259      -0.360 -17.369  25.013  1.00 25.88           H
ATOM   4050  HA  ASP A 259      -2.119 -15.335  24.221  1.00 28.02           H
ATOM   4051  HB2 ASP A 259      -2.839 -17.392  25.259  1.00 32.29           H
ATOM   4052  HB3 ASP A 259      -2.148 -16.875  26.845  1.00 32.29           H
ATOM   4053  N   LEU A 260      -0.324 -14.525  26.939  1.00 22.16           N
ATOM   4054  CA  LEU A 260       0.127 -13.377  27.720  1.00 23.24           C
ATOM   4055  C   LEU A 260       0.792 -12.335  26.817  1.00 20.86           C
ATOM   4056  O   LEU A 260       0.495 -11.140  26.895  1.00 20.04           O
ATOM   4057  CB  LEU A 260       1.025 -13.822  28.884  1.00 17.49           C
ATOM   4058  CG  LEU A 260       1.594 -12.639  29.695  1.00 20.92           C
ATOM   4059  CD1 LEU A 260       0.483 -11.729  30.228  1.00 17.71           C
ATOM   4060  CD2 LEU A 260       2.402 -13.166  30.875  1.00 23.21           C
ATOM   4061  H   LEU A 260       0.078 -15.435  27.130  1.00 26.60           H
ATOM   4062  HA  LEU A 260      -0.771 -12.933  28.149  1.00 27.89           H
ATOM   4063  HB2 LEU A 260       0.452 -14.463  29.551  1.00 20.99           H
ATOM   4064  HB3 LEU A 260       1.853 -14.410  28.488  1.00 20.99           H
ATOM   4065  HG  LEU A 260       2.264 -12.061  29.060  1.00 25.10           H
ATOM   4066 HD11 LEU A 260       0.898 -10.988  30.899  1.00 21.25           H
ATOM   4067 HD12 LEU A 260      -0.015 -11.207  29.413  1.00 21.25           H
ATOM   4068 HD13 LEU A 260      -0.249 -12.320  30.775  1.00 21.25           H
ATOM   4069 HD21 LEU A 260       2.853 -12.334  31.417  1.00 27.86           H
ATOM   4070 HD22 LEU A 260       1.752 -13.723  31.549  1.00 27.86           H
ATOM   4071 HD23 LEU A 260       3.197 -13.819  30.510  1.00 27.86           H
ATOM   4072  N   LEU A 261       1.674 -12.803  25.936  1.00 23.22           N
ATOM   4073  CA  LEU A 261       2.433 -11.940  25.053  1.00 24.31           C
ATOM   4074  C   LEU A 261       1.520 -11.179  24.068  1.00 23.27           C
ATOM   4075  O   LEU A 261       1.729  -9.989  23.838  1.00 19.78           O
ATOM   4076  CB  LEU A 261       3.510 -12.755  24.349  1.00 20.37           C
ATOM   4077  CG  LEU A 261       4.371 -11.914  23.402  1.00 29.08           C
ATOM   4078  CD1 LEU A 261       5.030 -10.689  24.034  1.00 31.35           C
ATOM   4079  CD2 LEU A 261       5.498 -12.777  22.843  1.00 35.52           C
ATOM   4080  H   LEU A 261       1.849 -13.800  25.902  1.00 27.86           H
ATOM   4081  HA  LEU A 261       2.936 -11.208  25.689  1.00 29.17           H
ATOM   4082  HB2 LEU A 261       4.150 -13.204  25.106  1.00 24.44           H
ATOM   4083  HB3 LEU A 261       3.050 -13.563  23.781  1.00 24.44           H
ATOM   4084  HG  LEU A 261       3.765 -11.577  22.560  1.00 34.90           H
ATOM   4085 HD11 LEU A 261       5.586 -10.158  23.263  1.00 37.62           H
ATOM   4086 HD12 LEU A 261       4.292 -10.010  24.454  1.00 37.62           H
ATOM   4087 HD13 LEU A 261       5.718 -11.000  24.819  1.00 37.62           H
ATOM   4088 HD21 LEU A 261       5.898 -12.299  21.951  1.00 42.62           H
ATOM   4089 HD22 LEU A 261       6.289 -12.899  23.585  1.00 42.62           H
ATOM   4090 HD23 LEU A 261       5.117 -13.760  22.591  1.00 42.62           H
ATOM   4091  N   SER A 262       0.491 -11.840  23.534  1.00 25.24           N
ATOM   4092  CA  SER A 262      -0.498 -11.204  22.670  1.00 26.83           C
ATOM   4093  C   SER A 262      -1.262 -10.090  23.393  1.00 21.91           C
ATOM   4094  O   SER A 262      -1.688  -9.139  22.744  1.00 25.49           O
ATOM   4095  CB  SER A 262      -1.435 -12.236  22.047  1.00 25.65           C
ATOM   4096  OG  SER A 262      -2.357 -12.713  22.989  1.00 24.85           O
ATOM   4097  H   SER A 262       0.375 -12.820  23.751  1.00 30.29           H
ATOM   4098  HA  SER A 262       0.050 -10.748  21.848  1.00 32.19           H
ATOM   4099  HB2 SER A 262      -1.988 -11.761  21.239  1.00 30.78           H
ATOM   4100  HB3 SER A 262      -0.857 -13.067  21.638  1.00 30.78           H
ATOM   4101  HG  SER A 262      -1.883 -13.171  23.693  1.00 29.82           H
ATOM   4102  N   LYS A 263      -1.426 -10.176  24.712  1.00 17.82           N
ATOM   4103  CA  LYS A 263      -2.115  -9.146  25.485  1.00 16.86           C
ATOM   4104  C   LYS A 263      -1.240  -7.908  25.686  1.00 17.93           C
ATOM   4105  O   LYS A 263      -1.758  -6.802  25.858  1.00 18.03           O
ATOM   4106  CB  LYS A 263      -2.665  -9.645  26.837  1.00 19.51           C
ATOM   4107  CG  LYS A 263      -3.550 -10.897  26.956  1.00 31.36           C
ATOM   4108  CD  LYS A 263      -4.511 -11.074  25.792  1.00 31.00           C
ATOM   4109  CE  LYS A 263      -5.599 -12.099  26.179  1.00 40.81           C
ATOM   4110  NZ  LYS A 263      -6.202 -12.721  24.982  1.00 38.64           N1+
ATOM   4111  H   LYS A 263      -1.063 -10.987  25.200  1.00 21.39           H
ATOM   4112  HA  LYS A 263      -2.987  -8.831  24.913  1.00 20.23           H
ATOM   4113  HB2 LYS A 263      -1.821  -9.803  27.508  1.00 23.41           H
ATOM   4114  HB3 LYS A 263      -3.253  -8.838  27.238  1.00 23.41           H
ATOM   4115  HG2 LYS A 263      -2.909 -11.770  27.005  1.00 37.64           H
ATOM   4116  HG3 LYS A 263      -4.105 -10.867  27.894  1.00 37.64           H
ATOM   4117  HD2 LYS A 263      -4.974 -10.118  25.546  1.00 37.20           H
ATOM   4118  HD3 LYS A 263      -3.953 -11.438  24.928  1.00 37.20           H
ATOM   4119  HE2 LYS A 263      -5.132 -12.882  26.781  1.00 48.98           H
ATOM   4120  HE3 LYS A 263      -6.375 -11.618  26.777  1.00 48.98           H
ATOM   4121  HZ1 LYS A 263      -6.974 -13.317  25.248  1.00 46.37           H
ATOM   4122  HZ2 LYS A 263      -6.500 -12.018  24.321  1.00 46.37           H
ATOM   4123  HZ3 LYS A 263      -5.506 -13.308  24.535  1.00 46.37           H
ATOM   4124  N   MET A 264       0.082  -8.095  25.779  1.00 16.45           N
ATOM   4125  CA  MET A 264       0.993  -6.989  25.966  1.00 14.72           C
ATOM   4126  C   MET A 264       1.215  -6.270  24.650  1.00 14.46           C
ATOM   4127  O   MET A 264       1.395  -5.065  24.632  1.00 17.14           O
ATOM   4128  CB  MET A 264       2.350  -7.485  26.537  1.00 18.17           C
ATOM   4129  CG  MET A 264       2.258  -8.211  27.865  1.00 20.16           C
ATOM   4130  SD  MET A 264       3.843  -9.033  28.289  1.00 21.70           S
ATOM   4131  CE  MET A 264       3.492  -9.392  30.001  1.00 19.44           C
ATOM   4132  H   MET A 264       0.459  -9.032  25.726  1.00 19.73           H
ATOM   4133  HA  MET A 264       0.566  -6.277  26.674  1.00 17.66           H
ATOM   4134  HB2 MET A 264       2.816  -8.155  25.813  1.00 21.80           H
ATOM   4135  HB3 MET A 264       3.013  -6.631  26.664  1.00 21.80           H
ATOM   4136  HG2 MET A 264       1.986  -7.497  28.642  1.00 24.20           H
ATOM   4137  HG3 MET A 264       1.481  -8.971  27.812  1.00 24.20           H
ATOM   4138  HE1 MET A 264       4.324  -9.952  30.432  1.00 23.33           H
ATOM   4139  HE2 MET A 264       3.358  -8.457  30.550  1.00 23.33           H
ATOM   4140  HE3 MET A 264       2.587  -9.989  30.074  1.00 23.33           H
ATOM   4141  N   LEU A 265       1.230  -6.988  23.537  1.00 14.71           N
ATOM   4142  CA  LEU A 265       1.484  -6.414  22.230  1.00 19.49           C
ATOM   4143  C   LEU A 265       0.200  -6.108  21.436  1.00 19.56           C
ATOM   4144  O   LEU A 265       0.261  -6.032  20.214  1.00 20.49           O
ATOM   4145  CB  LEU A 265       2.445  -7.332  21.474  1.00 20.78           C
ATOM   4146  CG  LEU A 265       3.859  -7.437  22.075  1.00 21.79           C
ATOM   4147  CD1 LEU A 265       4.725  -8.272  21.122  1.00 20.79           C
ATOM   4148  CD2 LEU A 265       4.478  -6.054  22.264  1.00 15.97           C
ATOM   4149  H   LEU A 265       1.092  -7.988  23.593  1.00 17.65           H
ATOM   4150  HA  LEU A 265       1.972  -5.450  22.343  1.00 23.39           H
ATOM   4151  HB2 LEU A 265       2.009  -8.329  21.422  1.00 24.94           H
ATOM   4152  HB3 LEU A 265       2.549  -6.955  20.458  1.00 24.94           H
ATOM   4153  HG  LEU A 265       3.806  -7.940  23.040  1.00 26.15           H
ATOM   4154 HD11 LEU A 265       5.734  -8.372  21.532  1.00 24.95           H
ATOM   4155 HD12 LEU A 265       4.294  -9.267  21.006  1.00 24.95           H
ATOM   4156 HD13 LEU A 265       4.790  -7.792  20.144  1.00 24.95           H
ATOM   4157 HD21 LEU A 265       5.541  -6.177  22.487  1.00 19.16           H
ATOM   4158 HD22 LEU A 265       4.383  -5.463  21.356  1.00 19.16           H
ATOM   4159 HD23 LEU A 265       4.029  -5.532  23.108  1.00 19.16           H
ATOM   4160  N   LYS A 266      -0.902  -5.813  22.128  1.00 24.58           N
ATOM   4161  CA  LYS A 266      -2.061  -5.122  21.552  1.00 20.98           C
ATOM   4162  C   LYS A 266      -1.601  -3.751  21.106  1.00 23.37           C
ATOM   4163  O   LYS A 266      -1.009  -3.023  21.888  1.00 20.21           O
ATOM   4164  CB  LYS A 266      -3.175  -4.916  22.590  1.00 23.13           C
ATOM   4165  CG  LYS A 266      -3.862  -6.178  23.116  1.00 23.51           C
ATOM   4166  CD  LYS A 266      -4.731  -6.836  22.067  1.00 30.34           C
ATOM   4167  CE  LYS A 266      -5.637  -7.925  22.646  1.00 30.64           C
ATOM   4168  NZ  LYS A 266      -6.393  -8.579  21.554  1.00 40.12           N1+
ATOM   4169  H   LYS A 266      -0.885  -5.939  23.128  1.00 29.49           H
ATOM   4170  HA  LYS A 266      -2.455  -5.687  20.707  1.00 25.18           H
ATOM   4171  HB2 LYS A 266      -2.773  -4.363  23.440  1.00 27.75           H
ATOM   4172  HB3 LYS A 266      -3.943  -4.289  22.137  1.00 27.75           H
ATOM   4173  HG2 LYS A 266      -3.115  -6.886  23.467  1.00 28.21           H
ATOM   4174  HG3 LYS A 266      -4.494  -5.905  23.959  1.00 28.21           H
ATOM   4175  HD2 LYS A 266      -5.349  -6.083  21.577  1.00 36.41           H
ATOM   4176  HD3 LYS A 266      -4.078  -7.276  21.320  1.00 36.41           H
ATOM   4177  HE2 LYS A 266      -5.016  -8.666  23.152  1.00 36.77           H
ATOM   4178  HE3 LYS A 266      -6.327  -7.482  23.365  1.00 36.77           H
ATOM   4179  HZ1 LYS A 266      -6.992  -9.297  21.932  1.00 48.15           H
ATOM   4180  HZ2 LYS A 266      -6.950  -7.892  21.066  1.00 48.15           H
ATOM   4181  HZ3 LYS A 266      -5.741  -9.001  20.903  1.00 48.15           H
ATOM   4182  N   LEU A 267      -1.888  -3.383  19.863  1.00 20.13           N
ATOM   4183  CA  LEU A 267      -1.561  -2.081  19.310  1.00 17.60           C
ATOM   4184  C   LEU A 267      -2.352  -0.968  19.972  1.00 21.34           C
ATOM   4185  O   LEU A 267      -1.794   0.078  20.282  1.00 21.44           O
ATOM   4186  CB  LEU A 267      -1.813  -2.143  17.802  1.00 22.37           C
ATOM   4187  CG  LEU A 267      -0.842  -3.099  17.070  1.00 29.37           C
ATOM   4188  CD1 LEU A 267      -1.471  -3.715  15.812  1.00 45.39           C
ATOM   4189  CD2 LEU A 267       0.378  -2.325  16.637  1.00 26.35           C
ATOM   4190  H   LEU A 267      -2.383  -4.035  19.270  1.00 24.16           H
ATOM   4191  HA  LEU A 267      -0.501  -1.883  19.476  1.00 21.13           H
ATOM   4192  HB2 LEU A 267      -2.828  -2.514  17.666  1.00 26.85           H
ATOM   4193  HB3 LEU A 267      -1.766  -1.146  17.369  1.00 26.85           H
ATOM   4194  HG  LEU A 267      -0.501  -3.902  17.723  1.00 35.24           H
ATOM   4195 HD11 LEU A 267      -0.771  -4.421  15.361  1.00 54.47           H
ATOM   4196 HD12 LEU A 267      -2.380  -4.256  16.080  1.00 54.47           H
ATOM   4197 HD13 LEU A 267      -1.705  -2.943  15.078  1.00 54.47           H
ATOM   4198 HD21 LEU A 267       1.065  -2.997  16.125  1.00 31.62           H
ATOM   4199 HD22 LEU A 267       0.106  -1.512  15.961  1.00 31.62           H
ATOM   4200 HD23 LEU A 267       0.872  -1.936  17.521  1.00 31.62           H
ATOM   4201  N   ASP A 268      -3.653  -1.181  20.198  1.00 22.31           N
ATOM   4202  CA  ASP A 268      -4.504  -0.184  20.806  1.00 20.13           C
ATOM   4203  C   ASP A 268      -4.134  -0.137  22.301  1.00 19.58           C
ATOM   4204  O   ASP A 268      -4.313  -1.141  23.001  1.00 20.41           O
ATOM   4205  CB  ASP A 268      -5.956  -0.626  20.590  1.00 23.21           C
ATOM   4206  CG  ASP A 268      -6.992   0.311  21.193  1.00 27.80           C
ATOM   4207  OD1 ASP A 268      -6.614   1.264  21.909  1.00 22.86           O
ATOM   4208  OD2 ASP A 268      -8.178   0.044  20.917  1.00 28.77           O1-
ATOM   4209  H   ASP A 268      -4.061  -2.079  19.979  1.00 26.77           H
ATOM   4210  HA  ASP A 268      -4.364   0.772  20.303  1.00 24.15           H
ATOM   4211  HB2 ASP A 268      -6.172  -0.747  19.529  1.00 27.85           H
ATOM   4212  HB3 ASP A 268      -6.134  -1.616  21.003  1.00 27.85           H
ATOM   4213  N   PRO A 269      -3.676   1.010  22.812  1.00 21.49           N
ATOM   4214  CA  PRO A 269      -3.228   1.059  24.193  1.00 25.66           C
ATOM   4215  C   PRO A 269      -4.375   0.857  25.196  1.00 25.13           C
ATOM   4216  O   PRO A 269      -4.116   0.354  26.284  1.00 22.73           O
ATOM   4217  CB  PRO A 269      -2.535   2.418  24.357  1.00 26.48           C
ATOM   4218  CG  PRO A 269      -2.821   3.228  23.088  1.00 30.18           C
ATOM   4219  CD  PRO A 269      -3.477   2.264  22.097  1.00 21.66           C
ATOM   4220  HA  PRO A 269      -2.452   0.307  24.340  1.00 30.79           H
ATOM   4221  HB2 PRO A 269      -2.827   2.959  25.256  1.00 31.78           H
ATOM   4222  HB3 PRO A 269      -1.465   2.218  24.393  1.00 31.78           H
ATOM   4223  HG2 PRO A 269      -3.515   4.035  23.314  1.00 36.21           H
ATOM   4224  HG3 PRO A 269      -1.899   3.646  22.688  1.00 36.21           H
ATOM   4225  HD2 PRO A 269      -4.430   2.683  21.788  1.00 25.99           H
ATOM   4226  HD3 PRO A 269      -2.799   2.131  21.259  1.00 25.99           H
ATOM   4227  N   ASN A 270      -5.633   1.157  24.829  1.00 22.74           N
ATOM   4228  CA  ASN A 270      -6.780   0.984  25.720  1.00 24.87           C
ATOM   4229  C   ASN A 270      -7.141  -0.482  25.939  1.00 18.80           C
ATOM   4230  O   ASN A 270      -7.836  -0.791  26.894  1.00 24.29           O
ATOM   4231  CB  ASN A 270      -8.013   1.743  25.186  1.00 23.52           C
ATOM   4232  CG  ASN A 270      -7.826   3.253  25.097  1.00 24.67           C
ATOM   4233  OD1 ASN A 270      -6.972   3.852  25.744  1.00 35.31           O
ATOM   4234  ND2 ASN A 270      -8.718   3.910  24.365  1.00 45.59           N
ATOM   4235  H   ASN A 270      -5.808   1.505  23.895  1.00 27.29           H
ATOM   4236  HA  ASN A 270      -6.529   1.405  26.694  1.00 29.85           H
ATOM   4237  HB2 ASN A 270      -8.306   1.348  24.212  1.00 28.22           H
ATOM   4238  HB3 ASN A 270      -8.835   1.561  25.879  1.00 28.22           H
ATOM   4239 HD21 ASN A 270      -8.690   4.917  24.340  1.00 54.71           H
ATOM   4240 HD22 ASN A 270      -9.426   3.396  23.861  1.00 54.71           H
ATOM   4241  N   GLN A 271      -6.719  -1.378  25.050  1.00 16.40           N
ATOM   4242  CA  GLN A 271      -6.912  -2.806  25.192  1.00 13.71           C
ATOM   4243  C   GLN A 271      -5.694  -3.533  25.779  1.00 18.44           C
ATOM   4244  O   GLN A 271      -5.783  -4.733  26.040  1.00 19.48           O
ATOM   4245  CB  GLN A 271      -7.352  -3.399  23.851  1.00 23.07           C
ATOM   4246  CG  GLN A 271      -8.654  -2.726  23.380  1.00 19.94           C
ATOM   4247  CD  GLN A 271      -9.799  -2.929  24.379  1.00 19.62           C
ATOM   4248  OE1 GLN A 271      -9.870  -3.935  25.084  1.00 18.62           O
ATOM   4249  NE2 GLN A 271     -10.738  -1.992  24.405  1.00 20.92           N
ATOM   4250  H   GLN A 271      -6.177  -1.055  24.260  1.00 19.68           H
ATOM   4251  HA  GLN A 271      -7.716  -2.977  25.900  1.00 16.45           H
ATOM   4252  HB2 GLN A 271      -6.572  -3.240  23.106  1.00 27.68           H
ATOM   4253  HB3 GLN A 271      -7.511  -4.471  23.951  1.00 27.68           H
ATOM   4254  HG2 GLN A 271      -8.499  -1.664  23.196  1.00 23.93           H
ATOM   4255  HG3 GLN A 271      -8.931  -3.192  22.435  1.00 23.93           H
ATOM   4256 HE21 GLN A 271     -10.667  -1.182  23.804  1.00 25.11           H
ATOM   4257 HE22 GLN A 271     -11.536  -2.100  25.013  1.00 25.11           H
ATOM   4258  N   ARG A 272      -4.559  -2.851  25.973  1.00 17.03           N
ATOM   4259  CA  ARG A 272      -3.347  -3.525  26.449  1.00 20.87           C
ATOM   4260  C   ARG A 272      -3.464  -4.002  27.889  1.00 17.03           C
ATOM   4261  O   ARG A 272      -3.965  -3.263  28.728  1.00 18.60           O
ATOM   4262  CB  ARG A 272      -2.153  -2.571  26.245  1.00 16.78           C
ATOM   4263  CG  ARG A 272      -0.839  -3.347  26.351  1.00 22.93           C
ATOM   4264  CD  ARG A 272       0.325  -2.474  25.890  1.00 19.80           C
ATOM   4265  NE  ARG A 272       0.189  -2.067  24.475  1.00 18.94           N
ATOM   4266  CZ  ARG A 272       0.387  -0.832  24.013  1.00 17.90           C
ATOM   4267  NH1 ARG A 272       0.866   0.139  24.761  1.00 21.26           N
ATOM   4268  NH2 ARG A 272       0.128  -0.548  22.760  1.00 20.96           N1+
ATOM   4269  H   ARG A 272      -4.533  -1.854  25.800  1.00 20.44           H
ATOM   4270  HA  ARG A 272      -3.198  -4.400  25.815  1.00 25.05           H
ATOM   4271  HB2 ARG A 272      -2.236  -2.150  25.243  1.00 20.13           H
ATOM   4272  HB3 ARG A 272      -2.168  -1.761  26.975  1.00 20.13           H
ATOM   4273  HG2 ARG A 272      -0.672  -3.673  27.377  1.00 27.52           H
ATOM   4274  HG3 ARG A 272      -0.888  -4.221  25.704  1.00 27.52           H
ATOM   4275  HD2 ARG A 272       0.338  -1.593  26.531  1.00 23.76           H
ATOM   4276  HD3 ARG A 272       1.263  -3.010  26.030  1.00 23.76           H
ATOM   4277  HE  ARG A 272      -0.143  -2.764  23.823  1.00 22.73           H
ATOM   4278 HH11 ARG A 272       1.109  -0.042  25.722  1.00 25.52           H
ATOM   4279 HH12 ARG A 272       1.010   1.057  24.365  1.00 25.52           H
ATOM   4280 HH21 ARG A 272      -0.234  -1.268  22.151  1.00 25.15           H
ATOM   4281 HH22 ARG A 272       0.299   0.376  22.399  1.00 25.15           H
ATOM   4282  N   ILE A 273      -2.974  -5.215  28.201  1.00 17.66           N
ATOM   4283  CA  ILE A 273      -3.007  -5.730  29.581  1.00 18.93           C
ATOM   4284  C   ILE A 273      -2.247  -4.786  30.511  1.00 22.49           C
ATOM   4285  O   ILE A 273      -1.240  -4.211  30.091  1.00 17.39           O
ATOM   4286  CB  ILE A 273      -2.444  -7.160  29.628  1.00 13.99           C
ATOM   4287  CG1 ILE A 273      -2.813  -7.897  30.921  1.00 16.54           C
ATOM   4288  CG2 ILE A 273      -0.913  -7.218  29.409  1.00 19.95           C
ATOM   4289  CD1 ILE A 273      -2.590  -9.411  30.845  1.00 16.11           C
ATOM   4290  H   ILE A 273      -2.508  -5.765  27.494  1.00 21.19           H
ATOM   4291  HA  ILE A 273      -4.045  -5.775  29.910  1.00 22.71           H
ATOM   4292  HB  ILE A 273      -2.923  -7.701  28.834  1.00 16.79           H
ATOM   4293 HG12 ILE A 273      -2.238  -7.499  31.749  1.00 19.85           H
ATOM   4294 HG13 ILE A 273      -3.873  -7.740  31.125  1.00 19.85           H
ATOM   4295 HG21 ILE A 273      -0.592  -8.244  29.229  1.00 23.94           H
ATOM   4296 HG22 ILE A 273      -0.637  -6.632  28.536  1.00 23.94           H
ATOM   4297 HG23 ILE A 273      -0.399  -6.830  30.288  1.00 23.94           H
ATOM   4298 HD11 ILE A 273      -2.922  -9.869  31.776  1.00 19.34           H
ATOM   4299 HD12 ILE A 273      -3.182  -9.830  30.031  1.00 19.34           H
ATOM   4300 HD13 ILE A 273      -1.538  -9.645  30.698  1.00 19.34           H
ATOM   4301  N   THR A 274      -2.685  -4.627  31.763  1.00 15.84           N
ATOM   4302  CA  THR A 274      -1.891  -3.875  32.759  1.00 18.75           C
ATOM   4303  C   THR A 274      -0.839  -4.802  33.421  1.00 12.85           C
ATOM   4304  O   THR A 274      -0.910  -6.024  33.317  1.00 12.26           O
ATOM   4305  CB  THR A 274      -2.772  -3.257  33.861  1.00 19.08           C
ATOM   4306  OG1 THR A 274      -3.185  -4.300  34.714  1.00 20.48           O
ATOM   4307  CG2 THR A 274      -4.008  -2.499  33.335  1.00 21.73           C
ATOM   4308  H   THR A 274      -3.502  -5.122  32.081  1.00 19.00           H
ATOM   4309  HA  THR A 274      -1.371  -3.055  32.269  1.00 22.50           H
ATOM   4310  HB  THR A 274      -2.170  -2.553  34.435  1.00 22.90           H
ATOM   4311  HG1 THR A 274      -3.808  -3.940  35.349  1.00 24.58           H
ATOM   4312 HG21 THR A 274      -4.566  -2.077  34.170  1.00 26.07           H
ATOM   4313 HG22 THR A 274      -3.706  -1.697  32.663  1.00 26.07           H
ATOM   4314 HG23 THR A 274      -4.672  -3.177  32.801  1.00 26.07           H
ATOM   4315  N   ALA A 275       0.129  -4.219  34.143  1.00 18.84           N
ATOM   4316  CA  ALA A 275       1.128  -5.000  34.880  1.00 15.84           C
ATOM   4317  C   ALA A 275       0.443  -5.967  35.851  1.00 20.59           C
ATOM   4318  O   ALA A 275       0.733  -7.158  35.841  1.00 19.23           O
ATOM   4319  CB  ALA A 275       2.107  -4.063  35.603  1.00 17.24           C
ATOM   4320  H   ALA A 275       0.169  -3.211  34.210  1.00 22.61           H
ATOM   4321  HA  ALA A 275       1.691  -5.588  34.155  1.00 19.01           H
ATOM   4322  HB1 ALA A 275       2.888  -4.650  36.086  1.00 20.69           H
ATOM   4323  HB2 ALA A 275       2.561  -3.395  34.876  1.00 20.69           H
ATOM   4324  HB3 ALA A 275       1.593  -3.471  36.361  1.00 20.69           H
ATOM   4325  N   LYS A 276      -0.491  -5.459  36.666  1.00 20.82           N
ATOM   4326  CA  LYS A 276      -1.186  -6.278  37.652  1.00 20.30           C
ATOM   4327  C   LYS A 276      -2.047  -7.374  37.043  1.00 22.70           C
ATOM   4328  O   LYS A 276      -2.032  -8.489  37.547  1.00 21.12           O
ATOM   4329  CB  LYS A 276      -2.054  -5.421  38.556  1.00 22.66           C
ATOM   4330  CG  LYS A 276      -1.244  -4.817  39.686  1.00 33.58           C
ATOM   4331  CD  LYS A 276      -2.210  -4.475  40.813  1.00 29.77           C
ATOM   4332  CE  LYS A 276      -1.613  -3.357  41.624  1.00 38.63           C
ATOM   4333  NZ  LYS A 276      -2.660  -2.702  42.419  1.00 30.48           N1+
ATOM   4334  H   LYS A 276      -0.672  -4.464  36.641  1.00 24.99           H
ATOM   4335  HA  LYS A 276      -0.441  -6.790  38.263  1.00 24.36           H
ATOM   4336  HB2 LYS A 276      -2.554  -4.641  37.979  1.00 27.19           H
ATOM   4337  HB3 LYS A 276      -2.816  -6.060  39.005  1.00 27.19           H
ATOM   4338  HG2 LYS A 276      -0.541  -5.557  40.072  1.00 40.29           H
ATOM   4339  HG3 LYS A 276      -0.689  -3.946  39.334  1.00 40.29           H
ATOM   4340  HD2 LYS A 276      -3.178  -4.170  40.414  1.00 35.72           H
ATOM   4341  HD3 LYS A 276      -2.341  -5.346  41.456  1.00 35.72           H
ATOM   4342  HE2 LYS A 276      -0.878  -3.797  42.302  1.00 46.35           H
ATOM   4343  HE3 LYS A 276      -1.107  -2.633  40.983  1.00 46.35           H
ATOM   4344  HZ1 LYS A 276      -2.321  -1.785  42.688  1.00 36.57           H
ATOM   4345  HZ2 LYS A 276      -3.502  -2.599  41.870  1.00 36.57           H
ATOM   4346  HZ3 LYS A 276      -2.852  -3.245  43.247  1.00 36.57           H
ATOM   4347  N   GLN A 277      -2.748  -7.088  35.947  1.00 18.10           N
ATOM   4348  CA  GLN A 277      -3.460  -8.113  35.219  1.00 17.83           C
ATOM   4349  C   GLN A 277      -2.500  -9.184  34.719  1.00 19.40           C
ATOM   4350  O   GLN A 277      -2.816 -10.365  34.816  1.00 19.11           O
ATOM   4351  CB  GLN A 277      -4.234  -7.480  34.066  1.00 18.80           C
ATOM   4352  CG  GLN A 277      -5.430  -6.654  34.528  1.00 19.27           C
ATOM   4353  CD  GLN A 277      -5.952  -5.754  33.426  1.00 21.93           C
ATOM   4354  OE1 GLN A 277      -5.394  -5.660  32.334  1.00 16.68           O
ATOM   4355  NE2 GLN A 277      -7.053  -5.061  33.718  1.00 27.42           N
ATOM   4356  H   GLN A 277      -2.727  -6.155  35.562  1.00 21.72           H
ATOM   4357  HA  GLN A 277      -4.176  -8.582  35.892  1.00 21.39           H
ATOM   4358  HB2 GLN A 277      -3.554  -6.843  33.503  1.00 22.56           H
ATOM   4359  HB3 GLN A 277      -4.596  -8.266  33.402  1.00 22.56           H
ATOM   4360  HG2 GLN A 277      -6.230  -7.322  34.835  1.00 23.12           H
ATOM   4361  HG3 GLN A 277      -5.172  -6.036  35.386  1.00 23.12           H
ATOM   4362 HE21 GLN A 277      -7.504  -5.184  34.611  1.00 32.90           H
ATOM   4363 HE22 GLN A 277      -7.471  -4.465  33.017  1.00 32.90           H
ATOM   4364  N   ALA A 278      -1.337  -8.777  34.181  1.00 19.29           N
ATOM   4365  CA  ALA A 278      -0.379  -9.723  33.671  1.00 16.02           C
ATOM   4366  C   ALA A 278       0.036 -10.679  34.774  1.00 15.59           C
ATOM   4367  O   ALA A 278       0.208 -11.856  34.490  1.00 19.64           O
ATOM   4368  CB  ALA A 278       0.832  -9.028  33.020  1.00 17.46           C
ATOM   4369  H   ALA A 278      -1.120  -7.792  34.109  1.00 23.15           H
ATOM   4370  HA  ALA A 278      -0.864 -10.310  32.893  1.00 19.22           H
ATOM   4371  HB1 ALA A 278       1.544  -9.770  32.665  1.00 20.95           H
ATOM   4372  HB2 ALA A 278       0.505  -8.419  32.178  1.00 20.95           H
ATOM   4373  HB3 ALA A 278       1.337  -8.392  33.743  1.00 20.95           H
ATOM   4374  N   LEU A 279       0.232 -10.166  35.991  1.00 20.60           N
ATOM   4375  CA  LEU A 279       0.669 -10.960  37.142  1.00 25.45           C
ATOM   4376  C   LEU A 279      -0.365 -12.042  37.503  1.00 33.97           C
ATOM   4377  O   LEU A 279       0.036 -13.079  38.027  1.00 25.18           O
ATOM   4378  CB  LEU A 279       0.982 -10.040  38.343  1.00 20.61           C
ATOM   4379  CG  LEU A 279       2.272  -9.197  38.198  1.00 24.96           C
ATOM   4380  CD1 LEU A 279       2.402  -8.206  39.371  1.00 22.72           C
ATOM   4381  CD2 LEU A 279       3.521 -10.076  38.172  1.00 23.46           C
ATOM   4382  H   LEU A 279       0.118  -9.171  36.116  1.00 24.73           H
ATOM   4383  HA  LEU A 279       1.583 -11.480  36.860  1.00 30.53           H
ATOM   4384  HB2 LEU A 279       0.152  -9.358  38.488  1.00 24.73           H
ATOM   4385  HB3 LEU A 279       1.054 -10.647  39.245  1.00 24.73           H
ATOM   4386  HG  LEU A 279       2.237  -8.644  37.262  1.00 29.95           H
ATOM   4387 HD11 LEU A 279       3.257  -7.551  39.204  1.00 27.27           H
ATOM   4388 HD12 LEU A 279       1.504  -7.590  39.437  1.00 27.27           H
ATOM   4389 HD13 LEU A 279       2.539  -8.746  40.309  1.00 27.27           H
ATOM   4390 HD21 LEU A 279       4.415  -9.455  38.212  1.00 28.16           H
ATOM   4391 HD22 LEU A 279       3.510 -10.735  39.041  1.00 28.16           H
ATOM   4392 HD23 LEU A 279       3.560 -10.675  37.263  1.00 28.16           H
ATOM   4393  N   GLU A 280      -1.665 -11.811  37.221  1.00 18.20           N
ATOM   4394  CA  GLU A 280      -2.763 -12.769  37.439  1.00 20.33           C
ATOM   4395  C   GLU A 280      -2.880 -13.856  36.364  1.00 28.30           C
ATOM   4396  O   GLU A 280      -3.738 -14.738  36.483  1.00 22.90           O
ATOM   4397  CB  GLU A 280      -4.113 -12.018  37.528  1.00 21.27           C
ATOM   4398  CG  GLU A 280      -4.146 -10.997  38.661  1.00 21.58           C
ATOM   4399  CD  GLU A 280      -5.521 -10.378  38.936  1.00 39.95           C
ATOM   4400  OE1 GLU A 280      -6.324 -10.283  37.979  1.00 38.19           O
ATOM   4401  OE2 GLU A 280      -5.726  -9.976  40.103  1.00 45.96           O1-
ATOM   4402  H   GLU A 280      -1.907 -10.931  36.790  1.00 21.84           H
ATOM   4403  HA  GLU A 280      -2.608 -13.270  38.395  1.00 24.40           H
ATOM   4404  HB2 GLU A 280      -4.301 -11.504  36.588  1.00 25.52           H
ATOM   4405  HB3 GLU A 280      -4.920 -12.734  37.689  1.00 25.52           H
ATOM   4406  HG2 GLU A 280      -3.729 -11.411  39.578  1.00 25.89           H
ATOM   4407  HG3 GLU A 280      -3.504 -10.176  38.379  1.00 25.89           H
ATOM   4408  N   HIS A 281      -2.081 -13.780  35.288  1.00 20.38           N
ATOM   4409  CA  HIS A 281      -2.291 -14.611  34.117  1.00 22.14           C
ATOM   4410  C   HIS A 281      -1.907 -16.059  34.413  1.00 27.03           C
ATOM   4411  O   HIS A 281      -1.004 -16.308  35.200  1.00 27.15           O
ATOM   4412  CB  HIS A 281      -1.522 -13.986  32.951  1.00 24.52           C
ATOM   4413  CG  HIS A 281      -1.819 -14.643  31.637  1.00 20.12           C
ATOM   4414  ND1 HIS A 281      -1.325 -15.884  31.235  1.00 26.38           N
ATOM   4415  CD2 HIS A 281      -2.594 -14.125  30.645  1.00 25.24           C
ATOM   4416  CE1 HIS A 281      -1.856 -16.102  30.026  1.00 24.94           C
ATOM   4417  NE2 HIS A 281      -2.590 -15.052  29.647  1.00 24.45           N
ATOM   4418  H   HIS A 281      -1.374 -13.060  35.238  1.00 24.45           H
ATOM   4419  HA  HIS A 281      -3.349 -14.588  33.849  1.00 26.57           H
ATOM   4420  HB2 HIS A 281      -0.452 -14.064  33.146  1.00 29.43           H
ATOM   4421  HB3 HIS A 281      -1.787 -12.930  32.869  1.00 29.43           H
ATOM   4422  HD2 HIS A 281      -3.115 -13.181  30.648  1.00 30.29           H
ATOM   4423  HE1 HIS A 281      -1.790 -17.032  29.480  1.00 29.93           H
ATOM   4424  HE2 HIS A 281      -3.148 -15.009  28.807  1.00 29.33           H
ATOM   4425  N   ALA A 282      -2.607 -17.024  33.802  1.00 25.73           N
ATOM   4426  CA  ALA A 282      -2.317 -18.454  33.918  1.00 28.66           C
ATOM   4427  C   ALA A 282      -0.829 -18.804  33.686  1.00 30.54           C
ATOM   4428  O   ALA A 282      -0.345 -19.754  34.281  1.00 31.01           O
ATOM   4429  CB  ALA A 282      -3.201 -19.225  32.932  1.00 31.75           C
ATOM   4430  H   ALA A 282      -3.339 -16.753  33.163  1.00 30.88           H
ATOM   4431  HA  ALA A 282      -2.582 -18.766  34.926  1.00 34.40           H
ATOM   4432  HB1 ALA A 282      -3.018 -20.293  33.040  1.00 38.10           H
ATOM   4433  HB2 ALA A 282      -4.252 -19.023  33.138  1.00 38.10           H
ATOM   4434  HB3 ALA A 282      -2.969 -18.926  31.909  1.00 38.10           H
ATOM   4435  N   TYR A 283      -0.103 -18.054  32.849  1.00 28.23           N
ATOM   4436  CA  TYR A 283       1.311 -18.283  32.570  1.00 28.57           C
ATOM   4437  C   TYR A 283       2.129 -18.405  33.847  1.00 27.91           C
ATOM   4438  O   TYR A 283       3.029 -19.227  33.872  1.00 27.60           O
ATOM   4439  CB  TYR A 283       1.838 -17.190  31.640  1.00 23.72           C
ATOM   4440  CG  TYR A 283       3.321 -17.257  31.341  1.00 26.81           C
ATOM   4441  CD1 TYR A 283       3.836 -18.263  30.508  1.00 27.68           C
ATOM   4442  CD2 TYR A 283       4.185 -16.300  31.896  1.00 26.35           C
ATOM   4443  CE1 TYR A 283       5.217 -18.290  30.212  1.00 26.08           C
ATOM   4444  CE2 TYR A 283       5.561 -16.324  31.599  1.00 26.54           C
ATOM   4445  CZ  TYR A 283       6.080 -17.316  30.750  1.00 28.31           C
ATOM   4446  OH  TYR A 283       7.414 -17.322  30.449  1.00 33.51           O
ATOM   4447  H   TYR A 283      -0.549 -17.293  32.359  1.00 33.88           H
ATOM   4448  HA  TYR A 283       1.402 -19.232  32.040  1.00 34.29           H
ATOM   4449  HB2 TYR A 283       1.297 -17.248  30.696  1.00 28.47           H
ATOM   4450  HB3 TYR A 283       1.618 -16.224  32.091  1.00 28.47           H
ATOM   4451  HD1 TYR A 283       3.177 -19.017  30.102  1.00 33.21           H
ATOM   4452  HD2 TYR A 283       3.795 -15.533  32.548  1.00 31.62           H
ATOM   4453  HE1 TYR A 283       5.619 -19.044  29.566  1.00 31.30           H
ATOM   4454  HE2 TYR A 283       6.219 -15.587  32.029  1.00 31.84           H
ATOM   4455  HH  TYR A 283       7.874 -16.535  30.748  1.00 40.21           H
ATOM   4456  N   PHE A 284       1.823 -17.622  34.890  1.00 22.83           N
ATOM   4457  CA  PHE A 284       2.596 -17.624  36.116  1.00 32.20           C
ATOM   4458  C   PHE A 284       2.111 -18.635  37.164  1.00 36.90           C
ATOM   4459  O   PHE A 284       2.822 -18.848  38.138  1.00 35.88           O
ATOM   4460  CB  PHE A 284       2.615 -16.216  36.703  1.00 21.73           C
ATOM   4461  CG  PHE A 284       3.307 -15.223  35.811  1.00 27.55           C
ATOM   4462  CD1 PHE A 284       4.702 -15.287  35.645  1.00 23.95           C
ATOM   4463  CD2 PHE A 284       2.572 -14.192  35.204  1.00 25.78           C
ATOM   4464  CE1 PHE A 284       5.364 -14.318  34.874  1.00 22.78           C
ATOM   4465  CE2 PHE A 284       3.229 -13.238  34.409  1.00 23.31           C
ATOM   4466  CZ  PHE A 284       4.623 -13.303  34.256  1.00 23.85           C
ATOM   4467  H   PHE A 284       1.058 -16.969  34.810  1.00 27.39           H
ATOM   4468  HA  PHE A 284       3.627 -17.887  35.873  1.00 38.64           H
ATOM   4469  HB2 PHE A 284       1.595 -15.894  36.896  1.00 26.08           H
ATOM   4470  HB3 PHE A 284       3.150 -16.239  37.655  1.00 26.08           H
ATOM   4471  HD1 PHE A 284       5.272 -16.076  36.115  1.00 28.75           H
ATOM   4472  HD2 PHE A 284       1.503 -14.129  35.350  1.00 30.94           H
ATOM   4473  HE1 PHE A 284       6.432 -14.367  34.736  1.00 27.34           H
ATOM   4474  HE2 PHE A 284       2.675 -12.442  33.936  1.00 27.98           H
ATOM   4475  HZ  PHE A 284       5.125 -12.572  33.658  1.00 28.62           H
ATOM   4476  N   LYS A 285       0.929 -19.237  37.012  1.00 32.59           N
ATOM   4477  CA  LYS A 285       0.488 -20.298  37.922  1.00 42.66           C
ATOM   4478  C   LYS A 285       1.259 -21.594  37.695  1.00 44.04           C
ATOM   4479  O   LYS A 285       1.421 -22.368  38.635  1.00 57.78           O
ATOM   4480  CB  LYS A 285      -1.032 -20.488  37.837  1.00 35.05           C
ATOM   4481  CG  LYS A 285      -1.726 -19.305  38.519  1.00 42.14           C
ATOM   4482  CD  LYS A 285      -3.114 -19.011  37.937  1.00 39.53           C
ATOM   4483  CE  LYS A 285      -3.457 -17.518  37.957  1.00 49.47           C
ATOM   4484  NZ  LYS A 285      -3.316 -16.928  39.306  1.00 55.91           N1+
ATOM   4485  H   LYS A 285       0.383 -19.054  36.181  1.00 39.11           H
ATOM   4486  HA  LYS A 285       0.724 -19.996  38.942  1.00 51.19           H
ATOM   4487  HB2 LYS A 285      -1.342 -20.608  36.798  1.00 42.06           H
ATOM   4488  HB3 LYS A 285      -1.303 -21.393  38.381  1.00 42.06           H
ATOM   4489  HG2 LYS A 285      -1.804 -19.513  39.587  1.00 50.57           H
ATOM   4490  HG3 LYS A 285      -1.116 -18.412  38.404  1.00 50.57           H
ATOM   4491  HD2 LYS A 285      -3.184 -19.369  36.913  1.00 47.44           H
ATOM   4492  HD3 LYS A 285      -3.861 -19.543  38.528  1.00 47.44           H
ATOM   4493  HE2 LYS A 285      -2.795 -16.999  37.263  1.00 59.37           H
ATOM   4494  HE3 LYS A 285      -4.482 -17.382  37.608  1.00 59.37           H
ATOM   4495  HZ1 LYS A 285      -3.554 -15.947  39.269  1.00 67.10           H
ATOM   4496  HZ2 LYS A 285      -3.914 -17.412  39.960  1.00 67.10           H
ATOM   4497  HZ3 LYS A 285      -2.350 -17.013  39.596  1.00 67.10           H
ATOM   4498  N   GLU A 286       1.725 -21.803  36.462  1.00 46.86           N
ATOM   4499  CA  GLU A 286       2.566 -22.931  36.048  1.00 60.39           C
ATOM   4500  C   GLU A 286       4.037 -22.715  36.476  1.00 60.81           C
ATOM   4501  O   GLU A 286       4.562 -21.585  36.259  1.00 55.95           O
ATOM   4502  CB  GLU A 286       2.494 -23.158  34.512  1.00 59.28           C
ATOM   4503  CG  GLU A 286       1.325 -22.468  33.777  1.00 56.86           C
ATOM   4504  CD  GLU A 286       1.257 -22.706  32.265  1.00 63.20           C
ATOM   4505  OE1 GLU A 286       2.283 -23.148  31.705  1.00 62.50           O
ATOM   4506  OE2 GLU A 286       0.178 -22.409  31.697  1.00 57.50           O1-
ATOM   4507  H   GLU A 286       1.531 -21.110  35.756  1.00 56.23           H
ATOM   4508  HA  GLU A 286       2.187 -23.837  36.524  1.00 72.46           H
ATOM   4509  HB2 GLU A 286       2.419 -24.232  34.332  1.00 71.14           H
ATOM   4510  HB3 GLU A 286       3.424 -22.821  34.054  1.00 71.14           H
ATOM   4511  HG2 GLU A 286       1.452 -21.395  33.891  1.00 68.23           H
ATOM   4512  HG3 GLU A 286       0.360 -22.710  34.229  1.00 68.23           H
ATOM   4513  HC  GLU A 286       4.635 -23.679  36.986  1.00 72.97           H
TER
ATOM   4514  N   GLU B   2      11.544  22.104 -11.591  1.00 81.23           N
ATOM   4515  CA  GLU B   2      11.059  23.275 -10.825  1.00 86.74           C
ATOM   4516  C   GLU B   2      11.050  24.562 -11.689  1.00 86.13           C
ATOM   4517  O   GLU B   2      10.992  24.462 -12.916  1.00 83.44           O
ATOM   4518  CB  GLU B   2      11.839  23.377  -9.493  1.00 81.76           C
ATOM   4519  CG  GLU B   2      11.033  23.948  -8.309  1.00 84.46           C
ATOM   4520  CD  GLU B   2       9.544  23.594  -8.374  1.00 87.27           C
ATOM   4521  OE1 GLU B   2       9.222  22.400  -8.190  1.00 87.68           O
ATOM   4522  OE2 GLU B   2       8.754  24.518  -8.664  1.00 84.82           O1-
ATOM   4523  H1  GLU B   2      11.030  22.039 -12.459  1.00 97.48           H
ATOM   4524  H2  GLU B   2      11.384  21.267 -11.045  1.00 97.48           H
ATOM   4525  HA  GLU B   2      10.017  23.070 -10.583  1.00104.09           H
ATOM   4526  HB2 GLU B   2      12.721  23.999  -9.648  1.00 98.11           H
ATOM   4527  HB3 GLU B   2      12.195  22.385  -9.207  1.00 98.11           H
ATOM   4528  HG2 GLU B   2      11.164  25.030  -8.275  1.00101.35           H
ATOM   4529  HG3 GLU B   2      11.449  23.483  -7.414  1.00101.35           H
ATOM   4530  N   LYS B   3      11.082  25.765 -11.082  1.00 85.48           N
ATOM   4531  CA  LYS B   3      11.060  27.065 -11.787  1.00 81.61           C
ATOM   4532  C   LYS B   3      12.473  27.528 -12.216  1.00 82.00           C
ATOM   4533  O   LYS B   3      12.641  28.667 -12.659  1.00 79.65           O
ATOM   4534  CB  LYS B   3      10.298  28.182 -11.012  1.00 79.35           C
ATOM   4535  CG  LYS B   3       9.502  27.840  -9.729  1.00 85.90           C
ATOM   4536  CD  LYS B   3       8.035  28.322  -9.704  1.00 86.51           C
ATOM   4537  CE  LYS B   3       7.037  27.169  -9.900  1.00 83.77           C
ATOM   4538  NZ  LYS B   3       6.388  27.208 -11.223  1.00 83.36           N1+
ATOM   4539  H   LYS B   3      11.111  25.791 -10.072  1.00102.57           H
ATOM   4540  HA  LYS B   3      10.501  26.915 -12.710  1.00 97.94           H
ATOM   4541  HB2 LYS B   3      11.035  28.919 -10.689  1.00 95.22           H
ATOM   4542  HB3 LYS B   3       9.664  28.707 -11.726  1.00 95.22           H
ATOM   4543  HG2 LYS B   3       9.499  26.773  -9.548  1.00103.08           H
ATOM   4544  HG3 LYS B   3      10.021  28.280  -8.878  1.00103.08           H
ATOM   4545  HD2 LYS B   3       7.835  28.784  -8.736  1.00103.81           H
ATOM   4546  HD3 LYS B   3       7.872  29.086 -10.466  1.00103.81           H
ATOM   4547  HE2 LYS B   3       7.554  26.214  -9.793  1.00100.52           H
ATOM   4548  HE3 LYS B   3       6.273  27.227  -9.122  1.00100.52           H
ATOM   4549  HZ1 LYS B   3       5.764  26.417 -11.312  1.00100.04           H
ATOM   4550  HZ2 LYS B   3       5.860  28.064 -11.312  1.00100.04           H
ATOM   4551  HZ3 LYS B   3       7.091  27.165 -11.946  1.00100.04           H
ATOM   4552  N   TYR B   4      13.475  26.643 -12.088  1.00 78.74           N
ATOM   4553  CA  TYR B   4      14.885  26.912 -12.341  1.00 74.72           C
ATOM   4554  C   TYR B   4      15.376  26.007 -13.472  1.00 76.46           C
ATOM   4555  O   TYR B   4      15.388  24.782 -13.336  1.00 77.02           O
ATOM   4556  CB  TYR B   4      15.720  26.697 -11.063  1.00 74.83           C
ATOM   4557  CG  TYR B   4      15.289  27.550  -9.888  1.00 69.48           C
ATOM   4558  CD1 TYR B   4      14.448  26.995  -8.904  1.00 66.38           C
ATOM   4559  CD2 TYR B   4      15.670  28.905  -9.809  1.00 64.33           C
ATOM   4560  CE1 TYR B   4      13.954  27.798  -7.866  1.00 64.52           C
ATOM   4561  CE2 TYR B   4      15.173  29.714  -8.771  1.00 63.82           C
ATOM   4562  CZ  TYR B   4      14.302  29.164  -7.800  1.00 62.99           C
ATOM   4563  OH  TYR B   4      13.786  29.940  -6.807  1.00 62.48           O
ATOM   4564  H   TYR B   4      13.245  25.709 -11.790  1.00 94.49           H
ATOM   4565  HA  TYR B   4      14.998  27.951 -12.641  1.00 89.67           H
ATOM   4566  HB2 TYR B   4      15.669  25.646 -10.775  1.00 89.80           H
ATOM   4567  HB3 TYR B   4      16.761  26.929 -11.290  1.00 89.80           H
ATOM   4568  HD1 TYR B   4      14.160  25.955  -8.958  1.00 79.65           H
ATOM   4569  HD2 TYR B   4      16.316  29.332 -10.562  1.00 77.20           H
ATOM   4570  HE1 TYR B   4      13.288  27.381  -7.127  1.00 77.42           H
ATOM   4571  HE2 TYR B   4      15.441  30.759  -8.725  1.00 76.59           H
ATOM   4572  HH  TYR B   4      14.065  30.856  -6.861  1.00 74.98           H
ATOM   4573  N   HIS B   5      15.793  26.639 -14.572  1.00 79.24           N
ATOM   4574  CA  HIS B   5      16.445  26.015 -15.727  1.00 78.72           C
ATOM   4575  C   HIS B   5      17.921  26.438 -15.783  1.00 72.44           C
ATOM   4576  O   HIS B   5      18.367  27.265 -14.994  1.00 72.53           O
ATOM   4577  CB  HIS B   5      15.686  26.427 -17.001  1.00 72.83           C
ATOM   4578  CG  HIS B   5      15.688  27.914 -17.263  1.00 75.87           C
ATOM   4579  ND1 HIS B   5      16.652  28.591 -18.012  1.00 75.03           N
ATOM   4580  CD2 HIS B   5      14.794  28.817 -16.759  1.00 75.55           C
ATOM   4581  CE1 HIS B   5      16.320  29.888 -17.931  1.00 74.39           C
ATOM   4582  NE2 HIS B   5      15.215  30.056 -17.183  1.00 74.57           N
ATOM   4583  H   HIS B   5      15.751  27.650 -14.575  1.00 95.09           H
ATOM   4584  HA  HIS B   5      16.403  24.928 -15.640  1.00 94.46           H
ATOM   4585  HB2 HIS B   5      14.655  26.081 -16.926  1.00 87.39           H
ATOM   4586  HB3 HIS B   5      16.140  25.927 -17.857  1.00 87.39           H
ATOM   4587  HD2 HIS B   5      13.954  28.605 -16.113  1.00 90.66           H
ATOM   4588  HE1 HIS B   5      16.907  30.696 -18.344  1.00 89.27           H
ATOM   4589  HE2 HIS B   5      14.813  30.946 -16.920  1.00 89.48           H
ATOM   4590  N   GLY B   6      18.697  25.860 -16.705  1.00 74.82           N
ATOM   4591  CA  GLY B   6      20.078  26.273 -16.942  1.00 67.69           C
ATOM   4592  C   GLY B   6      21.051  25.838 -15.842  1.00 69.03           C
ATOM   4593  O   GLY B   6      22.056  26.518 -15.642  1.00 68.06           O
ATOM   4594  H   GLY B   6      18.289  25.196 -17.346  1.00 89.79           H
ATOM   4595  HA2 GLY B   6      20.420  25.865 -17.893  1.00 81.23           H
ATOM   4596  HA3 GLY B   6      20.104  27.362 -17.001  1.00 81.23           H
ATOM   4597  N   LEU B   7      20.784  24.698 -15.180  1.00 69.66           N
ATOM   4598  CA  LEU B   7      21.706  24.061 -14.239  1.00 70.10           C
ATOM   4599  C   LEU B   7      23.088  23.843 -14.854  1.00 66.40           C
ATOM   4600  O   LEU B   7      23.207  23.310 -15.953  1.00 68.23           O
ATOM   4601  CB  LEU B   7      21.163  22.708 -13.752  1.00 71.78           C
ATOM   4602  CG  LEU B   7      20.489  22.786 -12.371  1.00 71.42           C
ATOM   4603  CD1 LEU B   7      19.065  23.351 -12.481  1.00 72.84           C
ATOM   4604  CD2 LEU B   7      20.471  21.390 -11.731  1.00 72.76           C
ATOM   4605  H   LEU B   7      19.929  24.209 -15.395  1.00 83.59           H
ATOM   4606  HA  LEU B   7      21.801  24.715 -13.377  1.00 84.12           H
ATOM   4607  HB2 LEU B   7      20.472  22.284 -14.482  1.00 86.13           H
ATOM   4608  HB3 LEU B   7      22.005  22.019 -13.671  1.00 86.13           H
ATOM   4609  HG  LEU B   7      21.069  23.446 -11.724  1.00 85.71           H
ATOM   4610 HD11 LEU B   7      18.620  23.418 -11.488  1.00 87.41           H
ATOM   4611 HD12 LEU B   7      19.087  24.348 -12.921  1.00 87.41           H
ATOM   4612 HD13 LEU B   7      18.449  22.699 -13.101  1.00 87.41           H
ATOM   4613 HD21 LEU B   7      20.010  21.440 -10.744  1.00 87.31           H
ATOM   4614 HD22 LEU B   7      19.911  20.694 -12.357  1.00 87.31           H
ATOM   4615 HD23 LEU B   7      21.493  21.023 -11.615  1.00 87.31           H
ATOM   4616  N   GLU B   8      24.129  24.222 -14.116  1.00 69.96           N
ATOM   4617  CA  GLU B   8      25.497  24.201 -14.599  1.00 66.86           C
ATOM   4618  C   GLU B   8      26.421  24.118 -13.383  1.00 67.61           C
ATOM   4619  O   GLU B   8      26.419  25.016 -12.539  1.00 65.12           O
ATOM   4620  CB  GLU B   8      25.757  25.471 -15.427  1.00 67.97           C
ATOM   4621  CG  GLU B   8      26.980  25.300 -16.332  1.00 67.76           C
ATOM   4622  CD  GLU B   8      27.423  26.626 -16.948  1.00 71.62           C
ATOM   4623  OE1 GLU B   8      26.551  27.358 -17.465  1.00 71.27           O
ATOM   4624  OE2 GLU B   8      28.638  26.910 -16.850  1.00 73.26           O1-
ATOM   4625  H   GLU B   8      23.959  24.681 -13.233  1.00 83.95           H
ATOM   4626  HA  GLU B   8      25.649  23.319 -15.223  1.00 80.23           H
ATOM   4627  HB2 GLU B   8      24.888  25.692 -16.048  1.00 81.57           H
ATOM   4628  HB3 GLU B   8      25.923  26.320 -14.764  1.00 81.57           H
ATOM   4629  HG2 GLU B   8      27.808  24.832 -15.796  1.00 81.31           H
ATOM   4630  HG3 GLU B   8      26.664  24.644 -17.146  1.00 81.31           H
ATOM   4631  N   LYS B   9      27.182  23.020 -13.279  1.00 64.93           N
ATOM   4632  CA  LYS B   9      27.945  22.698 -12.079  1.00 65.16           C
ATOM   4633  C   LYS B   9      29.093  23.691 -11.895  1.00 66.16           C
ATOM   4634  O   LYS B   9      29.977  23.788 -12.742  1.00 65.93           O
ATOM   4635  CB  LYS B   9      28.444  21.245 -12.137  1.00 64.80           C
ATOM   4636  CG  LYS B   9      28.699  20.697 -10.725  1.00 64.63           C
ATOM   4637  CD  LYS B   9      29.912  19.755 -10.604  1.00 68.54           C
ATOM   4638  CE  LYS B   9      29.481  18.339 -10.202  1.00 71.84           C
ATOM   4639  NZ  LYS B   9      30.570  17.598  -9.541  1.00 73.09           N1+
ATOM   4640  H   LYS B   9      27.162  22.339 -14.024  1.00 77.92           H
ATOM   4641  HA  LYS B   9      27.258  22.777 -11.234  1.00 78.19           H
ATOM   4642  HB2 LYS B   9      27.658  20.626 -12.573  1.00 77.76           H
ATOM   4643  HB3 LYS B   9      29.323  21.171 -12.777  1.00 77.76           H
ATOM   4644  HG2 LYS B   9      28.893  21.531 -10.051  1.00 77.56           H
ATOM   4645  HG3 LYS B   9      27.788  20.213 -10.373  1.00 77.56           H
ATOM   4646  HD2 LYS B   9      30.456  19.704 -11.548  1.00 82.25           H
ATOM   4647  HD3 LYS B   9      30.588  20.155  -9.847  1.00 82.25           H
ATOM   4648  HE2 LYS B   9      28.614  18.379  -9.544  1.00 86.20           H
ATOM   4649  HE3 LYS B   9      29.204  17.805 -11.112  1.00 86.20           H
ATOM   4650  HZ1 LYS B   9      30.925  16.873 -10.146  1.00 87.71           H
ATOM   4651  HZ2 LYS B   9      31.315  18.233  -9.294  1.00 87.71           H
ATOM   4652  HZ3 LYS B   9      30.227  17.173  -8.683  1.00 87.71           H
ATOM   4653  N   ILE B  10      29.067  24.392 -10.760  1.00 70.48           N
ATOM   4654  CA  ILE B  10      30.179  25.188 -10.243  1.00 65.78           C
ATOM   4655  C   ILE B  10      31.205  24.279  -9.527  1.00 60.43           C
ATOM   4656  O   ILE B  10      32.407  24.354  -9.768  1.00 66.68           O
ATOM   4657  CB  ILE B  10      29.690  26.272  -9.232  1.00 65.48           C
ATOM   4658  CG1 ILE B  10      28.984  27.398 -10.012  1.00 65.83           C
ATOM   4659  CG2 ILE B  10      30.852  26.810  -8.390  1.00 62.05           C
ATOM   4660  CD1 ILE B  10      28.094  28.242  -9.104  1.00 61.05           C
ATOM   4661  H   ILE B  10      28.310  24.193 -10.137  1.00 84.58           H
ATOM   4662  HA  ILE B  10      30.734  25.686 -11.082  1.00 78.94           H
ATOM   4663  HB  ILE B  10      28.951  25.793  -8.539  1.00 78.58           H
ATOM   4664 HG12 ILE B  10      29.739  28.039 -10.506  1.00 78.99           H
ATOM   4665 HG13 ILE B  10      28.372  26.964 -10.829  1.00 78.99           H
ATOM   4666 HG21 ILE B  10      30.551  27.680  -7.793  1.00 74.46           H
ATOM   4667 HG22 ILE B  10      31.219  26.059  -7.670  1.00 74.46           H
ATOM   4668 HG23 ILE B  10      31.710  27.110  -9.000  1.00 74.46           H
ATOM   4669 HD11 ILE B  10      27.752  29.142  -9.620  1.00 73.26           H
ATOM   4670 HD12 ILE B  10      27.207  27.682  -8.784  1.00 73.26           H
ATOM   4671 HD13 ILE B  10      28.624  28.551  -8.192  1.00 73.26           H
ATOM   4672  N   GLY B  11      30.734  23.417  -8.556  1.00 59.84           N
ATOM   4673  CA  GLY B  11      31.710  22.480  -7.965  1.00 64.21           C
ATOM   4674  C   GLY B  11      31.034  21.717  -6.840  1.00 62.29           C
ATOM   4675  O   GLY B  11      29.822  21.574  -6.787  1.00 65.80           O
ATOM   4676  H   GLY B  11      29.735  23.193  -8.416  1.00 71.81           H
ATOM   4677  HA2 GLY B  11      32.088  21.762  -8.734  1.00 77.05           H
ATOM   4678  HA3 GLY B  11      32.607  23.055  -7.628  1.00 77.05           H
ATOM   4679  N   GLU B  12      31.884  21.199  -5.880  1.00 63.03           N
ATOM   4680  CA  GLU B  12      31.341  20.443  -4.732  1.00 67.23           C
ATOM   4681  C   GLU B  12      31.726  21.266  -3.485  1.00 68.09           C
ATOM   4682  O   GLU B  12      32.831  21.750  -3.289  1.00 67.63           O
ATOM   4683  CB  GLU B  12      31.903  19.015  -4.616  1.00 70.82           C
ATOM   4684  CG  GLU B  12      31.682  18.206  -5.891  1.00 74.27           C
ATOM   4685  CD  GLU B  12      30.484  17.198  -5.785  1.00 72.94           C
ATOM   4686  OE1 GLU B  12      30.245  16.587  -6.845  1.00 70.76           O
ATOM   4687  OE2 GLU B  12      29.893  17.127  -4.694  1.00 74.56           O1-
ATOM   4688  H   GLU B  12      32.899  21.251  -5.942  1.00 75.64           H
ATOM   4689  HA  GLU B  12      30.222  20.362  -4.855  1.00 80.68           H
ATOM   4690  HB2 GLU B  12      32.969  19.033  -4.336  1.00 84.99           H
ATOM   4691  HB3 GLU B  12      31.356  18.488  -3.787  1.00 84.99           H
ATOM   4692  HG2 GLU B  12      31.472  18.838  -6.768  1.00 89.12           H
ATOM   4693  HG3 GLU B  12      32.578  17.623  -6.147  1.00 89.12           H
ATOM   4694  N   GLY B  13      30.646  21.538  -2.634  1.00 66.93           N
ATOM   4695  CA  GLY B  13      30.871  22.056  -1.277  1.00 63.66           C
ATOM   4696  C   GLY B  13      30.552  21.015  -0.222  1.00 63.16           C
ATOM   4697  O   GLY B  13      30.395  19.844  -0.487  1.00 66.89           O
ATOM   4698  H   GLY B  13      29.821  20.926  -2.692  1.00 80.31           H
ATOM   4699  HA2 GLY B  13      31.932  22.402  -1.157  1.00 76.40           H
ATOM   4700  HA3 GLY B  13      30.247  22.969  -1.130  1.00 76.40           H
ATOM   4701  N   THR B  14      30.475  21.553   1.008  1.00 61.13           N
ATOM   4702  CA  THR B  14      30.426  20.855   2.293  1.00 58.59           C
ATOM   4703  C   THR B  14      29.255  19.881   2.415  1.00 61.82           C
ATOM   4704  O   THR B  14      29.432  18.796   2.970  1.00 66.98           O
ATOM   4705  CB  THR B  14      30.361  21.897   3.431  1.00 59.54           C
ATOM   4706  OG1 THR B  14      31.438  22.804   3.341  1.00 64.93           O
ATOM   4707  CG2 THR B  14      30.414  21.266   4.829  1.00 53.98           C
ATOM   4708  H   THR B  14      30.567  22.556   1.078  1.00 73.36           H
ATOM   4709  HA  THR B  14      31.363  20.305   2.387  1.00 70.30           H
ATOM   4710  HB  THR B  14      29.430  22.459   3.342  1.00 71.44           H
ATOM   4711  HG1 THR B  14      31.291  23.487   4.001  1.00 77.92           H
ATOM   4712 HG21 THR B  14      30.397  22.051   5.586  1.00 64.78           H
ATOM   4713 HG22 THR B  14      29.559  20.610   4.992  1.00 64.78           H
ATOM   4714 HG23 THR B  14      31.337  20.698   4.942  1.00 64.78           H
ATOM   4715  N   TYR B  15      28.067  20.289   1.950  1.00 51.81           N
ATOM   4716  CA  TYR B  15      26.842  19.497   2.059  1.00 54.62           C
ATOM   4717  C   TYR B  15      26.346  18.991   0.700  1.00 53.99           C
ATOM   4718  O   TYR B  15      25.210  18.537   0.592  1.00 60.42           O
ATOM   4719  CB  TYR B  15      25.771  20.286   2.821  1.00 53.45           C
ATOM   4720  CG  TYR B  15      26.240  20.771   4.178  1.00 57.71           C
ATOM   4721  CD1 TYR B  15      26.672  22.100   4.330  1.00 60.40           C
ATOM   4722  CD2 TYR B  15      26.294  19.887   5.272  1.00 55.28           C
ATOM   4723  CE1 TYR B  15      27.128  22.556   5.577  1.00 59.12           C
ATOM   4724  CE2 TYR B  15      26.735  20.339   6.527  1.00 49.05           C
ATOM   4725  CZ  TYR B  15      27.138  21.684   6.685  1.00 50.07           C
ATOM   4726  OH  TYR B  15      27.543  22.154   7.892  1.00 56.32           O
ATOM   4727  H   TYR B  15      27.997  21.203   1.526  1.00 62.17           H
ATOM   4728  HA  TYR B  15      27.046  18.608   2.654  1.00 65.54           H
ATOM   4729  HB2 TYR B  15      25.455  21.136   2.220  1.00 64.14           H
ATOM   4730  HB3 TYR B  15      24.905  19.640   2.967  1.00 64.14           H
ATOM   4731  HD1 TYR B  15      26.659  22.778   3.488  1.00 72.48           H
ATOM   4732  HD2 TYR B  15      25.987  18.857   5.151  1.00 66.34           H
ATOM   4733  HE1 TYR B  15      27.457  23.578   5.693  1.00 70.94           H
ATOM   4734  HE2 TYR B  15      26.748  19.657   7.360  1.00 58.86           H
ATOM   4735  HH  TYR B  15      27.748  21.449   8.512  1.00 67.58           H
ATOM   4736  N   GLY B  16      27.202  19.043  -0.326  1.00 59.82           N
ATOM   4737  CA  GLY B  16      26.927  18.494  -1.644  1.00 63.84           C
ATOM   4738  C   GLY B  16      27.282  19.474  -2.743  1.00 61.27           C
ATOM   4739  O   GLY B  16      28.034  20.423  -2.537  1.00 62.78           O
ATOM   4740  H   GLY B  16      28.127  19.424  -0.175  1.00 71.78           H
ATOM   4741  HA2 GLY B  16      27.536  17.601  -1.781  1.00 76.61           H
ATOM   4742  HA3 GLY B  16      25.873  18.229  -1.733  1.00 76.61           H
ATOM   4743  N   VAL B  17      26.734  19.205  -3.924  1.00 62.21           N
ATOM   4744  CA  VAL B  17      27.140  19.812  -5.179  1.00 59.15           C
ATOM   4745  C   VAL B  17      26.369  21.114  -5.434  1.00 58.14           C
ATOM   4746  O   VAL B  17      25.162  21.205  -5.211  1.00 51.60           O
ATOM   4747  CB  VAL B  17      27.122  18.757  -6.321  1.00 60.69           C
ATOM   4748  CG1 VAL B  17      26.164  17.573  -6.101  1.00 55.94           C
ATOM   4749  CG2 VAL B  17      26.826  19.382  -7.688  1.00 60.98           C
ATOM   4750  H   VAL B  17      26.056  18.459  -3.980  1.00 74.65           H
ATOM   4751  HA  VAL B  17      28.187  20.087  -5.076  1.00 70.98           H
ATOM   4752  HB  VAL B  17      28.126  18.343  -6.382  1.00 72.83           H
ATOM   4753 HG11 VAL B  17      26.215  16.892  -6.952  1.00 67.13           H
ATOM   4754 HG12 VAL B  17      26.460  17.005  -5.217  1.00 67.13           H
ATOM   4755 HG13 VAL B  17      25.139  17.930  -5.984  1.00 67.13           H
ATOM   4756 HG21 VAL B  17      26.856  18.619  -8.464  1.00 73.18           H
ATOM   4757 HG22 VAL B  17      25.842  19.833  -7.669  1.00 73.18           H
ATOM   4758 HG23 VAL B  17      27.565  20.150  -7.913  1.00 73.18           H
ATOM   4759  N   VAL B  18      27.121  22.114  -5.899  1.00 49.80           N
ATOM   4760  CA  VAL B  18      26.658  23.446  -6.198  1.00 53.02           C
ATOM   4761  C   VAL B  18      26.651  23.639  -7.734  1.00 54.65           C
ATOM   4762  O   VAL B  18      27.608  23.390  -8.435  1.00 58.03           O
ATOM   4763  CB  VAL B  18      27.573  24.582  -5.625  1.00 52.67           C
ATOM   4764  CG1 VAL B  18      26.910  25.952  -5.817  1.00 49.69           C
ATOM   4765  CG2 VAL B  18      27.887  24.354  -4.150  1.00 55.13           C
ATOM   4766  H   VAL B  18      28.085  21.906  -6.087  1.00 59.76           H
ATOM   4767  HA  VAL B  18      25.630  23.600  -5.786  1.00 63.62           H
ATOM   4768  HB  VAL B  18      28.539  24.559  -6.194  1.00 63.21           H
ATOM   4769 HG11 VAL B  18      27.507  26.740  -5.333  1.00 59.62           H
ATOM   4770 HG12 VAL B  18      26.820  26.228  -6.871  1.00 59.62           H
ATOM   4771 HG13 VAL B  18      25.914  25.994  -5.365  1.00 59.62           H
ATOM   4772 HG21 VAL B  18      28.500  25.171  -3.748  1.00 66.16           H
ATOM   4773 HG22 VAL B  18      26.977  24.291  -3.543  1.00 66.16           H
ATOM   4774 HG23 VAL B  18      28.447  23.419  -4.004  1.00 66.16           H
ATOM   4775  N   TYR B  19      25.495  24.157  -8.187  1.00 52.46           N
ATOM   4776  CA  TYR B  19      25.156  24.600  -9.540  1.00 55.54           C
ATOM   4777  C   TYR B  19      24.765  26.078  -9.569  1.00 53.72           C
ATOM   4778  O   TYR B  19      24.125  26.544  -8.633  1.00 45.92           O
ATOM   4779  CB  TYR B  19      23.897  23.863 -10.013  1.00 52.56           C
ATOM   4780  CG  TYR B  19      23.973  22.366  -9.898  1.00 59.44           C
ATOM   4781  CD1 TYR B  19      23.494  21.749  -8.732  1.00 55.93           C
ATOM   4782  CD2 TYR B  19      24.511  21.597 -10.946  1.00 63.07           C
ATOM   4783  CE1 TYR B  19      23.531  20.355  -8.615  1.00 58.28           C
ATOM   4784  CE2 TYR B  19      24.580  20.201 -10.819  1.00 58.82           C
ATOM   4785  CZ  TYR B  19      24.090  19.577  -9.650  1.00 59.78           C
ATOM   4786  OH  TYR B  19      24.200  18.230  -9.492  1.00 62.56           O
ATOM   4787  H   TYR B  19      24.767  24.299  -7.500  1.00 62.95           H
ATOM   4788  HA  TYR B  19      25.980  24.403 -10.220  1.00 66.65           H
ATOM   4789  HB2 TYR B  19      23.043  24.204  -9.426  1.00 63.08           H
ATOM   4790  HB3 TYR B  19      23.702  24.129 -11.052  1.00 63.08           H
ATOM   4791  HD1 TYR B  19      23.096  22.343  -7.920  1.00 67.12           H
ATOM   4792  HD2 TYR B  19      24.873  22.078 -11.842  1.00 75.69           H
ATOM   4793  HE1 TYR B  19      23.169  19.883  -7.713  1.00 69.94           H
ATOM   4794  HE2 TYR B  19      25.010  19.609 -11.612  1.00 70.59           H
ATOM   4795  HH  TYR B  19      24.608  17.803 -10.246  1.00 75.07           H
ATOM   4796  N   LYS B  20      25.008  26.776 -10.687  1.00 52.35           N
ATOM   4797  CA  LYS B  20      24.229  27.969 -11.012  1.00 53.73           C
ATOM   4798  C   LYS B  20      23.027  27.598 -11.890  1.00 53.78           C
ATOM   4799  O   LYS B  20      23.042  26.573 -12.561  1.00 57.46           O
ATOM   4800  CB  LYS B  20      25.112  29.062 -11.615  1.00 49.43           C
ATOM   4801  CG  LYS B  20      25.743  28.727 -12.969  1.00 59.38           C
ATOM   4802  CD  LYS B  20      26.023  30.041 -13.727  1.00 62.00           C
ATOM   4803  CE  LYS B  20      27.021  29.979 -14.894  1.00 59.72           C
ATOM   4804  NZ  LYS B  20      28.061  28.947 -14.739  1.00 63.84           N1+
ATOM   4805  H   LYS B  20      25.524  26.337 -11.437  1.00 62.82           H
ATOM   4806  HA  LYS B  20      23.835  28.391 -10.090  1.00 64.48           H
ATOM   4807  HB2 LYS B  20      24.513  29.970 -11.707  1.00 59.32           H
ATOM   4808  HB3 LYS B  20      25.913  29.276 -10.911  1.00 59.32           H
ATOM   4809  HG2 LYS B  20      26.636  28.125 -12.808  1.00 71.26           H
ATOM   4810  HG3 LYS B  20      25.037  28.155 -13.567  1.00 71.26           H
ATOM   4811  HD2 LYS B  20      25.073  30.373 -14.151  1.00 74.39           H
ATOM   4812  HD3 LYS B  20      26.347  30.814 -13.029  1.00 74.39           H
ATOM   4813  HE2 LYS B  20      26.475  29.803 -15.822  1.00 71.66           H
ATOM   4814  HE3 LYS B  20      27.511  30.951 -14.974  1.00 71.66           H
ATOM   4815  HZ1 LYS B  20      28.727  29.013 -15.498  1.00 76.61           H
ATOM   4816  HZ2 LYS B  20      28.530  29.039 -13.851  1.00 76.61           H
ATOM   4817  HZ3 LYS B  20      27.629  28.035 -14.809  1.00 76.61           H
ATOM   4818  N   ALA B  21      21.978  28.417 -11.841  1.00 49.72           N
ATOM   4819  CA  ALA B  21      20.730  28.267 -12.592  1.00 54.21           C
ATOM   4820  C   ALA B  21      20.055  29.628 -12.760  1.00 51.67           C
ATOM   4821  O   ALA B  21      20.392  30.579 -12.064  1.00 49.36           O
ATOM   4822  CB  ALA B  21      19.803  27.308 -11.841  1.00 55.58           C
ATOM   4823  H   ALA B  21      22.038  29.221 -11.232  1.00 59.66           H
ATOM   4824  HA  ALA B  21      20.935  27.853 -13.580  1.00 65.05           H
ATOM   4825  HB1 ALA B  21      18.882  27.166 -12.403  1.00 66.70           H
ATOM   4826  HB2 ALA B  21      20.293  26.342 -11.713  1.00 66.70           H
ATOM   4827  HB3 ALA B  21      19.559  27.727 -10.864  1.00 66.70           H
ATOM   4828  N   GLN B  22      19.105  29.730 -13.693  1.00 59.56           N
ATOM   4829  CA  GLN B  22      18.336  30.936 -13.947  1.00 56.81           C
ATOM   4830  C   GLN B  22      16.858  30.795 -13.594  1.00 55.60           C
ATOM   4831  O   GLN B  22      16.287  29.706 -13.602  1.00 52.63           O
ATOM   4832  CB  GLN B  22      18.496  31.370 -15.408  1.00 61.51           C
ATOM   4833  CG  GLN B  22      19.856  32.031 -15.675  1.00 59.31           C
ATOM   4834  CD  GLN B  22      19.954  32.522 -17.126  1.00 69.31           C
ATOM   4835  OE1 GLN B  22      18.995  33.036 -17.705  1.00 65.16           O
ATOM   4836  NE2 GLN B  22      21.130  32.381 -17.737  1.00 73.74           N
ATOM   4837  H   GLN B  22      18.869  28.913 -14.239  1.00 71.48           H
ATOM   4838  HA  GLN B  22      18.739  31.740 -13.338  1.00 68.17           H
ATOM   4839  HB2 GLN B  22      18.391  30.499 -16.056  1.00 73.82           H
ATOM   4840  HB3 GLN B  22      17.706  32.077 -15.662  1.00 73.82           H
ATOM   4841  HG2 GLN B  22      19.918  32.905 -15.025  1.00 71.17           H
ATOM   4842  HG3 GLN B  22      20.670  31.344 -15.441  1.00 71.17           H
ATOM   4843 HE21 GLN B  22      21.910  31.968 -17.250  1.00 88.49           H
ATOM   4844 HE22 GLN B  22      21.227  32.699 -18.689  1.00 88.49           H
ATOM   4845  N   ASN B  23      16.264  31.958 -13.334  1.00 49.67           N
ATOM   4846  CA  ASN B  23      14.838  32.212 -13.199  1.00 59.09           C
ATOM   4847  C   ASN B  23      14.189  32.403 -14.571  1.00 59.36           C
ATOM   4848  O   ASN B  23      14.869  32.625 -15.575  1.00 52.78           O
ATOM   4849  CB  ASN B  23      14.676  33.536 -12.413  1.00 54.37           C
ATOM   4850  CG  ASN B  23      13.780  33.455 -11.191  1.00 59.14           C
ATOM   4851  OD1 ASN B  23      13.198  32.417 -10.886  1.00 64.88           O
ATOM   4852  ND2 ASN B  23      13.660  34.575 -10.476  1.00 52.45           N
ATOM   4853  H   ASN B  23      16.856  32.778 -13.329  1.00 59.60           H
ATOM   4854  HA  ASN B  23      14.361  31.381 -12.679  1.00 70.90           H
ATOM   4855  HB2 ASN B  23      15.647  33.898 -12.094  1.00 65.25           H
ATOM   4856  HB3 ASN B  23      14.284  34.322 -13.055  1.00 65.25           H
ATOM   4857 HD21 ASN B  23      13.100  34.565  -9.637  1.00 62.94           H
ATOM   4858 HD22 ASN B  23      14.147  35.424 -10.736  1.00 62.94           H
ATOM   4859  N   ASN B  24      12.855  32.454 -14.570  1.00 57.43           N
ATOM   4860  CA  ASN B  24      12.063  32.918 -15.709  1.00 63.58           C
ATOM   4861  C   ASN B  24      11.990  34.465 -15.775  1.00 58.50           C
ATOM   4862  O   ASN B  24      11.027  35.013 -16.309  1.00 61.51           O
ATOM   4863  CB  ASN B  24      10.661  32.269 -15.709  1.00 54.62           C
ATOM   4864  CG  ASN B  24      10.559  30.957 -14.930  1.00 65.66           C
ATOM   4865  OD1 ASN B  24      10.438  30.969 -13.706  1.00 74.38           O
ATOM   4866  ND2 ASN B  24      10.599  29.818 -15.616  1.00 64.83           N
ATOM   4867  H   ASN B  24      12.361  32.256 -13.710  1.00 68.92           H
ATOM   4868  HA  ASN B  24      12.557  32.586 -16.623  1.00 76.30           H
ATOM   4869  HB2 ASN B  24       9.986  32.973 -15.221  1.00 65.54           H
ATOM   4870  HB3 ASN B  24      10.349  32.112 -16.742  1.00 65.54           H
ATOM   4871 HD21 ASN B  24      10.534  28.946 -15.114  1.00 77.80           H
ATOM   4872 HD22 ASN B  24      10.700  29.834 -16.618  1.00 77.80           H
ATOM   4873  N   TYR B  25      13.011  35.163 -15.259  1.00 51.63           N
ATOM   4874  CA  TYR B  25      13.099  36.623 -15.148  1.00 53.96           C
ATOM   4875  C   TYR B  25      14.528  37.143 -15.427  1.00 54.50           C
ATOM   4876  O   TYR B  25      14.837  38.291 -15.102  1.00 54.20           O
ATOM   4877  CB  TYR B  25      12.596  37.077 -13.760  1.00 59.11           C
ATOM   4878  CG  TYR B  25      11.130  36.783 -13.490  1.00 61.65           C
ATOM   4879  CD1 TYR B  25      10.750  35.893 -12.467  1.00 61.10           C
ATOM   4880  CD2 TYR B  25      10.140  37.400 -14.280  1.00 64.52           C
ATOM   4881  CE1 TYR B  25       9.392  35.593 -12.256  1.00 65.09           C
ATOM   4882  CE2 TYR B  25       8.780  37.101 -14.081  1.00 63.89           C
[truncated: 367,015 more chars]
