# Supplementary material for: High-throughput quantum-mechanics/molecular-mechanics (ONIOM) macromolecular crystallographic refinement with PHENIX/DivCon: the impact of mixed Hamiltonian methods on ligand and protein structure
Source: Acta Crystallogr D Struct Biol. 2018 Oct 29;74(Pt 11):1063–77. doi: 10.1107/S2059798318012913 (PMC6213575; doi:10.1107/S2059798318012913)
Supplement: Supplementary file 2 [file d-74-01063-sup2.gz › results_ONIOM/1V0P-H.cif]

# Generated by MOE 2016.08 on 2017-01-11 14:27.45
# Structure optimized with MOE using MMFF94x forcefield to determine
# ideal geometry (Gas Phase with Electrostatics disabled).
data_comp_list
_chem_comp.id	PVB
_chem_comp.three_letter_code	PVB
_chem_comp.name	1V0P.A
_chem_comp.group	non-polymer
_chem_comp.number_atoms_all	55
_chem_comp.number_atoms_nh	30
_chem_comp.desc_level	?
#
data_comp_PVB
#
loop_
_chem_comp_atom.comp_id
_chem_comp_atom.atom_id
_chem_comp_atom.type_symbol
_chem_comp_atom.type_energy
_chem_comp_atom.partial_charge
_chem_comp_atom.x
_chem_comp_atom.y
_chem_comp_atom.z
PVB	N1	N	NRD6	-0.62	25.2760	-1.1690	35.1390	
PVB	C9	C	CH1	0.1756	22.6470	1.7330	38.7140	
PVB	H9	H	HCH1	0.08	22.5044	1.7407	39.7946	
PVB	N9	N	NR5	0.0476	23.4030	0.4990	38.3800	
PVB	C4	C	CR56	0.1054	23.9850	0.0940	37.2170	
PVB	N3	N	NRD6	-0.567	23.9440	0.6800	35.8860	
PVB	C2	C	CR6	0.72	24.6310	0.0420	34.8920	
PVB	C6	C	CR6	0.41	25.3300	-1.7820	36.3630	
PVB	C5	C	CR56	0.2272	24.7030	-1.1680	37.4670	
PVB	N7	N	NRD5	-0.5653	24.5060	-1.4480	38.7840	
PVB	C8	C	CR15	0.0364999999999999	23.7470	-0.4480	39.3040	
PVB	H8	H	HCR5	0.15	23.4465	-0.4057	40.3405	
PVB	N6	N	NT1	-0.6	25.9890	-2.9740	36.5700	
PVB	H6	H	H	0.4	25.8505	-3.4408	37.4549	
PVB	C1A	C	CR6	0.1	26.8160	-3.5670	35.6610	
PVB	C2A	C	CR16	-0.15	28.1070	-3.9710	36.0580	
PVB	H2A	H	HCR6	0.15	28.4170	-3.8429	37.0846	
PVB	C3A	C	CR16	-0.15	28.9820	-4.5320	35.1390	
PVB	H3A	H	HCR6	0.15	29.9663	-4.8499	35.4495	
PVB	C4A	C	CR6	0.0862	28.5780	-4.6840	33.7990	
PVB	C5A	C	CR6	0.177	27.2240	-4.2230	33.3810	
PVB	CL1	Cl	CL	-0.177	26.7410	-4.3360	31.9420	
PVB	C6A	C	CR16	-0.15	26.3940	-3.6880	34.3530	
PVB	H6A	H	HCR6	0.15	25.4010	-3.3605	34.0825	
PVB	CX	C	C	0.6338	29.5100	-5.2780	32.7970	
PVB	OX2	O	O	-0.57	30.1350	-6.3150	33.0750	
PVB	OX1	O	OH1	-0.65	29.6670	-4.7350	31.6930	
PVB	HX1	H	HOH1	0.5	30.2879	-5.1761	31.1086	
PVB	N2	N	NT1	-0.8691	24.6340	0.5440	33.6180	
PVB	H2	H	H	0.4	24.1697	1.4102	33.3852	
PVB	C12	C	CH1	0.2891	25.3470	-0.2440	32.6130	
PVB	H12	H	HCH1	0.08	26.0553	-0.8211	33.2075	
PVB	C13	C	CH1	-0.08	26.2920	0.5610	31.6970	
PVB	H13	H	HCH1	0.08	27.2714	0.1114	31.8606	
PVB	C16	C	CH3	-0.24	26.4770	2.0350	32.1370	
PVB	H161	H	HCH3	0.08	25.5379	2.5732	32.0082	
PVB	H162	H	HCH3	0.08	27.2501	2.5020	31.5268	
PVB	H163	H	HCH3	0.08	26.7732	2.0668	33.1855	
PVB	C14	C	CH3	-0.24	26.0990	0.3400	30.2020	
PVB	H141	H	HCH3	0.08	25.1370	0.7507	29.8952	
PVB	H142	H	HCH3	0.08	26.1234	-0.7282	29.9865	
PVB	H143	H	HCH3	0.08	26.8984	0.8394	29.6547	
PVB	C15	C	CH2	0.12	24.5370	-1.3740	31.9510	
PVB	H151	H	HCH2	0.08	24.5982	-2.2788	32.5557	
PVB	H152	H	HCH2	0.08	24.9276	-1.5764	30.9537	
PVB	O1	O	OH1	-0.68	23.2040	-0.9450	31.8650	
PVB	H1	H	HOH1	0.4	22.8949	-0.7770	32.7582	
PVB	C11	C	CH3	-0.24	23.4690	2.8820	38.1590	
PVB	H111	H	HCH3	0.08	23.5509	2.7806	37.0768	
PVB	H112	H	HCH3	0.08	24.4647	2.8637	38.6021	
PVB	H113	H	HCH3	0.08	22.9816	3.8268	38.3995	
PVB	C10	C	CH3	-0.24	21.2420	1.8350	38.1350	
PVB	H101	H	HCH3	0.08	21.2967	1.8336	37.0464	
PVB	H102	H	HCH3	0.08	20.7755	2.7599	38.4742	
PVB	H103	H	HCH3	0.08	20.6483	0.9845	38.4700	
#
#
loop_
_chem_comp_tree.comp_id
_chem_comp_tree.atom_id
_chem_comp_tree.atom_back
_chem_comp_tree.atom_forward
_chem_comp_tree.connect_type
PVB	N1	?	C6	START	
PVB	C6	N1	C5	?	
PVB	C5	C6	C4	?	
PVB	C4	C5	N3	?	
PVB	N3	C4	C2	?	
PVB	C2	N3	N2	?	
PVB	N2	C2	H2	?	
PVB	H2	N2	?	?	
PVB	C12	N2	H12	?	
PVB	H12	C12	?	?	
PVB	C13	C12	H13	?	
PVB	H13	C13	?	?	
PVB	C16	C13	H161	?	
PVB	H161	C16	?	?	
PVB	H162	C16	?	?	
PVB	H163	C16	?	?	
PVB	C14	C13	H141	?	
PVB	H141	C14	?	?	
PVB	H142	C14	?	?	
PVB	H143	C14	?	?	
PVB	C15	C12	H151	?	
PVB	H151	C15	?	?	
PVB	H152	C15	?	?	
PVB	O1	C15	H1	?	
PVB	H1	O1	?	?	
PVB	N9	C4	C9	?	
PVB	C9	N9	H9	?	
PVB	H9	C9	?	?	
PVB	C11	C9	H111	?	
PVB	H111	C11	?	?	
PVB	H112	C11	?	?	
PVB	H113	C11	?	?	
PVB	C10	C9	H101	?	
PVB	H101	C10	?	?	
PVB	H102	C10	?	?	
PVB	H103	C10	?	?	
PVB	C8	N9	H8	?	
PVB	H8	C8	?	?	
PVB	N7	C8	?	?	
PVB	N6	C6	H6	?	
PVB	H6	N6	?	?	
PVB	C1A	N6	C2A	?	
PVB	C2A	C1A	H2A	?	
PVB	H2A	C2A	?	?	
PVB	C3A	C2A	H3A	?	
PVB	H3A	C3A	?	?	
PVB	C4A	C3A	CX	?	
PVB	CX	C4A	OX1	?	
PVB	OX1	CX	HX1	?	
PVB	HX1	OX1	?	?	
PVB	OX2	CX	?	?	
PVB	C5A	C4A	C6A	?	
PVB	C6A	C5A	H6A	?	
PVB	H6A	C6A	?	?	
PVB	CL1	C5A	?	END	
PVB	N1	C2	?	ADD	
PVB	C5	N7	?	ADD	
PVB	C1A	C6A	?	ADD	
#
#
loop_
_chem_comp_bond.comp_id
_chem_comp_bond.atom_id_1
_chem_comp_bond.atom_id_2
_chem_comp_bond.type
_chem_comp_bond.value_dist
_chem_comp_bond.value_dist_esd
PVB	C6	N1	aromatic	1.367	0.020	
PVB	C5	C6	aromatic	1.402	0.020	
PVB	C4	C5	aromatic	1.383	0.020	
PVB	N3	C4	aromatic	1.338	0.020	
PVB	C2	N3	aromatic	1.350	0.020	
PVB	N2	C2	single	1.388	0.020	
PVB	H2	N2	single	1.013	0.020	
PVB	C12	N2	single	1.459	0.020	
PVB	H12	C12	single	1.099	0.020	
PVB	C13	C12	single	1.553	0.020	
PVB	H13	C13	single	1.099	0.020	
PVB	C16	C13	single	1.532	0.020	
PVB	H161	C16	single	1.093	0.020	
PVB	H162	C16	single	1.096	0.020	
PVB	H163	C16	single	1.094	0.020	
PVB	C14	C13	single	1.531	0.020	
PVB	H141	C14	single	1.095	0.020	
PVB	H142	C14	single	1.094	0.020	
PVB	H143	C14	single	1.095	0.020	
PVB	C15	C12	single	1.538	0.020	
PVB	H151	C15	single	1.096	0.020	
PVB	H152	C15	single	1.094	0.020	
PVB	O1	C15	single	1.418	0.020	
PVB	H1	O1	single	0.972	0.020	
PVB	N9	C4	aromatic	1.370	0.020	
PVB	C9	N9	single	1.458	0.020	
PVB	H9	C9	single	1.098	0.020	
PVB	C11	C9	single	1.529	0.020	
PVB	H111	C11	single	1.095	0.020	
PVB	H112	C11	single	1.096	0.020	
PVB	H113	C11	single	1.095	0.020	
PVB	C10	C9	single	1.529	0.020	
PVB	H101	C10	single	1.095	0.020	
PVB	H102	C10	single	1.095	0.020	
PVB	H103	C10	single	1.096	0.020	
PVB	C8	N9	aromatic	1.371	0.020	
PVB	H8	C8	single	1.082	0.020	
PVB	N7	C8	aromatic	1.315	0.020	
PVB	N6	C6	single	1.404	0.020	
PVB	H6	N6	single	1.016	0.020	
PVB	C1A	N6	single	1.409	0.020	
PVB	C2A	C1A	aromatic	1.407	0.020	
PVB	H2A	C2A	single	1.089	0.020	
PVB	C3A	C2A	aromatic	1.396	0.020	
PVB	H3A	C3A	single	1.087	0.020	
PVB	C4A	C3A	aromatic	1.394	0.020	
PVB	CX	C4A	single	1.470	0.020	
PVB	OX1	CX	single	1.350	0.020	
PVB	HX1	OX1	single	0.981	0.020	
PVB	OX2	CX	double	1.218	0.020	
PVB	C5A	C4A	aromatic	1.398	0.020	
PVB	C6A	C5A	aromatic	1.403	0.020	
PVB	H6A	C6A	single	1.085	0.020	
PVB	CL1	C5A	single	1.729	0.020	
PVB	N1	C2	aromatic	1.364	0.020	
PVB	C5	N7	aromatic	1.374	0.020	
PVB	C1A	C6A	aromatic	1.402	0.020	
#
#
loop_
_chem_comp_angle.comp_id
_chem_comp_angle.atom_id_1
_chem_comp_angle.atom_id_2
_chem_comp_angle.atom_id_3
_chem_comp_angle.value_angle
_chem_comp_angle.value_angle_esd
PVB	C2	N1	C6	121.84	3.000	
PVB	H9	C9	C11	107.40	3.000	
PVB	H9	C9	C10	107.40	3.000	
PVB	H9	C9	N9	106.02	3.000	
PVB	C11	C9	C10	111.61	3.000	
PVB	N9	C9	C11	112.01	3.000	
PVB	N9	C9	C10	112.02	3.000	
PVB	C9	N9	C8	124.97	3.000	
PVB	C9	N9	C4	127.98	3.000	
PVB	C4	N9	C8	107.05	3.000	
PVB	N3	C4	C5	126.82	3.000	
PVB	N9	C4	C5	105.18	3.000	
PVB	N9	C4	N3	127.99	3.000	
PVB	C4	N3	C2	113.17	3.000	
PVB	N1	C2	N2	119.63	3.000	
PVB	N1	C2	N3	124.33	3.000	
PVB	N3	C2	N2	116.04	3.000	
PVB	C5	C6	N6	120.28	3.000	
PVB	N1	C6	C5	115.91	3.000	
PVB	N1	C6	N6	123.79	3.000	
PVB	C6	C5	N7	131.40	3.000	
PVB	C4	C5	C6	117.91	3.000	
PVB	C4	C5	N7	110.69	3.000	
PVB	C5	N7	C8	105.02	3.000	
PVB	N7	C8	H8	125.40	3.000	
PVB	N9	C8	H8	122.56	3.000	
PVB	N9	C8	N7	112.04	3.000	
PVB	H6	N6	C1A	114.05	3.000	
PVB	C6	N6	H6	113.55	3.000	
PVB	C6	N6	C1A	132.40	3.000	
PVB	C2A	C1A	C6A	117.75	3.000	
PVB	N6	C1A	C2A	118.03	3.000	
PVB	N6	C1A	C6A	124.22	3.000	
PVB	H2A	C2A	C3A	118.41	3.000	
PVB	C1A	C2A	H2A	120.06	3.000	
PVB	C1A	C2A	C3A	121.53	3.000	
PVB	H3A	C3A	C4A	121.03	3.000	
PVB	C2A	C3A	H3A	119.14	3.000	
PVB	C2A	C3A	C4A	119.83	3.000	
PVB	C3A	C4A	CX	116.91	3.000	
PVB	C3A	C4A	C5A	119.80	3.000	
PVB	C5A	C4A	CX	123.27	3.000	
PVB	C4A	C5A	C6A	119.91	3.000	
PVB	C4A	C5A	CL1	122.21	3.000	
PVB	CL1	C5A	C6A	117.85	3.000	
PVB	C1A	C6A	H6A	120.69	3.000	
PVB	C1A	C6A	C5A	121.17	3.000	
PVB	C5A	C6A	H6A	118.12	3.000	
PVB	C4A	CX	OX1	109.45	3.000	
PVB	C4A	CX	OX2	124.46	3.000	
PVB	OX2	CX	OX1	125.99	3.000	
PVB	CX	OX1	HX1	112.06	3.000	
PVB	H2	N2	C12	119.62	3.000	
PVB	C2	N2	H2	116.70	3.000	
PVB	C2	N2	C12	123.68	3.000	
PVB	H12	C12	C13	107.71	3.000	
PVB	H12	C12	C15	104.89	3.000	
PVB	C13	C12	C15	116.16	3.000	
PVB	N2	C12	H12	108.41	3.000	
PVB	N2	C12	C13	110.44	3.000	
PVB	N2	C12	C15	108.85	3.000	
PVB	H13	C13	C16	106.22	3.000	
PVB	H13	C13	C14	106.56	3.000	
PVB	C16	C13	C14	109.66	3.000	
PVB	C12	C13	H13	107.14	3.000	
PVB	C12	C13	C16	115.15	3.000	
PVB	C12	C13	C14	111.59	3.000	
PVB	H161	C16	H162	106.89	3.000	
PVB	H161	C16	H163	108.56	3.000	
PVB	H162	C16	H163	107.21	3.000	
PVB	C13	C16	H161	112.18	3.000	
PVB	C13	C16	H162	110.01	3.000	
PVB	C13	C16	H163	111.75	3.000	
PVB	H141	C14	H142	108.26	3.000	
PVB	H141	C14	H143	107.60	3.000	
PVB	H142	C14	H143	107.65	3.000	
PVB	C13	C14	H141	111.74	3.000	
PVB	C13	C14	H142	110.89	3.000	
PVB	C13	C14	H143	110.55	3.000	
PVB	H151	C15	H152	107.03	3.000	
PVB	H151	C15	O1	107.80	3.000	
PVB	H152	C15	O1	107.60	3.000	
PVB	C12	C15	H151	110.53	3.000	
PVB	C12	C15	H152	110.47	3.000	
PVB	C12	C15	O1	113.16	3.000	
PVB	C15	O1	H1	107.78	3.000	
PVB	H111	C11	H112	107.69	3.000	
PVB	H111	C11	H113	107.69	3.000	
PVB	H112	C11	H113	107.92	3.000	
PVB	C9	C11	H111	111.90	3.000	
PVB	C9	C11	H112	110.92	3.000	
PVB	C9	C11	H113	110.56	3.000	
PVB	H101	C10	H102	107.69	3.000	
PVB	H101	C10	H103	107.69	3.000	
PVB	H102	C10	H103	107.92	3.000	
PVB	C9	C10	H101	111.90	3.000	
PVB	C9	C10	H102	110.56	3.000	
PVB	C9	C10	H103	110.92	3.000	
#
#
loop_
_chem_comp_tor.comp_id
_chem_comp_tor.id
_chem_comp_tor.atom_id_1
_chem_comp_tor.atom_id_2
_chem_comp_tor.atom_id_3
_chem_comp_tor.atom_id_4
_chem_comp_tor.value_angle
_chem_comp_tor.value_angle_esd
_chem_comp_tor.period
PVB	CONST_1	C2	N1	C6	C5	-0.16	20.0	1	
PVB	Var_1	H9	C9	C11	H111	-177.21	0.0	0	
PVB	Var_2	H9	C9	C10	H101	177.21	0.0	0	
PVB	Var_3	H9	C9	N9	C8	-0.07	0.0	0	
PVB	CONST_2	C9	N9	C8	H8	0.01	20.0	1	
PVB	CONST_3	C9	N9	C4	C5	-179.99	20.0	1	
PVB	CONST_4	N3	C4	C5	C6	-0.20	20.0	1	
PVB	CONST_5	N9	C4	N3	C2	179.73	20.0	1	
PVB	CONST_6	C4	N3	C2	N2	-179.34	20.0	1	
PVB	Var_4	N1	C2	N2	H2	-179.61	0.0	0	
PVB	Var_5	C5	C6	N6	H6	-3.02	0.0	0	
PVB	CONST_7	N1	C6	C5	N7	-179.69	20.0	1	
PVB	CONST_8	C6	C5	N7	C8	-179.93	20.0	1	
PVB	CONST_9	C5	N7	C8	H8	179.98	20.0	1	
PVB	Var_6	H6	N6	C1A	C2A	-8.58	0.0	0	
PVB	CONST_10	C2A	C1A	C6A	H6A	178.45	20.0	1	
PVB	CONST_11	N6	C1A	C2A	H2A	0.79	20.0	1	
PVB	CONST_12	H2A	C2A	C3A	H3A	0.03	20.0	1	
PVB	CONST_13	H3A	C3A	C4A	CX	0.76	20.0	1	
PVB	Var_7	C3A	C4A	CX	OX1	-122.05	0.0	0	
PVB	CONST_14	C3A	C4A	C5A	C6A	1.36	20.0	1	
PVB	CONST_15	C4A	C5A	C6A	H6A	-179.23	20.0	1	
PVB	Var_8	C4A	CX	OX1	HX1	177.87	0.0	0	
PVB	Var_9	H2	N2	C12	H12	-144.12	0.0	0	
PVB	Var_10	H12	C12	C13	H13	-58.03	0.0	0	
PVB	Var_11	H12	C12	C15	H151	62.59	0.0	0	
PVB	Var_12	H13	C13	C16	H161	170.26	0.0	0	
PVB	Var_13	H13	C13	C14	H141	-174.32	0.0	0	
PVB	Var_14	H151	C15	O1	H1	61.95	0.0	0	
#
_chem_comp_chir.comp_id	PVB
_chem_comp_chir.id	chir_1
_chem_comp_chir.atom_id_centre	C12
_chem_comp_chir.atom_id_1	C13
_chem_comp_chir.atom_id_2	C15
_chem_comp_chir.atom_id_3	N2
_chem_comp_chir.volume_sign	positive
#
loop_
_chem_comp_plane_atom.comp_id
_chem_comp_plane_atom.plane_id
_chem_comp_plane_atom.atom_id
_chem_comp_plane_atom.dist_esd
PVB	plan-1	N1	0.020	
PVB	plan-1	N3	0.020	
PVB	plan-1	C2	0.020	
PVB	plan-1	C6	0.020	
PVB	plan-1	N2	0.020	
PVB	plan-1	C12	0.020	
PVB	plan-2	N1	0.020	
PVB	plan-2	C2	0.020	
PVB	plan-2	C6	0.020	
PVB	plan-2	N6	0.020	
PVB	plan-2	N2	0.020	
PVB	plan-2	C12	0.020	
PVB	plan-3	C1A	0.020	
PVB	plan-3	C2A	0.020	
PVB	plan-3	C3A	0.020	
PVB	plan-3	C4A	0.020	
PVB	plan-3	C5A	0.020	
PVB	plan-3	C6A	0.020	
PVB	plan-3	CX	0.020	
PVB	plan-4	N1	0.020	
PVB	plan-4	C9	0.020	
PVB	plan-4	N9	0.020	
PVB	plan-4	C4	0.020	
PVB	plan-4	N3	0.020	
PVB	plan-4	C2	0.020	
PVB	plan-4	C6	0.020	
PVB	plan-4	C5	0.020	
PVB	plan-4	N7	0.020	
PVB	plan-4	C8	0.020	
PVB	plan-4	N2	0.020	
#
