# Supplementary material for: High-throughput quantum-mechanics/molecular-mechanics (ONIOM) macromolecular crystallographic refinement with PHENIX/DivCon: the impact of mixed Hamiltonian methods on ligand and protein structure
Source: Acta Crystallogr D Struct Biol. 2018 Oct 29;74(Pt 11):1063–77. doi: 10.1107/S2059798318012913 (PMC6213575; doi:10.1107/S2059798318012913)
Supplement: Supplementary file 2 [file d-74-01063-sup2.gz › results_ONIOM/1V48-H_refine_001.pdb]

REMARK Date 2017-01-11 Time 17:14:09 EST -0500 (1484172849.87 s)
REMARK PHENIX refinement
REMARK 
REMARK ****************** INPUT FILES AND LABELS ******************************
REMARK Reflections:
REMARK   file name      : 1V48.sf
REMARK   labels         : ['r1v48sf,wavelength_id=1,_refln.F_meas_au,_refln.F_meas_sigma_au']
REMARK R-free flags:
REMARK   file name      : 1V48.sf
REMARK   label          : r1v48sf,wavelength_id=1,_refln.status
REMARK   test_flag_value: 0
REMARK Model file name(s): 
REMARK   /scratch/oleg/2711286.gondor.quantumbioinc.com/1V48-H.pdb
REMARK 
REMARK ******************** REFINEMENT SUMMARY: QUICK FACTS *******************
REMARK Start: r_work = 0.1909 r_free = 0.2396 bonds = 0.012 angles = 1.456
REMARK Final: r_work = 0.1563 r_free = 0.2267 bonds = 0.017 angles = 2.046
REMARK ************************************************************************
REMARK 
REMARK ****************** REFINEMENT STATISTICS STEP BY STEP ******************
REMARK leading digit, like 1_, means number of macro-cycle                     
REMARK 0    : statistics at the very beginning when nothing is done yet        
REMARK 1_bss: bulk solvent correction and/or (anisotropic) scaling             
REMARK 1_xyz: refinement of coordinates                                        
REMARK 1_adp: refinement of ADPs (Atomic Displacement Parameters)              
REMARK 1_occ: refinement of occupancies                                        
REMARK ------------------------------------------------------------------------
REMARK  stage       r-work r-free bonds angles b_min b_max b_ave n_water shift
REMARK       0    : 0.2385 0.2918 0.012  1.46   2.0  58.2  27.6 537      0.000
REMARK       1_bss: 0.1909 0.2396 0.012  1.46   4.2  60.5  29.9 537      0.000
REMARK 1_settarget: 0.1909 0.2396 0.012  1.46   4.2  60.5  29.9 537      0.000
REMARK       1_nqh: 0.1909 0.2396 0.012  1.46   4.2  60.5  29.9 537      0.000
REMARK    1_weight: 0.1909 0.2396 0.012  1.46   4.2  60.5  29.9 537      0.000
REMARK    1_checkH: 0.1908 0.2395 0.012  1.46   4.2  60.5  29.9 537      0.409
REMARK    1_xyzrec: 0.1764 0.2372 0.017  2.10   4.2  60.5  29.9 537      0.528
REMARK    1_checkH: 0.1764 0.2373 0.017  2.10   4.2  60.5  29.9 537      0.529
REMARK       1_adp: 0.1642 0.2379 0.017  2.10  12.9  63.7  30.4 537      0.529
REMARK   1_regHadp: 0.1637 0.2370 0.017  2.10  12.9  63.7  30.4 537      0.529
REMARK       1_occ: 0.1634 0.2359 0.017  2.10  12.9  63.7  30.4 537      0.529
REMARK       2_bss: 0.1630 0.2363 0.017  2.10  12.8  63.7  30.3 537      0.529
REMARK 2_settarget: 0.1630 0.2363 0.017  2.10  12.8  63.7  30.3 537      0.529
REMARK 2_updatecdl: 0.1630 0.2363 0.017  2.10  12.8  63.7  30.3 537      0.529
REMARK       2_nqh: 0.1630 0.2363 0.017  2.10  12.8  63.7  30.3 537      0.529
REMARK    2_weight: 0.1630 0.2363 0.017  2.10  12.8  63.7  30.3 537      0.529
REMARK    2_checkH: 0.1630 0.2363 0.017  2.10  12.8  63.7  30.3 537      0.529
REMARK    2_xyzrec: 0.1618 0.2274 0.017  1.97  12.8  63.7  30.3 537      0.535
REMARK    2_checkH: 0.1619 0.2275 0.017  1.97  12.8  63.7  30.3 537      0.536
REMARK       2_adp: 0.1596 0.2277 0.017  1.97  12.7  69.4  30.0 537      0.536
REMARK   2_regHadp: 0.1598 0.2279 0.017  1.97  12.7  69.4  30.0 537      0.536
REMARK       2_occ: 0.1597 0.2275 0.017  1.97  12.7  69.4  30.0 537      0.536
REMARK       3_bss: 0.1598 0.2278 0.017  1.97  12.8  69.4  30.1 537      0.536
REMARK 3_settarget: 0.1598 0.2278 0.017  1.97  12.8  69.4  30.1 537      0.536
REMARK 3_updatecdl: 0.1598 0.2278 0.017  1.97  12.8  69.4  30.1 537      0.536
REMARK       3_nqh: 0.1598 0.2278 0.017  1.97  12.8  69.4  30.1 537      0.536
REMARK    3_weight: 0.1598 0.2278 0.017  1.97  12.8  69.4  30.1 537      0.536
REMARK    3_checkH: 0.1598 0.2278 0.017  1.97  12.8  69.4  30.1 537      0.536
REMARK    3_xyzrec: 0.1563 0.2266 0.017  2.05  12.8  69.4  30.1 537      0.553
REMARK    3_checkH: 0.1563 0.2266 0.017  2.05  12.8  69.4  30.1 537      0.553
REMARK       3_adp: 0.1563 0.2266 0.017  2.05  12.8  69.5  30.1 537      0.553
REMARK   3_regHadp: 0.1563 0.2266 0.017  2.05  12.8  69.5  30.1 537      0.553
REMARK       3_occ: 0.1562 0.2265 0.017  2.05  12.8  69.5  30.1 537      0.553
REMARK         end: 0.1563 0.2267 0.017  2.05  12.9  69.6  30.2 537      0.553
REMARK ------------------------------------------------------------------------
REMARK MODEL CONTENT.
REMARK  ELEMENT        ATOM RECORD COUNT   OCCUPANCY SUM
REMARK        C                     1305         1304.45
REMARK        F                        2            2.00
REMARK        H                     2371         2367.38
REMARK        O                      526          524.89
REMARK        N                      358          358.00
REMARK        P                        1            1.00
REMARK        S                       15           14.27
REMARK     Zn2+                        1            0.30
REMARK     Mg2+                        1            1.00
REMARK      O1-                       28           28.00
REMARK    TOTAL                     4608         4601.29
REMARK -----------------------------------------------------------------------
REMARK r_free_flags.md5.hexdigest b8dcb30bb00423293116c1a833f05ade
REMARK 
REMARK IF THIS FILE IS FOR PDB DEPOSITION: REMOVE ALL FROM THIS LINE UP.
REMARK   3
REMARK   3 REFINEMENT.
REMARK   3   PROGRAM     : PHENIX (1.11.1_2575: ???)
REMARK   3   AUTHORS     : Adams,Afonine,Bunkoczi,Burnley,Chen,Dar,Davis,
REMARK   3               : Draizen,Echols,Gildea,Gros,Grosse-Kunstleve,Headd,
REMARK   3               : Hintze,Hung,Ioerger,Liebschner,McCoy,McKee,Moriarty,
REMARK   3               : Oeffner,Poon,Read,Richardson,Richardson,Sacchettini,
REMARK   3               : Sauter,Sobolev,Storoni,Terwilliger,Williams,Zwart
REMARK   3
REMARK   3  REFINEMENT TARGET : ML
REMARK   3  
REMARK   3  DATA USED IN REFINEMENT.
REMARK   3   RESOLUTION RANGE HIGH (ANGSTROMS) : 2.202   
REMARK   3   RESOLUTION RANGE LOW  (ANGSTROMS) : 19.867  
REMARK   3   MIN(FOBS/SIGMA_FOBS)              : 1.34  
REMARK   3   COMPLETENESS FOR RANGE        (%) : 99.73 
REMARK   3   NUMBER OF REFLECTIONS             : 13882     
REMARK   3   NUMBER OF REFLECTIONS (NON-ANOMALOUS) : 13882     
REMARK   3  
REMARK   3  FIT TO DATA USED IN REFINEMENT.
REMARK   3   R VALUE     (WORKING + TEST SET) : 0.1635
REMARK   3   R VALUE            (WORKING SET) : 0.1563
REMARK   3   FREE R VALUE                     : 0.2267
REMARK   3   FREE R VALUE TEST SET SIZE   (%) : 10.16 
REMARK   3   FREE R VALUE TEST SET COUNT      : 1410      
REMARK   3  
REMARK   3  FIT TO DATA USED IN REFINEMENT (IN BINS).
REMARK   3   BIN  RESOLUTION RANGE  COMPL.    NWORK NFREE   RWORK  RFREE  CCWORK CCFREE
REMARK   3     1 19.8675 -  4.7258    0.98     1276   153  0.1527 0.2214   0.946  0.891
REMARK   3     2  4.7258 -  3.7594    1.00     1268   152  0.1331 0.1963   0.953  0.898
REMARK   3     3  3.7594 -  3.2866    1.00     1239   145  0.1641 0.2550   0.936  0.846
REMARK   3     4  3.2866 -  2.9872    1.00     1253   135  0.1714 0.2248   0.931  0.859
REMARK   3     5  2.9872 -  2.7737    1.00     1236   139  0.1607 0.2296   0.935  0.804
REMARK   3     6  2.7737 -  2.6105    1.00     1251   144  0.1537 0.2241   0.939  0.864
REMARK   3     7  2.6105 -  2.4800    1.00     1215   140  0.1551 0.2186   0.938  0.847
REMARK   3     8  2.4800 -  2.3723    1.00     1249   130  0.1626 0.2600   0.931  0.798
REMARK   3     9  2.3723 -  2.2811    1.00     1224   143  0.1688 0.2258   0.924  0.855
REMARK   3    10  2.2811 -  2.2025    1.00     1261   129  0.1798 0.2625   0.910  0.763
REMARK   3  
REMARK   3  BULK SOLVENT MODELLING.
REMARK   3   METHOD USED        : FLAT BULK SOLVENT MODEL
REMARK   3   SOLVENT RADIUS     : 1.11    
REMARK   3   SHRINKAGE RADIUS   : 0.90    
REMARK   3   GRID STEP FACTOR   : 4.00    
REMARK   3  
REMARK   3  ERROR ESTIMATES.
REMARK   3   COORDINATE ERROR (MAXIMUM-LIKELIHOOD BASED)     : 0.24    
REMARK   3   PHASE ERROR (DEGREES, MAXIMUM-LIKELIHOOD BASED) : 21.94   
REMARK   3  
REMARK   3  STRUCTURE FACTORS CALCULATION ALGORITHM : FFT
REMARK   3  
REMARK   3  RESTRAINTS LIBRARY
REMARK   3    GEOSTD + MON.LIB. + CDL v1.2
REMARK   3  
REMARK   3  DEVIATIONS FROM IDEAL VALUES.
REMARK   3                 RMSD     MAX  COUNT
REMARK   3   BOND      :  0.017   0.157   2102
REMARK   3   ANGLE     :  2.046  11.879   2849
REMARK   3   CHIRALITY :  0.116   0.380    305
REMARK   3   PLANARITY :  0.018   0.153    371
REMARK   3   DIHEDRAL  : 13.950 173.878   1232
REMARK   3   MIN NONBONDED DISTANCE : 1.559 
REMARK   3  
REMARK   3  MOLPROBITY STATISTICS.
REMARK   3   ALL-ATOM CLASHSCORE : 0.49
REMARK   3   RAMACHANDRAN PLOT:
REMARK   3     OUTLIERS : 0.39  %
REMARK   3     ALLOWED  : 2.35  %
REMARK   3     FAVORED  : 97.25 %
REMARK   3   ROTAMER OUTLIERS : 2.82 %
REMARK   3   CBETA DEVIATIONS : 0
REMARK   3   PEPTIDE PLANE:
REMARK   3     CIS-PROLINE     : 1
REMARK   3     CIS-GENERAL     : 0
REMARK   3     TWISTED PROLINE : 0
REMARK   3     TWISTED GENERAL : 0
REMARK   3  
REMARK   3  ATOMIC DISPLACEMENT PARAMETERS.
REMARK   3   WILSON B : 25.51
REMARK   3   RMS(B_ISO_OR_EQUIVALENT_BONDED) : 4.86
REMARK   3   ATOMS          NUMBER OF ATOMS
REMARK   3                    ISO.  ANISO. 
REMARK   3    ALL         :   4608       0
REMARK   3    ALL (NO H)  :   2237       0
REMARK   3    SOLVENT     :    179       0
REMARK   3    NON-SOLVENT :   2058       0
REMARK   3    HYDROGENS   :   2371       0
REMARK   3
REMARK   3
REMARK   3   OTHER REFINEMENT REMARKS:
REMARK   3   XRAY REFINEMENT USING QUANTUM MECHANICAL FUNCTIONAL
REMARK   3   PROGRAM      :QuantumBio DivCon 6 build-7.1.1-b4015.17
REMARK   3   AUTHORS      :BORBULEVYCH O.Y., PLUMLEY J., 
REMARK   3                :MARTIN, R.I., WESTERHOFF L.M. 
REMARK   3
REMARK   3   REFERENCE     :BORBULEVYCH O.Y., PLUMLEY J.A.,
REMARK   3                 :MARTIN, R.I., MERZ, K.M.,  WESTERHOFF L.M.
REMARK   3                 :ACTA CRYSTLLOGRAPHICA SECTION D, 2014, 
REMARK   3                 :V. D70, pp. 1233-1247
REMARK   3   QM METHOD(HAMILTONIAN): PM6 AMBERFF14
REMARK   3   REGION QM REFINEMENT: 
REMARK   3      MAIN/BUFFER QM REGION RADII (A): 3.0 / 0.0
REMARK   3      LIGAND / STRAIN ENERGY: HA1_A_290 / 29.71 KCAL/MOLE
REMARK   3
HELIX    1   1 TYR A    7  HIS A   20  1               Generated by MOE   14
HELIX    2   2 GLY A   36  LYS A   41  5               Generated by MOE    6
HELIX    3   3 TYR A   50  GLU A   52  5               Generated by MOE    3
HELIX    4   4 MET A   87  GLU A   89  5               Generated by MOE    3
HELIX    5   5 PHE A   93  VAL A   96  1               Generated by MOE    4
HELIX    6   6 PHE A   98  LEU A  106  1               Generated by MOE    9
HELIX    7   7 LEU A  138  PHE A  141  1               Generated by MOE    4
HELIX    8   8 ARG A  168  GLN A  180  1               Generated by MOE   13
HELIX    9   9 VAL A  203  ASN A  211  1               Generated by MOE    9
HELIX   10  10 VAL A  222  HIS A  230  1               Generated by MOE    9
HELIX   11  11 ALA A  268  LEU A  278  1               Generated by MOE   11
HELIX   12  12 MET A  279  SER A  281  5               Generated by MOE    3
SHEET    1       VAL A  27  CYS A  31                  Generated by MOE
SHEET    2       THR A  43  ASP A  49                  Generated by MOE
SHEET    3       ARG A  67  LEU A  73                  Generated by MOE
SHEET    4       ARG A  76  ALA A  77                  Generated by MOE
SHEET    5       CYS A  78  GLN A  82                  Generated by MOE
SHEET    6       THR A 110  GLY A 119                  Generated by MOE
SHEET    7       ILE A 129  ILE A 129                  Generated by MOE
SHEET    8       MET A 130  ILE A 132                  Generated by MOE
SHEET    9       ARG A 133  ARG A 133                  Generated by MOE
SHEET   10       ASP A 134  ASN A 137                  Generated by MOE
SHEET   11       GLN A 188  MET A 194                  Generated by MOE
SHEET   12       ALA A 216  GLY A 218                  Generated by MOE
SHEET   13       ARG A 234  ILE A 241                  Generated by MOE
SHEET   14       THR A 242  THR A 242                  Generated by MOE
SHEET   15       ASN A 243  LYS A 244                  Generated by MOE
CRYST1   93.183   93.183   93.183  90.00  90.00  90.00 P 21 3
SCALE1      0.010732  0.000000  0.000000        0.00000
SCALE2      0.000000  0.010732  0.000000        0.00000
SCALE3      0.000000  0.000000  0.010732        0.00000
ATOM      1  N   GLN A   2      97.295  35.839  47.597  1.00 56.33           N
ATOM      2  CA  GLN A   2      97.507  34.546  46.890  1.00 64.13           C
ATOM      3  C   GLN A   2      96.501  33.490  47.339  1.00 61.09           C
ATOM      4  O   GLN A   2      96.315  33.305  48.544  1.00 58.36           O
ATOM      5  CB  GLN A   2      98.912  33.984  47.127  1.00 53.16           C
ATOM      6  H1  GLN A   2      98.055  36.474  47.398  1.00 67.58           H
ATOM      7  H2  GLN A   2      97.253  35.671  48.596  1.00 67.58           H
ATOM      8  HA  GLN A   2      97.386  34.702  45.818  1.00 76.94           H
ATOM      9  HB1 GLN A   2      99.656  34.645  46.682  1.00 63.78           H
ATOM     10  HB3 GLN A   2      98.999  32.989  46.684  1.00 63.78           H
ATOM     11  N   ASN A   3      95.901  32.802  46.353  1.00 61.50           N
ATOM     12  CA  ASN A   3      94.963  31.708  46.584  1.00 51.91           C
ATOM     13  C   ASN A   3      95.583  30.659  47.528  1.00 50.82           C
ATOM     14  O   ASN A   3      96.526  29.956  47.160  1.00 67.21           O
ATOM     15  CB  ASN A   3      94.455  31.149  45.231  1.00 55.05           C
ATOM     16  CG  ASN A   3      93.287  30.154  45.377  1.00 50.43           C
ATOM     17  OD1 ASN A   3      92.830  29.879  46.477  1.00 47.98           O
ATOM     18  ND2 ASN A   3      92.787  29.599  44.280  1.00 46.82           N
ATOM     19  H   ASN A   3      96.117  33.028  45.394  1.00 73.79           H
ATOM     20  HA  ASN A   3      94.104  32.135  47.088  1.00 62.28           H
ATOM     21  HB2 ASN A   3      94.111  31.983  44.613  1.00 66.05           H
ATOM     22  HB3 ASN A   3      95.279  30.662  44.708  1.00 66.05           H
ATOM     23 HD21 ASN A   3      92.054  28.911  44.382  1.00 56.17           H
ATOM     24 HD22 ASN A   3      93.177  29.803  43.374  1.00 56.17           H
ATOM     25  N   GLY A   4      95.051  30.588  48.759  1.00 44.56           N
ATOM     26  CA  GLY A   4      95.446  29.631  49.775  1.00 46.95           C
ATOM     27  C   GLY A   4      94.889  28.217  49.537  1.00 48.21           C
ATOM     28  O   GLY A   4      95.068  27.407  50.443  1.00 45.40           O
ATOM     29  H   GLY A   4      94.287  31.204  48.996  1.00 53.46           H
ATOM     30  HA2 GLY A   4      96.534  29.570  49.801  1.00 56.32           H
ATOM     31  HA3 GLY A   4      95.085  29.978  50.741  1.00 56.32           H
ATOM     32  N   TYR A   5      94.251  27.925  48.374  1.00 41.90           N
ATOM     33  CA  TYR A   5      93.736  26.604  47.983  1.00 32.34           C
ATOM     34  C   TYR A   5      94.456  26.032  46.752  1.00 35.75           C
ATOM     35  O   TYR A   5      94.483  26.656  45.685  1.00 38.38           O
ATOM     36  CB  TYR A   5      92.236  26.642  47.650  1.00 35.58           C
ATOM     37  CG  TYR A   5      91.313  26.989  48.794  1.00 34.98           C
ATOM     38  CD1 TYR A   5      91.241  26.152  49.923  1.00 28.78           C
ATOM     39  CD2 TYR A   5      90.564  28.177  48.735  1.00 24.36           C
ATOM     40  CE1 TYR A   5      90.434  26.527  51.015  1.00 28.02           C
ATOM     41  CE2 TYR A   5      89.683  28.492  49.787  1.00 24.31           C
ATOM     42  CZ  TYR A   5      89.589  27.655  50.905  1.00 26.69           C
ATOM     43  OH  TYR A   5      88.709  27.962  51.896  1.00 38.75           O
ATOM     44  H   TYR A   5      94.122  28.667  47.701  1.00 50.27           H
ATOM     45  HA  TYR A   5      93.871  25.914  48.813  1.00 38.79           H
ATOM     46  HB2 TYR A   5      92.068  27.334  46.823  1.00 42.68           H
ATOM     47  HB3 TYR A   5      91.947  25.650  47.302  1.00 42.68           H
ATOM     48  HD1 TYR A   5      91.835  25.252  49.970  1.00 34.52           H
ATOM     49  HD2 TYR A   5      90.631  28.816  47.868  1.00 29.22           H
ATOM     50  HE1 TYR A   5      90.403  25.918  51.904  1.00 33.61           H
ATOM     51  HE2 TYR A   5      89.075  29.379  49.744  1.00 29.16           H
ATOM     52  HH  TYR A   5      88.475  27.189  52.424  1.00 46.48           H
ATOM     53  N   THR A   6      94.926  24.782  46.883  1.00 34.43           N
ATOM     54  CA  THR A   6      95.334  23.938  45.752  1.00 37.52           C
ATOM     55  C   THR A   6      94.096  23.353  45.070  1.00 32.27           C
ATOM     56  O   THR A   6      93.008  23.282  45.647  1.00 24.63           O
ATOM     57  CB  THR A   6      96.245  22.791  46.228  1.00 36.11           C
ATOM     58  OG1 THR A   6      95.530  21.935  47.096  1.00 30.81           O
ATOM     59  CG2 THR A   6      97.521  23.279  46.937  1.00 32.50           C
ATOM     60  H   THR A   6      94.818  24.315  47.776  1.00 41.30           H
ATOM     61  HA  THR A   6      95.890  24.529  45.026  1.00 45.00           H
ATOM     62  HB  THR A   6      96.542  22.221  45.349  1.00 43.32           H
ATOM     63  HG1 THR A   6      96.122  21.645  47.799  1.00 36.96           H
ATOM     64 HG21 THR A   6      98.135  22.417  47.190  1.00 38.99           H
ATOM     65 HG22 THR A   6      98.078  23.949  46.287  1.00 38.99           H
ATOM     66 HG23 THR A   6      97.267  23.778  47.872  1.00 38.99           H
ATOM     67  N   TYR A   7      94.286  22.885  43.835  1.00 32.20           N
ATOM     68  CA  TYR A   7      93.291  22.122  43.111  1.00 30.90           C
ATOM     69  C   TYR A   7      92.796  20.939  43.961  1.00 29.77           C
ATOM     70  O   TYR A   7      91.593  20.703  44.054  1.00 27.34           O
ATOM     71  CB  TYR A   7      93.875  21.639  41.803  1.00 26.22           C
ATOM     72  CG  TYR A   7      92.789  21.061  40.947  1.00 23.36           C
ATOM     73  CD1 TYR A   7      91.908  21.935  40.302  1.00 25.39           C
ATOM     74  CD2 TYR A   7      92.592  19.665  40.873  1.00 26.71           C
ATOM     75  CE1 TYR A   7      90.858  21.436  39.524  1.00 21.11           C
ATOM     76  CE2 TYR A   7      91.574  19.156  40.049  1.00 19.44           C
ATOM     77  CZ  TYR A   7      90.729  20.040  39.360  1.00 19.62           C
ATOM     78  OH  TYR A   7      89.806  19.559  38.496  1.00 27.98           O
ATOM     79  H   TYR A   7      95.196  22.974  43.413  1.00 38.63           H
ATOM     80  HA  TYR A   7      92.467  22.780  42.866  1.00 37.06           H
ATOM     81  HB2 TYR A   7      94.329  22.480  41.280  1.00 31.44           H
ATOM     82  HB3 TYR A   7      94.638  20.886  42.000  1.00 31.44           H
ATOM     83  HD1 TYR A   7      92.035  23.000  40.409  1.00 30.45           H
ATOM     84  HD2 TYR A   7      93.236  18.989  41.420  1.00 32.03           H
ATOM     85  HE1 TYR A   7      90.192  22.113  39.010  1.00 25.32           H
ATOM     86  HE2 TYR A   7      91.451  18.092  39.938  1.00 23.31           H
ATOM     87  HH  TYR A   7      89.917  18.619  38.338  1.00 33.56           H
ATOM     88  N   GLU A   8      93.732  20.236  44.600  1.00 29.57           N
ATOM     89  CA  GLU A   8      93.458  19.087  45.465  1.00 34.87           C
ATOM     90  C   GLU A   8      92.554  19.441  46.663  1.00 26.46           C
ATOM     91  O   GLU A   8      91.776  18.597  47.086  1.00 27.26           O
ATOM     92  CB  GLU A   8      94.784  18.396  45.898  1.00 29.24           C
ATOM     93  CG  GLU A   8      95.505  17.728  44.689  1.00 37.94           C
ATOM     94  CD  GLU A   8      96.228  18.665  43.682  1.00 42.57           C
ATOM     95  OE1 GLU A   8      96.699  19.743  44.125  1.00 36.02           O
ATOM     96  OE2 GLU A   8      96.284  18.310  42.472  1.00 44.06           O1-
ATOM     97  H   GLU A   8      94.701  20.496  44.481  1.00 35.47           H
ATOM     98  HA  GLU A   8      92.918  18.368  44.852  1.00 41.82           H
ATOM     99  HB2 GLU A   8      95.435  19.114  46.398  1.00 35.07           H
ATOM    100  HB3 GLU A   8      94.552  17.616  46.621  1.00 35.07           H
ATOM    101  HG2 GLU A   8      96.278  17.092  45.121  1.00 45.52           H
ATOM    102  HG3 GLU A   8      94.831  17.060  44.151  1.00 45.52           H
ATOM    103  N   ASP A   9      92.629  20.655  47.218  1.00 23.03           N
ATOM    104  CA  ASP A   9      91.730  21.088  48.272  1.00 23.91           C
ATOM    105  C   ASP A   9      90.266  21.101  47.836  1.00 24.30           C
ATOM    106  O   ASP A   9      89.422  20.670  48.620  1.00 23.38           O
ATOM    107  CB  ASP A   9      92.098  22.458  48.825  1.00 26.83           C
ATOM    108  CG  ASP A   9      93.457  22.496  49.529  1.00 32.97           C
ATOM    109  OD1 ASP A   9      93.859  21.508  50.189  1.00 33.75           O
ATOM    110  OD2 ASP A   9      94.076  23.570  49.426  1.00 35.09           O1-
ATOM    111  H   ASP A   9      93.308  21.317  46.875  1.00 27.62           H
ATOM    112  HA  ASP A   9      91.826  20.370  49.090  1.00 28.67           H
ATOM    113  HB2 ASP A   9      92.039  23.226  48.055  1.00 32.18           H
ATOM    114  HB3 ASP A   9      91.349  22.712  49.574  1.00 32.18           H
ATOM    115  N   TYR A  10      89.966  21.567  46.614  1.00 23.52           N
ATOM    116  CA  TYR A  10      88.605  21.600  46.114  1.00 20.83           C
ATOM    117  C   TYR A  10      88.132  20.158  45.894  1.00 27.83           C
ATOM    118  O   TYR A  10      87.028  19.817  46.286  1.00 25.07           O
ATOM    119  CB  TYR A  10      88.498  22.356  44.804  1.00 20.23           C
ATOM    120  CG  TYR A  10      88.990  23.779  44.777  1.00 24.53           C
ATOM    121  CD1 TYR A  10      88.184  24.836  45.223  1.00 24.20           C
ATOM    122  CD2 TYR A  10      90.220  24.060  44.177  1.00 30.47           C
ATOM    123  CE1 TYR A  10      88.645  26.156  45.117  1.00 34.15           C
ATOM    124  CE2 TYR A  10      90.659  25.384  44.012  1.00 25.65           C
ATOM    125  CZ  TYR A  10      89.889  26.439  44.513  1.00 25.69           C
ATOM    126  OH  TYR A  10      90.346  27.709  44.419  1.00 32.00           O
ATOM    127  H   TYR A  10      90.711  21.844  45.990  1.00 28.21           H
ATOM    128  HA  TYR A  10      87.962  22.087  46.851  1.00 24.98           H
ATOM    129  HB2 TYR A  10      89.036  21.790  44.043  1.00 24.26           H
ATOM    130  HB3 TYR A  10      87.445  22.372  44.522  1.00 24.26           H
ATOM    131  HD1 TYR A  10      87.222  24.637  45.673  1.00 29.03           H
ATOM    132  HD2 TYR A  10      90.816  23.243  43.824  1.00 36.55           H
ATOM    133  HE1 TYR A  10      88.031  26.954  45.500  1.00 40.97           H
ATOM    134  HE2 TYR A  10      91.606  25.584  43.552  1.00 30.76           H
ATOM    135  HH  TYR A  10      89.790  28.329  44.906  1.00 38.38           H
ATOM    136  N   GLN A  11      88.960  19.320  45.270  1.00 27.70           N
ATOM    137  CA  GLN A  11      88.727  17.885  45.094  1.00 24.88           C
ATOM    138  C   GLN A  11      88.470  17.145  46.403  1.00 22.66           C
ATOM    139  O   GLN A  11      87.577  16.306  46.455  1.00 29.27           O
ATOM    140  CB  GLN A  11      89.943  17.250  44.403  1.00 21.00           C
ATOM    141  CG  GLN A  11      89.946  17.507  42.891  1.00 24.68           C
ATOM    142  CD  GLN A  11      91.040  16.617  42.270  1.00 35.42           C
ATOM    143  OE1 GLN A  11      92.195  16.616  42.703  1.00 27.21           O
ATOM    144  NE2 GLN A  11      90.677  15.852  41.250  1.00 35.09           N
ATOM    145  H   GLN A  11      89.857  19.681  44.975  1.00 33.23           H
ATOM    146  HA  GLN A  11      87.852  17.760  44.457  1.00 29.84           H
ATOM    147  HB2 GLN A  11      90.855  17.656  44.835  1.00 25.18           H
ATOM    148  HB3 GLN A  11      89.949  16.175  44.589  1.00 25.18           H
ATOM    149  HG2 GLN A  11      88.971  17.280  42.457  1.00 29.60           H
ATOM    150  HG3 GLN A  11      90.207  18.554  42.741  1.00 29.60           H
ATOM    151 HE21 GLN A  11      89.728  15.872  40.905  1.00 42.09           H
ATOM    152 HE22 GLN A  11      91.369  15.254  40.825  1.00 42.09           H
ATOM    153  N   ASP A  12      89.223  17.447  47.454  1.00 20.93           N
ATOM    154  CA  ASP A  12      89.018  16.813  48.749  1.00 24.36           C
ATOM    155  C   ASP A  12      87.660  17.160  49.325  1.00 21.33           C
ATOM    156  O   ASP A  12      86.938  16.272  49.764  1.00 23.67           O
ATOM    157  CB  ASP A  12      90.131  17.167  49.730  1.00 18.17           C
ATOM    158  CG  ASP A  12      91.497  16.554  49.390  1.00 25.57           C
ATOM    159  OD1 ASP A  12      91.553  15.597  48.587  1.00 31.00           O
ATOM    160  OD2 ASP A  12      92.478  17.045  49.974  1.00 26.89           O1-
ATOM    161  H   ASP A  12      89.965  18.127  47.366  1.00 25.10           H
ATOM    162  HA  ASP A  12      89.034  15.734  48.600  1.00 29.21           H
ATOM    163  HB2 ASP A  12      90.226  18.246  49.859  1.00 21.79           H
ATOM    164  HB3 ASP A  12      89.843  16.792  50.712  1.00 21.79           H
ATOM    165  N   THR A  13      87.328  18.445  49.314  1.00 18.01           N
ATOM    166  CA  THR A  13      86.038  18.933  49.761  1.00 19.19           C
ATOM    167  C   THR A  13      84.896  18.300  48.967  1.00 18.61           C
ATOM    168  O   THR A  13      83.937  17.816  49.550  1.00 18.75           O
ATOM    169  CB  THR A  13      86.044  20.459  49.658  1.00 21.14           C
ATOM    170  OG1 THR A  13      87.018  20.947  50.540  1.00 19.51           O
ATOM    171  CG2 THR A  13      84.693  21.065  49.975  1.00 16.05           C
ATOM    172  H   THR A  13      87.976  19.117  48.924  1.00 21.60           H
ATOM    173  HA  THR A  13      85.931  18.663  50.812  1.00 23.02           H
ATOM    174  HB  THR A  13      86.327  20.761  48.649  1.00 25.35           H
ATOM    175  HG1 THR A  13      86.690  20.881  51.444  1.00 23.39           H
ATOM    176 HG21 THR A  13      84.778  22.147  49.981  1.00 19.24           H
ATOM    177 HG22 THR A  13      83.953  20.774  49.232  1.00 19.24           H
ATOM    178 HG23 THR A  13      84.377  20.741  50.963  1.00 19.24           H
ATOM    179  N   ALA A  14      84.996  18.296  47.642  1.00 19.04           N
ATOM    180  CA  ALA A  14      83.995  17.668  46.793  1.00 24.29           C
ATOM    181  C   ALA A  14      83.822  16.161  47.067  1.00 19.72           C
ATOM    182  O   ALA A  14      82.693  15.710  47.135  1.00 19.98           O
ATOM    183  CB  ALA A  14      84.333  17.917  45.331  1.00 21.18           C
ATOM    184  H   ALA A  14      85.817  18.691  47.206  1.00 22.84           H
ATOM    185  HA  ALA A  14      83.044  18.161  47.001  1.00 29.13           H
ATOM    186  HB1 ALA A  14      83.584  17.433  44.703  1.00 25.41           H
ATOM    187  HB2 ALA A  14      84.317  18.989  45.129  1.00 25.41           H
ATOM    188  HB3 ALA A  14      85.321  17.515  45.104  1.00 25.41           H
ATOM    189  N   LYS A  15      84.894  15.374  47.236  1.00 18.55           N
ATOM    190  CA  LYS A  15      84.769  13.953  47.570  1.00 26.65           C
ATOM    191  C   LYS A  15      84.195  13.759  48.951  1.00 23.08           C
ATOM    192  O   LYS A  15      83.391  12.846  49.115  1.00 18.44           O
ATOM    193  CB  LYS A  15      86.089  13.169  47.375  1.00 34.68           C
ATOM    194  CG  LYS A  15      86.330  12.803  45.882  1.00 42.28           C
ATOM    195  CD  LYS A  15      85.230  11.952  45.153  1.00 48.29           C
ATOM    196  CE  LYS A  15      84.645  10.623  45.741  1.00 33.33           C
ATOM    197  NZ  LYS A  15      83.916  10.721  47.053  1.00 36.69           N1+
ATOM    198  H   LYS A  15      85.821  15.772  47.148  1.00 22.25           H
ATOM    199  HA  LYS A  15      84.021  13.531  46.906  1.00 31.97           H
ATOM    200  HB2 LYS A  15      86.924  13.753  47.770  1.00 41.60           H
ATOM    201  HB3 LYS A  15      86.051  12.241  47.948  1.00 41.60           H
ATOM    202  HG2 LYS A  15      86.449  13.735  45.323  1.00 50.72           H
ATOM    203  HG3 LYS A  15      87.284  12.278  45.806  1.00 50.72           H
ATOM    204  HD2 LYS A  15      84.398  12.607  44.913  1.00 57.93           H
ATOM    205  HD3 LYS A  15      85.657  11.684  44.184  1.00 57.93           H
ATOM    206  HE2 LYS A  15      83.979  10.188  44.996  1.00 39.98           H
ATOM    207  HE3 LYS A  15      85.477   9.926  45.864  1.00 39.98           H
ATOM    208  HZ1 LYS A  15      83.376   9.882  47.212  1.00 44.01           H
ATOM    209  HZ2 LYS A  15      84.573  10.832  47.815  1.00 44.01           H
ATOM    210  HZ3 LYS A  15      83.291  11.515  47.058  1.00 44.01           H
ATOM    211  N   TRP A  16      84.550  14.635  49.893  1.00 18.52           N
ATOM    212  CA  TRP A  16      83.906  14.642  51.197  1.00 22.72           C
ATOM    213  C   TRP A  16      82.405  14.737  51.078  1.00 17.52           C
ATOM    214  O   TRP A  16      81.670  13.883  51.561  1.00 20.22           O
ATOM    215  CB  TRP A  16      84.449  15.758  52.092  1.00 24.73           C
ATOM    216  CG  TRP A  16      84.039  15.547  53.504  1.00 21.44           C
ATOM    217  CD1 TRP A  16      84.711  14.789  54.405  1.00 24.84           C
ATOM    218  CD2 TRP A  16      82.842  16.019  54.182  1.00 21.83           C
ATOM    219  NE1 TRP A  16      84.017  14.788  55.612  1.00 28.00           N
ATOM    220  CE2 TRP A  16      82.863  15.540  55.536  1.00 22.06           C
ATOM    221  CE3 TRP A  16      81.712  16.751  53.776  1.00 18.41           C
ATOM    222  CZ2 TRP A  16      81.822  15.794  56.431  1.00 22.30           C
ATOM    223  CZ3 TRP A  16      80.646  16.961  54.649  1.00 23.87           C
ATOM    224  CH2 TRP A  16      80.690  16.481  55.967  1.00 28.35           C
ATOM    225  H   TRP A  16      85.237  15.347  49.689  1.00 22.20           H
ATOM    226  HA  TRP A  16      84.143  13.694  51.680  1.00 27.25           H
ATOM    227  HB2 TRP A  16      85.537  15.758  52.048  1.00 29.66           H
ATOM    228  HB3 TRP A  16      84.063  16.721  51.770  1.00 29.66           H
ATOM    229  HD1 TRP A  16      85.633  14.259  54.209  1.00 29.80           H
ATOM    230  HE1 TRP A  16      84.293  14.231  56.410  1.00 33.58           H
ATOM    231  HE3 TRP A  16      81.660  17.138  52.774  1.00 22.08           H
ATOM    232  HZ2 TRP A  16      81.873  15.440  57.448  1.00 26.75           H
ATOM    233  HZ3 TRP A  16      79.783  17.517  54.311  1.00 28.62           H
ATOM    234  HH2 TRP A  16      79.859  16.672  56.629  1.00 34.00           H
ATOM    235  N   LEU A  17      81.924  15.733  50.358  1.00 19.46           N
ATOM    236  CA  LEU A  17      80.485  15.901  50.188  1.00 18.59           C
ATOM    237  C   LEU A  17      79.832  14.714  49.464  1.00 16.81           C
ATOM    238  O   LEU A  17      78.760  14.262  49.879  1.00 18.38           O
ATOM    239  CB  LEU A  17      80.244  17.209  49.456  1.00 23.22           C
ATOM    240  CG  LEU A  17      80.562  18.479  50.287  1.00 18.28           C
ATOM    241  CD1 LEU A  17      80.605  19.701  49.355  1.00 14.85           C
ATOM    242  CD2 LEU A  17      79.509  18.681  51.367  1.00 15.70           C
ATOM    243  H   LEU A  17      82.554  16.397  49.931  1.00 23.34           H
ATOM    244  HA  LEU A  17      80.039  15.957  51.181  1.00 22.29           H
ATOM    245  HB2 LEU A  17      80.886  17.202  48.576  1.00 27.85           H
ATOM    246  HB3 LEU A  17      79.209  17.243  49.110  1.00 27.85           H
ATOM    247  HG  LEU A  17      81.531  18.386  50.772  1.00 21.92           H
ATOM    248 HD11 LEU A  17      80.873  20.586  49.929  1.00 17.81           H
ATOM    249 HD12 LEU A  17      81.356  19.552  48.582  1.00 17.81           H
ATOM    250 HD13 LEU A  17      79.629  19.847  48.891  1.00 17.81           H
ATOM    251 HD21 LEU A  17      79.719  19.597  51.912  1.00 18.82           H
ATOM    252 HD22 LEU A  17      78.519  18.750  50.921  1.00 18.82           H
ATOM    253 HD23 LEU A  17      79.512  17.855  52.074  1.00 18.82           H
ATOM    254  N   LEU A  18      80.475  14.203  48.395  1.00 16.64           N
ATOM    255  CA  LEU A  18      79.916  13.111  47.613  1.00 20.43           C
ATOM    256  C   LEU A  18      79.749  11.850  48.473  1.00 26.16           C
ATOM    257  O   LEU A  18      78.810  11.099  48.263  1.00 21.60           O
ATOM    258  CB  LEU A  18      80.745  12.838  46.343  1.00 19.41           C
ATOM    259  CG  LEU A  18      80.669  13.958  45.278  1.00 24.24           C
ATOM    260  CD1 LEU A  18      81.833  13.779  44.296  1.00 22.94           C
ATOM    261  CD2 LEU A  18      79.356  13.997  44.502  1.00 24.33           C
ATOM    262  H   LEU A  18      81.356  14.600  48.104  1.00 19.95           H
ATOM    263  HA  LEU A  18      78.916  13.415  47.307  1.00 24.50           H
ATOM    264  HB2 LEU A  18      81.782  12.711  46.647  1.00 23.28           H
ATOM    265  HB3 LEU A  18      80.416  11.904  45.890  1.00 23.28           H
ATOM    266  HG  LEU A  18      80.768  14.917  45.775  1.00 29.07           H
ATOM    267 HD11 LEU A  18      81.707  14.457  43.452  1.00 27.51           H
ATOM    268 HD12 LEU A  18      82.767  14.023  44.793  1.00 27.51           H
ATOM    269 HD13 LEU A  18      81.863  12.754  43.928  1.00 27.51           H
ATOM    270 HD21 LEU A  18      79.367  14.843  43.815  1.00 29.19           H
ATOM    271 HD22 LEU A  18      79.250  13.075  43.932  1.00 29.19           H
ATOM    272 HD23 LEU A  18      78.512  14.123  45.176  1.00 29.19           H
ATOM    273  N   SER A  19      80.604  11.618  49.471  1.00 22.94           N
ATOM    274  CA  SER A  19      80.457  10.449  50.326  1.00 23.03           C
ATOM    275  C   SER A  19      79.557  10.674  51.551  1.00 22.93           C
ATOM    276  O   SER A  19      79.207   9.708  52.227  1.00 23.35           O
ATOM    277  CB  SER A  19      81.840   9.927  50.719  1.00 25.06           C
ATOM    278  OG  SER A  19      82.406  10.831  51.650  1.00 32.54           O
ATOM    279  H   SER A  19      81.334  12.285  49.681  1.00 27.52           H
ATOM    280  HA  SER A  19      80.009   9.655  49.734  1.00 27.62           H
ATOM    281  HB2 SER A  19      81.735   8.949  51.188  1.00 30.06           H
ATOM    282  HB3 SER A  19      82.476   9.838  49.839  1.00 30.06           H
ATOM    283  HG  SER A  19      82.704  11.619  51.188  1.00 39.03           H
ATOM    284  N   HIS A  20      79.208  11.921  51.887  1.00 19.82           N
ATOM    285  CA  HIS A  20      78.335  12.202  53.007  1.00 18.57           C
ATOM    286  C   HIS A  20      76.821  12.395  52.681  1.00 24.11           C
ATOM    287  O   HIS A  20      76.002  12.496  53.565  1.00 23.10           O
ATOM    288  CB  HIS A  20      78.827  13.448  53.799  1.00 21.54           C
ATOM    289  CG  HIS A  20      79.959  13.066  54.650  1.00 19.75           C
ATOM    290  ND1 HIS A  20      81.255  12.885  54.132  1.00 22.16           N
ATOM    291  CD2 HIS A  20      79.989  12.580  55.951  1.00 16.61           C
ATOM    292  CE1 HIS A  20      82.039  12.301  55.108  1.00 12.88           C
ATOM    293  NE2 HIS A  20      81.282  12.099  56.225  1.00 21.64           N
ATOM    294  H   HIS A  20      79.423  12.646  51.246  1.00 23.77           H
ATOM    295  HA  HIS A  20      78.344  11.337  53.739  1.00 22.27           H
ATOM    296  HB2 HIS A  20      77.993  13.809  54.438  1.00 25.83           H
ATOM    297  HB3 HIS A  20      79.070  14.290  53.114  1.00 25.83           H
ATOM    298  HD1 HIS A  20      81.533  13.106  53.184  1.00 26.58           H
ATOM    299  HD2 HIS A  20      79.180  12.567  56.668  1.00 19.92           H
ATOM    300  HE1 HIS A  20      83.097  12.083  54.963  1.00 15.44           H
ATOM    301  N   THR A  21      76.507  12.474  51.396  1.00 18.92           N
ATOM    302  CA  THR A  21      75.139  12.547  50.875  1.00 21.26           C
ATOM    303  C   THR A  21      75.041  11.688  49.625  1.00 22.11           C
ATOM    304  O   THR A  21      76.009  11.591  48.872  1.00 23.15           O
ATOM    305  CB  THR A  21      74.680  14.003  50.611  1.00 20.36           C
ATOM    306  OG1 THR A  21      73.301  14.017  50.303  1.00 23.79           O
ATOM    307  CG2 THR A  21      75.362  14.720  49.442  1.00 21.58           C
ATOM    308  H   THR A  21      77.258  12.425  50.722  1.00 22.69           H
ATOM    309  HA  THR A  21      74.444  12.109  51.592  1.00 25.49           H
ATOM    310  HB  THR A  21      74.834  14.585  51.519  1.00 24.42           H
ATOM    311  HG1 THR A  21      72.817  13.699  51.074  1.00 28.53           H
ATOM    312 HG21 THR A  21      74.931  15.715  49.341  1.00 25.88           H
ATOM    313 HG22 THR A  21      76.425  14.820  49.624  1.00 25.88           H
ATOM    314 HG23 THR A  21      75.197  14.179  48.513  1.00 25.88           H
ATOM    315  N   GLU A  22      73.861  11.112  49.378  1.00 20.21           N
ATOM    316  CA  GLU A  22      73.544  10.501  48.097  1.00 24.87           C
ATOM    317  C   GLU A  22      73.128  11.561  47.064  1.00 19.35           C
ATOM    318  O   GLU A  22      73.110  11.270  45.870  1.00 21.69           O
ATOM    319  CB  GLU A  22      72.495   9.362  48.254  1.00 28.58           C
ATOM    320  CG  GLU A  22      71.023   9.809  48.302  1.00 27.97           C
ATOM    321  CD  GLU A  22      70.652  10.676  49.499  1.00 27.14           C
ATOM    322  OE1 GLU A  22      71.255  10.497  50.584  1.00 25.59           O
ATOM    323  OE2 GLU A  22      69.765  11.539  49.319  1.00 33.60           O1-
ATOM    324  H   GLU A  22      73.106  11.212  50.044  1.00 24.23           H
ATOM    325  HA  GLU A  22      74.449  10.027  47.721  1.00 29.83           H
ATOM    326  HB2 GLU A  22      72.600   8.695  47.399  1.00 34.28           H
ATOM    327  HB3 GLU A  22      72.721   8.782  49.150  1.00 34.28           H
ATOM    328  HG2 GLU A  22      70.721  10.285  47.369  1.00 33.55           H
ATOM    329  HG3 GLU A  22      70.430   8.897  48.385  1.00 33.55           H
ATOM    330  N   GLN A  23      72.764  12.770  47.499  1.00 28.91           N
ATOM    331  CA  GLN A  23      72.319  13.861  46.634  1.00 23.44           C
ATOM    332  C   GLN A  23      73.395  14.206  45.582  1.00 28.42           C
ATOM    333  O   GLN A  23      74.591  14.301  45.899  1.00 20.74           O
ATOM    334  CB  GLN A  23      71.952  15.056  47.509  1.00 17.63           C
ATOM    335  CG  GLN A  23      70.687  14.881  48.386  1.00 26.94           C
ATOM    336  CD  GLN A  23      69.397  14.911  47.578  1.00 34.28           C
ATOM    337  OE1 GLN A  23      69.235  15.742  46.696  1.00 36.62           O
ATOM    338  NE2 GLN A  23      68.443  14.034  47.885  1.00 44.98           N
ATOM    339  H   GLN A  23      72.789  12.953  48.494  1.00 34.68           H
ATOM    340  HA  GLN A  23      71.411  13.539  46.126  1.00 28.12           H
ATOM    341  HB2 GLN A  23      72.800  15.298  48.144  1.00 21.14           H
ATOM    342  HB3 GLN A  23      71.820  15.915  46.872  1.00 21.14           H
ATOM    343  HG2 GLN A  23      70.752  13.966  48.970  1.00 32.31           H
ATOM    344  HG3 GLN A  23      70.639  15.721  49.078  1.00 32.31           H
ATOM    345 HE21 GLN A  23      68.605  13.341  48.605  1.00 53.96           H
ATOM    346 HE22 GLN A  23      67.561  14.055  47.394  1.00 53.96           H
ATOM    347  N   ARG A  24      72.963  14.339  44.312  1.00 26.13           N
ATOM    348  CA  ARG A  24      73.826  14.626  43.168  1.00 19.12           C
ATOM    349  C   ARG A  24      73.295  15.845  42.451  1.00 18.42           C
ATOM    350  O   ARG A  24      72.621  15.700  41.440  1.00 22.97           O
ATOM    351  CB  ARG A  24      73.976  13.403  42.249  1.00 22.92           C
ATOM    352  CG  ARG A  24      74.783  12.269  42.896  1.00 26.92           C
ATOM    353  CD  ARG A  24      76.226  12.682  43.251  1.00 21.23           C
ATOM    354  NE  ARG A  24      76.929  11.589  43.918  1.00 22.09           N
ATOM    355  CZ  ARG A  24      77.018  11.359  45.233  1.00 27.23           C
ATOM    356  NH1 ARG A  24      76.462  12.157  46.146  1.00 24.82           N
ATOM    357  NH2 ARG A  24      77.677  10.286  45.648  1.00 22.85           N1+
ATOM    358  H   ARG A  24      71.975  14.233  44.123  1.00 31.34           H
ATOM    359  HA  ARG A  24      74.810  14.902  43.528  1.00 22.93           H
ATOM    360  HB2 ARG A  24      72.989  13.036  41.961  1.00 27.49           H
ATOM    361  HB3 ARG A  24      74.507  13.711  41.348  1.00 27.49           H
ATOM    362  HG2 ARG A  24      74.269  11.929  43.788  1.00 32.29           H
ATOM    363  HG3 ARG A  24      74.826  11.433  42.198  1.00 32.29           H
ATOM    364  HD2 ARG A  24      76.762  12.968  42.347  1.00 25.46           H
ATOM    365  HD3 ARG A  24      76.219  13.538  43.919  1.00 25.46           H
ATOM    366  HE  ARG A  24      77.335  10.897  43.306  1.00 26.49           H
ATOM    367 HH11 ARG A  24      75.942  12.975  45.859  1.00 29.77           H
ATOM    368 HH12 ARG A  24      76.536  11.940  47.129  1.00 29.77           H
ATOM    369 HH21 ARG A  24      78.094   9.661  44.979  1.00 27.40           H
ATOM    370 HH22 ARG A  24      77.749  10.097  46.636  1.00 27.40           H
ATOM    371  N   PRO A  25      73.561  17.055  42.976  1.00 23.41           N
ATOM    372  CA  PRO A  25      72.886  18.247  42.492  1.00 23.63           C
ATOM    373  C   PRO A  25      73.437  18.660  41.116  1.00 21.73           C
ATOM    374  O   PRO A  25      74.641  18.580  40.862  1.00 20.89           O
ATOM    375  CB  PRO A  25      73.219  19.319  43.545  1.00 24.75           C
ATOM    376  CG  PRO A  25      74.599  18.885  44.034  1.00 24.55           C
ATOM    377  CD  PRO A  25      74.449  17.365  44.087  1.00 23.26           C
ATOM    378  HA  PRO A  25      71.806  18.127  42.514  1.00 28.34           H
ATOM    379  HB2 PRO A  25      73.208  20.342  43.171  1.00 29.68           H
ATOM    380  HB3 PRO A  25      72.520  19.215  44.368  1.00 29.68           H
ATOM    381  HG2 PRO A  25      75.377  19.210  43.343  1.00 29.45           H
ATOM    382  HG3 PRO A  25      74.801  19.256  45.035  1.00 29.45           H
ATOM    383  HD2 PRO A  25      75.437  16.923  43.973  1.00 27.89           H
ATOM    384  HD3 PRO A  25      73.972  17.077  45.024  1.00 27.89           H
ATOM    385  N   GLN A  26      72.555  19.179  40.258  1.00 18.72           N
ATOM    386  CA  GLN A  26      72.929  19.770  38.973  1.00 26.92           C
ATOM    387  C   GLN A  26      72.910  21.301  39.032  1.00 25.89           C
ATOM    388  O   GLN A  26      73.483  21.971  38.170  1.00 21.23           O
ATOM    389  CB  GLN A  26      71.992  19.255  37.870  1.00 26.99           C
ATOM    390  CG  GLN A  26      72.148  17.737  37.597  1.00 31.47           C
ATOM    391  CD  GLN A  26      71.446  17.409  36.257  1.00 50.46           C
ATOM    392  OE1 GLN A  26      70.227  17.520  36.126  1.00 49.04           O
ATOM    393  NE2 GLN A  26      72.192  17.057  35.215  1.00 51.99           N
ATOM    394  H   GLN A  26      71.579  19.217  40.519  1.00 22.45           H
ATOM    395  HA  GLN A  26      73.941  19.459  38.708  1.00 32.29           H
ATOM    396  HB2 GLN A  26      70.961  19.462  38.164  1.00 32.37           H
ATOM    397  HB3 GLN A  26      72.206  19.797  36.948  1.00 32.37           H
ATOM    398  HG2 GLN A  26      73.201  17.450  37.569  1.00 37.74           H
ATOM    399  HG3 GLN A  26      71.640  17.208  38.408  1.00 37.74           H
ATOM    400 HE21 GLN A  26      73.200  17.039  35.293  1.00 62.37           H
ATOM    401 HE22 GLN A  26      71.759  16.892  34.317  1.00 62.37           H
ATOM    402  N   VAL A  27      72.188  21.841  40.014  1.00 19.72           N
ATOM    403  CA  VAL A  27      71.983  23.259  40.201  1.00 25.54           C
ATOM    404  C   VAL A  27      72.554  23.648  41.559  1.00 25.53           C
ATOM    405  O   VAL A  27      72.323  22.970  42.546  1.00 26.08           O
ATOM    406  CB  VAL A  27      70.472  23.574  40.086  1.00 21.13           C
ATOM    407  CG1 VAL A  27      70.234  25.076  40.200  1.00 21.80           C
ATOM    408  CG2 VAL A  27      69.901  23.075  38.744  1.00 31.82           C
ATOM    409  H   VAL A  27      71.700  21.220  40.644  1.00 23.65           H
ATOM    410  HA  VAL A  27      72.507  23.814  39.427  1.00 30.64           H
ATOM    411  HB  VAL A  27      69.931  23.072  40.887  1.00 25.34           H
ATOM    412 HG11 VAL A  27      69.175  25.300  40.103  1.00 26.14           H
ATOM    413 HG12 VAL A  27      70.564  25.435  41.173  1.00 26.14           H
ATOM    414 HG13 VAL A  27      70.787  25.605  39.425  1.00 26.14           H
ATOM    415 HG21 VAL A  27      68.856  23.366  38.667  1.00 38.16           H
ATOM    416 HG22 VAL A  27      70.451  23.512  37.916  1.00 38.16           H
ATOM    417 HG23 VAL A  27      69.954  21.989  38.685  1.00 38.16           H
ATOM    418  N   ALA A  28      73.242  24.771  41.643  1.00 27.24           N
ATOM    419  CA  ALA A  28      73.637  25.356  42.910  1.00 22.66           C
ATOM    420  C   ALA A  28      72.944  26.708  43.081  1.00 27.50           C
ATOM    421  O   ALA A  28      72.813  27.440  42.119  1.00 21.21           O
ATOM    422  CB  ALA A  28      75.146  25.499  42.987  1.00 17.67           C
ATOM    423  H   ALA A  28      73.402  25.310  40.804  1.00 32.67           H
ATOM    424  HA  ALA A  28      73.351  24.679  43.696  1.00 27.18           H
ATOM    425  HB1 ALA A  28      75.422  25.926  43.951  1.00 21.19           H
ATOM    426  HB2 ALA A  28      75.594  24.509  42.900  1.00 21.19           H
ATOM    427  HB3 ALA A  28      75.506  26.147  42.185  1.00 21.19           H
ATOM    428  N   VAL A  29      72.460  27.045  44.278  1.00 18.56           N
ATOM    429  CA  VAL A  29      71.864  28.330  44.537  1.00 19.38           C
ATOM    430  C   VAL A  29      72.703  28.980  45.620  1.00 23.12           C
ATOM    431  O   VAL A  29      72.992  28.323  46.609  1.00 20.58           O
ATOM    432  CB  VAL A  29      70.382  28.184  44.901  1.00 19.28           C
ATOM    433  CG1 VAL A  29      69.750  29.572  45.088  1.00 21.26           C
ATOM    434  CG2 VAL A  29      69.599  27.414  43.834  1.00 27.51           C
ATOM    435  H   VAL A  29      72.572  26.413  45.056  1.00 22.25           H
ATOM    436  HA  VAL A  29      71.909  28.948  43.652  1.00 23.24           H
ATOM    437  HB  VAL A  29      70.304  27.640  45.841  1.00 23.13           H
ATOM    438 HG11 VAL A  29      68.691  29.473  45.319  1.00 25.49           H
ATOM    439 HG12 VAL A  29      70.228  30.086  45.920  1.00 25.49           H
ATOM    440 HG13 VAL A  29      69.875  30.169  44.185  1.00 25.49           H
ATOM    441 HG21 VAL A  29      68.543  27.378  44.106  1.00 33.00           H
ATOM    442 HG22 VAL A  29      69.691  27.887  42.864  1.00 33.00           H
ATOM    443 HG23 VAL A  29      69.970  26.393  43.752  1.00 33.00           H
ATOM    444  N   ILE A  30      73.089  30.248  45.464  1.00 18.90           N
ATOM    445  CA  ILE A  30      73.717  31.021  46.540  1.00 20.03           C
ATOM    446  C   ILE A  30      72.712  32.032  47.034  1.00 22.38           C
ATOM    447  O   ILE A  30      72.355  32.939  46.281  1.00 23.50           O
ATOM    448  CB  ILE A  30      75.054  31.694  46.124  1.00 22.22           C
ATOM    449  CG1 ILE A  30      76.050  30.631  45.652  1.00 23.55           C
ATOM    450  CG2 ILE A  30      75.639  32.464  47.322  1.00 18.65           C
ATOM    451  CD1 ILE A  30      77.403  31.147  45.133  1.00 21.52           C
ATOM    452  H   ILE A  30      72.838  30.729  44.614  1.00 22.67           H
ATOM    453  HA  ILE A  30      73.931  30.359  47.366  1.00 24.02           H
ATOM    454  HB  ILE A  30      74.876  32.393  45.304  1.00 26.65           H
ATOM    455 HG12 ILE A  30      76.241  29.939  46.472  1.00 28.24           H
ATOM    456 HG13 ILE A  30      75.585  30.045  44.865  1.00 28.24           H
ATOM    457 HG21 ILE A  30      76.518  33.030  47.021  1.00 22.36           H
ATOM    458 HG22 ILE A  30      74.913  33.171  47.721  1.00 22.36           H
ATOM    459 HG23 ILE A  30      75.911  31.768  48.114  1.00 22.36           H
ATOM    460 HD11 ILE A  30      78.009  30.302  44.809  1.00 25.81           H
ATOM    461 HD12 ILE A  30      77.250  31.814  44.284  1.00 25.81           H
ATOM    462 HD13 ILE A  30      77.947  31.663  45.924  1.00 25.81           H
ATOM    463  N   CYS A  31      72.305  31.890  48.306  1.00 20.68           N
ATOM    464  CA  CYS A  31      71.441  32.848  49.013  1.00 30.47           C
ATOM    465  C   CYS A  31      72.266  33.698  49.945  1.00 25.66           C
ATOM    466  O   CYS A  31      73.063  33.178  50.736  1.00 24.97           O
ATOM    467  CB  CYS A  31      70.333  32.185  49.822  1.00 31.75           C
ATOM    468  SG  CYS A  31      69.427  31.146  48.678  1.00 34.81           S
ATOM    469  H   CYS A  31      72.644  31.101  48.838  1.00 24.80           H
ATOM    470  HA  CYS A  31      70.952  33.491  48.287  1.00 36.54           H
ATOM    471  HB2 CYS A  31      70.751  31.580  50.626  1.00 38.08           H
ATOM    472  HB3 CYS A  31      69.676  32.943  50.241  1.00 38.08           H
ATOM    473  HG  CYS A  31      68.521  30.730  49.566  1.00 41.75           H
ATOM    474  N   GLY A  32      72.023  35.002  49.834  1.00 37.83           N
ATOM    475  CA  GLY A  32      72.597  35.950  50.766  1.00 43.94           C
ATOM    476  C   GLY A  32      71.672  36.171  51.988  1.00 51.46           C
ATOM    477  O   GLY A  32      71.460  35.342  52.848  1.00 45.81           O
ATOM    478  H   GLY A  32      71.223  35.280  49.308  1.00 45.38           H
ATOM    479  HA2 GLY A  32      73.588  35.611  51.162  1.00 52.71           H
ATOM    480  HA3 GLY A  32      72.773  36.934  50.256  1.00 52.71           H
ATOM    481  N   SER A  33      71.132  37.467  51.976  1.00 54.24           N
ATOM    482  CA  SER A  33      70.510  38.067  53.169  1.00 53.53           C
ATOM    483  C   SER A  33      69.033  38.277  52.798  1.00 50.37           C
ATOM    484  O   SER A  33      68.694  38.963  51.856  1.00 56.64           O
ATOM    485  CB  SER A  33      71.197  39.359  53.685  1.00 58.91           C
ATOM    486  OG  SER A  33      71.295  40.479  52.788  1.00 42.25           O
ATOM    487  H   SER A  33      71.319  38.123  51.206  1.00 65.07           H
ATOM    488  HA  SER A  33      70.594  37.318  54.019  1.00 64.22           H
ATOM    489  HB2 SER A  33      70.635  39.766  54.547  1.00 70.68           H
ATOM    490  HB3 SER A  33      72.235  39.125  53.997  1.00 70.68           H
ATOM    491  HG  SER A  33      71.360  40.174  51.845  1.00 50.68           H
ATOM    492  N   GLY A  34      68.210  37.569  53.605  1.00 49.39           N
ATOM    493  CA  GLY A  34      66.751  37.599  53.633  1.00 51.12           C
ATOM    494  C   GLY A  34      66.056  36.442  52.901  1.00 55.04           C
ATOM    495  O   GLY A  34      64.829  36.434  52.891  1.00 52.10           O
ATOM    496  H   GLY A  34      68.641  36.993  54.316  1.00 59.25           H
ATOM    497  HA2 GLY A  34      66.433  37.564  54.675  1.00 61.33           H
ATOM    498  HA3 GLY A  34      66.409  38.531  53.180  1.00 61.33           H
ATOM    499  N   LEU A  35      66.800  35.490  52.299  1.00 51.35           N
ATOM    500  CA  LEU A  35      66.276  34.527  51.308  1.00 58.45           C
ATOM    501  C   LEU A  35      66.367  33.061  51.789  1.00 54.82           C
ATOM    502  O   LEU A  35      66.549  32.153  50.981  1.00 50.57           O
ATOM    503  CB  LEU A  35      66.957  34.784  49.939  1.00 51.98           C
ATOM    504  CG  LEU A  35      66.843  36.249  49.447  1.00 54.44           C
ATOM    505  CD1 LEU A  35      67.657  36.504  48.172  1.00 54.00           C
ATOM    506  CD2 LEU A  35      65.373  36.619  49.209  1.00 56.09           C
ATOM    507  H   LEU A  35      67.803  35.535  52.404  1.00 61.61           H
ATOM    508  HA  LEU A  35      65.210  34.708  51.166  1.00 70.12           H
ATOM    509  HB2 LEU A  35      68.013  34.528  50.026  1.00 62.36           H
ATOM    510  HB3 LEU A  35      66.509  34.124  49.193  1.00 62.36           H
ATOM    511  HG  LEU A  35      67.241  36.922  50.208  1.00 65.31           H
ATOM    512 HD11 LEU A  35      67.589  37.555  47.883  1.00 64.78           H
ATOM    513 HD12 LEU A  35      68.705  36.264  48.357  1.00 64.78           H
ATOM    514 HD13 LEU A  35      67.279  35.875  47.367  1.00 64.78           H
ATOM    515 HD21 LEU A  35      65.316  37.612  48.766  1.00 67.29           H
ATOM    516 HD22 LEU A  35      64.895  35.892  48.550  1.00 67.29           H
ATOM    517 HD23 LEU A  35      64.845  36.645  50.156  1.00 67.29           H
ATOM    518  N   GLY A  36      66.187  32.828  53.102  1.00 53.41           N
ATOM    519  CA  GLY A  36      66.392  31.538  53.749  1.00 47.10           C
ATOM    520  C   GLY A  36      65.187  30.604  53.764  1.00 58.65           C
ATOM    521  O   GLY A  36      65.359  29.412  54.025  1.00 64.43           O
ATOM    522  H   GLY A  36      65.960  33.609  53.699  1.00 64.08           H
ATOM    523  HA2 GLY A  36      67.171  31.027  53.195  1.00 56.50           H
ATOM    524  HA3 GLY A  36      66.714  31.697  54.777  1.00 56.50           H
ATOM    525  N   GLY A  37      63.983  31.105  53.473  1.00 54.25           N
ATOM    526  CA  GLY A  37      62.796  30.270  53.314  1.00 55.22           C
ATOM    527  C   GLY A  37      62.854  29.374  52.066  1.00 56.41           C
ATOM    528  O   GLY A  37      62.043  28.451  51.960  1.00 50.68           O
ATOM    529  H   GLY A  37      63.897  32.086  53.240  1.00 65.09           H
ATOM    530  HA2 GLY A  37      62.707  29.628  54.186  1.00 66.24           H
ATOM    531  HA3 GLY A  37      61.915  30.909  53.257  1.00 66.24           H
ATOM    532  N   LEU A  38      63.807  29.654  51.151  1.00 49.75           N
ATOM    533  CA  LEU A  38      64.080  28.916  49.916  1.00 51.46           C
ATOM    534  C   LEU A  38      64.603  27.513  50.253  1.00 55.60           C
ATOM    535  O   LEU A  38      64.260  26.542  49.578  1.00 56.23           O
ATOM    536  CB  LEU A  38      65.125  29.697  49.097  1.00 51.65           C
ATOM    537  CG  LEU A  38      64.846  29.758  47.592  1.00 53.69           C
ATOM    538  CD1 LEU A  38      65.885  30.696  46.951  1.00 55.24           C
ATOM    539  CD2 LEU A  38      64.893  28.384  46.919  1.00 52.89           C
ATOM    540  H   LEU A  38      64.409  30.444  51.338  1.00 59.69           H
ATOM    541  HA  LEU A  38      63.152  28.834  49.346  1.00 61.74           H
ATOM    542  HB2 LEU A  38      65.172  30.720  49.462  1.00 61.97           H
ATOM    543  HB3 LEU A  38      66.113  29.265  49.259  1.00 61.97           H
ATOM    544  HG  LEU A  38      63.850  30.167  47.444  1.00 64.42           H
ATOM    545 HD11 LEU A  38      65.700  30.775  45.881  1.00 66.28           H
ATOM    546 HD12 LEU A  38      65.809  31.692  47.390  1.00 66.28           H
ATOM    547 HD13 LEU A  38      66.891  30.307  47.109  1.00 66.28           H
ATOM    548 HD21 LEU A  38      64.804  28.501  45.839  1.00 63.45           H
ATOM    549 HD22 LEU A  38      65.841  27.901  47.141  1.00 63.45           H
ATOM    550 HD23 LEU A  38      64.067  27.765  47.266  1.00 63.45           H
ATOM    551  N   VAL A  39      65.407  27.408  51.325  1.00 50.30           N
ATOM    552  CA  VAL A  39      65.903  26.134  51.859  1.00 59.41           C
ATOM    553  C   VAL A  39      64.800  25.200  52.374  1.00 49.68           C
ATOM    554  O   VAL A  39      64.973  23.981  52.344  1.00 49.39           O
ATOM    555  CB  VAL A  39      66.986  26.428  52.923  1.00 52.86           C
ATOM    556  CG1 VAL A  39      66.633  26.065  54.376  1.00 56.00           C
ATOM    557  CG2 VAL A  39      68.231  25.657  52.522  1.00 53.37           C
ATOM    558  H   VAL A  39      65.648  28.248  51.831  1.00 60.35           H
ATOM    559  HA  VAL A  39      66.367  25.611  51.021  1.00 71.27           H
ATOM    560  HB  VAL A  39      67.235  27.487  52.906  1.00 63.42           H
ATOM    561 HG11 VAL A  39      67.442  26.392  55.026  1.00 67.19           H
ATOM    562 HG12 VAL A  39      65.734  26.600  54.677  1.00 67.19           H
ATOM    563 HG13 VAL A  39      66.486  24.989  54.491  1.00 67.19           H
ATOM    564 HG21 VAL A  39      68.991  25.812  53.268  1.00 64.03           H
ATOM    565 HG22 VAL A  39      67.995  24.598  52.463  1.00 64.03           H
ATOM    566 HG23 VAL A  39      68.622  25.999  51.571  1.00 64.03           H
ATOM    567  N   ASN A  40      63.707  25.779  52.888  1.00 49.87           N
ATOM    568  CA  ASN A  40      62.620  25.072  53.577  1.00 47.19           C
ATOM    569  C   ASN A  40      61.640  24.416  52.607  1.00 48.72           C
ATOM    570  O   ASN A  40      60.860  23.564  53.032  1.00 44.41           O
ATOM    571  CB  ASN A  40      61.894  26.051  54.521  1.00 56.38           C
ATOM    572  CG  ASN A  40      62.779  26.688  55.606  1.00 62.58           C
ATOM    573  OD1 ASN A  40      62.670  27.880  55.878  1.00 66.32           O
ATOM    574  ND2 ASN A  40      63.667  25.922  56.245  1.00 60.29           N
ATOM    575  H   ASN A  40      63.637  26.785  52.842  1.00 59.82           H
ATOM    576  HA  ASN A  40      63.054  24.274  54.179  1.00 56.62           H
ATOM    577  HB2 ASN A  40      61.416  26.844  53.944  1.00 67.64           H
ATOM    578  HB3 ASN A  40      61.085  25.519  55.023  1.00 67.64           H
ATOM    579 HD21 ASN A  40      64.256  26.341  56.948  1.00 72.34           H
ATOM    580 HD22 ASN A  40      63.741  24.941  56.027  1.00 72.34           H
ATOM    581  N   LYS A  41      61.707  24.833  51.325  1.00 52.51           N
ATOM    582  CA  LYS A  41      61.048  24.246  50.157  1.00 46.32           C
ATOM    583  C   LYS A  41      61.751  22.967  49.661  1.00 43.80           C
ATOM    584  O   LYS A  41      61.189  22.272  48.810  1.00 42.67           O
ATOM    585  CB  LYS A  41      61.025  25.284  49.016  1.00 47.97           C
ATOM    586  CG  LYS A  41      60.374  26.626  49.387  1.00 48.87           C
ATOM    587  H   LYS A  41      62.357  25.582  51.123  1.00 63.00           H
ATOM    588  HA  LYS A  41      60.021  23.992  50.423  1.00 55.56           H
ATOM    589  HB2 LYS A  41      60.486  24.863  48.166  1.00 57.55           H
ATOM    590  HB3 LYS A  41      62.048  25.482  48.698  1.00 57.55           H
ATOM    591  HG1 LYS A  41      60.965  27.133  50.144  1.00 58.63           H
ATOM    592  HG3 LYS A  41      60.323  27.263  48.502  1.00 58.63           H
ATOM    593  N   LEU A  42      62.988  22.682  50.114  1.00 42.06           N
ATOM    594  CA  LEU A  42      63.701  21.481  49.664  1.00 41.58           C
ATOM    595  C   LEU A  42      63.038  20.239  50.261  1.00 39.09           C
ATOM    596  O   LEU A  42      62.630  20.226  51.413  1.00 34.95           O
ATOM    597  CB  LEU A  42      65.199  21.487  50.026  1.00 38.20           C
ATOM    598  CG  LEU A  42      66.044  22.565  49.323  1.00 42.73           C
ATOM    599  CD1 LEU A  42      67.391  22.746  50.030  1.00 41.45           C
ATOM    600  CD2 LEU A  42      66.327  22.182  47.872  1.00 35.30           C
ATOM    601  H   LEU A  42      63.424  23.273  50.806  1.00 50.46           H
ATOM    602  HA  LEU A  42      63.628  21.426  48.577  1.00 49.88           H
ATOM    603  HB2 LEU A  42      65.272  21.630  51.105  1.00 45.83           H
ATOM    604  HB3 LEU A  42      65.622  20.505  49.810  1.00 45.83           H
ATOM    605  HG  LEU A  42      65.525  23.526  49.331  1.00 51.27           H
ATOM    606 HD11 LEU A  42      67.934  23.587  49.599  1.00 49.73           H
ATOM    607 HD12 LEU A  42      67.216  22.943  51.084  1.00 49.73           H
ATOM    608 HD13 LEU A  42      67.989  21.840  49.926  1.00 49.73           H
ATOM    609 HD21 LEU A  42      66.704  23.051  47.337  1.00 42.35           H
ATOM    610 HD22 LEU A  42      67.067  21.385  47.821  1.00 42.35           H
ATOM    611 HD23 LEU A  42      65.416  21.825  47.398  1.00 42.35           H
ATOM    612  N   THR A  43      62.973  19.178  49.463  1.00 38.45           N
ATOM    613  CA  THR A  43      62.571  17.867  49.909  1.00 37.10           C
ATOM    614  C   THR A  43      63.795  16.953  49.849  1.00 36.66           C
ATOM    615  O   THR A  43      64.743  17.197  49.087  1.00 26.86           O
ATOM    616  CB  THR A  43      61.403  17.355  49.041  1.00 42.20           C
ATOM    617  OG1 THR A  43      61.807  17.144  47.704  1.00 31.12           O
ATOM    618  CG2 THR A  43      60.229  18.344  49.077  1.00 38.98           C
ATOM    619  H   THR A  43      63.255  19.269  48.498  1.00 46.13           H
ATOM    620  HA  THR A  43      62.229  17.907  50.942  1.00 44.51           H
ATOM    621  HB  THR A  43      61.065  16.404  49.454  1.00 50.63           H
ATOM    622  HG1 THR A  43      61.055  16.833  47.196  1.00 37.33           H
ATOM    623 HG21 THR A  43      59.391  17.929  48.523  1.00 46.76           H
ATOM    624 HG22 THR A  43      59.928  18.525  50.108  1.00 46.76           H
ATOM    625 HG23 THR A  43      60.512  19.286  48.606  1.00 46.76           H
ATOM    626  N   GLN A  44      63.781  15.908  50.695  1.00 25.40           N
ATOM    627  CA  GLN A  44      64.937  15.013  50.837  1.00 35.27           C
ATOM    628  C   GLN A  44      66.191  15.831  51.186  1.00 25.74           C
ATOM    629  O   GLN A  44      67.302  15.556  50.726  1.00 31.47           O
ATOM    630  CB  GLN A  44      65.139  14.154  49.574  1.00 41.00           C
ATOM    631  CG  GLN A  44      63.838  13.473  49.139  1.00 42.00           C
ATOM    632  CD  GLN A  44      64.093  12.349  48.132  1.00 52.14           C
ATOM    633  OE1 GLN A  44      65.106  12.311  47.430  1.00 52.11           O
ATOM    634  NE2 GLN A  44      63.137  11.428  48.036  1.00 56.34           N
ATOM    635  H   GLN A  44      62.990  15.767  51.306  1.00 30.47           H
ATOM    636  HA  GLN A  44      64.752  14.335  51.671  1.00 42.31           H
ATOM    637  HB2 GLN A  44      65.507  14.772  48.753  1.00 49.19           H
ATOM    638  HB3 GLN A  44      65.893  13.390  49.782  1.00 49.19           H
ATOM    639  HG2 GLN A  44      63.300  13.080  50.005  1.00 50.38           H
ATOM    640  HG3 GLN A  44      63.218  14.228  48.651  1.00 50.38           H
ATOM    641 HE21 GLN A  44      62.318  11.489  48.621  1.00 67.59           H
ATOM    642 HE22 GLN A  44      63.262  10.663  47.391  1.00 67.59           H
ATOM    643  N   ALA A  45      65.979  16.859  52.008  1.00 23.50           N
ATOM    644  CA  ALA A  45      66.989  17.817  52.321  1.00 25.00           C
ATOM    645  C   ALA A  45      68.033  17.156  53.177  1.00 26.76           C
ATOM    646  O   ALA A  45      67.689  16.329  54.017  1.00 31.20           O
ATOM    647  CB  ALA A  45      66.379  19.012  53.033  1.00 22.18           C
ATOM    648  H   ALA A  45      65.056  17.016  52.384  1.00 28.18           H
ATOM    649  HA  ALA A  45      67.402  18.161  51.386  1.00 29.98           H
ATOM    650  HB1 ALA A  45      67.154  19.756  53.213  1.00 26.60           H
ATOM    651  HB2 ALA A  45      65.608  19.458  52.405  1.00 26.60           H
ATOM    652  HB3 ALA A  45      65.950  18.702  53.985  1.00 26.60           H
ATOM    653  N   GLN A  46      69.287  17.564  52.996  1.00 22.83           N
ATOM    654  CA  GLN A  46      70.379  17.277  53.905  1.00 19.90           C
ATOM    655  C   GLN A  46      71.186  18.559  54.069  1.00 20.59           C
ATOM    656  O   GLN A  46      71.627  19.135  53.081  1.00 22.14           O
ATOM    657  CB  GLN A  46      71.200  16.115  53.367  1.00 19.22           C
ATOM    658  CG  GLN A  46      72.286  15.762  54.402  1.00 21.50           C
ATOM    659  CD  GLN A  46      73.031  14.494  54.057  1.00 17.59           C
ATOM    660  OE1 GLN A  46      72.834  13.865  53.028  1.00 25.64           O
ATOM    661  NE2 GLN A  46      73.903  14.065  54.939  1.00 25.16           N
ATOM    662  H   GLN A  46      69.472  18.221  52.253  1.00 27.38           H
ATOM    663  HA  GLN A  46      69.987  16.992  54.882  1.00 23.86           H
ATOM    664  HB2 GLN A  46      70.561  15.253  53.176  1.00 23.04           H
ATOM    665  HB3 GLN A  46      71.671  16.401  52.424  1.00 23.04           H
ATOM    666  HG2 GLN A  46      73.014  16.572  54.471  1.00 25.79           H
ATOM    667  HG3 GLN A  46      71.823  15.638  55.381  1.00 25.79           H
ATOM    668 HE21 GLN A  46      74.049  14.583  55.796  1.00 30.18           H
ATOM    669 HE22 GLN A  46      74.464  13.258  54.713  1.00 30.18           H
ATOM    670  N   THR A  47      71.365  18.980  55.318  1.00 20.03           N
ATOM    671  CA  THR A  47      72.105  20.136  55.759  1.00 21.50           C
ATOM    672  C   THR A  47      73.478  19.730  56.293  1.00 29.51           C
ATOM    673  O   THR A  47      73.600  18.841  57.130  1.00 29.01           O
ATOM    674  CB  THR A  47      71.272  20.877  56.812  1.00 24.73           C
ATOM    675  OG1 THR A  47      70.034  21.221  56.253  1.00 30.34           O
ATOM    676  CG2 THR A  47      71.939  22.188  57.220  1.00 23.93           C
ATOM    677  H   THR A  47      70.911  18.457  56.050  1.00 24.02           H
ATOM    678  HA  THR A  47      72.216  20.806  54.907  1.00 25.79           H
ATOM    679  HB  THR A  47      71.124  20.245  57.688  1.00 29.67           H
ATOM    680  HG1 THR A  47      69.574  21.781  56.881  1.00 36.39           H
ATOM    681 HG21 THR A  47      71.303  22.709  57.933  1.00 28.70           H
ATOM    682 HG22 THR A  47      72.908  22.000  57.682  1.00 28.70           H
ATOM    683 HG23 THR A  47      72.067  22.814  56.341  1.00 28.70           H
ATOM    684  N   PHE A  48      74.499  20.448  55.831  1.00 25.44           N
ATOM    685  CA  PHE A  48      75.821  20.507  56.432  1.00 26.71           C
ATOM    686  C   PHE A  48      76.066  21.938  56.899  1.00 24.25           C
ATOM    687  O   PHE A  48      75.961  22.852  56.111  1.00 23.08           O
ATOM    688  CB  PHE A  48      76.871  20.097  55.400  1.00 24.67           C
ATOM    689  CG  PHE A  48      76.722  18.689  54.857  1.00 23.49           C
ATOM    690  CD1 PHE A  48      77.179  17.598  55.602  1.00 27.62           C
ATOM    691  CD2 PHE A  48      76.098  18.474  53.618  1.00 17.29           C
ATOM    692  CE1 PHE A  48      77.091  16.307  55.064  1.00 28.52           C
ATOM    693  CE2 PHE A  48      76.009  17.185  53.072  1.00 24.15           C
ATOM    694  CZ  PHE A  48      76.517  16.099  53.794  1.00 25.62           C
ATOM    695  H   PHE A  48      74.303  21.137  55.119  1.00 30.52           H
ATOM    696  HA  PHE A  48      75.884  19.831  57.284  1.00 32.03           H
ATOM    697  HB2 PHE A  48      76.821  20.795  54.564  1.00 29.59           H
ATOM    698  HB3 PHE A  48      77.855  20.184  55.858  1.00 29.59           H
ATOM    699  HD1 PHE A  48      77.617  17.747  56.577  1.00 33.13           H
ATOM    700  HD2 PHE A  48      75.689  19.314  53.085  1.00 20.73           H
ATOM    701  HE1 PHE A  48      77.452  15.478  55.649  1.00 34.21           H
ATOM    702  HE2 PHE A  48      75.545  17.023  52.109  1.00 28.96           H
ATOM    703  HZ  PHE A  48      76.440  15.107  53.382  1.00 30.73           H
ATOM    704  N   ASP A  49      76.435  22.159  58.154  1.00 31.34           N
ATOM    705  CA  ASP A  49      77.060  23.425  58.517  1.00 26.22           C
ATOM    706  C   ASP A  49      78.372  23.616  57.767  1.00 24.55           C
ATOM    707  O   ASP A  49      79.108  22.664  57.576  1.00 23.03           O
ATOM    708  CB  ASP A  49      77.337  23.439  60.021  1.00 32.36           C
ATOM    709  CG  ASP A  49      76.086  23.411  60.889  1.00 38.44           C
ATOM    710  OD1 ASP A  49      74.987  23.717  60.360  1.00 33.68           O
ATOM    711  OD2 ASP A  49      76.268  23.113  62.094  1.00 43.58           O1-
ATOM    712  H   ASP A  49      76.502  21.390  58.809  1.00 37.60           H
ATOM    713  HA  ASP A  49      76.398  24.256  58.280  1.00 31.45           H
ATOM    714  HB2 ASP A  49      78.003  22.623  60.311  1.00 38.82           H
ATOM    715  HB3 ASP A  49      77.887  24.349  60.265  1.00 38.82           H
ATOM    716  N   TYR A  50      78.718  24.849  57.401  1.00 20.64           N
ATOM    717  CA  TYR A  50      79.997  25.127  56.786  1.00 22.43           C
ATOM    718  C   TYR A  50      81.165  24.630  57.618  1.00 24.96           C
ATOM    719  O   TYR A  50      82.140  24.139  57.035  1.00 21.77           O
ATOM    720  CB  TYR A  50      80.103  26.625  56.469  1.00 21.56           C
ATOM    721  CG  TYR A  50      79.131  27.146  55.429  1.00 22.96           C
ATOM    722  CD1 TYR A  50      78.461  26.275  54.525  1.00 22.04           C
ATOM    723  CD2 TYR A  50      78.899  28.533  55.363  1.00 20.40           C
ATOM    724  CE1 TYR A  50      77.597  26.796  53.560  1.00 24.37           C
ATOM    725  CE2 TYR A  50      77.993  29.052  54.417  1.00 19.50           C
ATOM    726  CZ  TYR A  50      77.346  28.181  53.531  1.00 22.03           C
ATOM    727  OH  TYR A  50      76.471  28.661  52.636  1.00 18.29           O
ATOM    728  H   TYR A  50      78.073  25.614  57.547  1.00 24.75           H
ATOM    729  HA  TYR A  50      80.053  24.570  55.849  1.00 26.91           H
ATOM    730  HB2 TYR A  50      79.975  27.202  57.384  1.00 25.86           H
ATOM    731  HB3 TYR A  50      81.108  26.817  56.096  1.00 25.86           H
ATOM    732  HD1 TYR A  50      78.624  25.211  54.534  1.00 26.43           H
ATOM    733  HD2 TYR A  50      79.402  29.204  56.041  1.00 24.47           H
ATOM    734  HE1 TYR A  50      77.126  26.152  52.838  1.00 29.23           H
ATOM    735  HE2 TYR A  50      77.794  30.111  54.377  1.00 23.39           H
ATOM    736  HH  TYR A  50      76.400  29.620  52.669  1.00 21.93           H
ATOM    737  N   SER A  51      81.046  24.732  58.950  1.00 22.12           N
ATOM    738  CA  SER A  51      82.074  24.294  59.895  1.00 23.18           C
ATOM    739  C   SER A  51      82.367  22.778  59.866  1.00 20.33           C
ATOM    740  O   SER A  51      83.401  22.396  60.398  1.00 22.81           O
ATOM    741  CB  SER A  51      81.708  24.763  61.306  1.00 25.97           C
ATOM    742  OG  SER A  51      80.462  24.232  61.701  1.00 24.10           O
ATOM    743  H   SER A  51      80.184  25.086  59.338  1.00 26.53           H
ATOM    744  HA  SER A  51      83.005  24.798  59.635  1.00 27.80           H
ATOM    745  HB2 SER A  51      82.472  24.446  62.015  1.00 31.15           H
ATOM    746  HB3 SER A  51      81.647  25.851  61.308  1.00 31.15           H
ATOM    747  HG  SER A  51      80.538  23.279  61.792  1.00 28.90           H
ATOM    748  N   GLU A  52      81.484  21.905  59.339  1.00 20.39           N
ATOM    749  CA  GLU A  52      81.743  20.444  59.282  1.00 24.70           C
ATOM    750  C   GLU A  52      82.414  20.032  57.969  1.00 22.77           C
ATOM    751  O   GLU A  52      82.898  18.899  57.877  1.00 22.46           O
ATOM    752  CB  GLU A  52      80.520  19.564  59.654  1.00 32.53           C
ATOM    753  CG  GLU A  52      79.315  19.694  58.745  1.00 34.62           C
ATOM    754  CD  GLU A  52      78.067  18.986  59.298  1.00 34.76           C
ATOM    755  OE1 GLU A  52      78.064  17.749  59.192  1.00 33.04           O
ATOM    756  OE2 GLU A  52      77.138  19.677  59.797  1.00 29.12           O1-
ATOM    757  H   GLU A  52      80.661  22.255  58.867  1.00 24.45           H
ATOM    758  HA  GLU A  52      82.473  20.210  60.058  1.00 29.62           H
ATOM    759  HB2 GLU A  52      80.829  18.516  59.655  1.00 39.03           H
ATOM    760  HB3 GLU A  52      80.200  19.815  60.667  1.00 39.03           H
ATOM    761  HG2 GLU A  52      79.081  20.737  58.701  1.00 41.52           H
ATOM    762  HG3 GLU A  52      79.596  19.277  57.777  1.00 41.52           H
ATOM    763  N   ILE A  53      82.470  20.947  56.976  1.00 24.05           N
ATOM    764  CA  ILE A  53      82.935  20.617  55.643  1.00 21.72           C
ATOM    765  C   ILE A  53      84.410  20.950  55.577  1.00 20.49           C
ATOM    766  O   ILE A  53      84.758  22.118  55.668  1.00 26.01           O
ATOM    767  CB  ILE A  53      82.162  21.356  54.523  1.00 18.44           C
ATOM    768  CG1 ILE A  53      80.639  21.178  54.644  1.00 21.76           C
ATOM    769  CG2 ILE A  53      82.704  20.805  53.202  1.00 15.27           C
ATOM    770  CD1 ILE A  53      79.873  22.056  53.651  1.00 17.17           C
ATOM    771  H   ILE A  53      82.152  21.892  57.145  1.00 28.85           H
ATOM    772  HA  ILE A  53      82.766  19.554  55.484  1.00 26.04           H
ATOM    773  HB  ILE A  53      82.378  22.415  54.584  1.00 22.11           H
ATOM    774 HG12 ILE A  53      80.372  20.132  54.493  1.00 26.09           H
ATOM    775 HG13 ILE A  53      80.311  21.465  55.640  1.00 26.09           H
ATOM    776 HG21 ILE A  53      82.217  21.276  52.352  1.00 18.31           H
ATOM    777 HG22 ILE A  53      83.762  21.024  53.106  1.00 18.31           H
ATOM    778 HG23 ILE A  53      82.545  19.729  53.150  1.00 18.31           H
ATOM    779 HD11 ILE A  53      78.801  21.918  53.787  1.00 20.59           H
ATOM    780 HD12 ILE A  53      80.117  23.104  53.826  1.00 20.59           H
ATOM    781 HD13 ILE A  53      80.128  21.800  52.626  1.00 20.59           H
ATOM    782  N   PRO A  54      85.290  19.986  55.323  1.00 24.56           N
ATOM    783  CA  PRO A  54      86.702  20.296  55.236  1.00 22.19           C
ATOM    784  C   PRO A  54      86.951  21.390  54.195  1.00 21.16           C
ATOM    785  O   PRO A  54      86.290  21.404  53.158  1.00 19.68           O
ATOM    786  CB  PRO A  54      87.323  18.949  54.865  1.00 19.80           C
ATOM    787  CG  PRO A  54      86.400  17.951  55.547  1.00 23.27           C
ATOM    788  CD  PRO A  54      85.047  18.551  55.219  1.00 25.02           C
ATOM    789  HA  PRO A  54      87.083  20.571  56.217  1.00 26.61           H
ATOM    790  HB2 PRO A  54      87.223  18.806  53.788  1.00 23.74           H
ATOM    791  HB3 PRO A  54      88.365  18.841  55.168  1.00 23.74           H
ATOM    792  HG2 PRO A  54      86.479  16.961  55.099  1.00 27.91           H
ATOM    793  HG3 PRO A  54      86.596  17.925  56.621  1.00 27.91           H
ATOM    794  HD2 PRO A  54      84.746  18.293  54.205  1.00 30.00           H
ATOM    795  HD3 PRO A  54      84.338  18.184  55.959  1.00 30.00           H
ATOM    796  N   ASN A  55      87.858  22.318  54.521  1.00 18.08           N
ATOM    797  CA  ASN A  55      88.267  23.493  53.740  1.00 21.71           C
ATOM    798  C   ASN A  55      87.261  24.635  53.572  1.00 19.97           C
ATOM    799  O   ASN A  55      87.653  25.677  53.083  1.00 23.80           O
ATOM    800  CB  ASN A  55      88.799  23.118  52.358  1.00 18.76           C
ATOM    801  CG  ASN A  55      89.992  22.173  52.467  1.00 21.54           C
ATOM    802  OD1 ASN A  55      90.890  22.410  53.266  1.00 22.06           O
ATOM    803  ND2 ASN A  55      90.045  21.156  51.621  1.00 22.52           N
ATOM    804  H   ASN A  55      88.294  22.225  55.426  1.00 21.68           H
ATOM    805  HA  ASN A  55      89.100  23.919  54.298  1.00 26.04           H
ATOM    806  HB2 ASN A  55      88.006  22.732  51.741  1.00 22.49           H
ATOM    807  HB3 ASN A  55      89.155  24.029  51.891  1.00 22.49           H
ATOM    808 HD21 ASN A  55      90.844  20.541  51.640  1.00 27.01           H
ATOM    809 HD22 ASN A  55      89.311  21.019  50.941  1.00 27.01           H
ATOM    810  N   PHE A  56      85.991  24.491  53.922  1.00 21.67           N
ATOM    811  CA  PHE A  56      85.022  25.553  53.687  1.00 25.78           C
ATOM    812  C   PHE A  56      85.382  26.796  54.508  1.00 21.38           C
ATOM    813  O   PHE A  56      85.795  26.635  55.656  1.00 23.63           O
ATOM    814  CB  PHE A  56      83.614  25.060  54.082  1.00 24.36           C
ATOM    815  CG  PHE A  56      82.579  25.253  53.019  1.00 20.27           C
ATOM    816  CD1 PHE A  56      82.486  24.319  51.977  1.00 26.34           C
ATOM    817  CD2 PHE A  56      81.705  26.350  53.068  1.00 25.89           C
ATOM    818  CE1 PHE A  56      81.469  24.459  51.027  1.00 20.30           C
ATOM    819  CE2 PHE A  56      80.698  26.502  52.107  1.00 30.06           C
ATOM    820  CZ  PHE A  56      80.574  25.536  51.091  1.00 25.64           C
ATOM    821  H   PHE A  56      85.679  23.622  54.337  1.00 25.99           H
ATOM    822  HA  PHE A  56      85.020  25.773  52.621  1.00 30.92           H
ATOM    823  HB2 PHE A  56      83.669  24.000  54.301  1.00 29.21           H
ATOM    824  HB3 PHE A  56      83.284  25.561  54.994  1.00 29.21           H
ATOM    825  HD1 PHE A  56      83.185  23.496  51.910  1.00 31.59           H
ATOM    826  HD2 PHE A  56      81.804  27.083  53.853  1.00 31.06           H
ATOM    827  HE1 PHE A  56      81.394  23.741  50.224  1.00 24.34           H
ATOM    828  HE2 PHE A  56      80.024  27.346  52.151  1.00 36.06           H
ATOM    829  HZ  PHE A  56      79.798  25.638  50.347  1.00 30.76           H
ATOM    830  N   PRO A  57      85.189  28.025  53.982  1.00 23.77           N
ATOM    831  CA  PRO A  57      85.418  29.239  54.768  1.00 27.90           C
ATOM    832  C   PRO A  57      84.458  29.309  55.966  1.00 25.71           C
ATOM    833  O   PRO A  57      83.326  28.809  55.900  1.00 24.43           O
ATOM    834  CB  PRO A  57      85.159  30.408  53.808  1.00 23.89           C
ATOM    835  CG  PRO A  57      85.420  29.785  52.457  1.00 24.53           C
ATOM    836  CD  PRO A  57      84.923  28.348  52.596  1.00 23.40           C
ATOM    837  HA  PRO A  57      86.468  29.298  55.053  1.00 33.47           H
ATOM    838  HB2 PRO A  57      84.107  30.671  53.866  1.00 28.65           H
ATOM    839  HB3 PRO A  57      85.772  31.290  53.993  1.00 28.65           H
ATOM    840  HG2 PRO A  57      84.821  30.285  51.702  1.00 29.42           H
ATOM    841  HG3 PRO A  57      86.485  29.833  52.223  1.00 29.42           H
ATOM    842  HD2 PRO A  57      83.855  28.284  52.386  1.00 28.07           H
ATOM    843  HD3 PRO A  57      85.520  27.741  51.913  1.00 28.07           H
ATOM    844  N   GLU A  58      84.901  29.921  57.070  1.00 39.37           N
ATOM    845  CA  GLU A  58      84.082  29.902  58.289  1.00 43.43           C
ATOM    846  C   GLU A  58      83.008  30.972  58.267  1.00 47.26           C
ATOM    847  O   GLU A  58      83.216  32.019  57.681  1.00 47.64           O
ATOM    848  CB  GLU A  58      84.897  29.873  59.594  1.00 42.49           C
ATOM    849  CG  GLU A  58      85.708  31.113  59.941  1.00 51.04           C
ATOM    850  CD  GLU A  58      86.344  31.077  61.354  1.00 57.99           C
ATOM    851  OE1 GLU A  58      87.220  31.948  61.588  1.00 55.17           O
ATOM    852  OE2 GLU A  58      85.966  30.193  62.171  1.00 50.67           O1-
ATOM    853  H   GLU A  58      85.802  30.374  57.094  1.00 47.23           H
ATOM    854  HA  GLU A  58      83.536  28.973  58.319  1.00 52.11           H
ATOM    855  HB2 GLU A  58      84.191  29.697  60.407  1.00 50.97           H
ATOM    856  HB3 GLU A  58      85.582  29.024  59.558  1.00 50.97           H
ATOM    857  HG2 GLU A  58      86.486  31.296  59.195  1.00 61.24           H
ATOM    858  HG3 GLU A  58      85.054  31.981  59.887  1.00 61.24           H
ATOM    859  N   SER A  59      81.867  30.667  58.892  1.00 51.51           N
ATOM    860  CA  SER A  59      80.875  31.609  59.373  1.00 57.64           C
ATOM    861  C   SER A  59      79.947  32.012  58.220  1.00 49.69           C
ATOM    862  O   SER A  59      78.946  31.270  58.064  1.00 53.86           O
ATOM    863  CB  SER A  59      81.531  32.690  60.168  1.00 46.00           C
ATOM    864  OG  SER A  59      80.617  33.532  60.856  1.00 69.57           O
ATOM    865  H   SER A  59      81.754  29.721  59.222  1.00 61.79           H
ATOM    866  HA  SER A  59      80.269  31.037  60.078  1.00 69.15           H
ATOM    867  HB2 SER A  59      82.117  33.326  59.507  1.00 55.18           H
ATOM    868  HB3 SER A  59      82.191  32.248  60.916  1.00 55.18           H
ATOM    869  HG  SER A  59      81.007  34.402  60.976  1.00 83.47           H
ATOM    870  HC  SER A  59      80.230  33.010  57.523  1.00 59.62           H
ATOM    871  N   GLY A  66      75.610  29.556  58.911  1.00 26.00           N
ATOM    872  CA  GLY A  66      76.013  29.279  57.502  1.00 26.61           C
ATOM    873  C   GLY A  66      75.914  27.784  57.163  1.00 22.99           C
ATOM    874  O   GLY A  66      76.556  26.979  57.819  1.00 21.28           O
ATOM    875  H1  GLY A  66      75.840  30.518  59.120  1.00 31.19           H
ATOM    876  H2  GLY A  66      76.155  28.975  59.534  1.00 31.19           H
ATOM    877  HA2 GLY A  66      77.053  29.590  57.377  1.00 31.91           H
ATOM    878  HA3 GLY A  66      75.398  29.850  56.808  1.00 31.91           H
ATOM    879  N   ARG A  67      75.100  27.382  56.181  1.00 25.82           N
ATOM    880  CA  ARG A  67      74.983  25.965  55.782  1.00 21.22           C
ATOM    881  C   ARG A  67      74.756  25.708  54.313  1.00 19.92           C
ATOM    882  O   ARG A  67      74.234  26.522  53.584  1.00 22.91           O
ATOM    883  CB  ARG A  67      73.967  25.191  56.614  1.00 33.73           C
ATOM    884  CG  ARG A  67      72.579  25.829  56.847  1.00 41.61           C
ATOM    885  CD  ARG A  67      72.366  25.621  58.351  1.00 45.81           C
ATOM    886  NE  ARG A  67      71.022  25.895  58.854  1.00 57.81           N
ATOM    887  CZ  ARG A  67      70.681  25.655  60.137  1.00 60.20           C
ATOM    888  NH1 ARG A  67      71.451  24.917  60.950  1.00 50.73           N
ATOM    889  NH2 ARG A  67      69.550  26.162  60.625  1.00 59.63           N1+
ATOM    890  H   ARG A  67      74.601  28.071  55.637  1.00 30.97           H
ATOM    891  HA  ARG A  67      75.944  25.491  55.985  1.00 25.45           H
ATOM    892  HB2 ARG A  67      73.817  24.209  56.171  1.00 40.46           H
ATOM    893  HB3 ARG A  67      74.465  25.004  57.567  1.00 40.46           H
ATOM    894  HG2 ARG A  67      72.581  26.899  56.635  1.00 49.92           H
ATOM    895  HG3 ARG A  67      71.815  25.331  56.249  1.00 49.92           H
ATOM    896  HD2 ARG A  67      72.544  24.559  58.532  1.00 54.96           H
ATOM    897  HD3 ARG A  67      73.105  26.182  58.930  1.00 54.96           H
ATOM    898  HE  ARG A  67      70.411  26.460  58.279  1.00 69.36           H
ATOM    899 HH11 ARG A  67      72.312  24.506  60.610  1.00 60.87           H
ATOM    900 HH12 ARG A  67      71.179  24.752  61.906  1.00 60.87           H
ATOM    901 HH21 ARG A  67      68.956  26.723  60.033  1.00 71.54           H
ATOM    902 HH22 ARG A  67      69.297  25.993  61.586  1.00 71.54           H
ATOM    903  N   LEU A  68      75.198  24.524  53.914  1.00 19.96           N
ATOM    904  CA  LEU A  68      75.056  23.968  52.612  1.00 19.82           C
ATOM    905  C   LEU A  68      73.890  22.983  52.696  1.00 21.26           C
ATOM    906  O   LEU A  68      73.956  22.041  53.460  1.00 20.51           O
ATOM    907  CB  LEU A  68      76.405  23.329  52.225  1.00 19.68           C
ATOM    908  CG  LEU A  68      76.503  23.169  50.721  1.00 18.14           C
ATOM    909  CD1 LEU A  68      76.658  24.549  50.073  1.00 20.01           C
ATOM    910  CD2 LEU A  68      77.712  22.270  50.383  1.00 21.31           C
ATOM    911  H   LEU A  68      75.577  23.907  54.616  1.00 23.94           H
ATOM    912  HA  LEU A  68      74.806  24.762  51.923  1.00 23.77           H
ATOM    913  HB2 LEU A  68      77.258  23.906  52.585  1.00 23.60           H
ATOM    914  HB3 LEU A  68      76.460  22.338  52.681  1.00 23.60           H
ATOM    915  HG  LEU A  68      75.582  22.711  50.365  1.00 21.76           H
ATOM    916 HD11 LEU A  68      76.868  24.421  49.018  1.00 24.00           H
ATOM    917 HD12 LEU A  68      75.739  25.122  50.143  1.00 24.00           H
ATOM    918 HD13 LEU A  68      77.477  25.105  50.529  1.00 24.00           H
ATOM    919 HD21 LEU A  68      77.762  22.108  49.307  1.00 25.56           H
ATOM    920 HD22 LEU A  68      78.638  22.738  50.709  1.00 25.56           H
ATOM    921 HD23 LEU A  68      77.608  21.309  50.884  1.00 25.56           H
ATOM    922  N   VAL A  69      72.838  23.186  51.903  1.00 20.19           N
ATOM    923  CA  VAL A  69      71.663  22.337  51.917  1.00 15.13           C
ATOM    924  C   VAL A  69      71.483  21.702  50.556  1.00 20.63           C
ATOM    925  O   VAL A  69      71.242  22.388  49.582  1.00 20.23           O
ATOM    926  CB  VAL A  69      70.394  23.047  52.405  1.00 17.68           C
ATOM    927  CG1 VAL A  69      69.333  21.972  52.744  1.00 22.21           C
ATOM    928  CG2 VAL A  69      70.756  23.880  53.637  1.00 21.94           C
ATOM    929  H   VAL A  69      72.853  23.958  51.255  1.00 24.21           H
ATOM    930  HA  VAL A  69      71.845  21.532  52.624  1.00 18.14           H
ATOM    931  HB  VAL A  69      70.014  23.697  51.619  1.00 21.21           H
ATOM    932 HG11 VAL A  69      68.409  22.443  53.072  1.00 26.63           H
ATOM    933 HG12 VAL A  69      69.126  21.345  51.879  1.00 26.63           H
ATOM    934 HG13 VAL A  69      69.693  21.327  53.541  1.00 26.63           H
ATOM    935 HG21 VAL A  69      69.871  24.145  54.207  1.00 26.32           H
ATOM    936 HG22 VAL A  69      71.392  23.289  54.296  1.00 26.32           H
ATOM    937 HG23 VAL A  69      71.289  24.784  53.336  1.00 26.32           H
ATOM    938  N   PHE A  70      71.573  20.379  50.525  1.00 17.50           N
ATOM    939  CA  PHE A  70      71.275  19.518  49.393  1.00 18.01           C
ATOM    940  C   PHE A  70      69.840  19.108  49.443  1.00 22.80           C
ATOM    941  O   PHE A  70      69.292  18.940  50.515  1.00 29.23           O
ATOM    942  CB  PHE A  70      72.109  18.257  49.465  1.00 22.14           C
ATOM    943  CG  PHE A  70      73.570  18.501  49.268  1.00 15.32           C
ATOM    944  CD1 PHE A  70      74.359  18.904  50.359  1.00 19.87           C
ATOM    945  CD2 PHE A  70      74.137  18.352  47.986  1.00 16.56           C
ATOM    946  CE1 PHE A  70      75.726  19.152  50.173  1.00 20.97           C
ATOM    947  CE2 PHE A  70      75.522  18.526  47.833  1.00 16.46           C
ATOM    948  CZ  PHE A  70      76.300  18.938  48.924  1.00 25.05           C
ATOM    949  H   PHE A  70      71.768  19.913  51.398  1.00 20.98           H
ATOM    950  HA  PHE A  70      71.496  20.030  48.458  1.00 21.60           H
ATOM    951  HB2 PHE A  70      71.943  17.756  50.418  1.00 26.55           H
ATOM    952  HB3 PHE A  70      71.776  17.601  48.664  1.00 26.55           H
ATOM    953  HD1 PHE A  70      73.916  19.048  51.333  1.00 23.82           H
ATOM    954  HD2 PHE A  70      73.528  18.063  47.141  1.00 19.86           H
ATOM    955  HE1 PHE A  70      76.339  19.481  50.995  1.00 25.15           H
ATOM    956  HE2 PHE A  70      75.994  18.363  46.876  1.00 19.74           H
ATOM    957  HZ  PHE A  70      77.363  19.078  48.799  1.00 30.04           H
ATOM    958  N   GLY A  71      69.206  18.939  48.299  1.00 32.52           N
ATOM    959  CA  GLY A  71      67.801  18.606  48.272  1.00 30.80           C
ATOM    960  C   GLY A  71      67.226  18.771  46.883  1.00 29.95           C
ATOM    961  O   GLY A  71      67.927  19.071  45.922  1.00 28.10           O
ATOM    962  H   GLY A  71      69.674  19.135  47.425  1.00 39.01           H
ATOM    963  HA2 GLY A  71      67.680  17.571  48.595  1.00 36.94           H
ATOM    964  HA3 GLY A  71      67.265  19.255  48.962  1.00 36.94           H
ATOM    965  N   ILE A  72      65.936  18.488  46.791  1.00 30.69           N
ATOM    966  CA  ILE A  72      65.170  18.550  45.560  1.00 34.82           C
ATOM    967  C   ILE A  72      64.223  19.740  45.677  1.00 30.38           C
ATOM    968  O   ILE A  72      63.394  19.798  46.586  1.00 30.57           O
ATOM    969  CB  ILE A  72      64.454  17.213  45.277  1.00 34.89           C
ATOM    970  CG1 ILE A  72      65.499  16.103  45.000  1.00 33.41           C
ATOM    971  CG2 ILE A  72      63.482  17.397  44.096  1.00 38.28           C
ATOM    972  CD1 ILE A  72      64.897  14.699  44.878  1.00 46.67           C
ATOM    973  H   ILE A  72      65.451  18.198  47.628  1.00 36.81           H
ATOM    974  HA  ILE A  72      65.852  18.727  44.729  1.00 41.77           H
ATOM    975  HB  ILE A  72      63.879  16.928  46.156  1.00 41.85           H
ATOM    976 HG12 ILE A  72      66.043  16.331  44.083  1.00 40.07           H
ATOM    977 HG13 ILE A  72      66.223  16.068  45.815  1.00 40.07           H
ATOM    978 HG21 ILE A  72      62.958  16.465  43.889  1.00 45.92           H
ATOM    979 HG22 ILE A  72      62.728  18.147  44.329  1.00 45.92           H
ATOM    980 HG23 ILE A  72      64.030  17.707  43.205  1.00 45.92           H
ATOM    981 HD11 ILE A  72      65.699  13.961  44.826  1.00 55.98           H
ATOM    982 HD12 ILE A  72      64.271  14.488  45.746  1.00 55.98           H
ATOM    983 HD13 ILE A  72      64.301  14.619  43.969  1.00 55.98           H
ATOM    984  N   LEU A  73      64.387  20.689  44.752  1.00 31.21           N
ATOM    985  CA  LEU A  73      63.544  21.868  44.594  1.00 35.37           C
ATOM    986  C   LEU A  73      62.837  21.756  43.230  1.00 39.20           C
ATOM    987  O   LEU A  73      63.481  21.832  42.174  1.00 31.13           O
ATOM    988  CB  LEU A  73      64.451  23.102  44.731  1.00 35.27           C
ATOM    989  CG  LEU A  73      63.693  24.444  44.790  1.00 34.93           C
ATOM    990  CD1 LEU A  73      62.952  24.641  46.125  1.00 41.21           C
ATOM    991  CD2 LEU A  73      64.703  25.577  44.627  1.00 24.53           C
ATOM    992  H   LEU A  73      65.140  20.579  44.085  1.00 37.44           H
ATOM    993  HA  LEU A  73      62.792  21.891  45.381  1.00 42.42           H
ATOM    994  HB2 LEU A  73      65.065  23.014  45.619  1.00 42.31           H
ATOM    995  HB3 LEU A  73      65.134  23.114  43.881  1.00 42.31           H
ATOM    996  HG  LEU A  73      62.965  24.486  43.979  1.00 41.90           H
ATOM    997 HD11 LEU A  73      62.500  25.633  46.149  1.00 49.43           H
ATOM    998 HD12 LEU A  73      62.157  23.904  46.231  1.00 49.43           H
ATOM    999 HD13 LEU A  73      63.646  24.547  46.962  1.00 49.43           H
ATOM   1000 HD21 LEU A  73      64.180  26.520  44.486  1.00 29.42           H
ATOM   1001 HD22 LEU A  73      65.347  25.646  45.504  1.00 29.42           H
ATOM   1002 HD23 LEU A  73      65.332  25.390  43.759  1.00 29.42           H
ATOM   1003  N   ASN A  74      61.513  21.521  43.269  1.00 40.62           N
ATOM   1004  CA  ASN A  74      60.635  21.488  42.089  1.00 32.81           C
ATOM   1005  C   ASN A  74      61.196  20.534  41.017  1.00 34.29           C
ATOM   1006  O   ASN A  74      61.399  20.916  39.860  1.00 44.75           O
ATOM   1007  CB  ASN A  74      60.403  22.942  41.594  1.00 37.48           C
ATOM   1008  CG  ASN A  74      59.311  23.101  40.510  1.00 43.84           C
ATOM   1009  OD1 ASN A  74      58.322  22.375  40.479  1.00 44.61           O
ATOM   1010  ND2 ASN A  74      59.429  24.107  39.647  1.00 36.98           N
ATOM   1011  H   ASN A  74      61.067  21.443  44.172  1.00 48.73           H
ATOM   1012  HA  ASN A  74      59.678  21.082  42.412  1.00 39.35           H
ATOM   1013  HB2 ASN A  74      60.070  23.520  42.457  1.00 44.96           H
ATOM   1014  HB3 ASN A  74      61.341  23.366  41.252  1.00 44.96           H
ATOM   1015 HD21 ASN A  74      58.728  24.232  38.935  1.00 44.36           H
ATOM   1016 HD22 ASN A  74      60.213  24.739  39.714  1.00 44.36           H
ATOM   1017  N   GLY A  75      61.490  19.300  41.454  1.00 39.85           N
ATOM   1018  CA  GLY A  75      62.022  18.182  40.666  1.00 40.65           C
ATOM   1019  C   GLY A  75      63.508  18.272  40.277  1.00 43.18           C
ATOM   1020  O   GLY A  75      64.008  17.395  39.573  1.00 44.31           O
ATOM   1021  H   GLY A  75      61.300  19.099  42.425  1.00 47.81           H
ATOM   1022  HA2 GLY A  75      61.901  17.269  41.249  1.00 48.77           H
ATOM   1023  HA3 GLY A  75      61.440  18.101  39.746  1.00 48.77           H
ATOM   1024  N   ARG A  76      64.215  19.310  40.715  1.00 40.66           N
ATOM   1025  CA  ARG A  76      65.608  19.506  40.371  1.00 41.21           C
ATOM   1026  C   ARG A  76      66.459  19.328  41.616  1.00 34.91           C
ATOM   1027  O   ARG A  76      66.252  20.007  42.620  1.00 28.91           O
ATOM   1028  CB  ARG A  76      65.754  20.887  39.719  1.00 37.27           C
ATOM   1029  CG  ARG A  76      66.853  20.841  38.678  1.00 47.27           C
ATOM   1030  CD  ARG A  76      66.399  20.218  37.338  1.00 52.07           C
ATOM   1031  NE  ARG A  76      67.569  19.797  36.534  1.00 53.80           N
ATOM   1032  CZ  ARG A  76      68.473  20.636  36.008  1.00 57.48           C
ATOM   1033  NH1 ARG A  76      68.236  21.934  35.965  1.00 59.72           N
ATOM   1034  NH2 ARG A  76      69.629  20.210  35.508  1.00 56.90           N1+
ATOM   1035  H   ARG A  76      63.762  20.022  41.274  1.00 48.78           H
ATOM   1036  HA  ARG A  76      65.904  18.753  39.644  1.00 49.44           H
ATOM   1037  HB2 ARG A  76      64.836  21.107  39.172  1.00 44.71           H
ATOM   1038  HB3 ARG A  76      65.925  21.673  40.457  1.00 44.71           H
ATOM   1039  HG2 ARG A  76      67.126  21.874  38.472  1.00 56.71           H
ATOM   1040  HG3 ARG A  76      67.728  20.325  39.080  1.00 56.71           H
ATOM   1041  HD2 ARG A  76      65.813  19.328  37.566  1.00 62.47           H
ATOM   1042  HD3 ARG A  76      65.759  20.897  36.771  1.00 62.47           H
ATOM   1043  HE  ARG A  76      67.815  18.817  36.557  1.00 64.55           H
ATOM   1044 HH11 ARG A  76      67.360  22.295  36.313  1.00 71.64           H
ATOM   1045 HH12 ARG A  76      68.922  22.549  35.555  1.00 71.64           H
ATOM   1046 HH21 ARG A  76      69.848  19.223  35.502  1.00 68.26           H
ATOM   1047 HH22 ARG A  76      70.273  20.868  35.097  1.00 68.26           H
ATOM   1048  N   ALA A  77      67.444  18.433  41.508  1.00 36.93           N
ATOM   1049  CA  ALA A  77      68.455  18.214  42.530  1.00 33.53           C
ATOM   1050  C   ALA A  77      69.373  19.442  42.579  1.00 31.59           C
ATOM   1051  O   ALA A  77      70.012  19.818  41.593  1.00 30.17           O
ATOM   1052  CB  ALA A  77      69.227  16.938  42.208  1.00 29.09           C
ATOM   1053  H   ALA A  77      67.560  17.947  40.633  1.00 44.30           H
ATOM   1054  HA  ALA A  77      67.966  18.079  43.497  1.00 40.22           H
ATOM   1055  HB1 ALA A  77      69.973  16.755  42.981  1.00 34.89           H
ATOM   1056  HB2 ALA A  77      68.541  16.092  42.192  1.00 34.89           H
ATOM   1057  HB3 ALA A  77      69.726  17.034  41.243  1.00 34.89           H
ATOM   1058  N   CYS A  78      69.389  20.093  43.739  1.00 26.09           N
ATOM   1059  CA  CYS A  78      70.153  21.294  43.936  1.00 24.22           C
ATOM   1060  C   CYS A  78      70.881  21.294  45.274  1.00 27.18           C
ATOM   1061  O   CYS A  78      70.646  20.452  46.147  1.00 23.89           O
ATOM   1062  CB  CYS A  78      69.286  22.512  43.595  1.00 39.63           C
ATOM   1063  SG  CYS A  78      68.578  23.271  45.022  1.00 51.67           S
ATOM   1064  H   CYS A  78      68.813  19.769  44.501  1.00 31.29           H
ATOM   1065  HA  CYS A  78      70.947  21.255  43.201  1.00 29.05           H
ATOM   1066  HB2 CYS A  78      69.901  23.283  43.136  1.00 47.54           H
ATOM   1067  HB3 CYS A  78      68.497  22.239  42.890  1.00 47.54           H
ATOM   1068  HG  CYS A  78      68.051  24.310  44.366  1.00 61.98           H
ATOM   1069  N   VAL A  79      71.874  22.182  45.341  1.00 21.28           N
ATOM   1070  CA  VAL A  79      72.655  22.481  46.509  1.00 26.99           C
ATOM   1071  C   VAL A  79      72.624  23.984  46.720  1.00 21.85           C
ATOM   1072  O   VAL A  79      72.785  24.757  45.796  1.00 24.55           O
ATOM   1073  CB  VAL A  79      74.069  21.886  46.414  1.00 23.95           C
ATOM   1074  CG1 VAL A  79      74.907  22.384  45.207  1.00 26.88           C
ATOM   1075  CG2 VAL A  79      74.812  22.186  47.719  1.00 22.56           C
ATOM   1076  H   VAL A  79      72.065  22.741  44.522  1.00 25.52           H
ATOM   1077  HA  VAL A  79      72.175  22.011  47.365  1.00 32.38           H
ATOM   1078  HB  VAL A  79      73.970  20.805  46.340  1.00 28.73           H
ATOM   1079 HG11 VAL A  79      75.871  21.871  45.193  1.00 32.25           H
ATOM   1080 HG12 VAL A  79      74.388  22.184  44.272  1.00 32.25           H
ATOM   1081 HG13 VAL A  79      75.079  23.456  45.289  1.00 32.25           H
ATOM   1082 HG21 VAL A  79      75.750  21.633  47.743  1.00 27.05           H
ATOM   1083 HG22 VAL A  79      75.030  23.250  47.801  1.00 27.05           H
ATOM   1084 HG23 VAL A  79      74.200  21.875  48.570  1.00 27.05           H
ATOM   1085  N   MET A  80      72.421  24.394  47.958  1.00 21.67           N
ATOM   1086  CA  MET A  80      72.094  25.737  48.328  1.00 22.60           C
ATOM   1087  C   MET A  80      73.054  26.217  49.399  1.00 17.24           C
ATOM   1088  O   MET A  80      73.139  25.611  50.464  1.00 19.01           O
ATOM   1089  CB  MET A  80      70.667  25.666  48.818  1.00 27.25           C
ATOM   1090  CG  MET A  80      70.030  27.024  48.977  1.00 39.10           C
ATOM   1091  SD  MET A  80      68.233  26.876  49.116  1.00 60.63           S
ATOM   1092  CE  MET A  80      67.784  25.974  47.622  1.00 33.87           C
ATOM   1093  H   MET A  80      72.365  23.701  48.692  1.00 25.99           H
ATOM   1094  HA  MET A  80      72.118  26.387  47.463  1.00 27.10           H
ATOM   1095  HB2 MET A  80      70.127  25.086  48.075  1.00 32.69           H
ATOM   1096  HB3 MET A  80      70.603  25.145  49.774  1.00 32.69           H
ATOM   1097  HG2 MET A  80      70.432  27.506  49.870  1.00 46.91           H
ATOM   1098  HG3 MET A  80      70.263  27.646  48.112  1.00 46.91           H
ATOM   1099  HE1 MET A  80      66.699  25.926  47.549  1.00 40.63           H
ATOM   1100  HE2 MET A  80      68.187  26.487  46.752  1.00 40.63           H
ATOM   1101  HE3 MET A  80      68.156  24.955  47.666  1.00 40.63           H
ATOM   1102  N   MET A  81      73.709  27.341  49.149  1.00 19.76           N
ATOM   1103  CA  MET A  81      74.334  28.160  50.184  1.00 21.03           C
ATOM   1104  C   MET A  81      73.297  29.010  50.865  1.00 20.56           C
ATOM   1105  O   MET A  81      72.681  29.871  50.251  1.00 20.99           O
ATOM   1106  CB  MET A  81      75.445  29.045  49.634  1.00 19.39           C
ATOM   1107  CG  MET A  81      76.671  28.201  49.355  1.00 22.27           C
ATOM   1108  SD  MET A  81      78.032  29.085  48.558  1.00 22.15           S
ATOM   1109  CE  MET A  81      78.560  30.143  49.931  1.00 23.88           C
ATOM   1110  H   MET A  81      73.621  27.753  48.233  1.00 23.70           H
ATOM   1111  HA  MET A  81      74.779  27.496  50.926  1.00 25.22           H
ATOM   1112  HB2 MET A  81      75.129  29.505  48.708  1.00 23.26           H
ATOM   1113  HB3 MET A  81      75.685  29.842  50.331  1.00 23.26           H
ATOM   1114  HG2 MET A  81      77.037  27.803  50.300  1.00 26.71           H
ATOM   1115  HG3 MET A  81      76.374  27.365  48.730  1.00 26.71           H
ATOM   1116  HE1 MET A  81      79.397  30.770  49.619  1.00 28.65           H
ATOM   1117  HE2 MET A  81      77.735  30.788  50.229  1.00 28.65           H
ATOM   1118  HE3 MET A  81      78.861  29.525  50.776  1.00 28.65           H
ATOM   1119  N   GLN A  82      73.128  28.738  52.151  1.00 20.20           N
ATOM   1120  CA  GLN A  82      72.375  29.537  53.110  1.00 24.65           C
ATOM   1121  C   GLN A  82      73.343  30.342  53.934  1.00 20.31           C
ATOM   1122  O   GLN A  82      73.904  29.839  54.908  1.00 27.05           O
ATOM   1123  CB  GLN A  82      71.597  28.617  54.054  1.00 29.49           C
ATOM   1124  CG  GLN A  82      70.339  28.078  53.402  1.00 45.41           C
ATOM   1125  CD  GLN A  82      69.376  29.230  53.173  1.00 52.99           C
ATOM   1126  OE1 GLN A  82      69.079  29.958  54.121  1.00 54.49           O
ATOM   1127  NE2 GLN A  82      68.890  29.401  51.938  1.00 50.90           N
ATOM   1128  H   GLN A  82      73.669  27.977  52.536  1.00 24.23           H
ATOM   1129  HA  GLN A  82      71.704  30.216  52.583  1.00 29.57           H
ATOM   1130  HB2 GLN A  82      72.218  27.776  54.358  1.00 35.37           H
ATOM   1131  HB3 GLN A  82      71.325  29.163  54.958  1.00 35.37           H
ATOM   1132  HG2 GLN A  82      70.556  27.524  52.488  1.00 54.48           H
ATOM   1133  HG3 GLN A  82      69.915  27.441  54.177  1.00 54.48           H
ATOM   1134 HE21 GLN A  82      69.168  28.774  51.196  1.00 61.07           H
ATOM   1135 HE22 GLN A  82      68.232  30.147  51.765  1.00 61.07           H
ATOM   1136  N   GLY A  83      73.580  31.572  53.511  1.00 25.70           N
ATOM   1137  CA  GLY A  83      74.702  32.360  53.982  1.00 17.85           C
ATOM   1138  C   GLY A  83      75.806  32.301  52.940  1.00 25.06           C
ATOM   1139  O   GLY A  83      76.141  31.253  52.397  1.00 22.51           O
ATOM   1140  H   GLY A  83      73.090  31.915  52.698  1.00 30.83           H
ATOM   1141  HA2 GLY A  83      74.368  33.391  54.084  1.00 21.40           H
ATOM   1142  HA3 GLY A  83      75.092  32.001  54.933  1.00 21.40           H
ATOM   1143  N   ARG A  84      76.342  33.464  52.632  1.00 15.52           N
ATOM   1144  CA  ARG A  84      77.432  33.592  51.717  1.00 24.86           C
ATOM   1145  C   ARG A  84      78.537  34.374  52.429  1.00 22.03           C
ATOM   1146  O   ARG A  84      78.431  34.774  53.561  1.00 22.74           O
ATOM   1147  CB  ARG A  84      76.954  34.218  50.378  1.00 19.26           C
ATOM   1148  CG  ARG A  84      76.376  35.623  50.559  1.00 22.08           C
ATOM   1149  CD  ARG A  84      76.986  36.554  49.517  1.00 19.14           C
ATOM   1150  NE  ARG A  84      76.691  36.131  48.133  1.00 18.61           N
ATOM   1151  CZ  ARG A  84      75.463  36.265  47.552  1.00 20.81           C
ATOM   1152  NH1 ARG A  84      74.477  36.967  48.187  1.00 23.88           N
ATOM   1153  NH2 ARG A  84      75.240  35.656  46.312  1.00 19.01           N1+
ATOM   1154  H   ARG A  84      76.034  34.267  53.125  1.00 18.61           H
ATOM   1155  HA  ARG A  84      77.885  32.588  51.453  1.00 29.82           H
ATOM   1156  HB2 ARG A  84      77.794  34.212  49.669  1.00 23.10           H
ATOM   1157  HB3 ARG A  84      76.188  33.547  49.945  1.00 23.10           H
ATOM   1158  HG2 ARG A  84      75.268  35.604  50.538  1.00 26.48           H
ATOM   1159  HG3 ARG A  84      76.600  36.029  51.571  1.00 26.48           H
ATOM   1160  HD2 ARG A  84      76.668  37.621  49.685  1.00 22.96           H
ATOM   1161  HD3 ARG A  84      78.096  36.556  49.620  1.00 22.96           H
ATOM   1162  HE  ARG A  84      77.360  35.468  47.708  1.00 22.32           H
ATOM   1163 HH11 ARG A  84      74.519  37.135  49.210  1.00 28.64           H
ATOM   1164 HH12 ARG A  84      73.556  37.055  47.757  1.00 28.64           H
ATOM   1165 HH21 ARG A  84      76.053  35.293  45.806  1.00 22.79           H
ATOM   1166 HH22 ARG A  84      74.525  36.034  45.695  1.00 22.79           H
ATOM   1167  N   PHE A  85      79.644  34.470  51.698  1.00 20.59           N
ATOM   1168  CA  PHE A  85      80.824  35.186  52.127  1.00 21.46           C
ATOM   1169  C   PHE A  85      80.927  36.530  51.406  1.00 21.38           C
ATOM   1170  O   PHE A  85      80.420  36.716  50.297  1.00 22.80           O
ATOM   1171  CB  PHE A  85      82.047  34.310  51.886  1.00 16.99           C
ATOM   1172  CG  PHE A  85      81.960  32.930  52.516  1.00 18.08           C
ATOM   1173  CD1 PHE A  85      81.796  32.805  53.907  1.00 19.54           C
ATOM   1174  CD2 PHE A  85      81.899  31.784  51.695  1.00 16.78           C
ATOM   1175  CE1 PHE A  85      81.566  31.544  54.475  1.00 28.13           C
ATOM   1176  CE2 PHE A  85      81.631  30.524  52.261  1.00 20.21           C
ATOM   1177  CZ  PHE A  85      81.481  30.404  53.652  1.00 27.59           C
ATOM   1178  H   PHE A  85      79.643  34.090  50.763  1.00 24.70           H
ATOM   1179  HA  PHE A  85      80.760  35.388  53.199  1.00 25.74           H
ATOM   1180  HB2 PHE A  85      82.154  34.217  50.810  1.00 20.37           H
ATOM   1181  HB3 PHE A  85      82.925  34.812  52.284  1.00 20.37           H
ATOM   1182  HD1 PHE A  85      81.802  33.676  54.546  1.00 23.44           H
ATOM   1183  HD2 PHE A  85      81.996  31.876  50.625  1.00 20.12           H
ATOM   1184  HE1 PHE A  85      81.428  31.457  55.544  1.00 33.74           H
ATOM   1185  HE2 PHE A  85      81.531  29.656  51.631  1.00 24.24           H
ATOM   1186  HZ  PHE A  85      81.285  29.440  54.093  1.00 33.10           H
ATOM   1187  N   HIS A  86      81.579  37.467  52.075  1.00 16.51           N
ATOM   1188  CA  HIS A  86      81.714  38.823  51.589  1.00 18.50           C
ATOM   1189  C   HIS A  86      83.121  39.330  51.841  1.00 16.59           C
ATOM   1190  O   HIS A  86      83.703  39.169  52.886  1.00 24.90           O
ATOM   1191  CB  HIS A  86      80.808  39.841  52.330  1.00 19.86           C
ATOM   1192  CG  HIS A  86      79.400  39.410  52.252  1.00 23.14           C
ATOM   1193  ND1 HIS A  86      78.835  38.521  53.176  1.00 22.31           N
ATOM   1194  CD2 HIS A  86      78.406  39.684  51.311  1.00 23.82           C
ATOM   1195  CE1 HIS A  86      77.499  38.360  52.820  1.00 18.95           C
ATOM   1196  NE2 HIS A  86      77.228  39.040  51.676  1.00 23.55           N
ATOM   1197  H   HIS A  86      81.954  37.237  52.971  1.00 19.80           H
ATOM   1198  HA  HIS A  86      81.467  38.874  50.497  1.00 22.19           H
ATOM   1199  HB2 HIS A  86      80.930  40.849  51.884  1.00 23.82           H
ATOM   1200  HB3 HIS A  86      81.137  39.955  53.376  1.00 23.82           H
ATOM   1201  HD1 HIS A  86      79.332  38.056  53.931  1.00 26.76           H
ATOM   1202  HD2 HIS A  86      78.487  40.322  50.439  1.00 28.57           H
ATOM   1203  HE1 HIS A  86      76.796  37.785  53.395  1.00 22.73           H
ATOM   1204  N   MET A  87      83.578  40.067  50.832  1.00 16.91           N
ATOM   1205  CA  MET A  87      84.765  40.888  50.934  1.00 19.92           C
ATOM   1206  C   MET A  87      84.739  41.761  52.191  1.00 17.86           C
ATOM   1207  O   MET A  87      85.760  41.825  52.866  1.00 20.29           O
ATOM   1208  CB  MET A  87      85.013  41.656  49.631  1.00 19.24           C
ATOM   1209  CG  MET A  87      85.795  42.962  49.812  1.00 19.01           C
ATOM   1210  SD  MET A  87      86.230  43.844  48.273  1.00 24.70           S
ATOM   1211  CE  MET A  87      87.775  42.974  47.848  1.00 28.31           C
ATOM   1212  H   MET A  87      82.999  40.182  50.013  1.00 20.27           H
ATOM   1213  HA  MET A  87      85.610  40.210  51.049  1.00 23.88           H
ATOM   1214  HB2 MET A  87      85.586  41.002  48.972  1.00 23.08           H
ATOM   1215  HB3 MET A  87      84.072  41.882  49.135  1.00 23.08           H
ATOM   1216  HG2 MET A  87      85.234  43.649  50.443  1.00 22.79           H
ATOM   1217  HG3 MET A  87      86.720  42.707  50.326  1.00 22.79           H
ATOM   1218  HE1 MET A  87      88.160  43.356  46.906  1.00 33.96           H
ATOM   1219  HE2 MET A  87      88.522  43.138  48.626  1.00 33.96           H
ATOM   1220  HE3 MET A  87      87.587  41.904  47.754  1.00 33.96           H
ATOM   1221  N   TYR A  88      83.619  42.416  52.529  1.00 21.83           N
ATOM   1222  CA  TYR A  88      83.607  43.325  53.684  1.00 25.15           C
ATOM   1223  C   TYR A  88      83.919  42.652  55.032  1.00 21.09           C
ATOM   1224  O   TYR A  88      84.221  43.357  55.986  1.00 21.72           O
ATOM   1225  CB  TYR A  88      82.299  44.118  53.773  1.00 19.52           C
ATOM   1226  CG  TYR A  88      81.070  43.284  54.021  1.00 19.34           C
ATOM   1227  CD1 TYR A  88      80.863  42.698  55.276  1.00 21.77           C
ATOM   1228  CD2 TYR A  88      80.071  43.198  53.048  1.00 20.69           C
ATOM   1229  CE1 TYR A  88      79.706  41.964  55.547  1.00 18.64           C
ATOM   1230  CE2 TYR A  88      78.892  42.477  53.309  1.00 19.90           C
ATOM   1231  CZ  TYR A  88      78.727  41.833  54.547  1.00 21.06           C
ATOM   1232  OH  TYR A  88      77.576  41.177  54.827  1.00 28.20           O
ATOM   1233  H   TYR A  88      82.787  42.337  51.962  1.00 26.18           H
ATOM   1234  HA  TYR A  88      84.398  44.051  53.518  1.00 30.16           H
ATOM   1235  HB2 TYR A  88      82.407  44.813  54.601  1.00 23.41           H
ATOM   1236  HB3 TYR A  88      82.162  44.704  52.881  1.00 23.41           H
ATOM   1237  HD1 TYR A  88      81.576  42.823  56.075  1.00 26.11           H
ATOM   1238  HD2 TYR A  88      80.215  43.700  52.106  1.00 24.81           H
ATOM   1239  HE1 TYR A  88      79.539  41.539  56.526  1.00 22.35           H
ATOM   1240  HE2 TYR A  88      78.118  42.430  52.560  1.00 23.86           H
ATOM   1241  HH  TYR A  88      77.637  40.715  55.666  1.00 33.83           H
ATOM   1242  N   GLU A  89      83.791  41.319  55.130  1.00 19.98           N
ATOM   1243  CA  GLU A  89      84.095  40.549  56.338  1.00 24.75           C
ATOM   1244  C   GLU A  89      85.609  40.264  56.472  1.00 20.88           C
ATOM   1245  O   GLU A  89      86.058  39.767  57.504  1.00 27.91           O
ATOM   1246  CB  GLU A  89      83.282  39.225  56.375  1.00 24.63           C
ATOM   1247  CG  GLU A  89      81.750  39.328  56.326  1.00 28.04           C
ATOM   1248  CD  GLU A  89      81.069  37.926  56.289  1.00 45.13           C
ATOM   1249  OE1 GLU A  89      81.003  37.304  57.378  1.00 56.39           O
ATOM   1250  OE2 GLU A  89      80.611  37.488  55.201  1.00 33.60           O1-
ATOM   1251  H   GLU A  89      83.511  40.800  54.313  1.00 23.96           H
ATOM   1252  HA  GLU A  89      83.790  41.139  57.205  1.00 29.68           H
ATOM   1253  HB2 GLU A  89      83.603  38.600  55.541  1.00 29.54           H
ATOM   1254  HB3 GLU A  89      83.546  38.707  57.296  1.00 29.54           H
ATOM   1255  HG2 GLU A  89      81.458  39.846  57.241  1.00 33.64           H
ATOM   1256  HG3 GLU A  89      81.468  39.905  55.454  1.00 33.64           H
ATOM   1257  N   GLY A  90      86.399  40.523  55.426  1.00 25.60           N
ATOM   1258  CA  GLY A  90      87.844  40.325  55.371  1.00 19.87           C
ATOM   1259  C   GLY A  90      88.259  39.192  54.460  1.00 26.46           C
ATOM   1260  O   GLY A  90      89.459  38.993  54.299  1.00 25.70           O
ATOM   1261  H   GLY A  90      85.972  40.949  54.616  1.00 30.71           H
ATOM   1262  HA2 GLY A  90      88.304  41.234  54.991  1.00 23.82           H
ATOM   1263  HA3 GLY A  90      88.235  40.114  56.362  1.00 23.82           H
ATOM   1264  N   TYR A  91      87.327  38.415  53.883  1.00 24.89           N
ATOM   1265  CA  TYR A  91      87.753  37.273  53.075  1.00 26.89           C
ATOM   1266  C   TYR A  91      88.339  37.810  51.782  1.00 25.55           C
ATOM   1267  O   TYR A  91      87.707  38.661  51.152  1.00 23.07           O
ATOM   1268  CB  TYR A  91      86.616  36.316  52.733  1.00 25.79           C
ATOM   1269  CG  TYR A  91      85.816  35.738  53.868  1.00 29.15           C
ATOM   1270  CD1 TYR A  91      84.518  36.226  54.043  1.00 31.41           C
ATOM   1271  CD2 TYR A  91      86.272  34.668  54.661  1.00 37.47           C
ATOM   1272  CE1 TYR A  91      83.695  35.725  55.042  1.00 35.41           C
ATOM   1273  CE2 TYR A  91      85.447  34.141  55.675  1.00 33.90           C
ATOM   1274  CZ  TYR A  91      84.175  34.719  55.890  1.00 36.79           C
ATOM   1275  OH  TYR A  91      83.409  34.425  56.964  1.00 42.58           O
ATOM   1276  H   TYR A  91      86.345  38.598  54.019  1.00 29.85           H
ATOM   1277  HA  TYR A  91      88.487  36.699  53.638  1.00 32.25           H
ATOM   1278  HB2 TYR A  91      85.934  36.836  52.062  1.00 30.93           H
ATOM   1279  HB3 TYR A  91      87.043  35.488  52.178  1.00 30.93           H
ATOM   1280  HD1 TYR A  91      84.126  36.964  53.376  1.00 37.68           H
ATOM   1281  HD2 TYR A  91      87.255  34.259  54.504  1.00 44.95           H
ATOM   1282  HE1 TYR A  91      82.700  36.120  55.179  1.00 42.47           H
ATOM   1283  HE2 TYR A  91      85.804  33.353  56.325  1.00 40.67           H
ATOM   1284  HH  TYR A  91      83.492  33.516  57.276  1.00 51.09           H
ATOM   1285  N   PRO A  92      89.450  37.245  51.290  1.00 24.19           N
ATOM   1286  CA  PRO A  92      89.823  37.498  49.911  1.00 15.03           C
ATOM   1287  C   PRO A  92      88.847  36.756  48.981  1.00 20.97           C
ATOM   1288  O   PRO A  92      88.151  35.845  49.435  1.00 18.95           O
ATOM   1289  CB  PRO A  92      91.217  36.927  49.787  1.00 19.07           C
ATOM   1290  CG  PRO A  92      91.634  36.474  51.170  1.00 24.01           C
ATOM   1291  CD  PRO A  92      90.317  36.257  51.903  1.00 27.13           C
ATOM   1292  HA  PRO A  92      89.905  38.564  49.714  1.00 18.02           H
ATOM   1293  HB2 PRO A  92      91.123  36.033  49.172  1.00 22.87           H
ATOM   1294  HB3 PRO A  92      91.930  37.607  49.325  1.00 22.87           H
ATOM   1295  HG2 PRO A  92      92.218  35.556  51.138  1.00 28.80           H
ATOM   1296  HG3 PRO A  92      92.197  37.272  51.652  1.00 28.80           H
ATOM   1297  HD2 PRO A  92      89.941  35.252  51.720  1.00 32.54           H
ATOM   1298  HD3 PRO A  92      90.483  36.451  52.963  1.00 32.54           H
ATOM   1299  N   PHE A  93      88.801  37.089  47.689  1.00 19.39           N
ATOM   1300  CA  PHE A  93      87.796  36.496  46.823  1.00 27.14           C
ATOM   1301  C   PHE A  93      88.001  35.003  46.594  1.00 22.31           C
ATOM   1302  O   PHE A  93      87.015  34.343  46.312  1.00 20.10           O
ATOM   1303  CB  PHE A  93      87.620  37.229  45.492  1.00 27.19           C
ATOM   1304  CG  PHE A  93      86.902  38.561  45.597  1.00 29.46           C
ATOM   1305  CD1 PHE A  93      85.679  38.653  46.298  1.00 21.77           C
ATOM   1306  CD2 PHE A  93      87.407  39.685  44.915  1.00 24.39           C
ATOM   1307  CE1 PHE A  93      85.074  39.903  46.466  1.00 26.70           C
ATOM   1308  CE2 PHE A  93      86.778  40.923  45.047  1.00 23.95           C
ATOM   1309  CZ  PHE A  93      85.635  41.042  45.855  1.00 31.65           C
ATOM   1310  H   PHE A  93      89.412  37.796  47.308  1.00 23.25           H
ATOM   1311  HA  PHE A  93      86.858  36.585  47.364  1.00 32.56           H
ATOM   1312  HB2 PHE A  93      88.578  37.345  44.990  1.00 32.62           H
ATOM   1313  HB3 PHE A  93      86.973  36.618  44.876  1.00 32.62           H
ATOM   1314  HD1 PHE A  93      85.223  37.786  46.746  1.00 26.10           H
ATOM   1315  HD2 PHE A  93      88.307  39.611  44.319  1.00 29.25           H
ATOM   1316  HE1 PHE A  93      84.179  39.986  47.064  1.00 32.03           H
ATOM   1317  HE2 PHE A  93      87.203  41.796  44.580  1.00 28.72           H
ATOM   1318  HZ  PHE A  93      85.184  42.014  45.992  1.00 37.96           H
ATOM   1319  N   TRP A  94      89.222  34.480  46.734  1.00 20.17           N
ATOM   1320  CA  TRP A  94      89.493  33.047  46.673  1.00 25.70           C
ATOM   1321  C   TRP A  94      88.882  32.253  47.825  1.00 20.41           C
ATOM   1322  O   TRP A  94      88.592  31.080  47.639  1.00 22.69           O
ATOM   1323  CB  TRP A  94      90.989  32.787  46.539  1.00 25.86           C
ATOM   1324  CG  TRP A  94      91.877  33.264  47.650  1.00 31.79           C
ATOM   1325  CD1 TRP A  94      92.640  34.386  47.637  1.00 30.84           C
ATOM   1326  CD2 TRP A  94      92.220  32.581  48.886  1.00 35.36           C
ATOM   1327  NE1 TRP A  94      93.376  34.471  48.791  1.00 26.62           N
ATOM   1328  CE2 TRP A  94      93.162  33.379  49.607  1.00 37.06           C
ATOM   1329  CE3 TRP A  94      91.844  31.357  49.462  1.00 30.03           C
ATOM   1330  CZ2 TRP A  94      93.681  32.983  50.853  1.00 27.30           C
ATOM   1331  CZ3 TRP A  94      92.322  30.975  50.732  1.00 42.82           C
ATOM   1332  CH2 TRP A  94      93.243  31.784  51.433  1.00 36.03           C
ATOM   1333  H   TRP A  94      89.989  35.096  46.962  1.00 24.19           H
ATOM   1334  HA  TRP A  94      89.031  32.680  45.755  1.00 30.83           H
ATOM   1335  HB2 TRP A  94      91.109  31.712  46.443  1.00 31.01           H
ATOM   1336  HB3 TRP A  94      91.319  33.245  45.604  1.00 31.01           H
ATOM   1337  HD1 TRP A  94      92.673  35.105  46.832  1.00 37.00           H
ATOM   1338  HE1 TRP A  94      93.970  35.259  49.006  1.00 31.93           H
ATOM   1339  HE3 TRP A  94      91.157  30.724  48.932  1.00 36.02           H
ATOM   1340  HZ2 TRP A  94      94.418  33.592  51.352  1.00 32.75           H
ATOM   1341  HZ3 TRP A  94      91.989  30.041  51.163  1.00 51.36           H
ATOM   1342  HH2 TRP A  94      93.623  31.470  52.393  1.00 43.22           H
ATOM   1343  N   LYS A  95      88.615  32.867  48.987  1.00 23.15           N
ATOM   1344  CA  LYS A  95      87.726  32.260  49.960  1.00 23.69           C
ATOM   1345  C   LYS A  95      86.252  32.468  49.599  1.00 19.96           C
ATOM   1346  O   LYS A  95      85.471  31.530  49.687  1.00 17.64           O
ATOM   1347  CB  LYS A  95      88.030  32.767  51.373  1.00 22.82           C
ATOM   1348  CG  LYS A  95      89.335  32.226  51.948  1.00 29.51           C
ATOM   1349  CD  LYS A  95      89.334  32.507  53.459  1.00 36.42           C
ATOM   1350  CE  LYS A  95      90.639  32.029  54.103  1.00 45.39           C
ATOM   1351  NZ  LYS A  95      90.695  32.413  55.528  1.00 40.27           N1+
ATOM   1352  H   LYS A  95      88.829  33.850  49.097  1.00 27.76           H
ATOM   1353  HA  LYS A  95      87.876  31.180  49.969  1.00 28.42           H
ATOM   1354  HB2 LYS A  95      88.072  33.851  51.351  1.00 27.37           H
ATOM   1355  HB3 LYS A  95      87.215  32.458  52.032  1.00 27.37           H
ATOM   1356  HG2 LYS A  95      89.380  31.144  51.801  1.00 35.39           H
ATOM   1357  HG3 LYS A  95      90.188  32.695  51.457  1.00 35.39           H
ATOM   1358  HD2 LYS A  95      89.236  33.584  53.614  1.00 43.69           H
ATOM   1359  HD3 LYS A  95      88.495  31.993  53.932  1.00 43.69           H
ATOM   1360  HE2 LYS A  95      90.694  30.942  54.018  1.00 54.45           H
ATOM   1361  HE3 LYS A  95      91.491  32.459  53.572  1.00 54.45           H
ATOM   1362  HZ1 LYS A  95      91.564  32.080  55.924  1.00 48.31           H
ATOM   1363  HZ2 LYS A  95      90.644  33.417  55.625  1.00 48.31           H
ATOM   1364  HZ3 LYS A  95      89.918  31.988  56.022  1.00 48.31           H
ATOM   1365  N   VAL A  96      85.855  33.687  49.207  1.00 20.77           N
ATOM   1366  CA  VAL A  96      84.455  33.975  48.888  1.00 15.64           C
ATOM   1367  C   VAL A  96      83.908  32.975  47.879  1.00 16.73           C
ATOM   1368  O   VAL A  96      82.760  32.553  47.979  1.00 18.14           O
ATOM   1369  CB  VAL A  96      84.253  35.432  48.384  1.00 17.85           C
ATOM   1370  CG1 VAL A  96      82.803  35.693  47.903  1.00 20.66           C
ATOM   1371  CG2 VAL A  96      84.562  36.425  49.509  1.00 20.86           C
ATOM   1372  H   VAL A  96      86.523  34.444  49.198  1.00 24.91           H
ATOM   1373  HA  VAL A  96      83.906  33.842  49.811  1.00 18.75           H
ATOM   1374  HB  VAL A  96      84.921  35.614  47.548  1.00 21.40           H
ATOM   1375 HG11 VAL A  96      82.695  36.740  47.624  1.00 24.77           H
ATOM   1376 HG12 VAL A  96      82.566  35.096  47.024  1.00 24.77           H
ATOM   1377 HG13 VAL A  96      82.095  35.457  48.697  1.00 24.77           H
ATOM   1378 HG21 VAL A  96      84.445  37.449  49.149  1.00 25.01           H
ATOM   1379 HG22 VAL A  96      83.891  36.256  50.352  1.00 25.01           H
ATOM   1380 HG23 VAL A  96      85.588  36.301  49.846  1.00 25.01           H
ATOM   1381  N   THR A  97      84.728  32.623  46.892  1.00 18.05           N
ATOM   1382  CA  THR A  97      84.271  31.888  45.728  1.00 16.67           C
ATOM   1383  C   THR A  97      84.659  30.424  45.807  1.00 16.66           C
ATOM   1384  O   THR A  97      84.405  29.706  44.839  1.00 17.53           O
ATOM   1385  CB  THR A  97      84.803  32.521  44.459  1.00 15.05           C
ATOM   1386  OG1 THR A  97      86.196  32.520  44.444  1.00 19.19           O
ATOM   1387  CG2 THR A  97      84.345  33.959  44.319  1.00 20.21           C
ATOM   1388  H   THR A  97      85.673  32.976  46.889  1.00 21.65           H
ATOM   1389  HA  THR A  97      83.184  31.936  45.665  1.00 19.99           H
ATOM   1390  HB  THR A  97      84.437  31.948  43.606  1.00 18.04           H
ATOM   1391  HG1 THR A  97      86.498  33.083  45.163  1.00 23.02           H
ATOM   1392 HG21 THR A  97      84.759  34.374  43.402  1.00 24.24           H
ATOM   1393 HG22 THR A  97      83.258  33.994  44.295  1.00 24.24           H
ATOM   1394 HG23 THR A  97      84.709  34.563  45.147  1.00 24.24           H
ATOM   1395  N   PHE A  98      85.319  29.996  46.901  1.00 20.74           N
ATOM   1396  CA  PHE A  98      85.670  28.599  47.132  1.00 22.21           C
ATOM   1397  C   PHE A  98      84.501  27.658  46.839  1.00 18.91           C
ATOM   1398  O   PHE A  98      84.713  26.702  46.092  1.00 20.68           O
ATOM   1399  CB  PHE A  98      86.245  28.346  48.535  1.00 20.54           C
ATOM   1400  CG  PHE A  98      86.420  26.852  48.840  1.00 16.67           C
ATOM   1401  CD1 PHE A  98      87.581  26.194  48.434  1.00 15.11           C
ATOM   1402  CD2 PHE A  98      85.421  26.131  49.534  1.00 16.32           C
ATOM   1403  CE1 PHE A  98      87.793  24.839  48.748  1.00 19.17           C
ATOM   1404  CE2 PHE A  98      85.666  24.800  49.916  1.00 17.08           C
ATOM   1405  CZ  PHE A  98      86.840  24.159  49.510  1.00 14.71           C
ATOM   1406  H   PHE A  98      85.512  30.655  47.642  1.00 24.87           H
ATOM   1407  HA  PHE A  98      86.455  28.336  46.423  1.00 26.64           H
ATOM   1408  HB2 PHE A  98      87.209  28.845  48.590  1.00 24.64           H
ATOM   1409  HB3 PHE A  98      85.608  28.779  49.305  1.00 24.64           H
ATOM   1410  HD1 PHE A  98      88.325  26.723  47.861  1.00 18.11           H
ATOM   1411  HD2 PHE A  98      84.502  26.610  49.833  1.00 19.57           H
ATOM   1412  HE1 PHE A  98      88.686  24.329  48.417  1.00 22.99           H
ATOM   1413  HE2 PHE A  98      84.936  24.270  50.506  1.00 20.48           H
ATOM   1414  HZ  PHE A  98      87.016  23.138  49.753  1.00 17.64           H
ATOM   1415  N   PRO A  99      83.280  27.913  47.323  1.00 16.50           N
ATOM   1416  CA  PRO A  99      82.206  26.955  47.085  1.00 18.14           C
ATOM   1417  C   PRO A  99      81.867  26.753  45.606  1.00 14.55           C
ATOM   1418  O   PRO A  99      81.480  25.656  45.216  1.00 16.23           O
ATOM   1419  CB  PRO A  99      81.001  27.523  47.844  1.00 15.20           C
ATOM   1420  CG  PRO A  99      81.673  28.352  48.952  1.00 17.94           C
ATOM   1421  CD  PRO A  99      82.822  28.979  48.190  1.00 16.80           C
ATOM   1422  HA  PRO A  99      82.465  26.011  47.570  1.00 21.75           H
ATOM   1423  HB2 PRO A  99      80.474  28.202  47.177  1.00 18.22           H
ATOM   1424  HB3 PRO A  99      80.310  26.765  48.212  1.00 18.22           H
ATOM   1425  HG2 PRO A  99      81.030  29.144  49.326  1.00 21.51           H
ATOM   1426  HG3 PRO A  99      82.015  27.709  49.765  1.00 21.51           H
ATOM   1427  HD2 PRO A  99      82.461  29.817  47.592  1.00 20.14           H
ATOM   1428  HD3 PRO A  99      83.567  29.295  48.913  1.00 20.14           H
ATOM   1429  N   VAL A 100      82.016  27.780  44.768  1.00 16.64           N
ATOM   1430  CA  VAL A 100      81.651  27.686  43.337  1.00 17.77           C
ATOM   1431  C   VAL A 100      82.488  26.615  42.642  1.00 19.88           C
ATOM   1432  O   VAL A 100      81.953  25.787  41.892  1.00 22.99           O
ATOM   1433  CB  VAL A 100      81.730  29.067  42.644  1.00 13.08           C
ATOM   1434  CG1 VAL A 100      81.395  28.976  41.155  1.00 14.50           C
ATOM   1435  CG2 VAL A 100      80.731  30.051  43.272  1.00 18.35           C
ATOM   1436  H   VAL A 100      82.405  28.644  45.114  1.00 19.96           H
ATOM   1437  HA  VAL A 100      80.615  27.363  43.287  1.00 21.31           H
ATOM   1438  HB  VAL A 100      82.734  29.472  42.753  1.00 15.68           H
ATOM   1439 HG11 VAL A 100      81.382  29.979  40.733  1.00 17.38           H
ATOM   1440 HG12 VAL A 100      82.155  28.400  40.627  1.00 17.38           H
ATOM   1441 HG13 VAL A 100      80.425  28.500  41.008  1.00 17.38           H
ATOM   1442 HG21 VAL A 100      80.852  31.027  42.804  1.00 22.01           H
ATOM   1443 HG22 VAL A 100      79.708  29.712  43.110  1.00 22.01           H
ATOM   1444 HG23 VAL A 100      80.900  30.159  44.343  1.00 22.01           H
ATOM   1445  N   ARG A 101      83.793  26.585  42.935  1.00 19.76           N
ATOM   1446  CA  ARG A 101      84.677  25.579  42.375  1.00 22.10           C
ATOM   1447  C   ARG A 101      84.394  24.170  42.871  1.00 24.28           C
ATOM   1448  O   ARG A 101      84.440  23.235  42.077  1.00 21.62           O
ATOM   1449  CB  ARG A 101      86.127  25.975  42.579  1.00 29.73           C
ATOM   1450  CG  ARG A 101      86.540  26.923  41.437  1.00 27.60           C
ATOM   1451  CD  ARG A 101      87.837  27.619  41.795  1.00 20.30           C
ATOM   1452  NE  ARG A 101      88.215  28.511  40.726  1.00 27.47           N
ATOM   1453  CZ  ARG A 101      89.397  29.090  40.577  1.00 39.37           C
ATOM   1454  NH1 ARG A 101      90.359  29.013  41.519  1.00 38.03           N
ATOM   1455  NH2 ARG A 101      89.566  29.749  39.440  1.00 28.46           N1+
ATOM   1456  H   ARG A 101      84.172  27.248  43.599  1.00 23.69           H
ATOM   1457  HA  ARG A 101      84.491  25.534  41.298  1.00 26.51           H
ATOM   1458  HB2 ARG A 101      86.268  26.428  43.562  1.00 35.66           H
ATOM   1459  HB3 ARG A 101      86.751  25.082  42.498  1.00 35.66           H
ATOM   1460  HG2 ARG A 101      86.651  26.364  40.508  1.00 33.10           H
ATOM   1461  HG3 ARG A 101      85.774  27.685  41.300  1.00 33.10           H
ATOM   1462  HD2 ARG A 101      87.678  28.201  42.704  1.00 24.35           H
ATOM   1463  HD3 ARG A 101      88.620  26.879  41.961  1.00 24.35           H
ATOM   1464  HE  ARG A 101      87.554  28.614  39.972  1.00 32.95           H
ATOM   1465 HH11 ARG A 101      90.182  28.511  42.378  1.00 45.62           H
ATOM   1466 HH12 ARG A 101      91.257  29.446  41.369  1.00 45.62           H
ATOM   1467 HH21 ARG A 101      88.816  29.767  38.765  1.00 34.13           H
ATOM   1468 HH22 ARG A 101      90.440  30.210  39.248  1.00 34.13           H
ATOM   1469  N   VAL A 102      84.064  24.032  44.156  1.00 25.50           N
ATOM   1470  CA  VAL A 102      83.546  22.805  44.705  1.00 21.95           C
ATOM   1471  C   VAL A 102      82.314  22.363  43.934  1.00 19.36           C
ATOM   1472  O   VAL A 102      82.244  21.193  43.580  1.00 23.38           O
ATOM   1473  CB  VAL A 102      83.255  22.940  46.206  1.00 17.77           C
ATOM   1474  CG1 VAL A 102      82.491  21.710  46.696  1.00 19.22           C
ATOM   1475  CG2 VAL A 102      84.585  23.090  46.945  1.00 19.50           C
ATOM   1476  H   VAL A 102      84.087  24.844  44.755  1.00 30.58           H
ATOM   1477  HA  VAL A 102      84.320  22.045  44.581  1.00 26.32           H
ATOM   1478  HB  VAL A 102      82.648  23.817  46.405  1.00 21.31           H
ATOM   1479 HG11 VAL A 102      82.356  21.787  47.775  1.00 23.05           H
ATOM   1480 HG12 VAL A 102      81.505  21.654  46.243  1.00 23.05           H
ATOM   1481 HG13 VAL A 102      83.050  20.802  46.466  1.00 23.05           H
ATOM   1482 HG21 VAL A 102      84.388  23.177  48.010  1.00 23.39           H
ATOM   1483 HG22 VAL A 102      85.223  22.227  46.758  1.00 23.39           H
ATOM   1484 HG23 VAL A 102      85.102  23.994  46.629  1.00 23.39           H
ATOM   1485  N   PHE A 103      81.358  23.259  43.657  1.00 21.35           N
ATOM   1486  CA  PHE A 103      80.144  22.896  42.942  1.00 20.25           C
ATOM   1487  C   PHE A 103      80.471  22.297  41.590  1.00 20.23           C
ATOM   1488  O   PHE A 103      79.877  21.294  41.221  1.00 19.97           O
ATOM   1489  CB  PHE A 103      79.201  24.108  42.764  1.00 21.86           C
ATOM   1490  CG  PHE A 103      78.722  24.760  44.045  1.00 19.90           C
ATOM   1491  CD1 PHE A 103      78.590  23.997  45.215  1.00 22.49           C
ATOM   1492  CD2 PHE A 103      78.356  26.123  44.051  1.00 19.41           C
ATOM   1493  CE1 PHE A 103      78.092  24.576  46.377  1.00 20.70           C
ATOM   1494  CE2 PHE A 103      77.883  26.711  45.236  1.00 26.01           C
ATOM   1495  CZ  PHE A 103      77.741  25.931  46.386  1.00 22.23           C
ATOM   1496  H   PHE A 103      81.464  24.216  43.967  1.00 25.61           H
ATOM   1497  HA  PHE A 103      79.633  22.124  43.514  1.00 24.29           H
ATOM   1498  HB2 PHE A 103      79.668  24.852  42.123  1.00 26.22           H
ATOM   1499  HB3 PHE A 103      78.311  23.777  42.240  1.00 26.22           H
ATOM   1500  HD1 PHE A 103      78.837  22.950  45.237  1.00 26.98           H
ATOM   1501  HD2 PHE A 103      78.431  26.721  43.155  1.00 23.28           H
ATOM   1502  HE1 PHE A 103      77.983  23.969  47.261  1.00 24.82           H
ATOM   1503  HE2 PHE A 103      77.609  27.757  45.256  1.00 31.19           H
ATOM   1504  HZ  PHE A 103      77.367  26.370  47.291  1.00 26.66           H
ATOM   1505  N   ARG A 104      81.435  22.893  40.882  1.00 22.86           N
ATOM   1506  CA  ARG A 104      81.887  22.388  39.617  1.00 25.20           C
ATOM   1507  C   ARG A 104      82.413  20.961  39.787  1.00 30.02           C
ATOM   1508  O   ARG A 104      82.066  20.095  38.992  1.00 26.60           O
ATOM   1509  CB  ARG A 104      82.868  23.388  38.982  1.00 28.92           C
ATOM   1510  CG  ARG A 104      83.694  22.814  37.810  1.00 35.09           C
ATOM   1511  CD  ARG A 104      82.854  22.708  36.533  1.00 33.37           C
ATOM   1512  NE  ARG A 104      83.532  21.946  35.459  1.00 37.84           N
ATOM   1513  CZ  ARG A 104      84.745  22.151  34.906  1.00 45.04           C
ATOM   1514  NH1 ARG A 104      85.349  23.353  34.841  1.00 32.34           N
ATOM   1515  NH2 ARG A 104      85.369  21.098  34.378  1.00 42.61           N1+
ATOM   1516  H   ARG A 104      81.907  23.697  41.273  1.00 27.42           H
ATOM   1517  HA  ARG A 104      81.020  22.314  38.958  1.00 30.22           H
ATOM   1518  HB2 ARG A 104      82.297  24.253  38.644  1.00 34.69           H
ATOM   1519  HB3 ARG A 104      83.578  23.737  39.732  1.00 34.69           H
ATOM   1520  HG2 ARG A 104      84.519  23.499  37.624  1.00 42.09           H
ATOM   1521  HG3 ARG A 104      84.135  21.849  38.062  1.00 42.09           H
ATOM   1522  HD2 ARG A 104      82.011  22.091  36.841  1.00 40.03           H
ATOM   1523  HD3 ARG A 104      82.411  23.644  36.195  1.00 40.03           H
ATOM   1524  HE  ARG A 104      83.238  20.980  35.420  1.00 45.39           H
ATOM   1525 HH11 ARG A 104      84.862  24.167  35.185  1.00 38.80           H
ATOM   1526 HH12 ARG A 104      86.253  23.450  34.402  1.00 38.80           H
ATOM   1527 HH21 ARG A 104      84.929  20.188  34.397  1.00 51.12           H
ATOM   1528 HH22 ARG A 104      86.274  21.211  33.947  1.00 51.12           H
ATOM   1529  N   LEU A 105      83.203  20.692  40.830  1.00 22.84           N
ATOM   1530  CA  LEU A 105      83.752  19.374  41.076  1.00 21.46           C
ATOM   1531  C   LEU A 105      82.703  18.363  41.515  1.00 24.36           C
ATOM   1532  O   LEU A 105      82.968  17.173  41.380  1.00 31.16           O
ATOM   1533  CB  LEU A 105      84.926  19.473  42.035  1.00 30.81           C
ATOM   1534  CG  LEU A 105      86.161  20.158  41.422  1.00 28.57           C
ATOM   1535  CD1 LEU A 105      87.280  20.106  42.452  1.00 32.03           C
ATOM   1536  CD2 LEU A 105      86.685  19.475  40.157  1.00 28.62           C
ATOM   1537  H   LEU A 105      83.420  21.429  41.482  1.00 27.39           H
ATOM   1538  HA  LEU A 105      84.121  18.992  40.128  1.00 25.74           H
ATOM   1539  HB2 LEU A 105      84.614  20.028  42.922  1.00 36.96           H
ATOM   1540  HB3 LEU A 105      85.202  18.466  42.347  1.00 36.96           H
ATOM   1541  HG  LEU A 105      85.938  21.200  41.193  1.00 34.27           H
ATOM   1542 HD11 LEU A 105      88.131  20.694  42.106  1.00 38.43           H
ATOM   1543 HD12 LEU A 105      86.917  20.514  43.392  1.00 38.43           H
ATOM   1544 HD13 LEU A 105      87.587  19.075  42.608  1.00 38.43           H
ATOM   1545 HD21 LEU A 105      87.647  19.914  39.903  1.00 34.33           H
ATOM   1546 HD22 LEU A 105      86.815  18.406  40.326  1.00 34.33           H
ATOM   1547 HD23 LEU A 105      86.012  19.644  39.319  1.00 34.33           H
ATOM   1548  N   LEU A 106      81.524  18.817  41.969  1.00 16.60           N
ATOM   1549  CA  LEU A 106      80.391  17.972  42.329  1.00 21.25           C
ATOM   1550  C   LEU A 106      79.578  17.598  41.105  1.00 21.28           C
ATOM   1551  O   LEU A 106      78.776  16.703  41.229  1.00 23.56           O
ATOM   1552  CB  LEU A 106      79.417  18.638  43.340  1.00 21.91           C
ATOM   1553  CG  LEU A 106      79.943  18.980  44.745  1.00 26.72           C
ATOM   1554  CD1 LEU A 106      78.840  19.747  45.459  1.00 23.70           C
ATOM   1555  CD2 LEU A 106      80.368  17.775  45.597  1.00 19.03           C
ATOM   1556  H   LEU A 106      81.396  19.816  42.048  1.00 19.91           H
ATOM   1557  HA  LEU A 106      80.767  17.051  42.778  1.00 25.48           H
ATOM   1558  HB2 LEU A 106      79.047  19.550  42.879  1.00 26.27           H
ATOM   1559  HB3 LEU A 106      78.552  17.989  43.481  1.00 26.27           H
ATOM   1560  HG  LEU A 106      80.807  19.628  44.672  1.00 32.05           H
ATOM   1561 HD11 LEU A 106      79.205  20.094  46.427  1.00 28.42           H
ATOM   1562 HD12 LEU A 106      78.532  20.610  44.872  1.00 28.42           H
ATOM   1563 HD13 LEU A 106      77.978  19.093  45.606  1.00 28.42           H
ATOM   1564 HD21 LEU A 106      80.704  18.122  46.569  1.00 22.82           H
ATOM   1565 HD22 LEU A 106      79.529  17.091  45.739  1.00 22.82           H
ATOM   1566 HD23 LEU A 106      81.198  17.268  45.107  1.00 22.82           H
ATOM   1567  N   GLY A 107      79.697  18.299  39.972  1.00 24.57           N
ATOM   1568  CA  GLY A 107      78.905  18.039  38.761  1.00 25.78           C
ATOM   1569  C   GLY A 107      77.753  18.994  38.559  1.00 21.88           C
ATOM   1570  O   GLY A 107      76.933  18.759  37.682  1.00 28.24           O
ATOM   1571  H   GLY A 107      80.361  19.060  39.941  1.00 29.46           H
ATOM   1572  HA2 GLY A 107      79.555  18.115  37.890  1.00 30.92           H
ATOM   1573  HA3 GLY A 107      78.487  17.032  38.801  1.00 30.92           H
ATOM   1574  N   VAL A 108      77.702  20.091  39.330  1.00 24.24           N
ATOM   1575  CA  VAL A 108      76.799  21.200  39.093  1.00 28.60           C
ATOM   1576  C   VAL A 108      77.137  21.809  37.729  1.00 22.00           C
ATOM   1577  O   VAL A 108      78.302  21.947  37.400  1.00 25.76           O
ATOM   1578  CB  VAL A 108      76.912  22.231  40.233  1.00 19.07           C
ATOM   1579  CG1 VAL A 108      76.161  23.535  39.935  1.00 20.37           C
ATOM   1580  CG2 VAL A 108      76.413  21.604  41.565  1.00 21.31           C
ATOM   1581  H   VAL A 108      78.415  20.227  40.034  1.00 29.07           H
ATOM   1582  HA  VAL A 108      75.775  20.826  39.083  1.00 34.30           H
ATOM   1583  HB  VAL A 108      77.959  22.501  40.324  1.00 22.87           H
ATOM   1584 HG11 VAL A 108      76.278  24.229  40.764  1.00 24.43           H
ATOM   1585 HG12 VAL A 108      76.565  24.026  39.053  1.00 24.43           H
ATOM   1586 HG13 VAL A 108      75.105  23.328  39.789  1.00 24.43           H
ATOM   1587 HG21 VAL A 108      76.502  22.314  42.386  1.00 25.56           H
ATOM   1588 HG22 VAL A 108      75.369  21.300  41.471  1.00 25.56           H
ATOM   1589 HG23 VAL A 108      77.021  20.737  41.821  1.00 25.56           H
ATOM   1590  N   GLU A 109      76.109  22.216  36.988  1.00 23.54           N
ATOM   1591  CA  GLU A 109      76.198  22.841  35.672  1.00 30.34           C
ATOM   1592  C   GLU A 109      75.634  24.251  35.682  1.00 24.40           C
ATOM   1593  O   GLU A 109      75.981  25.025  34.796  1.00 29.80           O
ATOM   1594  CB  GLU A 109      75.387  22.027  34.655  1.00 34.20           C
ATOM   1595  CG  GLU A 109      75.813  20.555  34.594  1.00 34.02           C
ATOM   1596  CD  GLU A 109      74.881  19.752  33.678  1.00 41.51           C
ATOM   1597  OE1 GLU A 109      74.579  20.262  32.580  1.00 51.65           O
ATOM   1598  OE2 GLU A 109      74.466  18.660  34.115  1.00 48.85           O1-
ATOM   1599  H   GLU A 109      75.180  22.049  37.344  1.00 28.24           H
ATOM   1600  HA  GLU A 109      77.240  22.881  35.350  1.00 36.39           H
ATOM   1601  HB2 GLU A 109      74.329  22.077  34.915  1.00 41.02           H
ATOM   1602  HB3 GLU A 109      75.516  22.475  33.669  1.00 41.02           H
ATOM   1603  HG2 GLU A 109      76.819  20.533  34.171  1.00 40.80           H
ATOM   1604  HG3 GLU A 109      75.832  20.094  35.581  1.00 40.80           H
ATOM   1605  N   THR A 110      74.722  24.563  36.613  1.00 20.64           N
ATOM   1606  CA  THR A 110      74.053  25.849  36.697  1.00 25.52           C
ATOM   1607  C   THR A 110      74.239  26.415  38.096  1.00 27.00           C
ATOM   1608  O   THR A 110      74.017  25.729  39.088  1.00 23.16           O
ATOM   1609  CB  THR A 110      72.563  25.716  36.321  1.00 25.98           C
ATOM   1610  OG1 THR A 110      72.418  25.240  35.011  1.00 31.00           O
ATOM   1611  CG2 THR A 110      71.803  27.053  36.316  1.00 23.73           C
ATOM   1612  H   THR A 110      74.473  23.871  37.304  1.00 24.76           H
ATOM   1613  HA  THR A 110      74.508  26.517  35.970  1.00 30.61           H
ATOM   1614  HB  THR A 110      72.093  25.017  37.011  1.00 31.16           H
ATOM   1615  HG1 THR A 110      72.611  24.298  35.018  1.00 37.18           H
ATOM   1616 HG21 THR A 110      70.783  26.888  35.973  1.00 28.46           H
ATOM   1617 HG22 THR A 110      71.779  27.484  37.319  1.00 28.46           H
ATOM   1618 HG23 THR A 110      72.285  27.755  35.634  1.00 28.46           H
ATOM   1619  N   LEU A 111      74.597  27.689  38.158  1.00 24.92           N
ATOM   1620  CA  LEU A 111      74.594  28.482  39.362  1.00 22.40           C
ATOM   1621  C   LEU A 111      73.475  29.512  39.303  1.00 22.33           C
ATOM   1622  O   LEU A 111      73.449  30.351  38.414  1.00 22.33           O
ATOM   1623  CB  LEU A 111      75.988  29.115  39.520  1.00 22.94           C
ATOM   1624  CG  LEU A 111      76.094  30.047  40.740  1.00 27.97           C
ATOM   1625  CD1 LEU A 111      75.987  29.278  42.062  1.00 23.41           C
ATOM   1626  CD2 LEU A 111      77.433  30.820  40.695  1.00 21.68           C
ATOM   1627  H   LEU A 111      74.754  28.183  37.293  1.00 29.89           H
ATOM   1628  HA  LEU A 111      74.427  27.836  40.219  1.00 26.86           H
ATOM   1629  HB2 LEU A 111      76.750  28.338  39.581  1.00 27.51           H
ATOM   1630  HB3 LEU A 111      76.189  29.701  38.625  1.00 27.51           H
ATOM   1631  HG  LEU A 111      75.278  30.765  40.714  1.00 33.55           H
ATOM   1632 HD11 LEU A 111      76.182  29.985  42.859  1.00 28.08           H
ATOM   1633 HD12 LEU A 111      74.992  28.864  42.199  1.00 28.08           H
ATOM   1634 HD13 LEU A 111      76.730  28.481  42.107  1.00 28.08           H
ATOM   1635 HD21 LEU A 111      77.476  31.541  41.511  1.00 26.00           H
ATOM   1636 HD22 LEU A 111      78.260  30.120  40.803  1.00 26.00           H
ATOM   1637 HD23 LEU A 111      77.522  31.363  39.755  1.00 26.00           H
ATOM   1638  N   VAL A 112      72.628  29.536  40.329  1.00 23.59           N
ATOM   1639  CA  VAL A 112      71.721  30.628  40.612  1.00 19.29           C
ATOM   1640  C   VAL A 112      72.294  31.477  41.735  1.00 20.34           C
ATOM   1641  O   VAL A 112      72.705  30.937  42.755  1.00 23.89           O
ATOM   1642  CB  VAL A 112      70.319  30.117  40.962  1.00 29.72           C
ATOM   1643  CG1 VAL A 112      69.364  31.321  41.050  1.00 24.90           C
ATOM   1644  CG2 VAL A 112      69.840  29.091  39.918  1.00 28.99           C
ATOM   1645  H   VAL A 112      72.713  28.833  41.045  1.00 28.29           H
ATOM   1646  HA  VAL A 112      71.617  31.235  39.721  1.00 23.13           H
ATOM   1647  HB  VAL A 112      70.371  29.641  41.934  1.00 35.65           H
ATOM   1648 HG11 VAL A 112      68.366  30.988  41.331  1.00 29.87           H
ATOM   1649 HG12 VAL A 112      69.701  32.028  41.807  1.00 29.87           H
ATOM   1650 HG13 VAL A 112      69.323  31.830  40.086  1.00 29.87           H
ATOM   1651 HG21 VAL A 112      68.799  28.825  40.102  1.00 34.77           H
ATOM   1652 HG22 VAL A 112      69.943  29.528  38.931  1.00 34.77           H
ATOM   1653 HG23 VAL A 112      70.442  28.185  39.964  1.00 34.77           H
ATOM   1654  N   VAL A 113      72.367  32.795  41.537  1.00 21.89           N
ATOM   1655  CA  VAL A 113      72.870  33.748  42.518  1.00 27.04           C
ATOM   1656  C   VAL A 113      71.725  34.672  42.827  1.00 24.43           C
ATOM   1657  O   VAL A 113      70.996  35.086  41.942  1.00 24.46           O
ATOM   1658  CB  VAL A 113      74.124  34.540  42.069  1.00 23.21           C
ATOM   1659  CG1 VAL A 113      75.300  33.594  41.799  1.00 26.24           C
ATOM   1660  CG2 VAL A 113      73.885  35.421  40.822  1.00 20.90           C
ATOM   1661  H   VAL A 113      72.003  33.175  40.676  1.00 26.26           H
ATOM   1662  HA  VAL A 113      73.133  33.226  43.441  1.00 32.44           H
ATOM   1663  HB  VAL A 113      74.408  35.190  42.898  1.00 27.84           H
ATOM   1664 HG11 VAL A 113      76.204  34.176  41.622  1.00 31.48           H
ATOM   1665 HG12 VAL A 113      75.463  32.954  42.668  1.00 31.48           H
ATOM   1666 HG13 VAL A 113      75.096  32.981  40.923  1.00 31.48           H
ATOM   1667 HG21 VAL A 113      74.823  35.848  40.478  1.00 25.06           H
ATOM   1668 HG22 VAL A 113      73.491  34.830  40.002  1.00 25.06           H
ATOM   1669 HG23 VAL A 113      73.200  36.234  41.056  1.00 25.06           H
ATOM   1670  N   THR A 114      71.592  34.997  44.097  1.00 18.31           N
ATOM   1671  CA  THR A 114      70.597  35.898  44.591  1.00 21.79           C
ATOM   1672  C   THR A 114      71.286  36.796  45.577  1.00 25.02           C
ATOM   1673  O   THR A 114      72.318  36.456  46.158  1.00 21.50           O
ATOM   1674  CB  THR A 114      69.405  35.181  45.230  1.00 24.84           C
ATOM   1675  OG1 THR A 114      69.788  34.614  46.450  1.00 21.84           O
ATOM   1676  CG2 THR A 114      68.799  34.099  44.329  1.00 27.56           C
ATOM   1677  H   THR A 114      72.269  34.651  44.762  1.00 21.96           H
ATOM   1678  HA  THR A 114      70.215  36.487  43.773  1.00 26.13           H
ATOM   1679  HB  THR A 114      68.636  35.929  45.422  1.00 29.79           H
ATOM   1680  HG1 THR A 114      70.525  34.017  46.286  1.00 26.19           H
ATOM   1681 HG21 THR A 114      67.902  33.698  44.800  1.00 33.06           H
ATOM   1682 HG22 THR A 114      68.537  34.521  43.357  1.00 33.06           H
ATOM   1683 HG23 THR A 114      69.493  33.270  44.190  1.00 33.06           H
ATOM   1684  N   ASN A 115      70.720  37.980  45.743  1.00 24.27           N
ATOM   1685  CA  ASN A 115      71.278  38.947  46.643  1.00 21.09           C
ATOM   1686  C   ASN A 115      70.209  39.976  46.980  1.00 23.99           C
ATOM   1687  O   ASN A 115      69.203  40.165  46.339  1.00 23.03           O
ATOM   1688  CB  ASN A 115      72.512  39.726  46.090  1.00 17.75           C
ATOM   1689  CG  ASN A 115      72.181  40.509  44.835  1.00 23.88           C
ATOM   1690  OD1 ASN A 115      71.377  41.428  44.780  1.00 22.79           O
ATOM   1691  ND2 ASN A 115      72.982  40.212  43.749  1.00 17.72           N
ATOM   1692  H   ASN A 115      69.909  38.213  45.192  1.00 29.11           H
ATOM   1693  HA  ASN A 115      71.603  38.438  47.601  1.00 25.30           H
ATOM   1694  HB2 ASN A 115      72.851  40.448  46.863  1.00 21.29           H
ATOM   1695  HB3 ASN A 115      73.346  39.022  45.962  1.00 21.29           H
ATOM   1696 HD21 ASN A 115      72.805  40.656  42.852  1.00 21.25           H
ATOM   1697 HD22 ASN A 115      73.536  39.372  43.698  1.00 21.25           H
ATOM   1698  N   ALA A 116      70.517  40.719  48.119  1.00 21.26           N
ATOM   1699  CA  ALA A 116      69.691  41.894  48.395  1.00 19.98           C
ATOM   1700  C   ALA A 116      70.536  43.075  47.876  1.00 24.05           C
ATOM   1701  O   ALA A 116      71.769  43.115  48.028  1.00 23.49           O
ATOM   1702  CB  ALA A 116      69.405  42.097  49.877  1.00 17.63           C
ATOM   1703  H   ALA A 116      71.196  40.428  48.832  1.00 25.50           H
ATOM   1704  HA  ALA A 116      68.724  41.799  47.813  1.00 23.96           H
ATOM   1705  HB1 ALA A 116      68.672  42.891  50.038  1.00 21.14           H
ATOM   1706  HB2 ALA A 116      68.986  41.179  50.328  1.00 21.14           H
ATOM   1707  HB3 ALA A 116      70.307  42.328  50.452  1.00 21.14           H
ATOM   1708  N   ALA A 117      69.824  44.135  47.376  1.00 20.93           N
ATOM   1709  CA  ALA A 117      70.498  45.288  46.711  1.00 25.18           C
ATOM   1710  C   ALA A 117      69.647  46.549  46.933  1.00 26.67           C
ATOM   1711  O   ALA A 117      68.463  46.492  47.205  1.00 26.27           O
ATOM   1712  CB  ALA A 117      70.615  45.072  45.213  1.00 15.43           C
ATOM   1713  H   ALA A 117      68.817  44.059  47.178  1.00 25.10           H
ATOM   1714  HA  ALA A 117      71.534  45.416  47.132  1.00 30.20           H
ATOM   1715  HB1 ALA A 117      71.426  45.693  44.793  1.00 18.50           H
ATOM   1716  HB2 ALA A 117      70.854  44.023  44.971  1.00 18.50           H
ATOM   1717  HB3 ALA A 117      69.684  45.289  44.673  1.00 18.50           H
ATOM   1718  N   GLY A 118      70.366  47.684  46.799  1.00 22.96           N
ATOM   1719  CA  GLY A 118      69.878  49.059  46.742  1.00 20.81           C
ATOM   1720  C   GLY A 118      69.474  49.443  45.326  1.00 22.78           C
ATOM   1721  O   GLY A 118      70.257  49.317  44.389  1.00 26.10           O
ATOM   1722  H   GLY A 118      71.363  47.578  46.682  1.00 27.53           H
ATOM   1723  HA2 GLY A 118      69.019  49.167  47.406  1.00 24.96           H
ATOM   1724  HA3 GLY A 118      70.660  49.735  47.079  1.00 24.96           H
ATOM   1725  N   GLY A 119      68.246  49.942  45.159  1.00 24.12           N
ATOM   1726  CA  GLY A 119      67.720  50.317  43.866  1.00 26.20           C
ATOM   1727  C   GLY A 119      68.265  51.696  43.488  1.00 25.87           C
ATOM   1728  O   GLY A 119      67.959  52.668  44.170  1.00 25.65           O
ATOM   1729  H   GLY A 119      67.658  50.092  45.966  1.00 28.93           H
ATOM   1730  HA2 GLY A 119      68.013  49.583  43.116  1.00 31.43           H
ATOM   1731  HA3 GLY A 119      66.633  50.355  43.913  1.00 31.43           H
ATOM   1732  N   LEU A 120      69.061  51.771  42.420  1.00 20.97           N
ATOM   1733  CA  LEU A 120      69.593  53.013  41.845  1.00 27.23           C
ATOM   1734  C   LEU A 120      68.670  53.569  40.754  1.00 27.38           C
ATOM   1735  O   LEU A 120      68.578  54.788  40.590  1.00 28.60           O
ATOM   1736  CB  LEU A 120      70.980  52.795  41.233  1.00 23.89           C
ATOM   1737  CG  LEU A 120      72.078  52.385  42.233  1.00 23.43           C
ATOM   1738  CD1 LEU A 120      73.351  52.109  41.433  1.00 21.81           C
ATOM   1739  CD2 LEU A 120      72.357  53.493  43.267  1.00 20.61           C
ATOM   1740  H   LEU A 120      69.268  50.918  41.920  1.00 25.14           H
ATOM   1741  HA  LEU A 120      69.668  53.761  42.634  1.00 32.66           H
ATOM   1742  HB2 LEU A 120      70.903  52.035  40.459  1.00 28.65           H
ATOM   1743  HB3 LEU A 120      71.288  53.721  40.747  1.00 28.65           H
ATOM   1744  HG  LEU A 120      71.788  51.468  42.745  1.00 28.10           H
ATOM   1745 HD11 LEU A 120      74.169  51.849  42.102  1.00 26.16           H
ATOM   1746 HD12 LEU A 120      73.174  51.285  40.742  1.00 26.16           H
ATOM   1747 HD13 LEU A 120      73.634  53.001  40.875  1.00 26.16           H
ATOM   1748 HD21 LEU A 120      73.141  53.173  43.955  1.00 24.72           H
ATOM   1749 HD22 LEU A 120      72.673  54.409  42.764  1.00 24.72           H
ATOM   1750 HD23 LEU A 120      71.466  53.697  43.855  1.00 24.72           H
ATOM   1751  N   ASN A 121      68.043  52.673  39.979  1.00 23.13           N
ATOM   1752  CA  ASN A 121      67.069  53.015  38.975  1.00 25.11           C
ATOM   1753  C   ASN A 121      65.818  53.603  39.675  1.00 32.98           C
ATOM   1754  O   ASN A 121      65.195  52.890  40.467  1.00 29.11           O
ATOM   1755  CB  ASN A 121      66.763  51.742  38.192  1.00 33.09           C
ATOM   1756  CG  ASN A 121      65.824  51.973  36.999  1.00 30.83           C
ATOM   1757  OD1 ASN A 121      64.885  52.758  37.060  1.00 36.55           O
ATOM   1758  ND2 ASN A 121      66.018  51.221  35.930  1.00 29.11           N
ATOM   1759  H   ASN A 121      68.207  51.691  40.145  1.00 27.74           H
ATOM   1760  HA  ASN A 121      67.523  53.725  38.289  1.00 30.11           H
ATOM   1761  HB2 ASN A 121      67.690  51.281  37.855  1.00 39.69           H
ATOM   1762  HB3 ASN A 121      66.256  51.062  38.878  1.00 39.69           H
ATOM   1763 HD21 ASN A 121      65.397  51.300  35.137  1.00 34.92           H
ATOM   1764 HD22 ASN A 121      66.796  50.575  35.894  1.00 34.92           H
ATOM   1765  N   PRO A 122      65.407  54.862  39.377  1.00 35.41           N
ATOM   1766  CA  PRO A 122      64.257  55.504  40.024  1.00 36.28           C
ATOM   1767  C   PRO A 122      62.906  54.801  39.804  1.00 35.21           C
ATOM   1768  O   PRO A 122      62.049  54.907  40.675  1.00 38.55           O
ATOM   1769  CB  PRO A 122      64.178  56.899  39.417  1.00 38.31           C
ATOM   1770  CG  PRO A 122      65.576  57.159  38.891  1.00 33.38           C
ATOM   1771  CD  PRO A 122      65.997  55.775  38.419  1.00 28.65           C
ATOM   1772  HA  PRO A 122      64.482  55.638  41.083  1.00 43.52           H
ATOM   1773  HB2 PRO A 122      63.514  56.845  38.552  1.00 45.96           H
ATOM   1774  HB3 PRO A 122      63.831  57.663  40.113  1.00 45.96           H
ATOM   1775  HG2 PRO A 122      65.560  57.846  38.044  1.00 40.04           H
ATOM   1776  HG3 PRO A 122      66.210  57.537  39.694  1.00 40.04           H
ATOM   1777  HD2 PRO A 122      65.603  55.581  37.422  1.00 34.37           H
ATOM   1778  HD3 PRO A 122      67.084  55.746  38.446  1.00 34.37           H
ATOM   1779  N   ASN A 123      62.754  54.038  38.703  1.00 37.63           N
ATOM   1780  CA  ASN A 123      61.573  53.216  38.393  1.00 34.36           C
ATOM   1781  C   ASN A 123      61.420  51.948  39.227  1.00 32.96           C
ATOM   1782  O   ASN A 123      60.380  51.298  39.106  1.00 35.71           O
ATOM   1783  CB  ASN A 123      61.566  52.839  36.905  1.00 40.48           C
ATOM   1784  CG  ASN A 123      61.570  54.074  36.016  1.00 41.04           C
ATOM   1785  OD1 ASN A 123      60.905  55.061  36.318  1.00 42.32           O
ATOM   1786  ND2 ASN A 123      62.260  53.999  34.882  1.00 45.99           N
ATOM   1787  H   ASN A 123      63.524  53.986  38.049  1.00 45.14           H
ATOM   1788  HA  ASN A 123      60.689  53.826  38.583  1.00 41.22           H
ATOM   1789  HB2 ASN A 123      62.392  52.173  36.660  1.00 48.56           H
ATOM   1790  HB3 ASN A 123      60.626  52.319  36.718  1.00 48.56           H
ATOM   1791 HD21 ASN A 123      62.268  54.789  34.256  1.00 55.18           H
ATOM   1792 HD22 ASN A 123      62.783  53.160  34.670  1.00 55.18           H
ATOM   1793  N   PHE A 124      62.443  51.558  40.004  1.00 33.24           N
ATOM   1794  CA  PHE A 124      62.373  50.421  40.924  1.00 39.45           C
ATOM   1795  C   PHE A 124      61.600  50.830  42.174  1.00 28.55           C
ATOM   1796  O   PHE A 124      61.563  51.989  42.573  1.00 34.72           O
ATOM   1797  CB  PHE A 124      63.781  49.894  41.314  1.00 29.65           C
ATOM   1798  CG  PHE A 124      64.596  49.167  40.257  1.00 26.70           C
ATOM   1799  CD1 PHE A 124      64.141  48.967  38.933  1.00 26.85           C
ATOM   1800  CD2 PHE A 124      65.833  48.637  40.636  1.00 23.19           C
ATOM   1801  CE1 PHE A 124      64.944  48.305  37.992  1.00 27.08           C
ATOM   1802  CE2 PHE A 124      66.609  47.932  39.712  1.00 26.61           C
ATOM   1803  CZ  PHE A 124      66.177  47.775  38.392  1.00 23.09           C
ATOM   1804  H   PHE A 124      63.268  52.140  40.057  1.00 39.87           H
ATOM   1805  HA  PHE A 124      61.838  49.603  40.440  1.00 47.33           H
ATOM   1806  HB2 PHE A 124      64.381  50.715  41.706  1.00 35.56           H
ATOM   1807  HB3 PHE A 124      63.657  49.192  42.139  1.00 35.56           H
ATOM   1808  HD1 PHE A 124      63.186  49.350  38.612  1.00 32.20           H
ATOM   1809  HD2 PHE A 124      66.185  48.761  41.648  1.00 27.81           H
ATOM   1810  HE1 PHE A 124      64.611  48.188  36.974  1.00 32.48           H
ATOM   1811  HE2 PHE A 124      67.559  47.523  40.017  1.00 31.91           H
ATOM   1812  HZ  PHE A 124      66.783  47.232  37.684  1.00 27.70           H
ATOM   1813  N   GLU A 125      60.970  49.841  42.767  1.00 26.67           N
ATOM   1814  CA  GLU A 125      60.246  49.941  44.011  1.00 31.86           C
ATOM   1815  C   GLU A 125      60.775  48.871  44.950  1.00 29.72           C
ATOM   1816  O   GLU A 125      61.260  47.828  44.515  1.00 33.88           O
ATOM   1817  CB  GLU A 125      58.736  49.778  43.722  1.00 36.32           C
ATOM   1818  CG  GLU A 125      58.178  50.971  42.914  1.00 32.81           C
ATOM   1819  CD  GLU A 125      58.294  52.284  43.706  1.00 47.21           C
ATOM   1820  OE1 GLU A 125      58.045  52.235  44.940  1.00 45.04           O
ATOM   1821  OE2 GLU A 125      58.671  53.307  43.080  1.00 49.68           O1-
ATOM   1822  H   GLU A 125      61.046  48.919  42.365  1.00 31.99           H
ATOM   1823  HA  GLU A 125      60.421  50.909  44.479  1.00 38.22           H
ATOM   1824  HB2 GLU A 125      58.576  48.862  43.151  1.00 43.57           H
ATOM   1825  HB3 GLU A 125      58.193  49.676  44.662  1.00 43.57           H
ATOM   1826  HG2 GLU A 125      58.652  51.056  41.936  1.00 39.36           H
ATOM   1827  HG3 GLU A 125      57.119  50.790  42.742  1.00 39.36           H
ATOM   1828  N   VAL A 126      60.677  49.145  46.243  1.00 32.80           N
ATOM   1829  CA  VAL A 126      60.892  48.174  47.304  1.00 28.44           C
ATOM   1830  C   VAL A 126      60.111  46.895  47.007  1.00 38.14           C
ATOM   1831  O   VAL A 126      58.961  46.929  46.561  1.00 34.59           O
ATOM   1832  CB  VAL A 126      60.435  48.734  48.667  1.00 35.37           C
ATOM   1833  CG1 VAL A 126      60.707  47.743  49.832  1.00 36.29           C
ATOM   1834  CG2 VAL A 126      61.178  50.034  48.948  1.00 36.65           C
ATOM   1835  H   VAL A 126      60.317  50.049  46.510  1.00 39.35           H
ATOM   1836  HA  VAL A 126      61.958  47.956  47.364  1.00 34.12           H
ATOM   1837  HB  VAL A 126      59.364  48.937  48.615  1.00 42.42           H
ATOM   1838 HG11 VAL A 126      60.463  48.211  50.785  1.00 43.54           H
ATOM   1839 HG12 VAL A 126      60.091  46.852  49.722  1.00 43.54           H
ATOM   1840 HG13 VAL A 126      61.756  47.447  49.841  1.00 43.54           H
ATOM   1841 HG21 VAL A 126      60.956  50.377  49.959  1.00 43.96           H
ATOM   1842 HG22 VAL A 126      62.246  49.871  48.843  1.00 43.96           H
ATOM   1843 HG23 VAL A 126      60.874  50.811  48.246  1.00 43.96           H
ATOM   1844  N   GLY A 127      60.761  45.764  47.289  1.00 35.92           N
ATOM   1845  CA  GLY A 127      60.275  44.427  47.025  1.00 29.83           C
ATOM   1846  C   GLY A 127      60.380  44.024  45.565  1.00 28.59           C
ATOM   1847  O   GLY A 127      60.078  42.871  45.291  1.00 27.79           O
ATOM   1848  H   GLY A 127      61.691  45.836  47.677  1.00 43.09           H
ATOM   1849  HA2 GLY A 127      60.886  43.733  47.596  1.00 35.78           H
ATOM   1850  HA3 GLY A 127      59.236  44.350  47.340  1.00 35.78           H
ATOM   1851  N   ASP A 128      60.843  44.891  44.642  1.00 29.88           N
ATOM   1852  CA  ASP A 128      61.109  44.452  43.278  1.00 22.86           C
ATOM   1853  C   ASP A 128      62.096  43.313  43.221  1.00 26.63           C
ATOM   1854  O   ASP A 128      62.988  43.213  44.060  1.00 32.11           O
ATOM   1855  CB  ASP A 128      61.573  45.573  42.333  1.00 30.63           C
ATOM   1856  CG  ASP A 128      60.464  46.415  41.702  1.00 31.40           C
ATOM   1857  OD1 ASP A 128      59.326  45.926  41.522  1.00 36.15           O
ATOM   1858  OD2 ASP A 128      60.804  47.535  41.286  1.00 35.76           O1-
ATOM   1859  H   ASP A 128      61.150  45.815  44.917  1.00 35.84           H
ATOM   1860  HA  ASP A 128      60.167  44.066  42.897  1.00 27.41           H
ATOM   1861  HB2 ASP A 128      62.311  46.217  42.810  1.00 36.74           H
ATOM   1862  HB3 ASP A 128      62.108  45.119  41.498  1.00 36.74           H
ATOM   1863  N   ILE A 129      61.935  42.499  42.191  1.00 26.12           N
ATOM   1864  CA  ILE A 129      62.902  41.497  41.793  1.00 29.91           C
ATOM   1865  C   ILE A 129      63.448  41.976  40.451  1.00 26.72           C
ATOM   1866  O   ILE A 129      62.670  42.122  39.515  1.00 30.36           O
ATOM   1867  CB  ILE A 129      62.274  40.096  41.745  1.00 28.46           C
ATOM   1868  CG1 ILE A 129      61.924  39.602  43.167  1.00 31.96           C
ATOM   1869  CG2 ILE A 129      63.231  39.110  41.064  1.00 26.31           C
ATOM   1870  CD1 ILE A 129      60.902  38.471  43.154  1.00 37.19           C
ATOM   1871  H   ILE A 129      61.202  42.711  41.529  1.00 31.33           H
ATOM   1872  HA  ILE A 129      63.713  41.465  42.518  1.00 35.88           H
ATOM   1873  HB  ILE A 129      61.357  40.150  41.154  1.00 34.14           H
ATOM   1874 HG12 ILE A 129      62.826  39.278  43.690  1.00 38.33           H
ATOM   1875 HG13 ILE A 129      61.480  40.417  43.740  1.00 38.33           H
ATOM   1876 HG21 ILE A 129      62.765  38.130  40.985  1.00 31.55           H
ATOM   1877 HG22 ILE A 129      63.474  39.429  40.055  1.00 31.55           H
ATOM   1878 HG23 ILE A 129      64.148  39.039  41.647  1.00 31.55           H
ATOM   1879 HD11 ILE A 129      60.619  38.240  44.181  1.00 44.62           H
ATOM   1880 HD12 ILE A 129      60.009  38.791  42.629  1.00 44.62           H
ATOM   1881 HD13 ILE A 129      61.311  37.582  42.674  1.00 44.62           H
ATOM   1882  N   MET A 130      64.771  42.187  40.394  1.00 23.80           N
ATOM   1883  CA  MET A 130      65.555  42.478  39.223  1.00 23.46           C
ATOM   1884  C   MET A 130      66.362  41.250  38.808  1.00 31.81           C
ATOM   1885  O   MET A 130      67.367  40.878  39.439  1.00 25.96           O
ATOM   1886  CB  MET A 130      66.434  43.694  39.491  1.00 19.34           C
ATOM   1887  CG  MET A 130      67.234  44.124  38.256  1.00 30.71           C
ATOM   1888  SD  MET A 130      68.666  45.207  38.572  1.00 25.67           S
ATOM   1889  CE  MET A 130      69.857  43.953  39.113  1.00 23.33           C
ATOM   1890  H   MET A 130      65.296  42.091  41.250  1.00 28.54           H
ATOM   1891  HA  MET A 130      64.880  42.737  38.416  1.00 28.14           H
ATOM   1892  HB2 MET A 130      65.817  44.534  39.814  1.00 23.20           H
ATOM   1893  HB3 MET A 130      67.120  43.457  40.300  1.00 23.20           H
ATOM   1894  HG2 MET A 130      67.618  43.235  37.770  1.00 36.84           H
ATOM   1895  HG3 MET A 130      66.560  44.625  37.559  1.00 36.84           H
ATOM   1896  HE1 MET A 130      70.808  44.433  39.344  1.00 27.98           H
ATOM   1897  HE2 MET A 130      69.482  43.452  40.002  1.00 27.98           H
ATOM   1898  HE3 MET A 130      70.016  43.221  38.321  1.00 27.98           H
ATOM   1899  N   LEU A 131      65.957  40.688  37.669  1.00 19.43           N
ATOM   1900  CA  LEU A 131      66.768  39.797  36.874  1.00 22.86           C
ATOM   1901  C   LEU A 131      68.085  40.527  36.564  1.00 24.63           C
ATOM   1902  O   LEU A 131      68.077  41.649  36.075  1.00 24.66           O
ATOM   1903  CB  LEU A 131      65.951  39.461  35.619  1.00 30.43           C
ATOM   1904  CG  LEU A 131      66.671  38.535  34.615  1.00 29.86           C
ATOM   1905  CD1 LEU A 131      66.891  37.165  35.250  1.00 21.64           C
ATOM   1906  CD2 LEU A 131      65.795  38.444  33.350  1.00 31.61           C
ATOM   1907  H   LEU A 131      65.153  41.083  37.206  1.00 23.30           H
ATOM   1908  HA  LEU A 131      66.968  38.891  37.443  1.00 27.41           H
ATOM   1909  HB2 LEU A 131      65.013  38.994  35.927  1.00 36.50           H
ATOM   1910  HB3 LEU A 131      65.700  40.392  35.104  1.00 36.50           H
ATOM   1911  HG  LEU A 131      67.637  38.961  34.339  1.00 35.82           H
ATOM   1912 HD11 LEU A 131      67.339  36.475  34.545  1.00 25.95           H
ATOM   1913 HD12 LEU A 131      67.553  37.247  36.108  1.00 25.95           H
ATOM   1914 HD13 LEU A 131      65.935  36.758  35.570  1.00 25.95           H
ATOM   1915 HD21 LEU A 131      66.196  37.709  32.665  1.00 37.92           H
ATOM   1916 HD22 LEU A 131      64.776  38.160  33.617  1.00 37.92           H
ATOM   1917 HD23 LEU A 131      65.784  39.413  32.847  1.00 37.92           H
ATOM   1918  N   ILE A 132      69.214  39.899  36.851  1.00 23.56           N
ATOM   1919  CA  ILE A 132      70.526  40.499  36.617  1.00 25.46           C
ATOM   1920  C   ILE A 132      70.859  40.218  35.156  1.00 22.17           C
ATOM   1921  O   ILE A 132      71.031  39.065  34.750  1.00 20.99           O
ATOM   1922  CB  ILE A 132      71.613  39.950  37.576  1.00 22.85           C
ATOM   1923  CG1 ILE A 132      71.243  40.214  39.042  1.00 21.84           C
ATOM   1924  CG2 ILE A 132      72.960  40.579  37.199  1.00 17.97           C
ATOM   1925  CD1 ILE A 132      72.107  39.473  40.065  1.00 23.61           C
ATOM   1926  H   ILE A 132      69.172  38.975  37.260  1.00 28.25           H
ATOM   1927  HA  ILE A 132      70.461  41.576  36.779  1.00 30.53           H
ATOM   1928  HB  ILE A 132      71.686  38.870  37.429  1.00 27.40           H
ATOM   1929 HG12 ILE A 132      71.289  41.287  39.231  1.00 26.20           H
ATOM   1930 HG13 ILE A 132      70.221  39.888  39.225  1.00 26.20           H
ATOM   1931 HG21 ILE A 132      73.726  40.282  37.909  1.00 21.55           H
ATOM   1932 HG22 ILE A 132      73.277  40.252  36.210  1.00 21.55           H
ATOM   1933 HG23 ILE A 132      72.867  41.665  37.216  1.00 21.55           H
ATOM   1934 HD11 ILE A 132      71.700  39.640  41.063  1.00 28.32           H
ATOM   1935 HD12 ILE A 132      72.105  38.403  39.851  1.00 28.32           H
ATOM   1936 HD13 ILE A 132      73.127  39.846  40.042  1.00 28.32           H
ATOM   1937  N   ARG A 133      70.944  41.295  34.374  1.00 20.99           N
ATOM   1938  CA  ARG A 133      71.300  41.208  32.970  1.00 23.32           C
ATOM   1939  C   ARG A 133      72.826  41.324  32.769  1.00 21.21           C
ATOM   1940  O   ARG A 133      73.380  40.754  31.826  1.00 21.26           O
ATOM   1941  CB  ARG A 133      70.518  42.269  32.183  1.00 27.98           C
ATOM   1942  CG  ARG A 133      70.430  41.748  30.743  1.00 34.39           C
ATOM   1943  CD  ARG A 133      70.944  42.692  29.692  1.00 46.13           C
ATOM   1944  NE  ARG A 133      71.044  41.984  28.391  1.00 50.00           N
ATOM   1945  CZ  ARG A 133      71.964  41.078  28.018  1.00 49.52           C
ATOM   1946  NH1 ARG A 133      72.890  40.620  28.859  1.00 41.73           N
ATOM   1947  NH2 ARG A 133      71.973  40.618  26.768  1.00 43.02           N1+
ATOM   1948  H   ARG A 133      70.815  42.210  34.782  1.00 25.18           H
ATOM   1949  HA  ARG A 133      70.991  40.222  32.630  1.00 27.96           H
ATOM   1950  HB2 ARG A 133      69.513  42.337  32.588  1.00 33.56           H
ATOM   1951  HB3 ARG A 133      70.981  43.250  32.252  1.00 33.56           H
ATOM   1952  HG2 ARG A 133      70.975  40.812  30.633  1.00 41.25           H
ATOM   1953  HG3 ARG A 133      69.402  41.497  30.524  1.00 41.25           H
ATOM   1954  HD2 ARG A 133      70.256  43.537  29.606  1.00 55.35           H
ATOM   1955  HD3 ARG A 133      71.926  43.064  29.990  1.00 55.35           H
ATOM   1956  HE  ARG A 133      70.357  42.245  27.702  1.00 59.98           H
ATOM   1957 HH11 ARG A 133      72.918  40.952  29.814  1.00 50.06           H
ATOM   1958 HH12 ARG A 133      73.578  39.953  28.539  1.00 50.06           H
ATOM   1959 HH21 ARG A 133      71.302  40.969  26.102  1.00 51.60           H
ATOM   1960 HH22 ARG A 133      72.690  39.965  26.488  1.00 51.60           H
ATOM   1961  N   ASP A 134      73.482  42.084  33.645  1.00 20.86           N
ATOM   1962  CA  ASP A 134      74.899  42.409  33.545  1.00 17.36           C
ATOM   1963  C   ASP A 134      75.386  42.895  34.912  1.00 20.78           C
ATOM   1964  O   ASP A 134      74.610  43.111  35.842  1.00 17.85           O
ATOM   1965  CB  ASP A 134      75.025  43.551  32.513  1.00 18.72           C
ATOM   1966  CG  ASP A 134      76.356  43.573  31.776  1.00 22.75           C
ATOM   1967  OD1 ASP A 134      77.264  42.768  32.090  1.00 25.37           O
ATOM   1968  OD2 ASP A 134      76.434  44.403  30.857  1.00 24.45           O1-
ATOM   1969  H   ASP A 134      72.962  42.537  34.383  1.00 25.01           H
ATOM   1970  HA  ASP A 134      75.470  41.533  33.242  1.00 20.81           H
ATOM   1971  HB2 ASP A 134      74.236  43.521  31.764  1.00 22.45           H
ATOM   1972  HB3 ASP A 134      74.875  44.520  32.992  1.00 22.45           H
ATOM   1973  N   HIS A 135      76.700  43.041  35.033  1.00 17.73           N
ATOM   1974  CA  HIS A 135      77.293  43.631  36.188  1.00 19.45           C
ATOM   1975  C   HIS A 135      78.400  44.584  35.838  1.00 14.55           C
ATOM   1976  O   HIS A 135      78.956  44.568  34.748  1.00 19.71           O
ATOM   1977  CB  HIS A 135      77.756  42.567  37.199  1.00 18.24           C
ATOM   1978  CG  HIS A 135      78.867  41.655  36.781  1.00 17.53           C
ATOM   1979  ND1 HIS A 135      78.784  40.266  36.791  1.00 15.90           N
ATOM   1980  CD2 HIS A 135      80.122  42.023  36.394  1.00 13.89           C
ATOM   1981  CE1 HIS A 135      79.965  39.839  36.354  1.00 18.55           C
ATOM   1982  NE2 HIS A 135      80.802  40.865  36.156  1.00 17.91           N
ATOM   1983  H   HIS A 135      77.289  42.881  34.226  1.00 21.26           H
ATOM   1984  HA  HIS A 135      76.519  44.236  36.642  1.00 23.33           H
ATOM   1985  HB2 HIS A 135      76.897  41.953  37.463  1.00 21.88           H
ATOM   1986  HB3 HIS A 135      78.074  43.078  38.106  1.00 21.88           H
ATOM   1987  HD2 HIS A 135      80.513  43.025  36.311  1.00 16.65           H
ATOM   1988  HE1 HIS A 135      80.213  38.802  36.188  1.00 22.24           H
ATOM   1989  HE2 HIS A 135      81.756  40.789  35.836  1.00 21.48           H
ATOM   1990  N   ILE A 136      78.747  45.367  36.847  1.00 18.25           N
ATOM   1991  CA  ILE A 136      79.946  46.182  36.888  1.00 17.57           C
ATOM   1992  C   ILE A 136      80.714  45.698  38.118  1.00 14.49           C
ATOM   1993  O   ILE A 136      80.219  45.716  39.242  1.00 16.03           O
ATOM   1994  CB  ILE A 136      79.579  47.680  36.967  1.00 17.92           C
ATOM   1995  CG1 ILE A 136      78.741  48.151  35.751  1.00 22.92           C
ATOM   1996  CG2 ILE A 136      80.862  48.531  37.130  1.00 19.29           C
ATOM   1997  CD1 ILE A 136      78.037  49.507  35.967  1.00 20.10           C
ATOM   1998  H   ILE A 136      78.231  45.280  37.713  1.00 21.88           H
ATOM   1999  HA  ILE A 136      80.554  46.018  35.995  1.00 21.07           H
ATOM   2000  HB  ILE A 136      78.962  47.821  37.850  1.00 21.49           H
ATOM   2001 HG12 ILE A 136      79.387  48.221  34.873  1.00 27.49           H
ATOM   2002 HG13 ILE A 136      77.968  47.418  35.534  1.00 27.49           H
ATOM   2003 HG21 ILE A 136      80.634  49.596  37.146  1.00 23.13           H
ATOM   2004 HG22 ILE A 136      81.339  48.289  38.079  1.00 23.13           H
ATOM   2005 HG23 ILE A 136      81.562  48.334  36.316  1.00 23.13           H
ATOM   2006 HD11 ILE A 136      77.443  49.758  35.090  1.00 24.11           H
ATOM   2007 HD12 ILE A 136      77.378  49.443  36.832  1.00 24.11           H
ATOM   2008 HD13 ILE A 136      78.772  50.299  36.114  1.00 24.11           H
ATOM   2009  N   ASN A 137      81.959  45.308  37.907  1.00 17.09           N
ATOM   2010  CA  ASN A 137      82.779  44.792  38.985  1.00 17.23           C
ATOM   2011  C   ASN A 137      83.821  45.820  39.404  1.00 15.30           C
ATOM   2012  O   ASN A 137      84.951  45.784  38.910  1.00 15.72           O
ATOM   2013  CB  ASN A 137      83.437  43.477  38.534  1.00 16.02           C
ATOM   2014  CG  ASN A 137      84.203  42.877  39.725  1.00 19.52           C
ATOM   2015  OD1 ASN A 137      84.027  43.256  40.876  1.00 21.55           O
ATOM   2016  ND2 ASN A 137      85.047  41.912  39.476  1.00 20.38           N
ATOM   2017  H   ASN A 137      82.344  45.349  36.976  1.00 20.50           H
ATOM   2018  HA  ASN A 137      82.157  44.574  39.853  1.00 20.66           H
ATOM   2019  HB2 ASN A 137      82.686  42.785  38.166  1.00 19.21           H
ATOM   2020  HB3 ASN A 137      84.123  43.659  37.707  1.00 19.21           H
ATOM   2021 HD21 ASN A 137      85.542  41.482  40.242  1.00 24.44           H
ATOM   2022 HD22 ASN A 137      85.181  41.584  38.532  1.00 24.44           H
ATOM   2023  N   LEU A 138      83.456  46.715  40.328  1.00 21.24           N
ATOM   2024  CA  LEU A 138      84.381  47.768  40.775  1.00 18.48           C
ATOM   2025  C   LEU A 138      85.646  47.225  41.437  1.00 20.38           C
ATOM   2026  O   LEU A 138      86.730  47.604  40.999  1.00 20.65           O
ATOM   2027  CB  LEU A 138      83.700  48.826  41.622  1.00 21.23           C
ATOM   2028  CG  LEU A 138      82.555  49.523  40.854  1.00 20.34           C
ATOM   2029  CD1 LEU A 138      81.950  50.609  41.751  1.00 26.75           C
ATOM   2030  CD2 LEU A 138      82.993  50.173  39.549  1.00 23.22           C
ATOM   2031  H   LEU A 138      82.533  46.678  40.737  1.00 25.47           H
ATOM   2032  HA  LEU A 138      84.738  48.276  39.882  1.00 22.16           H
ATOM   2033  HB2 LEU A 138      83.311  48.391  42.537  1.00 25.46           H
ATOM   2034  HB3 LEU A 138      84.446  49.569  41.911  1.00 25.46           H
ATOM   2035  HG  LEU A 138      81.784  48.788  40.633  1.00 24.39           H
ATOM   2036 HD11 LEU A 138      81.095  51.062  41.254  1.00 32.09           H
ATOM   2037 HD12 LEU A 138      81.619  50.159  42.683  1.00 32.09           H
ATOM   2038 HD13 LEU A 138      82.686  51.384  41.969  1.00 32.09           H
ATOM   2039 HD21 LEU A 138      82.146  50.678  39.084  1.00 27.85           H
ATOM   2040 HD22 LEU A 138      83.789  50.891  39.746  1.00 27.85           H
ATOM   2041 HD23 LEU A 138      83.338  49.420  38.845  1.00 27.85           H
ATOM   2042  N   PRO A 139      85.593  46.270  42.374  1.00 21.53           N
ATOM   2043  CA  PRO A 139      86.853  45.703  42.893  1.00 24.31           C
ATOM   2044  C   PRO A 139      87.727  45.048  41.800  1.00 20.28           C
ATOM   2045  O   PRO A 139      88.938  45.183  41.817  1.00 21.77           O
ATOM   2046  CB  PRO A 139      86.416  44.686  43.947  1.00 18.42           C
ATOM   2047  CG  PRO A 139      85.039  45.167  44.382  1.00 27.02           C
ATOM   2048  CD  PRO A 139      84.446  45.761  43.098  1.00 16.66           C
ATOM   2049  HA  PRO A 139      87.399  46.484  43.423  1.00 29.15           H
ATOM   2050  HB2 PRO A 139      86.281  43.729  43.441  1.00 22.09           H
ATOM   2051  HB3 PRO A 139      87.102  44.586  44.786  1.00 22.09           H
ATOM   2052  HG2 PRO A 139      84.453  44.323  44.724  1.00 32.41           H
ATOM   2053  HG3 PRO A 139      85.126  45.912  45.174  1.00 32.41           H
ATOM   2054  HD2 PRO A 139      83.924  44.995  42.533  1.00 19.97           H
ATOM   2055  HD3 PRO A 139      83.786  46.565  43.401  1.00 19.97           H
ATOM   2056  N   GLY A 140      87.129  44.437  40.780  1.00 18.64           N
ATOM   2057  CA  GLY A 140      87.869  43.870  39.670  1.00 20.04           C
ATOM   2058  C   GLY A 140      88.704  44.906  38.878  1.00 20.40           C
ATOM   2059  O   GLY A 140      89.720  44.547  38.302  1.00 28.74           O
ATOM   2060  H   GLY A 140      86.124  44.344  40.785  1.00 22.35           H
ATOM   2061  HA2 GLY A 140      88.546  43.111  40.061  1.00 24.03           H
ATOM   2062  HA3 GLY A 140      87.168  43.392  38.995  1.00 24.03           H
ATOM   2063  N   PHE A 141      88.306  46.170  38.822  1.00 20.92           N
ATOM   2064  CA  PHE A 141      89.105  47.205  38.150  1.00 24.39           C
ATOM   2065  C   PHE A 141      90.450  47.448  38.812  1.00 28.01           C
ATOM   2066  O   PHE A 141      91.382  47.785  38.088  1.00 21.45           O
ATOM   2067  CB  PHE A 141      88.321  48.510  38.087  1.00 24.72           C
ATOM   2068  CG  PHE A 141      87.064  48.481  37.240  1.00 29.13           C
ATOM   2069  CD1 PHE A 141      86.882  47.529  36.209  1.00 30.95           C
ATOM   2070  CD2 PHE A 141      86.116  49.497  37.425  1.00 24.62           C
ATOM   2071  CE1 PHE A 141      85.776  47.622  35.353  1.00 30.49           C
ATOM   2072  CE2 PHE A 141      85.034  49.601  36.542  1.00 24.42           C
ATOM   2073  CZ  PHE A 141      84.865  48.680  35.503  1.00 23.72           C
ATOM   2074  H   PHE A 141      87.464  46.450  39.307  1.00 25.09           H
ATOM   2075  HA  PHE A 141      89.324  46.877  37.137  1.00 29.25           H
ATOM   2076  HB2 PHE A 141      88.070  48.841  39.095  1.00 29.65           H
ATOM   2077  HB3 PHE A 141      88.971  49.277  37.666  1.00 29.65           H
ATOM   2078  HD1 PHE A 141      87.611  46.760  36.011  1.00 37.12           H
ATOM   2079  HD2 PHE A 141      86.248  50.230  38.207  1.00 29.52           H
ATOM   2080  HE1 PHE A 141      85.662  46.916  34.542  1.00 36.57           H
ATOM   2081  HE2 PHE A 141      84.334  50.418  36.641  1.00 29.29           H
ATOM   2082  HZ  PHE A 141      84.036  48.789  34.815  1.00 28.45           H
ATOM   2083  N   SER A 142      90.544  47.317  40.154  1.00 24.18           N
ATOM   2084  CA  SER A 142      91.797  47.482  40.903  1.00 23.89           C
ATOM   2085  C   SER A 142      92.553  46.153  41.015  1.00 26.45           C
ATOM   2086  O   SER A 142      93.600  46.101  41.644  1.00 33.56           O
ATOM   2087  CB  SER A 142      91.551  48.114  42.278  0.83 14.73           C
ATOM   2088  OG  SER A 142      90.880  47.141  43.060  0.49 26.26           O
ATOM   2089  H   SER A 142      89.712  47.086  40.679  1.00 29.00           H
ATOM   2090  HA  SER A 142      92.434  48.180  40.363  1.00 28.66           H
ATOM   2091  HB2 SER A 142      92.509  48.373  42.723  1.00 17.66           H
ATOM   2092  HB3 SER A 142      90.958  49.026  42.201  1.00 17.66           H
ATOM   2093  HG  SER A 142      90.010  46.980  42.686  0.30 31.49           H
ATOM   2094  N   GLY A 143      91.988  45.073  40.461  1.00 24.81           N
ATOM   2095  CA  GLY A 143      92.554  43.748  40.407  1.00 20.38           C
ATOM   2096  C   GLY A 143      92.234  42.834  41.572  1.00 34.46           C
ATOM   2097  O   GLY A 143      92.726  41.702  41.542  1.00 25.03           O
ATOM   2098  H   GLY A 143      91.108  45.210  39.982  1.00 29.76           H
ATOM   2099  HA2 GLY A 143      92.152  43.270  39.515  1.00 24.44           H
ATOM   2100  HA3 GLY A 143      93.638  43.834  40.330  1.00 24.44           H
ATOM   2101  N   GLU A 144      91.419  43.279  42.548  1.00 30.62           N
ATOM   2102  CA  GLU A 144      90.740  42.423  43.511  1.00 31.12           C
ATOM   2103  C   GLU A 144      89.760  41.527  42.691  1.00 30.67           C
ATOM   2104  O   GLU A 144      88.614  41.897  42.434  1.00 31.96           O
ATOM   2105  CB  GLU A 144      89.998  43.284  44.564  1.00 28.77           C
ATOM   2106  CG  GLU A 144      90.881  43.993  45.598  1.00 43.65           C
ATOM   2107  CD  GLU A 144      91.326  43.113  46.786  1.00 51.91           C
ATOM   2108  OE1 GLU A 144      90.721  42.036  47.013  1.00 46.10           O
ATOM   2109  OE2 GLU A 144      92.296  43.538  47.454  1.00 56.16           O1-
ATOM   2110  H   GLU A 144      91.085  44.231  42.497  1.00 36.73           H
ATOM   2111  HA  GLU A 144      91.476  41.809  44.022  1.00 37.33           H
ATOM   2112  HB2 GLU A 144      89.425  44.054  44.056  1.00 34.50           H
ATOM   2113  HB3 GLU A 144      89.275  42.655  45.079  1.00 34.50           H
ATOM   2114  HG2 GLU A 144      91.740  44.477  45.134  1.00 52.36           H
ATOM   2115  HG3 GLU A 144      90.308  44.822  46.017  1.00 52.36           H
ATOM   2116  N   ASN A 145      90.240  40.381  42.214  1.00 28.19           N
ATOM   2117  CA  ASN A 145      89.568  39.509  41.267  1.00 31.05           C
ATOM   2118  C   ASN A 145      89.766  38.099  41.789  1.00 25.89           C
ATOM   2119  O   ASN A 145      90.902  37.768  42.109  1.00 28.27           O
ATOM   2120  CB  ASN A 145      90.234  39.704  39.899  1.00 26.75           C
ATOM   2121  CG  ASN A 145      89.406  39.053  38.796  1.00 27.23           C
ATOM   2122  OD1 ASN A 145      89.087  37.865  38.810  1.00 22.75           O
ATOM   2123  ND2 ASN A 145      89.073  39.858  37.813  1.00 20.24           N
ATOM   2124  H   ASN A 145      91.171  40.105  42.495  1.00 33.81           H
ATOM   2125  HA  ASN A 145      88.513  39.746  41.187  1.00 37.24           H
ATOM   2126  HB2 ASN A 145      90.384  40.768  39.696  1.00 32.09           H
ATOM   2127  HB3 ASN A 145      91.191  39.184  39.933  1.00 32.09           H
ATOM   2128 HD21 ASN A 145      88.539  39.487  37.043  1.00 24.27           H
ATOM   2129 HD22 ASN A 145      89.340  40.832  37.848  1.00 24.27           H
ATOM   2130  N   PRO A 146      88.741  37.226  41.833  1.00 31.48           N
ATOM   2131  CA  PRO A 146      88.941  35.851  42.289  1.00 30.54           C
ATOM   2132  C   PRO A 146      89.794  35.016  41.362  1.00 17.24           C
ATOM   2133  O   PRO A 146      90.249  33.962  41.783  1.00 29.29           O
ATOM   2134  CB  PRO A 146      87.559  35.202  42.332  1.00 27.73           C
ATOM   2135  CG  PRO A 146      86.753  36.084  41.396  1.00 24.88           C
ATOM   2136  CD  PRO A 146      87.337  37.473  41.564  1.00 25.33           C
ATOM   2137  HA  PRO A 146      89.330  35.840  43.306  1.00 36.63           H
ATOM   2138  HB2 PRO A 146      87.557  34.150  42.057  1.00 33.27           H
ATOM   2139  HB3 PRO A 146      87.171  35.282  43.340  1.00 33.27           H
ATOM   2140  HG2 PRO A 146      86.873  35.722  40.372  1.00 29.83           H
ATOM   2141  HG3 PRO A 146      85.702  36.097  41.681  1.00 29.83           H
ATOM   2142  HD2 PRO A 146      87.174  38.035  40.643  1.00 30.39           H
ATOM   2143  HD3 PRO A 146      86.878  37.956  42.425  1.00 30.39           H
ATOM   2144  N   LEU A 147      89.991  35.470  40.125  1.00 24.59           N
ATOM   2145  CA  LEU A 147      90.833  34.837  39.126  1.00 26.84           C
ATOM   2146  C   LEU A 147      92.274  35.332  39.195  1.00 25.39           C
ATOM   2147  O   LEU A 147      93.088  34.794  38.454  1.00 21.34           O
ATOM   2148  CB  LEU A 147      90.287  35.065  37.697  1.00 25.86           C
ATOM   2149  CG  LEU A 147      88.790  34.730  37.498  1.00 24.54           C
ATOM   2150  CD1 LEU A 147      88.442  34.843  36.007  1.00 21.81           C
ATOM   2151  CD2 LEU A 147      88.468  33.334  37.987  1.00 21.82           C
ATOM   2152  H   LEU A 147      89.516  36.320  39.850  1.00 29.49           H
ATOM   2153  HA  LEU A 147      90.844  33.762  39.309  1.00 32.19           H
ATOM   2154  HB2 LEU A 147      90.460  36.101  37.404  1.00 31.02           H
ATOM   2155  HB3 LEU A 147      90.868  34.438  37.023  1.00 31.02           H
ATOM   2156  HG  LEU A 147      88.191  35.448  38.052  1.00 29.44           H
ATOM   2157 HD11 LEU A 147      87.399  34.571  35.853  1.00 26.16           H
ATOM   2158 HD12 LEU A 147      88.585  35.873  35.674  1.00 26.16           H
ATOM   2159 HD13 LEU A 147      89.074  34.169  35.428  1.00 26.16           H
ATOM   2160 HD21 LEU A 147      87.412  33.129  37.818  1.00 26.17           H
ATOM   2161 HD22 LEU A 147      89.070  32.601  37.445  1.00 26.17           H
ATOM   2162 HD23 LEU A 147      88.674  33.250  39.053  1.00 26.17           H
ATOM   2163  N   ARG A 148      92.609  36.332  40.031  1.00 26.10           N
ATOM   2164  CA  ARG A 148      93.996  36.826  40.195  1.00 25.44           C
ATOM   2165  C   ARG A 148      94.890  35.672  40.636  1.00 25.20           C
ATOM   2166  O   ARG A 148      94.535  34.916  41.542  1.00 25.96           O
ATOM   2167  CB  ARG A 148      94.056  37.971  41.230  1.00 19.07           C
ATOM   2168  CG  ARG A 148      95.397  38.700  41.133  1.00 27.88           C
ATOM   2169  CD  ARG A 148      95.556  39.765  42.215  1.00 21.79           C
ATOM   2170  NE  ARG A 148      96.805  40.469  41.980  1.00 26.44           N
ATOM   2171  CZ  ARG A 148      97.387  41.346  42.791  1.00 28.68           C
ATOM   2172  NH1 ARG A 148      96.872  41.628  43.980  1.00 31.97           N
ATOM   2173  NH2 ARG A 148      98.500  41.948  42.388  1.00 27.27           N1+
ATOM   2174  H   ARG A 148      91.893  36.738  40.618  1.00 31.30           H
ATOM   2175  HA  ARG A 148      94.329  37.217  39.232  1.00 30.51           H
ATOM   2176  HB2 ARG A 148      93.270  38.695  41.009  1.00 22.87           H
ATOM   2177  HB3 ARG A 148      93.907  37.590  42.240  1.00 22.87           H
ATOM   2178  HG2 ARG A 148      96.212  37.985  41.246  1.00 33.45           H
ATOM   2179  HG3 ARG A 148      95.479  39.171  40.154  1.00 33.45           H
ATOM   2180  HD2 ARG A 148      94.725  40.458  42.177  1.00 26.13           H
ATOM   2181  HD3 ARG A 148      95.581  39.283  43.194  1.00 26.13           H
ATOM   2182  HE  ARG A 148      97.249  40.300  41.091  1.00 31.71           H
ATOM   2183 HH11 ARG A 148      96.011  41.185  44.268  1.00 38.35           H
ATOM   2184 HH12 ARG A 148      97.310  42.305  44.585  1.00 38.35           H
ATOM   2185 HH21 ARG A 148      98.881  41.744  41.478  1.00 32.71           H
ATOM   2186 HH22 ARG A 148      98.955  42.619  42.991  1.00 32.71           H
ATOM   2187  N   GLY A 149      96.062  35.547  40.006  1.00 20.46           N
ATOM   2188  CA  GLY A 149      96.993  34.467  40.319  1.00 17.93           C
ATOM   2189  C   GLY A 149      97.174  33.548  39.121  1.00 24.25           C
ATOM   2190  O   GLY A 149      96.604  33.814  38.066  1.00 22.87           O
ATOM   2191  H   GLY A 149      96.305  36.194  39.271  1.00 24.54           H
ATOM   2192  HA2 GLY A 149      97.959  34.902  40.572  1.00 21.50           H
ATOM   2193  HA3 GLY A 149      96.639  33.874  41.160  1.00 21.50           H
ATOM   2194  N   PRO A 150      97.984  32.490  39.252  1.00 26.57           N
ATOM   2195  CA  PRO A 150      98.147  31.499  38.189  1.00 23.44           C
ATOM   2196  C   PRO A 150      96.794  30.962  37.713  1.00 23.35           C
ATOM   2197  O   PRO A 150      95.923  30.662  38.521  1.00 29.43           O
ATOM   2198  CB  PRO A 150      98.964  30.382  38.850  1.00 28.93           C
ATOM   2199  CG  PRO A 150      99.710  31.086  39.991  1.00 31.47           C
ATOM   2200  CD  PRO A 150      98.707  32.130  40.455  1.00 24.91           C
ATOM   2201  HA  PRO A 150      98.739  31.914  37.374  1.00 28.12           H
ATOM   2202  HB2 PRO A 150      98.263  29.685  39.308  1.00 34.70           H
ATOM   2203  HB3 PRO A 150      99.625  29.847  38.169  1.00 34.70           H
ATOM   2204  HG2 PRO A 150      99.921  30.402  40.813  1.00 37.75           H
ATOM   2205  HG3 PRO A 150     100.627  31.541  39.617  1.00 37.75           H
ATOM   2206  HD2 PRO A 150      98.019  31.683  41.173  1.00 29.88           H
ATOM   2207  HD3 PRO A 150      99.258  32.976  40.866  1.00 29.88           H
ATOM   2208  N   ASN A 151      96.603  30.825  36.404  1.00 25.79           N
ATOM   2209  CA  ASN A 151      95.401  30.173  35.909  1.00 24.49           C
ATOM   2210  C   ASN A 151      95.513  28.645  36.025  1.00 27.44           C
ATOM   2211  O   ASN A 151      96.523  28.065  35.635  1.00 25.53           O
ATOM   2212  CB  ASN A 151      95.136  30.559  34.475  1.00 22.13           C
ATOM   2213  CG  ASN A 151      93.788  30.002  34.058  1.00 26.68           C
ATOM   2214  OD1 ASN A 151      92.762  30.397  34.593  1.00 24.13           O
ATOM   2215  ND2 ASN A 151      93.787  29.105  33.088  1.00 25.70           N
ATOM   2216  H   ASN A 151      97.335  31.070  35.752  1.00 30.93           H
ATOM   2217  HA  ASN A 151      94.549  30.523  36.492  1.00 29.37           H
ATOM   2218  HB2 ASN A 151      95.056  31.640  34.462  1.00 26.53           H
ATOM   2219  HB3 ASN A 151      95.939  30.215  33.825  1.00 26.53           H
ATOM   2220 HD21 ASN A 151      92.914  28.681  32.814  1.00 30.82           H
ATOM   2221 HD22 ASN A 151      94.655  28.811  32.664  1.00 30.82           H
ATOM   2222  N   GLU A 152      94.434  28.018  36.504  1.00 22.85           N
ATOM   2223  CA  GLU A 152      94.260  26.582  36.593  1.00 28.79           C
ATOM   2224  C   GLU A 152      93.356  26.091  35.450  1.00 27.64           C
ATOM   2225  O   GLU A 152      92.126  26.234  35.482  1.00 21.26           O
ATOM   2226  CB  GLU A 152      93.757  26.218  38.004  1.00 29.08           C
ATOM   2227  CG  GLU A 152      93.401  24.719  38.130  1.00 31.25           C
ATOM   2228  CD  GLU A 152      94.588  23.843  37.721  1.00 23.96           C
ATOM   2229  OE1 GLU A 152      95.563  23.784  38.489  1.00 31.60           O
ATOM   2230  OE2 GLU A 152      94.531  23.250  36.633  1.00 36.26           O1-
ATOM   2231  H   GLU A 152      93.627  28.575  36.745  1.00 27.41           H
ATOM   2232  HA  GLU A 152      95.240  26.120  36.473  1.00 34.53           H
ATOM   2233  HB2 GLU A 152      94.529  26.470  38.732  1.00 34.88           H
ATOM   2234  HB3 GLU A 152      92.871  26.811  38.229  1.00 34.88           H
ATOM   2235  HG2 GLU A 152      93.199  24.551  39.188  1.00 37.48           H
ATOM   2236  HG3 GLU A 152      92.523  24.494  37.527  1.00 37.48           H
ATOM   2237  N   GLU A 153      94.009  25.537  34.418  1.00 30.79           N
ATOM   2238  CA  GLU A 153      93.370  25.088  33.200  1.00 25.73           C
ATOM   2239  C   GLU A 153      92.311  24.013  33.442  1.00 27.11           C
ATOM   2240  O   GLU A 153      91.399  23.909  32.626  1.00 26.56           O
ATOM   2241  CB  GLU A 153      94.399  24.625  32.148  1.00 36.51           C
ATOM   2242  CG  GLU A 153      94.956  25.835  31.395  1.00 46.90           C
ATOM   2243  CD  GLU A 153      96.143  25.491  30.470  1.00 60.82           C
ATOM   2244  OE1 GLU A 153      95.935  24.702  29.515  1.00 49.89           O
ATOM   2245  OE2 GLU A 153      97.234  26.073  30.717  1.00 61.93           O1-
ATOM   2246  H   GLU A 153      95.012  25.424  34.481  1.00 36.93           H
ATOM   2247  HA  GLU A 153      92.860  25.951  32.790  1.00 30.87           H
ATOM   2248  HB2 GLU A 153      95.206  24.070  32.628  1.00 43.80           H
ATOM   2249  HB3 GLU A 153      93.911  23.968  31.429  1.00 43.80           H
ATOM   2250  HG2 GLU A 153      94.143  26.210  30.770  1.00 56.27           H
ATOM   2251  HG3 GLU A 153      95.248  26.594  32.120  1.00 56.27           H
ATOM   2252  N   ARG A 154      92.393  23.246  34.544  1.00 22.62           N
ATOM   2253  CA  ARG A 154      91.363  22.254  34.883  1.00 23.65           C
ATOM   2254  C   ARG A 154      90.038  22.910  35.241  1.00 23.82           C
ATOM   2255  O   ARG A 154      89.002  22.257  35.141  1.00 23.25           O
ATOM   2256  CB  ARG A 154      91.822  21.320  35.994  1.00 25.40           C
ATOM   2257  CG  ARG A 154      92.843  20.291  35.512  1.00 29.42           C
ATOM   2258  CD  ARG A 154      93.461  19.494  36.671  1.00 21.38           C
ATOM   2259  NE  ARG A 154      94.452  20.306  37.366  1.00 27.28           N
ATOM   2260  CZ  ARG A 154      95.191  19.916  38.396  1.00 26.77           C
ATOM   2261  NH1 ARG A 154      95.176  18.645  38.817  1.00 29.45           N
ATOM   2262  NH2 ARG A 154      95.948  20.827  39.000  1.00 28.70           N1+
ATOM   2263  H   ARG A 154      93.164  23.382  35.185  1.00 27.13           H
ATOM   2264  HA  ARG A 154      91.170  21.642  34.003  1.00 28.36           H
ATOM   2265  HB2 ARG A 154      92.205  21.894  36.839  1.00 30.46           H
ATOM   2266  HB3 ARG A 154      90.950  20.757  36.323  1.00 30.46           H
ATOM   2267  HG2 ARG A 154      92.358  19.597  34.825  1.00 35.29           H
ATOM   2268  HG3 ARG A 154      93.646  20.803  34.982  1.00 35.29           H
ATOM   2269  HD2 ARG A 154      92.698  19.140  37.364  1.00 25.64           H
ATOM   2270  HD3 ARG A 154      93.967  18.632  36.239  1.00 25.64           H
ATOM   2271  HE  ARG A 154      94.491  21.285  37.113  1.00 32.72           H
ATOM   2272 HH11 ARG A 154      94.596  17.965  38.352  1.00 35.33           H
ATOM   2273 HH12 ARG A 154      95.729  18.378  39.622  1.00 35.33           H
ATOM   2274 HH21 ARG A 154      95.942  21.784  38.672  1.00 34.43           H
ATOM   2275 HH22 ARG A 154      96.524  20.576  39.792  1.00 34.43           H
ATOM   2276  N   PHE A 155      90.063  24.211  35.575  1.00 27.01           N
ATOM   2277  CA  PHE A 155      88.872  25.034  35.712  1.00 26.86           C
ATOM   2278  C   PHE A 155      88.527  25.738  34.424  1.00 23.55           C
ATOM   2279  O   PHE A 155      87.398  25.633  33.978  1.00 26.55           O
ATOM   2280  CB  PHE A 155      89.002  26.021  36.886  1.00 25.91           C
ATOM   2281  CG  PHE A 155      88.998  25.329  38.233  1.00 24.76           C
ATOM   2282  CD1 PHE A 155      87.930  24.479  38.584  1.00 28.47           C
ATOM   2283  CD2 PHE A 155      90.027  25.557  39.147  1.00 22.52           C
ATOM   2284  CE1 PHE A 155      87.905  23.851  39.836  1.00 19.83           C
ATOM   2285  CE2 PHE A 155      89.977  24.979  40.425  1.00 29.33           C
ATOM   2286  CZ  PHE A 155      88.936  24.091  40.756  1.00 27.50           C
ATOM   2287  H   PHE A 155      90.953  24.688  35.587  1.00 32.39           H
ATOM   2288  HA  PHE A 155      88.029  24.379  35.929  1.00 32.22           H
ATOM   2289  HB2 PHE A 155      89.910  26.612  36.780  1.00 31.08           H
ATOM   2290  HB3 PHE A 155      88.150  26.701  36.856  1.00 31.08           H
ATOM   2291  HD1 PHE A 155      87.119  24.315  37.892  1.00 34.15           H
ATOM   2292  HD2 PHE A 155      90.836  26.221  38.891  1.00 27.01           H
ATOM   2293  HE1 PHE A 155      87.078  23.212  40.109  1.00 23.79           H
ATOM   2294  HE2 PHE A 155      90.749  25.203  41.147  1.00 35.18           H
ATOM   2295  HZ  PHE A 155      88.910  23.619  41.727  1.00 32.98           H
ATOM   2296  N   GLY A 156      89.438  26.515  33.854  1.00 27.42           N
ATOM   2297  CA  GLY A 156      89.054  27.437  32.796  1.00 25.94           C
ATOM   2298  C   GLY A 156      90.243  28.131  32.168  1.00 24.28           C
ATOM   2299  O   GLY A 156      91.383  27.785  32.462  1.00 23.16           O
ATOM   2300  H   GLY A 156      90.370  26.579  34.245  1.00 32.88           H
ATOM   2301  HA2 GLY A 156      88.492  26.900  32.033  1.00 31.11           H
ATOM   2302  HA3 GLY A 156      88.423  28.203  33.236  1.00 31.11           H
ATOM   2303  N   VAL A 157      89.956  29.101  31.305  1.00 27.12           N
ATOM   2304  CA  VAL A 157      90.961  29.821  30.513  1.00 29.89           C
ATOM   2305  C   VAL A 157      91.506  31.054  31.258  1.00 24.68           C
ATOM   2306  O   VAL A 157      90.883  31.574  32.179  1.00 22.30           O
ATOM   2307  CB  VAL A 157      90.426  30.175  29.102  1.00 26.85           C
ATOM   2308  CG1 VAL A 157      89.930  28.910  28.367  1.00 19.54           C
ATOM   2309  CG2 VAL A 157      89.367  31.304  29.069  1.00 18.44           C
ATOM   2310  H   VAL A 157      88.983  29.325  31.142  1.00 32.53           H
ATOM   2311  HA  VAL A 157      91.804  29.148  30.358  1.00 35.86           H
ATOM   2312  HB  VAL A 157      91.286  30.531  28.534  1.00 32.20           H
ATOM   2313 HG11 VAL A 157      89.656  29.152  27.343  1.00 23.43           H
ATOM   2314 HG12 VAL A 157      90.724  28.162  28.355  1.00 23.43           H
ATOM   2315 HG13 VAL A 157      89.050  28.502  28.866  1.00 23.43           H
ATOM   2316 HG21 VAL A 157      89.070  31.519  28.046  1.00 22.11           H
ATOM   2317 HG22 VAL A 157      88.482  31.033  29.631  1.00 22.11           H
ATOM   2318 HG23 VAL A 157      89.783  32.218  29.488  1.00 22.11           H
ATOM   2319  N   ARG A 158      92.695  31.508  30.867  1.00 24.62           N
ATOM   2320  CA  ARG A 158      93.368  32.661  31.472  1.00 24.68           C
ATOM   2321  C   ARG A 158      92.510  33.919  31.436  1.00 21.80           C
ATOM   2322  O   ARG A 158      92.435  34.586  32.461  1.00 24.76           O
ATOM   2323  CB  ARG A 158      94.732  32.880  30.798  1.00 23.69           C
ATOM   2324  CG  ARG A 158      95.484  34.155  31.197  1.00 24.16           C
ATOM   2325  CD  ARG A 158      96.119  34.088  32.579  1.00 22.19           C
ATOM   2326  NE  ARG A 158      95.132  34.192  33.669  1.00 28.08           N
ATOM   2327  CZ  ARG A 158      95.467  34.227  34.962  1.00 22.88           C
ATOM   2328  NH1 ARG A 158      96.733  34.206  35.323  1.00 23.22           N
ATOM   2329  NH2 ARG A 158      94.550  34.285  35.913  1.00 25.40           N1+
ATOM   2330  H   ARG A 158      93.167  31.026  30.115  1.00 29.52           H
ATOM   2331  HA  ARG A 158      93.544  32.428  32.521  1.00 29.61           H
ATOM   2332  HB2 ARG A 158      95.362  32.014  31.006  1.00 28.41           H
ATOM   2333  HB3 ARG A 158      94.577  32.927  29.720  1.00 28.41           H
ATOM   2334  HG2 ARG A 158      96.288  34.297  30.478  1.00 28.98           H
ATOM   2335  HG3 ARG A 158      94.837  35.027  31.131  1.00 28.98           H
ATOM   2336  HD2 ARG A 158      96.667  33.150  32.677  1.00 26.61           H
ATOM   2337  HD3 ARG A 158      96.835  34.907  32.670  1.00 26.61           H
ATOM   2338  HE  ARG A 158      94.153  34.203  33.420  1.00 33.69           H
ATOM   2339 HH11 ARG A 158      97.463  34.170  34.629  1.00 27.85           H
ATOM   2340 HH12 ARG A 158      96.974  34.221  36.301  1.00 27.85           H
ATOM   2341 HH21 ARG A 158      93.568  34.290  35.666  1.00 30.46           H
ATOM   2342 HH22 ARG A 158      94.829  34.299  36.884  1.00 30.46           H
ATOM   2343  N   PHE A 159      91.872  34.214  30.291  1.00 21.48           N
ATOM   2344  CA  PHE A 159      91.203  35.481  30.006  1.00 23.14           C
ATOM   2345  C   PHE A 159      89.735  35.253  29.641  1.00 23.43           C
ATOM   2346  O   PHE A 159      89.347  35.528  28.502  1.00 22.25           O
ATOM   2347  CB  PHE A 159      91.926  36.240  28.869  1.00 22.86           C
ATOM   2348  CG  PHE A 159      93.407  36.465  29.045  1.00 22.02           C
ATOM   2349  CD1 PHE A 159      93.863  37.459  29.931  1.00 22.55           C
ATOM   2350  CD2 PHE A 159      94.316  35.750  28.249  1.00 21.24           C
ATOM   2351  CE1 PHE A 159      95.222  37.773  29.991  1.00 23.92           C
ATOM   2352  CE2 PHE A 159      95.691  36.041  28.334  1.00 24.64           C
ATOM   2353  CZ  PHE A 159      96.134  37.062  29.194  1.00 24.94           C
ATOM   2354  H   PHE A 159      91.955  33.565  29.522  1.00 25.75           H
ATOM   2355  HA  PHE A 159      91.227  36.112  30.894  1.00 27.75           H
ATOM   2356  HB2 PHE A 159      91.780  35.698  27.933  1.00 27.42           H
ATOM   2357  HB3 PHE A 159      91.444  37.213  28.753  1.00 27.42           H
ATOM   2358  HD1 PHE A 159      93.166  38.009  30.544  1.00 27.05           H
ATOM   2359  HD2 PHE A 159      93.969  34.991  27.568  1.00 25.48           H
ATOM   2360  HE1 PHE A 159      95.566  38.554  30.653  1.00 28.69           H
ATOM   2361  HE2 PHE A 159      96.401  35.488  27.740  1.00 29.55           H
ATOM   2362  HZ  PHE A 159      97.188  37.299  29.250  1.00 29.91           H
ATOM   2363  N   PRO A 160      88.904  34.786  30.583  1.00 21.87           N
ATOM   2364  CA  PRO A 160      87.536  34.451  30.236  1.00 21.46           C
ATOM   2365  C   PRO A 160      86.748  35.714  30.006  1.00 24.64           C
ATOM   2366  O   PRO A 160      86.877  36.697  30.761  1.00 22.88           O
ATOM   2367  CB  PRO A 160      87.013  33.722  31.487  1.00 20.90           C
ATOM   2368  CG  PRO A 160      87.791  34.341  32.653  1.00 17.16           C
ATOM   2369  CD  PRO A 160      89.166  34.534  32.002  1.00 17.56           C
ATOM   2370  HA  PRO A 160      87.485  33.747  29.409  1.00 25.73           H
ATOM   2371  HB2 PRO A 160      85.933  33.782  31.616  1.00 25.06           H
ATOM   2372  HB3 PRO A 160      87.320  32.680  31.386  1.00 25.06           H
ATOM   2373  HG2 PRO A 160      87.333  35.279  32.968  1.00 20.58           H
ATOM   2374  HG3 PRO A 160      87.861  33.653  33.491  1.00 20.58           H
ATOM   2375  HD2 PRO A 160      89.652  35.382  32.482  1.00 21.06           H
ATOM   2376  HD3 PRO A 160      89.739  33.622  32.110  1.00 21.06           H
ATOM   2377  N   ALA A 161      85.875  35.621  28.996  1.00 19.51           N
ATOM   2378  CA  ALA A 161      84.899  36.643  28.694  1.00 20.85           C
ATOM   2379  C   ALA A 161      83.799  36.656  29.770  1.00 19.24           C
ATOM   2380  O   ALA A 161      83.399  35.629  30.287  1.00 22.48           O
ATOM   2381  CB  ALA A 161      84.317  36.380  27.292  1.00 25.75           C
ATOM   2382  H   ALA A 161      85.818  34.755  28.484  1.00 23.39           H
ATOM   2383  HA  ALA A 161      85.398  37.614  28.673  1.00 25.00           H
ATOM   2384  HB1 ALA A 161      83.594  37.160  27.049  1.00 30.88           H
ATOM   2385  HB2 ALA A 161      85.116  36.395  26.553  1.00 30.88           H
ATOM   2386  HB3 ALA A 161      83.816  35.411  27.280  1.00 30.88           H
ATOM   2387  N   MET A 162      83.338  37.849  30.106  1.00 22.21           N
ATOM   2388  CA  MET A 162      82.296  38.093  31.073  1.00 21.80           C
ATOM   2389  C   MET A 162      81.057  38.760  30.440  1.00 18.69           C
ATOM   2390  O   MET A 162      80.038  38.889  31.121  1.00 22.96           O
ATOM   2391  CB  MET A 162      82.957  38.900  32.226  1.00 22.38           C
ATOM   2392  CG  MET A 162      82.502  38.484  33.620  1.00 30.06           C
ATOM   2393  SD  MET A 162      82.536  36.698  33.940  1.00 24.47           S
ATOM   2394  CE  MET A 162      84.234  36.181  33.700  1.00 22.38           C
ATOM   2395  H   MET A 162      83.778  38.663  29.704  1.00 26.64           H
ATOM   2396  HA  MET A 162      81.944  37.139  31.452  1.00 26.15           H
ATOM   2397  HB2 MET A 162      84.040  38.759  32.209  1.00 26.84           H
ATOM   2398  HB3 MET A 162      82.749  39.962  32.093  1.00 26.84           H
ATOM   2399  HG2 MET A 162      83.127  38.985  34.361  1.00 36.06           H
ATOM   2400  HG3 MET A 162      81.474  38.819  33.762  1.00 36.06           H
ATOM   2401  HE1 MET A 162      84.327  35.128  33.970  1.00 26.84           H
ATOM   2402  HE2 MET A 162      84.509  36.308  32.653  1.00 26.84           H
ATOM   2403  HE3 MET A 162      84.897  36.785  34.323  1.00 26.84           H
ATOM   2404  N   SER A 163      81.147  39.205  29.169  1.00 20.30           N
ATOM   2405  CA  SER A 163      80.078  39.878  28.407  1.00 24.78           C
ATOM   2406  C   SER A 163      78.791  39.032  28.354  1.00 27.39           C
ATOM   2407  O   SER A 163      77.708  39.589  28.301  1.00 25.90           O
ATOM   2408  CB  SER A 163      80.534  40.199  26.965  1.00 20.70           C
ATOM   2409  OG  SER A 163      80.832  39.020  26.218  1.00 30.48           O
ATOM   2410  H   SER A 163      82.003  39.027  28.667  1.00 24.35           H
ATOM   2411  HA  SER A 163      79.856  40.823  28.903  1.00 29.73           H
ATOM   2412  HB2 SER A 163      79.733  40.737  26.459  1.00 24.82           H
ATOM   2413  HB3 SER A 163      81.417  40.837  26.997  1.00 24.82           H
ATOM   2414  HG  SER A 163      81.093  39.267  25.329  1.00 36.57           H
ATOM   2415  N   ASP A 164      78.901  37.698  28.324  1.00 25.92           N
ATOM   2416  CA  ASP A 164      77.782  36.774  28.205  1.00 29.50           C
ATOM   2417  C   ASP A 164      77.501  36.059  29.554  1.00 28.35           C
ATOM   2418  O   ASP A 164      76.951  34.968  29.555  1.00 24.16           O
ATOM   2419  CB  ASP A 164      78.026  35.759  27.047  1.00 18.49           C
ATOM   2420  CG  ASP A 164      79.337  34.943  27.131  1.00 36.69           C
ATOM   2421  OD1 ASP A 164      80.190  35.215  28.009  1.00 30.26           O
ATOM   2422  OD2 ASP A 164      79.480  34.020  26.307  1.00 33.76           O1-
ATOM   2423  H   ASP A 164      79.822  37.282  28.350  1.00 31.09           H
ATOM   2424  HA  ASP A 164      76.887  37.337  27.946  1.00 35.39           H
ATOM   2425  HB2 ASP A 164      77.182  35.080  26.918  1.00 22.17           H
ATOM   2426  HB3 ASP A 164      78.061  36.312  26.114  1.00 22.17           H
ATOM   2427  N   ALA A 165      77.873  36.638  30.710  1.00 32.39           N
ATOM   2428  CA  ALA A 165      77.844  35.904  31.978  1.00 31.17           C
ATOM   2429  C   ALA A 165      76.430  35.475  32.390  1.00 29.28           C
ATOM   2430  O   ALA A 165      76.279  34.387  32.916  1.00 24.68           O
ATOM   2431  CB  ALA A 165      78.541  36.688  33.088  1.00 26.83           C
ATOM   2432  H   ALA A 165      78.280  37.563  30.702  1.00 38.85           H
ATOM   2433  HA  ALA A 165      78.414  34.987  31.834  1.00 37.39           H
ATOM   2434  HB1 ALA A 165      78.481  36.114  34.011  1.00 32.18           H
ATOM   2435  HB2 ALA A 165      79.593  36.839  32.842  1.00 32.18           H
ATOM   2436  HB3 ALA A 165      78.046  37.648  33.234  1.00 32.18           H
ATOM   2437  N   TYR A 166      75.401  36.284  32.157  1.00 23.04           N
ATOM   2438  CA  TYR A 166      74.059  35.966  32.602  1.00 27.99           C
ATOM   2439  C   TYR A 166      73.300  35.326  31.421  1.00 34.56           C
ATOM   2440  O   TYR A 166      72.860  36.021  30.498  1.00 25.18           O
ATOM   2441  CB  TYR A 166      73.408  37.210  33.176  1.00 22.55           C
ATOM   2442  CG  TYR A 166      74.161  37.743  34.372  1.00 26.76           C
ATOM   2443  CD1 TYR A 166      75.165  38.725  34.183  1.00 19.55           C
ATOM   2444  CD2 TYR A 166      73.881  37.249  35.664  1.00 25.73           C
ATOM   2445  CE1 TYR A 166      75.941  39.161  35.269  1.00 17.25           C
ATOM   2446  CE2 TYR A 166      74.605  37.734  36.767  1.00 22.40           C
ATOM   2447  CZ  TYR A 166      75.669  38.648  36.553  1.00 24.28           C
ATOM   2448  OH  TYR A 166      76.425  39.051  37.596  1.00 21.95           O
ATOM   2449  H   TYR A 166      75.557  37.154  31.670  1.00 27.63           H
ATOM   2450  HA  TYR A 166      74.113  35.245  33.420  1.00 33.57           H
ATOM   2451  HB2 TYR A 166      73.353  37.975  32.402  1.00 27.04           H
ATOM   2452  HB3 TYR A 166      72.392  36.969  33.479  1.00 27.04           H
ATOM   2453  HD1 TYR A 166      75.365  39.110  33.198  1.00 23.44           H
ATOM   2454  HD2 TYR A 166      73.110  36.508  35.812  1.00 30.86           H
ATOM   2455  HE1 TYR A 166      76.725  39.887  35.128  1.00 20.68           H
ATOM   2456  HE2 TYR A 166      74.381  37.386  37.765  1.00 26.86           H
ATOM   2457  HH  TYR A 166      77.185  39.574  37.317  1.00 26.33           H
ATOM   2458  N   ASP A 167      73.233  33.985  31.452  1.00 24.12           N
ATOM   2459  CA  ASP A 167      72.677  33.110  30.422  1.00 29.21           C
ATOM   2460  C   ASP A 167      71.378  33.684  29.830  1.00 29.08           C
ATOM   2461  O   ASP A 167      70.395  33.946  30.538  1.00 27.94           O
ATOM   2462  CB  ASP A 167      72.422  31.718  31.014  1.00 29.04           C
ATOM   2463  CG  ASP A 167      71.987  30.800  29.882  1.00 28.22           C
ATOM   2464  OD1 ASP A 167      72.871  30.300  29.157  1.00 31.96           O
ATOM   2465  OD2 ASP A 167      70.762  30.667  29.701  1.00 30.87           O1-
ATOM   2466  H   ASP A 167      73.681  33.511  32.226  1.00 28.93           H
ATOM   2467  HA  ASP A 167      73.425  33.009  29.636  1.00 35.04           H
ATOM   2468  HB2 ASP A 167      73.347  31.349  31.443  1.00 34.84           H
ATOM   2469  HB3 ASP A 167      71.642  31.798  31.768  1.00 34.84           H
ATOM   2470  N   ARG A 168      71.395  33.931  28.518  1.00 27.88           N
ATOM   2471  CA  ARG A 168      70.259  34.575  27.836  1.00 31.68           C
ATOM   2472  C   ARG A 168      69.013  33.679  27.878  1.00 29.92           C
ATOM   2473  O   ARG A 168      67.926  34.164  28.180  1.00 27.81           O
ATOM   2474  CB  ARG A 168      70.640  34.990  26.398  1.00 37.94           C
ATOM   2475  CG  ARG A 168      69.449  35.563  25.585  1.00 47.42           C
ATOM   2476  CD  ARG A 168      69.674  35.595  24.066  1.00 52.80           C
ATOM   2477  NE  ARG A 168      69.952  34.244  23.535  1.00 59.79           N
ATOM   2478  CZ  ARG A 168      70.724  33.967  22.472  1.00 67.11           C
ATOM   2479  NH1 ARG A 168      71.205  34.948  21.687  1.00 64.83           N
ATOM   2480  NH2 ARG A 168      71.011  32.686  22.205  1.00 60.49           N1+
ATOM   2481  H   ARG A 168      72.215  33.690  27.979  1.00 33.44           H
ATOM   2482  HA  ARG A 168      69.997  35.469  28.391  1.00 38.01           H
ATOM   2483  HB2 ARG A 168      71.444  35.726  26.429  1.00 45.51           H
ATOM   2484  HB3 ARG A 168      71.029  34.103  25.894  1.00 45.51           H
ATOM   2485  HG2 ARG A 168      68.563  34.948  25.733  1.00 56.89           H
ATOM   2486  HG3 ARG A 168      69.215  36.567  25.944  1.00 56.89           H
ATOM   2487  HD2 ARG A 168      68.775  35.989  23.585  1.00 63.34           H
ATOM   2488  HD3 ARG A 168      70.505  36.270  23.852  1.00 63.34           H
ATOM   2489  HE  ARG A 168      69.596  33.461  24.070  1.00 71.73           H
ATOM   2490 HH11 ARG A 168      70.978  35.909  21.892  1.00 77.78           H
ATOM   2491 HH12 ARG A 168      71.781  34.727  20.889  1.00 77.78           H
ATOM   2492 HH21 ARG A 168      70.644  31.954  22.800  1.00 72.58           H
ATOM   2493 HH22 ARG A 168      71.586  32.446  21.411  1.00 72.58           H
ATOM   2494  N   ASP A 169      69.170  32.390  27.574  1.00 30.34           N
ATOM   2495  CA  ASP A 169      68.050  31.468  27.570  1.00 36.24           C
ATOM   2496  C   ASP A 169      67.385  31.437  28.946  1.00 36.88           C
ATOM   2497  O   ASP A 169      66.167  31.476  28.962  1.00 33.36           O
ATOM   2498  CB  ASP A 169      68.427  30.072  27.074  1.00 37.60           C
ATOM   2499  CG  ASP A 169      68.913  29.980  25.619  1.00 50.80           C
ATOM   2500  OD1 ASP A 169      68.722  30.951  24.844  1.00 49.69           O
ATOM   2501  OD2 ASP A 169      69.489  28.911  25.299  1.00 50.61           O1-
ATOM   2502  H   ASP A 169      70.090  32.030  27.358  1.00 36.39           H
ATOM   2503  HA  ASP A 169      67.318  31.867  26.865  1.00 43.47           H
ATOM   2504  HB2 ASP A 169      69.177  29.630  27.725  1.00 45.10           H
ATOM   2505  HB3 ASP A 169      67.560  29.419  27.178  1.00 45.10           H
ATOM   2506  N   MET A 170      68.139  31.464  30.070  1.00 32.04           N
ATOM   2507  CA  MET A 170      67.576  31.520  31.416  1.00 34.10           C
ATOM   2508  C   MET A 170      66.882  32.824  31.709  1.00 26.06           C
ATOM   2509  O   MET A 170      65.850  32.782  32.366  1.00 23.48           O
ATOM   2510  CB  MET A 170      68.592  31.179  32.526  1.00 29.64           C
ATOM   2511  CG  MET A 170      68.912  29.676  32.581  1.00 29.45           C
ATOM   2512  SD  MET A 170      67.454  28.555  32.503  0.64 23.76           S
ATOM   2513  CE  MET A 170      66.398  29.148  33.862  0.80 28.43           C
ATOM   2514  H   MET A 170      69.147  31.477  29.983  1.00 38.44           H
ATOM   2515  HA  MET A 170      66.785  30.775  31.440  1.00 40.91           H
ATOM   2516  HB2 MET A 170      69.506  31.749  32.375  1.00 35.55           H
ATOM   2517  HB3 MET A 170      68.176  31.477  33.487  1.00 35.55           H
ATOM   2518  HG2 MET A 170      69.536  29.450  31.718  1.00 35.32           H
ATOM   2519  HG3 MET A 170      69.501  29.457  33.473  1.00 35.32           H
ATOM   2520  HE1 MET A 170      65.538  28.486  33.963  1.00 34.10           H
ATOM   2521  HE2 MET A 170      66.955  29.140  34.794  0.28 34.10           H
ATOM   2522  HE3 MET A 170      66.054  30.160  33.661  1.00 34.10           H
ATOM   2523  N   ARG A 171      67.416  33.958  31.227  1.00 33.19           N
ATOM   2524  CA  ARG A 171      66.734  35.254  31.286  1.00 35.23           C
ATOM   2525  C   ARG A 171      65.383  35.254  30.561  1.00 30.95           C
ATOM   2526  O   ARG A 171      64.442  35.822  31.091  1.00 28.34           O
ATOM   2527  CB  ARG A 171      67.642  36.384  30.760  1.00 31.11           C
ATOM   2528  CG  ARG A 171      68.818  36.657  31.732  1.00 37.23           C
ATOM   2529  CD  ARG A 171      69.614  37.952  31.528  1.00 31.29           C
ATOM   2530  NE  ARG A 171      70.514  37.837  30.383  1.00 33.95           N
ATOM   2531  CZ  ARG A 171      70.229  38.158  29.117  1.00 41.49           C
ATOM   2532  NH1 ARG A 171      69.195  38.917  28.786  1.00 38.40           N
ATOM   2533  NH2 ARG A 171      71.003  37.710  28.137  1.00 42.16           N1+
ATOM   2534  H   ARG A 171      68.300  33.909  30.738  1.00 39.82           H
ATOM   2535  HA  ARG A 171      66.512  35.458  32.333  1.00 42.26           H
ATOM   2536  HB2 ARG A 171      68.017  36.129  29.771  1.00 37.31           H
ATOM   2537  HB3 ARG A 171      67.051  37.292  30.663  1.00 37.31           H
ATOM   2538  HG2 ARG A 171      68.442  36.685  32.748  1.00 44.66           H
ATOM   2539  HG3 ARG A 171      69.502  35.831  31.654  1.00 44.66           H
ATOM   2540  HD2 ARG A 171      68.924  38.787  31.390  1.00 37.53           H
ATOM   2541  HD3 ARG A 171      70.202  38.151  32.422  1.00 37.53           H
ATOM   2542  HE  ARG A 171      71.331  37.258  30.533  1.00 40.73           H
ATOM   2543 HH11 ARG A 171      68.581  39.275  29.504  1.00 46.06           H
ATOM   2544 HH12 ARG A 171      69.009  39.137  27.823  1.00 46.06           H
ATOM   2545 HH21 ARG A 171      71.808  37.136  28.356  1.00 50.58           H
ATOM   2546 HH22 ARG A 171      70.797  37.945  27.181  1.00 50.58           H
ATOM   2547  N   GLN A 172      65.291  34.640  29.371  1.00 32.85           N
ATOM   2548  CA  GLN A 172      64.041  34.471  28.621  1.00 34.99           C
ATOM   2549  C   GLN A 172      63.059  33.618  29.410  1.00 30.66           C
ATOM   2550  O   GLN A 172      61.901  34.012  29.507  1.00 29.93           O
ATOM   2551  CB  GLN A 172      64.251  33.864  27.205  1.00 34.16           C
ATOM   2552  CG  GLN A 172      64.850  34.861  26.185  1.00 45.07           C
ATOM   2553  CD  GLN A 172      65.474  34.236  24.916  1.00 47.48           C
ATOM   2554  OE1 GLN A 172      66.307  34.866  24.265  1.00 43.78           O
ATOM   2555  NE2 GLN A 172      65.094  33.013  24.540  1.00 42.56           N
ATOM   2556  H   GLN A 172      66.132  34.235  28.983  1.00 39.41           H
ATOM   2557  HA  GLN A 172      63.601  35.463  28.494  1.00 41.97           H
ATOM   2558  HB2 GLN A 172      64.890  32.986  27.279  1.00 40.98           H
ATOM   2559  HB3 GLN A 172      63.281  33.539  26.825  1.00 40.98           H
ATOM   2560  HG2 GLN A 172      64.079  35.567  25.873  1.00 54.07           H
ATOM   2561  HG3 GLN A 172      65.609  35.487  26.657  1.00 54.07           H
ATOM   2562 HE21 GLN A 172      64.394  32.509  25.062  1.00 51.05           H
ATOM   2563 HE22 GLN A 172      65.530  32.595  23.731  1.00 51.05           H
ATOM   2564  N   LYS A 173      63.497  32.470  29.958  1.00 27.91           N
ATOM   2565  CA  LYS A 173      62.639  31.630  30.798  1.00 28.44           C
ATOM   2566  C   LYS A 173      62.180  32.373  32.047  1.00 31.21           C
ATOM   2567  O   LYS A 173      61.035  32.177  32.440  1.00 29.22           O
ATOM   2568  CB  LYS A 173      63.305  30.332  31.307  1.00 42.86           C
ATOM   2569  CG  LYS A 173      63.898  29.382  30.263  1.00 43.07           C
ATOM   2570  CD  LYS A 173      62.898  28.656  29.351  1.00 46.88           C
ATOM   2571  CE  LYS A 173      63.616  27.541  28.550  1.00 51.36           C
ATOM   2572  NZ  LYS A 173      64.899  28.001  27.948  1.00 53.65           N1+
ATOM   2573  H   LYS A 173      64.459  32.192  29.818  1.00 33.48           H
ATOM   2574  HA  LYS A 173      61.764  31.353  30.212  1.00 34.12           H
ATOM   2575  HB2 LYS A 173      64.107  30.590  32.001  1.00 51.42           H
ATOM   2576  HB3 LYS A 173      62.554  29.789  31.879  1.00 51.42           H
ATOM   2577  HG2 LYS A 173      64.572  29.946  29.642  1.00 51.67           H
ATOM   2578  HG3 LYS A 173      64.497  28.633  30.787  1.00 51.67           H
ATOM   2579  HD2 LYS A 173      62.105  28.208  29.954  1.00 56.24           H
ATOM   2580  HD3 LYS A 173      62.451  29.373  28.660  1.00 56.24           H
ATOM   2581  HE2 LYS A 173      63.831  26.725  29.244  1.00 61.61           H
ATOM   2582  HE3 LYS A 173      62.956  27.159  27.769  1.00 61.61           H
ATOM   2583  HZ1 LYS A 173      65.269  27.289  27.334  1.00 64.37           H
ATOM   2584  HZ2 LYS A 173      64.750  28.851  27.423  1.00 64.37           H
ATOM   2585  HZ3 LYS A 173      65.571  28.183  28.682  1.00 64.37           H
ATOM   2586  N   ALA A 174      63.057  33.170  32.695  1.00 31.32           N
ATOM   2587  CA  ALA A 174      62.699  33.998  33.843  1.00 27.17           C
ATOM   2588  C   ALA A 174      61.516  34.927  33.504  1.00 33.03           C
ATOM   2589  O   ALA A 174      60.523  34.939  34.222  1.00 30.47           O
ATOM   2590  CB  ALA A 174      63.923  34.772  34.338  1.00 30.31           C
ATOM   2591  H   ALA A 174      64.015  33.211  32.376  1.00 37.57           H
ATOM   2592  HA  ALA A 174      62.389  33.352  34.653  1.00 32.59           H
ATOM   2593  HB1 ALA A 174      63.670  35.303  35.257  1.00 36.35           H
ATOM   2594  HB2 ALA A 174      64.738  34.077  34.546  1.00 36.35           H
ATOM   2595  HB3 ALA A 174      64.251  35.496  33.595  1.00 36.35           H
ATOM   2596  N   HIS A 175      61.600  35.700  32.414  1.00 25.69           N
ATOM   2597  CA  HIS A 175      60.492  36.551  31.979  1.00 34.26           C
ATOM   2598  C   HIS A 175      59.188  35.780  31.709  1.00 32.48           C
ATOM   2599  O   HIS A 175      58.146  36.161  32.238  1.00 32.49           O
ATOM   2600  CB  HIS A 175      60.924  37.390  30.758  1.00 35.82           C
ATOM   2601  CG  HIS A 175      61.597  38.649  31.206  1.00 27.70           C
ATOM   2602  ND1 HIS A 175      61.019  39.617  32.006  1.00 32.32           N1+
ATOM   2603  CD2 HIS A 175      62.875  39.032  30.943  1.00 35.37           C
ATOM   2604  CE1 HIS A 175      61.894  40.614  32.168  1.00 31.28           C
ATOM   2605  NE2 HIS A 175      63.035  40.250  31.576  1.00 32.09           N
ATOM   2606  H   HIS A 175      62.440  35.668  31.852  1.00 30.81           H
ATOM   2607  HA  HIS A 175      60.272  37.224  32.809  1.00 41.09           H
ATOM   2608  HB2 HIS A 175      60.042  37.676  30.186  1.00 42.96           H
ATOM   2609  HB3 HIS A 175      61.580  36.814  30.103  1.00 42.96           H
ATOM   2610  HD1 HIS A 175      60.083  39.587  32.390  1.00 38.77           H
ATOM   2611  HD2 HIS A 175      63.616  38.492  30.368  1.00 42.43           H
ATOM   2612  HE1 HIS A 175      61.731  41.525  32.729  1.00 37.52           H
ATOM   2613  HE2 HIS A 175      63.882  40.802  31.576  1.00 38.49           H
ATOM   2614  N   SER A 176      59.261  34.702  30.917  1.00 33.70           N
ATOM   2615  CA  SER A 176      58.105  33.872  30.573  1.00 37.94           C
ATOM   2616  C   SER A 176      57.471  33.214  31.806  1.00 34.26           C
ATOM   2617  O   SER A 176      56.250  33.227  31.909  1.00 38.55           O
ATOM   2618  CB  SER A 176      58.413  32.917  29.399  1.00 30.77           C
ATOM   2619  OG  SER A 176      59.262  31.841  29.725  1.00 40.73           O
ATOM   2620  H   SER A 176      60.152  34.462  30.506  1.00 40.43           H
ATOM   2621  HA  SER A 176      57.350  34.557  30.186  1.00 45.51           H
ATOM   2622  HB2 SER A 176      57.479  32.515  29.013  1.00 36.91           H
ATOM   2623  HB3 SER A 176      58.870  33.494  28.595  1.00 36.91           H
ATOM   2624  HG  SER A 176      59.858  32.119  30.425  1.00 48.86           H
ATOM   2625  N   THR A 177      58.270  32.689  32.751  1.00 34.22           N
ATOM   2626  CA  THR A 177      57.815  32.120  34.023  1.00 35.92           C
ATOM   2627  C   THR A 177      57.118  33.171  34.870  1.00 33.63           C
ATOM   2628  O   THR A 177      56.077  32.881  35.448  1.00 33.37           O
ATOM   2629  CB  THR A 177      58.976  31.427  34.765  1.00 34.66           C
ATOM   2630  OG1 THR A 177      59.440  30.326  34.001  1.00 29.88           O
ATOM   2631  CG2 THR A 177      58.579  30.889  36.137  1.00 37.05           C
ATOM   2632  H   THR A 177      59.269  32.755  32.626  1.00 41.05           H
ATOM   2633  HA  THR A 177      57.086  31.346  33.775  1.00 43.09           H
ATOM   2634  HB  THR A 177      59.788  32.144  34.891  1.00 41.57           H
ATOM   2635  HG1 THR A 177      59.751  30.660  33.156  1.00 35.84           H
ATOM   2636 HG21 THR A 177      59.430  30.378  36.589  1.00 44.44           H
ATOM   2637 HG22 THR A 177      58.265  31.697  36.798  1.00 44.44           H
ATOM   2638 HG23 THR A 177      57.773  30.162  36.028  1.00 44.44           H
ATOM   2639  N   TRP A 178      57.665  34.390  34.922  1.00 31.88           N
ATOM   2640  CA  TRP A 178      57.078  35.478  35.691  1.00 34.10           C
ATOM   2641  C   TRP A 178      55.692  35.860  35.127  1.00 42.67           C
ATOM   2642  O   TRP A 178      54.793  36.254  35.881  1.00 39.96           O
ATOM   2643  CB  TRP A 178      58.021  36.682  35.641  1.00 31.47           C
ATOM   2644  CG  TRP A 178      57.580  37.822  36.485  1.00 35.29           C
ATOM   2645  CD1 TRP A 178      56.801  38.844  36.091  1.00 33.14           C
ATOM   2646  CD2 TRP A 178      57.904  38.066  37.889  1.00 34.26           C
ATOM   2647  NE1 TRP A 178      56.643  39.722  37.141  1.00 35.91           N
ATOM   2648  CE2 TRP A 178      57.332  39.313  38.261  1.00 38.40           C
ATOM   2649  CE3 TRP A 178      58.635  37.358  38.875  1.00 34.72           C
ATOM   2650  CZ2 TRP A 178      57.500  39.856  39.536  1.00 33.98           C
ATOM   2651  CZ3 TRP A 178      58.802  37.891  40.163  1.00 39.90           C
ATOM   2652  CH2 TRP A 178      58.241  39.143  40.489  1.00 34.21           C
ATOM   2653  H   TRP A 178      58.526  34.569  34.427  1.00 38.24           H
ATOM   2654  HA  TRP A 178      56.969  35.161  36.730  1.00 40.90           H
ATOM   2655  HB2 TRP A 178      59.002  36.358  35.988  1.00 37.74           H
ATOM   2656  HB3 TRP A 178      58.115  37.034  34.617  1.00 37.74           H
ATOM   2657  HD1 TRP A 178      56.381  38.964  35.104  1.00 39.75           H
ATOM   2658  HE1 TRP A 178      56.076  40.558  37.093  1.00 43.08           H
ATOM   2659  HE3 TRP A 178      59.062  36.397  38.639  1.00 41.64           H
ATOM   2660  HZ2 TRP A 178      57.042  40.802  39.784  1.00 40.76           H
ATOM   2661  HZ3 TRP A 178      59.347  37.327  40.904  1.00 47.86           H
ATOM   2662  HH2 TRP A 178      58.358  39.556  41.477  1.00 41.04           H
ATOM   2663  N   LYS A 179      55.527  35.742  33.793  1.00 33.99           N
ATOM   2664  CA  LYS A 179      54.244  35.991  33.115  1.00 45.14           C
ATOM   2665  C   LYS A 179      53.178  34.975  33.547  1.00 32.83           C
ATOM   2666  O   LYS A 179      52.038  35.341  33.792  1.00 40.00           O
ATOM   2667  CB  LYS A 179      54.400  36.072  31.574  1.00 34.58           C
ATOM   2668  CG  LYS A 179      55.077  37.383  31.159  1.00 32.01           C
ATOM   2669  CD  LYS A 179      55.263  37.444  29.642  1.00 39.89           C
ATOM   2670  CE  LYS A 179      55.856  38.801  29.233  1.00 48.19           C
ATOM   2671  NZ  LYS A 179      57.303  38.876  29.506  1.00 49.40           N1+
ATOM   2672  H   LYS A 179      56.298  35.392  33.241  1.00 40.78           H
ATOM   2673  HA  LYS A 179      53.876  36.963  33.450  1.00 54.16           H
ATOM   2674  HB2 LYS A 179      54.950  35.219  31.186  1.00 41.48           H
ATOM   2675  HB3 LYS A 179      53.405  36.058  31.127  1.00 41.48           H
ATOM   2676  HG2 LYS A 179      54.468  38.228  31.486  1.00 38.40           H
ATOM   2677  HG3 LYS A 179      56.045  37.463  31.645  1.00 38.40           H
ATOM   2678  HD2 LYS A 179      55.922  36.637  29.317  1.00 47.86           H
ATOM   2679  HD3 LYS A 179      54.296  37.317  29.152  1.00 47.86           H
ATOM   2680  HE2 LYS A 179      55.668  38.992  28.175  1.00 57.81           H
ATOM   2681  HE3 LYS A 179      55.354  39.576  29.818  1.00 57.81           H
ATOM   2682  HZ1 LYS A 179      57.684  39.714  29.089  1.00 59.27           H
ATOM   2683  HZ2 LYS A 179      57.452  38.909  30.508  1.00 59.27           H
ATOM   2684  HZ3 LYS A 179      57.764  38.063  29.124  1.00 59.27           H
ATOM   2685  N   GLN A 180      53.567  33.714  33.678  1.00 36.12           N
ATOM   2686  CA  GLN A 180      52.717  32.634  34.156  1.00 45.98           C
ATOM   2687  C   GLN A 180      52.321  32.820  35.625  1.00 42.31           C
ATOM   2688  O   GLN A 180      51.306  32.249  36.014  1.00 35.52           O
ATOM   2689  CB  GLN A 180      53.430  31.274  33.976  1.00 39.80           C
ATOM   2690  CG  GLN A 180      53.694  30.939  32.503  1.00 38.03           C
ATOM   2691  CD  GLN A 180      54.470  29.638  32.322  1.00 37.50           C
ATOM   2692  OE1 GLN A 180      55.435  29.375  33.030  1.00 49.34           O
ATOM   2693  NE2 GLN A 180      54.113  28.847  31.312  1.00 35.72           N
ATOM   2694  H   GLN A 180      54.534  33.490  33.487  1.00 43.33           H
ATOM   2695  HA  GLN A 180      51.805  32.631  33.557  1.00 55.16           H
ATOM   2696  HB2 GLN A 180      54.376  31.280  34.515  1.00 47.75           H
ATOM   2697  HB3 GLN A 180      52.813  30.485  34.408  1.00 47.75           H
ATOM   2698  HG2 GLN A 180      52.754  30.905  31.952  1.00 45.62           H
ATOM   2699  HG3 GLN A 180      54.314  31.732  32.099  1.00 45.62           H
ATOM   2700 HE21 GLN A 180      53.339  29.106  30.721  1.00 42.85           H
ATOM   2701 HE22 GLN A 180      54.637  28.002  31.142  1.00 42.85           H
ATOM   2702  N   MET A 181      53.137  33.529  36.434  1.00 37.75           N
ATOM   2703  CA  MET A 181      52.816  33.842  37.831  1.00 49.92           C
ATOM   2704  C   MET A 181      51.700  34.881  37.972  1.00 47.47           C
ATOM   2705  O   MET A 181      51.162  35.046  39.063  1.00 52.88           O
ATOM   2706  CB  MET A 181      54.058  34.324  38.588  1.00 43.98           C
ATOM   2707  CG  MET A 181      55.141  33.245  38.731  1.00 49.55           C
ATOM   2708  SD  MET A 181      56.673  33.879  39.486  1.00 44.88           S
ATOM   2709  CE  MET A 181      56.223  34.082  41.244  1.00 47.56           C
ATOM   2710  H   MET A 181      54.001  33.901  36.064  1.00 45.28           H
ATOM   2711  HA  MET A 181      52.470  32.931  38.317  1.00 59.89           H
ATOM   2712  HB2 MET A 181      54.481  35.192  38.088  1.00 52.77           H
ATOM   2713  HB3 MET A 181      53.760  34.633  39.589  1.00 52.77           H
ATOM   2714  HG2 MET A 181      54.748  32.436  39.345  1.00 59.45           H
ATOM   2715  HG3 MET A 181      55.388  32.835  37.757  1.00 59.45           H
ATOM   2716  HE1 MET A 181      57.095  34.398  41.816  1.00 57.06           H
ATOM   2717  HE2 MET A 181      55.445  34.839  41.347  1.00 57.06           H
ATOM   2718  HE3 MET A 181      55.868  33.134  41.648  1.00 57.06           H
ATOM   2719  N   GLY A 182      51.380  35.620  36.903  1.00 45.57           N
ATOM   2720  CA  GLY A 182      50.278  36.570  36.935  1.00 51.71           C
ATOM   2721  C   GLY A 182      50.542  37.784  37.841  1.00 56.20           C
ATOM   2722  O   GLY A 182      49.586  38.476  38.186  1.00 55.22           O
ATOM   2723  H   GLY A 182      51.849  35.457  36.024  1.00 54.67           H
ATOM   2724  HA2 GLY A 182      50.071  36.915  35.923  1.00 62.04           H
ATOM   2725  HA3 GLY A 182      49.400  36.052  37.325  1.00 62.04           H
ATOM   2726  N   GLU A 183      51.819  38.060  38.174  1.00 59.57           N
ATOM   2727  CA  GLU A 183      52.280  39.195  38.977  1.00 48.90           C
ATOM   2728  C   GLU A 183      51.876  40.556  38.356  1.00 54.16           C
ATOM   2729  O   GLU A 183      52.139  40.812  37.178  1.00 45.70           O
ATOM   2730  CB  GLU A 183      53.818  39.094  39.122  1.00 45.46           C
ATOM   2731  CG  GLU A 183      54.281  37.874  39.940  1.00 51.56           C
ATOM   2732  CD  GLU A 183      53.964  37.953  41.443  1.00 50.40           C
ATOM   2733  OE1 GLU A 183      53.895  36.873  42.069  1.00 59.23           O
ATOM   2734  OE2 GLU A 183      53.809  39.081  41.956  1.00 51.28           O1-
ATOM   2735  H   GLU A 183      52.534  37.415  37.871  1.00 71.47           H
ATOM   2736  HA  GLU A 183      51.838  39.118  39.970  1.00 58.66           H
ATOM   2737  HB2 GLU A 183      54.247  39.005  38.125  1.00 54.54           H
ATOM   2738  HB3 GLU A 183      54.213  40.006  39.569  1.00 54.54           H
ATOM   2739  HG2 GLU A 183      53.901  36.945  39.522  1.00 61.86           H
ATOM   2740  HG3 GLU A 183      55.366  37.802  39.849  1.00 61.86           H
ATOM   2741  N   GLN A 184      51.267  41.439  39.170  1.00 60.06           N
ATOM   2742  CA  GLN A 184      50.943  42.822  38.800  1.00 55.90           C
ATOM   2743  C   GLN A 184      52.194  43.638  38.460  1.00 55.60           C
ATOM   2744  O   GLN A 184      52.187  44.332  37.442  1.00 56.41           O
ATOM   2745  CB  GLN A 184      50.161  43.521  39.917  1.00 52.69           C
ATOM   2746  H   GLN A 184      51.055  41.149  40.115  1.00 72.06           H
ATOM   2747  HA  GLN A 184      50.303  42.792  37.917  1.00 67.07           H
ATOM   2748  HB1 GLN A 184      49.229  42.988  40.113  1.00 63.22           H
ATOM   2749  HB3 GLN A 184      49.927  44.544  39.615  1.00 63.22           H
ATOM   2750  N   ARG A 185      53.259  43.556  39.285  1.00 56.55           N
ATOM   2751  CA  ARG A 185      54.557  44.181  38.971  1.00 44.84           C
ATOM   2752  C   ARG A 185      55.321  43.354  37.954  1.00 39.12           C
ATOM   2753  O   ARG A 185      55.411  42.137  38.076  1.00 46.63           O
ATOM   2754  CB  ARG A 185      55.433  44.376  40.226  1.00 44.41           C
ATOM   2755  CG  ARG A 185      55.106  45.638  41.031  1.00 49.73           C
ATOM   2756  CD  ARG A 185      55.457  46.975  40.339  1.00 54.90           C
ATOM   2757  NE  ARG A 185      56.904  47.209  40.140  1.00 47.89           N
ATOM   2758  CZ  ARG A 185      57.372  48.394  39.724  1.00 45.22           C
ATOM   2759  NH1 ARG A 185      56.665  49.197  38.927  1.00 54.82           N
ATOM   2760  NH2 ARG A 185      58.569  48.802  40.103  1.00 38.07           N1+
ATOM   2761  H   ARG A 185      53.197  42.968  40.105  1.00 67.85           H
ATOM   2762  HA  ARG A 185      54.378  45.154  38.514  1.00 53.79           H
ATOM   2763  HB2 ARG A 185      55.372  43.494  40.864  1.00 53.28           H
ATOM   2764  HB3 ARG A 185      56.473  44.473  39.907  1.00 53.28           H
ATOM   2765  HG2 ARG A 185      54.044  45.636  41.279  1.00 59.66           H
ATOM   2766  HG3 ARG A 185      55.659  45.592  41.970  1.00 59.66           H
ATOM   2767  HD2 ARG A 185      55.039  46.882  39.338  1.00 65.86           H
ATOM   2768  HD3 ARG A 185      54.966  47.835  40.799  1.00 65.86           H
ATOM   2769  HE  ARG A 185      57.530  46.678  40.733  1.00 57.46           H
ATOM   2770 HH11 ARG A 185      55.749  48.913  38.615  1.00 65.77           H
ATOM   2771 HH12 ARG A 185      57.046  50.089  38.640  1.00 65.77           H
ATOM   2772 HH21 ARG A 185      59.137  48.208  40.692  1.00 45.67           H
ATOM   2773 HH22 ARG A 185      58.932  49.693  39.803  1.00 45.67           H
ATOM   2774  N   GLU A 186      55.896  44.046  36.971  1.00 42.78           N
ATOM   2775  CA  GLU A 186      56.855  43.477  36.051  1.00 46.98           C
ATOM   2776  C   GLU A 186      58.130  42.992  36.775  1.00 40.77           C
ATOM   2777  O   GLU A 186      58.546  43.529  37.808  1.00 30.62           O
ATOM   2778  CB  GLU A 186      57.197  44.486  34.936  1.00 47.64           C
ATOM   2779  CG  GLU A 186      56.114  44.643  33.835  1.00 47.22           C
ATOM   2780  CD  GLU A 186      54.924  45.567  34.159  1.00 64.89           C
ATOM   2781  OE1 GLU A 186      53.991  45.596  33.310  1.00 62.80           O
ATOM   2782  OE2 GLU A 186      54.970  46.228  35.229  1.00 59.54           O1-
ATOM   2783  H   GLU A 186      55.712  45.036  36.887  1.00 51.32           H
ATOM   2784  HA  GLU A 186      56.383  42.617  35.574  1.00 56.36           H
ATOM   2785  HB2 GLU A 186      57.419  45.456  35.384  1.00 57.16           H
ATOM   2786  HB3 GLU A 186      58.110  44.149  34.443  1.00 57.16           H
ATOM   2787  HG2 GLU A 186      56.587  45.044  32.936  1.00 56.65           H
ATOM   2788  HG3 GLU A 186      55.740  43.672  33.507  1.00 56.65           H
ATOM   2789  N   LEU A 187      58.724  41.940  36.199  1.00 32.71           N
ATOM   2790  CA  LEU A 187      60.043  41.483  36.564  1.00 37.28           C
ATOM   2791  C   LEU A 187      60.978  42.576  36.062  1.00 35.22           C
ATOM   2792  O   LEU A 187      61.074  42.819  34.856  1.00 30.91           O
ATOM   2793  CB  LEU A 187      60.321  40.125  35.894  1.00 42.24           C
ATOM   2794  CG  LEU A 187      61.732  39.544  36.136  1.00 32.54           C
ATOM   2795  CD1 LEU A 187      61.965  39.241  37.619  1.00 33.93           C
ATOM   2796  CD2 LEU A 187      61.923  38.243  35.326  1.00 30.25           C
ATOM   2797  H   LEU A 187      58.311  41.542  35.370  1.00 39.23           H
ATOM   2798  HA  LEU A 187      60.105  41.384  37.648  1.00 44.72           H
ATOM   2799  HB2 LEU A 187      59.595  39.410  36.262  1.00 50.68           H
ATOM   2800  HB3 LEU A 187      60.167  40.233  34.818  1.00 50.68           H
ATOM   2801  HG  LEU A 187      62.477  40.261  35.799  1.00 39.03           H
ATOM   2802 HD11 LEU A 187      62.970  38.841  37.754  1.00 40.70           H
ATOM   2803 HD12 LEU A 187      61.879  40.148  38.210  1.00 40.70           H
ATOM   2804 HD13 LEU A 187      61.229  38.521  37.975  1.00 40.70           H
ATOM   2805 HD21 LEU A 187      62.921  37.839  35.501  1.00 36.29           H
ATOM   2806 HD22 LEU A 187      61.175  37.509  35.618  1.00 36.29           H
ATOM   2807 HD23 LEU A 187      61.818  38.449  34.267  1.00 36.29           H
ATOM   2808  N   GLN A 188      61.645  43.251  36.989  1.00 29.00           N
ATOM   2809  CA  GLN A 188      62.681  44.209  36.611  1.00 26.24           C
ATOM   2810  C   GLN A 188      63.896  43.454  36.016  1.00 30.28           C
ATOM   2811  O   GLN A 188      64.036  42.235  36.127  1.00 29.91           O
ATOM   2812  CB  GLN A 188      63.029  45.061  37.832  1.00 26.86           C
ATOM   2813  CG  GLN A 188      61.782  45.631  38.513  1.00 29.58           C
ATOM   2814  CD  GLN A 188      60.965  46.525  37.560  1.00 40.73           C
ATOM   2815  OE1 GLN A 188      61.512  47.375  36.861  1.00 36.56           O
ATOM   2816  NE2 GLN A 188      59.644  46.352  37.539  1.00 41.35           N
ATOM   2817  H   GLN A 188      61.493  43.052  37.967  1.00 34.79           H
ATOM   2818  HA  GLN A 188      62.290  44.876  35.844  1.00 31.47           H
ATOM   2819  HB2 GLN A 188      63.568  44.465  38.562  1.00 32.22           H
ATOM   2820  HB3 GLN A 188      63.688  45.870  37.524  1.00 32.22           H
ATOM   2821  HG2 GLN A 188      61.164  44.847  38.952  1.00 35.48           H
ATOM   2822  HG3 GLN A 188      62.157  46.270  39.308  1.00 35.48           H
ATOM   2823 HE21 GLN A 188      59.219  45.647  38.129  1.00 49.60           H
ATOM   2824 HE22 GLN A 188      59.074  46.922  36.934  1.00 49.60           H
ATOM   2825  N   GLU A 189      64.760  44.176  35.322  1.00 22.67           N
ATOM   2826  CA  GLU A 189      65.942  43.665  34.682  1.00 28.92           C
ATOM   2827  C   GLU A 189      66.971  44.790  34.695  1.00 29.75           C
ATOM   2828  O   GLU A 189      66.604  45.912  34.376  1.00 31.89           O
ATOM   2829  CB  GLU A 189      65.587  43.203  33.263  1.00 27.23           C
ATOM   2830  CG  GLU A 189      66.774  42.625  32.490  1.00 41.87           C
ATOM   2831  CD  GLU A 189      66.362  42.135  31.094  1.00 43.82           C
ATOM   2832  OE1 GLU A 189      65.209  41.715  30.950  1.00 35.81           O
ATOM   2833  OE2 GLU A 189      67.186  42.169  30.157  1.00 54.36           O1-
ATOM   2834  H   GLU A 189      64.596  45.168  35.219  1.00 27.19           H
ATOM   2835  HA  GLU A 189      66.308  42.816  35.241  1.00 34.69           H
ATOM   2836  HB2 GLU A 189      64.805  42.447  33.337  1.00 32.67           H
ATOM   2837  HB3 GLU A 189      65.187  44.043  32.697  1.00 32.67           H
ATOM   2838  HG2 GLU A 189      67.580  43.353  32.405  1.00 50.23           H
ATOM   2839  HG3 GLU A 189      67.162  41.770  33.050  1.00 50.23           H
ATOM   2840  N   GLY A 190      68.243  44.532  35.033  1.00 25.01           N
ATOM   2841  CA  GLY A 190      69.259  45.589  34.936  1.00 25.55           C
ATOM   2842  C   GLY A 190      70.672  45.152  35.302  1.00 20.85           C
ATOM   2843  O   GLY A 190      71.004  43.963  35.344  1.00 20.04           O
ATOM   2844  H   GLY A 190      68.519  43.607  35.328  1.00 30.00           H
ATOM   2845  HA2 GLY A 190      69.252  45.999  33.925  1.00 30.65           H
ATOM   2846  HA3 GLY A 190      68.967  46.392  35.610  1.00 30.65           H
ATOM   2847  N   THR A 191      71.503  46.165  35.532  1.00 22.24           N
ATOM   2848  CA  THR A 191      72.926  46.036  35.797  1.00 20.26           C
ATOM   2849  C   THR A 191      73.111  46.100  37.299  1.00 19.35           C
ATOM   2850  O   THR A 191      72.718  47.078  37.937  1.00 21.51           O
ATOM   2851  CB  THR A 191      73.726  47.116  35.050  1.00 22.22           C
ATOM   2852  OG1 THR A 191      73.578  46.902  33.671  1.00 22.82           O
ATOM   2853  CG2 THR A 191      75.219  47.048  35.358  1.00 17.47           C
ATOM   2854  H   THR A 191      71.132  47.105  35.494  1.00 26.67           H
ATOM   2855  HA  THR A 191      73.252  45.076  35.407  1.00 24.30           H
ATOM   2856  HB  THR A 191      73.347  48.105  35.305  1.00 26.65           H
ATOM   2857  HG1 THR A 191      73.805  45.988  33.495  1.00 27.37           H
ATOM   2858 HG21 THR A 191      75.739  47.783  34.748  1.00 20.95           H
ATOM   2859 HG22 THR A 191      75.401  47.266  36.411  1.00 20.95           H
ATOM   2860 HG23 THR A 191      75.615  46.062  35.118  1.00 20.95           H
ATOM   2861  N   TYR A 192      73.736  45.070  37.871  1.00 22.79           N
ATOM   2862  CA  TYR A 192      74.158  45.112  39.265  1.00 17.50           C
ATOM   2863  C   TYR A 192      75.622  45.598  39.354  1.00 21.12           C
ATOM   2864  O   TYR A 192      76.521  45.017  38.745  1.00 17.60           O
ATOM   2865  CB  TYR A 192      73.969  43.709  39.830  1.00 19.93           C
ATOM   2866  CG  TYR A 192      74.439  43.515  41.251  1.00 18.03           C
ATOM   2867  CD1 TYR A 192      73.569  43.737  42.337  1.00 22.14           C
ATOM   2868  CD2 TYR A 192      75.749  43.079  41.475  1.00 20.35           C
ATOM   2869  CE1 TYR A 192      73.991  43.466  43.653  1.00 25.14           C
ATOM   2870  CE2 TYR A 192      76.189  42.821  42.783  1.00 15.20           C
ATOM   2871  CZ  TYR A 192      75.304  42.974  43.871  1.00 21.30           C
ATOM   2872  OH  TYR A 192      75.720  42.671  45.122  1.00 18.81           O
ATOM   2873  H   TYR A 192      74.037  44.287  37.308  1.00 27.34           H
ATOM   2874  HA  TYR A 192      73.509  45.775  39.837  1.00 20.99           H
ATOM   2875  HB2 TYR A 192      72.907  43.452  39.786  1.00 23.90           H
ATOM   2876  HB3 TYR A 192      74.509  43.005  39.195  1.00 23.90           H
ATOM   2877  HD1 TYR A 192      72.557  44.081  42.175  1.00 26.55           H
ATOM   2878  HD2 TYR A 192      76.413  42.966  40.634  1.00 24.41           H
ATOM   2879  HE1 TYR A 192      73.315  43.594  44.484  1.00 30.15           H
ATOM   2880  HE2 TYR A 192      77.203  42.525  42.944  1.00 18.23           H
ATOM   2881  HH  TYR A 192      75.162  43.095  45.778  1.00 22.55           H
ATOM   2882  N   VAL A 193      75.896  46.603  40.180  1.00 19.50           N
ATOM   2883  CA  VAL A 193      77.276  46.978  40.513  1.00 20.71           C
ATOM   2884  C   VAL A 193      77.660  46.434  41.905  1.00 21.54           C
ATOM   2885  O   VAL A 193      76.989  46.646  42.915  1.00 18.18           O
ATOM   2886  CB  VAL A 193      77.473  48.484  40.356  1.00 17.72           C
ATOM   2887  CG1 VAL A 193      76.585  49.268  41.312  1.00 14.71           C
ATOM   2888  CG2 VAL A 193      78.963  48.892  40.564  1.00 15.54           C
ATOM   2889  H   VAL A 193      75.146  47.060  40.679  1.00 23.39           H
ATOM   2890  HA  VAL A 193      77.951  46.533  39.785  1.00 24.84           H
ATOM   2891  HB  VAL A 193      77.193  48.760  39.339  1.00 21.25           H
ATOM   2892 HG11 VAL A 193      76.678  50.329  41.077  1.00 17.64           H
ATOM   2893 HG12 VAL A 193      75.548  49.000  41.177  1.00 17.64           H
ATOM   2894 HG13 VAL A 193      76.865  49.109  42.348  1.00 17.64           H
ATOM   2895 HG21 VAL A 193      79.077  49.954  40.353  1.00 18.63           H
ATOM   2896 HG22 VAL A 193      79.283  48.695  41.579  1.00 18.63           H
ATOM   2897 HG23 VAL A 193      79.619  48.330  39.906  1.00 18.63           H
ATOM   2898  N   MET A 194      78.797  45.758  41.954  1.00 17.32           N
ATOM   2899  CA  MET A 194      79.397  45.373  43.224  1.00 21.52           C
ATOM   2900  C   MET A 194      80.437  46.434  43.651  1.00 27.54           C
ATOM   2901  O   MET A 194      81.336  46.846  42.892  1.00 17.52           O
ATOM   2902  CB  MET A 194      79.937  43.966  43.118  1.00 16.85           C
ATOM   2903  CG  MET A 194      80.253  43.299  44.466  1.00 31.98           C
ATOM   2904  SD  MET A 194      81.976  43.431  44.889  1.00 36.27           S
ATOM   2905  CE  MET A 194      82.135  42.486  46.441  1.00 27.52           C
ATOM   2906  H   MET A 194      79.334  45.631  41.106  1.00 20.77           H
ATOM   2907  HA  MET A 194      78.624  45.317  43.986  1.00 25.81           H
ATOM   2908  HB2 MET A 194      79.175  43.359  42.647  1.00 20.20           H
ATOM   2909  HB3 MET A 194      80.814  43.952  42.468  1.00 20.20           H
ATOM   2910  HG2 MET A 194      79.632  43.721  45.256  1.00 38.36           H
ATOM   2911  HG3 MET A 194      80.051  42.234  44.386  1.00 38.36           H
ATOM   2912  HE1 MET A 194      83.141  42.594  46.845  1.00 33.01           H
ATOM   2913  HE2 MET A 194      81.432  42.862  47.185  1.00 33.01           H
ATOM   2914  HE3 MET A 194      81.931  41.437  46.232  1.00 33.01           H
ATOM   2915  N   LEU A 195      80.272  46.791  44.923  1.00 17.23           N
ATOM   2916  CA  LEU A 195      81.186  47.534  45.772  1.00 21.90           C
ATOM   2917  C   LEU A 195      81.544  46.650  47.015  1.00 20.13           C
ATOM   2918  O   LEU A 195      80.794  45.813  47.486  1.00 20.94           O
ATOM   2919  CB  LEU A 195      80.468  48.768  46.405  1.00 27.05           C
ATOM   2920  CG  LEU A 195      80.464  49.981  45.498  1.00 28.68           C
ATOM   2921  CD1 LEU A 195      79.437  49.817  44.377  1.00 28.34           C
ATOM   2922  CD2 LEU A 195      80.103  51.237  46.292  1.00 29.87           C
ATOM   2923  H   LEU A 195      79.464  46.413  45.376  1.00 20.66           H
ATOM   2924  HA  LEU A 195      82.104  47.843  45.226  1.00 26.26           H
ATOM   2925  HB2 LEU A 195      79.440  48.489  46.712  1.00 32.45           H
ATOM   2926  HB3 LEU A 195      80.982  49.078  47.334  1.00 32.45           H
ATOM   2927  HG  LEU A 195      81.483  50.108  45.055  1.00 34.40           H
ATOM   2928 HD11 LEU A 195      79.417  50.701  43.732  1.00 34.00           H
ATOM   2929 HD12 LEU A 195      79.661  48.960  43.742  1.00 34.00           H
ATOM   2930 HD13 LEU A 195      78.428  49.663  44.772  1.00 34.00           H
ATOM   2931 HD21 LEU A 195      80.225  52.133  45.669  1.00 35.83           H
ATOM   2932 HD22 LEU A 195      79.063  51.205  46.640  1.00 35.83           H
ATOM   2933 HD23 LEU A 195      80.748  51.382  47.168  1.00 35.83           H
ATOM   2934  N   GLY A 196      82.721  46.961  47.576  1.00 21.37           N
ATOM   2935  CA  GLY A 196      83.288  46.248  48.715  1.00 18.04           C
ATOM   2936  C   GLY A 196      82.417  46.350  49.967  1.00 21.10           C
ATOM   2937  O   GLY A 196      82.161  45.344  50.621  1.00 22.59           O
ATOM   2938  H   GLY A 196      83.265  47.716  47.183  1.00 25.63           H
ATOM   2939  HA2 GLY A 196      83.371  45.194  48.453  1.00 21.63           H
ATOM   2940  HA3 GLY A 196      84.280  46.630  48.949  1.00 21.63           H
ATOM   2941  N   GLY A 197      81.962  47.549  50.303  1.00 20.56           N
ATOM   2942  CA  GLY A 197      81.295  47.781  51.578  1.00 20.26           C
ATOM   2943  C   GLY A 197      82.303  47.758  52.740  1.00 16.69           C
ATOM   2944  O   GLY A 197      83.497  47.725  52.511  1.00 16.94           O
ATOM   2945  H   GLY A 197      82.178  48.347  49.724  1.00 24.66           H
ATOM   2946  HA2 GLY A 197      80.802  48.751  51.548  1.00 24.30           H
ATOM   2947  HA3 GLY A 197      80.567  46.990  51.734  1.00 24.30           H
ATOM   2948  N   PRO A 198      81.840  47.767  53.996  1.00 20.32           N
ATOM   2949  CA  PRO A 198      80.448  47.516  54.382  1.00 16.63           C
ATOM   2950  C   PRO A 198      79.572  48.760  54.587  1.00 24.33           C
ATOM   2951  O   PRO A 198      78.393  48.581  54.907  1.00 22.43           O
ATOM   2952  CB  PRO A 198      80.586  46.836  55.751  1.00 15.20           C
ATOM   2953  CG  PRO A 198      81.855  47.459  56.356  1.00 20.20           C
ATOM   2954  CD  PRO A 198      82.737  47.675  55.128  1.00 20.22           C
ATOM   2955  HA  PRO A 198      79.967  46.777  53.744  1.00 19.94           H
ATOM   2956  HB2 PRO A 198      79.721  46.930  56.408  1.00 18.22           H
ATOM   2957  HB3 PRO A 198      80.764  45.781  55.569  1.00 18.22           H
ATOM   2958  HG2 PRO A 198      81.617  48.405  56.849  1.00 24.22           H
ATOM   2959  HG3 PRO A 198      82.346  46.776  57.053  1.00 24.22           H
ATOM   2960  HD2 PRO A 198      83.323  48.590  55.247  1.00 24.25           H
ATOM   2961  HD3 PRO A 198      83.367  46.795  55.003  1.00 24.25           H
ATOM   2962  N   ASN A 199      80.119  49.993  54.524  1.00 23.33           N
ATOM   2963  CA  ASN A 199      79.282  51.185  54.682  1.00 17.82           C
ATOM   2964  C   ASN A 199      78.354  51.272  53.469  1.00 17.65           C
ATOM   2965  O   ASN A 199      78.671  50.806  52.365  1.00 21.51           O
ATOM   2966  CB  ASN A 199      80.085  52.500  54.861  1.00 16.12           C
ATOM   2967  CG  ASN A 199      80.905  52.848  53.634  1.00 17.28           C
ATOM   2968  OD1 ASN A 199      81.987  52.314  53.418  1.00 19.29           O
ATOM   2969  ND2 ASN A 199      80.364  53.685  52.767  1.00 19.51           N
ATOM   2970  H   ASN A 199      81.082  50.111  54.241  1.00 27.98           H
ATOM   2971  HA  ASN A 199      78.679  51.064  55.583  1.00 21.36           H
ATOM   2972  HB2 ASN A 199      79.392  53.315  55.080  1.00 19.33           H
ATOM   2973  HB3 ASN A 199      80.763  52.343  55.702  1.00 19.33           H
ATOM   2974 HD21 ASN A 199      80.848  53.876  51.900  1.00 23.39           H
ATOM   2975 HD22 ASN A 199      79.463  54.099  52.949  1.00 23.39           H
ATOM   2976  N   PHE A 200      77.206  51.889  53.700  1.00 17.02           N
ATOM   2977  CA  PHE A 200      76.316  52.262  52.635  1.00 20.38           C
ATOM   2978  C   PHE A 200      76.856  53.623  52.062  1.00 22.63           C
ATOM   2979  O   PHE A 200      77.633  54.374  52.598  1.00 15.63           O
ATOM   2980  CB  PHE A 200      74.852  52.359  53.110  1.00 22.17           C
ATOM   2981  CG  PHE A 200      74.124  51.043  53.107  1.00 27.32           C
ATOM   2982  CD1 PHE A 200      74.677  49.851  53.581  1.00 37.12           C
ATOM   2983  CD2 PHE A 200      72.795  51.011  52.641  1.00 43.45           C
ATOM   2984  CE1 PHE A 200      73.907  48.680  53.678  1.00 32.16           C
ATOM   2985  CE2 PHE A 200      72.028  49.848  52.738  1.00 42.44           C
ATOM   2986  CZ  PHE A 200      72.578  48.676  53.277  1.00 31.78           C
ATOM   2987  H   PHE A 200      77.096  52.327  54.586  1.00 20.40           H
ATOM   2988  HA  PHE A 200      76.359  51.510  51.799  1.00 24.44           H
ATOM   2989  HB2 PHE A 200      74.810  52.775  54.146  1.00 26.59           H
ATOM   2990  HB3 PHE A 200      74.304  53.107  52.501  1.00 26.59           H
ATOM   2991  HD1 PHE A 200      75.702  49.841  53.956  1.00 44.53           H
ATOM   2992  HD2 PHE A 200      72.319  51.912  52.224  1.00 52.13           H
ATOM   2993  HE1 PHE A 200      74.349  47.785  54.110  1.00 38.58           H
ATOM   2994  HE2 PHE A 200      70.982  49.892  52.416  1.00 50.91           H
ATOM   2995  HZ  PHE A 200      71.961  47.796  53.410  1.00 38.12           H
ATOM   2996  N   GLU A 201      76.445  53.820  50.714  1.00 25.01           N
ATOM   2997  CA  GLU A 201      77.036  54.928  49.941  1.00 21.35           C
ATOM   2998  C   GLU A 201      76.469  56.309  50.287  1.00 20.42           C
ATOM   2999  O   GLU A 201      75.371  56.492  50.760  1.00 19.58           O
ATOM   3000  CB  GLU A 201      76.743  54.711  48.460  1.00 17.45           C
ATOM   3001  CG  GLU A 201      77.462  53.505  47.913  1.00 20.97           C
ATOM   3002  CD  GLU A 201      76.701  52.262  48.240  1.00 22.99           C
ATOM   3003  OE1 GLU A 201      75.488  52.113  48.410  1.00 21.91           O
ATOM   3004  OE2 GLU A 201      77.500  51.191  48.316  1.00 22.90           O1-
ATOM   3005  H   GLU A 201      75.475  53.605  50.465  1.00 30.00           H
ATOM   3006  HA  GLU A 201      78.148  54.931  50.138  1.00 25.60           H
ATOM   3007  HB2 GLU A 201      75.640  54.604  48.324  1.00 20.93           H
ATOM   3008  HB3 GLU A 201      76.994  55.606  47.860  1.00 20.93           H
ATOM   3009  HG2 GLU A 201      77.602  53.584  46.811  1.00 25.15           H
ATOM   3010  HG3 GLU A 201      78.507  53.432  48.327  1.00 25.15           H
ATOM   3011  N   THR A 202      77.314  57.285  50.005  1.00 19.34           N
ATOM   3012  CA  THR A 202      76.969  58.682  50.024  1.00 21.40           C
ATOM   3013  C   THR A 202      76.090  58.979  48.799  1.00 23.08           C
ATOM   3014  O   THR A 202      76.016  58.194  47.841  1.00 22.35           O
ATOM   3015  CB  THR A 202      78.229  59.576  50.011  1.00 16.13           C
ATOM   3016  OG1 THR A 202      78.820  59.522  48.745  1.00 19.00           O
ATOM   3017  CG2 THR A 202      79.258  59.262  51.095  1.00 19.84           C
ATOM   3018  H   THR A 202      78.235  57.034  49.664  1.00 23.20           H
ATOM   3019  HA  THR A 202      76.417  58.898  50.939  1.00 25.66           H
ATOM   3020  HB  THR A 202      77.914  60.606  50.172  1.00 19.34           H
ATOM   3021  HG1 THR A 202      79.763  59.370  48.865  1.00 22.78           H
ATOM   3022 HG21 THR A 202      80.091  59.964  51.027  1.00 23.79           H
ATOM   3023 HG22 THR A 202      78.793  59.332  52.078  1.00 23.79           H
ATOM   3024 HG23 THR A 202      79.670  58.261  50.951  1.00 23.79           H
ATOM   3025  N   VAL A 203      75.457  60.143  48.834  1.00 21.52           N
ATOM   3026  CA  VAL A 203      74.690  60.684  47.721  1.00 23.67           C
ATOM   3027  C   VAL A 203      75.586  60.804  46.491  1.00 22.52           C
ATOM   3028  O   VAL A 203      75.238  60.311  45.422  1.00 19.69           O
ATOM   3029  CB  VAL A 203      74.033  62.029  48.135  1.00 24.03           C
ATOM   3030  CG1 VAL A 203      73.429  62.780  46.924  1.00 27.26           C
ATOM   3031  CG2 VAL A 203      72.908  61.752  49.135  1.00 23.56           C
ATOM   3032  H   VAL A 203      75.507  60.695  49.676  1.00 25.80           H
ATOM   3033  HA  VAL A 203      73.892  59.979  47.486  1.00 28.38           H
ATOM   3034  HB  VAL A 203      74.781  62.663  48.606  1.00 28.82           H
ATOM   3035 HG11 VAL A 203      72.912  63.674  47.267  1.00 32.70           H
ATOM   3036 HG12 VAL A 203      74.216  63.097  46.240  1.00 32.70           H
ATOM   3037 HG13 VAL A 203      72.728  62.132  46.396  1.00 32.70           H
ATOM   3038 HG21 VAL A 203      72.466  62.694  49.458  1.00 28.26           H
ATOM   3039 HG22 VAL A 203      72.138  61.139  48.663  1.00 28.26           H
ATOM   3040 HG23 VAL A 203      73.280  61.219  50.010  1.00 28.26           H
ATOM   3041  N   ALA A 204      76.764  61.421  46.641  1.00 23.83           N
ATOM   3042  CA  ALA A 204      77.690  61.560  45.529  1.00 23.51           C
ATOM   3043  C   ALA A 204      78.082  60.191  44.930  1.00 16.09           C
ATOM   3044  O   ALA A 204      78.161  60.041  43.723  1.00 21.46           O
ATOM   3045  CB  ALA A 204      78.882  62.375  46.007  1.00 16.37           C
ATOM   3046  H   ALA A 204      77.055  61.733  47.553  1.00 28.58           H
ATOM   3047  HA  ALA A 204      77.183  62.132  44.751  1.00 28.19           H
ATOM   3048  HB1 ALA A 204      79.523  62.598  45.153  1.00 19.63           H
ATOM   3049  HB2 ALA A 204      78.527  63.312  46.429  1.00 19.63           H
ATOM   3050  HB3 ALA A 204      79.440  61.831  46.772  1.00 19.63           H
ATOM   3051  N   GLU A 205      78.290  59.162  45.742  1.00 20.56           N
ATOM   3052  CA  GLU A 205      78.617  57.830  45.267  1.00 16.93           C
ATOM   3053  C   GLU A 205      77.398  57.213  44.566  1.00 18.51           C
ATOM   3054  O   GLU A 205      77.548  56.711  43.462  1.00 20.07           O
ATOM   3055  CB  GLU A 205      79.116  56.989  46.431  1.00 20.06           C
ATOM   3056  CG  GLU A 205      80.467  57.458  46.986  1.00 19.34           C
ATOM   3057  CD  GLU A 205      80.811  56.858  48.340  1.00 18.86           C
ATOM   3058  OE1 GLU A 205      79.947  56.132  48.875  1.00 17.37           O
ATOM   3059  OE2 GLU A 205      81.906  57.203  48.862  1.00 19.94           O1-
ATOM   3060  H   GLU A 205      78.197  59.290  46.740  1.00 24.66           H
ATOM   3061  HA  GLU A 205      79.439  57.903  44.556  1.00 20.30           H
ATOM   3062  HB2 GLU A 205      78.377  57.070  47.222  1.00 24.06           H
ATOM   3063  HB3 GLU A 205      79.196  55.948  46.119  1.00 24.06           H
ATOM   3064  HG2 GLU A 205      81.266  57.219  46.285  1.00 23.20           H
ATOM   3065  HG3 GLU A 205      80.526  58.543  47.063  1.00 23.20           H
ATOM   3066  N   CYS A 206      76.192  57.305  45.161  1.00 19.31           N
ATOM   3067  CA  CYS A 206      74.892  56.873  44.605  1.00 22.18           C
ATOM   3068  C   CYS A 206      74.731  57.392  43.177  1.00 19.42           C
ATOM   3069  O   CYS A 206      74.489  56.609  42.251  1.00 20.58           O
ATOM   3070  CB  CYS A 206      73.680  57.309  45.522  0.82 13.46           C
ATOM   3071  SG  CYS A 206      73.751  56.282  46.990  0.63 17.10           S
ATOM   3072  H   CYS A 206      76.157  57.763  46.062  1.00 23.16           H
ATOM   3073  HA  CYS A 206      74.915  55.782  44.568  1.00 26.60           H
ATOM   3074  HB2 CYS A 206      73.723  58.352  45.815  1.00 16.13           H
ATOM   3075  HB3 CYS A 206      72.739  57.133  45.016  1.00 16.13           H
ATOM   3076  HG  CYS A 206      74.872  56.812  47.487  0.01 20.50           H
ATOM   3077  N   ARG A 207      74.929  58.706  43.012  1.00 16.22           N
ATOM   3078  CA  ARG A 207      74.816  59.405  41.746  1.00 21.37           C
ATOM   3079  C   ARG A 207      75.852  58.911  40.760  1.00 28.21           C
ATOM   3080  O   ARG A 207      75.493  58.600  39.632  1.00 24.74           O
ATOM   3081  CB  ARG A 207      74.986  60.902  41.942  1.00 22.88           C
ATOM   3082  CG  ARG A 207      73.783  61.540  42.664  1.00 26.70           C
ATOM   3083  CD  ARG A 207      74.172  62.995  42.956  1.00 24.86           C
ATOM   3084  NE  ARG A 207      73.057  63.757  43.535  1.00 35.22           N
ATOM   3085  CZ  ARG A 207      73.154  65.032  43.926  1.00 36.53           C
ATOM   3086  NH1 ARG A 207      74.323  65.667  43.855  1.00 30.51           N
ATOM   3087  NH2 ARG A 207      72.082  65.681  44.377  1.00 37.20           N1+
ATOM   3088  H   ARG A 207      75.168  59.260  43.823  1.00 19.45           H
ATOM   3089  HA  ARG A 207      73.833  59.213  41.312  1.00 25.63           H
ATOM   3090  HB2 ARG A 207      75.902  61.093  42.502  1.00 27.44           H
ATOM   3091  HB3 ARG A 207      75.090  61.379  40.965  1.00 27.44           H
ATOM   3092  HG2 ARG A 207      72.903  61.497  42.020  1.00 32.02           H
ATOM   3093  HG3 ARG A 207      73.563  61.026  43.598  1.00 32.02           H
ATOM   3094  HD2 ARG A 207      74.998  62.983  43.669  1.00 29.82           H
ATOM   3095  HD3 ARG A 207      74.512  63.489  42.044  1.00 29.82           H
ATOM   3096  HE  ARG A 207      72.155  63.302  43.588  1.00 42.25           H
ATOM   3097 HH11 ARG A 207      75.139  65.177  43.514  1.00 36.60           H
ATOM   3098 HH12 ARG A 207      74.393  66.627  44.148  1.00 36.60           H
ATOM   3099 HH21 ARG A 207      71.188  65.208  44.404  1.00 44.63           H
ATOM   3100 HH22 ARG A 207      72.146  66.640  44.680  1.00 44.63           H
ATOM   3101  N   LEU A 208      77.114  58.821  41.197  1.00 20.20           N
ATOM   3102  CA  LEU A 208      78.209  58.337  40.355  1.00 19.47           C
ATOM   3103  C   LEU A 208      77.827  56.946  39.808  1.00 15.76           C
ATOM   3104  O   LEU A 208      77.935  56.715  38.625  1.00 19.91           O
ATOM   3105  CB  LEU A 208      79.441  58.383  41.273  1.00 25.07           C
ATOM   3106  CG  LEU A 208      80.787  57.798  40.891  1.00 33.76           C
ATOM   3107  CD1 LEU A 208      81.752  58.305  41.992  1.00 29.05           C
ATOM   3108  CD2 LEU A 208      80.782  56.269  40.844  1.00 26.03           C
ATOM   3109  H   LEU A 208      77.309  58.994  42.174  1.00 24.23           H
ATOM   3110  HA  LEU A 208      78.362  59.018  39.519  1.00 23.34           H
ATOM   3111  HB2 LEU A 208      79.603  59.450  41.446  1.00 30.07           H
ATOM   3112  HB3 LEU A 208      79.187  57.947  42.232  1.00 30.07           H
ATOM   3113  HG  LEU A 208      81.085  58.189  39.915  1.00 40.49           H
ATOM   3114 HD11 LEU A 208      82.761  57.940  41.796  1.00 34.85           H
ATOM   3115 HD12 LEU A 208      81.778  59.396  42.011  1.00 34.85           H
ATOM   3116 HD13 LEU A 208      81.429  57.943  42.969  1.00 34.85           H
ATOM   3117 HD21 LEU A 208      81.805  55.895  40.775  1.00 31.22           H
ATOM   3118 HD22 LEU A 208      80.330  55.875  41.754  1.00 31.22           H
ATOM   3119 HD23 LEU A 208      80.233  55.921  39.972  1.00 31.22           H
ATOM   3120  N   LEU A 209      77.367  56.040  40.666  1.00 18.77           N
ATOM   3121  CA  LEU A 209      77.034  54.661  40.320  1.00 21.45           C
ATOM   3122  C   LEU A 209      75.917  54.587  39.295  1.00 22.27           C
ATOM   3123  O   LEU A 209      76.006  53.794  38.359  1.00 24.24           O
ATOM   3124  CB  LEU A 209      76.660  53.877  41.572  1.00 14.37           C
ATOM   3125  CG  LEU A 209      77.825  53.674  42.554  1.00 16.73           C
ATOM   3126  CD1 LEU A 209      77.250  53.017  43.800  1.00 22.31           C
ATOM   3127  CD2 LEU A 209      79.022  52.939  41.977  1.00 16.56           C
ATOM   3128  H   LEU A 209      77.286  56.304  41.640  1.00 22.51           H
ATOM   3129  HA  LEU A 209      77.914  54.205  39.869  1.00 25.72           H
ATOM   3130  HB2 LEU A 209      75.861  54.407  42.090  1.00 17.23           H
ATOM   3131  HB3 LEU A 209      76.272  52.907  41.270  1.00 17.23           H
ATOM   3132  HG  LEU A 209      78.233  54.626  42.847  1.00 20.06           H
ATOM   3133 HD11 LEU A 209      78.010  52.985  44.580  1.00 26.76           H
ATOM   3134 HD12 LEU A 209      76.406  53.603  44.168  1.00 26.76           H
ATOM   3135 HD13 LEU A 209      76.914  52.004  43.574  1.00 26.76           H
ATOM   3136 HD21 LEU A 209      79.784  52.809  42.744  1.00 19.86           H
ATOM   3137 HD22 LEU A 209      78.715  51.969  41.592  1.00 19.86           H
ATOM   3138 HD23 LEU A 209      79.458  53.530  41.177  1.00 19.86           H
ATOM   3139  N   ARG A 210      74.884  55.413  39.487  1.00 24.21           N
ATOM   3140  CA  ARG A 210      73.778  55.511  38.570  1.00 22.01           C
ATOM   3141  C   ARG A 210      74.277  55.990  37.196  1.00 28.22           C
ATOM   3142  O   ARG A 210      73.889  55.435  36.168  1.00 28.09           O
ATOM   3143  CB  ARG A 210      72.673  56.401  39.180  1.00 27.87           C
ATOM   3144  CG  ARG A 210      71.423  56.579  38.279  1.00 31.22           C
ATOM   3145  CD  ARG A 210      70.903  55.208  37.830  1.00 30.99           C
ATOM   3146  NE  ARG A 210      69.816  55.250  36.848  1.00 42.03           N
ATOM   3147  CZ  ARG A 210      69.356  54.167  36.200  1.00 38.39           C
ATOM   3148  NH1 ARG A 210      69.900  52.946  36.345  1.00 29.78           N
ATOM   3149  NH2 ARG A 210      68.320  54.312  35.377  1.00 36.97           N1+
ATOM   3150  H   ARG A 210      74.894  56.035  40.286  1.00 29.03           H
ATOM   3151  HA  ARG A 210      73.393  54.498  38.465  1.00 26.40           H
ATOM   3152  HB2 ARG A 210      72.360  55.966  40.131  1.00 33.43           H
ATOM   3153  HB3 ARG A 210      73.087  57.389  39.387  1.00 33.43           H
ATOM   3154  HG2 ARG A 210      70.650  57.110  38.836  1.00 37.44           H
ATOM   3155  HG3 ARG A 210      71.694  57.169  37.403  1.00 37.44           H
ATOM   3156  HD2 ARG A 210      71.715  54.666  37.346  1.00 37.18           H
ATOM   3157  HD3 ARG A 210      70.575  54.645  38.704  1.00 37.18           H
ATOM   3158  HE  ARG A 210      69.358  56.136  36.700  1.00 50.42           H
ATOM   3159 HH11 ARG A 210      70.692  52.813  36.957  1.00 35.72           H
ATOM   3160 HH12 ARG A 210      69.530  52.147  35.843  1.00 35.72           H
ATOM   3161 HH21 ARG A 210      67.902  55.216  35.240  1.00 44.35           H
ATOM   3162 HH22 ARG A 210      67.981  53.511  34.858  1.00 44.35           H
ATOM   3163  N   ASN A 211      75.186  56.974  37.171  1.00 21.19           N
ATOM   3164  CA  ASN A 211      75.830  57.452  35.937  1.00 28.31           C
ATOM   3165  C   ASN A 211      76.773  56.474  35.254  1.00 27.55           C
ATOM   3166  O   ASN A 211      76.942  56.606  34.047  1.00 27.54           O
ATOM   3167  CB  ASN A 211      76.487  58.815  36.177  1.00 32.08           C
ATOM   3168  CG  ASN A 211      75.428  59.920  36.200  1.00 39.72           C
ATOM   3169  OD1 ASN A 211      74.239  59.673  35.989  1.00 48.09           O
ATOM   3170  ND2 ASN A 211      75.848  61.157  36.458  1.00 46.26           N
ATOM   3171  H   ASN A 211      75.443  57.406  38.046  1.00 25.42           H
ATOM   3172  HA  ASN A 211      75.035  57.594  35.202  1.00 33.96           H
ATOM   3173  HB2 ASN A 211      77.017  58.807  37.129  1.00 38.48           H
ATOM   3174  HB3 ASN A 211      77.209  59.028  35.387  1.00 38.48           H
ATOM   3175 HD21 ASN A 211      75.181  61.913  36.473  1.00 55.49           H
ATOM   3176 HD22 ASN A 211      76.826  61.334  36.629  1.00 55.49           H
ATOM   3177  N   LEU A 212      77.320  55.483  35.970  1.00 24.60           N
ATOM   3178  CA  LEU A 212      78.000  54.339  35.378  1.00 22.25           C
ATOM   3179  C   LEU A 212      77.045  53.368  34.659  1.00 27.45           C
ATOM   3180  O   LEU A 212      77.503  52.400  34.044  1.00 28.82           O
ATOM   3181  CB  LEU A 212      78.799  53.589  36.437  1.00 23.73           C
ATOM   3182  CG  LEU A 212      79.899  54.373  37.192  1.00 29.26           C
ATOM   3183  CD1 LEU A 212      80.582  53.399  38.180  1.00 28.23           C
ATOM   3184  CD2 LEU A 212      80.916  55.038  36.258  1.00 28.91           C
ATOM   3185  H   LEU A 212      77.159  55.455  36.968  1.00 29.50           H
ATOM   3186  HA  LEU A 212      78.711  54.701  34.640  1.00 26.68           H
ATOM   3187  HB2 LEU A 212      78.108  53.154  37.158  1.00 28.46           H
ATOM   3188  HB3 LEU A 212      79.291  52.759  35.926  1.00 28.46           H
ATOM   3189  HG  LEU A 212      79.444  55.151  37.784  1.00 35.10           H
ATOM   3190 HD11 LEU A 212      81.324  53.929  38.776  1.00 33.86           H
ATOM   3191 HD12 LEU A 212      79.839  52.975  38.855  1.00 33.86           H
ATOM   3192 HD13 LEU A 212      81.067  52.586  37.638  1.00 33.86           H
ATOM   3193 HD21 LEU A 212      81.658  55.578  36.843  1.00 34.67           H
ATOM   3194 HD22 LEU A 212      81.411  54.283  35.644  1.00 34.67           H
ATOM   3195 HD23 LEU A 212      80.412  55.760  35.614  1.00 34.67           H
ATOM   3196  N   GLY A 213      75.724  53.565  34.778  1.00 22.17           N
ATOM   3197  CA  GLY A 213      74.747  52.693  34.153  1.00 25.50           C
ATOM   3198  C   GLY A 213      74.279  51.572  35.090  1.00 26.03           C
ATOM   3199  O   GLY A 213      73.617  50.659  34.625  1.00 27.04           O
ATOM   3200  H   GLY A 213      75.379  54.326  35.344  1.00 26.59           H
ATOM   3201  HA2 GLY A 213      73.878  53.285  33.869  1.00 30.58           H
ATOM   3202  HA3 GLY A 213      75.183  52.237  33.264  1.00 30.58           H
ATOM   3203  N   ALA A 214      74.584  51.633  36.393  1.00 24.68           N
ATOM   3204  CA  ALA A 214      74.091  50.637  37.335  1.00 19.48           C
ATOM   3205  C   ALA A 214      72.626  50.904  37.694  1.00 20.36           C
ATOM   3206  O   ALA A 214      72.266  52.025  38.038  1.00 21.84           O
ATOM   3207  CB  ALA A 214      74.962  50.614  38.589  1.00 20.26           C
ATOM   3208  H   ALA A 214      75.104  52.422  36.746  1.00 29.60           H
ATOM   3209  HA  ALA A 214      74.166  49.647  36.889  1.00 23.36           H
ATOM   3210  HB1 ALA A 214      74.652  49.794  39.233  1.00 24.30           H
ATOM   3211  HB2 ALA A 214      76.002  50.470  38.308  1.00 24.30           H
ATOM   3212  HB3 ALA A 214      74.874  51.549  39.141  1.00 24.30           H
ATOM   3213  N   ASP A 215      71.853  49.828  37.768  1.00 19.47           N
ATOM   3214  CA  ASP A 215      70.468  49.789  38.246  1.00 23.29           C
ATOM   3215  C   ASP A 215      70.328  49.404  39.694  1.00 25.67           C
ATOM   3216  O   ASP A 215      69.363  49.805  40.348  1.00 25.15           O
ATOM   3217  CB  ASP A 215      69.617  48.837  37.386  1.00 25.09           C
ATOM   3218  CG  ASP A 215      69.606  49.315  35.938  1.00 17.83           C
ATOM   3219  OD1 ASP A 215      68.927  50.340  35.707  1.00 28.84           O
ATOM   3220  OD2 ASP A 215      70.275  48.677  35.103  1.00 20.41           O1-
ATOM   3221  H   ASP A 215      72.272  48.934  37.552  1.00 23.35           H
ATOM   3222  HA  ASP A 215      70.046  50.788  38.151  1.00 27.93           H
ATOM   3223  HB2 ASP A 215      70.011  47.822  37.457  1.00 30.09           H
ATOM   3224  HB3 ASP A 215      68.605  48.895  37.779  1.00 30.09           H
ATOM   3225  N   ALA A 216      71.236  48.571  40.182  1.00 21.27           N
ATOM   3226  CA  ALA A 216      71.203  48.161  41.566  1.00 24.75           C
ATOM   3227  C   ALA A 216      72.621  48.058  42.103  1.00 21.15           C
ATOM   3228  O   ALA A 216      73.521  47.754  41.344  1.00 15.95           O
ATOM   3229  CB  ALA A 216      70.436  46.839  41.653  1.00 22.44           C
ATOM   3230  H   ALA A 216      71.976  48.225  39.590  1.00 25.51           H
ATOM   3231  HA  ALA A 216      70.677  48.906  42.151  1.00 29.69           H
ATOM   3232  HB1 ALA A 216      70.225  46.600  42.694  1.00 26.91           H
ATOM   3233  HB2 ALA A 216      69.486  46.944  41.129  1.00 26.91           H
ATOM   3234  HB3 ALA A 216      71.007  46.030  41.196  1.00 26.91           H
ATOM   3235  N   VAL A 217      72.790  48.257  43.411  1.00 20.59           N
ATOM   3236  CA  VAL A 217      74.070  48.261  44.069  1.00 19.74           C
ATOM   3237  C   VAL A 217      74.018  47.273  45.273  1.00 26.27           C
ATOM   3238  O   VAL A 217      73.116  47.084  46.081  1.00 21.17           O
ATOM   3239  CB  VAL A 217      74.491  49.685  44.528  1.00 23.20           C
ATOM   3240  CG1 VAL A 217      73.460  50.404  45.393  1.00 24.01           C
ATOM   3241  CG2 VAL A 217      75.839  49.605  45.239  1.00 25.52           C
ATOM   3242  H   VAL A 217      71.993  48.552  43.928  1.00 24.69           H
ATOM   3243  HA  VAL A 217      74.871  47.908  43.368  1.00 23.68           H
ATOM   3244  HB  VAL A 217      74.622  50.270  43.581  1.00 27.82           H
ATOM   3245 HG11 VAL A 217      73.845  51.363  45.765  1.00 28.80           H
ATOM   3246 HG12 VAL A 217      72.549  50.658  44.833  1.00 28.80           H
ATOM   3247 HG13 VAL A 217      73.154  49.802  46.254  1.00 28.80           H
ATOM   3248 HG21 VAL A 217      76.219  50.616  45.445  1.00 30.61           H
ATOM   3249 HG22 VAL A 217      75.775  49.092  46.199  1.00 30.61           H
ATOM   3250 HG23 VAL A 217      76.600  49.094  44.636  1.00 30.61           H
ATOM   3251  N   GLY A 218      75.154  46.487  45.388  1.00 19.12           N
ATOM   3252  CA  GLY A 218      75.289  45.562  46.518  1.00 23.45           C
ATOM   3253  C   GLY A 218      76.761  45.200  46.692  1.00 22.32           C
ATOM   3254  O   GLY A 218      77.655  45.856  46.196  1.00 21.88           O
ATOM   3255  H   GLY A 218      75.979  46.610  44.791  1.00 22.93           H
ATOM   3256  HA2 GLY A 218      74.909  46.037  47.456  1.00 28.13           H
ATOM   3257  HA3 GLY A 218      74.643  44.666  46.365  1.00 28.13           H
ATOM   3258  N   MET A 219      76.993  44.086  47.502  1.00 17.09           N
ATOM   3259  CA  MET A 219      78.313  43.864  48.126  1.00 20.31           C
ATOM   3260  C   MET A 219      78.732  42.395  47.931  1.00 19.78           C
ATOM   3261  O   MET A 219      79.498  41.791  48.666  1.00 23.41           O
ATOM   3262  CB  MET A 219      78.292  44.193  49.635  1.00 18.66           C
ATOM   3263  CG  MET A 219      77.963  45.656  49.872  1.00 24.39           C
ATOM   3264  SD  MET A 219      77.898  45.952  51.693  1.00 22.60           S
ATOM   3265  CE  MET A 219      77.505  47.706  51.659  1.00 25.58           C
ATOM   3266  H   MET A 219      76.208  43.644  47.981  1.00 20.49           H
ATOM   3267  HA  MET A 219      79.098  44.516  47.608  1.00 24.36           H
ATOM   3268  HB2 MET A 219      77.587  43.537  50.173  1.00 22.38           H
ATOM   3269  HB3 MET A 219      79.301  43.945  50.043  1.00 22.38           H
ATOM   3270  HG2 MET A 219      78.732  46.308  49.417  1.00 29.25           H
ATOM   3271  HG3 MET A 219      76.986  45.918  49.436  1.00 29.25           H
ATOM   3272  HE1 MET A 219      77.431  48.058  52.696  1.00 30.68           H
ATOM   3273  HE2 MET A 219      78.283  48.296  51.162  1.00 30.68           H
ATOM   3274  HE3 MET A 219      76.541  47.916  51.187  1.00 30.68           H
ATOM   3275  N   SER A 220      78.110  41.727  46.888  1.00 18.09           N
ATOM   3276  CA  SER A 220      78.340  40.289  46.695  1.00 19.90           C
ATOM   3277  C   SER A 220      78.222  39.965  45.210  1.00 17.64           C
ATOM   3278  O   SER A 220      78.121  40.824  44.378  1.00 20.31           O
ATOM   3279  CB  SER A 220      77.296  39.529  47.557  1.00 21.50           C
ATOM   3280  OG  SER A 220      76.052  39.529  46.848  1.00 17.44           O
ATOM   3281  H   SER A 220      77.550  42.181  46.158  1.00 21.69           H
ATOM   3282  HA  SER A 220      79.377  40.010  47.045  1.00 23.86           H
ATOM   3283  HB2 SER A 220      77.593  38.485  47.712  1.00 25.79           H
ATOM   3284  HB3 SER A 220      77.176  40.031  48.535  1.00 25.79           H
ATOM   3285  HG  SER A 220      75.298  39.454  47.488  1.00 20.92           H
ATOM   3286  N   THR A 221      78.183  38.660  44.937  1.00 16.92           N
ATOM   3287  CA  THR A 221      77.554  38.070  43.757  1.00 16.47           C
ATOM   3288  C   THR A 221      78.510  38.039  42.589  1.00 18.26           C
ATOM   3289  O   THR A 221      78.820  36.971  42.078  1.00 21.95           O
ATOM   3290  CB  THR A 221      76.189  38.702  43.391  1.00 18.66           C
ATOM   3291  OG1 THR A 221      75.300  38.397  44.429  1.00 19.63           O
ATOM   3292  CG2 THR A 221      75.635  38.140  42.078  1.00 24.16           C
ATOM   3293  H   THR A 221      78.365  38.014  45.690  1.00 20.29           H
ATOM   3294  HA  THR A 221      77.339  37.041  44.033  1.00 19.75           H
ATOM   3295  HB  THR A 221      76.253  39.785  43.300  1.00 22.38           H
ATOM   3296  HG1 THR A 221      75.595  38.855  45.223  1.00 23.54           H
ATOM   3297 HG21 THR A 221      74.631  38.529  41.902  1.00 28.97           H
ATOM   3298 HG22 THR A 221      76.262  38.411  41.228  1.00 28.97           H
ATOM   3299 HG23 THR A 221      75.584  37.060  42.163  1.00 28.97           H
ATOM   3300  N   VAL A 222      79.004  39.202  42.195  1.00 17.45           N
ATOM   3301  CA  VAL A 222      79.911  39.326  41.075  1.00 16.48           C
ATOM   3302  C   VAL A 222      81.130  38.392  41.144  1.00 19.90           C
ATOM   3303  O   VAL A 222      81.379  37.776  40.115  1.00 14.09           O
ATOM   3304  CB  VAL A 222      80.299  40.796  40.916  1.00 17.30           C
ATOM   3305  CG1 VAL A 222      81.339  40.951  39.801  1.00 17.45           C
ATOM   3306  CG2 VAL A 222      79.026  41.594  40.529  1.00 17.08           C
ATOM   3307  H   VAL A 222      78.754  40.033  42.711  1.00 20.93           H
ATOM   3308  HA  VAL A 222      79.346  39.029  40.189  1.00 19.76           H
ATOM   3309  HB  VAL A 222      80.711  41.179  41.851  1.00 20.74           H
ATOM   3310 HG11 VAL A 222      81.487  42.016  39.667  1.00 20.93           H
ATOM   3311 HG12 VAL A 222      82.287  40.489  40.070  1.00 20.93           H
ATOM   3312 HG13 VAL A 222      80.967  40.525  38.873  1.00 20.93           H
ATOM   3313 HG21 VAL A 222      79.264  42.649  40.395  1.00 20.48           H
ATOM   3314 HG22 VAL A 222      78.609  41.201  39.605  1.00 20.48           H
ATOM   3315 HG23 VAL A 222      78.265  41.503  41.298  1.00 20.48           H
ATOM   3316  N   PRO A 223      81.856  38.215  42.275  1.00 18.29           N
ATOM   3317  CA  PRO A 223      82.986  37.286  42.288  1.00 17.97           C
ATOM   3318  C   PRO A 223      82.550  35.821  42.112  1.00 18.19           C
ATOM   3319  O   PRO A 223      83.236  35.080  41.418  1.00 18.10           O
ATOM   3320  CB  PRO A 223      83.693  37.516  43.631  1.00 16.90           C
ATOM   3321  CG  PRO A 223      82.596  38.066  44.530  1.00 23.45           C
ATOM   3322  CD  PRO A 223      81.718  38.879  43.577  1.00 21.54           C
ATOM   3323  HA  PRO A 223      83.698  37.573  41.512  1.00 21.54           H
ATOM   3324  HB2 PRO A 223      84.195  36.649  44.047  1.00 20.27           H
ATOM   3325  HB3 PRO A 223      84.428  38.307  43.474  1.00 20.27           H
ATOM   3326  HG2 PRO A 223      82.054  37.238  44.992  1.00 28.13           H
ATOM   3327  HG3 PRO A 223      82.996  38.730  45.291  1.00 28.13           H
ATOM   3328  HD2 PRO A 223      80.711  38.858  43.978  1.00 25.83           H
ATOM   3329  HD3 PRO A 223      82.104  39.893  43.525  1.00 25.83           H
ATOM   3330  N   GLU A 224      81.382  35.441  42.633  1.00 16.53           N
ATOM   3331  CA  GLU A 224      80.807  34.130  42.438  1.00 13.70           C
ATOM   3332  C   GLU A 224      80.509  33.896  40.943  1.00 14.04           C
ATOM   3333  O   GLU A 224      80.867  32.852  40.418  1.00 13.72           O
ATOM   3334  CB  GLU A 224      79.558  33.915  43.318  1.00 16.45           C
ATOM   3335  CG  GLU A 224      79.880  34.108  44.811  1.00 19.41           C
ATOM   3336  CD  GLU A 224      78.747  34.666  45.660  1.00 23.64           C
ATOM   3337  OE1 GLU A 224      77.692  34.998  45.105  1.00 26.88           O
ATOM   3338  OE2 GLU A 224      78.934  34.734  46.891  1.00 23.11           O1-
ATOM   3339  H   GLU A 224      80.830  36.113  43.150  1.00 19.82           H
ATOM   3340  HA  GLU A 224      81.555  33.405  42.764  1.00 16.43           H
ATOM   3341  HB2 GLU A 224      78.776  34.595  42.987  1.00 19.72           H
ATOM   3342  HB3 GLU A 224      79.178  32.904  43.169  1.00 19.72           H
ATOM   3343  HG2 GLU A 224      80.243  33.175  45.245  1.00 23.28           H
ATOM   3344  HG3 GLU A 224      80.718  34.791  44.957  1.00 23.28           H
ATOM   3345  N   VAL A 225      79.901  34.861  40.251  1.00 16.83           N
ATOM   3346  CA  VAL A 225      79.562  34.782  38.833  1.00 20.00           C
ATOM   3347  C   VAL A 225      80.832  34.636  37.996  1.00 16.55           C
ATOM   3348  O   VAL A 225      80.900  33.792  37.093  1.00 17.60           O
ATOM   3349  CB  VAL A 225      78.709  36.022  38.437  1.00 16.68           C
ATOM   3350  CG1 VAL A 225      78.587  36.149  36.930  1.00 19.55           C
ATOM   3351  CG2 VAL A 225      77.336  35.951  39.130  1.00 19.46           C
ATOM   3352  H   VAL A 225      79.682  35.727  40.725  1.00 20.18           H
ATOM   3353  HA  VAL A 225      78.957  33.888  38.682  1.00 23.99           H
ATOM   3354  HB  VAL A 225      79.217  36.920  38.792  1.00 20.00           H
ATOM   3355 HG11 VAL A 225      77.968  37.008  36.683  1.00 23.45           H
ATOM   3356 HG12 VAL A 225      79.564  36.328  36.483  1.00 23.45           H
ATOM   3357 HG13 VAL A 225      78.163  35.235  36.509  1.00 23.45           H
ATOM   3358 HG21 VAL A 225      76.691  36.758  38.795  1.00 23.34           H
ATOM   3359 HG22 VAL A 225      76.850  35.002  38.932  1.00 23.34           H
ATOM   3360 HG23 VAL A 225      77.455  36.035  40.207  1.00 23.34           H
ATOM   3361  N   ILE A 226      81.849  35.455  38.288  1.00 20.09           N
ATOM   3362  CA  ILE A 226      83.134  35.381  37.566  1.00 19.51           C
ATOM   3363  C   ILE A 226      83.717  33.969  37.653  1.00 16.35           C
ATOM   3364  O   ILE A 226      84.125  33.403  36.639  1.00 19.25           O
ATOM   3365  CB  ILE A 226      84.113  36.467  38.035  1.00 20.94           C
ATOM   3366  CG1 ILE A 226      83.662  37.850  37.523  1.00 23.34           C
ATOM   3367  CG2 ILE A 226      85.550  36.147  37.585  1.00 20.60           C
ATOM   3368  CD1 ILE A 226      84.372  39.033  38.204  1.00 21.81           C
ATOM   3369  H   ILE A 226      81.746  36.115  39.045  1.00 24.09           H
ATOM   3370  HA  ILE A 226      82.929  35.575  36.514  1.00 23.39           H
ATOM   3371  HB  ILE A 226      84.098  36.471  39.127  1.00 25.11           H
ATOM   3372 HG12 ILE A 226      83.842  37.907  36.449  1.00 27.99           H
ATOM   3373 HG13 ILE A 226      82.591  37.976  37.688  1.00 27.99           H
ATOM   3374 HG21 ILE A 226      86.223  36.961  37.844  1.00 24.71           H
ATOM   3375 HG22 ILE A 226      85.907  35.257  38.099  1.00 24.71           H
ATOM   3376 HG23 ILE A 226      85.581  35.978  36.511  1.00 24.71           H
ATOM   3377 HD11 ILE A 226      83.921  39.965  37.867  1.00 26.15           H
ATOM   3378 HD12 ILE A 226      84.270  38.958  39.289  1.00 26.15           H
ATOM   3379 HD13 ILE A 226      85.431  39.046  37.949  1.00 26.15           H
ATOM   3380  N   VAL A 227      83.750  33.391  38.857  1.00 18.50           N
ATOM   3381  CA  VAL A 227      84.329  32.055  39.030  1.00 19.33           C
ATOM   3382  C   VAL A 227      83.490  30.979  38.339  1.00 18.72           C
ATOM   3383  O   VAL A 227      84.079  30.085  37.738  1.00 16.91           O
ATOM   3384  CB  VAL A 227      84.589  31.722  40.508  1.00 15.40           C
ATOM   3385  CG1 VAL A 227      85.141  30.301  40.717  1.00 16.34           C
ATOM   3386  CG2 VAL A 227      85.701  32.661  40.984  1.00 14.83           C
ATOM   3387  H   VAL A 227      83.373  33.873  39.661  1.00 22.18           H
ATOM   3388  HA  VAL A 227      85.298  32.070  38.528  1.00 23.19           H
ATOM   3389  HB  VAL A 227      83.686  31.871  41.099  1.00 18.47           H
ATOM   3390 HG11 VAL A 227      85.267  30.122  41.783  1.00 19.59           H
ATOM   3391 HG12 VAL A 227      84.459  29.546  40.328  1.00 19.59           H
ATOM   3392 HG13 VAL A 227      86.108  30.204  40.237  1.00 19.59           H
ATOM   3393 HG21 VAL A 227      85.996  32.399  41.989  1.00 17.78           H
ATOM   3394 HG22 VAL A 227      86.582  32.569  40.354  1.00 17.78           H
ATOM   3395 HG23 VAL A 227      85.347  33.687  40.958  1.00 17.78           H
ATOM   3396  N   ALA A 228      82.149  31.087  38.411  1.00 15.45           N
ATOM   3397  CA  ALA A 228      81.228  30.175  37.772  1.00 18.97           C
ATOM   3398  C   ALA A 228      81.438  30.165  36.242  1.00 18.18           C
ATOM   3399  O   ALA A 228      81.634  29.115  35.656  1.00 17.30           O
ATOM   3400  CB  ALA A 228      79.808  30.603  38.164  1.00 17.94           C
ATOM   3401  H   ALA A 228      81.745  31.868  38.907  1.00 18.52           H
ATOM   3402  HA  ALA A 228      81.411  29.172  38.161  1.00 22.75           H
ATOM   3403  HB1 ALA A 228      79.067  29.948  37.715  1.00 21.52           H
ATOM   3404  HB2 ALA A 228      79.717  30.547  39.241  1.00 21.52           H
ATOM   3405  HB3 ALA A 228      79.607  31.626  37.846  1.00 21.52           H
ATOM   3406  N   ARG A 229      81.460  31.341  35.624  1.00 22.16           N
ATOM   3407  CA  ARG A 229      81.739  31.531  34.203  1.00 20.12           C
ATOM   3408  C   ARG A 229      83.096  30.984  33.839  1.00 21.85           C
ATOM   3409  O   ARG A 229      83.178  30.247  32.863  1.00 22.64           O
ATOM   3410  CB  ARG A 229      81.573  33.016  33.851  1.00 17.52           C
ATOM   3411  CG  ARG A 229      80.114  33.493  33.896  1.00 22.72           C
ATOM   3412  CD  ARG A 229      79.148  32.571  33.128  1.00 20.22           C
ATOM   3413  NE  ARG A 229      79.552  32.484  31.724  1.00 26.36           N
ATOM   3414  CZ  ARG A 229      79.366  31.459  30.886  1.00 27.99           C
ATOM   3415  NH1 ARG A 229      78.802  30.306  31.249  1.00 26.19           N
ATOM   3416  NH2 ARG A 229      79.735  31.633  29.631  1.00 28.71           N1+
ATOM   3417  H   ARG A 229      81.296  32.175  36.176  1.00 26.57           H
ATOM   3418  HA  ARG A 229      81.035  30.935  33.627  1.00 24.12           H
ATOM   3419  HB2 ARG A 229      82.162  33.624  34.541  1.00 21.01           H
ATOM   3420  HB3 ARG A 229      81.960  33.181  32.847  1.00 21.01           H
ATOM   3421  HG2 ARG A 229      79.765  33.535  34.924  1.00 27.25           H
ATOM   3422  HG3 ARG A 229      80.076  34.501  33.491  1.00 27.25           H
ATOM   3423  HD2 ARG A 229      79.091  31.590  33.592  1.00 24.25           H
ATOM   3424  HD3 ARG A 229      78.153  32.994  33.181  1.00 24.25           H
ATOM   3425  HE  ARG A 229      79.964  33.319  31.334  1.00 31.61           H
ATOM   3426 HH11 ARG A 229      78.507  30.173  32.207  1.00 31.42           H
ATOM   3427 HH12 ARG A 229      78.656  29.565  30.581  1.00 31.42           H
ATOM   3428 HH21 ARG A 229      80.134  32.515  29.343  1.00 34.44           H
ATOM   3429 HH22 ARG A 229      79.600  30.895  28.958  1.00 34.44           H
ATOM   3430  N   HIS A 230      84.106  31.195  34.690  1.00 18.59           N
ATOM   3431  CA  HIS A 230      85.424  30.637  34.418  1.00 23.20           C
ATOM   3432  C   HIS A 230      85.423  29.121  34.353  1.00 23.06           C
ATOM   3433  O   HIS A 230      86.094  28.551  33.497  1.00 18.42           O
ATOM   3434  CB  HIS A 230      86.460  31.163  35.426  1.00 18.88           C
ATOM   3435  CG  HIS A 230      87.844  30.552  35.276  1.00 18.88           C
ATOM   3436  ND1 HIS A 230      88.442  29.697  36.193  1.00 19.87           N
ATOM   3437  CD2 HIS A 230      88.775  30.876  34.325  1.00 17.05           C
ATOM   3438  CE1 HIS A 230      89.703  29.515  35.774  1.00 18.96           C
ATOM   3439  NE2 HIS A 230      89.941  30.249  34.678  1.00 16.05           N
ATOM   3440  H   HIS A 230      83.961  31.731  35.535  1.00 22.30           H
ATOM   3441  HA  HIS A 230      85.730  30.989  33.431  1.00 27.83           H
ATOM   3442  HB2 HIS A 230      86.116  30.946  36.432  1.00 22.65           H
ATOM   3443  HB3 HIS A 230      86.523  32.250  35.339  1.00 22.65           H
ATOM   3444  HD2 HIS A 230      88.654  31.561  33.502  1.00 20.44           H
ATOM   3445  HE1 HIS A 230      90.437  28.902  36.276  1.00 22.74           H
ATOM   3446  HE2 HIS A 230      90.825  30.315  34.190  1.00 19.24           H
ATOM   3447  N   CYS A 231      84.703  28.453  35.269  1.00 26.72           N
ATOM   3448  CA  CYS A 231      84.685  27.004  35.276  1.00 18.39           C
ATOM   3449  C   CYS A 231      83.508  26.436  34.496  1.00 24.05           C
ATOM   3450  O   CYS A 231      83.252  25.250  34.634  1.00 21.03           O
ATOM   3451  CB  CYS A 231      84.885  26.427  36.695  1.00 36.91           C
ATOM   3452  SG  CYS A 231      83.478  26.728  37.731  1.00 36.83           S
ATOM   3453  H   CYS A 231      84.140  28.951  35.945  1.00 32.05           H
ATOM   3454  HA  CYS A 231      85.553  26.663  34.741  1.00 22.05           H
ATOM   3455  HB2 CYS A 231      85.040  25.355  36.627  1.00 44.28           H
ATOM   3456  HB3 CYS A 231      85.762  26.862  37.169  1.00 44.28           H
ATOM   3457  HG  CYS A 231      83.683  28.040  37.863  1.00 44.18           H
ATOM   3458  N   GLY A 232      82.877  27.230  33.618  1.00 21.23           N
ATOM   3459  CA  GLY A 232      81.924  26.753  32.630  1.00 23.33           C
ATOM   3460  C   GLY A 232      80.485  26.582  33.123  1.00 28.69           C
ATOM   3461  O   GLY A 232      79.681  26.000  32.404  1.00 27.73           O
ATOM   3462  H   GLY A 232      83.149  28.200  33.558  1.00 25.46           H
ATOM   3463  HA2 GLY A 232      81.912  27.461  31.802  1.00 27.98           H
ATOM   3464  HA3 GLY A 232      82.263  25.782  32.272  1.00 27.98           H
ATOM   3465  N   LEU A 233      80.108  27.081  34.302  1.00 21.51           N
ATOM   3466  CA  LEU A 233      78.717  26.993  34.740  1.00 21.03           C
ATOM   3467  C   LEU A 233      77.894  28.036  33.988  1.00 25.59           C
ATOM   3468  O   LEU A 233      78.352  29.171  33.782  1.00 22.88           O
ATOM   3469  CB  LEU A 233      78.566  27.242  36.269  1.00 23.61           C
ATOM   3470  CG  LEU A 233      79.465  26.385  37.195  1.00 23.20           C
ATOM   3471  CD1 LEU A 233      79.233  26.736  38.670  1.00 25.49           C
ATOM   3472  CD2 LEU A 233      79.155  24.899  37.019  1.00 34.21           C
ATOM   3473  H   LEU A 233      80.770  27.604  34.855  1.00 25.79           H
ATOM   3474  HA  LEU A 233      78.326  26.005  34.517  1.00 25.22           H
ATOM   3475  HB2 LEU A 233      78.782  28.289  36.452  1.00 28.32           H
ATOM   3476  HB3 LEU A 233      77.524  27.084  36.548  1.00 28.32           H
ATOM   3477  HG  LEU A 233      80.515  26.550  36.959  1.00 27.82           H
ATOM   3478 HD11 LEU A 233      79.910  26.154  39.299  1.00 30.58           H
ATOM   3479 HD12 LEU A 233      79.432  27.792  38.842  1.00 30.58           H
ATOM   3480 HD13 LEU A 233      78.202  26.511  38.943  1.00 30.58           H
ATOM   3481 HD21 LEU A 233      79.756  24.309  37.714  1.00 41.04           H
ATOM   3482 HD22 LEU A 233      78.098  24.719  37.217  1.00 41.04           H
ATOM   3483 HD23 LEU A 233      79.404  24.579  36.006  1.00 41.04           H
ATOM   3484  N   ARG A 234      76.636  27.666  33.726  1.00 19.87           N
ATOM   3485  CA  ARG A 234      75.570  28.550  33.290  1.00 21.79           C
ATOM   3486  C   ARG A 234      75.149  29.356  34.523  1.00 22.03           C
ATOM   3487  O   ARG A 234      75.003  28.794  35.591  1.00 26.91           O
ATOM   3488  CB  ARG A 234      74.467  27.653  32.747  1.00 25.72           C
ATOM   3489  CG  ARG A 234      73.139  28.385  32.488  1.00 41.14           C
ATOM   3490  CD  ARG A 234      71.959  27.410  32.309  1.00 40.94           C
ATOM   3491  NE  ARG A 234      72.133  26.520  31.143  1.00 39.27           N
ATOM   3492  CZ  ARG A 234      72.615  25.269  31.125  1.00 36.30           C
ATOM   3493  NH1 ARG A 234      72.982  24.611  32.213  1.00 44.29           N
ATOM   3494  NH2 ARG A 234      72.730  24.626  29.975  1.00 45.68           N1+
ATOM   3495  H   ARG A 234      76.348  26.738  34.006  1.00 23.82           H
ATOM   3496  HA  ARG A 234      75.901  29.222  32.496  1.00 26.13           H
ATOM   3497  HB2 ARG A 234      74.814  27.199  31.821  1.00 30.85           H
ATOM   3498  HB3 ARG A 234      74.279  26.856  33.470  1.00 30.85           H
ATOM   3499  HG2 ARG A 234      72.885  29.032  33.328  1.00 49.36           H
ATOM   3500  HG3 ARG A 234      73.254  28.998  31.595  1.00 49.36           H
ATOM   3501  HD2 ARG A 234      71.834  26.824  33.215  1.00 49.11           H
ATOM   3502  HD3 ARG A 234      71.047  27.987  32.176  1.00 49.11           H
ATOM   3503  HE  ARG A 234      71.879  26.925  30.253  1.00 47.11           H
ATOM   3504 HH11 ARG A 234      72.917  25.057  33.115  1.00 53.13           H
ATOM   3505 HH12 ARG A 234      73.339  23.669  32.135  1.00 53.13           H
ATOM   3506 HH21 ARG A 234      72.450  25.073  29.117  1.00 54.80           H
ATOM   3507 HH22 ARG A 234      73.092  23.684  29.965  1.00 54.80           H
ATOM   3508  N   VAL A 235      74.957  30.649  34.401  1.00 18.75           N
ATOM   3509  CA  VAL A 235      74.592  31.524  35.505  1.00 17.16           C
ATOM   3510  C   VAL A 235      73.317  32.230  35.178  1.00 22.84           C
ATOM   3511  O   VAL A 235      73.161  32.720  34.066  1.00 26.58           O
ATOM   3512  CB  VAL A 235      75.693  32.567  35.820  1.00 17.86           C
ATOM   3513  CG1 VAL A 235      75.277  33.477  36.996  1.00 17.62           C
ATOM   3514  CG2 VAL A 235      77.008  31.865  36.177  1.00 14.31           C
ATOM   3515  H   VAL A 235      75.044  31.069  33.489  1.00 22.48           H
ATOM   3516  HA  VAL A 235      74.439  30.936  36.400  1.00 20.58           H
ATOM   3517  HB  VAL A 235      75.861  33.184  34.948  1.00 21.41           H
ATOM   3518 HG11 VAL A 235      76.081  34.181  37.164  1.00 21.13           H
ATOM   3519 HG12 VAL A 235      74.396  34.068  36.757  1.00 21.13           H
ATOM   3520 HG13 VAL A 235      75.098  32.896  37.904  1.00 21.13           H
ATOM   3521 HG21 VAL A 235      77.775  32.601  36.419  1.00 17.15           H
ATOM   3522 HG22 VAL A 235      76.857  31.223  37.042  1.00 17.15           H
ATOM   3523 HG23 VAL A 235      77.352  31.259  35.340  1.00 17.15           H
ATOM   3524  N   PHE A 236      72.467  32.359  36.193  1.00 21.34           N
ATOM   3525  CA  PHE A 236      71.499  33.424  36.260  1.00 24.90           C
ATOM   3526  C   PHE A 236      71.400  33.945  37.681  1.00 25.53           C
ATOM   3527  O   PHE A 236      71.858  33.300  38.607  1.00 24.79           O
ATOM   3528  CB  PHE A 236      70.142  32.977  35.682  1.00 35.83           C
ATOM   3529  CG  PHE A 236      69.375  31.859  36.332  1.00 30.79           C
ATOM   3530  CD1 PHE A 236      68.170  32.148  36.993  1.00 29.60           C
ATOM   3531  CD2 PHE A 236      69.746  30.517  36.095  1.00 32.99           C
ATOM   3532  CE1 PHE A 236      67.362  31.090  37.447  1.00 35.31           C
ATOM   3533  CE2 PHE A 236      68.935  29.464  36.564  1.00 36.55           C
ATOM   3534  CZ  PHE A 236      67.744  29.749  37.250  1.00 32.79           C
ATOM   3535  H   PHE A 236      72.684  31.894  37.063  1.00 25.59           H
ATOM   3536  HA  PHE A 236      71.864  34.249  35.646  1.00 29.86           H
ATOM   3537  HB2 PHE A 236      69.492  33.853  35.634  1.00 42.98           H
ATOM   3538  HB3 PHE A 236      70.326  32.643  34.663  1.00 42.98           H
ATOM   3539  HD1 PHE A 236      67.855  33.173  37.117  1.00 35.51           H
ATOM   3540  HD2 PHE A 236      70.650  30.289  35.549  1.00 39.57           H
ATOM   3541  HE1 PHE A 236      66.431  31.301  37.947  1.00 42.36           H
ATOM   3542  HE2 PHE A 236      69.237  28.444  36.405  1.00 43.85           H
ATOM   3543  HZ  PHE A 236      67.107  28.951  37.598  1.00 39.34           H
ATOM   3544  N   GLY A 237      70.827  35.126  37.873  1.00 26.07           N
ATOM   3545  CA  GLY A 237      70.527  35.600  39.179  1.00 23.60           C
ATOM   3546  C   GLY A 237      69.519  36.732  39.244  1.00 26.86           C
ATOM   3547  O   GLY A 237      68.994  37.204  38.233  1.00 25.49           O
ATOM   3548  H   GLY A 237      70.474  35.648  37.085  1.00 31.27           H
ATOM   3549  HA2 GLY A 237      70.137  34.763  39.757  1.00 28.31           H
ATOM   3550  HA3 GLY A 237      71.463  35.948  39.604  1.00 28.31           H
ATOM   3551  N   PHE A 238      69.294  37.138  40.495  1.00 23.55           N
ATOM   3552  CA  PHE A 238      68.285  38.096  40.905  1.00 23.54           C
ATOM   3553  C   PHE A 238      68.779  38.922  42.085  1.00 19.08           C
ATOM   3554  O   PHE A 238      69.454  38.440  42.984  1.00 24.30           O
ATOM   3555  CB  PHE A 238      66.991  37.361  41.323  1.00 28.63           C
ATOM   3556  CG  PHE A 238      66.420  36.454  40.254  1.00 34.23           C
ATOM   3557  CD1 PHE A 238      66.776  35.098  40.239  1.00 34.28           C
ATOM   3558  CD2 PHE A 238      65.595  36.972  39.228  1.00 34.54           C
ATOM   3559  CE1 PHE A 238      66.369  34.271  39.172  1.00 40.39           C
ATOM   3560  CE2 PHE A 238      65.199  36.152  38.151  1.00 35.91           C
ATOM   3561  CZ  PHE A 238      65.609  34.802  38.112  1.00 35.29           C
ATOM   3562  H   PHE A 238      69.803  36.679  41.239  1.00 28.25           H
ATOM   3563  HA  PHE A 238      68.069  38.750  40.064  1.00 28.23           H
ATOM   3564  HB2 PHE A 238      67.197  36.764  42.214  1.00 34.34           H
ATOM   3565  HB3 PHE A 238      66.244  38.108  41.585  1.00 34.34           H
ATOM   3566  HD1 PHE A 238      67.384  34.692  41.034  1.00 41.12           H
ATOM   3567  HD2 PHE A 238      65.309  38.013  39.235  1.00 41.43           H
ATOM   3568  HE1 PHE A 238      66.663  33.233  39.168  1.00 48.45           H
ATOM   3569  HE2 PHE A 238      64.603  36.565  37.349  1.00 43.07           H
ATOM   3570  HZ  PHE A 238      65.336  34.181  37.273  1.00 42.33           H
ATOM   3571  N   SER A 239      68.415  40.187  42.079  1.00 18.29           N
ATOM   3572  CA  SER A 239      68.501  41.095  43.168  1.00 16.76           C
ATOM   3573  C   SER A 239      67.094  41.363  43.653  1.00 23.95           C
ATOM   3574  O   SER A 239      66.223  41.717  42.852  1.00 24.68           O
ATOM   3575  CB  SER A 239      69.128  42.389  42.687  1.00 19.79           C
ATOM   3576  OG  SER A 239      70.459  42.207  42.316  1.00 21.03           O
ATOM   3577  H   SER A 239      67.935  40.538  41.263  1.00 21.93           H
ATOM   3578  HA  SER A 239      69.105  40.693  43.973  1.00 20.10           H
ATOM   3579  HB2 SER A 239      68.565  42.764  41.835  1.00 23.73           H
ATOM   3580  HB3 SER A 239      69.084  43.129  43.490  1.00 23.73           H
ATOM   3581  HG  SER A 239      70.970  42.075  43.121  1.00 25.22           H
ATOM   3582  N   LEU A 240      66.915  41.284  44.965  1.00 20.96           N
ATOM   3583  CA  LEU A 240      65.777  41.788  45.705  1.00 27.00           C
ATOM   3584  C   LEU A 240      66.103  43.226  46.069  1.00 23.63           C
ATOM   3585  O   LEU A 240      67.036  43.449  46.829  1.00 24.05           O
ATOM   3586  CB  LEU A 240      65.575  40.927  46.972  1.00 26.55           C
ATOM   3587  CG  LEU A 240      64.404  41.394  47.859  1.00 33.84           C
ATOM   3588  CD1 LEU A 240      63.062  41.167  47.150  1.00 31.94           C
ATOM   3589  CD2 LEU A 240      64.460  40.668  49.227  1.00 33.47           C
ATOM   3590  H   LEU A 240      67.697  40.978  45.525  1.00 25.14           H
ATOM   3591  HA  LEU A 240      64.884  41.737  45.084  1.00 32.38           H
ATOM   3592  HB2 LEU A 240      65.410  39.891  46.676  1.00 31.84           H
ATOM   3593  HB3 LEU A 240      66.491  40.952  47.565  1.00 31.84           H
ATOM   3594  HG  LEU A 240      64.491  42.464  48.049  1.00 40.59           H
ATOM   3595 HD11 LEU A 240      62.260  41.453  47.825  1.00 38.31           H
ATOM   3596 HD12 LEU A 240      62.991  41.789  46.261  1.00 38.31           H
ATOM   3597 HD13 LEU A 240      62.946  40.121  46.864  1.00 38.31           H
ATOM   3598 HD21 LEU A 240      63.695  41.071  49.892  1.00 40.15           H
ATOM   3599 HD22 LEU A 240      64.295  39.601  49.093  1.00 40.15           H
ATOM   3600 HD23 LEU A 240      65.435  40.818  49.692  1.00 40.15           H
ATOM   3601  N   ILE A 241      65.325  44.174  45.555  1.00 25.48           N
ATOM   3602  CA  ILE A 241      65.437  45.595  45.839  1.00 29.18           C
ATOM   3603  C   ILE A 241      64.787  45.845  47.185  1.00 27.79           C
ATOM   3604  O   ILE A 241      63.572  45.987  47.277  1.00 28.85           O
ATOM   3605  CB  ILE A 241      64.839  46.437  44.681  1.00 33.71           C
ATOM   3606  CG1 ILE A 241      65.364  46.017  43.287  1.00 26.14           C
ATOM   3607  CG2 ILE A 241      65.110  47.919  44.982  1.00 28.31           C
ATOM   3608  CD1 ILE A 241      66.893  45.990  43.171  1.00 28.28           C
ATOM   3609  H   ILE A 241      64.564  43.894  44.950  1.00 30.56           H
ATOM   3610  HA  ILE A 241      66.494  45.841  45.916  1.00 35.00           H
ATOM   3611  HB  ILE A 241      63.756  46.291  44.680  1.00 40.44           H
ATOM   3612 HG12 ILE A 241      64.985  45.024  43.045  1.00 31.36           H
ATOM   3613 HG13 ILE A 241      64.959  46.701  42.541  1.00 31.36           H
ATOM   3614 HG21 ILE A 241      64.840  48.531  44.122  1.00 33.96           H
ATOM   3615 HG22 ILE A 241      64.507  48.242  45.831  1.00 33.96           H
ATOM   3616 HG23 ILE A 241      66.161  48.070  45.226  1.00 33.96           H
ATOM   3617 HD11 ILE A 241      67.166  45.710  42.153  1.00 33.92           H
ATOM   3618 HD12 ILE A 241      67.322  46.965  43.403  1.00 33.92           H
ATOM   3619 HD13 ILE A 241      67.312  45.250  43.852  1.00 33.92           H
ATOM   3620  N   THR A 242      65.607  45.885  48.233  1.00 29.84           N
ATOM   3621  CA  THR A 242      65.122  46.035  49.590  1.00 35.82           C
ATOM   3622  C   THR A 242      64.935  47.516  50.000  1.00 34.40           C
ATOM   3623  O   THR A 242      64.272  47.870  50.961  1.00 35.11           O
ATOM   3624  CB  THR A 242      66.022  45.381  50.656  1.00 26.26           C
ATOM   3625  OG1 THR A 242      67.346  45.955  50.515  1.00 31.04           O
ATOM   3626  CG2 THR A 242      66.116  43.881  50.491  1.00 33.80           C
ATOM   3627  H   THR A 242      66.588  45.848  48.061  1.00 35.79           H
ATOM   3628  HA  THR A 242      64.095  45.570  49.690  1.00 42.97           H
ATOM   3629  HB  THR A 242      65.655  45.681  51.668  1.00 31.50           H
ATOM   3630  HG1 THR A 242      67.969  45.239  50.267  1.00 37.23           H
ATOM   3631 HG21 THR A 242      66.708  43.433  51.290  1.00 40.54           H
ATOM   3632 HG22 THR A 242      65.125  43.405  50.504  1.00 40.54           H
ATOM   3633 HG23 THR A 242      66.566  43.610  49.529  1.00 40.54           H
ATOM   3634  N   ASN A 243      65.617  48.462  49.264  1.00 33.37           N
ATOM   3635  CA  ASN A 243      65.227  49.872  49.416  1.00 33.14           C
ATOM   3636  C   ASN A 243      65.542  50.546  48.087  1.00 33.40           C
ATOM   3637  O   ASN A 243      66.292  50.025  47.288  1.00 31.05           O
ATOM   3638  CB  ASN A 243      65.956  50.532  50.595  1.00 36.00           C
ATOM   3639  CG  ASN A 243      67.436  50.558  50.363  1.00 30.75           C
ATOM   3640  OD1 ASN A 243      68.069  51.564  50.064  1.00 31.64           O
ATOM   3641  ND2 ASN A 243      68.117  49.366  50.544  1.00 35.53           N
ATOM   3642  H   ASN A 243      66.157  48.228  48.417  1.00 40.03           H
ATOM   3643  HA  ASN A 243      64.128  49.941  49.662  1.00 39.75           H
ATOM   3644  HB2 ASN A 243      65.567  51.558  50.779  1.00 43.19           H
ATOM   3645  HB3 ASN A 243      65.723  49.965  51.528  1.00 43.19           H
ATOM   3646 HD21 ASN A 243      69.091  49.353  50.267  1.00 42.62           H
ATOM   3647 HD22 ASN A 243      67.639  48.469  50.574  1.00 42.62           H
ATOM   3648  N   LYS A 244      64.888  51.708  47.944  1.00 31.91           N
ATOM   3649  CA  LYS A 244      65.150  52.729  46.946  1.00 35.60           C
ATOM   3650  C   LYS A 244      66.205  53.619  47.556  1.00 30.81           C
ATOM   3651  O   LYS A 244      66.041  54.200  48.628  1.00 37.12           O
ATOM   3652  CB  LYS A 244      63.904  53.555  46.568  1.00 35.99           C
ATOM   3653  CG  LYS A 244      62.767  52.745  45.920  1.00 40.57           C
ATOM   3654  CD  LYS A 244      61.461  53.562  45.811  1.00 43.22           C
ATOM   3655  CE  LYS A 244      61.557  54.842  44.962  1.00 37.86           C
ATOM   3656  NZ  LYS A 244      61.915  54.550  43.563  1.00 47.51           N1+
ATOM   3657  H   LYS A 244      64.276  51.986  48.697  1.00 38.28           H
ATOM   3658  HA  LYS A 244      65.537  52.262  46.038  1.00 42.71           H
ATOM   3659  HB2 LYS A 244      63.522  54.048  47.464  1.00 43.17           H
ATOM   3660  HB3 LYS A 244      64.215  54.330  45.864  1.00 43.17           H
ATOM   3661  HG2 LYS A 244      63.071  52.382  44.940  1.00 48.67           H
ATOM   3662  HG3 LYS A 244      62.555  51.873  46.539  1.00 48.67           H
ATOM   3663  HD2 LYS A 244      60.691  52.924  45.380  1.00 51.85           H
ATOM   3664  HD3 LYS A 244      61.132  53.838  46.814  1.00 51.85           H
ATOM   3665  HE2 LYS A 244      60.597  55.359  44.983  1.00 45.42           H
ATOM   3666  HE3 LYS A 244      62.319  55.491  45.394  1.00 45.42           H
ATOM   3667  HZ1 LYS A 244      61.890  55.386  42.997  1.00 56.99           H
ATOM   3668  HZ2 LYS A 244      62.835  54.133  43.516  1.00 56.99           H
ATOM   3669  HZ3 LYS A 244      61.254  53.883  43.178  1.00 56.99           H
ATOM   3670  N   VAL A 245      67.316  53.682  46.856  1.00 30.68           N
ATOM   3671  CA  VAL A 245      68.446  54.505  47.254  1.00 35.21           C
ATOM   3672  C   VAL A 245      68.055  55.971  46.949  1.00 31.45           C
ATOM   3673  O   VAL A 245      67.503  56.287  45.920  1.00 32.05           O
ATOM   3674  CB  VAL A 245      69.712  54.108  46.439  1.00 40.23           C
ATOM   3675  CG1 VAL A 245      70.865  54.962  46.903  1.00 27.97           C
ATOM   3676  CG2 VAL A 245      70.059  52.616  46.610  1.00 28.41           C
ATOM   3677  H   VAL A 245      67.313  53.283  45.948  1.00 36.80           H
ATOM   3678  HA  VAL A 245      68.668  54.375  48.345  1.00 42.24           H
ATOM   3679  HB  VAL A 245      69.521  54.313  45.356  1.00 48.27           H
ATOM   3680 HG11 VAL A 245      71.795  54.551  46.483  1.00 33.55           H
ATOM   3681 HG12 VAL A 245      70.766  56.004  46.578  1.00 33.55           H
ATOM   3682 HG13 VAL A 245      70.987  54.952  47.989  1.00 33.55           H
ATOM   3683 HG21 VAL A 245      70.818  52.316  45.883  1.00 34.08           H
ATOM   3684 HG22 VAL A 245      70.450  52.407  47.614  1.00 34.08           H
ATOM   3685 HG23 VAL A 245      69.172  51.993  46.483  1.00 34.08           H
ATOM   3686  N   ILE A 246      68.363  56.821  47.935  1.00 33.41           N
ATOM   3687  CA  ILE A 246      68.198  58.277  47.873  1.00 43.97           C
ATOM   3688  C   ILE A 246      69.340  58.915  47.058  1.00 35.36           C
ATOM   3689  O   ILE A 246      70.521  58.821  47.394  1.00 32.66           O
ATOM   3690  CB  ILE A 246      68.048  58.877  49.295  1.00 43.93           C
ATOM   3691  CG1 ILE A 246      66.849  58.328  50.106  1.00 40.77           C
ATOM   3692  CG2 ILE A 246      67.976  60.413  49.245  1.00 45.86           C
ATOM   3693  CD1 ILE A 246      65.461  58.531  49.484  1.00 45.50           C
ATOM   3694  H   ILE A 246      68.799  56.446  48.765  1.00 40.08           H
ATOM   3695  HA  ILE A 246      67.263  58.483  47.348  1.00 52.75           H
ATOM   3696  HB  ILE A 246      68.952  58.602  49.831  1.00 52.70           H
ATOM   3697 HG12 ILE A 246      66.992  57.257  50.253  1.00 48.91           H
ATOM   3698 HG13 ILE A 246      66.851  58.790  51.096  1.00 48.91           H
ATOM   3699 HG21 ILE A 246      67.790  60.817  50.241  1.00 55.02           H
ATOM   3700 HG22 ILE A 246      68.933  60.803  48.902  1.00 55.02           H
ATOM   3701 HG23 ILE A 246      67.186  60.738  48.566  1.00 55.02           H
ATOM   3702 HD11 ILE A 246      64.713  58.093  50.145  1.00 54.59           H
ATOM   3703 HD12 ILE A 246      65.247  59.594  49.372  1.00 54.59           H
ATOM   3704 HD13 ILE A 246      65.398  58.033  48.517  1.00 54.59           H
ATOM   3705  N   MET A 247      68.934  59.578  45.970  1.00 33.75           N
ATOM   3706  CA  MET A 247      69.798  60.069  44.920  1.00 30.64           C
ATOM   3707  C   MET A 247      70.156  61.548  45.092  1.00 30.97           C
ATOM   3708  O   MET A 247      70.904  62.073  44.276  1.00 31.31           O
ATOM   3709  CB  MET A 247      69.141  59.832  43.539  1.00 32.99           C
ATOM   3710  CG  MET A 247      68.848  58.361  43.219  1.00 38.93           C
ATOM   3711  SD  MET A 247      70.253  57.234  43.463  1.00 43.15           S
ATOM   3712  CE  MET A 247      71.478  58.071  42.485  1.00 28.19           C
ATOM   3713  H   MET A 247      67.940  59.652  45.804  1.00 40.49           H
ATOM   3714  HA  MET A 247      70.733  59.508  44.950  1.00 36.75           H
ATOM   3715  HB2 MET A 247      68.209  60.392  43.489  1.00 39.57           H
ATOM   3716  HB3 MET A 247      69.793  60.225  42.758  1.00 39.57           H
ATOM   3717  HG2 MET A 247      68.038  58.026  43.866  1.00 46.70           H
ATOM   3718  HG3 MET A 247      68.505  58.280  42.187  1.00 46.70           H
ATOM   3719  HE1 MET A 247      72.335  57.423  42.426  1.00 33.82           H
ATOM   3720  HE2 MET A 247      71.093  58.214  41.479  1.00 33.82           H
ATOM   3721  HE3 MET A 247      71.752  59.018  42.944  1.00 33.82           H
ATOM   3722  N   ASP A 248      69.618  62.229  46.099  1.00 32.57           N
ATOM   3723  CA  ASP A 248      69.698  63.685  46.262  1.00 39.05           C
ATOM   3724  C   ASP A 248      69.816  64.029  47.745  1.00 28.85           C
ATOM   3725  O   ASP A 248      69.433  63.241  48.591  1.00 31.77           O
ATOM   3726  CB  ASP A 248      68.477  64.388  45.601  1.00 35.26           C
ATOM   3727  CG  ASP A 248      68.387  64.177  44.084  1.00 41.87           C
ATOM   3728  OD1 ASP A 248      69.376  64.520  43.392  1.00 42.11           O
ATOM   3729  OD2 ASP A 248      67.327  63.694  43.627  1.00 48.48           O1-
ATOM   3730  H   ASP A 248      69.071  61.729  46.782  1.00 39.06           H
ATOM   3731  HA  ASP A 248      70.602  64.055  45.781  1.00 46.84           H
ATOM   3732  HB2 ASP A 248      67.555  64.059  46.081  1.00 42.29           H
ATOM   3733  HB3 ASP A 248      68.597  65.453  45.768  1.00 42.29           H
ATOM   3734  N   TYR A 249      70.360  65.200  48.074  1.00 32.18           N
ATOM   3735  CA  TYR A 249      70.406  65.694  49.456  1.00 43.00           C
ATOM   3736  C   TYR A 249      69.012  66.123  49.957  1.00 39.21           C
ATOM   3737  O   TYR A 249      68.146  66.439  49.145  1.00 36.78           O
ATOM   3738  CB  TYR A 249      71.367  66.884  49.500  1.00 35.75           C
ATOM   3739  CG  TYR A 249      72.760  66.515  49.019  1.00 34.17           C
ATOM   3740  CD1 TYR A 249      73.196  66.936  47.750  1.00 31.09           C
ATOM   3741  CD2 TYR A 249      73.602  65.728  49.824  1.00 30.40           C
ATOM   3742  CE1 TYR A 249      74.455  66.558  47.272  1.00 32.94           C
ATOM   3743  CE2 TYR A 249      74.865  65.328  49.344  1.00 29.12           C
ATOM   3744  CZ  TYR A 249      75.278  65.725  48.062  1.00 25.45           C
ATOM   3745  OH  TYR A 249      76.488  65.359  47.589  1.00 27.63           O
ATOM   3746  H   TYR A 249      70.622  65.843  47.340  1.00 38.60           H
ATOM   3747  HA  TYR A 249      70.792  64.911  50.111  1.00 51.58           H
ATOM   3748  HB2 TYR A 249      70.961  67.695  48.894  1.00 42.88           H
ATOM   3749  HB3 TYR A 249      71.432  67.234  50.531  1.00 42.88           H
ATOM   3750  HD1 TYR A 249      72.561  67.553  47.136  1.00 37.29           H
ATOM   3751  HD2 TYR A 249      73.267  65.405  50.799  1.00 36.47           H
ATOM   3752  HE1 TYR A 249      74.795  66.899  46.307  1.00 39.51           H
ATOM   3753  HE2 TYR A 249      75.504  64.707  49.953  1.00 34.93           H
ATOM   3754  HH  TYR A 249      77.032  64.964  48.273  1.00 33.14           H
ATOM   3755  N   GLU A 250      68.843  66.131  51.284  1.00 46.13           N
ATOM   3756  CA  GLU A 250      67.678  66.619  52.025  1.00 52.31           C
ATOM   3757  C   GLU A 250      67.826  68.123  52.340  1.00 51.35           C
ATOM   3758  O   GLU A 250      67.207  68.916  51.595  1.00 54.81           O
ATOM   3759  CB  GLU A 250      67.535  65.774  53.298  1.00 41.84           C
ATOM   3760  H   GLU A 250      69.636  65.868  51.851  1.00 55.34           H
ATOM   3761  HA  GLU A 250      66.785  66.463  51.417  1.00 62.75           H
ATOM   3762  HB1 GLU A 250      68.408  65.892  53.941  1.00 50.19           H
ATOM   3763  HB3 GLU A 250      66.637  66.069  53.840  1.00 50.19           H
ATOM   3764  HC  GLU A 250      68.559  68.460  53.301  1.00 61.60           H
ATOM   3765  N   ALA A 267      58.677  40.521  50.232  1.00 56.79           N
ATOM   3766  CA  ALA A 267      58.899  40.098  48.822  1.00 55.13           C
ATOM   3767  C   ALA A 267      60.011  39.053  48.644  1.00 52.45           C
ATOM   3768  O   ALA A 267      60.100  38.408  47.591  1.00 41.60           O
ATOM   3769  CB  ALA A 267      59.228  41.292  47.940  1.00 48.54           C
ATOM   3770  H1  ALA A 267      58.124  39.839  50.731  1.00 68.13           H
ATOM   3771  H2  ALA A 267      58.208  41.418  50.253  1.00 68.13           H
ATOM   3772  HA  ALA A 267      57.975  39.666  48.433  1.00 66.14           H
ATOM   3773  HB1 ALA A 267      58.413  42.005  47.984  1.00 58.24           H
ATOM   3774  HB2 ALA A 267      60.135  41.770  48.300  1.00 58.24           H
ATOM   3775  HB3 ALA A 267      59.357  40.963  46.908  1.00 58.24           H
ATOM   3776  N   ALA A 268      60.820  38.863  49.694  1.00 52.66           N
ATOM   3777  CA  ALA A 268      61.705  37.717  49.802  1.00 47.19           C
ATOM   3778  C   ALA A 268      60.955  36.392  49.522  1.00 46.11           C
ATOM   3779  O   ALA A 268      61.494  35.531  48.821  1.00 42.27           O
ATOM   3780  CB  ALA A 268      62.367  37.765  51.179  1.00 43.41           C
ATOM   3781  H   ALA A 268      60.728  39.467  50.500  1.00 63.17           H
ATOM   3782  HA  ALA A 268      62.491  37.819  49.051  1.00 56.61           H
ATOM   3783  HB1 ALA A 268      62.976  36.874  51.300  1.00 52.08           H
ATOM   3784  HB2 ALA A 268      62.988  38.658  51.271  1.00 52.08           H
ATOM   3785  HB3 ALA A 268      61.608  37.772  51.960  1.00 52.08           H
ATOM   3786  N   GLN A 269      59.699  36.257  49.989  1.00 45.30           N
ATOM   3787  CA  GLN A 269      58.868  35.081  49.715  1.00 50.88           C
ATOM   3788  C   GLN A 269      58.546  34.919  48.215  1.00 45.01           C
ATOM   3789  O   GLN A 269      58.618  33.803  47.705  1.00 37.17           O
ATOM   3790  CB  GLN A 269      57.593  35.104  50.570  1.00 45.53           C
ATOM   3791  H   GLN A 269      59.304  36.989  50.558  1.00 54.35           H
ATOM   3792  HA  GLN A 269      59.439  34.203  50.024  1.00 61.04           H
ATOM   3793  HB1 GLN A 269      57.862  35.142  51.626  1.00 54.63           H
ATOM   3794  HB3 GLN A 269      57.014  34.197  50.390  1.00 54.63           H
ATOM   3795  N   LYS A 270      58.218  36.009  47.498  1.00 41.30           N
ATOM   3796  CA  LYS A 270      57.999  35.955  46.044  1.00 45.14           C
ATOM   3797  C   LYS A 270      59.262  35.535  45.295  1.00 36.08           C
ATOM   3798  O   LYS A 270      59.155  34.771  44.340  1.00 37.47           O
ATOM   3799  CB  LYS A 270      57.411  37.269  45.505  1.00 36.54           C
ATOM   3800  CG  LYS A 270      56.985  37.172  44.032  1.00 45.34           C
ATOM   3801  CD  LYS A 270      56.660  38.570  43.492  1.00 53.83           C
ATOM   3802  H   LYS A 270      58.186  36.910  47.952  1.00 49.54           H
ATOM   3803  HA  LYS A 270      57.252  35.181  45.865  1.00 54.16           H
ATOM   3804  HB2 LYS A 270      58.137  38.073  45.628  1.00 43.83           H
ATOM   3805  HB3 LYS A 270      56.522  37.517  46.086  1.00 43.83           H
ATOM   3806  HG2 LYS A 270      56.121  36.513  43.923  1.00 54.39           H
ATOM   3807  HG3 LYS A 270      57.803  36.781  43.427  1.00 54.39           H
ATOM   3808  HD1 LYS A 270      55.752  38.947  43.967  1.00 64.58           H
ATOM   3809  HD3 LYS A 270      57.485  39.258  43.682  1.00 64.58           H
ATOM   3810  N   LEU A 271      60.446  36.015  45.721  1.00 42.75           N
ATOM   3811  CA  LEU A 271      61.721  35.576  45.147  1.00 44.74           C
ATOM   3812  C   LEU A 271      61.894  34.060  45.343  1.00 43.46           C
ATOM   3813  O   LEU A 271      62.222  33.346  44.396  1.00 40.96           O
ATOM   3814  CB  LEU A 271      62.918  36.402  45.687  1.00 42.82           C
ATOM   3815  CG  LEU A 271      64.282  35.977  45.098  1.00 32.91           C
ATOM   3816  CD1 LEU A 271      64.279  35.839  43.557  1.00 43.60           C
ATOM   3817  CD2 LEU A 271      65.375  37.010  45.414  1.00 36.21           C
ATOM   3818  H   LEU A 271      60.467  36.674  46.487  1.00 51.28           H
ATOM   3819  HA  LEU A 271      61.645  35.760  44.074  1.00 53.67           H
ATOM   3820  HB2 LEU A 271      62.742  37.449  45.440  1.00 51.36           H
ATOM   3821  HB3 LEU A 271      62.969  36.326  46.773  1.00 51.36           H
ATOM   3822  HG  LEU A 271      64.580  35.029  45.543  1.00 39.48           H
ATOM   3823 HD11 LEU A 271      65.251  35.467  43.227  1.00 52.31           H
ATOM   3824 HD12 LEU A 271      63.522  35.144  43.206  1.00 52.31           H
ATOM   3825 HD13 LEU A 271      64.095  36.807  43.090  1.00 52.31           H
ATOM   3826 HD21 LEU A 271      66.345  36.643  45.076  1.00 43.44           H
ATOM   3827 HD22 LEU A 271      65.169  37.954  44.910  1.00 43.44           H
ATOM   3828 HD23 LEU A 271      65.415  37.188  46.484  1.00 43.44           H
ATOM   3829  N   GLU A 272      61.665  33.567  46.564  1.00 43.86           N
ATOM   3830  CA  GLU A 272      61.771  32.156  46.881  1.00 43.69           C
ATOM   3831  C   GLU A 272      60.836  31.296  46.001  1.00 39.96           C
ATOM   3832  O   GLU A 272      61.272  30.279  45.455  1.00 43.90           O
ATOM   3833  CB  GLU A 272      61.518  31.944  48.374  1.00 47.42           C
ATOM   3834  CG  GLU A 272      62.576  32.615  49.258  1.00 53.75           C
ATOM   3835  CD  GLU A 272      62.184  32.681  50.740  1.00 55.61           C
ATOM   3836  OE1 GLU A 272      61.211  31.993  51.127  1.00 52.99           O
ATOM   3837  OE2 GLU A 272      62.900  33.395  51.478  1.00 57.36           O1-
ATOM   3838  H   GLU A 272      61.432  34.198  47.321  1.00 52.62           H
ATOM   3839  HA  GLU A 272      62.800  31.867  46.671  1.00 52.41           H
ATOM   3840  HB2 GLU A 272      60.532  32.332  48.629  1.00 56.89           H
ATOM   3841  HB3 GLU A 272      61.529  30.872  48.580  1.00 56.89           H
ATOM   3842  HG2 GLU A 272      63.501  32.054  49.184  1.00 64.49           H
ATOM   3843  HG3 GLU A 272      62.873  33.599  48.910  1.00 64.49           H
ATOM   3844  N   GLN A 273      59.570  31.709  45.818  1.00 41.13           N
ATOM   3845  CA  GLN A 273      58.642  31.042  44.899  1.00 43.29           C
ATOM   3846  C   GLN A 273      59.151  31.061  43.461  1.00 44.27           C
ATOM   3847  O   GLN A 273      59.089  30.037  42.787  1.00 37.53           O
ATOM   3848  CB  GLN A 273      57.280  31.720  44.884  1.00 45.99           C
ATOM   3849  CG  GLN A 273      56.511  31.675  46.209  1.00 50.38           C
ATOM   3850  CD  GLN A 273      55.540  32.861  46.271  1.00 62.28           C
ATOM   3851  OE1 GLN A 273      55.450  33.521  47.309  1.00 56.52           O
ATOM   3852  NE2 GLN A 273      54.851  33.152  45.148  1.00 53.17           N
ATOM   3853  H   GLN A 273      59.246  32.532  46.307  1.00 49.34           H
ATOM   3854  HA  GLN A 273      58.512  30.007  45.216  1.00 51.93           H
ATOM   3855  HB2 GLN A 273      57.419  32.759  44.582  1.00 55.17           H
ATOM   3856  HB3 GLN A 273      56.668  31.235  44.118  1.00 55.17           H
ATOM   3857  HG2 GLN A 273      55.947  30.745  46.279  1.00 60.45           H
ATOM   3858  HG3 GLN A 273      57.183  31.704  47.067  1.00 60.45           H
ATOM   3859 HE21 GLN A 273      54.971  32.593  44.317  1.00 63.79           H
ATOM   3860 HE22 GLN A 273      54.237  33.953  45.136  1.00 63.79           H
ATOM   3861  N   PHE A 274      59.619  32.228  42.994  1.00 43.38           N
ATOM   3862  CA  PHE A 274      60.062  32.427  41.628  1.00 41.38           C
ATOM   3863  C   PHE A 274      61.266  31.527  41.311  1.00 40.25           C
ATOM   3864  O   PHE A 274      61.217  30.829  40.305  1.00 34.79           O
ATOM   3865  CB  PHE A 274      60.338  33.926  41.392  1.00 36.55           C
ATOM   3866  CG  PHE A 274      60.691  34.301  39.972  1.00 37.68           C
ATOM   3867  CD1 PHE A 274      61.619  35.332  39.763  1.00 32.68           C
ATOM   3868  CD2 PHE A 274      60.081  33.673  38.857  1.00 44.27           C
ATOM   3869  CE1 PHE A 274      61.909  35.751  38.463  1.00 36.20           C
ATOM   3870  CE2 PHE A 274      60.418  34.058  37.543  1.00 36.74           C
ATOM   3871  CZ  PHE A 274      61.329  35.104  37.354  1.00 39.11           C
ATOM   3872  H   PHE A 274      59.633  33.033  43.607  1.00 52.04           H
ATOM   3873  HA  PHE A 274      59.233  32.126  40.987  1.00 49.64           H
ATOM   3874  HB2 PHE A 274      59.446  34.494  41.658  1.00 43.84           H
ATOM   3875  HB3 PHE A 274      61.134  34.256  42.060  1.00 43.84           H
ATOM   3876  HD1 PHE A 274      62.081  35.830  40.602  1.00 39.20           H
ATOM   3877  HD2 PHE A 274      59.358  32.884  38.996  1.00 53.11           H
ATOM   3878  HE1 PHE A 274      62.586  36.573  38.314  1.00 43.43           H
ATOM   3879  HE2 PHE A 274      59.968  33.569  36.694  1.00 44.07           H
ATOM   3880  HZ  PHE A 274      61.586  35.422  36.362  1.00 46.92           H
ATOM   3881  N   VAL A 275      62.310  31.489  42.166  1.00 37.79           N
ATOM   3882  CA  VAL A 275      63.482  30.627  41.977  1.00 38.67           C
ATOM   3883  C   VAL A 275      63.047  29.154  41.995  1.00 35.28           C
ATOM   3884  O   VAL A 275      63.579  28.364  41.223  1.00 31.53           O
ATOM   3885  CB  VAL A 275      64.574  30.882  43.051  1.00 44.64           C
ATOM   3886  CG1 VAL A 275      65.732  29.855  42.939  1.00 36.98           C
ATOM   3887  CG2 VAL A 275      65.144  32.310  42.922  1.00 39.33           C
ATOM   3888  H   VAL A 275      62.273  32.046  43.008  1.00 45.33           H
ATOM   3889  HA  VAL A 275      63.907  30.856  40.999  1.00 46.39           H
ATOM   3890  HB  VAL A 275      64.117  30.778  44.038  1.00 53.55           H
ATOM   3891 HG11 VAL A 275      66.522  30.111  43.646  1.00 44.36           H
ATOM   3892 HG12 VAL A 275      65.384  28.851  43.182  1.00 44.36           H
ATOM   3893 HG13 VAL A 275      66.142  29.855  41.928  1.00 44.36           H
ATOM   3894 HG21 VAL A 275      65.892  32.483  43.694  1.00 47.18           H
ATOM   3895 HG22 VAL A 275      65.598  32.451  41.940  1.00 47.18           H
ATOM   3896 HG23 VAL A 275      64.349  33.039  43.041  1.00 47.18           H
ATOM   3897  N   SER A 276      62.103  28.790  42.874  1.00 36.53           N
ATOM   3898  CA  SER A 276      61.540  27.437  42.926  1.00 44.90           C
ATOM   3899  C   SER A 276      60.923  27.048  41.573  1.00 42.02           C
ATOM   3900  O   SER A 276      61.315  26.009  41.043  1.00 39.66           O
ATOM   3901  CB  SER A 276      60.569  27.298  44.103  1.00 42.27           C
ATOM   3902  OG  SER A 276      60.099  25.970  44.120  1.00 56.35           O
ATOM   3903  H   SER A 276      61.718  29.489  43.496  1.00 43.82           H
ATOM   3904  HA  SER A 276      62.370  26.760  43.121  1.00 53.87           H
ATOM   3905  HB2 SER A 276      61.089  27.505  45.041  1.00 50.71           H
ATOM   3906  HB3 SER A 276      59.727  27.980  43.996  1.00 50.71           H
ATOM   3907  HG  SER A 276      59.607  25.832  44.933  1.00 67.60           H
ATOM   3908  N   LEU A 277      60.060  27.894  40.974  1.00 41.81           N
ATOM   3909  CA  LEU A 277      59.419  27.637  39.672  1.00 39.43           C
ATOM   3910  C   LEU A 277      60.420  27.437  38.524  1.00 37.79           C
ATOM   3911  O   LEU A 277      60.200  26.577  37.666  1.00 29.68           O
ATOM   3912  CB  LEU A 277      58.490  28.785  39.245  1.00 42.22           C
ATOM   3913  CG  LEU A 277      57.334  29.176  40.183  1.00 52.01           C
ATOM   3914  CD1 LEU A 277      56.324  30.019  39.380  1.00 46.41           C
ATOM   3915  CD2 LEU A 277      56.662  27.988  40.896  1.00 51.26           C
ATOM   3916  H   LEU A 277      59.819  28.755  41.449  1.00 50.16           H
ATOM   3917  HA  LEU A 277      58.825  26.729  39.764  1.00 47.30           H
ATOM   3918  HB2 LEU A 277      59.078  29.680  39.039  1.00 50.65           H
ATOM   3919  HB3 LEU A 277      58.044  28.470  38.300  1.00 50.65           H
ATOM   3920  HG  LEU A 277      57.714  29.849  40.935  1.00 62.40           H
ATOM   3921 HD11 LEU A 277      55.584  30.441  40.060  1.00 55.68           H
ATOM   3922 HD12 LEU A 277      56.841  30.836  38.875  1.00 55.68           H
ATOM   3923 HD13 LEU A 277      55.818  29.400  38.638  1.00 55.68           H
ATOM   3924 HD21 LEU A 277      55.883  28.352  41.568  1.00 61.50           H
ATOM   3925 HD22 LEU A 277      56.227  27.309  40.160  1.00 61.50           H
ATOM   3926 HD23 LEU A 277      57.388  27.443  41.502  1.00 61.50           H
ATOM   3927  N   LEU A 278      61.494  28.250  38.518  1.00 37.71           N
ATOM   3928  CA  LEU A 278      62.512  28.285  37.474  1.00 37.90           C
ATOM   3929  C   LEU A 278      63.347  27.030  37.355  1.00 40.24           C
ATOM   3930  O   LEU A 278      63.894  26.798  36.275  1.00 46.34           O
ATOM   3931  CB  LEU A 278      63.444  29.497  37.639  1.00 40.00           C
ATOM   3932  CG  LEU A 278      62.719  30.814  37.367  1.00 34.31           C
ATOM   3933  CD1 LEU A 278      63.578  31.977  37.837  1.00 44.48           C
ATOM   3934  CD2 LEU A 278      62.354  30.949  35.887  1.00 41.73           C
ATOM   3935  H   LEU A 278      61.584  28.922  39.268  1.00 45.24           H
ATOM   3936  HA  LEU A 278      61.977  28.363  36.530  1.00 45.46           H
ATOM   3937  HB2 LEU A 278      63.834  29.499  38.657  1.00 47.99           H
ATOM   3938  HB3 LEU A 278      64.295  29.416  36.958  1.00 47.99           H
ATOM   3939  HG  LEU A 278      61.784  30.853  37.917  1.00 41.16           H
ATOM   3940 HD11 LEU A 278      63.012  32.904  37.764  1.00 53.36           H
ATOM   3941 HD12 LEU A 278      63.876  31.832  38.877  1.00 53.36           H
ATOM   3942 HD13 LEU A 278      64.463  32.046  37.206  1.00 53.36           H
ATOM   3943 HD21 LEU A 278      61.743  31.839  35.786  1.00 50.06           H
ATOM   3944 HD22 LEU A 278      63.251  31.017  35.271  1.00 50.06           H
ATOM   3945 HD23 LEU A 278      61.752  30.113  35.541  1.00 50.06           H
ATOM   3946  N   MET A 279      63.453  26.237  38.426  1.00 35.38           N
ATOM   3947  CA  MET A 279      64.071  24.917  38.360  1.00 37.42           C
ATOM   3948  C   MET A 279      63.557  24.104  37.166  1.00 41.78           C
ATOM   3949  O   MET A 279      64.366  23.498  36.461  1.00 48.01           O
ATOM   3950  CB  MET A 279      63.813  24.136  39.661  1.00 37.86           C
ATOM   3951  CG  MET A 279      64.515  24.745  40.875  1.00 43.62           C
ATOM   3952  SD  MET A 279      66.333  24.870  40.732  1.00 35.43           S
ATOM   3953  CE  MET A 279      66.560  26.595  41.241  1.00 43.84           C
ATOM   3954  H   MET A 279      62.993  26.505  39.286  1.00 42.45           H
ATOM   3955  HA  MET A 279      65.143  25.056  38.234  1.00 44.89           H
ATOM   3956  HB2 MET A 279      62.742  24.102  39.840  1.00 45.41           H
ATOM   3957  HB3 MET A 279      64.160  23.117  39.537  1.00 45.41           H
ATOM   3958  HG2 MET A 279      64.097  25.734  41.067  1.00 52.33           H
ATOM   3959  HG3 MET A 279      64.284  24.127  41.741  1.00 52.33           H
ATOM   3960  HE1 MET A 279      67.626  26.813  41.308  1.00 52.60           H
ATOM   3961  HE2 MET A 279      66.098  27.263  40.511  1.00 52.60           H
ATOM   3962  HE3 MET A 279      66.106  26.758  42.218  1.00 52.60           H
ATOM   3963  N   ALA A 280      62.230  24.102  36.940  1.00 43.64           N
ATOM   3964  CA  ALA A 280      61.586  23.328  35.867  1.00 48.24           C
ATOM   3965  C   ALA A 280      61.999  23.811  34.450  1.00 47.36           C
ATOM   3966  O   ALA A 280      61.891  23.061  33.471  1.00 49.73           O
ATOM   3967  CB  ALA A 280      60.054  23.352  36.075  1.00 35.05           C
ATOM   3968  H   ALA A 280      61.634  24.657  37.538  1.00 52.35           H
ATOM   3969  HA  ALA A 280      61.909  22.291  35.972  1.00 57.87           H
ATOM   3970  HB1 ALA A 280      59.571  22.725  35.327  1.00 42.04           H
ATOM   3971  HB2 ALA A 280      59.813  22.958  37.061  1.00 42.04           H
ATOM   3972  HB3 ALA A 280      59.673  24.370  35.990  1.00 42.04           H
ATOM   3973  N   SER A 281      62.445  25.073  34.352  1.00 46.68           N
ATOM   3974  CA  SER A 281      62.899  25.720  33.119  1.00 51.40           C
ATOM   3975  C   SER A 281      64.413  25.645  32.902  1.00 45.99           C
ATOM   3976  O   SER A 281      64.857  25.979  31.804  1.00 49.29           O
ATOM   3977  CB  SER A 281      62.442  27.190  33.086  1.00 48.37           C
ATOM   3978  OG  SER A 281      61.064  27.299  32.746  1.00 53.92           O
ATOM   3979  H   SER A 281      62.509  25.617  35.202  1.00 56.00           H
ATOM   3980  HA  SER A 281      62.443  25.217  32.264  1.00 61.67           H
ATOM   3981  HB2 SER A 281      62.605  27.637  34.069  1.00 58.03           H
ATOM   3982  HB3 SER A 281      63.039  27.734  32.360  1.00 58.03           H
ATOM   3983  HG  SER A 281      60.701  28.089  33.156  1.00 64.69           H
ATOM   3984  N   ILE A 282      65.212  25.270  33.918  1.00 46.94           N
ATOM   3985  CA  ILE A 282      66.641  25.029  33.712  1.00 50.56           C
ATOM   3986  C   ILE A 282      66.773  23.729  32.892  1.00 53.37           C
ATOM   3987  O   ILE A 282      66.197  22.711  33.290  1.00 48.78           O
ATOM   3988  CB  ILE A 282      67.455  24.941  35.034  1.00 44.53           C
ATOM   3989  CG1 ILE A 282      67.372  26.208  35.907  1.00 46.56           C
ATOM   3990  CG2 ILE A 282      68.949  24.664  34.710  1.00 50.10           C
ATOM   3991  CD1 ILE A 282      67.965  26.043  37.317  1.00 47.86           C
ATOM   3992  H   ILE A 282      64.804  25.021  34.810  1.00 56.32           H
ATOM   3993  HA  ILE A 282      67.037  25.874  33.155  1.00 60.66           H
ATOM   3994  HB  ILE A 282      67.040  24.123  35.618  1.00 53.42           H
ATOM   3995 HG12 ILE A 282      67.883  27.022  35.396  1.00 55.86           H
ATOM   3996 HG13 ILE A 282      66.333  26.496  36.027  1.00 55.86           H
ATOM   3997 HG21 ILE A 282      69.524  24.525  35.624  1.00 60.10           H
ATOM   3998 HG22 ILE A 282      69.072  23.765  34.116  1.00 60.10           H
ATOM   3999 HG23 ILE A 282      69.376  25.500  34.153  1.00 60.10           H
ATOM   4000 HD11 ILE A 282      67.684  26.888  37.943  1.00 57.42           H
ATOM   4001 HD12 ILE A 282      67.571  25.138  37.777  1.00 57.42           H
ATOM   4002 HD13 ILE A 282      69.052  25.984  37.280  1.00 57.42           H
ATOM   4003  N   PRO A 283      67.561  23.728  31.792  1.00 57.84           N
ATOM   4004  CA  PRO A 283      67.727  22.521  30.983  1.00 60.75           C
ATOM   4005  C   PRO A 283      68.465  21.404  31.754  1.00 59.85           C
ATOM   4006  O   PRO A 283      69.186  21.679  32.720  1.00 57.41           O
ATOM   4007  CB  PRO A 283      68.539  22.991  29.752  1.00 50.28           C
ATOM   4008  CG  PRO A 283      69.178  24.317  30.154  1.00 45.38           C
ATOM   4009  CD  PRO A 283      68.212  24.888  31.176  1.00 44.35           C
ATOM   4010  HA  PRO A 283      66.764  22.177  30.602  1.00 72.88           H
ATOM   4011  HB2 PRO A 283      69.265  22.268  29.377  1.00 60.32           H
ATOM   4012  HB3 PRO A 283      67.807  23.206  28.971  1.00 60.32           H
ATOM   4013  HG2 PRO A 283      70.144  24.122  30.615  1.00 54.44           H
ATOM   4014  HG3 PRO A 283      69.279  24.997  29.309  1.00 54.44           H
ATOM   4015  HD2 PRO A 283      68.792  25.471  31.893  1.00 53.21           H
ATOM   4016  HD3 PRO A 283      67.469  25.499  30.662  1.00 53.21           H
ATOM   4017  N   VAL A 284      68.271  20.151  31.307  1.00 59.46           N
ATOM   4018  CA  VAL A 284      68.824  18.932  31.923  1.00 64.60           C
ATOM   4019  C   VAL A 284      69.927  18.332  31.025  1.00 62.70           C
ATOM   4020  O   VAL A 284      71.017  18.039  31.567  1.00 61.07           O
ATOM   4021  CB  VAL A 284      67.686  17.902  32.218  1.00 66.96           C
ATOM   4022  CG1 VAL A 284      68.211  16.736  33.088  1.00 62.73           C
ATOM   4023  CG2 VAL A 284      66.480  18.522  32.962  1.00 63.54           C
ATOM   4024  H   VAL A 284      67.690  20.008  30.495  1.00 71.34           H
ATOM   4025  HA  VAL A 284      69.282  19.190  32.879  1.00 77.51           H
ATOM   4026  HB  VAL A 284      67.323  17.495  31.272  1.00 80.33           H
ATOM   4027 HG11 VAL A 284      68.565  17.111  34.048  1.00 75.26           H
ATOM   4028 HG12 VAL A 284      69.033  16.226  32.581  1.00 75.26           H
ATOM   4029 HG13 VAL A 284      67.413  16.013  33.262  1.00 75.26           H
ATOM   4030 HG21 VAL A 284      66.809  18.963  33.903  1.00 76.23           H
ATOM   4031 HG22 VAL A 284      65.738  17.750  33.172  1.00 76.23           H
ATOM   4032 HG23 VAL A 284      66.010  19.295  32.353  1.00 76.23           H
ATOM   4033  HC  VAL A 284      69.655  18.169  29.812  1.00 75.23           H
TER
HETATM 4034 ZN    ZN A 301      81.654  10.927  57.836  0.30 16.31          Zn2+
HETATM 4035 MG    MG A 302      86.406  24.393  58.800  1.00 23.44          Mg2+
HETATM 4036  C10 HA1 A 290      72.644  45.057  50.360  1.00 24.44           C
HETATM 4037  C11 HA1 A 290      73.571  44.989  51.577  1.00 25.09           C
HETATM 4038  C12 HA1 A 290      74.504  43.794  51.458  1.00 28.27           C
HETATM 4039  C13 HA1 A 290      73.710  42.544  51.034  1.00 25.83           C
HETATM 4040  C14 HA1 A 290      74.541  41.305  51.135  1.00 32.95           C
HETATM 4041  C2  HA1 A 290      74.925  48.723  48.945  1.00 26.57           C
HETATM 4042  C4  HA1 A 290      73.066  47.504  49.680  1.00 21.44           C
HETATM 4043  C5  HA1 A 290      72.133  48.694  49.658  1.00 23.36           C
HETATM 4044  C6  HA1 A 290      72.730  50.010  49.254  1.00 21.66           C
HETATM 4045  C8  HA1 A 290      70.972  46.968  50.410  1.00 30.09           C
HETATM 4046  F15 HA1 A 290      74.738  40.908  52.397  1.00 27.78           F
HETATM 4047  F16 HA1 A 290      75.771  41.444  50.597  1.00 30.39           F
HETATM 4048  N1  HA1 A 290      74.112  49.876  48.971  1.00 21.23           N
HETATM 4049  N2  HA1 A 290      76.168  48.784  48.575  1.00 23.63           N
HETATM 4050  N3  HA1 A 290      74.299  47.454  49.351  1.00 24.17           N
HETATM 4051  N7  HA1 A 290      70.930  48.365  50.032  1.00 31.15           N
HETATM 4052  N9  HA1 A 290      72.180  46.441  50.169  1.00 31.79           N
HETATM 4053  O1P HA1 A 290      72.399  39.778  50.179  1.00 32.10           O1-
HETATM 4054  O2P HA1 A 290      74.374  40.329  48.633  1.00 27.34           O
HETATM 4055  O3P HA1 A 290      74.634  38.502  50.447  1.00 23.94           O
HETATM 4056  O6  HA1 A 290      72.126  51.037  49.172  1.00 27.43           O
HETATM 4057  P   HA1 A 290      73.884  39.899  50.093  1.00 24.14           P1+
HETATM 4058  H2P HA1 A 290      74.408  41.478  48.380  1.00 32.79           H
HETATM 4059  H3P HA1 A 290      75.022  38.372  51.424  1.00 28.71           H
HETATM 4060  H8  HA1 A 290      70.074  46.449  50.837  1.00 36.09           H
HETATM 4061  HN1 HA1 A 290      74.612  50.795  48.636  1.00 25.46           H
HETATM 4062 H101 HA1 A 290      73.158  44.727  49.412  1.00 29.31           H
HETATM 4063 H102 HA1 A 290      71.748  44.396  50.497  1.00 29.31           H
HETATM 4064 H111 HA1 A 290      72.981  44.922  52.514  1.00 30.09           H
HETATM 4065 H112 HA1 A 290      74.185  45.912  51.685  1.00 30.09           H
HETATM 4066 H121 HA1 A 290      75.022  43.637  52.430  1.00 33.90           H
HETATM 4067 H122 HA1 A 290      75.316  44.017  50.735  1.00 33.90           H
HETATM 4068 H131 HA1 A 290      73.319  42.662  49.995  1.00 30.98           H
HETATM 4069 H132 HA1 A 290      72.799  42.439  51.678  1.00 30.98           H
HETATM 4070 HN21 HA1 A 290      76.755  47.952  48.500  1.00 28.34           H
HETATM 4071 HN22 HA1 A 290      77.010  50.289  48.389  1.00 28.34           H
HETATM 4072  O   HOH A 404      80.137  33.344  48.939  1.00 19.95           O
HETATM 4073  H1  HOH A 404      80.978  33.052  48.582  1.00 23.93           H
HETATM 4074  H2  HOH A 404      79.709  33.801  48.209  1.00 23.93           H
HETATM 4075  O   HOH A 405      85.915  41.511  36.775  1.00 18.95           O
HETATM 4076  H1  HOH A 405      86.570  42.213  36.754  1.00 22.72           H
HETATM 4077  H2  HOH A 405      85.520  41.536  35.902  1.00 22.72           H
HETATM 4078  O   HOH A 406      75.732  31.899  31.969  1.00 22.11           O
HETATM 4079  H1  HOH A 406      76.051  31.660  31.097  1.00 26.51           H
HETATM 4080  H2  HOH A 406      75.935  32.834  32.055  1.00 26.51           H
HETATM 4081  O   HOH A 407      75.265  39.032  30.569  1.00 24.10           O
HETATM 4082  H1  HOH A 407      76.155  39.294  30.821  1.00 28.91           H
HETATM 4083  H2  HOH A 407      74.700  39.582  31.119  1.00 28.91           H
HETATM 4084  O   HOH A 408      80.959  53.835  49.816  1.00 20.96           O
HETATM 4085  H1  HOH A 408      80.402  53.063  49.684  1.00 25.13           H
HETATM 4086  H2  HOH A 408      80.495  54.546  49.362  1.00 25.13           H
HETATM 4087  O   HOH A 409      81.855  42.646  50.103  1.00 22.19           O
HETATM 4088  H1  HOH A 409      81.088  42.692  49.531  1.00 26.61           H
HETATM 4089  H2  HOH A 409      82.051  43.563  50.313  1.00 26.61           H
HETATM 4090  O   HOH A 411      80.741  34.953  30.585  1.00 24.64           O
HETATM 4091  H1  HOH A 411      80.464  35.029  29.664  1.00 29.56           H
HETATM 4092  H2  HOH A 411      81.608  35.367  30.597  1.00 29.56           H
HETATM 4093  O   HOH A 412      88.494  29.434  45.476  1.00 23.39           O
HETATM 4094  H1  HOH A 412      88.527  29.946  46.288  1.00 28.06           H
HETATM 4095  H2  HOH A 412      87.848  29.887  44.929  1.00 28.06           H
HETATM 4096  O   HOH A 413      89.345  43.902  35.501  1.00 18.44           O
HETATM 4097  H1  HOH A 413      90.290  43.820  35.366  1.00 22.12           H
HETATM 4098  H2  HOH A 413      89.260  44.248  36.390  1.00 22.12           H
HETATM 4099  O   HOH A 414      85.467  24.166  60.590  1.00 19.55           O
HETATM 4100  H1  HOH A 414      84.840  23.437  60.753  1.00 23.44           H
HETATM 4101  H2  HOH A 414      85.446  24.763  61.347  1.00 23.44           H
HETATM 4102  O   HOH A 417      86.543  44.371  36.682  1.00 21.19           O
HETATM 4103  H1  HOH A 417      86.888  45.147  36.240  1.00 25.41           H
HETATM 4104  H2  HOH A 417      85.985  44.728  37.378  1.00 25.41           H
HETATM 4105  O   HOH A 418      76.188  16.314  41.539  1.00 25.92           O
HETATM 4106  H1  HOH A 418      77.113  16.488  41.344  1.00 31.09           H
HETATM 4107  H2  HOH A 418      75.721  17.062  41.159  1.00 31.09           H
HETATM 4108  O   HOH A 419      79.579  51.515  49.690  1.00 17.91           O
HETATM 4109  H1  HOH A 419      79.332  50.744  49.201  1.00 21.48           H
HETATM 4110  H2  HOH A 419      79.356  51.370  50.606  1.00 21.48           H
HETATM 4111  O   HOH A 420      81.958  56.425  51.578  1.00 24.90           O
HETATM 4112  H1  HOH A 420      81.086  56.040  51.488  1.00 29.87           H
HETATM 4113  H2  HOH A 420      82.228  56.594  50.670  1.00 29.87           H
HETATM 4114  O   HOH A 422      92.395  39.278  44.381  1.00 26.55           O
HETATM 4115  H1  HOH A 422      92.978  38.575  44.092  1.00 31.84           H
HETATM 4116  H2  HOH A 422      92.970  40.040  44.490  1.00 31.84           H
HETATM 4117  O   HOH A 423      88.178  30.752  56.610  1.00 22.41           O
HETATM 4118  H1  HOH A 423      88.603  29.955  56.279  1.00 26.87           H
HETATM 4119  H2  HOH A 423      87.549  30.426  57.256  1.00 26.87           H
HETATM 4120  O   HOH A 424      77.690  42.267  29.213  1.00 24.54           O
HETATM 4121  H1  HOH A 424      77.586  41.630  29.920  1.00 29.43           H
HETATM 4122  H2  HOH A 424      77.390  43.094  29.598  1.00 29.43           H
HETATM 4123  O   HOH A 425      77.575  39.996  31.796  1.00 20.69           O
HETATM 4124  H1  HOH A 425      78.505  39.825  31.635  1.00 24.82           H
HETATM 4125  H2  HOH A 425      77.526  40.946  31.947  1.00 24.82           H
HETATM 4126  O   HOH A 426      96.966  25.036  34.388  1.00 37.24           O
HETATM 4127  H1  HOH A 426      97.583  24.640  35.004  1.00 44.68           H
HETATM 4128  H2  HOH A 426      97.507  25.308  33.645  1.00 44.68           H
HETATM 4129  O   HOH A 428      66.473  48.657  34.392  1.00 39.16           O
HETATM 4130  H1  HOH A 428      66.398  47.700  34.431  1.00 46.97           H
HETATM 4131  H2  HOH A 428      67.414  48.813  34.290  1.00 46.97           H
HETATM 4132  O   HOH A 429      92.379  29.542  37.882  1.00 26.41           O
HETATM 4133  H1  HOH A 429      92.530  30.490  37.917  1.00 31.67           H
HETATM 4134  H2  HOH A 429      92.759  29.211  38.699  1.00 31.67           H
HETATM 4135  O   HOH A 431      87.358  24.769  57.076  1.00 22.62           O
HETATM 4136  H1  HOH A 431      88.316  24.883  56.898  1.00 27.13           H
HETATM 4137  H2  HOH A 431      86.879  25.335  56.435  1.00 27.13           H
HETATM 4138  O   HOH A 432      92.401  32.746  27.544  1.00 23.36           O
HETATM 4139  H1  HOH A 432      93.219  32.486  27.115  1.00 28.01           H
HETATM 4140  H2  HOH A 432      91.733  32.661  26.863  1.00 28.01           H
HETATM 4141  O   HOH A 433      65.526  14.970  54.936  1.00 32.09           O
HETATM 4142  H1  HOH A 433      66.332  15.184  54.458  1.00 38.49           H
HETATM 4143  H2  HOH A 433      65.683  15.301  55.820  1.00 38.49           H
HETATM 4144  O   HOH A 434      67.763  44.917  30.080  1.00 43.66           O
HETATM 4145  H1  HOH A 434      66.962  45.369  30.349  1.00 52.38           H
HETATM 4146  H2  HOH A 434      67.512  43.990  30.030  1.00 52.38           H
HETATM 4147  O   HOH A 435      80.087  37.436  47.568  1.00 26.62           O
HETATM 4148  H1  HOH A 435      79.816  36.580  47.224  1.00 31.92           H
HETATM 4149  H2  HOH A 435      80.247  37.268  48.500  1.00 31.92           H
HETATM 4150  O   HOH A 436      70.940  17.623  45.463  1.00 22.50           O
HETATM 4151  H1  HOH A 436      70.366  16.977  45.880  1.00 26.99           H
HETATM 4152  H2  HOH A 436      70.543  18.468  45.684  1.00 26.99           H
HETATM 4153  O   HOH A 437      92.136  19.075  51.911  1.00 29.00           O
HETATM 4154  H1  HOH A 437      92.771  19.751  51.668  1.00 34.78           H
HETATM 4155  H2  HOH A 437      92.252  18.400  51.236  1.00 34.78           H
HETATM 4156  O   HOH A 438      71.622  31.054  26.586  1.00 31.36           O
HETATM 4157  H1  HOH A 438      71.390  30.245  26.125  1.00 37.61           H
HETATM 4158  H2  HOH A 438      72.106  30.751  27.360  1.00 37.61           H
HETATM 4159  O   HOH A 439      83.848  41.568  42.910  1.00 26.18           O
HETATM 4160  H1  HOH A 439      83.189  41.901  43.523  1.00 31.40           H
HETATM 4161  H2  HOH A 439      83.884  42.234  42.218  1.00 31.40           H
HETATM 4162  O   HOH A 440      94.026  41.580  44.340  1.00 38.47           O
HETATM 4163  H1  HOH A 440      93.975  42.182  45.087  1.00 46.15           H
HETATM 4164  H2  HOH A 440      93.639  42.080  43.616  1.00 46.15           H
HETATM 4165  O   HOH A 441      74.540  55.919  53.267  1.00 23.72           O
HETATM 4166  H1  HOH A 441      74.240  56.807  53.470  1.00 28.45           H
HETATM 4167  H2  HOH A 441      74.828  55.975  52.352  1.00 28.45           H
HETATM 4168  O   HOH A 442      76.537  12.613  56.285  1.00 22.88           O
HETATM 4169  H1  HOH A 442      76.379  12.516  55.344  1.00 27.44           H
HETATM 4170  H2  HOH A 442      75.721  12.330  56.697  1.00 27.44           H
HETATM 4171  O   HOH A 443      96.690  36.116  44.005  1.00 50.19           O
HETATM 4172  H1  HOH A 443      96.428  36.381  44.887  1.00 60.21           H
HETATM 4173  H2  HOH A 443      95.898  35.731  43.628  1.00 60.21           H
HETATM 4174  O   HOH A 444      77.638  53.612  30.825  1.00 32.10           O
HETATM 4175  H1  HOH A 444      77.849  53.027  30.097  1.00 38.51           H
HETATM 4176  H2  HOH A 444      77.279  53.032  31.499  1.00 38.51           H
HETATM 4177  O   HOH A 445      72.092  54.957  53.914  1.00 32.15           O
HETATM 4178  H1  HOH A 445      73.030  55.093  53.749  1.00 38.56           H
HETATM 4179  H2  HOH A 445      72.055  54.612  54.808  1.00 38.56           H
HETATM 4180  O   HOH A 446      92.017  33.125  34.922  1.00 19.37           O
HETATM 4181  H1  HOH A 446      91.532  33.520  34.195  1.00 23.23           H
HETATM 4182  H2  HOH A 446      92.028  32.186  34.718  1.00 23.23           H
HETATM 4183  O   HOH A 447      93.495  31.395  55.276  1.00 45.82           O
HETATM 4184  H1  HOH A 447      94.361  31.709  55.540  1.00 54.97           H
HETATM 4185  H2  HOH A 447      93.618  30.454  55.136  1.00 54.97           H
HETATM 4186  O   HOH A 449      63.069  52.474  50.160  1.00 42.82           O
HETATM 4187  H1  HOH A 449      63.627  53.102  50.621  1.00 51.37           H
HETATM 4188  H2  HOH A 449      62.295  52.390  50.719  1.00 51.37           H
HETATM 4189  O   HOH A 450      87.114  29.706  31.249  1.00 23.27           O
HETATM 4190  H1  HOH A 450      86.455  30.003  30.614  1.00 27.91           H
HETATM 4191  H2  HOH A 450      86.598  29.273  31.935  1.00 27.91           H
HETATM 4192  O   HOH A 451      70.406  36.441  35.299  1.00 25.17           O
HETATM 4193  H1  HOH A 451      70.704  37.339  35.126  1.00 30.19           H
HETATM 4194  H2  HOH A 451      69.470  36.460  35.109  1.00 30.19           H
HETATM 4195  O   HOH A 454      73.927  16.065  57.231  1.00 30.17           O
HETATM 4196  H1  HOH A 454      73.966  17.006  57.038  1.00 36.18           H
HETATM 4197  H2  HOH A 454      74.428  15.978  58.046  1.00 36.18           H
HETATM 4198  O   HOH A 456      72.960  55.548  49.841  1.00 36.15           O
HETATM 4199  H1  HOH A 456      73.037  55.021  49.040  1.00 43.36           H
HETATM 4200  H2  HOH A 456      73.806  56.000  49.910  1.00 43.36           H
HETATM 4201  O   HOH A 458      92.098  24.851  53.757  1.00 40.77           O
HETATM 4202  H1  HOH A 458      92.940  24.793  53.301  1.00 48.91           H
HETATM 4203  H2  HOH A 458      91.737  23.962  53.697  1.00 48.91           H
HETATM 4204  O   HOH A 459      61.559  43.756  50.282  1.00 34.81           O
HETATM 4205  H1  HOH A 459      61.977  44.387  50.873  1.00 41.76           H
HETATM 4206  H2  HOH A 459      60.624  43.820  50.492  1.00 41.76           H
HETATM 4207  O   HOH A 460      96.854  23.445  42.692  1.00 37.51           O
HETATM 4208  H1  HOH A 460      97.205  22.574  42.488  1.00 45.00           H
HETATM 4209  H2  HOH A 460      97.577  23.897  43.138  1.00 45.00           H
HETATM 4210  O   HOH A 463      84.772  24.207  57.547  1.00 24.85           O
HETATM 4211  H1  HOH A 463      83.882  24.586  57.664  1.00 29.81           H
HETATM 4212  H2  HOH A 463      84.691  23.539  56.837  1.00 29.81           H
HETATM 4213  O   HOH A 465      58.719  44.123  50.479  1.00 51.47           O
HETATM 4214  H1  HOH A 465      58.372  44.207  49.589  1.00 61.75           H
HETATM 4215  H2  HOH A 465      58.297  44.833  50.965  1.00 61.75           H
HETATM 4216  O   HOH A 466      64.702  53.399  43.182  1.00 37.92           O
HETATM 4217  H1  HOH A 466      65.531  53.828  43.405  1.00 45.49           H
HETATM 4218  H2  HOH A 466      64.775  53.230  42.238  1.00 45.49           H
HETATM 4219  O   HOH A 467      94.214  29.438  29.223  1.00 37.31           O
HETATM 4220  H1  HOH A 467      93.746  28.840  28.637  1.00 44.76           H
HETATM 4221  H2  HOH A 467      94.568  28.868  29.908  1.00 44.76           H
HETATM 4222  O   HOH A 468      68.109  52.006  33.122  1.00 46.61           O
HETATM 4223  H1  HOH A 468      68.304  51.685  32.241  1.00 55.92           H
HETATM 4224  H2  HOH A 468      68.342  51.271  33.695  1.00 55.92           H
HETATM 4225  O   HOH A 470      77.163  24.182  32.176  1.00 34.91           O
HETATM 4226  H1  HOH A 470      78.095  24.396  32.252  1.00 41.88           H
HETATM 4227  H2  HOH A 470      76.799  24.401  33.034  1.00 41.88           H
HETATM 4228  O   HOH A 471      58.184  38.954  32.426  1.00 37.92           O
HETATM 4229  H1  HOH A 471      57.868  38.158  32.862  1.00 45.49           H
HETATM 4230  H2  HOH A 471      57.824  39.674  32.959  1.00 45.49           H
HETATM 4231  O   HOH A 472      90.985  36.600  45.216  1.00 25.73           O
HETATM 4232  H1  HOH A 472      90.984  37.493  44.867  1.00 30.86           H
HETATM 4233  H2  HOH A 472      91.792  36.209  44.876  1.00 30.86           H
HETATM 4234  O   HOH A 473      78.507  62.308  42.305  1.00 28.92           O
HETATM 4235  H1  HOH A 473      79.191  62.065  41.680  1.00 34.69           H
HETATM 4236  H2  HOH A 473      78.394  61.517  42.841  1.00 34.69           H
HETATM 4237  O   HOH A 474      75.646  30.411  29.423  1.00 23.93           O
HETATM 4238  H1  HOH A 474      74.702  30.229  29.403  1.00 28.70           H
HETATM 4239  H2  HOH A 474      75.743  31.184  28.863  1.00 28.70           H
HETATM 4240  O   HOH A 475      74.264  42.539  47.459  1.00 21.40           O
HETATM 4241  H1  HOH A 475      73.244  42.646  47.377  1.00 25.67           H
HETATM 4242  H2  HOH A 475      74.501  41.981  46.670  1.00 25.67           H
HETATM 4243  O   HOH A 476      93.613  26.111  42.324  1.00 37.08           O
HETATM 4244  H1  HOH A 476      93.932  26.106  43.229  1.00 44.48           H
HETATM 4245  H2  HOH A 476      94.256  25.582  41.843  1.00 44.48           H
HETATM 4246  O   HOH A 477      95.592  25.043  40.776  1.00 37.70           O
HETATM 4247  H1  HOH A 477      96.002  24.443  41.406  1.00 45.23           H
HETATM 4248  H2  HOH A 477      95.598  24.551  39.946  1.00 45.23           H
HETATM 4249  O   HOH A 478      70.078  67.484  46.010  1.00 38.29           O
HETATM 4250  H1  HOH A 478      69.574  67.711  45.228  1.00 45.93           H
HETATM 4251  H2  HOH A 478      69.422  67.467  46.713  1.00 45.93           H
HETATM 4252  O   HOH A 479      71.207  65.295  52.993  1.00 44.75           O
HETATM 4253  H1  HOH A 479      70.867  64.511  53.426  1.00 53.69           H
HETATM 4254  H2  HOH A 479      71.308  65.934  53.701  1.00 53.69           H
HETATM 4255  O   HOH A 480      98.658  25.253  43.911  1.00 40.72           O
HETATM 4256  H1  HOH A 480      98.789  26.133  43.550  1.00 48.85           H
HETATM 4257  H2  HOH A 480      99.042  25.293  44.787  1.00 48.85           H
HETATM 4258  O   HOH A 483      98.110  31.054  31.676  1.00 31.26           O
HETATM 4259  H1  HOH A 483      97.411  30.403  31.775  1.00 37.50           H
HETATM 4260  H2  HOH A 483      98.714  30.651  31.052  1.00 37.50           H
HETATM 4261  O   HOH A 484      57.271  41.132  33.635  1.00 37.41           O
HETATM 4262  H1  HOH A 484      56.358  41.186  33.933  1.00 44.87           H
HETATM 4263  H2  HOH A 484      57.399  41.938  33.131  1.00 44.87           H
HETATM 4264  O   HOH A 485      81.739  39.871  48.194  1.00 26.08           O
HETATM 4265  H1  HOH A 485      81.082  40.463  48.568  1.00 31.28           H
HETATM 4266  H2  HOH A 485      81.265  39.048  48.060  1.00 31.28           H
HETATM 4267  O   HOH A 487      79.742  58.374  37.017  1.00 31.24           O
HETATM 4268  H1  HOH A 487      80.247  57.919  36.341  1.00 37.47           H
HETATM 4269  H2  HOH A 487      79.239  57.676  37.444  1.00 37.47           H
HETATM 4270  O   HOH A 488      86.789  28.885  38.257  1.00 31.55           O
HETATM 4271  H1  HOH A 488      87.300  28.996  37.450  1.00 37.84           H
HETATM 4272  H2  HOH A 488      85.926  29.248  38.042  1.00 37.84           H
HETATM 4273  O   HOH A 489      62.674  45.901  52.142  1.00 50.79           O
HETATM 4274  H1  HOH A 489      62.351  46.265  52.967  1.00 60.93           H
HETATM 4275  H2  HOH A 489      63.151  46.630  51.737  1.00 60.93           H
HETATM 4276  O   HOH A 491      63.600  46.933  34.883  1.00 28.74           O
HETATM 4277  H1  HOH A 491      62.939  47.168  35.540  1.00 34.47           H
HETATM 4278  H2  HOH A 491      63.753  47.745  34.397  1.00 34.47           H
HETATM 4279  O   HOH A 492      72.041  45.564  31.758  1.00 26.95           O
HETATM 4280  H1  HOH A 492      72.934  45.777  32.028  1.00 32.32           H
HETATM 4281  H2  HOH A 492      71.700  46.393  31.415  1.00 32.32           H
HETATM 4282  O   HOH A 493      51.014  37.894  33.629  1.00 38.59           O
HETATM 4283  H1  HOH A 493      51.241  36.963  33.675  1.00 46.29           H
HETATM 4284  H2  HOH A 493      51.578  38.305  34.288  1.00 46.29           H
HETATM 4285  O   HOH A 494      88.789  25.527  29.726  1.00 37.91           O
HETATM 4286  H1  HOH A 494      88.695  25.470  28.776  1.00 45.47           H
HETATM 4287  H2  HOH A 494      89.732  25.427  29.880  1.00 45.47           H
HETATM 4288  O   HOH A 495      60.868  35.797  27.483  1.00 43.10           O
HETATM 4289  H1  HOH A 495      61.362  35.191  28.039  1.00 51.70           H
HETATM 4290  H2  HOH A 495      60.450  35.231  26.834  1.00 51.70           H
HETATM 4291  O   HOH A 497      89.358  28.903  54.739  1.00 42.82           O
HETATM 4292  H1  HOH A 497      89.262  28.688  53.809  1.00 51.37           H
HETATM 4293  H2  HOH A 497      88.833  28.237  55.190  1.00 51.37           H
HETATM 4294  O   HOH A 498      56.616  43.714  47.767  1.00 43.89           O
HETATM 4295  H1  HOH A 498      56.733  43.378  46.878  1.00 52.65           H
HETATM 4296  H2  HOH A 498      56.263  44.595  47.638  1.00 52.65           H
HETATM 4297  O   HOH A 499      96.986  20.014  48.631  1.00 36.48           O
HETATM 4298  H1  HOH A 499      96.469  20.184  49.420  1.00 43.76           H
HETATM 4299  H2  HOH A 499      96.366  19.601  48.026  1.00 43.76           H
HETATM 4300  O   HOH A 500      68.761  25.563  57.077  1.00 41.19           O
HETATM 4301  H1  HOH A 500      69.257  24.809  56.753  1.00 49.41           H
HETATM 4302  H2  HOH A 500      67.908  25.492  56.647  1.00 49.41           H
HETATM 4303  O   HOH A 501      94.563  25.048  51.872  1.00 47.10           O
HETATM 4304  H1  HOH A 501      94.685  25.905  51.458  1.00 56.51           H
HETATM 4305  H2  HOH A 501      94.407  24.451  51.134  1.00 56.51           H
HETATM 4306  O   HOH A 504      98.404  27.090  37.674  1.00 37.98           O
HETATM 4307  H1  HOH A 504      98.909  26.324  37.402  1.00 45.56           H
HETATM 4308  H2  HOH A 504      97.820  27.264  36.931  1.00 45.56           H
HETATM 4309  O   HOH A 505      73.071  53.285  48.263  1.00 39.49           O
HETATM 4310  H1  HOH A 505      72.805  53.087  49.156  1.00 47.37           H
HETATM 4311  H2  HOH A 505      74.027  53.348  48.247  1.00 47.37           H
HETATM 4312  O   HOH A 506      96.315  28.875  31.471  1.00 32.02           O
HETATM 4313  H1  HOH A 506      96.666  27.986  31.580  1.00 38.40           H
HETATM 4314  H2  HOH A 506      96.597  29.131  30.590  1.00 38.40           H
HETATM 4315  O   HOH A 507      81.646  15.540  60.293  1.00 32.52           O
HETATM 4316  H1  HOH A 507      81.285  15.929  61.091  1.00 39.01           H
HETATM 4317  H2  HOH A 507      82.080  16.273  59.852  1.00 39.01           H
HETATM 4318  O   HOH A 510      93.265  28.610  40.841  1.00 40.22           O
HETATM 4319  H1  HOH A 510      93.251  27.732  41.233  1.00 48.24           H
HETATM 4320  H2  HOH A 510      94.190  28.757  40.632  1.00 48.24           H
HETATM 4321  O   HOH A 511      90.459  39.304  46.678  1.00 30.80           O
HETATM 4322  H1  HOH A 511      91.040  39.393  45.920  1.00 36.95           H
HETATM 4323  H2  HOH A 511      90.365  40.207  47.002  1.00 36.95           H
HETATM 4324  O   HOH A 512      96.497  30.628  28.143  1.00 49.51           O
HETATM 4325  H1  HOH A 512      95.691  30.313  28.560  1.00 59.39           H
HETATM 4326  H2  HOH A 512      96.766  29.907  27.572  1.00 59.39           H
HETATM 4327  O   HOH A 513      60.975  31.710  26.984  1.00 54.29           O
HETATM 4328  H1  HOH A 513      60.435  31.554  26.207  1.00 65.13           H
HETATM 4329  H2  HOH A 513      60.414  31.453  27.719  1.00 65.13           H
HETATM 4330  O   HOH A 515      86.320  40.541  41.858  1.00 27.87           O
HETATM 4331  H1  HOH A 515      87.089  41.045  42.139  1.00 33.43           H
HETATM 4332  H2  HOH A 515      85.607  40.872  42.412  1.00 33.43           H
HETATM 4333  O   HOH A 516      75.961  15.985  59.295  1.00 38.15           O
HETATM 4334  H1  HOH A 516      76.422  16.814  59.457  1.00 45.76           H
HETATM 4335  H2  HOH A 516      76.609  15.448  58.837  1.00 45.76           H
HETATM 4336  O   HOH A 517      98.783  31.242  34.464  1.00 31.65           O
HETATM 4337  H1  HOH A 517      98.468  31.168  33.558  1.00 37.96           H
HETATM 4338  H2  HOH A 517      99.554  31.805  34.400  1.00 37.96           H
HETATM 4339  O   HOH A 518      70.494  51.931  50.753  1.00 30.57           O
HETATM 4340  H1  HOH A 518      69.557  51.964  51.017  1.00 36.67           H
HETATM 4341  H2  HOH A 518      70.559  52.549  50.019  1.00 36.67           H
HETATM 4342  O   HOH A 522      63.588  51.242  34.172  1.00 36.85           O
HETATM 4343  H1  HOH A 522      63.419  50.680  34.930  1.00 44.21           H
HETATM 4344  H2  HOH A 522      62.859  51.051  33.581  1.00 44.21           H
HETATM 4345  O   HOH A 523      89.045  38.377  58.361  1.00 49.16           O
HETATM 4346  H1  HOH A 523      88.163  38.496  58.003  1.00 58.97           H
HETATM 4347  H2  HOH A 523      88.908  38.311  59.306  1.00 58.97           H
HETATM 4348  O   HOH A 524      87.660  21.087  37.525  1.00 34.15           O
HETATM 4349  H1  HOH A 524      86.932  21.670  37.735  1.00 40.97           H
HETATM 4350  H2  HOH A 524      88.032  21.439  36.713  1.00 40.97           H
HETATM 4351  O   HOH A 525      76.500   8.804  42.787  1.00 42.87           O
HETATM 4352  H1  HOH A 525      75.707   8.842  43.329  1.00 51.42           H
HETATM 4353  H2  HOH A 525      76.335   8.081  42.181  1.00 51.42           H
HETATM 4354  O   HOH A 526      85.552  34.357  60.593  1.00 45.25           O
HETATM 4355  H1  HOH A 526      86.278  34.869  60.240  1.00 54.28           H
HETATM 4356  H2  HOH A 526      85.968  33.564  60.941  1.00 54.28           H
HETATM 4357  O   HOH A 527      59.308  32.597  53.197  1.00 47.04           O
HETATM 4358  H1  HOH A 527      59.855  33.368  53.340  1.00 56.44           H
HETATM 4359  H2  HOH A 527      59.776  32.108  52.513  1.00 56.44           H
HETATM 4360  O   HOH A 528      73.986  19.355  60.094  1.00 38.25           O
HETATM 4361  H1  HOH A 528      74.924  19.436  60.291  1.00 45.88           H
HETATM 4362  H2  HOH A 528      73.962  18.892  59.256  1.00 45.88           H
HETATM 4363  O   HOH A 529      89.190  16.752  38.465  1.00 45.89           O
HETATM 4364  H1  HOH A 529      88.738  17.382  39.029  1.00 55.05           H
HETATM 4365  H2  HOH A 529      88.751  16.834  37.618  1.00 55.05           H
HETATM 4366  O   HOH A 530      73.204  60.141  38.699  1.00 30.10           O
HETATM 4367  H1  HOH A 530      73.661  59.761  37.944  1.00 36.10           H
HETATM 4368  H2  HOH A 530      72.576  60.752  38.313  1.00 36.10           H
HETATM 4369  O   HOH A 531      74.214   8.797  44.736  1.00 37.43           O
HETATM 4370  H1  HOH A 531      73.826   9.616  45.056  1.00 44.91           H
HETATM 4371  H2  HOH A 531      73.695   8.111  45.159  1.00 44.91           H
HETATM 4372  O   HOH A 534      70.988  11.085  44.024  1.00 36.17           O
HETATM 4373  H1  HOH A 534      71.020  12.042  43.982  1.00 43.39           H
HETATM 4374  H2  HOH A 534      71.722  10.855  44.596  1.00 43.39           H
HETATM 4375  O   HOH A 535      94.128  44.506  43.963  1.00 44.14           O
HETATM 4376  H1  HOH A 535      93.935  45.107  43.240  1.00 52.95           H
HETATM 4377  H2  HOH A 535      93.744  44.936  44.731  1.00 52.95           H
HETATM 4378  O   HOH A 536      96.282  21.678  34.611  1.00 36.58           O
HETATM 4379  H1  HOH A 536      96.531  22.382  34.011  1.00 43.88           H
HETATM 4380  H2  HOH A 536      95.811  22.127  35.317  1.00 43.88           H
HETATM 4381  O   HOH A 539      81.132  21.509  62.929  1.00 36.14           O
HETATM 4382  H1  HOH A 539      81.618  22.088  62.342  1.00 43.35           H
HETATM 4383  H2  HOH A 539      80.225  21.541  62.621  1.00 43.35           H
HETATM 4384  O   HOH A 540      85.621  45.761  52.094  1.00 25.58           O
HETATM 4385  H1  HOH A 540      84.883  46.344  52.293  1.00 30.68           H
HETATM 4386  H2  HOH A 540      86.310  46.029  52.703  1.00 30.68           H
HETATM 4387  O   HOH A 541      70.835  34.564  33.203  1.00 37.99           O
HETATM 4388  H1  HOH A 541      71.557  34.004  33.496  1.00 45.57           H
HETATM 4389  H2  HOH A 541      70.688  34.307  32.289  1.00 45.57           H
HETATM 4390  O   HOH A 542      70.151  27.938  29.423  1.00 38.35           O
HETATM 4391  H1  HOH A 542      70.296  28.872  29.603  1.00 46.00           H
HETATM 4392  H2  HOH A 542      70.238  27.872  28.471  1.00 46.00           H
HETATM 4393  O   HOH A 547      85.973  33.032  27.458  1.00 30.68           O
HETATM 4394  H1  HOH A 547      85.246  33.053  26.833  1.00 36.80           H
HETATM 4395  H2  HOH A 547      86.752  32.915  26.912  1.00 36.80           H
HETATM 4396  O   HOH A 548      94.102  15.352  51.789  1.00 52.44           O
HETATM 4397  H1  HOH A 548      93.672  16.136  51.440  1.00 62.91           H
HETATM 4398  H2  HOH A 548      94.184  14.777  51.027  1.00 62.91           H
HETATM 4399  O   HOH A 550      83.465  32.889  29.950  1.00 37.56           O
HETATM 4400  H1  HOH A 550      82.671  32.851  29.415  1.00 45.06           H
HETATM 4401  H2  HOH A 550      83.549  33.818  30.181  1.00 45.06           H
HETATM 4402  O   HOH A 552      66.732  55.579  43.319  1.00 43.88           O
HETATM 4403  H1  HOH A 552      67.604  55.275  43.061  1.00 52.65           H
HETATM 4404  H2  HOH A 552      66.827  55.804  44.250  1.00 52.65           H
HETATM 4405  O   HOH A 553      85.535  11.489  52.345  1.00 39.42           O
HETATM 4406  H1  HOH A 553      85.866  10.625  52.583  1.00 47.29           H
HETATM 4407  H2  HOH A 553      86.295  12.069  52.431  1.00 47.29           H
HETATM 4408  O   HOH A 554      79.179   7.730  47.865  1.00 33.73           O
HETATM 4409  H1  HOH A 554      78.482   8.175  48.357  1.00 40.46           H
HETATM 4410  H2  HOH A 554      78.796   6.880  47.643  1.00 40.46           H
HETATM 4411  O   HOH A 556      69.494  45.076  52.321  1.00 44.03           O
HETATM 4412  H1  HOH A 556      68.756  45.506  52.774  1.00 52.81           H
HETATM 4413  H2  HOH A 556      69.931  44.533  52.970  1.00 52.81           H
HETATM 4414  O   HOH A 558      79.016  55.741  32.285  1.00 33.56           O
HETATM 4415  H1  HOH A 558      78.583  55.066  31.756  1.00 40.26           H
HETATM 4416  H2  HOH A 558      78.312  56.104  32.826  1.00 40.26           H
HETATM 4417  O   HOH A 559      57.635  46.039  44.124  1.00 36.14           O
HETATM 4418  H1  HOH A 559      58.246  45.971  43.387  1.00 43.36           H
HETATM 4419  H2  HOH A 559      58.181  46.329  44.860  1.00 43.36           H
HETATM 4420  O   HOH A 561      81.787   9.084  54.291  1.00 30.67           O
HETATM 4421  H1  HOH A 561      80.905   9.350  54.558  1.00 36.79           H
HETATM 4422  H2  HOH A 561      82.128   9.846  53.822  1.00 36.79           H
HETATM 4423  O   HOH A 562      66.244  50.115  54.447  1.00 51.00           O
HETATM 4424  H1  HOH A 562      66.299  51.005  54.091  1.00 61.19           H
HETATM 4425  H2  HOH A 562      67.096  49.725  54.243  1.00 61.19           H
HETATM 4426  O   HOH A 566      55.707  48.735  43.229  1.00 50.70           O
HETATM 4427  H1  HOH A 566      56.218  48.006  43.584  1.00 60.82           H
HETATM 4428  H2  HOH A 566      56.041  49.507  43.689  1.00 60.82           H
HETATM 4429  O   HOH A 567      73.884  37.519  28.448  1.00 43.24           O
HETATM 4430  H1  HOH A 567      74.550  38.204  28.343  1.00 51.87           H
HETATM 4431  H2  HOH A 567      73.987  37.232  29.360  1.00 51.87           H
HETATM 4432  O   HOH A 569      92.922  35.139  43.811  1.00 34.56           O
HETATM 4433  H1  HOH A 569      92.057  34.904  43.468  1.00 41.45           H
HETATM 4434  H2  HOH A 569      93.531  34.840  43.131  1.00 41.45           H
HETATM 4435  O   HOH A 570      96.675  22.691  50.984  1.00 50.85           O
HETATM 4436  H1  HOH A 570      95.894  22.237  50.655  1.00 61.00           H
HETATM 4437  H2  HOH A 570      96.322  23.462  51.430  1.00 61.00           H
HETATM 4438  O   HOH A 571      70.496  59.574  51.469  1.00 41.71           O
HETATM 4439  H1  HOH A 571      71.066  59.300  50.747  1.00 50.04           H
HETATM 4440  H2  HOH A 571      70.077  58.763  51.760  1.00 50.04           H
HETATM 4441  O   HOH A 572      69.246  42.960  26.439  1.00 38.68           O
HETATM 4442  H1  HOH A 572      68.550  42.985  27.099  1.00 46.40           H
HETATM 4443  H2  HOH A 572      69.371  43.878  26.193  1.00 46.40           H
HETATM 4444  O   HOH A 573      57.819  52.054  38.156  1.00 51.13           O
HETATM 4445  H1  HOH A 573      57.661  52.942  38.480  1.00 61.34           H
HETATM 4446  H2  HOH A 573      58.718  51.862  38.434  1.00 61.34           H
HETATM 4447  O   HOH A 575      74.458  36.988  25.748  1.00 49.85           O
HETATM 4448  H1  HOH A 575      73.713  36.462  25.458  1.00 59.80           H
HETATM 4449  H2  HOH A 575      74.379  37.002  26.706  1.00 59.80           H
HETATM 4450  O   HOH A 576      88.195  30.921  43.142  1.00 36.28           O
HETATM 4451  H1  HOH A 576      88.884  31.582  43.044  1.00 43.52           H
HETATM 4452  H2  HOH A 576      87.432  31.413  43.454  1.00 43.52           H
HETATM 4453  O   HOH A 577      80.897  12.162  59.218  0.39 22.06           O
HETATM 4454  H1  HOH A 577      80.440  13.009  59.021  0.39 26.46           H
HETATM 4455  H2  HOH A 577      80.693  11.919  60.144  0.39 26.46           H
HETATM 4456  O   HOH A 578      86.032  26.384  58.958  1.00 27.70           O
HETATM 4457  H1  HOH A 578      86.040  26.913  59.775  1.00 33.22           H
HETATM 4458  H2  HOH A 578      85.366  26.785  58.364  1.00 33.22           H
HETATM 4459  O   HOH A 582      61.146  49.804  35.488  1.00 46.31           O
HETATM 4460  H1  HOH A 582      61.300  49.058  36.076  1.00 55.55           H
HETATM 4461  H2  HOH A 582      60.202  49.957  35.544  1.00 55.55           H
HETATM 4462  O   HOH A 584      66.949  53.002  52.668  1.00 49.15           O
HETATM 4463  H1  HOH A 584      67.322  53.819  53.001  1.00 58.97           H
HETATM 4464  H2  HOH A 584      67.085  53.051  51.719  1.00 58.97           H
HETATM 4465  O   HOH A 585      65.904  59.947  45.116  1.00 43.97           O
HETATM 4466  H1  HOH A 585      65.991  60.899  45.029  1.00 52.75           H
HETATM 4467  H2  HOH A 585      65.088  59.741  44.661  1.00 52.75           H
HETATM 4468  O   HOH A 586      93.544  32.096  39.066  1.00 29.21           O
HETATM 4469  H1  HOH A 586      93.591  33.031  38.860  1.00 35.04           H
HETATM 4470  H2  HOH A 586      94.434  31.769  38.914  1.00 35.04           H
HETATM 4471  O   HOH A 587      70.755  11.752  52.920  1.00 28.27           O
HETATM 4472  H1  HOH A 587      71.301  12.533  52.816  1.00 33.90           H
HETATM 4473  H2  HOH A 587      70.834  11.291  52.077  1.00 33.90           H
HETATM 4474  O   HOH A 588      68.280  12.978  51.618  1.00 29.63           O
HETATM 4475  H1  HOH A 588      68.171  13.831  51.194  1.00 35.54           H
HETATM 4476  H2  HOH A 588      68.944  12.530  51.086  1.00 35.54           H
HETATM 4477  O   HOH A 604      81.260  19.398  36.348  1.00 35.39           O
HETATM 4478  H1  HOH A 604      80.749  20.174  36.103  1.00 42.45           H
HETATM 4479  H2  HOH A 604      81.446  19.515  37.281  1.00 42.45           H
HETATM 4480  O   HOH A 605      65.521  58.314  42.452  1.00 47.98           O
HETATM 4481  H1  HOH A 605      65.861  57.429  42.601  1.00 57.55           H
HETATM 4482  H2  HOH A 605      66.091  58.880  42.973  1.00 57.55           H
HETATM 4483  O   HOH A 607      70.961  54.743  51.381  1.00 37.95           O
HETATM 4484  H1  HOH A 607      71.341  54.731  52.264  1.00 45.53           H
HETATM 4485  H2  HOH A 607      71.660  55.110  50.832  1.00 45.53           H
HETATM 4486  O   HOH A 608      87.744  50.063  41.779  1.00 39.04           O
HETATM 4487  H1  HOH A 608      87.516  49.166  41.525  1.00 46.83           H
HETATM 4488  H2  HOH A 608      87.535  50.108  42.712  1.00 46.83           H
HETATM 4489  O   HOH A 609      51.199  38.307  30.923  1.00 38.26           O
HETATM 4490  H1  HOH A 609      51.305  39.158  31.349  1.00 45.90           H
HETATM 4491  H2  HOH A 609      50.844  37.748  31.619  1.00 45.90           H
HETATM 4492  O   HOH A 610      71.757  22.550  35.410  1.00 38.37           O
HETATM 4493  H1  HOH A 610      72.035  22.010  34.666  1.00 46.03           H
HETATM 4494  H2  HOH A 610      72.288  22.235  36.144  1.00 46.03           H
HETATM 4495  O   HOH A 611      53.379  38.752  35.344  1.00 40.57           O
HETATM 4496  H1  HOH A 611      53.818  38.090  35.883  1.00 48.67           H
HETATM 4497  H2  HOH A 611      52.952  39.331  35.980  1.00 48.67           H
HETATM 4498  O   HOH A 612      73.951  34.122  26.985  1.00 37.67           O
HETATM 4499  H1  HOH A 612      74.532  33.456  27.365  1.00 45.19           H
HETATM 4500  H2  HOH A 612      74.519  34.606  26.384  1.00 45.19           H
HETATM 4501  O   HOH A 613      97.144  27.343  40.180  1.00 41.97           O
HETATM 4502  H1  HOH A 613      97.594  27.192  39.343  1.00 50.35           H
HETATM 4503  H2  HOH A 613      96.600  26.559  40.300  1.00 50.35           H
HETATM 4504  O   HOH A 614      66.550  39.470  29.403  1.00 44.03           O
HETATM 4505  H1  HOH A 614      65.867  39.534  28.733  1.00 52.82           H
HETATM 4506  H2  HOH A 614      66.535  40.332  29.833  1.00 52.82           H
HETATM 4507  O   HOH A 615      87.971  14.353  51.498  1.00 34.55           O
HETATM 4508  H1  HOH A 615      88.899  14.366  51.261  1.00 41.44           H
HETATM 4509  H2  HOH A 615      87.588  15.072  50.990  1.00 41.44           H
HETATM 4510  O   HOH A 618      70.666  63.433  40.908  1.00 47.85           O
HETATM 4511  H1  HOH A 618      70.355  63.672  41.786  1.00 57.41           H
HETATM 4512  H2  HOH A 618      69.883  63.511  40.361  1.00 57.41           H
HETATM 4513  O   HOH A 619      70.086  13.753  43.834  1.00 31.78           O
HETATM 4514  H1  HOH A 619      69.659  12.917  43.640  1.00 38.12           H
HETATM 4515  H2  HOH A 619      69.472  14.199  44.422  1.00 38.12           H
HETATM 4516  O   HOH A 621      85.315  30.774  29.478  1.00 37.47           O
HETATM 4517  H1  HOH A 621      84.691  31.378  29.892  1.00 44.95           H
HETATM 4518  H2  HOH A 621      85.479  31.168  28.620  1.00 44.95           H
HETATM 4519  O   HOH A 622      68.767  28.930  22.257  1.00 53.09           O
HETATM 4520  H1  HOH A 622      68.686  29.244  23.161  1.00 63.69           H
HETATM 4521  H2  HOH A 622      69.463  28.274  22.301  1.00 63.69           H
HETATM 4522  O   HOH A 625      70.864  60.254  40.052  1.00 47.14           O
HETATM 4523  H1  HOH A 625      70.979  61.038  40.593  1.00 56.56           H
HETATM 4524  H2  HOH A 625      71.742  60.069  39.712  1.00 56.56           H
HETATM 4525  O   HOH A 627      64.598  38.101  27.705  1.00 45.84           O
HETATM 4526  H1  HOH A 627      65.312  37.549  28.027  1.00 55.00           H
HETATM 4527  H2  HOH A 627      64.507  37.861  26.782  1.00 55.00           H
HETATM 4528  O   HOH A 628      63.626  50.159  52.932  1.00 41.47           O
HETATM 4529  H1  HOH A 628      64.374  50.237  53.528  1.00 49.75           H
HETATM 4530  H2  HOH A 628      63.858  49.425  52.359  1.00 49.75           H
HETATM 4531  O   HOH A 629      98.735  27.996  42.521  1.00 56.45           O
HETATM 4532  H1  HOH A 629      98.323  27.762  41.684  1.00 67.73           H
HETATM 4533  H2  HOH A 629      98.010  28.320  43.056  1.00 67.73           H
HETATM 4534  O   HOH A 630      72.002  58.096  49.583  1.00 37.34           O
HETATM 4535  H1  HOH A 630      71.550  58.251  48.748  1.00 44.80           H
HETATM 4536  H2  HOH A 630      72.135  57.145  49.606  1.00 44.80           H
HETATM 4537  O   HOH A 633      76.854   8.753  48.904  1.00 33.79           O
HETATM 4538  H1  HOH A 633      76.793   9.708  48.985  1.00 40.53           H
HETATM 4539  H2  HOH A 633      76.434   8.424  49.702  1.00 40.53           H
HETATM 4540  O   HOH A 634      97.750  20.938  41.749  1.00 39.36           O
HETATM 4541  H1  HOH A 634      98.426  21.014  42.424  1.00 47.22           H
HETATM 4542  H2  HOH A 634      97.172  20.247  42.090  1.00 47.22           H
HETATM 4543  O   HOH A 636      89.831  26.027  56.549  1.00 41.62           O
HETATM 4544  H1  HOH A 636      90.652  25.954  57.037  1.00 49.92           H
HETATM 4545  H2  HOH A 636      90.078  26.457  55.729  1.00 49.92           H
HETATM 4546  O   HOH A 637      69.561  46.742  31.253  1.00 43.48           O
HETATM 4547  H1  HOH A 637      68.948  46.080  30.925  1.00 52.17           H
HETATM 4548  H2  HOH A 637      70.137  46.257  31.847  1.00 52.17           H
HETATM 4549  O   HOH A 638      72.407  56.066  33.460  1.00 44.93           O
HETATM 4550  H1  HOH A 638      73.179  56.259  32.928  1.00 53.91           H
HETATM 4551  H2  HOH A 638      72.758  55.880  34.333  1.00 53.91           H
HETATM 4552  O   HOH A 639      72.819  21.977  60.517  1.00 43.60           O
HETATM 4553  H1  HOH A 639      73.632  22.495  60.510  1.00 52.31           H
HETATM 4554  H2  HOH A 639      73.129  21.067  60.494  1.00 52.31           H
HETATM 4555  O   HOH A 640      88.226  28.099  58.114  1.00 39.14           O
HETATM 4556  H1  HOH A 640      88.176  28.147  59.070  1.00 46.96           H
HETATM 4557  H2  HOH A 640      87.918  27.211  57.912  1.00 46.96           H
HETATM 4558  O   HOH A 642      75.204   7.445  47.051  1.00 34.19           O
HETATM 4559  H1  HOH A 642      75.734   7.889  47.716  1.00 41.01           H
HETATM 4560  H2  HOH A 642      75.474   7.844  46.222  1.00 41.01           H
HETATM 4561  O   HOH A 643      76.105  32.797  28.004  1.00 38.18           O
HETATM 4562  H1  HOH A 643      76.289  33.522  28.610  1.00 45.80           H
HETATM 4563  H2  HOH A 643      76.866  32.781  27.420  1.00 45.80           H
HETATM 4564  O   HOH A 645      74.149  37.987  52.976  1.00 26.19           O
HETATM 4565  H1  HOH A 645      74.485  38.591  53.671  1.00 31.41           H
HETATM 4566  H2  HOH A 645      73.920  37.169  53.399  1.00 31.41           H
HETATM 4567  O   HOH A 646      74.862  39.677  54.961  1.00 34.49           O
HETATM 4568  H1  HOH A 646      74.612  40.595  55.015  1.00 41.37           H
HETATM 4569  H2  HOH A 646      75.650  39.550  55.478  1.00 41.37           H
HETATM 4570  O   HOH A 647      84.387  27.831  29.863  1.00 48.92           O
HETATM 4571  H1  HOH A 647      85.000  27.102  29.979  1.00 58.69           H
HETATM 4572  H2  HOH A 647      84.941  28.611  29.819  1.00 58.69           H
HETATM 4573  O   HOH A 648      85.579  25.986  31.804  1.00 36.59           O
HETATM 4574  H1  HOH A 648      85.353  26.909  31.929  1.00 43.89           H
HETATM 4575  H2  HOH A 648      86.266  25.822  32.454  1.00 43.89           H
HETATM 4576  O   HOH A 649      83.698  18.531  34.661  1.00 43.30           O
HETATM 4577  H1  HOH A 649      83.695  17.987  35.451  1.00 51.95           H
HETATM 4578  H2  HOH A 649      82.847  18.355  34.254  1.00 51.95           H
HETATM 4579  O   HOH A 650      54.081  41.359  34.057  1.00 48.98           O
HETATM 4580  H1  HOH A 650      53.578  42.167  34.185  1.00 58.76           H
HETATM 4581  H2  HOH A 650      53.704  40.748  34.693  1.00 58.76           H
HETATM 4582  O   HOH A 651      77.137  64.663  43.008  1.00 33.25           O
HETATM 4583  H1  HOH A 651      77.674  63.867  42.959  1.00 39.88           H
HETATM 4584  H2  HOH A 651      77.410  65.174  42.245  1.00 39.88           H
HETATM 4585  O   HOH A 652      99.460  34.064  34.971  1.00 39.94           O
HETATM 4586  H1  HOH A 652     100.080  34.198  34.254  1.00 47.91           H
HETATM 4587  H2  HOH A 652     100.005  33.977  35.755  1.00 47.91           H
HETATM 4588  O   HOH A 653      79.385  15.375  58.794  1.00 39.18           O
HETATM 4589  H1  HOH A 653      80.208  15.401  59.288  1.00 47.00           H
HETATM 4590  H2  HOH A 653      78.979  16.232  58.968  1.00 47.00           H
HETATM 4591  O   HOH A 655      71.408  52.846  55.582  1.00 37.17           O
HETATM 4592  H1  HOH A 655      71.950  52.057  55.566  1.00 44.58           H
HETATM 4593  H2  HOH A 655      71.087  52.930  54.682  1.00 44.58           H
HETATM 4594  O   HOH A 656      75.138  39.641  27.134  1.00 41.87           O
HETATM 4595  H1  HOH A 656      75.618  39.418  26.334  1.00 50.23           H
HETATM 4596  H2  HOH A 656      75.828  39.911  27.748  1.00 50.23           H
HETATM 4597  O   HOH A 657      68.821  48.479  53.308  1.00 44.90           O
HETATM 4598  H1  HOH A 657      68.969  49.069  52.565  1.00 53.86           H
HETATM 4599  H2  HOH A 657      69.613  48.563  53.838  1.00 53.86           H
HETATM 4600  O   HOH A 658      80.006  21.587  35.152  1.00 34.18           O
HETATM 4601  H1  HOH A 658      79.591  21.007  34.512  1.00 41.00           H
HETATM 4602  H2  HOH A 658      79.293  21.826  35.750  1.00 41.00           H
HETATM 4603  O   HOH A 659      91.508  25.379  30.184  1.00 43.55           O
HETATM 4604  H1  HOH A 659      91.762  26.096  30.765  1.00 52.24           H
HETATM 4605  H2  HOH A 659      91.381  24.635  30.780  1.00 52.24           H
HETATM 4606  O   HOH A 660      83.332  26.729  57.962  1.00 30.37           O
HETATM 4607  H1  HOH A 660      83.372  27.290  57.185  1.00 36.43           H
HETATM 4608  H2  HOH A 660      82.587  27.064  58.460  1.00 36.43           H
TER
END
