# Supplementary material for: High-throughput quantum-mechanics/molecular-mechanics (ONIOM) macromolecular crystallographic refinement with PHENIX/DivCon: the impact of mixed Hamiltonian methods on ligand and protein structure
Source: Acta Crystallogr D Struct Biol. 2018 Oct 29;74(Pt 11):1063–77. doi: 10.1107/S2059798318012913 (PMC6213575; doi:10.1107/S2059798318012913)
Supplement: Supplementary file 2 [file d-74-01063-sup2.gz › results_ONIOM/1V48-H.cif]

# Generated by MOE 2016.08 on 2017-01-11 14:41.56
# Structure optimized with MOE using MMFF94x forcefield to determine
# ideal geometry (Gas Phase with Electrostatics disabled).
data_comp_list
_chem_comp.id	HA1
_chem_comp.three_letter_code	HA1
_chem_comp.name	1V48.A
_chem_comp.group	non-polymer
_chem_comp.number_atoms_all	36
_chem_comp.number_atoms_nh	22
_chem_comp.desc_level	?
#
data_comp_HA1
#
loop_
_chem_comp_atom.comp_id
_chem_comp_atom.atom_id
_chem_comp_atom.type_symbol
_chem_comp_atom.type_energy
_chem_comp_atom.partial_charge
_chem_comp_atom.x
_chem_comp_atom.y
_chem_comp_atom.z
HA1	N9	N	NR5	0.0476	72.3650	46.4880	50.0860	
HA1	C8	C	CR15	0.0364999999999999	71.1030	46.9890	50.3430	
HA1	H8	H	HCR5	0.15	70.2721	46.4015	50.7048	
HA1	N7	N	NRD5	-0.5653	71.0510	48.2700	50.0890	
HA1	C5	C	CR56	0.1412	72.2950	48.6540	49.6530	
HA1	C6	C	CR6	0.716	72.8050	49.9450	49.2380	
HA1	O6	O	O	-0.57	72.1750	51.0160	49.1910	
HA1	N1	N	NR16	-0.49	74.1800	49.9120	48.8540	
HA1	HN1	H	HNH1	0.37	74.6085	50.7747	48.5504	
HA1	C2	C	CR6	0.56	74.9780	48.7450	48.8730	
HA1	N2	N	NH2	-0.85	76.2840	48.8480	48.4800	
HA1	HN21	H	HNH2	0.4	76.8779	48.0310	48.4818	
HA1	HN22	H	HNH2	0.4	76.6546	49.7410	48.1880	
HA1	N3	N	NRD6	-0.576	74.4860	47.5150	49.2700	
HA1	C4	C	CR56	-0.0256	73.1450	47.5500	49.6440	
HA1	C10	C	CH2	0.0956	72.6500	45.1320	50.2120	
HA1	H101	H	HCH2	0.08	73.2687	44.8188	49.3710	
HA1	H102	H	HCH2	0.08	71.7161	44.5700	50.2051	
HA1	C11	C	CH2	-0.16	73.4070	44.8400	51.5340	
HA1	H111	H	HCH2	0.08	72.6880	44.6026	52.3180	
HA1	H112	H	HCH2	0.08	73.9828	45.7191	51.8232	
HA1	C12	C	CH2	-0.16	74.3640	43.6420	51.3350	
HA1	H121	H	HCH2	0.08	74.8464	43.4129	52.2852	
HA1	H122	H	HCH2	0.08	75.1212	43.9125	50.5990	
HA1	C13	C	CH2	-0.16	73.6010	42.3740	50.8350	
HA1	H131	H	HCH2	0.08	73.3441	42.5051	49.7838	
HA1	H132	H	HCH2	0.08	72.6889	42.2543	51.4197	
HA1	C14	C	CT	0.68	74.4710	41.0990	50.9880	
HA1	F15	F	F	-0.34	74.4940	40.7400	52.2830	
HA1	F16	F	F	-0.34	75.7270	41.3680	50.5970	
HA1	P	P	P	1.2424	73.9180	39.9670	50.1360	
HA1	O1P	O	OP	-0.7	72.4530	39.8050	50.3640	
HA1	O2P	O	O	-0.7712	74.1700	40.2640	48.6970	
HA1	H2P	H	H	0.5	73.7149	41.0824	48.4855	
HA1	O3P	O	O	-0.7712	74.6210	38.6860	50.4980	
HA1	H3P	H	H	0.5	74.4474	38.5119	51.4260	
#
#
loop_
_chem_comp_tree.comp_id
_chem_comp_tree.atom_id
_chem_comp_tree.atom_back
_chem_comp_tree.atom_forward
_chem_comp_tree.connect_type
HA1	N9	?	C10	START	
HA1	C10	N9	H101	?	
HA1	H101	C10	?	?	
HA1	H102	C10	?	?	
HA1	C11	C10	H111	?	
HA1	H111	C11	?	?	
HA1	H112	C11	?	?	
HA1	C12	C11	H121	?	
HA1	H121	C12	?	?	
HA1	H122	C12	?	?	
HA1	C13	C12	H131	?	
HA1	H131	C13	?	?	
HA1	H132	C13	?	?	
HA1	C14	C13	F15	?	
HA1	F15	C14	?	?	
HA1	F16	C14	?	?	
HA1	P	C14	O1P	?	
HA1	O1P	P	?	?	
HA1	O2P	P	H2P	?	
HA1	H2P	O2P	?	?	
HA1	O3P	P	H3P	?	
HA1	H3P	O3P	?	?	
HA1	C4	N9	C5	?	
HA1	C5	C4	C6	?	
HA1	C6	C5	N1	?	
HA1	N1	C6	HN1	?	
HA1	HN1	N1	?	?	
HA1	C2	N1	N2	?	
HA1	N2	C2	HN21	?	
HA1	HN21	N2	?	?	
HA1	HN22	N2	?	?	
HA1	N3	C2	?	?	
HA1	O6	C6	?	?	
HA1	N7	C5	C8	?	
HA1	C8	N7	H8	?	
HA1	H8	C8	?	END	
HA1	N9	C8	?	ADD	
HA1	N3	C4	?	ADD	
#
#
loop_
_chem_comp_bond.comp_id
_chem_comp_bond.atom_id_1
_chem_comp_bond.atom_id_2
_chem_comp_bond.type
_chem_comp_bond.value_dist
_chem_comp_bond.value_dist_esd
HA1	C10	N9	single	1.451	0.020	
HA1	H101	C10	single	1.096	0.020	
HA1	H102	C10	single	1.095	0.020	
HA1	C11	C10	single	1.528	0.020	
HA1	H111	C11	single	1.097	0.020	
HA1	H112	C11	single	1.098	0.020	
HA1	C12	C11	single	1.531	0.020	
HA1	H121	C12	single	1.097	0.020	
HA1	H122	C12	single	1.097	0.020	
HA1	C13	C12	single	1.530	0.020	
HA1	H131	C13	single	1.095	0.020	
HA1	H132	C13	single	1.096	0.020	
HA1	C14	C13	single	1.507	0.020	
HA1	F15	C14	single	1.348	0.020	
HA1	F16	C14	single	1.348	0.020	
HA1	P	C14	single	1.761	0.020	
HA1	O1P	P	single	1.500	0.020	
HA1	O2P	P	single	1.616	0.020	
HA1	H2P	O2P	single	0.981	0.020	
HA1	O3P	P	single	1.616	0.020	
HA1	H3P	O3P	single	0.981	0.020	
HA1	C4	N9	aromatic	1.366	0.020	
HA1	C5	C4	aromatic	1.376	0.020	
HA1	C6	C5	single	1.437	0.020	
HA1	N1	C6	single	1.401	0.020	
HA1	HN1	N1	single	1.016	0.020	
HA1	C2	N1	single	1.414	0.020	
HA1	N2	C2	single	1.371	0.020	
HA1	HN21	N2	single	1.014	0.020	
HA1	HN22	N2	single	1.014	0.020	
HA1	N3	C2	double	1.315	0.020	
HA1	O6	C6	double	1.225	0.020	
HA1	N7	C5	aromatic	1.364	0.020	
HA1	C8	N7	aromatic	1.319	0.020	
HA1	H8	C8	single	1.082	0.020	
HA1	N9	C8	aromatic	1.373	0.020	
HA1	N3	C4	single	1.353	0.020	
#
#
loop_
_chem_comp_angle.comp_id
_chem_comp_angle.atom_id_1
_chem_comp_angle.atom_id_2
_chem_comp_angle.atom_id_3
_chem_comp_angle.value_angle
_chem_comp_angle.value_angle_esd
HA1	C4	N9	C10	127.19	3.000	
HA1	C8	N9	C10	125.68	3.000	
HA1	C8	N9	C4	107.13	3.000	
HA1	H8	C8	N7	125.53	3.000	
HA1	N9	C8	H8	122.31	3.000	
HA1	N9	C8	N7	112.16	3.000	
HA1	C8	N7	C5	104.00	3.000	
HA1	C6	C5	C4	119.38	3.000	
HA1	N7	C5	C4	112.23	3.000	
HA1	N7	C5	C6	128.39	3.000	
HA1	C5	C6	N1	110.86	3.000	
HA1	C5	C6	O6	123.77	3.000	
HA1	O6	C6	N1	125.37	3.000	
HA1	HN1	N1	C2	117.44	3.000	
HA1	C6	N1	HN1	117.34	3.000	
HA1	C6	N1	C2	125.22	3.000	
HA1	N2	C2	N3	122.02	3.000	
HA1	N1	C2	N2	115.33	3.000	
HA1	N1	C2	N3	122.65	3.000	
HA1	HN21	N2	HN22	117.39	3.000	
HA1	C2	N2	HN21	121.17	3.000	
HA1	C2	N2	HN22	121.44	3.000	
HA1	C2	N3	C4	113.28	3.000	
HA1	C5	C4	N3	128.62	3.000	
HA1	N9	C4	C5	104.48	3.000	
HA1	N9	C4	N3	126.90	3.000	
HA1	H101	C10	H102	107.59	3.000	
HA1	H101	C10	C11	111.11	3.000	
HA1	H102	C10	C11	111.35	3.000	
HA1	N9	C10	H101	107.58	3.000	
HA1	N9	C10	H102	107.03	3.000	
HA1	N9	C10	C11	111.95	3.000	
HA1	H111	C11	H112	106.18	3.000	
HA1	H111	C11	C12	109.70	3.000	
HA1	H112	C11	C12	108.20	3.000	
HA1	C10	C11	H111	109.89	3.000	
HA1	C10	C11	H112	109.36	3.000	
HA1	C10	C11	C12	113.26	3.000	
HA1	H121	C12	H122	106.70	3.000	
HA1	H121	C12	C13	109.14	3.000	
HA1	H122	C12	C13	109.80	3.000	
HA1	C11	C12	H121	108.12	3.000	
HA1	C11	C12	H122	109.53	3.000	
HA1	C11	C12	C13	113.32	3.000	
HA1	H131	C13	H132	107.50	3.000	
HA1	H131	C13	C14	108.85	3.000	
HA1	H132	C13	C14	109.32	3.000	
HA1	C12	C13	H131	110.00	3.000	
HA1	C12	C13	H132	109.57	3.000	
HA1	C12	C13	C14	111.51	3.000	
HA1	C13	C14	F15	112.00	3.000	
HA1	C13	C14	F16	112.19	3.000	
HA1	C13	C14	P	119.40	3.000	
HA1	F15	C14	F16	108.45	3.000	
HA1	F15	C14	P	101.47	3.000	
HA1	F16	C14	P	102.20	3.000	
HA1	C14	P	O1P	112.88	3.000	
HA1	C14	P	O2P	103.44	3.000	
HA1	C14	P	O3P	103.70	3.000	
HA1	O1P	P	O2P	115.69	3.000	
HA1	O1P	P	O3P	115.74	3.000	
HA1	O2P	P	O3P	103.90	3.000	
HA1	P	O2P	H2P	119.63	3.000	
HA1	P	O3P	H3P	119.55	3.000	
#
#
loop_
_chem_comp_tor.comp_id
_chem_comp_tor.id
_chem_comp_tor.atom_id_1
_chem_comp_tor.atom_id_2
_chem_comp_tor.atom_id_3
_chem_comp_tor.atom_id_4
_chem_comp_tor.value_angle
_chem_comp_tor.value_angle_esd
_chem_comp_tor.period
HA1	Var_1	C4	N9	C10	H101	-34.57	0.0	0	
HA1	CONST_1	C8	N9	C4	C5	0.06	20.0	1	
HA1	CONST_2	H8	C8	N7	C5	179.93	20.0	1	
HA1	CONST_3	C8	N7	C5	C4	0.03	20.0	1	
HA1	CONST_4	C6	C5	C4	N3	0.09	20.0	1	
HA1	CONST_5	N7	C5	C6	N1	179.85	20.0	1	
HA1	CONST_6	C5	C6	N1	HN1	-179.99	20.0	1	
HA1	CONST_7	HN1	N1	C2	N2	0.02	20.0	1	
HA1	CONST_8	N2	C2	N3	C4	180.00	20.0	1	
HA1	Var_2	N1	C2	N2	HN21	180.00	0.0	0	
HA1	Var_3	H101	C10	C11	H111	-177.68	0.0	0	
HA1	Var_4	H111	C11	C12	H121	-63.49	0.0	0	
HA1	Var_5	H121	C12	C13	H131	-175.83	0.0	0	
HA1	Var_6	H131	C13	C14	F15	-176.83	0.0	0	
HA1	Var_7	C13	C14	P	O1P	-57.93	0.0	0	
HA1	Var_8	C14	P	O2P	H2P	15.15	0.0	0	
HA1	Var_9	C14	P	O3P	H3P	-14.39	0.0	0	
#
#
loop_
_chem_comp_plane_atom.comp_id
_chem_comp_plane_atom.plane_id
_chem_comp_plane_atom.atom_id
_chem_comp_plane_atom.dist_esd
HA1	plan-1	N9	0.020	
HA1	plan-1	C8	0.020	
HA1	plan-1	N7	0.020	
HA1	plan-1	C5	0.020	
HA1	plan-1	C6	0.020	
HA1	plan-1	O6	0.020	
HA1	plan-1	N1	0.020	
HA1	plan-1	C2	0.020	
HA1	plan-1	N2	0.020	
HA1	plan-1	N3	0.020	
HA1	plan-1	C4	0.020	
HA1	plan-1	C10	0.020	
#
