# Supplementary material for: High-throughput quantum-mechanics/molecular-mechanics (ONIOM) macromolecular crystallographic refinement with PHENIX/DivCon: the impact of mixed Hamiltonian methods on ligand and protein structure
Source: Acta Crystallogr D Struct Biol. 2018 Oct 29;74(Pt 11):1063–77. doi: 10.1107/S2059798318012913 (PMC6213575; doi:10.1107/S2059798318012913)
Supplement: Supplementary file 2 [file d-74-01063-sup2.gz › results_ONIOM/1V4S-H_refine_001.pdb]

REMARK Date 2017-01-11 Time 18:13:39 EST -0500 (1484176419.68 s)
REMARK PHENIX refinement
REMARK 
REMARK ****************** INPUT FILES AND LABELS ******************************
REMARK Reflections:
REMARK   file name      : 1V4S.sf
REMARK   labels         : ['r1v4ssf,wavelength_id=1,_refln.F_meas_au,_refln.F_meas_sigma_au']
REMARK R-free flags:
REMARK   file name      : 1V4S.sf
REMARK   label          : r1v4ssf,wavelength_id=1,_refln.status
REMARK   test_flag_value: 0
REMARK Model file name(s): 
REMARK   /scratch/oleg/2711287.gondor.quantumbioinc.com/1V4S-H.pdb
REMARK 
REMARK ******************** REFINEMENT SUMMARY: QUICK FACTS *******************
REMARK Start: r_work = 0.2309 r_free = 0.2627 bonds = 0.009 angles = 1.453
REMARK Final: r_work = 0.2099 r_free = 0.2557 bonds = 0.013 angles = 1.880
REMARK ************************************************************************
REMARK 
REMARK ****************** REFINEMENT STATISTICS STEP BY STEP ******************
REMARK leading digit, like 1_, means number of macro-cycle                     
REMARK 0    : statistics at the very beginning when nothing is done yet        
REMARK 1_bss: bulk solvent correction and/or (anisotropic) scaling             
REMARK 1_xyz: refinement of coordinates                                        
REMARK 1_adp: refinement of ADPs (Atomic Displacement Parameters)              
REMARK 1_occ: refinement of occupancies                                        
REMARK ------------------------------------------------------------------------
REMARK  stage       r-work r-free bonds angles b_min b_max b_ave n_water shift
REMARK       0    : 0.3664 0.3623 0.009  1.45  14.7 104.6  47.6 447      0.000
REMARK       1_bss: 0.2309 0.2627 0.009  1.45  14.7 104.6  47.6 447      0.000
REMARK 1_settarget: 0.2309 0.2627 0.009  1.45  14.7 104.6  47.6 447      0.000
REMARK       1_nqh: 0.2308 0.2629 0.009  1.45  14.7 104.6  47.6 447      0.004
REMARK    1_weight: 0.2308 0.2629 0.009  1.45  14.7 104.6  47.6 447      0.004
REMARK    1_checkH: 0.2310 0.2620 0.009  1.45  14.7 104.6  47.6 447      0.468
REMARK    1_xyzrec: 0.2225 0.2604 0.013  2.09  14.7 104.6  47.6 447      0.596
REMARK    1_checkH: 0.2225 0.2603 0.013  2.09  14.7 104.6  47.6 447      0.596
REMARK       1_adp: 0.2118 0.2606 0.013  2.09  17.9 104.9  48.4 447      0.596
REMARK   1_regHadp: 0.2112 0.2614 0.013  2.09  17.9 104.9  48.4 447      0.596
REMARK       2_bss: 0.2112 0.2613 0.013  2.09  17.9 104.9  48.4 447      0.596
REMARK 2_settarget: 0.2112 0.2613 0.013  2.09  17.9 104.9  48.4 447      0.596
REMARK 2_updatecdl: 0.2112 0.2613 0.013  2.09  17.9 104.9  48.4 447      0.596
REMARK       2_nqh: 0.2112 0.2613 0.013  2.09  17.9 104.9  48.4 447      0.596
REMARK    2_weight: 0.2112 0.2613 0.013  2.09  17.9 104.9  48.4 447      0.596
REMARK    2_checkH: 0.2112 0.2613 0.013  2.09  17.9 104.9  48.4 447      0.596
REMARK    2_xyzrec: 0.2159 0.2608 0.013  1.81  17.9 104.9  48.4 447      0.606
REMARK    2_checkH: 0.2159 0.2609 0.013  1.81  17.9 104.9  48.4 447      0.607
REMARK       2_adp: 0.2135 0.2592 0.013  1.81  15.1 105.8  48.2 447      0.607
REMARK   2_regHadp: 0.2137 0.2592 0.013  1.81  15.1 105.8  48.2 447      0.607
REMARK       3_bss: 0.2132 0.2585 0.013  1.81  15.1 105.8  48.2 447      0.607
REMARK 3_settarget: 0.2132 0.2585 0.013  1.81  15.1 105.8  48.2 447      0.607
REMARK 3_updatecdl: 0.2132 0.2585 0.013  1.80  15.1 105.8  48.2 447      0.607
REMARK       3_nqh: 0.2132 0.2585 0.013  1.80  15.1 105.8  48.2 447      0.607
REMARK    3_weight: 0.2132 0.2585 0.013  1.80  15.1 105.8  48.2 447      0.607
REMARK    3_checkH: 0.2132 0.2585 0.013  1.80  15.1 105.8  48.2 447      0.607
REMARK    3_xyzrec: 0.2098 0.2557 0.013  1.88  15.1 105.8  48.2 447      0.624
REMARK    3_checkH: 0.2098 0.2557 0.013  1.88  15.1 105.8  48.2 447      0.624
REMARK       3_adp: 0.2098 0.2557 0.013  1.88  15.1 105.8  48.2 447      0.624
REMARK   3_regHadp: 0.2098 0.2557 0.013  1.88  15.1 105.8  48.2 447      0.624
REMARK         end: 0.2099 0.2557 0.013  1.88  15.5 106.2  48.6 447      0.624
REMARK ------------------------------------------------------------------------
REMARK MODEL CONTENT.
REMARK  ELEMENT        ATOM RECORD COUNT   OCCUPANCY SUM
REMARK        C                     2198         2198.00
REMARK        F                        1            1.00
REMARK        H                     3768         3768.00
REMARK        O                      769          769.00
REMARK        N                      614          614.00
REMARK        S                       34           34.00
REMARK      O1-                       73           73.00
REMARK     Na1+                        1            1.00
REMARK    TOTAL                     7458         7458.00
REMARK -----------------------------------------------------------------------
REMARK r_free_flags.md5.hexdigest 27ba5dda7450de4caaf400048dadff44
REMARK 
REMARK IF THIS FILE IS FOR PDB DEPOSITION: REMOVE ALL FROM THIS LINE UP.
REMARK   3
REMARK   3 REFINEMENT.
REMARK   3   PROGRAM     : PHENIX (1.11.1_2575: ???)
REMARK   3   AUTHORS     : Adams,Afonine,Bunkoczi,Burnley,Chen,Dar,Davis,
REMARK   3               : Draizen,Echols,Gildea,Gros,Grosse-Kunstleve,Headd,
REMARK   3               : Hintze,Hung,Ioerger,Liebschner,McCoy,McKee,Moriarty,
REMARK   3               : Oeffner,Poon,Read,Richardson,Richardson,Sacchettini,
REMARK   3               : Sauter,Sobolev,Storoni,Terwilliger,Williams,Zwart
REMARK   3
REMARK   3  REFINEMENT TARGET : ML
REMARK   3  
REMARK   3  DATA USED IN REFINEMENT.
REMARK   3   RESOLUTION RANGE HIGH (ANGSTROMS) : 2.300   
REMARK   3   RESOLUTION RANGE LOW  (ANGSTROMS) : 42.416  
REMARK   3   MIN(FOBS/SIGMA_FOBS)              : 1.39  
REMARK   3   COMPLETENESS FOR RANGE        (%) : 98.59 
REMARK   3   NUMBER OF REFLECTIONS             : 27825     
REMARK   3   NUMBER OF REFLECTIONS (NON-ANOMALOUS) : 27825     
REMARK   3  
REMARK   3  FIT TO DATA USED IN REFINEMENT.
REMARK   3   R VALUE     (WORKING + TEST SET) : 0.2131
REMARK   3   R VALUE            (WORKING SET) : 0.2099
REMARK   3   FREE R VALUE                     : 0.2557
REMARK   3   FREE R VALUE TEST SET SIZE   (%) : 6.89  
REMARK   3   FREE R VALUE TEST SET COUNT      : 1918      
REMARK   3  
REMARK   3  FIT TO DATA USED IN REFINEMENT (IN BINS).
REMARK   3   BIN  RESOLUTION RANGE  COMPL.    NWORK NFREE   RWORK  RFREE  CCWORK CCFREE
REMARK   3     1 42.4234 -  5.5396    0.96     2040   143  0.1820 0.1879   0.933  0.930
REMARK   3     2  5.5396 -  4.3984    0.98     1898   154  0.1673 0.2091   0.938  0.913
REMARK   3     3  4.3984 -  3.8428    0.98     1868   140  0.1768 0.2120   0.933  0.877
REMARK   3     4  3.8428 -  3.4916    1.00     1889   131  0.2063 0.2593   0.898  0.865
REMARK   3     5  3.4916 -  3.2415    1.00     1864   154  0.2320 0.2848   0.877  0.817
REMARK   3     6  3.2415 -  3.0504    1.00     1865   129  0.2408 0.3430   0.869  0.712
REMARK   3     7  3.0504 -  2.8977    1.00     1858   127  0.2481 0.3115   0.852  0.763
REMARK   3     8  2.8977 -  2.7716    1.00     1846   129  0.2577 0.3291   0.838  0.716
REMARK   3     9  2.7716 -  2.6649    1.00     1834   126  0.2409 0.2713   0.872  0.832
REMARK   3    10  2.6649 -  2.5730    1.00     1849   127  0.2372 0.3084   0.886  0.775
REMARK   3    11  2.5730 -  2.4925    0.99     1808   147  0.2344 0.2842   0.865  0.833
REMARK   3    12  2.4925 -  2.4213    0.98     1790   136  0.2316 0.2931   0.887  0.778
REMARK   3    13  2.4213 -  2.3575    0.96     1746   151  0.2400 0.3301   0.869  0.773
REMARK   3    14  2.3575 -  2.3000    0.96     1752   124  0.2570 0.3146   0.853  0.770
REMARK   3  
REMARK   3  BULK SOLVENT MODELLING.
REMARK   3   METHOD USED        : FLAT BULK SOLVENT MODEL
REMARK   3   SOLVENT RADIUS     : 1.11    
REMARK   3   SHRINKAGE RADIUS   : 0.90    
REMARK   3   GRID STEP FACTOR   : 4.00    
REMARK   3  
REMARK   3  ERROR ESTIMATES.
REMARK   3   COORDINATE ERROR (MAXIMUM-LIKELIHOOD BASED)     : 0.29    
REMARK   3   PHASE ERROR (DEGREES, MAXIMUM-LIKELIHOOD BASED) : 25.90   
REMARK   3  
REMARK   3  STRUCTURE FACTORS CALCULATION ALGORITHM : FFT
REMARK   3  
REMARK   3  RESTRAINTS LIBRARY
REMARK   3    GEOSTD + MON.LIB. + CDL v1.2
REMARK   3  
REMARK   3  DEVIATIONS FROM IDEAL VALUES.
REMARK   3                 RMSD     MAX  COUNT
REMARK   3   BOND      :  0.013   0.075   3595
REMARK   3   ANGLE     :  1.880  11.718   4835
REMARK   3   CHIRALITY :  0.098   0.413    533
REMARK   3   PLANARITY :  0.017   0.142    632
REMARK   3   DIHEDRAL  : 17.718 179.861   2169
REMARK   3   MIN NONBONDED DISTANCE : 1.331 
REMARK   3  
REMARK   3  MOLPROBITY STATISTICS.
REMARK   3   ALL-ATOM CLASHSCORE : 1.00
REMARK   3   RAMACHANDRAN PLOT:
REMARK   3     OUTLIERS : 0.45  %
REMARK   3     ALLOWED  : 4.04  %
REMARK   3     FAVORED  : 95.52 %
REMARK   3   ROTAMER OUTLIERS : 2.60 %
REMARK   3   CBETA DEVIATIONS : 0
REMARK   3   PEPTIDE PLANE:
REMARK   3     CIS-PROLINE     : 0
REMARK   3     CIS-GENERAL     : 0
REMARK   3     TWISTED PROLINE : 0
REMARK   3     TWISTED GENERAL : 0
REMARK   3  
REMARK   3  ATOMIC DISPLACEMENT PARAMETERS.
REMARK   3   WILSON B : 36.44
REMARK   3   RMS(B_ISO_OR_EQUIVALENT_BONDED) : 5.07
REMARK   3   ATOMS          NUMBER OF ATOMS
REMARK   3                    ISO.  ANISO. 
REMARK   3    ALL         :   7458       0
REMARK   3    ALL (NO H)  :   3690       0
REMARK   3    SOLVENT     :    149       0
REMARK   3    NON-SOLVENT :   3541       0
REMARK   3    HYDROGENS   :   3768       0
REMARK   3
REMARK   3
REMARK   3   OTHER REFINEMENT REMARKS:
REMARK   3   XRAY REFINEMENT USING QUANTUM MECHANICAL FUNCTIONAL
REMARK   3   PROGRAM      :QuantumBio DivCon 6 build-7.1.1-b4015.17
REMARK   3   AUTHORS      :BORBULEVYCH O.Y., PLUMLEY J., 
REMARK   3                :MARTIN, R.I., WESTERHOFF L.M. 
REMARK   3
REMARK   3   REFERENCE     :BORBULEVYCH O.Y., PLUMLEY J.A.,
REMARK   3                 :MARTIN, R.I., MERZ, K.M.,  WESTERHOFF L.M.
REMARK   3                 :ACTA CRYSTLLOGRAPHICA SECTION D, 2014, 
REMARK   3                 :V. D70, pp. 1233-1247
REMARK   3   QM METHOD(HAMILTONIAN): PM6 AMBERFF14
REMARK   3   REGION QM REFINEMENT: 
REMARK   3      MAIN/BUFFER QM REGION RADII (A): 3.0 / 0.0
REMARK   3      LIGAND / STRAIN ENERGY: MRK_A_501 / 2.99 KCAL/MOLE
REMARK   3
HELIX    1   1 LEU A   15  LEU A   20  1               Generated by MOE    6
HELIX    2   2 ALA A   21  PHE A   23  5               Generated by MOE    3
HELIX    3   3 GLU A   27  LEU A   45  1               Generated by MOE   19
HELIX    4   4 ALA A  119  ASP A  135  1               Generated by MOE   17
HELIX    5   5 VAL A  181  ILE A  189  1               Generated by MOE    9
HELIX    6   6 ASP A  205  TYR A  214  1               Generated by MOE   10
HELIX    7   7 MET A  238  ASN A  240  5               Generated by MOE    3
HELIX    8   8 TRP A  257  ALA A  259  5               Generated by MOE    3
HELIX    9   9 GLU A  272  GLU A  279  1               Generated by MOE    8
HELIX   10  10 LEU A  288  ILE A  293  1               Generated by MOE    6
HELIX   11  11 MET A  298  ASP A  311  1               Generated by MOE   14
HELIX   12  12 PHE A  316  GLY A  318  5               Generated by MOE    3
HELIX   13  13 GLN A  323  ARG A  325  5               Generated by MOE    3
HELIX   14  14 THR A  332  VAL A  338  1               Generated by MOE    7
HELIX   15  15 LYS A  346  THR A  354  1               Generated by MOE    9
HELIX   16  16 THR A  361  ARG A  394  1               Generated by MOE   34
HELIX   17  17 SER A  411  LEU A  415  1               Generated by MOE    5
HELIX   18  18 PHE A  419  LEU A  430  1               Generated by MOE   12
HELIX   19  19 GLY A  444  ALA A  460  1               Generated by MOE   17
SHEET    1       LEU A  58  ARG A  63                  Generated by MOE
SHEET    2       GLY A  72  PHE A  74                  Generated by MOE
SHEET    3       LEU A  75  LEU A  79                  Generated by MOE
SHEET    4       ASN A  83  VAL A  91                  Generated by MOE
SHEET    5       SER A 100  SER A 109                  Generated by MOE
SHEET    6       PRO A 145  PHE A 150                  Generated by MOE
SHEET    7       VAL A 154  ASP A 158                  Generated by MOE
SHEET    8       LYS A 161  LEU A 164                  Generated by MOE
SHEET    9       ASP A 198  VAL A 199                  Generated by MOE
SHEET   10       VAL A 200  VAL A 200                  Generated by MOE
SHEET   11       ALA A 201  VAL A 203                  Generated by MOE
SHEET   12       CYS A 220  CYS A 220                  Generated by MOE
SHEET   13       GLU A 221  GLU A 221                  Generated by MOE
SHEET   14       VAL A 222  ILE A 225                  Generated by MOE
SHEET   15       VAL A 226  VAL A 226                  Generated by MOE
SHEET   16       CYS A 230  GLU A 237                  Generated by MOE
SHEET   17       ARG A 250  ASN A 254                  Generated by MOE
SHEET   18       MET A 402  ASP A 409                  Generated by MOE
SHEET   19       CYS A 434  GLU A 440                  Generated by MOE
CRYST1   79.855   79.855  322.221  90.00  90.00 120.00 P 65 2 2
SCALE1      0.012523  0.007230  0.000000        0.00000
SCALE2      0.000000  0.014460  0.000000        0.00000
SCALE3      0.000000  0.000000  0.003103        0.00000
ATOM      1  N   THR A  14      24.797 -32.789  78.889  1.00 54.41           N
ATOM      2  CA  THR A  14      25.235 -32.638  77.476  1.00 47.73           C
ATOM      3  C   THR A  14      24.074 -32.306  76.535  1.00 56.34           C
ATOM      4  O   THR A  14      24.316 -31.726  75.488  1.00 54.07           O
ATOM      5  CB  THR A  14      26.069 -33.839  76.979  1.00 54.95           C
ATOM      6  OG1 THR A  14      27.370 -33.386  76.698  1.00 61.47           O
ATOM      7  CG2 THR A  14      25.608 -34.521  75.682  1.00 52.39           C
ATOM      8  H1  THR A  14      24.389 -31.923  79.215  1.00 65.22           H
ATOM      9  H2  THR A  14      25.601 -33.001  79.465  1.00 65.22           H
ATOM     10  HA  THR A  14      25.908 -31.782  77.435  1.00 57.20           H
ATOM     11  HB  THR A  14      26.117 -34.595  77.763  1.00 65.87           H
ATOM     12  HG1 THR A  14      27.921 -34.160  76.542  1.00 73.69           H
ATOM     13 HG21 THR A  14      24.582 -34.878  75.772  1.00 62.79           H
ATOM     14 HG22 THR A  14      25.694 -33.828  74.848  1.00 62.79           H
ATOM     15 HG23 THR A  14      26.260 -35.367  75.461  1.00 62.79           H
ATOM     16  N   LEU A  15      22.827 -32.632  76.910  1.00 50.40           N
ATOM     17  CA  LEU A  15      21.626 -32.239  76.165  1.00 44.02           C
ATOM     18  C   LEU A  15      21.554 -30.697  76.080  1.00 50.95           C
ATOM     19  O   LEU A  15      21.310 -30.128  75.015  1.00 43.76           O
ATOM     20  CB  LEU A  15      20.347 -32.779  76.839  1.00 63.60           C
ATOM     21  CG  LEU A  15      20.342 -34.261  77.314  1.00 70.75           C
ATOM     22  CD1 LEU A  15      20.904 -34.447  78.748  1.00 56.02           C
ATOM     23  CD2 LEU A  15      18.896 -34.790  77.308  1.00 64.21           C
ATOM     24  H   LEU A  15      22.697 -33.116  77.785  1.00 60.41           H
ATOM     25  HA  LEU A  15      21.688 -32.650  75.156  1.00 52.75           H
ATOM     26  HB2 LEU A  15      20.062 -32.138  77.675  1.00 76.24           H
ATOM     27  HB3 LEU A  15      19.568 -32.669  76.082  1.00 76.24           H
ATOM     28  HG  LEU A  15      20.948 -34.857  76.629  1.00 84.82           H
ATOM     29 HD11 LEU A  15      20.744 -35.475  79.076  1.00 67.15           H
ATOM     30 HD12 LEU A  15      21.976 -34.263  78.780  1.00 67.15           H
ATOM     31 HD13 LEU A  15      20.400 -33.774  79.444  1.00 67.15           H
ATOM     32 HD21 LEU A  15      18.883 -35.844  77.588  1.00 76.97           H
ATOM     33 HD22 LEU A  15      18.289 -34.226  78.017  1.00 76.97           H
ATOM     34 HD23 LEU A  15      18.466 -34.692  76.311  1.00 76.97           H
ATOM     35  N   VAL A  16      21.814 -30.025  77.214  1.00 48.13           N
ATOM     36  CA  VAL A  16      21.941 -28.575  77.281  1.00 46.51           C
ATOM     37  C   VAL A  16      23.139 -28.094  76.463  1.00 39.10           C
ATOM     38  O   VAL A  16      22.987 -27.151  75.697  1.00 33.54           O
ATOM     39  CB  VAL A  16      22.008 -28.090  78.744  1.00 50.33           C
ATOM     40  CG1 VAL A  16      22.358 -26.594  78.839  1.00 39.69           C
ATOM     41  CG2 VAL A  16      20.655 -28.321  79.436  1.00 46.92           C
ATOM     42  H   VAL A  16      21.983 -30.547  78.060  1.00 57.68           H
ATOM     43  HA  VAL A  16      21.042 -28.143  76.835  1.00 55.74           H
ATOM     44  HB  VAL A  16      22.776 -28.655  79.274  1.00 60.32           H
ATOM     45 HG11 VAL A  16      22.336 -26.283  79.880  1.00 47.56           H
ATOM     46 HG12 VAL A  16      23.361 -26.406  78.459  1.00 47.56           H
ATOM     47 HG13 VAL A  16      21.635 -26.004  78.274  1.00 47.56           H
ATOM     48 HG21 VAL A  16      20.712 -28.004  80.476  1.00 56.23           H
ATOM     49 HG22 VAL A  16      19.878 -27.746  78.932  1.00 56.23           H
ATOM     50 HG23 VAL A  16      20.391 -29.379  79.417  1.00 56.23           H
ATOM     51  N   GLU A  17      24.314 -28.708  76.623  1.00 39.23           N
ATOM     52  CA  GLU A  17      25.522 -28.250  75.945  1.00 47.35           C
ATOM     53  C   GLU A  17      25.451 -28.436  74.420  1.00 49.51           C
ATOM     54  O   GLU A  17      26.126 -27.701  73.710  1.00 40.18           O
ATOM     55  CB  GLU A  17      26.783 -28.886  76.555  1.00 47.39           C
ATOM     56  CG  GLU A  17      27.009 -28.423  78.011  1.00 52.68           C
ATOM     57  CD  GLU A  17      27.446 -26.954  78.202  1.00 49.22           C
ATOM     58  OE1 GLU A  17      28.063 -26.380  77.279  1.00 50.53           O
ATOM     59  OE2 GLU A  17      27.163 -26.413  79.293  1.00 52.02           O1-
ATOM     60  H   GLU A  17      24.393 -29.482  77.262  1.00 47.01           H
ATOM     61  HA  GLU A  17      25.595 -27.177  76.127  1.00 56.74           H
ATOM     62  HB2 GLU A  17      26.677 -29.972  76.538  1.00 56.79           H
ATOM     63  HB3 GLU A  17      27.655 -28.633  75.952  1.00 56.79           H
ATOM     64  HG2 GLU A  17      26.140 -28.639  78.635  1.00 63.14           H
ATOM     65  HG3 GLU A  17      27.814 -29.041  78.413  1.00 63.14           H
ATOM     66  N   GLN A  18      24.637 -29.375  73.916  1.00 42.03           N
ATOM     67  CA  GLN A  18      24.356 -29.541  72.498  1.00 45.61           C
ATOM     68  C   GLN A  18      23.559 -28.356  71.943  1.00 44.36           C
ATOM     69  O   GLN A  18      23.839 -27.909  70.832  1.00 40.51           O
ATOM     70  CB  GLN A  18      23.630 -30.879  72.228  1.00 56.96           C
ATOM     71  CG  GLN A  18      24.551 -32.120  72.273  1.00 62.26           C
ATOM     72  CD  GLN A  18      23.768 -33.447  72.270  1.00 65.43           C
ATOM     73  OE1 GLN A  18      23.906 -34.276  73.168  1.00 53.17           O
ATOM     74  NE2 GLN A  18      22.936 -33.666  71.251  1.00 64.77           N
ATOM     75  H   GLN A  18      24.114 -29.955  74.557  1.00 50.36           H
ATOM     76  HA  GLN A  18      25.312 -29.568  71.975  1.00 54.66           H
ATOM     77  HB2 GLN A  18      22.820 -31.010  72.947  1.00 68.27           H
ATOM     78  HB3 GLN A  18      23.179 -30.827  71.236  1.00 68.27           H
ATOM     79  HG2 GLN A  18      25.205 -32.103  71.400  1.00 74.64           H
ATOM     80  HG3 GLN A  18      25.190 -32.080  73.154  1.00 74.64           H
ATOM     81 HE21 GLN A  18      22.833 -32.975  70.522  1.00 77.65           H
ATOM     82 HE22 GLN A  18      22.405 -34.523  71.226  1.00 77.65           H
ATOM     83  N   ILE A  19      22.577 -27.846  72.697  1.00 40.91           N
ATOM     84  CA  ILE A  19      21.850 -26.633  72.309  1.00 39.54           C
ATOM     85  C   ILE A  19      22.822 -25.440  72.308  1.00 43.61           C
ATOM     86  O   ILE A  19      22.964 -24.768  71.290  1.00 40.97           O
ATOM     87  CB  ILE A  19      20.584 -26.447  73.174  1.00 37.32           C
ATOM     88  CG1 ILE A  19      19.597 -27.604  72.877  1.00 45.86           C
ATOM     89  CG2 ILE A  19      19.899 -25.099  72.923  1.00 40.43           C
ATOM     90  CD1 ILE A  19      18.334 -27.626  73.748  1.00 40.79           C
ATOM     91  H   ILE A  19      22.367 -28.265  73.593  1.00 49.01           H
ATOM     92  HA  ILE A  19      21.512 -26.763  71.279  1.00 47.37           H
ATOM     93  HB  ILE A  19      20.856 -26.494  74.229  1.00 44.70           H
ATOM     94 HG12 ILE A  19      19.295 -27.552  71.832  1.00 54.96           H
ATOM     95 HG13 ILE A  19      20.100 -28.560  73.026  1.00 54.96           H
ATOM     96 HG21 ILE A  19      19.077 -24.953  73.617  1.00 48.43           H
ATOM     97 HG22 ILE A  19      20.600 -24.280  73.074  1.00 48.43           H
ATOM     98 HG23 ILE A  19      19.504 -25.070  71.909  1.00 48.43           H
ATOM     99 HD11 ILE A  19      17.752 -28.516  73.510  1.00 48.87           H
ATOM    100 HD12 ILE A  19      18.615 -27.662  74.800  1.00 48.87           H
ATOM    101 HD13 ILE A  19      17.718 -26.750  73.553  1.00 48.87           H
ATOM    102  N   LEU A  20      23.552 -25.223  73.406  1.00 31.99           N
ATOM    103  CA  LEU A  20      24.461 -24.094  73.545  1.00 39.37           C
ATOM    104  C   LEU A  20      25.603 -24.101  72.531  1.00 36.93           C
ATOM    105  O   LEU A  20      26.117 -23.032  72.201  1.00 34.23           O
ATOM    106  CB  LEU A  20      25.033 -24.063  74.966  1.00 31.43           C
ATOM    107  CG  LEU A  20      23.985 -23.841  76.061  1.00 33.84           C
ATOM    108  CD1 LEU A  20      24.711 -23.695  77.407  1.00 31.31           C
ATOM    109  CD2 LEU A  20      23.113 -22.613  75.783  1.00 35.76           C
ATOM    110  H   LEU A  20      23.438 -25.838  74.199  1.00 38.31           H
ATOM    111  HA  LEU A  20      23.895 -23.179  73.372  1.00 47.17           H
ATOM    112  HB2 LEU A  20      25.557 -25.000  75.160  1.00 37.64           H
ATOM    113  HB3 LEU A  20      25.766 -23.261  75.015  1.00 37.64           H
ATOM    114  HG  LEU A  20      23.344 -24.716  76.113  1.00 40.53           H
ATOM    115 HD11 LEU A  20      23.982 -23.601  78.211  1.00 37.49           H
ATOM    116 HD12 LEU A  20      25.332 -24.572  77.593  1.00 37.49           H
ATOM    117 HD13 LEU A  20      25.341 -22.806  77.385  1.00 37.49           H
ATOM    118 HD21 LEU A  20      22.506 -22.380  76.658  1.00 42.84           H
ATOM    119 HD22 LEU A  20      23.743 -21.757  75.541  1.00 42.84           H
ATOM    120 HD23 LEU A  20      22.440 -22.812  74.948  1.00 42.84           H
ATOM    121  N   ALA A  21      26.036 -25.284  72.087  1.00 31.86           N
ATOM    122  CA  ALA A  21      27.121 -25.436  71.128  1.00 34.98           C
ATOM    123  C   ALA A  21      26.754 -24.874  69.750  1.00 33.76           C
ATOM    124  O   ALA A  21      27.657 -24.553  68.988  1.00 32.87           O
ATOM    125  CB  ALA A  21      27.525 -26.904  70.993  1.00 36.20           C
ATOM    126  H   ALA A  21      25.579 -26.122  72.418  1.00 38.16           H
ATOM    127  HA  ALA A  21      27.984 -24.886  71.502  1.00 41.90           H
ATOM    128  HB1 ALA A  21      28.309 -26.999  70.242  1.00 43.36           H
ATOM    129  HB2 ALA A  21      27.915 -27.271  71.939  1.00 43.36           H
ATOM    130  HB3 ALA A  21      26.665 -27.502  70.685  1.00 43.36           H
ATOM    131  N   GLU A  22      25.463 -24.738  69.444  1.00 33.04           N
ATOM    132  CA  GLU A  22      24.979 -24.070  68.247  1.00 34.08           C
ATOM    133  C   GLU A  22      25.451 -22.595  68.160  1.00 38.98           C
ATOM    134  O   GLU A  22      25.421 -22.023  67.079  1.00 37.37           O
ATOM    135  CB  GLU A  22      23.449 -24.189  68.220  1.00 36.37           C
ATOM    136  CG  GLU A  22      22.864 -23.968  66.825  1.00 60.92           C
ATOM    137  CD  GLU A  22      21.373 -24.299  66.674  1.00 58.94           C
ATOM    138  OE1 GLU A  22      20.929 -24.359  65.503  1.00 61.75           O
ATOM    139  OE2 GLU A  22      20.695 -24.479  67.709  1.00 52.79           O1-
ATOM    140  H   GLU A  22      24.767 -25.038  70.115  1.00 39.57           H
ATOM    141  HA  GLU A  22      25.381 -24.613  67.394  1.00 40.82           H
ATOM    142  HB2 GLU A  22      23.154 -25.183  68.561  1.00 43.56           H
ATOM    143  HB3 GLU A  22      23.028 -23.440  68.889  1.00 43.56           H
ATOM    144  HG2 GLU A  22      23.006 -22.930  66.542  1.00 73.02           H
ATOM    145  HG3 GLU A  22      23.422 -24.528  66.074  1.00 73.02           H
ATOM    146  N   PHE A  23      25.879 -21.965  69.275  1.00 33.92           N
ATOM    147  CA  PHE A  23      26.450 -20.617  69.299  1.00 31.88           C
ATOM    148  C   PHE A  23      27.926 -20.550  68.910  1.00 29.72           C
ATOM    149  O   PHE A  23      28.411 -19.453  68.639  1.00 34.14           O
ATOM    150  CB  PHE A  23      26.235 -19.949  70.670  1.00 32.70           C
ATOM    151  CG  PHE A  23      24.822 -19.456  70.877  1.00 29.58           C
ATOM    152  CD1 PHE A  23      23.821 -20.309  71.371  1.00 27.91           C
ATOM    153  CD2 PHE A  23      24.505 -18.131  70.539  1.00 29.43           C
ATOM    154  CE1 PHE A  23      22.498 -19.850  71.487  1.00 29.99           C
ATOM    155  CE2 PHE A  23      23.187 -17.665  70.678  1.00 33.77           C
ATOM    156  CZ  PHE A  23      22.179 -18.532  71.133  1.00 29.44           C
ATOM    157  H   PHE A  23      25.863 -22.474  70.147  1.00 40.62           H
ATOM    158  HA  PHE A  23      25.913 -20.014  68.566  1.00 38.18           H
ATOM    159  HB2 PHE A  23      26.513 -20.635  71.467  1.00 39.17           H
ATOM    160  HB3 PHE A  23      26.896 -19.087  70.745  1.00 39.17           H
ATOM    161  HD1 PHE A  23      24.054 -21.332  71.625  1.00 33.42           H
ATOM    162  HD2 PHE A  23      25.273 -17.469  70.175  1.00 35.25           H
ATOM    163  HE1 PHE A  23      21.721 -20.521  71.825  1.00 35.91           H
ATOM    164  HE2 PHE A  23      22.941 -16.648  70.418  1.00 40.45           H
ATOM    165  HZ  PHE A  23      21.161 -18.181  71.201  1.00 35.25           H
ATOM    166  N   GLN A  24      28.662 -21.664  68.927  1.00 29.51           N
ATOM    167  CA  GLN A  24      30.089 -21.682  68.596  1.00 32.79           C
ATOM    168  C   GLN A  24      30.368 -21.178  67.174  1.00 31.56           C
ATOM    169  O   GLN A  24      29.582 -21.380  66.251  1.00 30.88           O
ATOM    170  CB  GLN A  24      30.650 -23.104  68.722  1.00 37.66           C
ATOM    171  CG  GLN A  24      30.799 -23.586  70.173  1.00 42.50           C
ATOM    172  CD  GLN A  24      31.247 -25.048  70.237  1.00 46.25           C
ATOM    173  OE1 GLN A  24      31.926 -25.550  69.349  1.00 48.00           O
ATOM    174  NE2 GLN A  24      30.910 -25.749  71.316  1.00 43.94           N
ATOM    175  H   GLN A  24      28.206 -22.552  69.086  1.00 35.34           H
ATOM    176  HA  GLN A  24      30.622 -21.047  69.305  1.00 39.27           H
ATOM    177  HB2 GLN A  24      30.006 -23.794  68.177  1.00 45.12           H
ATOM    178  HB3 GLN A  24      31.637 -23.133  68.255  1.00 45.12           H
ATOM    179  HG2 GLN A  24      31.577 -22.979  70.635  1.00 50.93           H
ATOM    180  HG3 GLN A  24      29.867 -23.452  70.725  1.00 50.93           H
ATOM    181 HE21 GLN A  24      30.348 -25.331  72.043  1.00 52.65           H
ATOM    182 HE22 GLN A  24      31.224 -26.704  71.381  1.00 52.65           H
ATOM    183  N   LEU A  25      31.531 -20.553  67.002  1.00 32.58           N
ATOM    184  CA  LEU A  25      32.060 -20.137  65.718  1.00 32.99           C
ATOM    185  C   LEU A  25      33.517 -20.557  65.721  1.00 35.44           C
ATOM    186  O   LEU A  25      34.295 -20.069  66.536  1.00 32.52           O
ATOM    187  CB  LEU A  25      31.915 -18.619  65.516  1.00 30.72           C
ATOM    188  CG  LEU A  25      30.457 -18.116  65.465  1.00 33.21           C
ATOM    189  CD1 LEU A  25      30.428 -16.587  65.631  1.00 38.45           C
ATOM    190  CD2 LEU A  25      29.756 -18.523  64.165  1.00 32.46           C
ATOM    191  H   LEU A  25      32.152 -20.474  67.792  1.00 39.02           H
ATOM    192  HA  LEU A  25      31.547 -20.659  64.909  1.00 39.51           H
ATOM    193  HB2 LEU A  25      32.428 -18.122  66.340  1.00 36.79           H
ATOM    194  HB3 LEU A  25      32.425 -18.330  64.595  1.00 36.79           H
ATOM    195  HG  LEU A  25      29.892 -18.543  66.291  1.00 39.77           H
ATOM    196 HD11 LEU A  25      29.396 -16.239  65.635  1.00 46.07           H
ATOM    197 HD12 LEU A  25      30.898 -16.302  66.572  1.00 46.07           H
ATOM    198 HD13 LEU A  25      30.959 -16.110  64.806  1.00 46.07           H
ATOM    199 HD21 LEU A  25      28.735 -18.137  64.161  1.00 38.87           H
ATOM    200 HD22 LEU A  25      30.292 -18.124  63.305  1.00 38.87           H
ATOM    201 HD23 LEU A  25      29.714 -19.608  64.082  1.00 38.87           H
ATOM    202  N   GLN A  26      33.876 -21.464  64.809  1.00 34.25           N
ATOM    203  CA  GLN A  26      35.255 -21.867  64.552  1.00 33.59           C
ATOM    204  C   GLN A  26      36.025 -20.698  63.925  1.00 31.12           C
ATOM    205  O   GLN A  26      35.421 -19.762  63.405  1.00 29.35           O
ATOM    206  CB  GLN A  26      35.243 -23.118  63.647  1.00 40.37           C
ATOM    207  CG  GLN A  26      35.129 -24.457  64.396  1.00 47.49           C
ATOM    208  CD  GLN A  26      33.947 -24.520  65.364  1.00 57.00           C
ATOM    209  OE1 GLN A  26      34.132 -24.469  66.580  1.00 50.13           O
ATOM    210  NE2 GLN A  26      32.726 -24.613  64.834  1.00 61.65           N
ATOM    211  H   GLN A  26      33.173 -21.791  64.157  1.00 41.02           H
ATOM    212  HA  GLN A  26      35.740 -22.128  65.494  1.00 40.23           H
ATOM    213  HB2 GLN A  26      34.419 -23.049  62.937  1.00 48.37           H
ATOM    214  HB3 GLN A  26      36.161 -23.142  63.066  1.00 48.37           H
ATOM    215  HG2 GLN A  26      35.034 -25.259  63.661  1.00 56.91           H
ATOM    216  HG3 GLN A  26      36.049 -24.603  64.962  1.00 56.91           H
ATOM    217 HE21 GLN A  26      32.595 -24.606  63.831  1.00 73.90           H
ATOM    218 HE22 GLN A  26      31.922 -24.647  65.444  1.00 73.90           H
ATOM    219  N   GLU A  27      37.356 -20.744  63.986  1.00 30.71           N
ATOM    220  CA  GLU A  27      38.231 -19.745  63.393  1.00 32.92           C
ATOM    221  C   GLU A  27      37.872 -19.535  61.913  1.00 40.05           C
ATOM    222  O   GLU A  27      37.837 -18.399  61.448  1.00 37.01           O
ATOM    223  CB  GLU A  27      39.691 -20.185  63.575  1.00 32.32           C
ATOM    224  CG  GLU A  27      40.737 -19.294  62.877  1.00 50.09           C
ATOM    225  CD  GLU A  27      41.637 -18.525  63.842  1.00 64.37           C
ATOM    226  OE1 GLU A  27      41.086 -17.829  64.726  1.00 66.28           O
ATOM    227  OE2 GLU A  27      42.871 -18.635  63.648  1.00 64.04           O1-
ATOM    228  H   GLU A  27      37.799 -21.530  64.441  1.00 36.78           H
ATOM    229  HA  GLU A  27      38.090 -18.807  63.932  1.00 39.43           H
ATOM    230  HB2 GLU A  27      39.907 -20.224  64.645  1.00 38.70           H
ATOM    231  HB3 GLU A  27      39.801 -21.197  63.188  1.00 38.70           H
ATOM    232  HG2 GLU A  27      41.333 -19.893  62.187  1.00 60.03           H
ATOM    233  HG3 GLU A  27      40.211 -18.535  62.303  1.00 60.03           H
ATOM    234  N   GLU A  28      37.579 -20.614  61.177  1.00 40.46           N
ATOM    235  CA  GLU A  28      37.279 -20.544  59.758  1.00 36.28           C
ATOM    236  C   GLU A  28      35.942 -19.842  59.492  1.00 34.07           C
ATOM    237  O   GLU A  28      35.850 -19.132  58.496  1.00 35.70           O
ATOM    238  CB  GLU A  28      37.328 -21.962  59.141  1.00 39.36           C
ATOM    239  CG  GLU A  28      38.059 -22.067  57.794  1.00 49.89           C
ATOM    240  CD  GLU A  28      39.349 -21.231  57.718  1.00 52.12           C
ATOM    241  OE1 GLU A  28      40.265 -21.449  58.551  1.00 49.04           O
ATOM    242  OE2 GLU A  28      39.367 -20.346  56.831  1.00 50.98           O1-
ATOM    243  H   GLU A  28      37.628 -21.528  61.605  1.00 48.47           H
ATOM    244  HA  GLU A  28      38.055 -19.921  59.318  1.00 43.47           H
ATOM    245  HB2 GLU A  28      37.817 -22.651  59.823  1.00 47.16           H
ATOM    246  HB3 GLU A  28      36.306 -22.320  59.003  1.00 47.16           H
ATOM    247  HG2 GLU A  28      38.339 -23.116  57.691  1.00 59.79           H
ATOM    248  HG3 GLU A  28      37.374 -21.799  56.994  1.00 59.79           H
ATOM    249  N   ASP A  29      34.933 -20.019  60.361  1.00 30.78           N
ATOM    250  CA  ASP A  29      33.708 -19.226  60.346  1.00 31.12           C
ATOM    251  C   ASP A  29      34.038 -17.730  60.506  1.00 31.82           C
ATOM    252  O   ASP A  29      33.517 -16.913  59.753  1.00 26.50           O
ATOM    253  CB  ASP A  29      32.721 -19.692  61.428  1.00 36.24           C
ATOM    254  CG  ASP A  29      32.287 -21.160  61.333  1.00 34.31           C
ATOM    255  OD1 ASP A  29      32.107 -21.651  60.200  1.00 36.15           O
ATOM    256  OD2 ASP A  29      32.122 -21.778  62.408  1.00 38.19           O1-
ATOM    257  H   ASP A  29      35.073 -20.626  61.155  1.00 36.86           H
ATOM    258  HA  ASP A  29      33.228 -19.365  59.377  1.00 37.27           H
ATOM    259  HB2 ASP A  29      33.100 -19.474  62.425  1.00 43.42           H
ATOM    260  HB3 ASP A  29      31.820 -19.092  61.301  1.00 43.42           H
ATOM    261  N   LEU A  30      34.917 -17.362  61.452  1.00 31.39           N
ATOM    262  CA  LEU A  30      35.272 -15.971  61.703  1.00 31.21           C
ATOM    263  C   LEU A  30      36.041 -15.367  60.525  1.00 34.88           C
ATOM    264  O   LEU A  30      35.760 -14.228  60.171  1.00 28.91           O
ATOM    265  CB  LEU A  30      36.064 -15.801  63.010  1.00 24.38           C
ATOM    266  CG  LEU A  30      35.322 -16.229  64.294  1.00 22.23           C
ATOM    267  CD1 LEU A  30      36.216 -15.894  65.489  1.00 29.11           C
ATOM    268  CD2 LEU A  30      33.936 -15.586  64.463  1.00 26.78           C
ATOM    269  H   LEU A  30      35.345 -18.074  62.030  1.00 37.59           H
ATOM    270  HA  LEU A  30      34.349 -15.398  61.793  1.00 37.37           H
ATOM    271  HB2 LEU A  30      36.993 -16.365  62.939  1.00 29.17           H
ATOM    272  HB3 LEU A  30      36.326 -14.747  63.105  1.00 29.17           H
ATOM    273  HG  LEU A  30      35.183 -17.308  64.282  1.00 26.61           H
ATOM    274 HD11 LEU A  30      35.810 -16.357  66.387  1.00 34.85           H
ATOM    275 HD12 LEU A  30      37.219 -16.289  65.324  1.00 34.85           H
ATOM    276 HD13 LEU A  30      36.275 -14.814  65.627  1.00 34.85           H
ATOM    277 HD21 LEU A  30      33.482 -15.924  65.390  1.00 32.05           H
ATOM    278 HD22 LEU A  30      34.016 -14.500  64.468  1.00 32.05           H
ATOM    279 HD23 LEU A  30      33.280 -15.903  63.652  1.00 32.05           H
ATOM    280  N   LYS A  31      37.006 -16.089  59.938  1.00 27.09           N
ATOM    281  CA  LYS A  31      37.724 -15.642  58.754  1.00 27.13           C
ATOM    282  C   LYS A  31      36.765 -15.429  57.584  1.00 28.76           C
ATOM    283  O   LYS A  31      36.961 -14.496  56.823  1.00 31.35           O
ATOM    284  CB  LYS A  31      38.837 -16.615  58.385  1.00 30.43           C
ATOM    285  CG  LYS A  31      39.989 -16.568  59.394  1.00 38.22           C
ATOM    286  CD  LYS A  31      41.081 -17.570  58.991  1.00 44.26           C
ATOM    287  CE  LYS A  31      42.212 -17.552  60.019  1.00 52.35           C
ATOM    288  NZ  LYS A  31      43.284 -18.495  59.648  1.00 60.63           N1+
ATOM    289  H   LYS A  31      37.202 -17.017  60.289  1.00 32.43           H
ATOM    290  HA  LYS A  31      38.183 -14.680  58.980  1.00 32.48           H
ATOM    291  HB2 LYS A  31      38.438 -17.627  58.297  1.00 36.44           H
ATOM    292  HB3 LYS A  31      39.243 -16.310  57.424  1.00 36.44           H
ATOM    293  HG2 LYS A  31      40.408 -15.562  59.412  1.00 45.79           H
ATOM    294  HG3 LYS A  31      39.627 -16.811  60.392  1.00 45.79           H
ATOM    295  HD2 LYS A  31      40.656 -18.574  58.942  1.00 53.03           H
ATOM    296  HD3 LYS A  31      41.481 -17.301  58.012  1.00 53.03           H
ATOM    297  HE2 LYS A  31      42.619 -16.541  60.069  1.00 62.74           H
ATOM    298  HE3 LYS A  31      41.818 -17.817  61.000  1.00 62.74           H
ATOM    299  HZ1 LYS A  31      43.968 -18.531  60.393  1.00 72.68           H
ATOM    300  HZ2 LYS A  31      42.882 -19.415  59.519  1.00 72.68           H
ATOM    301  HZ3 LYS A  31      43.722 -18.192  58.790  1.00 72.68           H
ATOM    302  N   LYS A  32      35.718 -16.251  57.456  1.00 29.23           N
ATOM    303  CA  LYS A  32      34.701 -16.122  56.421  1.00 37.72           C
ATOM    304  C   LYS A  32      33.844 -14.872  56.634  1.00 39.21           C
ATOM    305  O   LYS A  32      33.649 -14.137  55.664  1.00 36.36           O
ATOM    306  CB  LYS A  32      33.868 -17.412  56.327  1.00 30.57           C
ATOM    307  CG  LYS A  32      32.875 -17.366  55.161  1.00 35.43           C
ATOM    308  CD  LYS A  32      32.133 -18.697  54.994  1.00 49.26           C
ATOM    309  CE  LYS A  32      31.169 -18.652  53.800  1.00 51.75           C
ATOM    310  NZ  LYS A  32      30.568 -19.977  53.551  1.00 50.23           N1+
ATOM    311  H   LYS A  32      35.605 -16.994  58.133  1.00 35.00           H
ATOM    312  HA  LYS A  32      35.213 -15.997  55.468  1.00 45.19           H
ATOM    313  HB2 LYS A  32      34.541 -18.255  56.180  1.00 36.61           H
ATOM    314  HB3 LYS A  32      33.317 -17.567  57.254  1.00 36.61           H
ATOM    315  HG2 LYS A  32      32.144 -16.575  55.328  1.00 42.44           H
ATOM    316  HG3 LYS A  32      33.424 -17.157  54.243  1.00 42.44           H
ATOM    317  HD2 LYS A  32      32.853 -19.505  54.855  1.00 59.04           H
ATOM    318  HD3 LYS A  32      31.550 -18.883  55.895  1.00 59.04           H
ATOM    319  HE2 LYS A  32      30.371 -17.941  54.029  1.00 62.02           H
ATOM    320  HE3 LYS A  32      31.695 -18.308  52.909  1.00 62.02           H
ATOM    321  HZ1 LYS A  32      29.964 -19.934  52.743  1.00 60.21           H
ATOM    322  HZ2 LYS A  32      31.285 -20.676  53.432  1.00 60.21           H
ATOM    323  HZ3 LYS A  32      29.995 -20.223  54.355  1.00 60.21           H
ATOM    324  N   VAL A  33      33.377 -14.617  57.869  1.00 32.02           N
ATOM    325  CA  VAL A  33      32.642 -13.400  58.234  1.00 29.32           C
ATOM    326  C   VAL A  33      33.515 -12.183  57.920  1.00 24.53           C
ATOM    327  O   VAL A  33      33.030 -11.249  57.299  1.00 22.70           O
ATOM    328  CB  VAL A  33      32.203 -13.441  59.721  1.00 31.33           C
ATOM    329  CG1 VAL A  33      31.582 -12.124  60.201  1.00 29.91           C
ATOM    330  CG2 VAL A  33      31.119 -14.499  59.976  1.00 31.56           C
ATOM    331  H   VAL A  33      33.573 -15.281  58.608  1.00 38.35           H
ATOM    332  HA  VAL A  33      31.743 -13.341  57.619  1.00 35.11           H
ATOM    333  HB  VAL A  33      33.063 -13.664  60.352  1.00 37.52           H
ATOM    334 HG11 VAL A  33      31.339 -12.200  61.261  1.00 35.81           H
ATOM    335 HG12 VAL A  33      32.271 -11.290  60.077  1.00 35.81           H
ATOM    336 HG13 VAL A  33      30.668 -11.932  59.652  1.00 35.81           H
ATOM    337 HG21 VAL A  33      30.899 -14.558  61.040  1.00 37.80           H
ATOM    338 HG22 VAL A  33      30.207 -14.243  59.435  1.00 37.80           H
ATOM    339 HG23 VAL A  33      31.456 -15.478  59.644  1.00 37.80           H
ATOM    340  N   MET A  34      34.791 -12.220  58.306  1.00 23.60           N
ATOM    341  CA  MET A  34      35.756 -11.143  58.136  1.00 25.48           C
ATOM    342  C   MET A  34      35.966 -10.805  56.660  1.00 30.11           C
ATOM    343  O   MET A  34      35.929  -9.636  56.292  1.00 29.58           O
ATOM    344  CB  MET A  34      37.069 -11.565  58.792  1.00 21.13           C
ATOM    345  CG  MET A  34      38.174 -10.535  58.626  1.00 22.87           C
ATOM    346  SD  MET A  34      39.811 -11.141  59.080  1.00 35.38           S
ATOM    347  CE  MET A  34      40.059 -12.352  57.744  1.00 36.96           C
ATOM    348  H   MET A  34      35.115 -13.051  58.778  1.00 28.25           H
ATOM    349  HA  MET A  34      35.379 -10.258  58.647  1.00 30.50           H
ATOM    350  HB2 MET A  34      36.910 -11.726  59.855  1.00 25.28           H
ATOM    351  HB3 MET A  34      37.384 -12.506  58.353  1.00 25.28           H
ATOM    352  HG2 MET A  34      38.235 -10.207  57.589  1.00 27.37           H
ATOM    353  HG3 MET A  34      37.932  -9.675  59.240  1.00 27.37           H
ATOM    354  HE1 MET A  34      41.081 -12.728  57.787  1.00 44.27           H
ATOM    355  HE2 MET A  34      39.367 -13.186  57.848  1.00 44.27           H
ATOM    356  HE3 MET A  34      39.895 -11.868  56.781  1.00 44.27           H
ATOM    357  N   ARG A  35      36.204 -11.821  55.822  1.00 32.48           N
ATOM    358  CA  ARG A  35      36.360 -11.626  54.382  1.00 34.85           C
ATOM    359  C   ARG A  35      35.104 -11.019  53.785  1.00 31.16           C
ATOM    360  O   ARG A  35      35.208 -10.164  52.913  1.00 32.70           O
ATOM    361  CB  ARG A  35      36.683 -12.942  53.658  1.00 34.92           C
ATOM    362  CG  ARG A  35      38.143 -13.363  53.859  1.00 36.18           C
ATOM    363  CD  ARG A  35      38.407 -14.669  53.103  1.00 46.85           C
ATOM    364  NE  ARG A  35      39.010 -15.683  53.979  1.00 54.23           N
ATOM    365  CZ  ARG A  35      38.432 -16.815  54.383  1.00 45.53           C
ATOM    366  NH1 ARG A  35      37.187 -17.139  54.038  1.00 42.11           N
ATOM    367  NH2 ARG A  35      39.134 -17.648  55.141  1.00 51.81           N1+
ATOM    368  H   ARG A  35      36.227 -12.764  56.187  1.00 38.90           H
ATOM    369  HA  ARG A  35      37.172 -10.916  54.214  1.00 41.75           H
ATOM    370  HB2 ARG A  35      36.004 -13.730  53.988  1.00 41.82           H
ATOM    371  HB3 ARG A  35      36.537 -12.792  52.588  1.00 41.82           H
ATOM    372  HG2 ARG A  35      38.804 -12.586  53.473  1.00 43.34           H
ATOM    373  HG3 ARG A  35      38.354 -13.488  54.921  1.00 43.34           H
ATOM    374  HD2 ARG A  35      37.485 -15.047  52.658  1.00 56.15           H
ATOM    375  HD3 ARG A  35      39.101 -14.458  52.289  1.00 56.15           H
ATOM    376  HE  ARG A  35      39.953 -15.504  54.290  1.00 65.00           H
ATOM    377 HH11 ARG A  35      36.646 -16.524  53.446  1.00 50.45           H
ATOM    378 HH12 ARG A  35      36.790 -18.010  54.361  1.00 50.45           H
ATOM    379 HH21 ARG A  35      40.083 -17.428  55.402  1.00 62.10           H
ATOM    380 HH22 ARG A  35      38.719 -18.516  55.455  1.00 62.10           H
ATOM    381  N   ARG A  36      33.925 -11.465  54.240  1.00 29.24           N
ATOM    382  CA  ARG A  36      32.668 -10.973  53.711  1.00 30.70           C
ATOM    383  C   ARG A  36      32.432  -9.516  54.111  1.00 34.12           C
ATOM    384  O   ARG A  36      32.000  -8.737  53.270  1.00 29.67           O
ATOM    385  CB  ARG A  36      31.523 -11.937  54.039  1.00 27.64           C
ATOM    386  CG  ARG A  36      30.197 -11.595  53.344  1.00 35.31           C
ATOM    387  CD  ARG A  36      30.322 -11.489  51.807  1.00 32.36           C
ATOM    388  NE  ARG A  36      29.019 -11.346  51.143  1.00 38.74           N
ATOM    389  CZ  ARG A  36      28.105 -12.311  50.945  1.00 44.54           C
ATOM    390  NH1 ARG A  36      28.323 -13.577  51.308  1.00 44.32           N
ATOM    391  NH2 ARG A  36      26.942 -11.996  50.369  1.00 47.58           N1+
ATOM    392  H   ARG A  36      33.905 -12.162  54.972  1.00 35.01           H
ATOM    393  HA  ARG A  36      32.784 -10.973  52.628  1.00 36.76           H
ATOM    394  HB2 ARG A  36      31.805 -12.938  53.731  1.00 33.09           H
ATOM    395  HB3 ARG A  36      31.371 -11.965  55.114  1.00 33.09           H
ATOM    396  HG2 ARG A  36      29.462 -12.358  53.603  1.00 42.30           H
ATOM    397  HG3 ARG A  36      29.835 -10.644  53.718  1.00 42.30           H
ATOM    398  HD2 ARG A  36      30.901 -10.597  51.569  1.00 38.75           H
ATOM    399  HD3 ARG A  36      30.855 -12.351  51.406  1.00 38.75           H
ATOM    400  HE  ARG A  36      28.756 -10.400  50.884  1.00 46.41           H
ATOM    401 HH11 ARG A  36      29.187 -13.835  51.763  1.00 53.10           H
ATOM    402 HH12 ARG A  36      27.609 -14.274  51.159  1.00 53.10           H
ATOM    403 HH21 ARG A  36      26.757 -11.039  50.092  1.00 57.02           H
ATOM    404 HH22 ARG A  36      26.234 -12.699  50.224  1.00 57.02           H
ATOM    405  N   MET A  37      32.802  -9.127  55.335  1.00 30.79           N
ATOM    406  CA  MET A  37      32.754  -7.747  55.769  1.00 34.68           C
ATOM    407  C   MET A  37      33.638  -6.859  54.889  1.00 28.68           C
ATOM    408  O   MET A  37      33.148  -5.835  54.448  1.00 29.45           O
ATOM    409  CB  MET A  37      33.152  -7.627  57.237  1.00 23.37           C
ATOM    410  CG  MET A  37      33.103  -6.168  57.727  1.00 25.00           C
ATOM    411  SD  MET A  37      31.420  -5.551  57.938  1.00 31.01           S
ATOM    412  CE  MET A  37      31.066  -6.301  59.568  1.00 28.95           C
ATOM    413  H   MET A  37      33.158  -9.809  55.988  1.00 36.87           H
ATOM    414  HA  MET A  37      31.722  -7.407  55.675  1.00 41.54           H
ATOM    415  HB2 MET A  37      32.480  -8.244  57.834  1.00 27.97           H
ATOM    416  HB3 MET A  37      34.168  -7.997  57.363  1.00 27.97           H
ATOM    417  HG2 MET A  37      33.599  -6.112  58.695  1.00 29.92           H
ATOM    418  HG3 MET A  37      33.654  -5.506  57.059  1.00 29.92           H
ATOM    419  HE1 MET A  37      30.015  -6.144  59.819  1.00 34.66           H
ATOM    420  HE2 MET A  37      31.265  -7.372  59.537  1.00 34.66           H
ATOM    421  HE3 MET A  37      31.699  -5.837  60.324  1.00 34.66           H
ATOM    422  N   GLN A  38      34.907  -7.218  54.661  1.00 28.27           N
ATOM    423  CA  GLN A  38      35.837  -6.506  53.788  1.00 30.10           C
ATOM    424  C   GLN A  38      35.296  -6.315  52.371  1.00 33.09           C
ATOM    425  O   GLN A  38      35.577  -5.284  51.765  1.00 32.28           O
ATOM    426  CB  GLN A  38      37.168  -7.258  53.674  1.00 28.10           C
ATOM    427  CG  GLN A  38      38.015  -7.063  54.914  1.00 32.99           C
ATOM    428  CD  GLN A  38      39.286  -7.901  54.861  1.00 33.72           C
ATOM    429  OE1 GLN A  38      39.334  -9.017  55.371  1.00 41.88           O
ATOM    430  NE2 GLN A  38      40.324  -7.377  54.227  1.00 40.52           N
ATOM    431  H   GLN A  38      35.253  -8.056  55.107  1.00 33.84           H
ATOM    432  HA  GLN A  38      36.021  -5.523  54.224  1.00 36.04           H
ATOM    433  HB2 GLN A  38      36.986  -8.321  53.520  1.00 33.64           H
ATOM    434  HB3 GLN A  38      37.724  -6.885  52.813  1.00 33.64           H
ATOM    435  HG2 GLN A  38      38.263  -6.008  54.999  1.00 39.51           H
ATOM    436  HG3 GLN A  38      37.420  -7.393  55.764  1.00 39.51           H
ATOM    437 HE21 GLN A  38      40.246  -6.456  53.816  1.00 48.55           H
ATOM    438 HE22 GLN A  38      41.181  -7.902  54.140  1.00 48.55           H
ATOM    439  N   LYS A  39      34.556  -7.316  51.868  1.00 28.45           N
ATOM    440  CA  LYS A  39      33.924  -7.318  50.551  1.00 33.40           C
ATOM    441  C   LYS A  39      32.725  -6.367  50.519  1.00 31.57           C
ATOM    442  O   LYS A  39      32.554  -5.622  49.562  1.00 31.54           O
ATOM    443  CB  LYS A  39      33.534  -8.758  50.157  1.00 32.02           C
ATOM    444  CG  LYS A  39      33.720  -9.115  48.670  1.00 47.48           C
ATOM    445  CD  LYS A  39      32.973  -8.192  47.691  1.00 54.38           C
ATOM    446  CE  LYS A  39      33.193  -8.608  46.230  1.00 62.83           C
ATOM    447  NZ  LYS A  39      32.574  -7.642  45.295  1.00 51.37           N1+
ATOM    448  H   LYS A  39      34.398  -8.124  52.455  1.00 34.06           H
ATOM    449  HA  LYS A  39      34.674  -6.956  49.846  1.00 40.01           H
ATOM    450  HB2 LYS A  39      34.190  -9.445  50.689  1.00 38.34           H
ATOM    451  HB3 LYS A  39      32.514  -8.973  50.481  1.00 38.34           H
ATOM    452  HG2 LYS A  39      34.786  -9.076  48.438  1.00 56.90           H
ATOM    453  HG3 LYS A  39      33.381 -10.141  48.518  1.00 56.90           H
ATOM    454  HD2 LYS A  39      31.907  -8.213  47.924  1.00 65.17           H
ATOM    455  HD3 LYS A  39      33.347  -7.175  47.796  1.00 65.17           H
ATOM    456  HE2 LYS A  39      34.264  -8.670  46.027  1.00 75.32           H
ATOM    457  HE3 LYS A  39      32.751  -9.594  46.078  1.00 75.32           H
ATOM    458  HZ1 LYS A  39      32.821  -7.866  44.342  1.00 61.56           H
ATOM    459  HZ2 LYS A  39      31.566  -7.656  45.386  1.00 61.56           H
ATOM    460  HZ3 LYS A  39      32.904  -6.709  45.506  1.00 61.56           H
ATOM    461  N   GLU A  40      31.906  -6.371  51.563  1.00 29.89           N
ATOM    462  CA  GLU A  40      30.789  -5.450  51.671  1.00 32.13           C
ATOM    463  C   GLU A  40      31.248  -4.010  51.903  1.00 29.98           C
ATOM    464  O   GLU A  40      30.612  -3.088  51.407  1.00 34.48           O
ATOM    465  CB  GLU A  40      29.804  -5.898  52.755  1.00 35.68           C
ATOM    466  CG  GLU A  40      29.128  -7.239  52.460  1.00 35.85           C
ATOM    467  CD  GLU A  40      28.561  -7.378  51.048  1.00 40.15           C
ATOM    468  OE1 GLU A  40      27.966  -6.398  50.557  1.00 42.46           O
ATOM    469  OE2 GLU A  40      28.737  -8.470  50.468  1.00 41.16           O1-
ATOM    470  H   GLU A  40      32.059  -7.027  52.315  1.00 35.80           H
ATOM    471  HA  GLU A  40      30.269  -5.464  50.714  1.00 38.48           H
ATOM    472  HB2 GLU A  40      30.350  -5.992  53.694  1.00 42.74           H
ATOM    473  HB3 GLU A  40      29.039  -5.139  52.898  1.00 42.74           H
ATOM    474  HG2 GLU A  40      29.788  -8.072  52.665  1.00 42.94           H
ATOM    475  HG3 GLU A  40      28.290  -7.298  53.153  1.00 42.94           H
ATOM    476  N   MET A  41      32.333  -3.809  52.649  1.00 29.59           N
ATOM    477  CA  MET A  41      32.958  -2.513  52.810  1.00 33.12           C
ATOM    478  C   MET A  41      33.406  -1.970  51.453  1.00 37.20           C
ATOM    479  O   MET A  41      33.137  -0.819  51.130  1.00 33.20           O
ATOM    480  CB  MET A  41      34.164  -2.615  53.733  1.00 28.83           C
ATOM    481  CG  MET A  41      33.779  -2.776  55.211  1.00 37.24           C
ATOM    482  SD  MET A  41      35.251  -2.981  56.228  1.00 33.79           S
ATOM    483  CE  MET A  41      35.849  -1.268  56.227  1.00 42.81           C
ATOM    484  H   MET A  41      32.802  -4.604  53.059  1.00 35.43           H
ATOM    485  HA  MET A  41      32.227  -1.832  53.245  1.00 39.67           H
ATOM    486  HB2 MET A  41      34.777  -3.462  53.430  1.00 34.52           H
ATOM    487  HB3 MET A  41      34.768  -1.719  53.611  1.00 34.52           H
ATOM    488  HG2 MET A  41      33.246  -1.885  55.538  1.00 44.62           H
ATOM    489  HG3 MET A  41      33.116  -3.626  55.348  1.00 44.62           H
ATOM    490  HE1 MET A  41      36.797  -1.201  56.756  1.00 51.29           H
ATOM    491  HE2 MET A  41      35.999  -0.914  55.209  1.00 51.29           H
ATOM    492  HE3 MET A  41      35.120  -0.629  56.726  1.00 51.29           H
ATOM    493  N   ASP A  42      34.088  -2.794  50.658  1.00 34.38           N
ATOM    494  CA  ASP A  42      34.551  -2.379  49.340  1.00 39.63           C
ATOM    495  C   ASP A  42      33.348  -2.012  48.445  1.00 38.21           C
ATOM    496  O   ASP A  42      33.382  -0.975  47.789  1.00 37.55           O
ATOM    497  CB  ASP A  42      35.440  -3.473  48.748  1.00 46.63           C
ATOM    498  CG  ASP A  42      36.109  -2.937  47.492  1.00 49.97           C
ATOM    499  OD1 ASP A  42      37.091  -2.183  47.671  1.00 50.20           O
ATOM    500  OD2 ASP A  42      35.633  -3.275  46.383  1.00 44.93           O1-
ATOM    501  H   ASP A  42      34.326  -3.721  50.982  1.00 41.19           H
ATOM    502  HA  ASP A  42      35.166  -1.489  49.475  1.00 47.48           H
ATOM    503  HB2 ASP A  42      36.211  -3.698  49.487  1.00 55.88           H
ATOM    504  HB3 ASP A  42      34.831  -4.350  48.520  1.00 55.88           H
ATOM    505  N   ARG A  43      32.256  -2.793  48.480  1.00 35.55           N
ATOM    506  CA  ARG A  43      31.015  -2.496  47.765  1.00 26.08           C
ATOM    507  C   ARG A  43      30.355  -1.178  48.177  1.00 36.95           C
ATOM    508  O   ARG A  43      29.824  -0.470  47.323  1.00 40.27           O
ATOM    509  CB  ARG A  43      29.996  -3.626  47.929  1.00 27.96           C
ATOM    510  CG  ARG A  43      30.336  -4.834  47.051  1.00 35.81           C
ATOM    511  CD  ARG A  43      29.682  -6.141  47.543  1.00 35.43           C
ATOM    512  NE  ARG A  43      28.222  -6.071  47.728  1.00 30.86           N
ATOM    513  CZ  ARG A  43      27.284  -5.716  46.836  1.00 41.47           C
ATOM    514  NH1 ARG A  43      27.547  -5.559  45.541  1.00 44.31           N
ATOM    515  NH2 ARG A  43      26.038  -5.516  47.244  1.00 36.71           N1+
ATOM    516  H   ARG A  43      32.260  -3.589  49.103  1.00 42.58           H
ATOM    517  HA  ARG A  43      31.260  -2.397  46.708  1.00 31.22           H
ATOM    518  HB2 ARG A  43      29.901  -3.912  48.976  1.00 33.47           H
ATOM    519  HB3 ARG A  43      29.022  -3.260  47.601  1.00 33.47           H
ATOM    520  HG2 ARG A  43      30.060  -4.622  46.020  1.00 42.90           H
ATOM    521  HG3 ARG A  43      31.414  -4.996  47.074  1.00 42.90           H
ATOM    522  HD2 ARG A  43      29.939  -6.980  46.896  1.00 42.44           H
ATOM    523  HD3 ARG A  43      30.113  -6.343  48.524  1.00 42.44           H
ATOM    524  HE  ARG A  43      27.913  -6.121  48.690  1.00 36.95           H
ATOM    525 HH11 ARG A  43      28.485  -5.706  45.202  1.00 53.09           H
ATOM    526 HH12 ARG A  43      26.810  -5.275  44.910  1.00 53.09           H
ATOM    527 HH21 ARG A  43      25.799  -5.624  48.220  1.00 43.97           H
ATOM    528 HH22 ARG A  43      25.321  -5.242  46.589  1.00 43.97           H
ATOM    529  N   GLY A  44      30.367  -0.848  49.470  1.00 28.84           N
ATOM    530  CA  GLY A  44      29.732   0.359  49.960  1.00 30.44           C
ATOM    531  C   GLY A  44      30.436   1.621  49.465  1.00 35.53           C
ATOM    532  O   GLY A  44      29.806   2.673  49.389  1.00 30.21           O
ATOM    533  H   GLY A  44      30.845  -1.443  50.131  1.00 34.54           H
ATOM    534  HA2 GLY A  44      28.699   0.379  49.617  1.00 36.45           H
ATOM    535  HA3 GLY A  44      29.762   0.359  51.044  1.00 36.45           H
ATOM    536  N   LEU A  45      31.739   1.526  49.182  1.00 31.27           N
ATOM    537  CA  LEU A  45      32.554   2.651  48.776  1.00 33.69           C
ATOM    538  C   LEU A  45      32.420   2.980  47.296  1.00 32.76           C
ATOM    539  O   LEU A  45      32.637   4.132  46.953  1.00 32.74           O
ATOM    540  CB  LEU A  45      34.018   2.371  49.098  1.00 25.28           C
ATOM    541  CG  LEU A  45      34.374   2.525  50.579  1.00 30.80           C
ATOM    542  CD1 LEU A  45      35.753   1.912  50.801  1.00 33.44           C
ATOM    543  CD2 LEU A  45      34.379   3.996  51.041  1.00 31.55           C
ATOM    544  H   LEU A  45      32.195   0.627  49.256  1.00 37.44           H
ATOM    545  HA  LEU A  45      32.234   3.526  49.339  1.00 40.36           H
ATOM    546  HB2 LEU A  45      34.235   1.348  48.788  1.00 30.26           H
ATOM    547  HB3 LEU A  45      34.658   3.022  48.508  1.00 30.26           H
ATOM    548  HG  LEU A  45      33.650   1.980  51.181  1.00 36.89           H
ATOM    549 HD11 LEU A  45      36.011   1.968  51.856  1.00 40.05           H
ATOM    550 HD12 LEU A  45      35.745   0.865  50.495  1.00 40.05           H
ATOM    551 HD13 LEU A  45      36.501   2.451  50.218  1.00 40.05           H
ATOM    552 HD21 LEU A  45      34.689   4.041  52.085  1.00 37.78           H
ATOM    553 HD22 LEU A  45      35.080   4.579  50.444  1.00 37.78           H
ATOM    554 HD23 LEU A  45      33.385   4.430  50.959  1.00 37.78           H
ATOM    555  N   ARG A  46      32.151   1.984  46.437  1.00 34.84           N
ATOM    556  CA  ARG A  46      32.180   2.116  44.976  1.00 38.42           C
ATOM    557  C   ARG A  46      30.874   2.746  44.517  1.00 36.94           C
ATOM    558  O   ARG A  46      29.803   2.332  44.960  1.00 31.05           O
ATOM    559  CB  ARG A  46      32.319   0.753  44.279  1.00 34.89           C
ATOM    560  CG  ARG A  46      33.550  -0.064  44.673  1.00 36.35           C
ATOM    561  CD  ARG A  46      34.821   0.256  43.920  1.00 44.59           C
ATOM    562  NE  ARG A  46      35.883  -0.681  44.333  1.00 55.24           N
ATOM    563  CZ  ARG A  46      37.175  -0.601  43.997  1.00 52.13           C
ATOM    564  NH1 ARG A  46      37.603   0.240  43.059  1.00 56.68           N
ATOM    565  NH2 ARG A  46      38.057  -1.380  44.620  1.00 52.28           N1+
ATOM    566  H   ARG A  46      31.928   1.075  46.818  1.00 41.73           H
ATOM    567  HA  ARG A  46      33.025   2.740  44.683  1.00 46.03           H
ATOM    568  HB2 ARG A  46      31.438   0.152  44.492  1.00 41.79           H
ATOM    569  HB3 ARG A  46      32.345   0.921  43.204  1.00 41.79           H
ATOM    570  HG2 ARG A  46      33.758   0.072  45.723  1.00 43.54           H
ATOM    571  HG3 ARG A  46      33.321  -1.116  44.493  1.00 43.54           H
ATOM    572  HD2 ARG A  46      34.603   0.082  42.867  1.00 53.43           H
ATOM    573  HD3 ARG A  46      35.127   1.294  44.069  1.00 53.43           H
ATOM    574  HE  ARG A  46      35.640  -1.329  45.070  1.00 66.21           H
ATOM    575 HH11 ARG A  46      36.931   0.831  42.582  1.00 67.94           H
ATOM    576 HH12 ARG A  46      38.580   0.302  42.827  1.00 67.94           H
ATOM    577 HH21 ARG A  46      37.741  -2.009  45.346  1.00 62.65           H
ATOM    578 HH22 ARG A  46      39.036  -1.316  44.394  1.00 62.65           H
ATOM    579  N   LEU A  47      30.948   3.705  43.600  1.00 36.43           N
ATOM    580  CA  LEU A  47      29.751   4.355  43.082  1.00 38.03           C
ATOM    581  C   LEU A  47      28.744   3.332  42.554  1.00 34.28           C
ATOM    582  O   LEU A  47      27.551   3.469  42.800  1.00 36.54           O
ATOM    583  CB  LEU A  47      30.145   5.366  42.001  1.00 37.74           C
ATOM    584  CG  LEU A  47      28.936   6.153  41.445  1.00 35.61           C
ATOM    585  CD1 LEU A  47      28.347   7.137  42.475  1.00 31.38           C
ATOM    586  CD2 LEU A  47      29.380   6.897  40.175  1.00 33.06           C
ATOM    587  H   LEU A  47      31.853   3.992  43.249  1.00 43.64           H
ATOM    588  HA  LEU A  47      29.288   4.893  43.907  1.00 45.55           H
ATOM    589  HB2 LEU A  47      30.882   6.062  42.406  1.00 45.21           H
ATOM    590  HB3 LEU A  47      30.619   4.816  41.184  1.00 45.21           H
ATOM    591  HG  LEU A  47      28.143   5.465  41.157  1.00 42.66           H
ATOM    592 HD11 LEU A  47      27.515   7.684  42.030  1.00 37.58           H
ATOM    593 HD12 LEU A  47      27.975   6.599  43.344  1.00 37.58           H
ATOM    594 HD13 LEU A  47      29.109   7.846  42.801  1.00 37.58           H
ATOM    595 HD21 LEU A  47      28.527   7.417  39.739  1.00 39.60           H
ATOM    596 HD22 LEU A  47      30.164   7.618  40.415  1.00 39.60           H
ATOM    597 HD23 LEU A  47      29.759   6.184  39.444  1.00 39.60           H
ATOM    598  N   GLU A  48      29.213   2.310  41.839  1.00 31.57           N
ATOM    599  CA  GLU A  48      28.357   1.345  41.167  1.00 34.76           C
ATOM    600  C   GLU A  48      27.627   0.369  42.106  1.00 37.77           C
ATOM    601  O   GLU A  48      26.707  -0.299  41.634  1.00 41.67           O
ATOM    602  CB  GLU A  48      29.129   0.594  40.072  1.00 36.42           C
ATOM    603  CG  GLU A  48      30.323  -0.283  40.497  1.00 30.71           C
ATOM    604  CD  GLU A  48      31.679   0.416  40.551  1.00 39.27           C
ATOM    605  OE1 GLU A  48      32.690  -0.324  40.512  1.00 46.82           O
ATOM    606  OE2 GLU A  48      31.700   1.664  40.641  1.00 33.65           O1-
ATOM    607  H   GLU A  48      30.207   2.262  41.649  1.00 37.81           H
ATOM    608  HA  GLU A  48      27.588   1.920  40.651  1.00 41.64           H
ATOM    609  HB2 GLU A  48      28.420  -0.048  39.544  1.00 43.63           H
ATOM    610  HB3 GLU A  48      29.479   1.328  39.347  1.00 43.63           H
ATOM    611  HG2 GLU A  48      30.131  -0.722  41.477  1.00 36.78           H
ATOM    612  HG3 GLU A  48      30.408  -1.139  39.827  1.00 36.78           H
ATOM    613  N   THR A  49      28.016   0.253  43.388  1.00 42.56           N
ATOM    614  CA  THR A  49      27.352  -0.659  44.334  1.00 37.96           C
ATOM    615  C   THR A  49      26.955   0.036  45.636  1.00 39.74           C
ATOM    616  O   THR A  49      26.360  -0.640  46.477  1.00 47.46           O
ATOM    617  CB  THR A  49      28.204  -1.926  44.563  1.00 34.72           C
ATOM    618  OG1 THR A  49      29.556  -1.638  44.819  1.00 35.68           O
ATOM    619  CG2 THR A  49      28.186  -2.869  43.354  1.00 32.03           C
ATOM    620  H   THR A  49      28.789   0.811  43.729  1.00 51.00           H
ATOM    621  HA  THR A  49      26.410  -0.993  43.899  1.00 45.48           H
ATOM    622  HB  THR A  49      27.802  -2.468  45.418  1.00 41.59           H
ATOM    623  HG1 THR A  49      29.600  -1.044  45.577  1.00 42.74           H
ATOM    624 HG21 THR A  49      28.783  -3.754  43.568  1.00 38.35           H
ATOM    625 HG22 THR A  49      27.162  -3.159  43.123  1.00 38.35           H
ATOM    626 HG23 THR A  49      28.629  -2.374  42.493  1.00 38.35           H
ATOM    627  N   HIS A  50      27.228   1.345  45.817  1.00 35.45           N
ATOM    628  CA  HIS A  50      26.949   2.038  47.086  1.00 41.82           C
ATOM    629  C   HIS A  50      25.463   1.982  47.456  1.00 44.07           C
ATOM    630  O   HIS A  50      25.146   1.989  48.642  1.00 41.18           O
ATOM    631  CB  HIS A  50      27.459   3.499  47.114  1.00 38.93           C
ATOM    632  CG  HIS A  50      26.577   4.545  46.445  1.00 47.64           C
ATOM    633  ND1 HIS A  50      26.439   4.779  45.090  1.00 49.37           N
ATOM    634  CD2 HIS A  50      25.704   5.403  47.072  1.00 55.19           C
ATOM    635  CE1 HIS A  50      25.489   5.716  44.912  1.00 43.96           C
ATOM    636  NE2 HIS A  50      25.034   6.164  46.095  1.00 53.36           N
ATOM    637  H   HIS A  50      27.739   1.845  45.104  1.00 42.47           H
ATOM    638  HA  HIS A  50      27.497   1.499  47.860  1.00 50.11           H
ATOM    639  HB2 HIS A  50      28.462   3.537  46.697  1.00 46.64           H
ATOM    640  HB3 HIS A  50      27.561   3.788  48.157  1.00 46.64           H
ATOM    641  HD1 HIS A  50      26.921   4.284  44.354  1.00 59.17           H
ATOM    642  HD2 HIS A  50      25.534   5.461  48.138  1.00 66.15           H
ATOM    643  HE1 HIS A  50      25.108   6.023  43.949  1.00 52.68           H
ATOM    644  N   GLU A  51      24.564   1.967  46.465  1.00 40.36           N
ATOM    645  CA  GLU A  51      23.135   2.155  46.659  1.00 44.64           C
ATOM    646  C   GLU A  51      22.442   0.879  47.185  1.00 42.36           C
ATOM    647  O   GLU A  51      21.526   0.985  48.001  1.00 45.82           O
ATOM    648  CB  GLU A  51      22.542   2.695  45.338  1.00 44.44           C
ATOM    649  CG  GLU A  51      21.031   2.963  45.418  1.00 48.27           C
ATOM    650  CD  GLU A  51      20.474   3.799  44.246  1.00 52.30           C
ATOM    651  OE1 GLU A  51      20.806   3.498  43.078  1.00 42.18           O
ATOM    652  OE2 GLU A  51      19.694   4.732  44.543  1.00 59.19           O1-
ATOM    653  H   GLU A  51      24.891   1.933  45.509  1.00 48.36           H
ATOM    654  HA  GLU A  51      23.013   2.937  47.409  1.00 53.50           H
ATOM    655  HB2 GLU A  51      23.051   3.625  45.077  1.00 53.25           H
ATOM    656  HB3 GLU A  51      22.729   1.969  44.545  1.00 53.25           H
ATOM    657  HG2 GLU A  51      20.543   1.988  45.383  1.00 57.85           H
ATOM    658  HG3 GLU A  51      20.783   3.444  46.365  1.00 57.85           H
ATOM    659  N   GLU A  52      22.869  -0.310  46.728  1.00 41.85           N
ATOM    660  CA  GLU A  52      22.392  -1.616  47.198  1.00 50.89           C
ATOM    661  C   GLU A  52      23.260  -2.273  48.308  1.00 39.03           C
ATOM    662  O   GLU A  52      22.933  -3.372  48.753  1.00 45.97           O
ATOM    663  CB  GLU A  52      22.257  -2.585  46.010  1.00 41.73           C
ATOM    664  CG  GLU A  52      23.578  -2.993  45.310  1.00 56.21           C
ATOM    665  CD  GLU A  52      23.849  -2.302  43.956  1.00 69.54           C
ATOM    666  OE1 GLU A  52      23.504  -1.104  43.796  1.00 52.35           O
ATOM    667  OE2 GLU A  52      24.426  -3.015  43.098  1.00 59.72           O1-
ATOM    668  H   GLU A  52      23.560  -0.316  45.989  1.00 50.14           H
ATOM    669  HA  GLU A  52      21.391  -1.490  47.611  1.00 60.99           H
ATOM    670  HB2 GLU A  52      21.763  -3.492  46.362  1.00 50.00           H
ATOM    671  HB3 GLU A  52      21.581  -2.137  45.280  1.00 50.00           H
ATOM    672  HG2 GLU A  52      24.415  -2.747  45.963  1.00 67.38           H
ATOM    673  HG3 GLU A  52      23.613  -4.076  45.181  1.00 67.38           H
ATOM    674  N   ALA A  53      24.401  -1.672  48.673  1.00 34.67           N
ATOM    675  CA  ALA A  53      25.344  -2.179  49.665  1.00 36.65           C
ATOM    676  C   ALA A  53      24.657  -2.276  51.034  1.00 39.57           C
ATOM    677  O   ALA A  53      24.054  -1.312  51.505  1.00 40.09           O
ATOM    678  CB  ALA A  53      26.536  -1.221  49.725  1.00 34.94           C
ATOM    679  H   ALA A  53      24.639  -0.792  48.237  1.00 41.52           H
ATOM    680  HA  ALA A  53      25.708  -3.163  49.367  1.00 43.90           H
ATOM    681  HB1 ALA A  53      27.154  -1.423  50.591  1.00 41.85           H
ATOM    682  HB2 ALA A  53      27.144  -1.336  48.831  1.00 41.85           H
ATOM    683  HB3 ALA A  53      26.189  -0.192  49.805  1.00 41.85           H
ATOM    684  N   SER A  54      24.771  -3.439  51.679  1.00 35.07           N
ATOM    685  CA  SER A  54      24.327  -3.625  53.065  1.00 36.87           C
ATOM    686  C   SER A  54      25.168  -2.778  54.024  1.00 24.61           C
ATOM    687  O   SER A  54      24.631  -2.228  54.974  1.00 31.03           O
ATOM    688  CB  SER A  54      24.361  -5.110  53.426  1.00 30.93           C
ATOM    689  OG  SER A  54      25.682  -5.591  53.372  1.00 42.79           O
ATOM    690  H   SER A  54      25.306  -4.184  51.255  1.00 42.00           H
ATOM    691  HA  SER A  54      23.291  -3.292  53.146  1.00 44.16           H
ATOM    692  HB2 SER A  54      23.953  -5.267  54.421  1.00 37.05           H
ATOM    693  HB3 SER A  54      23.753  -5.660  52.709  1.00 37.05           H
ATOM    694  HG  SER A  54      25.648  -6.542  53.213  1.00 51.27           H
ATOM    695  N   VAL A  55      26.472  -2.648  53.767  1.00 26.90           N
ATOM    696  CA  VAL A  55      27.403  -1.866  54.571  1.00 30.67           C
ATOM    697  C   VAL A  55      27.619  -0.546  53.826  1.00 35.95           C
ATOM    698  O   VAL A  55      28.287  -0.506  52.796  1.00 27.52           O
ATOM    699  CB  VAL A  55      28.709  -2.647  54.816  1.00 26.39           C
ATOM    700  CG1 VAL A  55      29.672  -1.831  55.688  1.00 30.04           C
ATOM    701  CG2 VAL A  55      28.434  -3.980  55.521  1.00 31.84           C
ATOM    702  H   VAL A  55      26.838  -3.088  52.933  1.00 32.21           H
ATOM    703  HA  VAL A  55      26.957  -1.661  55.544  1.00 36.73           H
ATOM    704  HB  VAL A  55      29.194  -2.852  53.861  1.00 31.59           H
ATOM    705 HG11 VAL A  55      30.600  -2.384  55.832  1.00 35.97           H
ATOM    706 HG12 VAL A  55      29.911  -0.885  55.206  1.00 35.97           H
ATOM    707 HG13 VAL A  55      29.218  -1.628  56.658  1.00 35.97           H
ATOM    708 HG21 VAL A  55      29.372  -4.509  55.695  1.00 38.14           H
ATOM    709 HG22 VAL A  55      27.939  -3.797  56.474  1.00 38.14           H
ATOM    710 HG23 VAL A  55      27.791  -4.610  54.909  1.00 38.14           H
ATOM    711  N   LYS A  56      27.024   0.531  54.338  1.00 41.13           N
ATOM    712  CA  LYS A  56      26.809   1.742  53.567  1.00 35.87           C
ATOM    713  C   LYS A  56      28.074   2.550  53.349  1.00 32.62           C
ATOM    714  O   LYS A  56      28.151   3.228  52.326  1.00 35.11           O
ATOM    715  CB  LYS A  56      25.690   2.575  54.187  1.00 34.39           C
ATOM    716  CG  LYS A  56      24.312   1.958  53.899  1.00 27.36           C
ATOM    717  CD  LYS A  56      23.191   2.748  54.591  1.00 31.22           C
ATOM    718  CE  LYS A  56      23.212   2.741  56.134  1.00 36.63           C
ATOM    719  NZ  LYS A  56      22.714   1.471  56.689  1.00 42.04           N1+
ATOM    720  H   LYS A  56      26.544   0.447  55.224  1.00 49.28           H
ATOM    721  HA  LYS A  56      26.474   1.447  52.571  1.00 42.96           H
ATOM    722  HB2 LYS A  56      25.866   2.707  55.253  1.00 41.20           H
ATOM    723  HB3 LYS A  56      25.694   3.553  53.707  1.00 41.20           H
ATOM    724  HG2 LYS A  56      24.154   1.992  52.827  1.00 32.76           H
ATOM    725  HG3 LYS A  56      24.280   0.917  54.213  1.00 32.76           H
ATOM    726  HD2 LYS A  56      23.269   3.783  54.265  1.00 37.38           H
ATOM    727  HD3 LYS A  56      22.229   2.366  54.246  1.00 37.38           H
ATOM    728  HE2 LYS A  56      24.238   2.888  56.469  1.00 43.87           H
ATOM    729  HE3 LYS A  56      22.611   3.567  56.513  1.00 43.87           H
ATOM    730  HZ1 LYS A  56      22.563   1.559  57.686  1.00 50.37           H
ATOM    731  HZ2 LYS A  56      21.856   1.191  56.234  1.00 50.37           H
ATOM    732  HZ3 LYS A  56      23.396   0.741  56.531  1.00 50.37           H
ATOM    733  N   MET A  57      29.044   2.497  54.268  1.00 23.50           N
ATOM    734  CA  MET A  57      30.320   3.198  54.115  1.00 23.67           C
ATOM    735  C   MET A  57      30.080   4.702  53.887  1.00 33.16           C
ATOM    736  O   MET A  57      30.606   5.298  52.951  1.00 26.26           O
ATOM    737  CB  MET A  57      31.159   2.581  52.976  1.00 25.87           C
ATOM    738  CG  MET A  57      31.373   1.082  53.161  1.00 35.01           C
ATOM    739  SD  MET A  57      32.308   0.629  54.635  1.00 28.14           S
ATOM    740  CE  MET A  57      33.965   1.102  54.106  1.00 24.90           C
ATOM    741  H   MET A  57      28.909   1.918  55.085  1.00 28.12           H
ATOM    742  HA  MET A  57      30.873   3.090  55.046  1.00 28.32           H
ATOM    743  HB2 MET A  57      30.664   2.744  52.025  1.00 30.97           H
ATOM    744  HB3 MET A  57      32.128   3.074  52.939  1.00 30.97           H
ATOM    745  HG2 MET A  57      30.419   0.565  53.179  1.00 41.94           H
ATOM    746  HG3 MET A  57      31.913   0.740  52.290  1.00 41.94           H
ATOM    747  HE1 MET A  57      34.679   0.809  54.868  1.00 29.80           H
ATOM    748  HE2 MET A  57      34.218   0.612  53.166  1.00 29.80           H
ATOM    749  HE3 MET A  57      34.012   2.180  53.965  1.00 29.80           H
ATOM    750  N   LEU A  58      29.279   5.306  54.770  1.00 29.02           N
ATOM    751  CA  LEU A  58      28.821   6.674  54.660  1.00 30.33           C
ATOM    752  C   LEU A  58      29.985   7.632  54.899  1.00 28.60           C
ATOM    753  O   LEU A  58      30.535   7.654  55.996  1.00 28.38           O
ATOM    754  CB  LEU A  58      27.673   6.912  55.652  1.00 24.22           C
ATOM    755  CG  LEU A  58      26.443   6.039  55.331  1.00 34.86           C
ATOM    756  CD1 LEU A  58      25.385   6.124  56.433  1.00 31.28           C
ATOM    757  CD2 LEU A  58      25.790   6.428  53.990  1.00 36.61           C
ATOM    758  H   LEU A  58      28.910   4.762  55.538  1.00 34.74           H
ATOM    759  HA  LEU A  58      28.422   6.815  53.660  1.00 36.32           H
ATOM    760  HB2 LEU A  58      28.026   6.684  56.657  1.00 28.99           H
ATOM    761  HB3 LEU A  58      27.386   7.962  55.634  1.00 28.99           H
ATOM    762  HG  LEU A  58      26.750   4.998  55.252  1.00 41.75           H
ATOM    763 HD11 LEU A  58      24.670   5.311  56.310  1.00 37.47           H
ATOM    764 HD12 LEU A  58      25.855   6.036  57.412  1.00 37.47           H
ATOM    765 HD13 LEU A  58      24.857   7.073  56.371  1.00 37.47           H
ATOM    766 HD21 LEU A  58      24.885   5.840  53.840  1.00 43.86           H
ATOM    767 HD22 LEU A  58      25.528   7.486  53.991  1.00 43.86           H
ATOM    768 HD23 LEU A  58      26.462   6.218  53.161  1.00 43.86           H
ATOM    769  N   PRO A  59      30.339   8.473  53.911  1.00 28.69           N
ATOM    770  CA  PRO A  59      31.321   9.527  54.128  1.00 31.49           C
ATOM    771  C   PRO A  59      30.862  10.506  55.216  1.00 26.01           C
ATOM    772  O   PRO A  59      29.696  10.892  55.232  1.00 35.09           O
ATOM    773  CB  PRO A  59      31.409  10.229  52.758  1.00 34.35           C
ATOM    774  CG  PRO A  59      30.915   9.194  51.748  1.00 32.06           C
ATOM    775  CD  PRO A  59      29.843   8.463  52.533  1.00 33.77           C
ATOM    776  HA  PRO A  59      32.299   9.090  54.332  1.00 37.71           H
ATOM    777  HB2 PRO A  59      30.697  11.058  52.756  1.00 41.15           H
ATOM    778  HB3 PRO A  59      32.404  10.591  52.515  1.00 41.15           H
ATOM    779  HG2 PRO A  59      30.470   9.665  50.872  1.00 38.40           H
ATOM    780  HG3 PRO A  59      31.726   8.525  51.464  1.00 38.40           H
ATOM    781  HD2 PRO A  59      28.897   8.993  52.461  1.00 40.45           H
ATOM    782  HD3 PRO A  59      29.767   7.461  52.116  1.00 40.45           H
ATOM    783  N   THR A  60      31.756  10.916  56.120  1.00 31.72           N
ATOM    784  CA  THR A  60      31.373  11.710  57.301  1.00 33.77           C
ATOM    785  C   THR A  60      31.714  13.211  57.160  1.00 40.20           C
ATOM    786  O   THR A  60      31.315  14.012  58.005  1.00 31.97           O
ATOM    787  CB  THR A  60      32.045  11.165  58.569  1.00 27.88           C
ATOM    788  OG1 THR A  60      33.429  11.429  58.559  1.00 24.38           O
ATOM    789  CG2 THR A  60      31.774   9.673  58.815  1.00 36.10           C
ATOM    790  H   THR A  60      32.693  10.536  56.090  1.00 37.99           H
ATOM    791  HA  THR A  60      30.296  11.630  57.454  1.00 40.45           H
ATOM    792  HB  THR A  60      31.624  11.705  59.416  1.00 33.38           H
ATOM    793  HG1 THR A  60      33.831  10.872  57.884  1.00 29.18           H
ATOM    794 HG21 THR A  60      32.304   9.344  59.705  1.00 43.25           H
ATOM    795 HG22 THR A  60      30.703   9.507  58.935  1.00 43.25           H
ATOM    796 HG23 THR A  60      32.139   9.071  57.986  1.00 43.25           H
ATOM    797  N   TYR A  61      32.545  13.565  56.172  1.00 30.04           N
ATOM    798  CA  TYR A  61      33.072  14.897  55.934  1.00 40.12           C
ATOM    799  C   TYR A  61      34.072  15.352  57.015  1.00 36.19           C
ATOM    800  O   TYR A  61      34.629  16.453  56.918  1.00 39.60           O
ATOM    801  CB  TYR A  61      32.007  15.996  55.694  1.00 35.98           C
ATOM    802  CG  TYR A  61      31.480  15.772  54.303  1.00 41.10           C
ATOM    803  CD1 TYR A  61      32.085  16.361  53.189  1.00 43.70           C
ATOM    804  CD2 TYR A  61      30.418  14.868  54.121  1.00 42.75           C
ATOM    805  CE1 TYR A  61      31.623  16.085  51.894  1.00 36.53           C
ATOM    806  CE2 TYR A  61      29.939  14.575  52.850  1.00 35.90           C
ATOM    807  CZ  TYR A  61      30.535  15.219  51.751  1.00 34.04           C
ATOM    808  OH  TYR A  61      30.109  14.995  50.462  1.00 45.60           O
ATOM    809  H   TYR A  61      32.789  12.852  55.522  1.00 35.97           H
ATOM    810  HA  TYR A  61      33.702  14.856  54.997  1.00 48.06           H
ATOM    811  HB2 TYR A  61      31.191  15.986  56.437  1.00 43.10           H
ATOM    812  HB3 TYR A  61      32.462  17.000  55.810  1.00 43.10           H
ATOM    813  HD1 TYR A  61      32.919  17.046  53.329  1.00 52.36           H
ATOM    814  HD2 TYR A  61      30.002  14.375  54.999  1.00 51.22           H
ATOM    815  HE1 TYR A  61      32.063  16.549  51.021  1.00 43.76           H
ATOM    816  HE2 TYR A  61      29.139  13.859  52.709  1.00 43.00           H
ATOM    817  HH  TYR A  61      29.214  14.569  50.443  1.00 54.65           H
ATOM    818  N   VAL A  62      34.373  14.483  58.035  1.00 37.39           N
ATOM    819  CA  VAL A  62      35.495  14.734  58.968  1.00 33.91           C
ATOM    820  C   VAL A  62      36.737  14.269  58.186  1.00 40.40           C
ATOM    821  O   VAL A  62      36.834  13.125  57.773  1.00 42.83           O
ATOM    822  CB  VAL A  62      35.309  13.874  60.244  1.00 35.56           C
ATOM    823  CG1 VAL A  62      36.504  14.054  61.167  1.00 32.40           C
ATOM    824  CG2 VAL A  62      34.011  14.262  60.944  1.00 35.26           C
ATOM    825  H   VAL A  62      34.031  13.517  58.030  1.00 44.79           H
ATOM    826  HA  VAL A  62      35.536  15.827  59.230  1.00 40.61           H
ATOM    827  HB  VAL A  62      35.263  12.796  59.943  1.00 42.59           H
ATOM    828 HG11 VAL A  62      36.374  13.448  62.072  1.00 38.80           H
ATOM    829 HG12 VAL A  62      37.439  13.717  60.700  1.00 38.80           H
ATOM    830 HG13 VAL A  62      36.636  15.091  61.496  1.00 38.80           H
ATOM    831 HG21 VAL A  62      33.930  13.779  61.920  1.00 42.24           H
ATOM    832 HG22 VAL A  62      33.968  15.340  61.141  1.00 42.24           H
ATOM    833 HG23 VAL A  62      33.128  13.987  60.361  1.00 42.24           H
ATOM    834  N   ARG A  63      37.677  15.245  57.915  1.00 37.04           N
ATOM    835  CA  ARG A  63      38.795  14.985  56.998  1.00 50.65           C
ATOM    836  C   ARG A  63      40.091  15.030  57.842  1.00 42.63           C
ATOM    837  O   ARG A  63      40.155  15.669  58.879  1.00 46.34           O
ATOM    838  CB  ARG A  63      38.905  16.077  55.909  1.00 46.97           C
ATOM    839  CG  ARG A  63      37.733  16.039  54.925  1.00 53.32           C
ATOM    840  CD  ARG A  63      37.687  17.368  54.159  1.00 55.68           C
ATOM    841  NE  ARG A  63      36.467  17.481  53.318  1.00 57.25           N
ATOM    842  CZ  ARG A  63      36.346  16.977  52.065  1.00 49.79           C
ATOM    843  NH1 ARG A  63      37.417  16.436  51.349  1.00 39.18           N
ATOM    844  NH2 ARG A  63      35.099  17.029  51.440  1.00 47.74           N1+
ATOM    845  H   ARG A  63      37.551  16.236  58.204  1.00 44.38           H
ATOM    846  HA  ARG A  63      38.662  13.974  56.531  1.00 60.71           H
ATOM    847  HB2 ARG A  63      38.951  17.074  56.409  1.00 56.29           H
ATOM    848  HB3 ARG A  63      39.867  15.980  55.373  1.00 56.29           H
ATOM    849  HG2 ARG A  63      37.818  15.172  54.246  1.00 63.91           H
ATOM    850  HG3 ARG A  63      36.779  15.898  55.490  1.00 63.91           H
ATOM    851  HD2 ARG A  63      37.630  18.223  54.891  1.00 66.74           H
ATOM    852  HD3 ARG A  63      38.607  17.540  53.562  1.00 66.74           H
ATOM    853  HE  ARG A  63      35.620  17.926  53.799  1.00 68.62           H
ATOM    854 HH11 ARG A  63      38.272  16.205  51.858  1.00 46.94           H
ATOM    855 HH12 ARG A  63      37.220  15.768  50.605  1.00 46.94           H
ATOM    856 HH21 ARG A  63      34.388  17.668  51.812  1.00 57.21           H
ATOM    857 HH22 ARG A  63      35.047  16.914  50.431  1.00 57.21           H
ATOM    858  N   SER A  64      41.151  14.364  57.266  1.00 47.32           N
ATOM    859  CA  SER A  64      42.518  14.245  57.823  1.00 54.16           C
ATOM    860  C   SER A  64      42.991  15.632  58.306  1.00 63.16           C
ATOM    861  O   SER A  64      43.141  16.566  57.532  1.00 62.23           O
ATOM    862  CB  SER A  64      43.521  13.772  56.746  1.00 55.74           C
ATOM    863  OG  SER A  64      44.383  12.830  57.376  1.00 64.22           O
ATOM    864  H   SER A  64      41.000  13.819  56.419  1.00 56.71           H
ATOM    865  HA  SER A  64      42.518  13.473  58.659  1.00 64.92           H
ATOM    866  HB2 SER A  64      43.023  13.225  55.928  1.00 66.81           H
ATOM    867  HB3 SER A  64      44.098  14.609  56.310  1.00 66.81           H
ATOM    868  HG  SER A  64      44.945  12.548  56.819  1.00 76.99           H
ATOM    869  N   THR A  65      43.218  15.626  59.664  1.00 79.75           N
ATOM    870  CA  THR A  65      43.625  16.758  60.527  1.00 84.49           C
ATOM    871  C   THR A  65      43.998  18.006  59.689  1.00 87.69           C
ATOM    872  O   THR A  65      45.144  18.340  59.431  1.00 83.42           O
ATOM    873  CB  THR A  65      44.669  16.208  61.438  1.00 78.47           C
ATOM    874  OG1 THR A  65      44.981  17.177  62.508  1.00 77.78           O
ATOM    875  CG2 THR A  65      45.953  15.648  60.860  1.00 81.05           C
ATOM    876  H   THR A  65      43.132  14.723  60.178  1.00 95.62           H
ATOM    877  HA  THR A  65      42.752  17.045  61.187  1.00101.31           H
ATOM    878  HB  THR A  65      44.198  15.389  62.047  1.00 94.09           H
ATOM    879  HG1 THR A  65      45.551  16.884  63.051  1.00 93.26           H
ATOM    880 HG21 THR A  65      46.697  15.346  61.612  1.00 97.19           H
ATOM    881 HG22 THR A  65      45.743  14.754  60.257  1.00 97.19           H
ATOM    882 HG23 THR A  65      46.418  16.396  60.199  1.00 97.19           H
ATOM    883  N   PRO A  66      42.921  18.856  59.366  1.00 90.04           N
ATOM    884  CA  PRO A  66      43.081  19.991  58.396  1.00 89.55           C
ATOM    885  C   PRO A  66      43.234  21.235  59.305  1.00 94.55           C
ATOM    886  O   PRO A  66      42.313  21.995  59.535  1.00 93.25           O
ATOM    887  CB  PRO A  66      41.789  20.014  57.559  1.00 88.37           C
ATOM    888  CG  PRO A  66      40.717  19.455  58.512  1.00 86.49           C
ATOM    889  CD  PRO A  66      41.471  18.473  59.433  1.00 82.70           C
ATOM    890  HA  PRO A  66      43.996  19.843  57.769  1.00107.38           H
ATOM    891  HB2 PRO A  66      41.543  21.039  57.228  1.00105.97           H
ATOM    892  HB3 PRO A  66      41.898  19.383  56.661  1.00105.97           H
ATOM    893  HG2 PRO A  66      40.281  20.287  59.106  1.00103.71           H
ATOM    894  HG3 PRO A  66      39.885  18.969  57.982  1.00103.71           H
ATOM    895  HD2 PRO A  66      41.129  18.558  60.486  1.00 99.16           H
ATOM    896  HD3 PRO A  66      41.316  17.424  59.091  1.00 99.16           H
ATOM    897  N   GLU A  67      44.469  21.316  59.838  1.00 93.29           N
ATOM    898  CA  GLU A  67      44.890  22.059  61.024  1.00 93.85           C
ATOM    899  C   GLU A  67      44.477  23.538  60.981  1.00 92.44           C
ATOM    900  O   GLU A  67      44.471  24.188  59.933  1.00 88.87           O
ATOM    901  CB  GLU A  67      46.415  21.863  61.230  1.00 91.37           C
ATOM    902  CG  GLU A  67      47.030  22.556  62.466  1.00 88.83           C
ATOM    903  CD  GLU A  67      46.573  21.897  63.775  1.00 91.94           C
ATOM    904  OE1 GLU A  67      45.485  22.277  64.265  1.00 88.60           O
ATOM    905  OE2 GLU A  67      47.313  21.016  64.264  1.00 90.10           O1-
ATOM    906  H   GLU A  67      45.136  20.623  59.527  1.00111.87           H
ATOM    907  HA  GLU A  67      44.398  21.593  61.879  1.00112.54           H
ATOM    908  HB2 GLU A  67      46.629  20.794  61.293  1.00109.57           H
ATOM    909  HB3 GLU A  67      46.934  22.245  60.348  1.00109.57           H
ATOM    910  HG2 GLU A  67      48.114  22.459  62.378  1.00106.52           H
ATOM    911  HG3 GLU A  67      46.745  23.608  62.456  1.00106.52           H
ATOM    912  N   GLY A  68      44.110  24.038  62.164  1.00 91.14           N
ATOM    913  CA  GLY A  68      43.417  25.292  62.345  1.00 86.25           C
ATOM    914  C   GLY A  68      42.182  25.041  63.196  1.00 86.68           C
ATOM    915  O   GLY A  68      41.089  24.863  62.656  1.00 80.97           O
ATOM    916  H   GLY A  68      44.209  23.447  62.981  1.00109.29           H
ATOM    917  HA2 GLY A  68      44.066  26.002  62.857  1.00103.42           H
ATOM    918  HA3 GLY A  68      43.123  25.708  61.382  1.00103.42           H
ATOM    919  N   SER A  69      42.380  25.043  64.521  1.00 79.24           N
ATOM    920  CA  SER A  69      41.314  24.921  65.507  1.00 76.44           C
ATOM    921  C   SER A  69      41.042  26.257  66.201  1.00 73.35           C
ATOM    922  O   SER A  69      41.959  26.948  66.644  1.00 70.18           O
ATOM    923  CB  SER A  69      41.697  23.838  66.514  1.00 77.88           C
ATOM    924  OG  SER A  69      40.658  23.672  67.454  1.00 75.85           O
ATOM    925  H   SER A  69      43.319  25.164  64.875  1.00 95.01           H
ATOM    926  HA  SER A  69      40.404  24.587  65.007  1.00 91.65           H
ATOM    927  HB2 SER A  69      41.838  22.900  65.974  1.00 93.37           H
ATOM    928  HB3 SER A  69      42.622  24.103  67.027  1.00 93.37           H
ATOM    929  HG  SER A  69      40.761  22.812  67.869  1.00 90.94           H
ATOM    930  N   GLU A  70      39.754  26.581  66.309  1.00 67.71           N
ATOM    931  CA  GLU A  70      39.223  27.701  67.061  1.00 70.59           C
ATOM    932  C   GLU A  70      38.987  27.225  68.506  1.00 72.95           C
ATOM    933  O   GLU A  70      38.206  26.304  68.745  1.00 70.80           O
ATOM    934  CB  GLU A  70      37.932  28.207  66.370  1.00 72.20           C
ATOM    935  CG  GLU A  70      37.888  29.743  66.269  1.00 82.99           C
ATOM    936  CD  GLU A  70      38.887  30.258  65.223  1.00 87.64           C
ATOM    937  OE1 GLU A  70      38.625  30.097  64.013  1.00 88.48           O
ATOM    938  OE2 GLU A  70      39.936  30.797  65.642  1.00 83.73           O1-
ATOM    939  H   GLU A  70      39.072  25.942  65.926  1.00 81.18           H
ATOM    940  HA  GLU A  70      39.964  28.502  67.065  1.00 84.63           H
ATOM    941  HB2 GLU A  70      37.846  27.788  65.365  1.00 86.57           H
ATOM    942  HB3 GLU A  70      37.057  27.879  66.933  1.00 86.57           H
ATOM    943  HG2 GLU A  70      36.877  30.000  65.945  1.00 99.51           H
ATOM    944  HG3 GLU A  70      38.106  30.172  67.249  1.00 99.51           H
ATOM    945  N   VAL A  71      39.667  27.849  69.478  1.00 70.45           N
ATOM    946  CA  VAL A  71      39.500  27.536  70.901  1.00 64.45           C
ATOM    947  C   VAL A  71      38.235  28.200  71.471  1.00 60.13           C
ATOM    948  O   VAL A  71      37.571  28.999  70.804  1.00 66.74           O
ATOM    949  CB  VAL A  71      40.774  27.865  71.716  1.00 55.89           C
ATOM    950  CG1 VAL A  71      41.997  27.099  71.183  1.00 57.98           C
ATOM    951  CG2 VAL A  71      41.093  29.364  71.752  1.00 58.81           C
ATOM    952  H   VAL A  71      40.304  28.592  69.230  1.00 84.46           H
ATOM    953  HA  VAL A  71      39.359  26.458  70.994  1.00 77.26           H
ATOM    954  HB  VAL A  71      40.618  27.546  72.746  1.00 67.00           H
ATOM    955 HG11 VAL A  71      42.857  27.279  71.827  1.00 69.50           H
ATOM    956 HG12 VAL A  71      41.787  26.029  71.168  1.00 69.50           H
ATOM    957 HG13 VAL A  71      42.247  27.421  70.171  1.00 69.50           H
ATOM    958 HG21 VAL A  71      41.948  29.541  72.405  1.00 70.50           H
ATOM    959 HG22 VAL A  71      41.336  29.724  70.752  1.00 70.50           H
ATOM    960 HG23 VAL A  71      40.237  29.921  72.133  1.00 70.50           H
ATOM    961  N   GLY A  72      37.880  27.828  72.705  1.00 53.76           N
ATOM    962  CA  GLY A  72      36.702  28.327  73.403  1.00 56.80           C
ATOM    963  C   GLY A  72      35.790  27.218  73.920  1.00 58.94           C
ATOM    964  O   GLY A  72      36.170  26.051  73.972  1.00 59.27           O
ATOM    965  H   GLY A  72      38.441  27.133  73.179  1.00 64.44           H
ATOM    966  HA2 GLY A  72      37.043  28.908  74.259  1.00 68.08           H
ATOM    967  HA3 GLY A  72      36.122  28.970  72.741  1.00 68.08           H
ATOM    968  N   ASP A  73      34.572  27.604  74.313  1.00 50.67           N
ATOM    969  CA  ASP A  73      33.568  26.700  74.848  1.00 51.20           C
ATOM    970  C   ASP A  73      32.528  26.357  73.791  1.00 55.36           C
ATOM    971  O   ASP A  73      32.026  27.229  73.082  1.00 59.93           O
ATOM    972  CB  ASP A  73      32.876  27.272  76.098  1.00 62.36           C
ATOM    973  CG  ASP A  73      33.773  27.561  77.300  1.00 64.86           C
ATOM    974  OD1 ASP A  73      35.014  27.609  77.146  1.00 64.65           O
ATOM    975  OD2 ASP A  73      33.192  27.719  78.396  1.00 66.89           O1-
ATOM    976  H   ASP A  73      34.314  28.573  74.218  1.00 60.72           H
ATOM    977  HA  ASP A  73      34.054  25.776  75.162  1.00 61.37           H
ATOM    978  HB2 ASP A  73      32.391  28.209  75.828  1.00 74.76           H
ATOM    979  HB3 ASP A  73      32.065  26.619  76.417  1.00 74.76           H
ATOM    980  N   PHE A  74      32.192  25.067  73.728  1.00 55.08           N
ATOM    981  CA  PHE A  74      31.270  24.468  72.777  1.00 47.57           C
ATOM    982  C   PHE A  74      30.211  23.727  73.567  1.00 41.61           C
ATOM    983  O   PHE A  74      30.512  23.087  74.569  1.00 52.35           O
ATOM    984  CB  PHE A  74      32.026  23.486  71.872  1.00 47.02           C
ATOM    985  CG  PHE A  74      33.080  24.123  70.990  1.00 49.18           C
ATOM    986  CD1 PHE A  74      34.308  24.552  71.533  1.00 56.43           C
ATOM    987  CD2 PHE A  74      32.835  24.277  69.617  1.00 46.77           C
ATOM    988  CE1 PHE A  74      35.248  25.210  70.720  1.00 58.38           C
ATOM    989  CE2 PHE A  74      33.772  24.937  68.805  1.00 54.94           C
ATOM    990  CZ  PHE A  74      34.965  25.427  69.363  1.00 54.30           C
ATOM    991  H   PHE A  74      32.646  24.428  74.364  1.00 66.02           H
ATOM    992  HA  PHE A  74      30.795  25.228  72.156  1.00 57.01           H
ATOM    993  HB2 PHE A  74      32.511  22.735  72.496  1.00 56.35           H
ATOM    994  HB3 PHE A  74      31.299  22.977  71.239  1.00 56.35           H
ATOM    995  HD1 PHE A  74      34.527  24.397  72.578  1.00 67.64           H
ATOM    996  HD2 PHE A  74      31.930  23.881  69.183  1.00 56.05           H
ATOM    997  HE1 PHE A  74      36.178  25.565  71.139  1.00 69.98           H
ATOM    998  HE2 PHE A  74      33.574  25.076  67.752  1.00 65.85           H
ATOM    999  HZ  PHE A  74      35.672  25.962  68.746  1.00 65.09           H
ATOM   1000  N   LEU A  75      28.973  23.794  73.096  1.00 45.37           N
ATOM   1001  CA  LEU A  75      27.930  22.897  73.538  1.00 44.36           C
ATOM   1002  C   LEU A  75      28.058  21.612  72.706  1.00 55.10           C
ATOM   1003  O   LEU A  75      28.389  21.669  71.517  1.00 50.74           O
ATOM   1004  CB  LEU A  75      26.577  23.601  73.358  1.00 41.50           C
ATOM   1005  CG  LEU A  75      25.395  22.935  74.099  1.00 50.76           C
ATOM   1006  CD1 LEU A  75      25.418  23.239  75.611  1.00 41.43           C
ATOM   1007  CD2 LEU A  75      24.019  23.382  73.568  1.00 51.41           C
ATOM   1008  H   LEU A  75      28.800  24.340  72.264  1.00 54.37           H
ATOM   1009  HA  LEU A  75      28.064  22.664  74.593  1.00 53.15           H
ATOM   1010  HB2 LEU A  75      26.663  24.637  73.688  1.00 49.72           H
ATOM   1011  HB3 LEU A  75      26.363  23.608  72.288  1.00 49.72           H
ATOM   1012  HG  LEU A  75      25.452  21.853  73.978  1.00 60.84           H
ATOM   1013 HD11 LEU A  75      24.633  22.674  76.112  1.00 49.64           H
ATOM   1014 HD12 LEU A  75      26.377  22.970  76.048  1.00 49.64           H
ATOM   1015 HD13 LEU A  75      25.247  24.302  75.782  1.00 49.64           H
ATOM   1016 HD21 LEU A  75      23.245  22.747  74.001  1.00 61.61           H
ATOM   1017 HD22 LEU A  75      23.825  24.422  73.842  1.00 61.61           H
ATOM   1018 HD23 LEU A  75      23.980  23.286  72.483  1.00 61.61           H
ATOM   1019  N   SER A  76      27.781  20.468  73.349  1.00 53.65           N
ATOM   1020  CA  SER A  76      27.654  19.157  72.722  1.00 48.97           C
ATOM   1021  C   SER A  76      26.312  18.529  73.083  1.00 40.55           C
ATOM   1022  O   SER A  76      26.011  18.349  74.263  1.00 46.49           O
ATOM   1023  CB  SER A  76      28.813  18.242  73.114  1.00 46.06           C
ATOM   1024  OG  SER A  76      30.011  18.719  72.545  1.00 47.51           O
ATOM   1025  H   SER A  76      27.566  20.515  74.334  1.00 64.30           H
ATOM   1026  HA  SER A  76      27.693  19.281  71.651  1.00 58.69           H
ATOM   1027  HB2 SER A  76      28.913  18.211  74.198  1.00 55.20           H
ATOM   1028  HB3 SER A  76      28.614  17.237  72.737  1.00 55.20           H
ATOM   1029  HG  SER A  76      30.708  18.068  72.672  1.00 56.93           H
ATOM   1030  N   LEU A  77      25.516  18.180  72.066  1.00 39.09           N
ATOM   1031  CA  LEU A  77      24.354  17.307  72.231  1.00 47.01           C
ATOM   1032  C   LEU A  77      24.755  15.857  71.940  1.00 49.46           C
ATOM   1033  O   LEU A  77      25.668  15.606  71.156  1.00 45.87           O
ATOM   1034  CB  LEU A  77      23.199  17.714  71.297  1.00 48.25           C
ATOM   1035  CG  LEU A  77      22.675  19.154  71.422  1.00 52.19           C
ATOM   1036  CD1 LEU A  77      21.456  19.353  70.502  1.00 56.40           C
ATOM   1037  CD2 LEU A  77      22.344  19.588  72.849  1.00 61.09           C
ATOM   1038  H   LEU A  77      25.838  18.347  71.122  1.00 46.83           H
ATOM   1039  HA  LEU A  77      23.986  17.364  73.255  1.00 56.33           H
ATOM   1040  HB2 LEU A  77      23.534  17.586  70.271  1.00 57.83           H
ATOM   1041  HB3 LEU A  77      22.366  17.030  71.472  1.00 57.83           H
ATOM   1042  HG  LEU A  77      23.438  19.832  71.076  1.00 62.56           H
ATOM   1043 HD11 LEU A  77      21.195  20.410  70.464  1.00 67.60           H
ATOM   1044 HD12 LEU A  77      21.697  19.025  69.490  1.00 67.60           H
ATOM   1045 HD13 LEU A  77      20.601  18.784  70.868  1.00 67.60           H
ATOM   1046 HD21 LEU A  77      22.114  20.652  72.858  1.00 73.23           H
ATOM   1047 HD22 LEU A  77      21.493  19.030  73.223  1.00 73.23           H
ATOM   1048 HD23 LEU A  77      23.202  19.427  73.500  1.00 73.23           H
ATOM   1049  N   ASP A  78      24.038  14.913  72.552  1.00 48.82           N
ATOM   1050  CA  ASP A  78      24.182  13.492  72.299  1.00 47.83           C
ATOM   1051  C   ASP A  78      22.795  12.844  72.350  1.00 44.05           C
ATOM   1052  O   ASP A  78      22.195  12.723  73.419  1.00 52.33           O
ATOM   1053  CB  ASP A  78      25.126  12.875  73.331  1.00 51.96           C
ATOM   1054  CG  ASP A  78      25.425  11.434  72.922  1.00 51.95           C
ATOM   1055  OD1 ASP A  78      24.501  10.594  72.970  1.00 50.71           O
ATOM   1056  OD2 ASP A  78      26.597  11.192  72.579  1.00 53.07           O1-
ATOM   1057  H   ASP A  78      23.333  15.193  73.218  1.00 58.51           H
ATOM   1058  HA  ASP A  78      24.613  13.343  71.313  1.00 57.32           H
ATOM   1059  HB2 ASP A  78      26.048  13.460  73.386  1.00 62.28           H
ATOM   1060  HB3 ASP A  78      24.609  12.870  74.288  1.00 62.28           H
ATOM   1061  N   LEU A  79      22.318  12.381  71.196  1.00 42.00           N
ATOM   1062  CA  LEU A  79      21.122  11.556  71.064  1.00 46.17           C
ATOM   1063  C   LEU A  79      21.522  10.226  70.431  1.00 48.44           C
ATOM   1064  O   LEU A  79      22.283  10.218  69.462  1.00 40.82           O
ATOM   1065  CB  LEU A  79      20.097  12.268  70.162  1.00 44.60           C
ATOM   1066  CG  LEU A  79      18.768  11.491  70.040  1.00 47.22           C
ATOM   1067  CD1 LEU A  79      17.968  11.548  71.351  1.00 54.19           C
ATOM   1068  CD2 LEU A  79      17.942  12.051  68.886  1.00 39.92           C
ATOM   1069  H   LEU A  79      22.887  12.492  70.367  1.00 50.33           H
ATOM   1070  HA  LEU A  79      20.685  11.371  72.045  1.00 55.33           H
ATOM   1071  HB2 LEU A  79      19.904  13.275  70.532  1.00 53.44           H
ATOM   1072  HB3 LEU A  79      20.535  12.363  69.167  1.00 53.44           H
ATOM   1073  HG  LEU A  79      18.962  10.444  69.815  1.00 56.58           H
ATOM   1074 HD11 LEU A  79      17.019  11.030  71.225  1.00 64.95           H
ATOM   1075 HD12 LEU A  79      18.515  11.057  72.156  1.00 64.95           H
ATOM   1076 HD13 LEU A  79      17.767  12.584  71.625  1.00 64.95           H
ATOM   1077 HD21 LEU A  79      17.028  11.467  68.769  1.00 47.82           H
ATOM   1078 HD22 LEU A  79      17.689  13.094  69.073  1.00 47.82           H
ATOM   1079 HD23 LEU A  79      18.522  11.983  67.967  1.00 47.82           H
ATOM   1080  N   GLY A  80      20.967   9.112  70.930  1.00 50.80           N
ATOM   1081  CA  GLY A  80      21.278   7.805  70.376  1.00 52.62           C
ATOM   1082  C   GLY A  80      21.201   6.696  71.397  1.00 52.48           C
ATOM   1083  O   GLY A  80      20.714   5.610  71.084  1.00 60.55           O
ATOM   1084  H   GLY A  80      20.326   9.163  71.709  1.00 60.88           H
ATOM   1085  HA2 GLY A  80      20.591   7.592  69.566  1.00 63.06           H
ATOM   1086  HA3 GLY A  80      22.290   7.822  69.985  1.00 63.06           H
ATOM   1087  N   GLY A  81      21.697   6.966  72.606  1.00 58.97           N
ATOM   1088  CA  GLY A  81      21.284   6.212  73.776  1.00 69.77           C
ATOM   1089  C   GLY A  81      19.831   6.563  74.116  1.00 77.35           C
ATOM   1090  O   GLY A  81      19.289   7.561  73.631  1.00 81.61           O
ATOM   1091  H   GLY A  81      22.142   7.861  72.759  1.00 70.69           H
ATOM   1092  HA2 GLY A  81      21.354   5.144  73.566  1.00 83.65           H
ATOM   1093  HA3 GLY A  81      21.933   6.473  74.609  1.00 83.65           H
ATOM   1094  N   THR A  82      19.214   5.756  74.990  1.00 79.85           N
ATOM   1095  CA  THR A  82      17.869   5.995  75.545  1.00 76.66           C
ATOM   1096  C   THR A  82      17.898   7.060  76.665  1.00 74.73           C
ATOM   1097  O   THR A  82      16.963   7.162  77.461  1.00 78.17           O
ATOM   1098  CB  THR A  82      17.255   4.665  76.027  1.00 80.42           C
ATOM   1099  OG1 THR A  82      18.129   4.024  76.943  1.00 74.03           O
ATOM   1100  CG2 THR A  82      16.939   3.720  74.855  1.00 78.35           C
ATOM   1101  H   THR A  82      19.727   4.974  75.372  1.00 95.74           H
ATOM   1102  HA  THR A  82      17.230   6.367  74.745  1.00 91.91           H
ATOM   1103  HB  THR A  82      16.314   4.879  76.539  1.00 96.43           H
ATOM   1104  HG1 THR A  82      17.626   3.786  77.727  1.00 88.76           H
ATOM   1105 HG21 THR A  82      16.490   2.803  75.241  1.00 93.94           H
ATOM   1106 HG22 THR A  82      16.239   4.199  74.168  1.00 93.94           H
ATOM   1107 HG23 THR A  82      17.853   3.452  74.324  1.00 93.94           H
ATOM   1108  N   ASN A  83      18.956   7.878  76.696  1.00 71.89           N
ATOM   1109  CA  ASN A  83      19.126   9.003  77.585  1.00 73.33           C
ATOM   1110  C   ASN A  83      19.794  10.120  76.770  1.00 69.85           C
ATOM   1111  O   ASN A  83      20.969  10.015  76.418  1.00 69.30           O
ATOM   1112  CB  ASN A  83      19.961   8.518  78.784  1.00 70.95           C
ATOM   1113  CG  ASN A  83      19.789   9.376  80.029  1.00 72.22           C
ATOM   1114  OD1 ASN A  83      19.033  10.340  80.045  1.00 80.80           O
ATOM   1115  ND2 ASN A  83      20.481   9.018  81.106  1.00 69.23           N
ATOM   1116  H   ASN A  83      19.667   7.762  75.988  1.00 86.20           H
ATOM   1117  HA  ASN A  83      18.145   9.345  77.922  1.00 87.92           H
ATOM   1118  HB2 ASN A  83      19.655   7.504  79.046  1.00 85.06           H
ATOM   1119  HB3 ASN A  83      21.017   8.482  78.516  1.00 85.06           H
ATOM   1120 HD21 ASN A  83      20.385   9.558  81.953  1.00 83.00           H
ATOM   1121 HD22 ASN A  83      21.090   8.216  81.073  1.00 83.00           H
ATOM   1122  N   PHE A  84      19.027  11.167  76.444  1.00 67.30           N
ATOM   1123  CA  PHE A  84      19.517  12.361  75.760  1.00 57.55           C
ATOM   1124  C   PHE A  84      20.391  13.187  76.701  1.00 56.18           C
ATOM   1125  O   PHE A  84      20.038  13.358  77.865  1.00 63.34           O
ATOM   1126  CB  PHE A  84      18.325  13.191  75.273  1.00 58.82           C
ATOM   1127  CG  PHE A  84      18.752  14.461  74.574  1.00 62.84           C
ATOM   1128  CD1 PHE A  84      18.486  15.720  75.139  1.00 60.71           C
ATOM   1129  CD2 PHE A  84      19.457  14.373  73.359  1.00 66.80           C
ATOM   1130  CE1 PHE A  84      18.914  16.882  74.477  1.00 65.75           C
ATOM   1131  CE2 PHE A  84      19.892  15.534  72.701  1.00 64.94           C
ATOM   1132  CZ  PHE A  84      19.614  16.788  73.262  1.00 67.13           C
ATOM   1133  H   PHE A  84      18.073  11.191  76.777  1.00 80.68           H
ATOM   1134  HA  PHE A  84      20.105  12.062  74.892  1.00 68.99           H
ATOM   1135  HB2 PHE A  84      17.746  12.591  74.571  1.00 70.51           H
ATOM   1136  HB3 PHE A  84      17.680  13.442  76.115  1.00 70.51           H
ATOM   1137  HD1 PHE A  84      17.951  15.800  76.073  1.00 72.77           H
ATOM   1138  HD2 PHE A  84      19.674  13.407  72.932  1.00 80.09           H
ATOM   1139  HE1 PHE A  84      18.705  17.852  74.898  1.00 78.83           H
ATOM   1140  HE2 PHE A  84      20.433  15.461  71.767  1.00 77.85           H
ATOM   1141  HZ  PHE A  84      19.927  17.682  72.751  1.00 80.48           H
ATOM   1142  N   ARG A  85      21.532  13.692  76.217  1.00 54.38           N
ATOM   1143  CA  ARG A  85      22.534  14.365  77.058  1.00 56.60           C
ATOM   1144  C   ARG A  85      22.957  15.679  76.420  1.00 55.42           C
ATOM   1145  O   ARG A  85      23.118  15.763  75.206  1.00 52.13           O
ATOM   1146  CB  ARG A  85      23.780  13.492  77.270  1.00 59.54           C
ATOM   1147  CG  ARG A  85      23.479  12.016  77.583  1.00 63.69           C
ATOM   1148  CD  ARG A  85      24.714  11.297  78.127  1.00 62.51           C
ATOM   1149  NE  ARG A  85      25.831  11.294  77.167  1.00 60.02           N
ATOM   1150  CZ  ARG A  85      27.004  11.914  77.340  1.00 60.20           C
ATOM   1151  NH1 ARG A  85      27.231  12.738  78.358  1.00 53.91           N
ATOM   1152  NH2 ARG A  85      27.988  11.706  76.477  1.00 63.61           N1+
ATOM   1153  H   ARG A  85      21.757  13.545  75.241  1.00 65.18           H
ATOM   1154  HA  ARG A  85      22.105  14.572  78.038  1.00 67.84           H
ATOM   1155  HB2 ARG A  85      24.368  13.517  76.355  1.00 71.37           H
ATOM   1156  HB3 ARG A  85      24.393  13.927  78.061  1.00 71.37           H
ATOM   1157  HG2 ARG A  85      22.698  11.961  78.343  1.00 76.35           H
ATOM   1158  HG3 ARG A  85      23.133  11.510  76.681  1.00 76.35           H
ATOM   1159  HD2 ARG A  85      25.012  11.731  79.080  1.00 74.94           H
ATOM   1160  HD3 ARG A  85      24.431  10.259  78.298  1.00 74.94           H
ATOM   1161  HE  ARG A  85      25.732  10.699  76.355  1.00 71.95           H
ATOM   1162 HH11 ARG A  85      26.517  12.924  79.044  1.00 64.62           H
ATOM   1163 HH12 ARG A  85      28.148  13.158  78.443  1.00 64.62           H
ATOM   1164 HH21 ARG A  85      27.859  11.086  75.691  1.00 76.25           H
ATOM   1165 HH22 ARG A  85      28.883  12.165  76.602  1.00 76.25           H
ATOM   1166  N   VAL A  86      23.141  16.686  77.278  1.00 52.98           N
ATOM   1167  CA  VAL A  86      23.513  18.051  76.932  1.00 51.38           C
ATOM   1168  C   VAL A  86      24.660  18.420  77.862  1.00 42.96           C
ATOM   1169  O   VAL A  86      24.529  18.294  79.078  1.00 46.57           O
ATOM   1170  CB  VAL A  86      22.314  19.023  77.108  1.00 58.53           C
ATOM   1171  CG1 VAL A  86      22.676  20.429  76.606  1.00 55.53           C
ATOM   1172  CG2 VAL A  86      21.043  18.556  76.380  1.00 59.82           C
ATOM   1173  H   VAL A  86      22.999  16.499  78.260  1.00 63.50           H
ATOM   1174  HA  VAL A  86      23.861  18.096  75.898  1.00 61.58           H
ATOM   1175  HB  VAL A  86      22.081  19.092  78.172  1.00 70.16           H
ATOM   1176 HG11 VAL A  86      21.822  21.095  76.724  1.00 66.56           H
ATOM   1177 HG12 VAL A  86      23.507  20.829  77.187  1.00 66.56           H
ATOM   1178 HG13 VAL A  86      22.959  20.397  75.556  1.00 66.56           H
ATOM   1179 HG21 VAL A  86      20.255  19.304  76.481  1.00 71.71           H
ATOM   1180 HG22 VAL A  86      21.258  18.395  75.326  1.00 71.71           H
ATOM   1181 HG23 VAL A  86      20.676  17.623  76.810  1.00 71.71           H
ATOM   1182  N   MET A  87      25.783  18.866  77.299  1.00 45.66           N
ATOM   1183  CA  MET A  87      26.965  19.224  78.066  1.00 52.30           C
ATOM   1184  C   MET A  87      27.711  20.363  77.401  1.00 48.54           C
ATOM   1185  O   MET A  87      27.556  20.608  76.213  1.00 48.88           O
ATOM   1186  CB  MET A  87      27.860  17.986  78.269  1.00 60.02           C
ATOM   1187  CG  MET A  87      28.512  17.420  77.010  1.00 62.01           C
ATOM   1188  SD  MET A  87      28.843  15.627  77.118  1.00 59.13           S
ATOM   1189  CE  MET A  87      27.826  15.108  75.689  1.00 44.82           C
ATOM   1190  H   MET A  87      25.837  18.949  76.292  1.00 54.72           H
ATOM   1191  HA  MET A  87      26.654  19.586  79.045  1.00 62.69           H
ATOM   1192  HB2 MET A  87      28.658  18.214  78.972  1.00 71.95           H
ATOM   1193  HB3 MET A  87      27.245  17.204  78.717  1.00 71.95           H
ATOM   1194  HG2 MET A  87      27.847  17.599  76.165  1.00 74.34           H
ATOM   1195  HG3 MET A  87      29.445  17.953  76.820  1.00 74.34           H
ATOM   1196  HE1 MET A  87      28.060  14.082  75.409  1.00 53.71           H
ATOM   1197  HE2 MET A  87      26.767  15.185  75.943  1.00 53.71           H
ATOM   1198  HE3 MET A  87      28.036  15.752  74.835  1.00 53.71           H
ATOM   1199  N   LEU A  88      28.516  21.057  78.200  1.00 47.78           N
ATOM   1200  CA  LEU A  88      29.417  22.109  77.774  1.00 52.34           C
ATOM   1201  C   LEU A  88      30.840  21.580  77.906  1.00 49.58           C
ATOM   1202  O   LEU A  88      31.184  20.939  78.899  1.00 53.57           O
ATOM   1203  CB  LEU A  88      29.178  23.341  78.667  1.00 54.79           C
ATOM   1204  CG  LEU A  88      29.980  24.598  78.265  1.00 58.42           C
ATOM   1205  CD1 LEU A  88      29.349  25.247  77.026  1.00 57.78           C
ATOM   1206  CD2 LEU A  88      29.999  25.622  79.414  1.00 58.52           C
ATOM   1207  H   LEU A  88      28.584  20.769  79.165  1.00 57.26           H
ATOM   1208  HA  LEU A  88      29.221  22.374  76.736  1.00 62.74           H
ATOM   1209  HB2 LEU A  88      28.113  23.580  78.678  1.00 65.67           H
ATOM   1210  HB3 LEU A  88      29.473  23.063  79.677  1.00 65.67           H
ATOM   1211  HG  LEU A  88      31.009  24.325  78.031  1.00 70.03           H
ATOM   1212 HD11 LEU A  88      29.888  26.160  76.778  1.00 69.26           H
ATOM   1213 HD12 LEU A  88      29.390  24.574  76.178  1.00 69.26           H
ATOM   1214 HD13 LEU A  88      28.304  25.493  77.219  1.00 69.26           H
ATOM   1215 HD21 LEU A  88      30.559  26.509  79.111  1.00 70.14           H
ATOM   1216 HD22 LEU A  88      28.979  25.907  79.671  1.00 70.14           H
ATOM   1217 HD23 LEU A  88      30.474  25.194  80.296  1.00 70.14           H
ATOM   1218  N   VAL A  89      31.664  21.855  76.897  1.00 49.78           N
ATOM   1219  CA  VAL A  89      33.021  21.345  76.793  1.00 54.81           C
ATOM   1220  C   VAL A  89      33.926  22.458  76.294  1.00 49.73           C
ATOM   1221  O   VAL A  89      33.616  23.140  75.324  1.00 56.71           O
ATOM   1222  CB  VAL A  89      33.102  20.013  75.983  1.00 47.19           C
ATOM   1223  CG1 VAL A  89      31.956  19.817  74.980  1.00 54.19           C
ATOM   1224  CG2 VAL A  89      34.455  19.832  75.276  1.00 37.62           C
ATOM   1225  H   VAL A  89      31.319  22.396  76.116  1.00 59.66           H
ATOM   1226  HA  VAL A  89      33.353  21.105  77.801  1.00 65.70           H
ATOM   1227  HB  VAL A  89      33.014  19.199  76.703  1.00 56.55           H
ATOM   1228 HG11 VAL A  89      32.092  18.878  74.448  1.00 64.96           H
ATOM   1229 HG12 VAL A  89      30.995  19.768  75.494  1.00 64.96           H
ATOM   1230 HG13 VAL A  89      31.938  20.642  74.267  1.00 64.96           H
ATOM   1231 HG21 VAL A  89      34.508  18.842  74.834  1.00 45.06           H
ATOM   1232 HG22 VAL A  89      34.584  20.573  74.487  1.00 45.06           H
ATOM   1233 HG23 VAL A  89      35.271  19.924  75.993  1.00 45.06           H
ATOM   1234  N   LYS A  90      35.046  22.627  76.994  1.00 51.23           N
ATOM   1235  CA  LYS A  90      36.050  23.642  76.751  1.00 57.53           C
ATOM   1236  C   LYS A  90      37.187  23.015  75.962  1.00 53.02           C
ATOM   1237  O   LYS A  90      37.801  22.055  76.416  1.00 53.39           O
ATOM   1238  CB  LYS A  90      36.495  24.214  78.107  1.00 58.85           C
ATOM   1239  CG  LYS A  90      37.554  25.321  77.968  1.00 61.62           C
ATOM   1240  CD  LYS A  90      38.068  25.851  79.324  1.00 61.83           C
ATOM   1241  CE  LYS A  90      36.962  26.305  80.284  1.00 62.17           C
ATOM   1242  NZ  LYS A  90      36.147  27.389  79.710  1.00 65.39           N1+
ATOM   1243  H   LYS A  90      35.221  21.988  77.758  1.00 61.40           H
ATOM   1244  HA  LYS A  90      35.618  24.452  76.162  1.00 68.96           H
ATOM   1245  HB2 LYS A  90      35.614  24.619  78.606  1.00 70.54           H
ATOM   1246  HB3 LYS A  90      36.902  23.411  78.724  1.00 70.54           H
ATOM   1247  HG2 LYS A  90      38.408  24.930  77.418  1.00 73.86           H
ATOM   1248  HG3 LYS A  90      37.147  26.145  77.383  1.00 73.86           H
ATOM   1249  HD2 LYS A  90      38.654  25.070  79.812  1.00 74.12           H
ATOM   1250  HD3 LYS A  90      38.732  26.696  79.139  1.00 74.12           H
ATOM   1251  HE2 LYS A  90      36.326  25.461  80.555  1.00 74.53           H
ATOM   1252  HE3 LYS A  90      37.448  26.676  81.188  1.00 74.53           H
ATOM   1253  HZ1 LYS A  90      35.311  27.542  80.255  1.00 78.39           H
ATOM   1254  HZ2 LYS A  90      36.685  28.240  79.653  1.00 78.39           H
ATOM   1255  HZ3 LYS A  90      35.857  27.146  78.767  1.00 78.39           H
ATOM   1256  N   VAL A  91      37.455  23.587  74.794  1.00 60.15           N
ATOM   1257  CA  VAL A  91      38.540  23.233  73.893  1.00 56.44           C
ATOM   1258  C   VAL A  91      39.606  24.320  74.005  1.00 50.75           C
ATOM   1259  O   VAL A  91      39.295  25.507  74.100  1.00 64.08           O
ATOM   1260  CB  VAL A  91      38.007  23.092  72.442  1.00 53.57           C
ATOM   1261  CG1 VAL A  91      39.117  22.622  71.493  1.00 49.62           C
ATOM   1262  CG2 VAL A  91      36.845  22.089  72.352  1.00 53.42           C
ATOM   1263  H   VAL A  91      36.881  24.368  74.509  1.00 72.11           H
ATOM   1264  HA  VAL A  91      38.975  22.280  74.193  1.00 67.65           H
ATOM   1265  HB  VAL A  91      37.653  24.063  72.100  1.00 64.21           H
ATOM   1266 HG11 VAL A  91      38.722  22.519  70.484  1.00 59.47           H
ATOM   1267 HG12 VAL A  91      39.929  23.349  71.464  1.00 59.47           H
ATOM   1268 HG13 VAL A  91      39.508  21.659  71.821  1.00 59.47           H
ATOM   1269 HG21 VAL A  91      36.508  22.014  71.317  1.00 64.02           H
ATOM   1270 HG22 VAL A  91      37.168  21.105  72.692  1.00 64.02           H
ATOM   1271 HG23 VAL A  91      36.002  22.421  72.958  1.00 64.02           H
ATOM   1272  N   GLY A  92      40.865  23.909  73.993  1.00 48.98           N
ATOM   1273  CA  GLY A  92      42.010  24.792  74.006  1.00 51.82           C
ATOM   1274  C   GLY A  92      43.159  24.137  73.281  1.00 53.17           C
ATOM   1275  O   GLY A  92      42.960  23.183  72.541  1.00 56.39           O
ATOM   1276  H   GLY A  92      41.050  22.921  73.889  1.00 58.70           H
ATOM   1277  HA2 GLY A  92      41.766  25.733  73.520  1.00 62.11           H
ATOM   1278  HA3 GLY A  92      42.297  24.993  75.031  1.00 62.11           H
ATOM   1279  N   GLU A  93      44.355  24.682  73.477  1.00 59.50           N
ATOM   1280  CA  GLU A  93      45.516  24.386  72.658  1.00 62.13           C
ATOM   1281  C   GLU A  93      46.624  23.789  73.527  1.00 73.76           C
ATOM   1282  O   GLU A  93      47.166  24.458  74.412  1.00 70.82           O
ATOM   1283  CB  GLU A  93      45.920  25.688  71.965  1.00 73.05           C
ATOM   1284  CG  GLU A  93      47.095  25.524  70.995  1.00 75.98           C
ATOM   1285  CD  GLU A  93      47.446  26.860  70.330  1.00 86.27           C
ATOM   1286  OE1 GLU A  93      46.507  27.521  69.823  1.00 84.93           O
ATOM   1287  OE2 GLU A  93      48.650  27.204  70.344  1.00 86.73           O1-
ATOM   1288  H   GLU A  93      44.443  25.460  74.111  1.00 71.33           H
ATOM   1289  HA  GLU A  93      45.251  23.664  71.885  1.00 74.48           H
ATOM   1290  HB2 GLU A  93      45.055  26.051  71.407  1.00 87.58           H
ATOM   1291  HB3 GLU A  93      46.178  26.434  72.719  1.00 87.58           H
ATOM   1292  HG2 GLU A  93      47.966  25.100  71.497  1.00 91.10           H
ATOM   1293  HG3 GLU A  93      46.756  24.838  70.217  1.00 91.10           H
ATOM   1294  N   GLY A  94      46.910  22.505  73.273  1.00 77.44           N
ATOM   1295  CA  GLY A  94      47.927  21.700  73.938  1.00 74.07           C
ATOM   1296  C   GLY A  94      49.240  21.719  73.161  1.00 75.84           C
ATOM   1297  O   GLY A  94      49.603  22.725  72.548  1.00 79.86           O
ATOM   1298  H   GLY A  94      46.408  22.046  72.525  1.00 92.85           H
ATOM   1299  HA2 GLY A  94      48.108  22.073  74.947  1.00 88.81           H
ATOM   1300  HA3 GLY A  94      47.565  20.671  73.985  1.00 88.81           H
ATOM   1301  N   GLU A  95      49.946  20.588  73.210  1.00 71.79           N
ATOM   1302  CA  GLU A  95      51.185  20.365  72.468  1.00 78.40           C
ATOM   1303  C   GLU A  95      50.949  19.369  71.333  1.00 79.87           C
ATOM   1304  O   GLU A  95      51.334  19.615  70.191  1.00 85.65           O
ATOM   1305  CB  GLU A  95      52.269  19.830  73.404  1.00 78.72           C
ATOM   1306  CG  GLU A  95      52.666  20.845  74.480  1.00 80.07           C
ATOM   1307  CD  GLU A  95      53.829  20.276  75.282  1.00 76.77           C
ATOM   1308  OE1 GLU A  95      54.945  20.190  74.717  1.00 73.73           O
ATOM   1309  OE2 GLU A  95      53.576  19.928  76.455  1.00 83.94           O1-
ATOM   1310  H   GLU A  95      49.603  19.822  73.770  1.00 86.08           H
ATOM   1311  HA  GLU A  95      51.534  21.304  72.037  1.00 94.00           H
ATOM   1312  HB2 GLU A  95      51.914  18.920  73.892  1.00 94.38           H
ATOM   1313  HB3 GLU A  95      53.147  19.582  72.805  1.00 94.38           H
ATOM   1314  HG2 GLU A  95      52.996  21.747  73.961  1.00 96.01           H
ATOM   1315  HG3 GLU A  95      51.813  21.050  75.131  1.00 96.01           H
ATOM   1316  N   GLU A  96      50.306  18.244  71.669  1.00 80.12           N
ATOM   1317  CA  GLU A  96      49.817  17.216  70.748  1.00 90.27           C
ATOM   1318  C   GLU A  96      48.960  17.789  69.587  1.00 84.62           C
ATOM   1319  O   GLU A  96      48.912  17.227  68.492  1.00 70.00           O
ATOM   1320  CB  GLU A  96      49.018  16.196  71.601  1.00 83.80           C
ATOM   1321  CG  GLU A  96      47.785  16.786  72.347  1.00 78.90           C
ATOM   1322  CD  GLU A  96      47.484  16.219  73.745  1.00 84.46           C
ATOM   1323  OE1 GLU A  96      48.392  15.600  74.345  1.00 84.64           O
ATOM   1324  OE2 GLU A  96      46.350  16.472  74.215  1.00 79.06           O1-
ATOM   1325  H   GLU A  96      50.090  18.093  72.644  1.00 96.07           H
ATOM   1326  HA  GLU A  96      50.683  16.704  70.323  1.00108.24           H
ATOM   1327  HB2 GLU A  96      48.668  15.393  70.950  1.00100.49           H
ATOM   1328  HB3 GLU A  96      49.716  15.746  72.308  1.00100.49           H
ATOM   1329  HG2 GLU A  96      47.922  17.857  72.499  1.00 94.61           H
ATOM   1330  HG3 GLU A  96      46.892  16.726  71.725  1.00 94.61           H
ATOM   1331  N   GLY A  97      48.241  18.881  69.866  1.00 79.30           N
ATOM   1332  CA  GLY A  97      47.007  19.279  69.216  1.00 67.48           C
ATOM   1333  C   GLY A  97      46.117  19.900  70.295  1.00 67.03           C
ATOM   1334  O   GLY A  97      46.623  20.475  71.257  1.00 67.32           O
ATOM   1335  H   GLY A  97      48.406  19.319  70.763  1.00 95.08           H
ATOM   1336  HA2 GLY A  97      47.222  20.021  68.446  1.00 80.90           H
ATOM   1337  HA3 GLY A  97      46.526  18.412  68.766  1.00 80.90           H
ATOM   1338  N   GLN A  98      44.797  19.788  70.164  1.00 64.24           N
ATOM   1339  CA  GLN A  98      43.878  20.382  71.125  1.00 59.21           C
ATOM   1340  C   GLN A  98      43.670  19.467  72.337  1.00 65.62           C
ATOM   1341  O   GLN A  98      43.498  18.257  72.187  1.00 64.15           O
ATOM   1342  CB  GLN A  98      42.545  20.708  70.445  1.00 59.74           C
ATOM   1343  CG  GLN A  98      42.708  21.756  69.335  1.00 70.30           C
ATOM   1344  CD  GLN A  98      42.829  21.095  67.962  1.00 73.47           C
ATOM   1345  OE1 GLN A  98      41.838  20.595  67.429  1.00 69.35           O
ATOM   1346  NE2 GLN A  98      44.031  21.102  67.382  1.00 69.51           N
ATOM   1347  H   GLN A  98      44.407  19.262  69.395  1.00 77.02           H
ATOM   1348  HA  GLN A  98      44.300  21.326  71.471  1.00 70.98           H
ATOM   1349  HB2 GLN A  98      42.135  19.791  70.021  1.00 71.62           H
ATOM   1350  HB3 GLN A  98      41.837  21.079  71.187  1.00 71.62           H
ATOM   1351  HG2 GLN A  98      41.784  22.335  69.353  1.00 84.28           H
ATOM   1352  HG3 GLN A  98      43.557  22.413  69.536  1.00 84.28           H
ATOM   1353 HE21 GLN A  98      44.818  21.537  67.841  1.00 83.34           H
ATOM   1354 HE22 GLN A  98      44.144  20.697  66.462  1.00 83.34           H
ATOM   1355  N   TRP A  99      43.624  20.068  73.531  1.00 54.56           N
ATOM   1356  CA  TRP A  99      42.992  19.450  74.690  1.00 52.88           C
ATOM   1357  C   TRP A  99      41.495  19.782  74.707  1.00 50.54           C
ATOM   1358  O   TRP A  99      41.030  20.705  74.042  1.00 47.33           O
ATOM   1359  CB  TRP A  99      43.708  19.873  75.975  1.00 56.73           C
ATOM   1360  CG  TRP A  99      43.776  21.342  76.284  1.00 61.96           C
ATOM   1361  CD1 TRP A  99      44.895  22.094  76.189  1.00 56.69           C
ATOM   1362  CD2 TRP A  99      42.741  22.236  76.804  1.00 53.22           C
ATOM   1363  NE1 TRP A  99      44.633  23.381  76.589  1.00 57.73           N
ATOM   1364  CE2 TRP A  99      43.326  23.521  77.006  1.00 57.96           C
ATOM   1365  CE3 TRP A  99      41.377  22.097  77.148  1.00 52.63           C
ATOM   1366  CZ2 TRP A  99      42.596  24.603  77.517  1.00 58.44           C
ATOM   1367  CZ3 TRP A  99      40.639  23.173  77.670  1.00 57.10           C
ATOM   1368  CH2 TRP A  99      41.246  24.424  77.856  1.00 61.25           C
ATOM   1369  H   TRP A  99      43.793  21.062  73.581  1.00 65.40           H
ATOM   1370  HA  TRP A  99      43.103  18.366  74.627  1.00 63.38           H
ATOM   1371  HB2 TRP A  99      43.209  19.380  76.810  1.00 67.99           H
ATOM   1372  HB3 TRP A  99      44.728  19.487  75.921  1.00 67.99           H
ATOM   1373  HD1 TRP A  99      45.860  21.728  75.868  1.00 67.95           H
ATOM   1374  HE1 TRP A  99      45.333  24.109  76.563  1.00 69.20           H
ATOM   1375  HE3 TRP A  99      40.895  21.143  77.034  1.00 63.08           H
ATOM   1376  HZ2 TRP A  99      43.071  25.564  77.645  1.00 70.05           H
ATOM   1377  HZ3 TRP A  99      39.606  23.030  77.944  1.00 68.45           H
ATOM   1378  HH2 TRP A  99      40.680  25.248  78.260  1.00 73.42           H
ATOM   1379  N   SER A 100      40.726  19.010  75.471  1.00 48.28           N
ATOM   1380  CA  SER A 100      39.300  19.213  75.662  1.00 45.92           C
ATOM   1381  C   SER A 100      38.872  18.643  77.014  1.00 43.10           C
ATOM   1382  O   SER A 100      39.590  17.822  77.583  1.00 43.61           O
ATOM   1383  CB  SER A 100      38.515  18.650  74.473  1.00 53.39           C
ATOM   1384  OG  SER A 100      38.809  17.287  74.234  1.00 44.02           O
ATOM   1385  H   SER A 100      41.154  18.251  75.982  1.00 57.86           H
ATOM   1386  HA  SER A 100      39.115  20.280  75.688  1.00 55.03           H
ATOM   1387  HB2 SER A 100      37.448  18.757  74.672  1.00 64.00           H
ATOM   1388  HB3 SER A 100      38.754  19.231  73.583  1.00 64.00           H
ATOM   1389  HG  SER A 100      39.729  17.209  73.958  1.00 52.74           H
ATOM   1390  N   VAL A 101      37.740  19.118  77.557  1.00 47.66           N
ATOM   1391  CA  VAL A 101      37.251  18.760  78.893  1.00 40.08           C
ATOM   1392  C   VAL A 101      35.790  19.175  79.082  1.00 47.09           C
ATOM   1393  O   VAL A 101      35.419  20.316  78.830  1.00 50.95           O
ATOM   1394  CB  VAL A 101      38.169  19.305  80.014  1.00 53.14           C
ATOM   1395  CG1 VAL A 101      38.280  20.836  80.021  1.00 56.05           C
ATOM   1396  CG2 VAL A 101      37.705  18.830  81.405  1.00 46.98           C
ATOM   1397  H   VAL A 101      37.202  19.796  77.034  1.00 57.11           H
ATOM   1398  HA  VAL A 101      37.288  17.674  78.959  1.00 48.03           H
ATOM   1399  HB  VAL A 101      39.177  18.912  79.876  1.00 63.69           H
ATOM   1400 HG11 VAL A 101      39.015  21.137  80.767  1.00 67.19           H
ATOM   1401 HG12 VAL A 101      38.616  21.184  79.046  1.00 67.19           H
ATOM   1402 HG13 VAL A 101      37.322  21.295  80.262  1.00 67.19           H
ATOM   1403 HG21 VAL A 101      38.440  19.121  82.156  1.00 56.30           H
ATOM   1404 HG22 VAL A 101      36.743  19.271  81.665  1.00 56.30           H
ATOM   1405 HG23 VAL A 101      37.618  17.744  81.418  1.00 56.30           H
ATOM   1406  N   LYS A 102      34.973  18.229  79.557  1.00 41.67           N
ATOM   1407  CA  LYS A 102      33.590  18.422  79.958  1.00 46.72           C
ATOM   1408  C   LYS A 102      33.588  19.190  81.279  1.00 49.75           C
ATOM   1409  O   LYS A 102      34.217  18.763  82.245  1.00 59.09           O
ATOM   1410  CB  LYS A 102      32.917  17.045  80.083  1.00 44.72           C
ATOM   1411  CG  LYS A 102      31.418  17.135  80.405  1.00 47.69           C
ATOM   1412  CD  LYS A 102      30.978  16.176  81.519  1.00 62.77           C
ATOM   1413  CE  LYS A 102      30.957  14.722  81.050  1.00 56.46           C
ATOM   1414  NZ  LYS A 102      30.130  13.809  81.860  1.00 60.72           N1+
ATOM   1415  H   LYS A 102      35.367  17.316  79.728  1.00 49.93           H
ATOM   1416  HA  LYS A 102      33.068  18.996  79.192  1.00 55.99           H
ATOM   1417  HB2 LYS A 102      33.021  16.529  79.130  1.00 53.59           H
ATOM   1418  HB3 LYS A 102      33.436  16.455  80.841  1.00 53.59           H
ATOM   1419  HG2 LYS A 102      31.159  18.144  80.727  1.00 57.15           H
ATOM   1420  HG3 LYS A 102      30.849  16.935  79.498  1.00 57.15           H
ATOM   1421  HD2 LYS A 102      31.644  16.276  82.378  1.00 75.25           H
ATOM   1422  HD3 LYS A 102      29.986  16.467  81.817  1.00 75.25           H
ATOM   1423  HE2 LYS A 102      30.625  14.678  80.013  1.00 67.68           H
ATOM   1424  HE3 LYS A 102      31.988  14.368  81.107  1.00 67.68           H
ATOM   1425  HZ1 LYS A 102      29.935  12.987  81.301  1.00 72.79           H
ATOM   1426  HZ2 LYS A 102      30.638  13.536  82.688  1.00 72.79           H
ATOM   1427  HZ3 LYS A 102      29.263  14.258  82.113  1.00 72.79           H
ATOM   1428  N   THR A 103      32.876  20.319  81.308  1.00 51.32           N
ATOM   1429  CA  THR A 103      32.839  21.249  82.441  1.00 49.83           C
ATOM   1430  C   THR A 103      31.475  21.157  83.133  1.00 50.68           C
ATOM   1431  O   THR A 103      31.411  21.210  84.361  1.00 61.48           O
ATOM   1432  CB  THR A 103      33.141  22.687  81.989  1.00 47.19           C
ATOM   1433  OG1 THR A 103      32.143  23.154  81.120  1.00 48.02           O
ATOM   1434  CG2 THR A 103      34.487  22.838  81.286  1.00 42.43           C
ATOM   1435  H   THR A 103      32.366  20.581  80.476  1.00 61.51           H
ATOM   1436  HA  THR A 103      33.604  20.971  83.169  1.00 59.72           H
ATOM   1437  HB  THR A 103      33.150  23.315  82.879  1.00 56.55           H
ATOM   1438  HG1 THR A 103      32.455  23.980  80.748  1.00 57.55           H
ATOM   1439 HG21 THR A 103      34.641  23.881  81.023  1.00 50.84           H
ATOM   1440 HG22 THR A 103      35.289  22.503  81.944  1.00 50.84           H
ATOM   1441 HG23 THR A 103      34.501  22.261  80.364  1.00 50.84           H
ATOM   1442  N   LYS A 104      30.390  21.042  82.353  1.00 53.43           N
ATOM   1443  CA  LYS A 104      29.007  21.013  82.829  1.00 59.57           C
ATOM   1444  C   LYS A 104      28.236  19.992  82.000  1.00 55.01           C
ATOM   1445  O   LYS A 104      28.558  19.802  80.835  1.00 55.49           O
ATOM   1446  CB  LYS A 104      28.392  22.424  82.684  1.00 66.25           C
ATOM   1447  CG  LYS A 104      29.012  23.452  83.656  1.00 69.74           C
ATOM   1448  CD  LYS A 104      28.404  24.864  83.514  1.00 71.38           C
ATOM   1449  CE  LYS A 104      28.471  25.724  84.794  1.00 76.83           C
ATOM   1450  NZ  LYS A 104      27.780  25.123  85.959  1.00 72.08           N1+
ATOM   1451  H   LYS A 104      30.529  21.000  81.351  1.00 64.04           H
ATOM   1452  HA  LYS A 104      28.966  20.707  83.875  1.00 71.41           H
ATOM   1453  HB2 LYS A 104      28.507  22.778  81.661  1.00 79.42           H
ATOM   1454  HB3 LYS A 104      27.325  22.357  82.889  1.00 79.42           H
ATOM   1455  HG2 LYS A 104      28.899  23.086  84.677  1.00 83.61           H
ATOM   1456  HG3 LYS A 104      30.078  23.538  83.445  1.00 83.61           H
ATOM   1457  HD2 LYS A 104      28.963  25.392  82.740  1.00 85.58           H
ATOM   1458  HD3 LYS A 104      27.375  24.800  83.168  1.00 85.58           H
ATOM   1459  HE2 LYS A 104      29.524  25.859  85.048  1.00 92.11           H
ATOM   1460  HE3 LYS A 104      28.043  26.707  84.588  1.00 92.11           H
ATOM   1461  HZ1 LYS A 104      27.730  25.798  86.711  1.00 86.42           H
ATOM   1462  HZ2 LYS A 104      26.842  24.850  85.694  1.00 86.42           H
ATOM   1463  HZ3 LYS A 104      28.284  24.306  86.275  1.00 86.42           H
ATOM   1464  N   HIS A 105      27.237  19.330  82.590  1.00 52.57           N
ATOM   1465  CA  HIS A 105      26.427  18.318  81.916  1.00 50.73           C
ATOM   1466  C   HIS A 105      25.096  18.071  82.615  1.00 51.16           C
ATOM   1467  O   HIS A 105      24.925  18.373  83.791  1.00 61.53           O
ATOM   1468  CB  HIS A 105      27.189  16.986  81.822  1.00 59.75           C
ATOM   1469  CG  HIS A 105      27.543  16.347  83.156  1.00 62.70           C
ATOM   1470  ND1 HIS A 105      28.672  16.642  83.935  1.00 58.54           N
ATOM   1471  CD2 HIS A 105      26.807  15.389  83.798  1.00 56.46           C
ATOM   1472  CE1 HIS A 105      28.586  15.861  85.022  1.00 56.94           C
ATOM   1473  NE2 HIS A 105      27.476  15.103  84.969  1.00 62.84           N
ATOM   1474  H   HIS A 105      27.042  19.503  83.563  1.00 63.01           H
ATOM   1475  HA  HIS A 105      26.210  18.660  80.908  1.00 60.80           H
ATOM   1476  HB2 HIS A 105      28.092  17.162  81.246  1.00 71.63           H
ATOM   1477  HB3 HIS A 105      26.589  16.281  81.247  1.00 71.63           H
ATOM   1478  HD2 HIS A 105      25.872  14.961  83.465  1.00 67.68           H
ATOM   1479  HE1 HIS A 105      29.273  15.894  85.856  1.00 68.25           H
ATOM   1480  HE2 HIS A 105      27.165  14.470  85.693  1.00 75.33           H
ATOM   1481  N   GLN A 106      24.164  17.483  81.865  1.00 53.81           N
ATOM   1482  CA  GLN A 106      22.816  17.165  82.291  1.00 59.36           C
ATOM   1483  C   GLN A 106      22.282  16.060  81.378  1.00 57.52           C
ATOM   1484  O   GLN A 106      22.587  16.035  80.188  1.00 62.81           O
ATOM   1485  CB  GLN A 106      21.966  18.445  82.208  1.00 60.76           C
ATOM   1486  CG  GLN A 106      20.628  18.347  82.949  1.00 69.02           C
ATOM   1487  CD  GLN A 106      20.829  18.345  84.454  1.00 70.24           C
ATOM   1488  OE1 GLN A 106      21.387  19.290  85.011  1.00 73.71           O
ATOM   1489  NE2 GLN A 106      20.369  17.291  85.123  1.00 70.69           N
ATOM   1490  H   GLN A 106      24.376  17.309  80.891  1.00 64.49           H
ATOM   1491  HA  GLN A 106      22.832  16.800  83.319  1.00 71.16           H
ATOM   1492  HB2 GLN A 106      22.528  19.271  82.639  1.00 72.84           H
ATOM   1493  HB3 GLN A 106      21.772  18.682  81.162  1.00 72.84           H
ATOM   1494  HG2 GLN A 106      20.115  19.278  82.732  1.00 82.75           H
ATOM   1495  HG3 GLN A 106      20.038  17.494  82.611  1.00 82.75           H
ATOM   1496 HE21 GLN A 106      19.885  16.554  84.630  1.00 84.76           H
ATOM   1497 HE22 GLN A 106      20.470  17.267  86.126  1.00 84.76           H
ATOM   1498  N   MET A 107      21.500  15.139  81.941  1.00 61.64           N
ATOM   1499  CA  MET A 107      20.839  14.065  81.209  1.00 59.51           C
ATOM   1500  C   MET A 107      19.327  14.226  81.342  1.00 65.05           C
ATOM   1501  O   MET A 107      18.842  14.725  82.360  1.00 68.49           O
ATOM   1502  CB  MET A 107      21.251  12.696  81.767  1.00 65.73           C
ATOM   1503  CG  MET A 107      22.761  12.452  81.815  1.00 70.51           C
ATOM   1504  SD  MET A 107      23.160  10.803  82.451  1.00 77.13           S
ATOM   1505  CE  MET A 107      23.530   9.913  80.923  1.00 71.66           C
ATOM   1506  H   MET A 107      21.264  15.235  82.918  1.00 73.89           H
ATOM   1507  HA  MET A 107      21.102  14.096  80.152  1.00 71.33           H
ATOM   1508  HB2 MET A 107      20.847  12.579  82.774  1.00 78.79           H
ATOM   1509  HB3 MET A 107      20.812  11.928  81.135  1.00 78.79           H
ATOM   1510  HG2 MET A 107      23.166  12.554  80.808  1.00 84.54           H
ATOM   1511  HG3 MET A 107      23.236  13.194  82.458  1.00 84.54           H
ATOM   1512  HE1 MET A 107      23.499   8.839  81.111  1.00 85.91           H
ATOM   1513  HE2 MET A 107      22.800  10.170  80.154  1.00 85.91           H
ATOM   1514  HE3 MET A 107      24.532  10.183  80.596  1.00 85.91           H
ATOM   1515  N   TYR A 108      18.606  13.770  80.314  1.00 61.42           N
ATOM   1516  CA  TYR A 108      17.166  13.860  80.167  1.00 60.63           C
ATOM   1517  C   TYR A 108      16.696  12.538  79.579  1.00 63.75           C
ATOM   1518  O   TYR A 108      16.962  12.224  78.419  1.00 73.24           O
ATOM   1519  CB  TYR A 108      16.783  15.026  79.245  1.00 66.58           C
ATOM   1520  CG  TYR A 108      17.340  16.375  79.659  1.00 66.65           C
ATOM   1521  CD1 TYR A 108      18.665  16.715  79.316  1.00 65.38           C
ATOM   1522  CD2 TYR A 108      16.542  17.293  80.370  1.00 67.74           C
ATOM   1523  CE1 TYR A 108      19.200  17.955  79.693  1.00 68.15           C
ATOM   1524  CE2 TYR A 108      17.070  18.540  80.747  1.00 66.17           C
ATOM   1525  CZ  TYR A 108      18.399  18.874  80.405  1.00 67.96           C
ATOM   1526  OH  TYR A 108      18.915  20.078  80.764  1.00 63.99           O
ATOM   1527  H   TYR A 108      19.097  13.345  79.539  1.00 73.63           H
ATOM   1528  HA  TYR A 108      16.703  14.009  81.144  1.00 72.67           H
ATOM   1529  HB2 TYR A 108      17.142  14.811  78.238  1.00 79.82           H
ATOM   1530  HB3 TYR A 108      15.695  15.084  79.202  1.00 79.82           H
ATOM   1531  HD1 TYR A 108      19.276  16.019  78.759  1.00 78.38           H
ATOM   1532  HD2 TYR A 108      15.520  17.046  80.622  1.00 81.21           H
ATOM   1533  HE1 TYR A 108      20.215  18.208  79.430  1.00 81.70           H
ATOM   1534  HE2 TYR A 108      16.456  19.241  81.291  1.00 79.33           H
ATOM   1535  HH  TYR A 108      18.802  20.629  80.140  1.00 76.71           H
ATOM   1536  N   SER A 109      15.986  11.759  80.392  1.00 71.86           N
ATOM   1537  CA  SER A 109      15.329  10.536  79.956  1.00 72.74           C
ATOM   1538  C   SER A 109      14.351  10.863  78.825  1.00 75.92           C
ATOM   1539  O   SER A 109      13.793  11.959  78.765  1.00 75.90           O
ATOM   1540  CB  SER A 109      14.589   9.915  81.144  1.00 79.77           C
ATOM   1541  OG  SER A 109      15.477   9.686  82.228  1.00 84.52           O
ATOM   1542  H   SER A 109      15.831  12.054  81.343  1.00 86.16           H
ATOM   1543  HA  SER A 109      16.070   9.819  79.596  1.00 87.21           H
ATOM   1544  HB2 SER A 109      13.801  10.597  81.468  1.00 95.65           H
ATOM   1545  HB3 SER A 109      14.136   8.971  80.838  1.00 95.65           H
ATOM   1546  HG  SER A 109      14.965   9.394  82.986  1.00101.35           H
ATOM   1547  N   ILE A 110      14.170   9.918  77.905  1.00 84.37           N
ATOM   1548  CA  ILE A 110      13.403  10.158  76.691  1.00 89.28           C
ATOM   1549  C   ILE A 110      11.935   9.763  76.961  1.00 88.43           C
ATOM   1550  O   ILE A 110      11.695   8.607  77.314  1.00 85.42           O
ATOM   1551  CB  ILE A 110      14.047   9.392  75.512  1.00 89.09           C
ATOM   1552  CG1 ILE A 110      15.534   9.798  75.320  1.00 81.49           C
ATOM   1553  CG2 ILE A 110      13.209   9.643  74.246  1.00 90.49           C
ATOM   1554  CD1 ILE A 110      16.236   9.077  74.163  1.00 86.87           C
ATOM   1555  H   ILE A 110      14.643   9.030  77.996  1.00101.17           H
ATOM   1556  HA  ILE A 110      13.476  11.212  76.432  1.00107.06           H
ATOM   1557  HB  ILE A 110      14.012   8.324  75.735  1.00106.83           H
ATOM   1558 HG12 ILE A 110      15.589  10.872  75.136  1.00 97.72           H
ATOM   1559 HG13 ILE A 110      16.101   9.586  76.226  1.00 97.72           H
ATOM   1560 HG21 ILE A 110      13.655   9.138  73.393  1.00108.51           H
ATOM   1561 HG22 ILE A 110      12.208   9.238  74.382  1.00108.51           H
ATOM   1562 HG23 ILE A 110      13.140  10.711  74.039  1.00108.51           H
ATOM   1563 HD11 ILE A 110      17.313   9.222  74.246  1.00104.16           H
ATOM   1564 HD12 ILE A 110      16.002   8.014  74.194  1.00104.16           H
ATOM   1565 HD13 ILE A 110      15.905   9.483  73.208  1.00104.16           H
ATOM   1566  N   PRO A 111      10.944  10.659  76.761  1.00 93.90           N
ATOM   1567  CA  PRO A 111       9.542  10.339  77.039  1.00 93.71           C
ATOM   1568  C   PRO A 111       8.887   9.447  75.981  1.00 94.95           C
ATOM   1569  O   PRO A 111       9.397   9.287  74.874  1.00 99.42           O
ATOM   1570  CB  PRO A 111       8.822  11.698  77.045  1.00 96.03           C
ATOM   1571  CG  PRO A 111       9.923  12.708  77.337  1.00 91.05           C
ATOM   1572  CD  PRO A 111      11.100  12.097  76.585  1.00 94.79           C
ATOM   1573  HA  PRO A 111       9.442   9.945  78.050  1.00112.38           H
ATOM   1574  HB2 PRO A 111       8.459  11.891  76.033  1.00115.15           H
ATOM   1575  HB3 PRO A 111       7.992  11.762  77.749  1.00115.15           H
ATOM   1576  HG2 PRO A 111       9.684  13.686  76.920  1.00109.19           H
ATOM   1577  HG3 PRO A 111      10.107  12.774  78.411  1.00109.19           H
ATOM   1578  HD2 PRO A 111      11.068  12.355  75.527  1.00113.67           H
ATOM   1579  HD3 PRO A 111      12.002  12.477  77.058  1.00113.67           H
ATOM   1580  N   GLU A 112       7.727   8.889  76.330  1.00 97.17           N
ATOM   1581  CA  GLU A 112       6.937   8.025  75.461  1.00 99.86           C
ATOM   1582  C   GLU A 112       6.386   8.778  74.233  1.00102.03           C
ATOM   1583  O   GLU A 112       6.530   8.318  73.100  1.00 98.09           O
ATOM   1584  CB  GLU A 112       5.835   7.370  76.317  1.00100.64           C
ATOM   1585  CG  GLU A 112       4.703   6.727  75.504  1.00103.27           C
ATOM   1586  CD  GLU A 112       5.187   5.675  74.502  1.00105.31           C
ATOM   1587  OE1 GLU A 112       6.143   4.938  74.834  1.00103.36           O
ATOM   1588  OE2 GLU A 112       4.586   5.632  73.407  1.00102.86           O1-
ATOM   1589  H   GLU A 112       7.348   9.087  77.243  1.00116.52           H
ATOM   1590  HA  GLU A 112       7.598   7.232  75.107  1.00119.76           H
ATOM   1591  HB2 GLU A 112       6.288   6.616  76.964  1.00120.69           H
ATOM   1592  HB3 GLU A 112       5.389   8.131  76.961  1.00120.69           H
ATOM   1593  HG2 GLU A 112       4.062   6.216  76.225  1.00123.84           H
ATOM   1594  HG3 GLU A 112       4.088   7.482  75.012  1.00123.84           H
ATOM   1595  N   ASP A 113       5.750   9.933  74.465  1.00105.70           N
ATOM   1596  CA  ASP A 113       5.138  10.770  73.435  1.00104.00           C
ATOM   1597  C   ASP A 113       6.169  11.427  72.497  1.00101.69           C
ATOM   1598  O   ASP A 113       5.840  11.755  71.356  1.00 99.79           O
ATOM   1599  CB  ASP A 113       4.189  11.792  74.087  1.00101.92           C
ATOM   1600  CG  ASP A 113       4.858  12.506  75.264  1.00101.54           C
ATOM   1601  OD1 ASP A 113       4.825  11.941  76.381  1.00 99.06           O
ATOM   1602  OD2 ASP A 113       5.410  13.600  75.024  1.00 96.31           O1-
ATOM   1603  H   ASP A 113       5.658  10.259  75.418  1.00126.77           H
ATOM   1604  HA  ASP A 113       4.519  10.114  72.821  1.00124.72           H
ATOM   1605  HB2 ASP A 113       3.889  12.515  73.328  1.00122.22           H
ATOM   1606  HB3 ASP A 113       3.329  11.230  74.455  1.00122.22           H
ATOM   1607  N   ALA A 114       7.412  11.610  72.971  1.00103.51           N
ATOM   1608  CA  ALA A 114       8.546  12.042  72.158  1.00101.47           C
ATOM   1609  C   ALA A 114       8.974  10.963  71.149  1.00101.06           C
ATOM   1610  O   ALA A 114       9.530  11.300  70.105  1.00 97.22           O
ATOM   1611  CB  ALA A 114       9.704  12.421  73.089  1.00 98.88           C
ATOM   1612  H   ALA A 114       7.604  11.352  73.929  1.00124.14           H
ATOM   1613  HA  ALA A 114       8.252  12.935  71.604  1.00121.69           H
ATOM   1614  HB1 ALA A 114      10.530  12.827  72.507  1.00118.58           H
ATOM   1615  HB2 ALA A 114       9.373  13.174  73.804  1.00118.58           H
ATOM   1616  HB3 ALA A 114      10.050  11.540  73.628  1.00118.58           H
ATOM   1617  N   MET A 115       8.742   9.678  71.475  1.00101.88           N
ATOM   1618  CA  MET A 115       9.123   8.533  70.653  1.00101.52           C
ATOM   1619  C   MET A 115       8.034   8.171  69.632  1.00100.29           C
ATOM   1620  O   MET A 115       8.338   8.150  68.442  1.00 99.57           O
ATOM   1621  CB  MET A 115       9.518   7.321  71.517  1.00103.93           C
ATOM   1622  CG  MET A 115      10.760   7.557  72.390  1.00103.11           C
ATOM   1623  SD  MET A 115      12.382   7.434  71.575  1.00 97.37           S
ATOM   1624  CE  MET A 115      12.654   5.643  71.635  1.00 95.01           C
ATOM   1625  H   MET A 115       8.274   9.484  72.349  1.00122.18           H
ATOM   1626  HA  MET A 115      10.009   8.827  70.097  1.00121.75           H
ATOM   1627  HB2 MET A 115       8.685   7.067  72.172  1.00124.64           H
ATOM   1628  HB3 MET A 115       9.706   6.466  70.868  1.00124.64           H
ATOM   1629  HG2 MET A 115      10.686   8.533  72.866  1.00123.66           H
ATOM   1630  HG3 MET A 115      10.740   6.808  73.184  1.00123.66           H
ATOM   1631  HE1 MET A 115      13.623   5.415  71.189  1.00113.93           H
ATOM   1632  HE2 MET A 115      12.650   5.309  72.673  1.00113.93           H
ATOM   1633  HE3 MET A 115      11.869   5.130  71.079  1.00113.93           H
ATOM   1634  N   THR A 116       6.792   7.884  70.070  1.00103.29           N
ATOM   1635  CA  THR A 116       5.661   7.528  69.183  1.00103.44           C
ATOM   1636  C   THR A 116       5.143   8.724  68.364  1.00 98.88           C
ATOM   1637  O   THR A 116       4.387   8.537  67.408  1.00 95.77           O
ATOM   1638  CB  THR A 116       4.534   6.825  69.986  1.00103.28           C
ATOM   1639  OG1 THR A 116       5.050   5.647  70.563  1.00102.57           O
ATOM   1640  CG2 THR A 116       3.306   6.391  69.162  1.00 96.19           C
ATOM   1641  H   THR A 116       6.613   7.902  71.066  1.00123.87           H
ATOM   1642  HA  THR A 116       6.046   6.791  68.478  1.00124.05           H
ATOM   1643  HB  THR A 116       4.205   7.491  70.785  1.00123.86           H
ATOM   1644  HG1 THR A 116       5.369   5.851  71.449  1.00123.01           H
ATOM   1645 HG21 THR A 116       2.630   5.820  69.799  1.00115.35           H
ATOM   1646 HG22 THR A 116       2.760   7.256  68.789  1.00115.35           H
ATOM   1647 HG23 THR A 116       3.616   5.753  68.334  1.00115.35           H
ATOM   1648  N   GLY A 117       5.524   9.950  68.750  1.00 97.78           N
ATOM   1649  CA  GLY A 117       5.120  11.183  68.100  1.00 96.78           C
ATOM   1650  C   GLY A 117       5.760  11.362  66.727  1.00 96.85           C
ATOM   1651  O   GLY A 117       5.906  10.430  65.936  1.00 95.20           O
ATOM   1652  H   GLY A 117       6.116  10.037  69.564  1.00117.25           H
ATOM   1653  HA2 GLY A 117       4.037  11.191  67.976  1.00116.07           H
ATOM   1654  HA3 GLY A 117       5.413  12.016  68.739  1.00116.07           H
ATOM   1655  N   THR A 118       6.131  12.608  66.453  1.00 96.43           N
ATOM   1656  CA  THR A 118       6.735  13.024  65.199  1.00 93.68           C
ATOM   1657  C   THR A 118       8.149  13.511  65.501  1.00 92.11           C
ATOM   1658  O   THR A 118       8.516  13.752  66.652  1.00 89.40           O
ATOM   1659  CB  THR A 118       5.890  14.125  64.524  1.00 88.18           C
ATOM   1660  OG1 THR A 118       5.828  15.292  65.315  1.00 88.53           O
ATOM   1661  CG2 THR A 118       4.457  13.670  64.233  1.00 90.09           C
ATOM   1662  H   THR A 118       6.048  13.309  67.176  1.00115.64           H
ATOM   1663  HA  THR A 118       6.801  12.184  64.507  1.00112.34           H
ATOM   1664  HB  THR A 118       6.355  14.379  63.571  1.00105.74           H
ATOM   1665  HG1 THR A 118       5.493  16.006  64.766  1.00106.16           H
ATOM   1666 HG21 THR A 118       3.916  14.469  63.726  1.00108.03           H
ATOM   1667 HG22 THR A 118       4.470  12.785  63.599  1.00108.03           H
ATOM   1668 HG23 THR A 118       3.931  13.442  65.159  1.00108.03           H
ATOM   1669  N   ALA A 119       8.939  13.655  64.437  1.00 88.79           N
ATOM   1670  CA  ALA A 119      10.262  14.252  64.453  1.00 86.49           C
ATOM   1671  C   ALA A 119      10.214  15.695  64.953  1.00 86.59           C
ATOM   1672  O   ALA A 119      11.146  16.162  65.603  1.00 84.94           O
ATOM   1673  CB  ALA A 119      10.801  14.189  63.031  1.00 83.33           C
ATOM   1674  H   ALA A 119       8.580  13.385  63.532  1.00106.47           H
ATOM   1675  HA  ALA A 119      10.909  13.663  65.105  1.00103.71           H
ATOM   1676  HB1 ALA A 119      11.861  14.418  63.038  1.00 99.92           H
ATOM   1677  HB2 ALA A 119      10.661  13.185  62.641  1.00 99.92           H
ATOM   1678  HB3 ALA A 119      10.269  14.896  62.392  1.00 99.92           H
ATOM   1679  N   GLU A 120       9.107  16.381  64.654  1.00 90.17           N
ATOM   1680  CA  GLU A 120       8.816  17.725  65.119  1.00 91.83           C
ATOM   1681  C   GLU A 120       8.749  17.707  66.659  1.00 88.17           C
ATOM   1682  O   GLU A 120       9.500  18.441  67.295  1.00 86.47           O
ATOM   1683  CB  GLU A 120       7.510  18.258  64.481  1.00 93.45           C
ATOM   1684  CG  GLU A 120       7.185  17.735  63.064  1.00 85.60           C
ATOM   1685  CD  GLU A 120       8.254  18.002  62.004  1.00 82.10           C
ATOM   1686  OE1 GLU A 120       8.998  18.997  62.154  1.00 79.44           O
ATOM   1687  OE2 GLU A 120       8.307  17.183  61.060  1.00 79.87           O1-
ATOM   1688  H   GLU A 120       8.409  15.932  64.081  1.00108.13           H
ATOM   1689  HA  GLU A 120       9.633  18.378  64.808  1.00110.12           H
ATOM   1690  HB2 GLU A 120       6.668  17.998  65.122  1.00112.06           H
ATOM   1691  HB3 GLU A 120       7.563  19.347  64.451  1.00112.06           H
ATOM   1692  HG2 GLU A 120       6.924  16.676  63.073  1.00102.64           H
ATOM   1693  HG3 GLU A 120       6.281  18.251  62.738  1.00102.64           H
ATOM   1694  N   MET A 121       7.912  16.832  67.248  1.00 87.76           N
ATOM   1695  CA  MET A 121       7.787  16.653  68.698  1.00 87.36           C
ATOM   1696  C   MET A 121       9.091  16.203  69.371  1.00 87.56           C
ATOM   1697  O   MET A 121       9.365  16.618  70.497  1.00 88.48           O
ATOM   1698  CB  MET A 121       6.671  15.650  69.035  1.00 87.92           C
ATOM   1699  CG  MET A 121       5.267  16.226  68.857  1.00 80.99           C
ATOM   1700  SD  MET A 121       4.001  15.094  69.487  1.00 79.80           S
ATOM   1701  CE  MET A 121       3.461  14.369  67.929  1.00 74.23           C
ATOM   1702  H   MET A 121       7.356  16.226  66.661  1.00105.24           H
ATOM   1703  HA  MET A 121       7.503  17.617  69.121  1.00104.76           H
ATOM   1704  HB2 MET A 121       6.768  14.758  68.417  1.00105.43           H
ATOM   1705  HB3 MET A 121       6.775  15.348  70.079  1.00105.43           H
ATOM   1706  HG2 MET A 121       5.186  17.173  69.391  1.00 97.11           H
ATOM   1707  HG3 MET A 121       5.092  16.411  67.797  1.00 97.11           H
ATOM   1708  HE1 MET A 121       2.783  13.540  68.131  1.00 89.00           H
ATOM   1709  HE2 MET A 121       2.958  15.129  67.331  1.00 89.00           H
ATOM   1710  HE3 MET A 121       4.327  14.012  67.388  1.00 89.00           H
ATOM   1711  N   LEU A 122       9.867  15.328  68.716  1.00 88.16           N
ATOM   1712  CA  LEU A 122      11.133  14.816  69.233  1.00 84.35           C
ATOM   1713  C   LEU A 122      12.118  15.970  69.417  1.00 78.76           C
ATOM   1714  O   LEU A 122      12.653  16.141  70.507  1.00 79.18           O
ATOM   1715  CB  LEU A 122      11.686  13.720  68.297  1.00 89.05           C
ATOM   1716  CG  LEU A 122      13.025  13.095  68.759  1.00 83.66           C
ATOM   1717  CD1 LEU A 122      12.851  12.251  70.027  1.00 84.92           C
ATOM   1718  CD2 LEU A 122      13.621  12.198  67.666  1.00 77.49           C
ATOM   1719  H   LEU A 122       9.561  14.992  67.813  1.00105.72           H
ATOM   1720  HA  LEU A 122      10.936  14.367  70.206  1.00101.15           H
ATOM   1721  HB2 LEU A 122      10.941  12.930  68.191  1.00106.78           H
ATOM   1722  HB3 LEU A 122      11.839  14.163  67.313  1.00106.78           H
ATOM   1723  HG  LEU A 122      13.748  13.883  68.971  1.00100.32           H
ATOM   1724 HD11 LEU A 122      13.819  11.860  70.339  1.00101.82           H
ATOM   1725 HD12 LEU A 122      12.449  12.860  70.835  1.00101.82           H
ATOM   1726 HD13 LEU A 122      12.179  11.414  69.833  1.00101.82           H
ATOM   1727 HD21 LEU A 122      14.588  11.814  67.992  1.00 92.91           H
ATOM   1728 HD22 LEU A 122      12.955  11.359  67.460  1.00 92.91           H
ATOM   1729 HD23 LEU A 122      13.766  12.774  66.752  1.00 92.91           H
ATOM   1730  N   PHE A 123      12.343  16.763  68.362  1.00 81.94           N
ATOM   1731  CA  PHE A 123      13.241  17.910  68.393  1.00 80.46           C
ATOM   1732  C   PHE A 123      12.681  19.115  69.165  1.00 80.01           C
ATOM   1733  O   PHE A 123      13.473  19.928  69.643  1.00 78.89           O
ATOM   1734  CB  PHE A 123      13.732  18.251  66.980  1.00 82.46           C
ATOM   1735  CG  PHE A 123      14.855  17.344  66.509  1.00 80.15           C
ATOM   1736  CD1 PHE A 123      14.579  16.126  65.860  1.00 77.64           C
ATOM   1737  CD2 PHE A 123      16.193  17.707  66.759  1.00 74.76           C
ATOM   1738  CE1 PHE A 123      15.630  15.283  65.464  1.00 72.35           C
ATOM   1739  CE2 PHE A 123      17.245  16.875  66.341  1.00 75.06           C
ATOM   1740  CZ  PHE A 123      16.963  15.660  65.695  1.00 73.15           C
ATOM   1741  H   PHE A 123      11.861  16.570  67.494  1.00 98.25           H
ATOM   1742  HA  PHE A 123      14.123  17.590  68.938  1.00 96.47           H
ATOM   1743  HB2 PHE A 123      12.898  18.215  66.278  1.00 98.88           H
ATOM   1744  HB3 PHE A 123      14.120  19.270  66.988  1.00 98.88           H
ATOM   1745  HD1 PHE A 123      13.563  15.823  65.677  1.00 93.09           H
ATOM   1746  HD2 PHE A 123      16.414  18.625  67.280  1.00 89.64           H
ATOM   1747  HE1 PHE A 123      15.411  14.343  64.980  1.00 86.74           H
ATOM   1748  HE2 PHE A 123      18.269  17.164  66.524  1.00 90.00           H
ATOM   1749  HZ  PHE A 123      17.770  15.014  65.384  1.00 87.70           H
ATOM   1750  N   ASP A 124      11.352  19.220  69.326  1.00 85.35           N
ATOM   1751  CA  ASP A 124      10.718  20.089  70.319  1.00 88.47           C
ATOM   1752  C   ASP A 124      11.173  19.754  71.736  1.00 79.32           C
ATOM   1753  O   ASP A 124      11.717  20.625  72.416  1.00 77.44           O
ATOM   1754  CB  ASP A 124       9.181  20.062  70.222  1.00 83.56           C
ATOM   1755  CG  ASP A 124       8.588  20.880  69.081  1.00 81.04           C
ATOM   1756  OD1 ASP A 124       7.508  20.487  68.590  1.00 76.18           O
ATOM   1757  OD2 ASP A 124       9.191  21.923  68.751  1.00 81.81           O1-
ATOM   1758  H   ASP A 124      10.753  18.555  68.856  1.00102.34           H
ATOM   1759  HA  ASP A 124      11.049  21.108  70.114  1.00106.09           H
ATOM   1760  HB2 ASP A 124       8.803  19.046  70.185  1.00100.20           H
ATOM   1761  HB3 ASP A 124       8.790  20.496  71.143  1.00100.20           H
ATOM   1762  N   TYR A 125      10.973  18.500  72.168  1.00 77.17           N
ATOM   1763  CA  TYR A 125      11.434  18.032  73.467  1.00 85.65           C
ATOM   1764  C   TYR A 125      12.948  18.226  73.640  1.00 84.85           C
ATOM   1765  O   TYR A 125      13.379  18.587  74.730  1.00 82.33           O
ATOM   1766  CB  TYR A 125      11.012  16.574  73.702  1.00 86.07           C
ATOM   1767  CG  TYR A 125      11.479  16.048  75.049  1.00 91.04           C
ATOM   1768  CD1 TYR A 125      12.671  15.301  75.144  1.00 91.08           C
ATOM   1769  CD2 TYR A 125      10.769  16.381  76.221  1.00 95.31           C
ATOM   1770  CE1 TYR A 125      13.151  14.879  76.398  1.00 91.08           C
ATOM   1771  CE2 TYR A 125      11.245  15.968  77.481  1.00 98.13           C
ATOM   1772  CZ  TYR A 125      12.436  15.209  77.573  1.00 95.14           C
ATOM   1773  OH  TYR A 125      12.887  14.781  78.787  1.00 94.51           O
ATOM   1774  H   TYR A 125      10.509  17.835  71.563  1.00 92.53           H
ATOM   1775  HA  TYR A 125      10.937  18.638  74.226  1.00102.70           H
ATOM   1776  HB2 TYR A 125       9.924  16.514  73.656  1.00103.21           H
ATOM   1777  HB3 TYR A 125      11.421  15.946  72.910  1.00103.21           H
ATOM   1778  HD1 TYR A 125      13.235  15.071  74.252  1.00109.21           H
ATOM   1779  HD2 TYR A 125       9.866  16.974  76.161  1.00114.30           H
ATOM   1780  HE1 TYR A 125      14.069  14.315  76.464  1.00109.22           H
ATOM   1781  HE2 TYR A 125      10.702  16.235  78.376  1.00117.68           H
ATOM   1782  HH  TYR A 125      13.544  14.085  78.708  1.00113.33           H
ATOM   1783  N   ILE A 126      13.758  18.027  72.587  1.00 83.38           N
ATOM   1784  CA  ILE A 126      15.194  18.299  72.638  1.00 79.10           C
ATOM   1785  C   ILE A 126      15.443  19.764  72.986  1.00 79.25           C
ATOM   1786  O   ILE A 126      16.229  20.027  73.887  1.00 72.28           O
ATOM   1787  CB  ILE A 126      15.906  17.848  71.345  1.00 73.74           C
ATOM   1788  CG1 ILE A 126      15.963  16.308  71.318  1.00 71.83           C
ATOM   1789  CG2 ILE A 126      17.284  18.509  71.182  1.00 72.17           C
ATOM   1790  CD1 ILE A 126      16.474  15.711  70.007  1.00 74.99           C
ATOM   1791  H   ILE A 126      13.362  17.705  71.713  1.00 99.98           H
ATOM   1792  HA  ILE A 126      15.604  17.705  73.458  1.00 94.84           H
ATOM   1793  HB  ILE A 126      15.302  18.195  70.513  1.00 88.41           H
ATOM   1794 HG12 ILE A 126      16.615  15.971  72.125  1.00 86.12           H
ATOM   1795 HG13 ILE A 126      14.974  15.897  71.506  1.00 86.12           H
ATOM   1796 HG21 ILE A 126      17.841  18.061  70.362  1.00 86.53           H
ATOM   1797 HG22 ILE A 126      17.156  19.566  70.953  1.00 86.53           H
ATOM   1798 HG23 ILE A 126      17.849  18.416  72.105  1.00 86.53           H
ATOM   1799 HD11 ILE A 126      16.222  14.651  69.982  1.00 89.91           H
ATOM   1800 HD12 ILE A 126      16.004  16.202  69.156  1.00 89.91           H
ATOM   1801 HD13 ILE A 126      17.557  15.819  69.944  1.00 89.91           H
ATOM   1802  N   SER A 127      14.779  20.707  72.307  1.00 84.36           N
ATOM   1803  CA  SER A 127      14.933  22.136  72.579  1.00 85.78           C
ATOM   1804  C   SER A 127      14.485  22.526  73.994  1.00 82.66           C
ATOM   1805  O   SER A 127      15.076  23.440  74.564  1.00 78.80           O
ATOM   1806  CB  SER A 127      14.200  22.970  71.529  1.00 85.17           C
ATOM   1807  OG  SER A 127      14.765  22.762  70.253  1.00 84.29           O
ATOM   1808  H   SER A 127      14.132  20.426  71.582  1.00101.16           H
ATOM   1809  HA  SER A 127      15.994  22.378  72.509  1.00102.85           H
ATOM   1810  HB2 SER A 127      13.140  22.715  71.509  1.00102.13           H
ATOM   1811  HB3 SER A 127      14.311  24.020  71.788  1.00102.13           H
ATOM   1812  HG  SER A 127      14.476  21.903  69.929  1.00101.08           H
ATOM   1813  N   GLU A 128      13.480  21.842  74.565  1.00 84.30           N
ATOM   1814  CA  GLU A 128      13.109  21.985  75.975  1.00 85.04           C
ATOM   1815  C   GLU A 128      14.297  21.613  76.886  1.00 85.43           C
ATOM   1816  O   GLU A 128      14.597  22.333  77.834  1.00 89.30           O
ATOM   1817  CB  GLU A 128      11.860  21.144  76.297  1.00 82.18           C
ATOM   1818  CG  GLU A 128      11.315  21.367  77.716  1.00 87.17           C
ATOM   1819  CD  GLU A 128      10.296  20.287  78.083  1.00 93.11           C
ATOM   1820  OE1 GLU A 128       9.338  20.124  77.295  1.00 95.55           O
ATOM   1821  OE2 GLU A 128      10.488  19.648  79.142  1.00 88.54           O1-
ATOM   1822  H   GLU A 128      13.020  21.112  74.037  1.00101.09           H
ATOM   1823  HA  GLU A 128      12.847  23.030  76.142  1.00101.97           H
ATOM   1824  HB2 GLU A 128      11.074  21.379  75.583  1.00 98.54           H
ATOM   1825  HB3 GLU A 128      12.095  20.089  76.192  1.00 98.54           H
ATOM   1826  HG2 GLU A 128      12.116  21.386  78.455  1.00104.52           H
ATOM   1827  HG3 GLU A 128      10.806  22.332  77.703  1.00104.52           H
ATOM   1828  N   CYS A 129      14.991  20.506  76.590  1.00 85.60           N
ATOM   1829  CA  CYS A 129      16.156  20.054  77.347  1.00 78.17           C
ATOM   1830  C   CYS A 129      17.343  21.019  77.208  1.00 77.25           C
ATOM   1831  O   CYS A 129      18.055  21.241  78.183  1.00 72.57           O
ATOM   1832  CB  CYS A 129      16.554  18.645  76.901  1.00 78.61           C
ATOM   1833  SG  CYS A 129      15.174  17.484  77.080  1.00 74.83           S
ATOM   1834  H   CYS A 129      14.702  19.947  75.798  1.00102.64           H
ATOM   1835  HA  CYS A 129      15.876  20.003  78.400  1.00 93.73           H
ATOM   1836  HB2 CYS A 129      16.874  18.663  75.862  1.00 94.26           H
ATOM   1837  HB3 CYS A 129      17.387  18.303  77.513  1.00 94.26           H
ATOM   1838  HG  CYS A 129      14.418  17.996  76.108  1.00 89.72           H
ATOM   1839  N   ILE A 130      17.582  21.581  76.011  1.00 80.67           N
ATOM   1840  CA  ILE A 130      18.676  22.534  75.803  1.00 83.18           C
ATOM   1841  C   ILE A 130      18.385  23.802  76.608  1.00 80.46           C
ATOM   1842  O   ILE A 130      19.275  24.305  77.288  1.00 77.34           O
ATOM   1843  CB  ILE A 130      18.934  22.855  74.310  1.00 77.19           C
ATOM   1844  CG1 ILE A 130      19.147  21.596  73.444  1.00 75.32           C
ATOM   1845  CG2 ILE A 130      20.180  23.758  74.204  1.00 74.09           C
ATOM   1846  CD1 ILE A 130      19.106  21.852  71.931  1.00 79.92           C
ATOM   1847  H   ILE A 130      16.991  21.348  75.224  1.00 96.73           H
ATOM   1848  HA  ILE A 130      19.586  22.085  76.205  1.00 99.74           H
ATOM   1849  HB  ILE A 130      18.073  23.402  73.926  1.00 92.55           H
ATOM   1850 HG12 ILE A 130      20.101  21.145  73.707  1.00 90.31           H
ATOM   1851 HG13 ILE A 130      18.394  20.855  73.661  1.00 90.31           H
ATOM   1852 HG21 ILE A 130      20.396  24.003  73.166  1.00 88.84           H
ATOM   1853 HG22 ILE A 130      20.011  24.694  74.729  1.00 88.84           H
ATOM   1854 HG23 ILE A 130      21.043  23.254  74.640  1.00 88.84           H
ATOM   1855 HD11 ILE A 130      19.064  20.899  71.405  1.00 95.83           H
ATOM   1856 HD12 ILE A 130      18.225  22.435  71.664  1.00 95.83           H
ATOM   1857 HD13 ILE A 130      20.004  22.380  71.613  1.00 95.83           H
ATOM   1858  N   SER A 131      17.151  24.315  76.543  1.00 79.96           N
ATOM   1859  CA  SER A 131      16.764  25.510  77.284  1.00 88.27           C
ATOM   1860  C   SER A 131      16.908  25.334  78.801  1.00 82.94           C
ATOM   1861  O   SER A 131      17.446  26.222  79.457  1.00 80.82           O
ATOM   1862  CB  SER A 131      15.370  26.010  76.870  1.00 93.62           C
ATOM   1863  OG  SER A 131      14.358  25.037  76.977  1.00 91.15           O
ATOM   1864  H   SER A 131      16.453  23.855  75.975  1.00 95.88           H
ATOM   1865  HA  SER A 131      17.469  26.289  76.998  1.00105.84           H
ATOM   1866  HB2 SER A 131      15.096  26.840  77.521  1.00112.26           H
ATOM   1867  HB3 SER A 131      15.401  26.371  75.845  1.00112.26           H
ATOM   1868  HG  SER A 131      14.538  24.333  76.347  1.00109.30           H
ATOM   1869  N   ASP A 132      16.473  24.192  79.339  1.00 81.95           N
ATOM   1870  CA  ASP A 132      16.575  23.835  80.750  1.00 81.67           C
ATOM   1871  C   ASP A 132      18.055  23.773  81.198  1.00 78.77           C
ATOM   1872  O   ASP A 132      18.401  24.328  82.242  1.00 82.71           O
ATOM   1873  CB  ASP A 132      15.799  22.514  80.933  1.00 85.31           C
ATOM   1874  CG  ASP A 132      15.689  21.975  82.356  1.00 83.82           C
ATOM   1875  OD1 ASP A 132      14.988  20.954  82.522  1.00 80.98           O
ATOM   1876  OD2 ASP A 132      16.299  22.574  83.264  1.00 84.98           O1-
ATOM   1877  H   ASP A 132      16.006  23.524  78.740  1.00 98.26           H
ATOM   1878  HA  ASP A 132      16.071  24.609  81.331  1.00 97.93           H
ATOM   1879  HB2 ASP A 132      14.786  22.619  80.541  1.00102.29           H
ATOM   1880  HB3 ASP A 132      16.240  21.731  80.316  1.00102.29           H
ATOM   1881  N   PHE A 133      18.942  23.153  80.400  1.00 79.44           N
ATOM   1882  CA  PHE A 133      20.385  23.162  80.640  1.00 79.81           C
ATOM   1883  C   PHE A 133      20.944  24.588  80.699  1.00 78.18           C
ATOM   1884  O   PHE A 133      21.908  24.845  81.407  1.00 77.31           O
ATOM   1885  CB  PHE A 133      21.127  22.349  79.560  1.00 74.52           C
ATOM   1886  CG  PHE A 133      22.637  22.407  79.701  1.00 69.54           C
ATOM   1887  CD1 PHE A 133      23.281  21.603  80.656  1.00 71.19           C
ATOM   1888  CD2 PHE A 133      23.395  23.316  78.940  1.00 69.73           C
ATOM   1889  CE1 PHE A 133      24.669  21.707  80.853  1.00 67.79           C
ATOM   1890  CE2 PHE A 133      24.783  23.423  79.138  1.00 66.69           C
ATOM   1891  CZ  PHE A 133      25.420  22.621  80.097  1.00 64.41           C
ATOM   1892  H   PHE A 133      18.611  22.706  79.555  1.00 95.25           H
ATOM   1893  HA  PHE A 133      20.568  22.687  81.605  1.00 95.70           H
ATOM   1894  HB2 PHE A 133      20.816  21.308  79.617  1.00 89.34           H
ATOM   1895  HB3 PHE A 133      20.852  22.726  78.576  1.00 89.34           H
ATOM   1896  HD1 PHE A 133      22.699  20.932  81.262  1.00 85.35           H
ATOM   1897  HD2 PHE A 133      22.910  23.946  78.210  1.00 83.60           H
ATOM   1898  HE1 PHE A 133      25.155  21.101  81.603  1.00 81.27           H
ATOM   1899  HE2 PHE A 133      25.360  24.122  78.551  1.00 79.95           H
ATOM   1900  HZ  PHE A 133      26.485  22.706  80.252  1.00 77.21           H
ATOM   1901  N   LEU A 134      20.394  25.514  79.919  1.00 79.59           N
ATOM   1902  CA  LEU A 134      20.935  26.858  79.818  1.00 83.90           C
ATOM   1903  C   LEU A 134      20.474  27.762  80.971  1.00 81.34           C
ATOM   1904  O   LEU A 134      21.273  28.543  81.487  1.00 80.32           O
ATOM   1905  CB  LEU A 134      20.601  27.399  78.431  1.00 83.46           C
ATOM   1906  CG  LEU A 134      21.378  26.731  77.277  1.00 76.73           C
ATOM   1907  CD1 LEU A 134      20.739  27.151  75.945  1.00 81.27           C
ATOM   1908  CD2 LEU A 134      22.871  27.101  77.297  1.00 72.56           C
ATOM   1909  H   LEU A 134      19.606  25.268  79.333  1.00 95.44           H
ATOM   1910  HA  LEU A 134      22.020  26.795  79.892  1.00100.60           H
ATOM   1911  HB2 LEU A 134      19.531  27.282  78.259  1.00100.08           H
ATOM   1912  HB3 LEU A 134      20.828  28.451  78.432  1.00100.08           H
ATOM   1913  HG  LEU A 134      21.317  25.650  77.370  1.00 92.00           H
ATOM   1914 HD11 LEU A 134      21.257  26.667  75.116  1.00 97.45           H
ATOM   1915 HD12 LEU A 134      19.689  26.855  75.925  1.00 97.45           H
ATOM   1916 HD13 LEU A 134      20.807  28.233  75.821  1.00 97.45           H
ATOM   1917 HD21 LEU A 134      23.368  26.666  76.429  1.00 87.00           H
ATOM   1918 HD22 LEU A 134      22.993  28.183  77.270  1.00 87.00           H
ATOM   1919 HD23 LEU A 134      23.351  26.705  78.191  1.00 87.00           H
ATOM   1920  N   ASP A 135      19.211  27.641  81.393  1.00 82.84           N
ATOM   1921  CA  ASP A 135      18.697  28.253  82.612  1.00 78.23           C
ATOM   1922  C   ASP A 135      19.442  27.793  83.860  1.00 82.85           C
ATOM   1923  O   ASP A 135      19.976  28.636  84.583  1.00 88.32           O
ATOM   1924  CB  ASP A 135      17.193  27.988  82.758  1.00 76.08           C
ATOM   1925  CG  ASP A 135      16.351  28.811  81.796  1.00 77.29           C
ATOM   1926  OD1 ASP A 135      16.698  30.000  81.612  1.00 84.88           O
ATOM   1927  OD2 ASP A 135      15.354  28.256  81.291  1.00 75.88           O1-
ATOM   1928  H   ASP A 135      18.594  27.003  80.906  1.00 99.33           H
ATOM   1929  HA  ASP A 135      18.851  29.329  82.526  1.00 93.80           H
ATOM   1930  HB2 ASP A 135      16.963  26.927  82.653  1.00 91.22           H
ATOM   1931  HB3 ASP A 135      16.909  28.289  83.766  1.00 91.22           H
ATOM   1932  N   LYS A 136      19.478  26.470  84.104  1.00 81.17           N
ATOM   1933  CA  LYS A 136      20.056  25.860  85.308  1.00 83.60           C
ATOM   1934  C   LYS A 136      21.561  26.127  85.475  1.00 85.41           C
ATOM   1935  O   LYS A 136      22.089  25.901  86.562  1.00 82.58           O
ATOM   1936  CB  LYS A 136      19.736  24.351  85.338  1.00 80.60           C
ATOM   1937  CG  LYS A 136      18.258  24.036  85.642  1.00 81.74           C
ATOM   1938  CD  LYS A 136      18.059  22.540  85.955  1.00 80.39           C
ATOM   1939  CE  LYS A 136      16.606  22.115  86.219  1.00 80.70           C
ATOM   1940  NZ  LYS A 136      15.945  22.938  87.242  1.00 83.27           N1+
ATOM   1941  H   LYS A 136      19.035  25.848  83.438  1.00 97.33           H
ATOM   1942  HA  LYS A 136      19.579  26.314  86.176  1.00100.24           H
ATOM   1943  HB2 LYS A 136      20.013  23.899  84.386  1.00 96.65           H
ATOM   1944  HB3 LYS A 136      20.338  23.884  86.119  1.00 96.65           H
ATOM   1945  HG2 LYS A 136      17.961  24.611  86.518  1.00 98.01           H
ATOM   1946  HG3 LYS A 136      17.629  24.334  84.803  1.00 98.01           H
ATOM   1947  HD2 LYS A 136      18.424  21.960  85.105  1.00 96.39           H
ATOM   1948  HD3 LYS A 136      18.660  22.272  86.824  1.00 96.39           H
ATOM   1949  HE2 LYS A 136      16.023  22.180  85.307  1.00 96.77           H
ATOM   1950  HE3 LYS A 136      16.601  21.072  86.538  1.00 96.77           H
ATOM   1951  HZ1 LYS A 136      15.002  22.600  87.376  1.00 99.85           H
ATOM   1952  HZ2 LYS A 136      16.460  22.882  88.108  1.00 99.85           H
ATOM   1953  HZ3 LYS A 136      15.910  23.894  86.918  1.00 99.85           H
ATOM   1954  N   HIS A 137      22.242  26.600  84.421  1.00 84.75           N
ATOM   1955  CA  HIS A 137      23.682  26.858  84.393  1.00 85.28           C
ATOM   1956  C   HIS A 137      24.019  28.339  84.112  1.00 85.45           C
ATOM   1957  O   HIS A 137      25.181  28.647  83.844  1.00 83.12           O
ATOM   1958  CB  HIS A 137      24.346  25.875  83.406  1.00 85.66           C
ATOM   1959  CG  HIS A 137      24.211  24.401  83.761  1.00 82.73           C
ATOM   1960  ND1 HIS A 137      25.256  23.592  84.213  1.00 79.00           N
ATOM   1961  CD2 HIS A 137      23.064  23.650  83.763  1.00 85.21           C
ATOM   1962  CE1 HIS A 137      24.724  22.370  84.389  1.00 79.52           C
ATOM   1963  NE2 HIS A 137      23.407  22.375  84.133  1.00 82.95           N
ATOM   1964  H   HIS A 137      21.729  26.769  83.567  1.00101.62           H
ATOM   1965  HA  HIS A 137      24.102  26.643  85.376  1.00102.25           H
ATOM   1966  HB2 HIS A 137      25.409  26.104  83.357  1.00102.71           H
ATOM   1967  HB3 HIS A 137      23.936  26.042  82.411  1.00102.71           H
ATOM   1968  HD2 HIS A 137      22.067  23.987  83.542  1.00102.18           H
ATOM   1969  HE1 HIS A 137      25.295  21.474  84.586  1.00 95.35           H
ATOM   1970  HE2 HIS A 137      22.797  21.566  84.123  1.00 99.47           H
ATOM   1971  N   GLN A 138      23.017  29.238  84.205  1.00 89.36           N
ATOM   1972  CA  GLN A 138      23.097  30.696  84.025  1.00 88.01           C
ATOM   1973  C   GLN A 138      23.897  31.030  82.768  1.00 90.34           C
ATOM   1974  O   GLN A 138      25.005  31.572  82.831  1.00 89.46           O
ATOM   1975  CB  GLN A 138      23.624  31.434  85.276  1.00 90.36           C
ATOM   1976  CG  GLN A 138      22.689  31.374  86.499  1.00 94.89           C
ATOM   1977  CD  GLN A 138      22.793  30.051  87.259  1.00 96.25           C
ATOM   1978  OE1 GLN A 138      23.878  29.640  87.662  1.00 95.03           O
ATOM   1979  NE2 GLN A 138      21.665  29.385  87.495  1.00 95.36           N
ATOM   1980  H   GLN A 138      22.094  28.875  84.405  1.00107.16           H
ATOM   1981  HA  GLN A 138      22.078  31.041  83.847  1.00105.53           H
ATOM   1982  HB2 GLN A 138      24.605  31.039  85.543  1.00108.36           H
ATOM   1983  HB3 GLN A 138      23.757  32.486  85.021  1.00108.36           H
ATOM   1984  HG2 GLN A 138      23.047  32.153  87.174  1.00113.79           H
ATOM   1985  HG3 GLN A 138      21.659  31.590  86.211  1.00113.79           H
ATOM   1986 HE21 GLN A 138      20.784  29.736  87.149  1.00114.36           H
ATOM   1987 HE22 GLN A 138      21.712  28.504  87.986  1.00114.36           H
ATOM   1988  N   MET A 139      23.328  30.647  81.623  1.00 88.98           N
ATOM   1989  CA  MET A 139      24.053  30.630  80.360  1.00 89.64           C
ATOM   1990  C   MET A 139      23.127  30.765  79.141  1.00 91.67           C
ATOM   1991  O   MET A 139      23.622  30.796  78.015  1.00 90.28           O
ATOM   1992  CB  MET A 139      24.935  29.364  80.317  1.00 93.01           C
ATOM   1993  CG  MET A 139      26.207  29.635  79.509  1.00 95.98           C
ATOM   1994  SD  MET A 139      27.531  28.409  79.696  1.00 88.68           S
ATOM   1995  CE  MET A 139      28.261  28.914  81.282  1.00 90.74           C
ATOM   1996  H   MET A 139      22.442  30.161  81.662  1.00106.70           H
ATOM   1997  HA  MET A 139      24.701  31.506  80.337  1.00107.49           H
ATOM   1998  HB2 MET A 139      25.229  29.077  81.324  1.00111.54           H
ATOM   1999  HB3 MET A 139      24.387  28.531  79.875  1.00111.54           H
ATOM   2000  HG2 MET A 139      25.951  29.716  78.454  1.00115.10           H
ATOM   2001  HG3 MET A 139      26.609  30.593  79.836  1.00115.10           H
ATOM   2002  HE1 MET A 139      29.056  28.215  81.549  1.00108.81           H
ATOM   2003  HE2 MET A 139      28.683  29.915  81.187  1.00108.81           H
ATOM   2004  HE3 MET A 139      27.497  28.911  82.061  1.00108.81           H
ATOM   2005  N   LYS A 140      21.805  30.885  79.353  1.00 88.72           N
ATOM   2006  CA  LYS A 140      20.795  31.100  78.308  1.00 89.80           C
ATOM   2007  C   LYS A 140      21.066  32.316  77.414  1.00 88.27           C
ATOM   2008  O   LYS A 140      20.669  32.320  76.251  1.00 81.93           O
ATOM   2009  CB  LYS A 140      19.415  31.126  78.988  1.00 87.91           C
ATOM   2010  CG  LYS A 140      18.293  31.520  78.021  1.00 88.33           C
ATOM   2011  CD  LYS A 140      16.895  31.205  78.564  1.00 88.68           C
ATOM   2012  CE  LYS A 140      16.613  29.708  78.700  1.00 88.05           C
ATOM   2013  NZ  LYS A 140      16.716  29.008  77.416  1.00 92.78           N1+
ATOM   2014  H   LYS A 140      21.469  30.833  80.305  1.00106.39           H
ATOM   2015  HA  LYS A 140      20.812  30.265  77.614  1.00107.68           H
ATOM   2016  HB2 LYS A 140      19.214  30.152  79.436  1.00105.42           H
ATOM   2017  HB3 LYS A 140      19.434  31.864  79.792  1.00105.42           H
ATOM   2018  HG2 LYS A 140      18.355  32.585  77.796  1.00105.92           H
ATOM   2019  HG3 LYS A 140      18.440  30.973  77.091  1.00105.92           H
ATOM   2020  HD2 LYS A 140      16.782  31.669  79.544  1.00106.34           H
ATOM   2021  HD3 LYS A 140      16.152  31.650  77.904  1.00106.34           H
ATOM   2022  HE2 LYS A 140      17.296  29.258  79.420  1.00105.58           H
ATOM   2023  HE3 LYS A 140      15.593  29.597  79.076  1.00105.58           H
ATOM   2024  HZ1 LYS A 140      15.777  28.788  77.101  1.00111.26           H
ATOM   2025  HZ2 LYS A 140      17.163  29.614  76.741  1.00111.26           H
ATOM   2026  HZ3 LYS A 140      17.243  28.157  77.545  1.00111.26           H
ATOM   2027  N   HIS A 141      21.750  33.319  77.970  1.00 96.24           N
ATOM   2028  CA  HIS A 141      22.095  34.596  77.351  1.00 96.54           C
ATOM   2029  C   HIS A 141      23.309  34.540  76.390  1.00 94.46           C
ATOM   2030  O   HIS A 141      23.928  35.576  76.136  1.00 92.75           O
ATOM   2031  CB  HIS A 141      22.291  35.615  78.493  1.00 89.95           C
ATOM   2032  CG  HIS A 141      23.421  35.307  79.455  1.00 89.42           C
ATOM   2033  ND1 HIS A 141      23.380  34.368  80.491  1.00 87.71           N
ATOM   2034  CD2 HIS A 141      24.641  35.927  79.469  1.00 87.60           C
ATOM   2035  CE1 HIS A 141      24.563  34.478  81.120  1.00 89.79           C
ATOM   2036  NE2 HIS A 141      25.344  35.399  80.526  1.00 84.44           N
ATOM   2037  H   HIS A 141      22.028  33.205  78.934  1.00115.42           H
ATOM   2038  HA  HIS A 141      21.238  34.933  76.766  1.00115.77           H
ATOM   2039  HB2 HIS A 141      21.366  35.658  79.071  1.00107.86           H
ATOM   2040  HB3 HIS A 141      22.448  36.605  78.066  1.00107.86           H
ATOM   2041  HD2 HIS A 141      24.969  36.708  78.798  1.00105.04           H
ATOM   2042  HE1 HIS A 141      24.805  33.988  82.052  1.00107.67           H
ATOM   2043  HE2 HIS A 141      26.236  35.726  80.868  1.00101.26           H
ATOM   2044  N   LYS A 142      23.673  33.355  75.869  1.00 94.96           N
ATOM   2045  CA  LYS A 142      24.869  33.148  75.039  1.00 92.81           C
ATOM   2046  C   LYS A 142      24.557  32.300  73.797  1.00 87.43           C
ATOM   2047  O   LYS A 142      23.717  31.402  73.829  1.00 87.32           O
ATOM   2048  CB  LYS A 142      25.981  32.491  75.877  1.00 86.77           C
ATOM   2049  CG  LYS A 142      26.433  33.352  77.065  1.00 91.36           C
ATOM   2050  CD  LYS A 142      27.646  32.737  77.774  1.00 93.89           C
ATOM   2051  CE  LYS A 142      27.886  33.454  79.105  1.00 94.78           C
ATOM   2052  NZ  LYS A 142      28.785  32.680  79.979  1.00 92.28           N1+
ATOM   2053  H   LYS A 142      23.101  32.544  76.067  1.00113.87           H
ATOM   2054  HA  LYS A 142      25.240  34.111  74.687  1.00111.30           H
ATOM   2055  HB2 LYS A 142      25.638  31.522  76.241  1.00104.05           H
ATOM   2056  HB3 LYS A 142      26.845  32.337  75.233  1.00104.05           H
ATOM   2057  HG2 LYS A 142      26.714  34.340  76.695  1.00109.56           H
ATOM   2058  HG3 LYS A 142      25.613  33.460  77.775  1.00109.56           H
ATOM   2059  HD2 LYS A 142      27.471  31.675  77.947  1.00112.59           H
ATOM   2060  HD3 LYS A 142      28.529  32.850  77.143  1.00112.59           H
ATOM   2061  HE2 LYS A 142      28.312  34.441  78.914  1.00113.66           H
ATOM   2062  HE3 LYS A 142      26.926  33.580  79.607  1.00113.66           H
ATOM   2063  HZ1 LYS A 142      29.010  33.220  80.803  1.00110.66           H
ATOM   2064  HZ2 LYS A 142      28.329  31.821  80.254  1.00110.66           H
ATOM   2065  HZ3 LYS A 142      29.635  32.459  79.478  1.00110.66           H
ATOM   2066  N   LYS A 143      25.272  32.612  72.709  1.00 86.58           N
ATOM   2067  CA  LYS A 143      25.317  31.868  71.450  1.00 84.10           C
ATOM   2068  C   LYS A 143      26.733  31.325  71.335  1.00 86.61           C
ATOM   2069  O   LYS A 143      27.679  32.100  71.176  1.00 83.85           O
ATOM   2070  CB  LYS A 143      24.931  32.801  70.285  1.00 84.29           C
ATOM   2071  CG  LYS A 143      25.097  32.215  68.870  1.00 79.90           C
ATOM   2072  CD  LYS A 143      24.828  33.304  67.813  1.00 79.12           C
ATOM   2073  CE  LYS A 143      25.329  32.938  66.411  1.00 82.23           C
ATOM   2074  NZ  LYS A 143      24.584  31.806  65.833  1.00 84.52           N1+
ATOM   2075  H   LYS A 143      25.931  33.373  72.790  1.00103.82           H
ATOM   2076  HA  LYS A 143      24.619  31.031  71.482  1.00100.85           H
ATOM   2077  HB2 LYS A 143      23.889  33.097  70.414  1.00101.07           H
ATOM   2078  HB3 LYS A 143      25.545  33.701  70.350  1.00101.07           H
ATOM   2079  HG2 LYS A 143      26.113  31.841  68.738  1.00 95.80           H
ATOM   2080  HG3 LYS A 143      24.399  31.389  68.736  1.00 95.80           H
ATOM   2081  HD2 LYS A 143      23.754  33.491  67.763  1.00 94.87           H
ATOM   2082  HD3 LYS A 143      25.315  34.233  68.110  1.00 94.87           H
ATOM   2083  HE2 LYS A 143      25.205  33.810  65.766  1.00 98.61           H
ATOM   2084  HE3 LYS A 143      26.392  32.692  66.452  1.00 98.61           H
ATOM   2085  HZ1 LYS A 143      25.024  31.529  64.963  1.00101.35           H
ATOM   2086  HZ2 LYS A 143      24.613  31.024  66.472  1.00101.35           H
ATOM   2087  HZ3 LYS A 143      23.626  32.076  65.664  1.00101.35           H
ATOM   2088  N   LEU A 144      26.850  30.000  71.467  1.00 85.76           N
ATOM   2089  CA  LEU A 144      28.100  29.249  71.321  1.00 83.78           C
ATOM   2090  C   LEU A 144      28.002  28.303  70.113  1.00 70.39           C
ATOM   2091  O   LEU A 144      26.898  28.055  69.615  1.00 70.26           O
ATOM   2092  CB  LEU A 144      28.391  28.457  72.618  1.00 79.56           C
ATOM   2093  CG  LEU A 144      29.300  29.175  73.639  1.00 85.18           C
ATOM   2094  CD1 LEU A 144      28.779  30.541  74.122  1.00 90.48           C
ATOM   2095  CD2 LEU A 144      29.441  28.255  74.860  1.00 80.53           C
ATOM   2096  H   LEU A 144      26.008  29.456  71.595  1.00102.84           H
ATOM   2097  HA  LEU A 144      28.924  29.944  71.153  1.00100.46           H
ATOM   2098  HB2 LEU A 144      27.448  28.215  73.108  1.00 95.39           H
ATOM   2099  HB3 LEU A 144      28.867  27.509  72.358  1.00 95.39           H
ATOM   2100  HG  LEU A 144      30.280  29.325  73.185  1.00102.13           H
ATOM   2101 HD11 LEU A 144      29.385  30.903  74.954  1.00108.50           H
ATOM   2102 HD12 LEU A 144      28.845  31.275  73.322  1.00108.50           H
ATOM   2103 HD13 LEU A 144      27.743  30.442  74.445  1.00108.50           H
ATOM   2104 HD21 LEU A 144      30.147  28.693  75.566  1.00 96.56           H
ATOM   2105 HD22 LEU A 144      28.476  28.133  75.352  1.00 96.56           H
ATOM   2106 HD23 LEU A 144      29.808  27.277  74.551  1.00 96.56           H
ATOM   2107  N   PRO A 145      29.131  27.746  69.639  1.00 61.88           N
ATOM   2108  CA  PRO A 145      29.072  26.717  68.616  1.00 68.83           C
ATOM   2109  C   PRO A 145      28.520  25.409  69.205  1.00 63.52           C
ATOM   2110  O   PRO A 145      28.673  25.126  70.393  1.00 55.06           O
ATOM   2111  CB  PRO A 145      30.525  26.541  68.159  1.00 71.77           C
ATOM   2112  CG  PRO A 145      31.277  27.763  68.683  1.00 68.18           C
ATOM   2113  CD  PRO A 145      30.511  28.080  69.964  1.00 59.94           C
ATOM   2114  HA  PRO A 145      28.522  27.073  67.746  1.00 82.52           H
ATOM   2115  HB2 PRO A 145      30.904  25.679  68.693  1.00 86.05           H
ATOM   2116  HB3 PRO A 145      30.651  26.387  67.088  1.00 86.05           H
ATOM   2117  HG2 PRO A 145      32.316  27.531  68.918  1.00 81.74           H
ATOM   2118  HG3 PRO A 145      31.217  28.573  67.955  1.00 81.74           H
ATOM   2119  HD2 PRO A 145      30.864  27.458  70.785  1.00 71.85           H
ATOM   2120  HD3 PRO A 145      30.644  29.140  70.177  1.00 71.85           H
ATOM   2121  N   LEU A 146      27.875  24.615  68.357  1.00 65.13           N
ATOM   2122  CA  LEU A 146      27.222  23.379  68.732  1.00 62.53           C
ATOM   2123  C   LEU A 146      27.688  22.237  67.818  1.00 62.88           C
ATOM   2124  O   LEU A 146      27.491  22.287  66.603  1.00 51.24           O
ATOM   2125  CB  LEU A 146      25.698  23.594  68.754  1.00 59.50           C
ATOM   2126  CG  LEU A 146      24.874  22.303  68.887  1.00 58.75           C
ATOM   2127  CD1 LEU A 146      25.299  21.400  70.050  1.00 68.41           C
ATOM   2128  CD2 LEU A 146      23.388  22.613  69.103  1.00 68.04           C
ATOM   2129  H   LEU A 146      27.790  24.909  67.393  1.00 78.08           H
ATOM   2130  HA  LEU A 146      27.525  23.136  69.748  1.00 74.96           H
ATOM   2131  HB2 LEU A 146      25.468  24.239  69.601  1.00 71.33           H
ATOM   2132  HB3 LEU A 146      25.390  24.106  67.843  1.00 71.33           H
ATOM   2133  HG  LEU A 146      24.941  21.733  67.958  1.00 70.42           H
ATOM   2134 HD11 LEU A 146      24.991  20.381  69.822  1.00 82.01           H
ATOM   2135 HD12 LEU A 146      26.370  21.375  70.176  1.00 82.01           H
ATOM   2136 HD13 LEU A 146      24.859  21.734  70.991  1.00 82.01           H
ATOM   2137 HD21 LEU A 146      22.825  21.681  69.115  1.00 81.57           H
ATOM   2138 HD22 LEU A 146      23.241  23.131  70.051  1.00 81.57           H
ATOM   2139 HD23 LEU A 146      23.013  23.247  68.304  1.00 81.57           H
ATOM   2140  N   GLY A 147      28.284  21.212  68.448  1.00 71.01           N
ATOM   2141  CA  GLY A 147      28.553  19.887  67.894  1.00 58.38           C
ATOM   2142  C   GLY A 147      27.463  18.903  68.334  1.00 43.79           C
ATOM   2143  O   GLY A 147      27.199  18.766  69.520  1.00 50.79           O
ATOM   2144  H   GLY A 147      28.436  21.305  69.444  1.00 85.13           H
ATOM   2145  HA2 GLY A 147      28.606  19.933  66.807  1.00 69.99           H
ATOM   2146  HA3 GLY A 147      29.509  19.531  68.281  1.00 69.99           H
ATOM   2147  N   PHE A 148      26.819  18.210  67.394  1.00 38.35           N
ATOM   2148  CA  PHE A 148      25.767  17.243  67.680  1.00 38.97           C
ATOM   2149  C   PHE A 148      26.259  15.808  67.390  1.00 47.57           C
ATOM   2150  O   PHE A 148      26.407  15.435  66.226  1.00 44.80           O
ATOM   2151  CB  PHE A 148      24.554  17.620  66.832  1.00 36.04           C
ATOM   2152  CG  PHE A 148      23.308  16.774  67.009  1.00 41.51           C
ATOM   2153  CD1 PHE A 148      22.309  16.850  66.025  1.00 33.07           C
ATOM   2154  CD2 PHE A 148      23.093  15.979  68.151  1.00 35.29           C
ATOM   2155  CE1 PHE A 148      21.087  16.182  66.197  1.00 45.57           C
ATOM   2156  CE2 PHE A 148      21.863  15.337  68.335  1.00 36.18           C
ATOM   2157  CZ  PHE A 148      20.854  15.445  67.364  1.00 39.04           C
ATOM   2158  H   PHE A 148      27.057  18.366  66.424  1.00 45.94           H
ATOM   2159  HA  PHE A 148      25.482  17.313  68.730  1.00 46.69           H
ATOM   2160  HB2 PHE A 148      24.278  18.648  67.071  1.00 43.17           H
ATOM   2161  HB3 PHE A 148      24.835  17.602  65.778  1.00 43.17           H
ATOM   2162  HD1 PHE A 148      22.472  17.442  65.136  1.00 39.61           H
ATOM   2163  HD2 PHE A 148      23.848  15.872  68.913  1.00 42.27           H
ATOM   2164  HE1 PHE A 148      20.320  16.249  65.439  1.00 54.61           H
ATOM   2165  HE2 PHE A 148      21.693  14.756  69.230  1.00 43.34           H
ATOM   2166  HZ  PHE A 148      19.907  14.944  67.505  1.00 46.77           H
ATOM   2167  N   THR A 149      26.461  14.983  68.433  1.00 47.51           N
ATOM   2168  CA  THR A 149      26.571  13.528  68.277  1.00 37.40           C
ATOM   2169  C   THR A 149      25.183  12.914  68.091  1.00 36.86           C
ATOM   2170  O   THR A 149      24.358  12.944  68.998  1.00 36.39           O
ATOM   2171  CB  THR A 149      27.337  12.879  69.432  1.00 37.87           C
ATOM   2172  OG1 THR A 149      28.647  13.411  69.502  1.00 35.86           O
ATOM   2173  CG2 THR A 149      27.467  11.366  69.206  1.00 41.50           C
ATOM   2174  H   THR A 149      26.375  15.341  69.374  1.00 56.93           H
ATOM   2175  HA  THR A 149      27.171  13.359  67.387  1.00 44.81           H
ATOM   2176  HB  THR A 149      26.818  13.057  70.374  1.00 45.37           H
ATOM   2177  HG1 THR A 149      28.959  13.348  70.408  1.00 42.96           H
ATOM   2178 HG21 THR A 149      28.067  10.931  70.003  1.00 49.72           H
ATOM   2179 HG22 THR A 149      26.489  10.885  69.210  1.00 49.72           H
ATOM   2180 HG23 THR A 149      27.975  11.175  68.262  1.00 49.72           H
ATOM   2181  N   PHE A 150      24.942  12.339  66.915  1.00 34.03           N
ATOM   2182  CA  PHE A 150      23.675  11.762  66.507  1.00 37.03           C
ATOM   2183  C   PHE A 150      23.955  10.347  66.003  1.00 42.05           C
ATOM   2184  O   PHE A 150      24.516  10.185  64.920  1.00 41.88           O
ATOM   2185  CB  PHE A 150      23.059  12.656  65.415  1.00 33.77           C
ATOM   2186  CG  PHE A 150      21.754  12.121  64.864  1.00 26.89           C
ATOM   2187  CD1 PHE A 150      21.721  11.516  63.596  1.00 32.71           C
ATOM   2188  CD2 PHE A 150      20.563  12.251  65.602  1.00 36.73           C
ATOM   2189  CE1 PHE A 150      20.501  11.073  63.053  1.00 42.01           C
ATOM   2190  CE2 PHE A 150      19.346  11.793  65.072  1.00 31.76           C
ATOM   2191  CZ  PHE A 150      19.310  11.209  63.792  1.00 38.30           C
ATOM   2192  H   PHE A 150      25.686  12.334  66.229  1.00 40.76           H
ATOM   2193  HA  PHE A 150      22.997  11.714  67.361  1.00 44.36           H
ATOM   2194  HB2 PHE A 150      22.877  13.644  65.837  1.00 40.45           H
ATOM   2195  HB3 PHE A 150      23.775  12.775  64.601  1.00 40.45           H
ATOM   2196  HD1 PHE A 150      22.633  11.411  63.031  1.00 39.17           H
ATOM   2197  HD2 PHE A 150      20.582  12.715  66.576  1.00 44.00           H
ATOM   2198  HE1 PHE A 150      20.477  10.630  62.068  1.00 50.33           H
ATOM   2199  HE2 PHE A 150      18.432  11.902  65.637  1.00 38.03           H
ATOM   2200  HZ  PHE A 150      18.372  10.869  63.376  1.00 45.89           H
ATOM   2201  N   SER A 151      23.601   9.329  66.798  1.00 41.09           N
ATOM   2202  CA  SER A 151      24.110   7.957  66.647  1.00 32.62           C
ATOM   2203  C   SER A 151      23.169   7.119  65.772  1.00 28.79           C
ATOM   2204  O   SER A 151      22.606   6.131  66.238  1.00 35.61           O
ATOM   2205  CB  SER A 151      24.279   7.310  68.032  1.00 37.78           C
ATOM   2206  OG  SER A 151      25.006   8.127  68.919  1.00 49.39           O
ATOM   2207  H   SER A 151      23.119   9.547  67.660  1.00 49.23           H
ATOM   2208  HA  SER A 151      25.091   7.981  66.169  1.00 39.07           H
ATOM   2209  HB2 SER A 151      23.301   7.098  68.449  1.00 45.26           H
ATOM   2210  HB3 SER A 151      24.809   6.367  67.913  1.00 45.26           H
ATOM   2211  HG  SER A 151      25.110   7.672  69.758  1.00 59.19           H
ATOM   2212  N   PHE A 152      22.985   7.501  64.506  1.00 31.08           N
ATOM   2213  CA  PHE A 152      22.102   6.816  63.549  1.00 33.38           C
ATOM   2214  C   PHE A 152      22.705   6.950  62.145  1.00 31.38           C
ATOM   2215  O   PHE A 152      23.555   7.815  61.934  1.00 34.07           O
ATOM   2216  CB  PHE A 152      20.696   7.425  63.629  1.00 39.20           C
ATOM   2217  CG  PHE A 152      20.091   7.362  65.014  1.00 38.12           C
ATOM   2218  CD1 PHE A 152      20.249   8.438  65.913  1.00 29.85           C
ATOM   2219  CD2 PHE A 152      19.401   6.207  65.414  1.00 37.05           C
ATOM   2220  CE1 PHE A 152      19.675   8.380  67.193  1.00 41.48           C
ATOM   2221  CE2 PHE A 152      18.842   6.140  66.706  1.00 40.62           C
ATOM   2222  CZ  PHE A 152      18.966   7.229  67.587  1.00 45.63           C
ATOM   2223  H   PHE A 152      23.487   8.311  64.168  1.00 37.22           H
ATOM   2224  HA  PHE A 152      22.034   5.757  63.799  1.00 39.98           H
ATOM   2225  HB2 PHE A 152      20.751   8.462  63.309  1.00 46.96           H
ATOM   2226  HB3 PHE A 152      20.025   6.908  62.948  1.00 46.96           H
ATOM   2227  HD1 PHE A 152      20.810   9.313  65.621  1.00 35.74           H
ATOM   2228  HD2 PHE A 152      19.287   5.381  64.727  1.00 44.38           H
ATOM   2229  HE1 PHE A 152      19.786   9.213  67.873  1.00 49.70           H
ATOM   2230  HE2 PHE A 152      18.302   5.260  67.017  1.00 48.67           H
ATOM   2231  HZ  PHE A 152      18.521   7.179  68.571  1.00 54.69           H
ATOM   2232  N   PRO A 153      22.317   6.134  61.161  1.00 31.54           N
ATOM   2233  CA  PRO A 153      22.916   6.251  59.837  1.00 39.14           C
ATOM   2234  C   PRO A 153      22.482   7.561  59.176  1.00 41.39           C
ATOM   2235  O   PRO A 153      21.288   7.835  59.045  1.00 43.35           O
ATOM   2236  CB  PRO A 153      22.401   5.021  59.082  1.00 31.75           C
ATOM   2237  CG  PRO A 153      21.076   4.702  59.759  1.00 37.28           C
ATOM   2238  CD  PRO A 153      21.352   5.051  61.220  1.00 33.15           C
ATOM   2239  HA  PRO A 153      24.000   6.161  59.880  1.00 46.89           H
ATOM   2240  HB2 PRO A 153      22.307   5.152  58.007  1.00 38.03           H
ATOM   2241  HB3 PRO A 153      23.084   4.205  59.289  1.00 38.03           H
ATOM   2242  HG2 PRO A 153      20.291   5.321  59.325  1.00 44.66           H
ATOM   2243  HG3 PRO A 153      20.820   3.646  59.676  1.00 44.66           H
ATOM   2244  HD2 PRO A 153      20.410   5.336  61.682  1.00 39.71           H
ATOM   2245  HD3 PRO A 153      21.803   4.194  61.709  1.00 39.71           H
ATOM   2246  N   VAL A 154      23.469   8.363  58.756  1.00 41.44           N
ATOM   2247  CA  VAL A 154      23.239   9.638  58.074  1.00 48.04           C
ATOM   2248  C   VAL A 154      24.037   9.734  56.770  1.00 42.38           C
ATOM   2249  O   VAL A 154      25.258   9.586  56.772  1.00 37.95           O
ATOM   2250  CB  VAL A 154      23.561  10.823  59.001  1.00 40.69           C
ATOM   2251  CG1 VAL A 154      23.372  12.166  58.283  1.00 48.22           C
ATOM   2252  CG2 VAL A 154      22.609  10.856  60.193  1.00 40.49           C
ATOM   2253  H   VAL A 154      24.428   8.101  58.945  1.00 49.65           H
ATOM   2254  HA  VAL A 154      22.186   9.702  57.818  1.00 57.58           H
ATOM   2255  HB  VAL A 154      24.586  10.751  59.368  1.00 48.75           H
ATOM   2256 HG11 VAL A 154      23.706  12.962  58.935  1.00 57.78           H
ATOM   2257 HG12 VAL A 154      23.959  12.217  57.371  1.00 57.78           H
ATOM   2258 HG13 VAL A 154      22.322  12.319  58.044  1.00 57.78           H
ATOM   2259 HG21 VAL A 154      22.830  11.726  60.809  1.00 48.51           H
ATOM   2260 HG22 VAL A 154      21.578  10.916  59.845  1.00 48.51           H
ATOM   2261 HG23 VAL A 154      22.725   9.960  60.797  1.00 48.51           H
ATOM   2262  N   ARG A 155      23.339  10.082  55.677  1.00 43.22           N
ATOM   2263  CA  ARG A 155      23.962  10.516  54.427  1.00 45.26           C
ATOM   2264  C   ARG A 155      24.234  12.017  54.457  1.00 39.61           C
ATOM   2265  O   ARG A 155      23.318  12.816  54.296  1.00 48.63           O
ATOM   2266  CB  ARG A 155      23.130  10.080  53.223  1.00 47.97           C
ATOM   2267  CG  ARG A 155      23.675  10.676  51.911  1.00 53.05           C
ATOM   2268  CD  ARG A 155      23.378   9.782  50.715  1.00 52.80           C
ATOM   2269  NE  ARG A 155      24.156   8.532  50.794  1.00 64.90           N
ATOM   2270  CZ  ARG A 155      23.675   7.286  50.692  1.00 62.10           C
ATOM   2271  NH1 ARG A 155      22.383   7.028  50.488  1.00 68.78           N
ATOM   2272  NH2 ARG A 155      24.519   6.270  50.792  1.00 61.35           N1+
ATOM   2273  H   ARG A 155      22.338  10.196  55.763  1.00 51.79           H
ATOM   2274  HA  ARG A 155      24.920  10.008  54.335  1.00 54.24           H
ATOM   2275  HB2 ARG A 155      23.117   8.992  53.184  1.00 57.48           H
ATOM   2276  HB3 ARG A 155      22.108  10.430  53.358  1.00 57.48           H
ATOM   2277  HG2 ARG A 155      23.259  11.671  51.746  1.00 63.58           H
ATOM   2278  HG3 ARG A 155      24.761  10.766  51.979  1.00 63.58           H
ATOM   2279  HD2 ARG A 155      22.308   9.578  50.685  1.00 63.28           H
ATOM   2280  HD3 ARG A 155      23.650  10.311  49.801  1.00 63.28           H
ATOM   2281  HE  ARG A 155      25.151   8.633  50.943  1.00 77.80           H
ATOM   2282 HH11 ARG A 155      21.726   7.787  50.390  1.00 82.46           H
ATOM   2283 HH12 ARG A 155      22.073   6.072  50.396  1.00 82.46           H
ATOM   2284 HH21 ARG A 155      25.507   6.440  50.926  1.00 73.55           H
ATOM   2285 HH22 ARG A 155      24.198   5.317  50.704  1.00 73.55           H
ATOM   2286  N   HIS A 156      25.502  12.368  54.660  1.00 43.09           N
ATOM   2287  CA  HIS A 156      26.026  13.722  54.697  1.00 47.59           C
ATOM   2288  C   HIS A 156      26.194  14.309  53.291  1.00 48.90           C
ATOM   2289  O   HIS A 156      26.687  13.644  52.379  1.00 39.74           O
ATOM   2290  CB  HIS A 156      27.384  13.736  55.410  1.00 44.97           C
ATOM   2291  CG  HIS A 156      27.314  13.588  56.902  1.00 48.88           C
ATOM   2292  ND1 HIS A 156      26.527  12.666  57.590  1.00 55.12           N
ATOM   2293  CD2 HIS A 156      28.082  14.270  57.800  1.00 48.42           C
ATOM   2294  CE1 HIS A 156      26.725  12.931  58.886  1.00 46.14           C
ATOM   2295  NE2 HIS A 156      27.702  13.838  59.049  1.00 53.93           N
ATOM   2296  H   HIS A 156      26.176  11.626  54.784  1.00 51.63           H
ATOM   2297  HA  HIS A 156      25.353  14.352  55.272  1.00 57.03           H
ATOM   2298  HB2 HIS A 156      27.842  14.704  55.212  1.00 53.88           H
ATOM   2299  HB3 HIS A 156      28.027  12.961  54.995  1.00 53.88           H
ATOM   2300  HD2 HIS A 156      28.818  15.027  57.575  1.00 58.03           H
ATOM   2301  HE1 HIS A 156      26.043  12.648  59.673  1.00 55.29           H
ATOM   2302  HE2 HIS A 156      27.939  14.286  59.925  1.00 64.64           H
ATOM   2303  N   GLU A 157      25.837  15.587  53.162  1.00 52.11           N
ATOM   2304  CA  GLU A 157      26.279  16.462  52.084  1.00 50.17           C
ATOM   2305  C   GLU A 157      27.522  17.230  52.561  1.00 37.69           C
ATOM   2306  O   GLU A 157      28.426  17.490  51.775  1.00 38.48           O
ATOM   2307  CB  GLU A 157      25.105  17.368  51.669  1.00 50.61           C
ATOM   2308  CG  GLU A 157      25.457  18.320  50.504  1.00 63.67           C
ATOM   2309  CD  GLU A 157      24.298  19.268  50.167  1.00 63.66           C
ATOM   2310  OE1 GLU A 157      23.231  18.759  49.750  1.00 68.99           O
ATOM   2311  OE2 GLU A 157      24.468  20.494  50.360  1.00 64.10           O1-
ATOM   2312  H   GLU A 157      25.447  16.048  53.971  1.00 62.46           H
ATOM   2313  HA  GLU A 157      26.556  15.858  51.218  1.00 60.13           H
ATOM   2314  HB2 GLU A 157      24.268  16.734  51.367  1.00 60.65           H
ATOM   2315  HB3 GLU A 157      24.793  17.957  52.531  1.00 60.65           H
ATOM   2316  HG2 GLU A 157      26.347  18.902  50.747  1.00 76.32           H
ATOM   2317  HG3 GLU A 157      25.640  17.681  49.638  1.00 76.32           H
ATOM   2318  N   ASP A 158      27.582  17.581  53.854  1.00 39.72           N
ATOM   2319  CA  ASP A 158      28.723  18.251  54.457  1.00 39.27           C
ATOM   2320  C   ASP A 158      28.705  17.957  55.970  1.00 44.45           C
ATOM   2321  O   ASP A 158      27.820  17.263  56.481  1.00 43.87           O
ATOM   2322  CB  ASP A 158      28.596  19.753  54.168  1.00 45.19           C
ATOM   2323  CG  ASP A 158      29.875  20.581  54.311  1.00 52.39           C
ATOM   2324  OD1 ASP A 158      29.792  21.778  53.963  1.00 65.65           O
ATOM   2325  OD2 ASP A 158      30.925  20.032  54.714  1.00 52.91           O1-
ATOM   2326  H   ASP A 158      26.831  17.321  54.478  1.00 47.59           H
ATOM   2327  HA  ASP A 158      29.644  17.865  54.022  1.00 47.04           H
ATOM   2328  HB2 ASP A 158      28.202  19.927  53.166  1.00 54.15           H
ATOM   2329  HB3 ASP A 158      27.837  20.187  54.821  1.00 54.15           H
ATOM   2330  N   ILE A 159      29.702  18.479  56.696  1.00 45.86           N
ATOM   2331  CA  ILE A 159      29.888  18.289  58.127  1.00 42.78           C
ATOM   2332  C   ILE A 159      28.677  18.750  58.949  1.00 50.54           C
ATOM   2333  O   ILE A 159      28.448  18.218  60.036  1.00 40.36           O
ATOM   2334  CB  ILE A 159      31.206  18.972  58.555  1.00 44.44           C
ATOM   2335  CG1 ILE A 159      31.625  18.595  59.982  1.00 44.55           C
ATOM   2336  CG2 ILE A 159      31.135  20.509  58.485  1.00 51.47           C
ATOM   2337  CD1 ILE A 159      31.850  17.093  60.167  1.00 52.48           C
ATOM   2338  H   ILE A 159      30.398  19.041  56.221  1.00 54.96           H
ATOM   2339  HA  ILE A 159      29.994  17.215  58.271  1.00 51.27           H
ATOM   2340  HB  ILE A 159      31.999  18.648  57.878  1.00 53.25           H
ATOM   2341 HG12 ILE A 159      32.557  19.103  60.222  1.00 53.39           H
ATOM   2342 HG13 ILE A 159      30.873  18.932  60.694  1.00 53.39           H
ATOM   2343 HG21 ILE A 159      32.116  20.931  58.697  1.00 61.68           H
ATOM   2344 HG22 ILE A 159      30.838  20.828  57.485  1.00 61.68           H
ATOM   2345 HG23 ILE A 159      30.419  20.900  59.208  1.00 61.68           H
ATOM   2346 HD11 ILE A 159      32.245  16.922  61.166  1.00 62.90           H
ATOM   2347 HD12 ILE A 159      30.914  16.545  60.079  1.00 62.90           H
ATOM   2348 HD13 ILE A 159      32.567  16.729  59.431  1.00 62.90           H
ATOM   2349  N   ASP A 160      27.926  19.744  58.449  1.00 46.97           N
ATOM   2350  CA  ASP A 160      26.767  20.336  59.120  1.00 43.65           C
ATOM   2351  C   ASP A 160      25.444  20.090  58.387  1.00 45.42           C
ATOM   2352  O   ASP A 160      24.452  20.783  58.620  1.00 53.38           O
ATOM   2353  CB  ASP A 160      27.031  21.809  59.470  1.00 48.73           C
ATOM   2354  CG  ASP A 160      27.512  22.696  58.320  1.00 52.78           C
ATOM   2355  OD1 ASP A 160      28.046  23.778  58.652  1.00 60.56           O
ATOM   2356  OD2 ASP A 160      27.321  22.307  57.145  1.00 50.01           O1-
ATOM   2357  H   ASP A 160      28.207  20.167  57.575  1.00 56.29           H
ATOM   2358  HA  ASP A 160      26.645  19.837  60.080  1.00 52.30           H
ATOM   2359  HB2 ASP A 160      26.130  22.258  59.888  1.00 58.40           H
ATOM   2360  HB3 ASP A 160      27.746  21.874  60.286  1.00 58.40           H
ATOM   2361  N   LYS A 161      25.400  19.072  57.521  1.00 40.68           N
ATOM   2362  CA  LYS A 161      24.190  18.705  56.804  1.00 45.66           C
ATOM   2363  C   LYS A 161      24.240  17.230  56.421  1.00 46.48           C
ATOM   2364  O   LYS A 161      25.172  16.797  55.753  1.00 40.25           O
ATOM   2365  CB  LYS A 161      24.070  19.614  55.565  1.00 40.90           C
ATOM   2366  CG  LYS A 161      22.884  19.206  54.679  1.00 46.66           C
ATOM   2367  CD  LYS A 161      22.676  20.181  53.510  1.00 53.36           C
ATOM   2368  CE  LYS A 161      21.383  19.831  52.772  1.00 48.20           C
ATOM   2369  NZ  LYS A 161      21.387  20.348  51.395  1.00 46.94           N1+
ATOM   2370  H   LYS A 161      26.241  18.535  57.347  1.00 48.74           H
ATOM   2371  HA  LYS A 161      23.324  18.864  57.449  1.00 54.72           H
ATOM   2372  HB2 LYS A 161      23.960  20.652  55.881  1.00 49.01           H
ATOM   2373  HB3 LYS A 161      24.987  19.535  54.975  1.00 49.01           H
ATOM   2374  HG2 LYS A 161      23.060  18.210  54.269  1.00 55.91           H
ATOM   2375  HG3 LYS A 161      21.982  19.170  55.280  1.00 55.91           H
ATOM   2376  HD2 LYS A 161      22.612  21.202  53.885  1.00 63.95           H
ATOM   2377  HD3 LYS A 161      23.525  20.106  52.830  1.00 63.95           H
ATOM   2378  HE2 LYS A 161      21.284  18.745  52.739  1.00 57.76           H
ATOM   2379  HE3 LYS A 161      20.532  20.242  53.319  1.00 57.76           H
ATOM   2380  HZ1 LYS A 161      20.497  20.178  50.952  1.00 56.25           H
ATOM   2381  HZ2 LYS A 161      21.610  21.333  51.388  1.00 56.25           H
ATOM   2382  HZ3 LYS A 161      22.109  19.867  50.864  1.00 56.25           H
ATOM   2383  N   GLY A 162      23.186  16.493  56.772  1.00 38.28           N
ATOM   2384  CA  GLY A 162      22.950  15.152  56.272  1.00 46.10           C
ATOM   2385  C   GLY A 162      21.571  14.640  56.672  1.00 41.52           C
ATOM   2386  O   GLY A 162      21.008  15.087  57.670  1.00 45.82           O
ATOM   2387  H   GLY A 162      22.462  16.912  57.337  1.00 45.86           H
ATOM   2388  HA2 GLY A 162      23.042  15.167  55.186  1.00 55.24           H
ATOM   2389  HA3 GLY A 162      23.710  14.486  56.678  1.00 55.24           H
ATOM   2390  N   ILE A 163      21.040  13.695  55.890  1.00 36.95           N
ATOM   2391  CA  ILE A 163      19.702  13.134  56.066  1.00 43.15           C
ATOM   2392  C   ILE A 163      19.776  11.816  56.843  1.00 50.32           C
ATOM   2393  O   ILE A 163      20.663  11.003  56.591  1.00 41.57           O
ATOM   2394  CB  ILE A 163      18.951  12.975  54.711  1.00 46.13           C
ATOM   2395  CG1 ILE A 163      19.550  11.885  53.793  1.00 49.04           C
ATOM   2396  CG2 ILE A 163      18.891  14.326  53.969  1.00 52.73           C
ATOM   2397  CD1 ILE A 163      18.788  11.612  52.483  1.00 56.40           C
ATOM   2398  H   ILE A 163      21.593  13.339  55.122  1.00 44.26           H
ATOM   2399  HA  ILE A 163      19.126  13.833  56.663  1.00 51.70           H
ATOM   2400  HB  ILE A 163      17.927  12.676  54.936  1.00 55.28           H
ATOM   2401 HG12 ILE A 163      20.573  12.166  53.541  1.00 58.78           H
ATOM   2402 HG13 ILE A 163      19.580  10.939  54.330  1.00 58.78           H
ATOM   2403 HG21 ILE A 163      18.207  14.263  53.124  1.00 63.20           H
ATOM   2404 HG22 ILE A 163      18.524  15.099  54.642  1.00 63.20           H
ATOM   2405 HG23 ILE A 163      19.878  14.613  53.603  1.00 63.20           H
ATOM   2406 HD11 ILE A 163      19.223  10.741  51.989  1.00 67.61           H
ATOM   2407 HD12 ILE A 163      17.739  11.404  52.699  1.00 67.61           H
ATOM   2408 HD13 ILE A 163      18.864  12.463  51.806  1.00 67.61           H
ATOM   2409  N   LEU A 164      18.825  11.599  57.760  1.00 51.76           N
ATOM   2410  CA  LEU A 164      18.620  10.313  58.413  1.00 48.20           C
ATOM   2411  C   LEU A 164      18.160   9.320  57.359  1.00 48.43           C
ATOM   2412  O   LEU A 164      17.161   9.560  56.689  1.00 49.90           O
ATOM   2413  CB  LEU A 164      17.573  10.446  59.534  1.00 50.22           C
ATOM   2414  CG  LEU A 164      17.147   9.107  60.179  1.00 50.43           C
ATOM   2415  CD1 LEU A 164      18.302   8.486  60.978  1.00 42.60           C
ATOM   2416  CD2 LEU A 164      15.943   9.329  61.106  1.00 54.69           C
ATOM   2417  H   LEU A 164      18.127  12.314  57.914  1.00 62.04           H
ATOM   2418  HA  LEU A 164      19.562   9.981  58.852  1.00 57.76           H
ATOM   2419  HB2 LEU A 164      17.967  11.102  60.310  1.00 60.18           H
ATOM   2420  HB3 LEU A 164      16.687  10.921  59.109  1.00 60.18           H
ATOM   2421  HG  LEU A 164      16.845   8.401  59.407  1.00 60.44           H
ATOM   2422 HD11 LEU A 164      17.950   7.606  61.514  1.00 51.04           H
ATOM   2423 HD12 LEU A 164      19.096   8.180  60.303  1.00 51.04           H
ATOM   2424 HD13 LEU A 164      18.693   9.201  61.699  1.00 51.04           H
ATOM   2425 HD21 LEU A 164      15.602   8.370  61.495  1.00 65.55           H
ATOM   2426 HD22 LEU A 164      16.214   9.983  61.936  1.00 65.55           H
ATOM   2427 HD23 LEU A 164      15.126   9.774  60.544  1.00 65.55           H
ATOM   2428  N   LEU A 165      18.870   8.201  57.229  1.00 51.14           N
ATOM   2429  CA  LEU A 165      18.520   7.166  56.270  1.00 47.99           C
ATOM   2430  C   LEU A 165      17.373   6.317  56.801  1.00 44.68           C
ATOM   2431  O   LEU A 165      16.419   6.065  56.072  1.00 49.45           O
ATOM   2432  CB  LEU A 165      19.768   6.348  55.916  1.00 36.15           C
ATOM   2433  CG  LEU A 165      20.800   7.165  55.120  1.00 44.41           C
ATOM   2434  CD1 LEU A 165      22.040   6.309  54.864  1.00 46.64           C
ATOM   2435  CD2 LEU A 165      20.240   7.626  53.761  1.00 50.73           C
ATOM   2436  H   LEU A 165      19.683   8.054  57.813  1.00 61.30           H
ATOM   2437  HA  LEU A 165      18.154   7.644  55.362  1.00 57.51           H
ATOM   2438  HB2 LEU A 165      20.229   5.999  56.841  1.00 43.31           H
ATOM   2439  HB3 LEU A 165      19.470   5.475  55.335  1.00 43.31           H
ATOM   2440  HG  LEU A 165      21.093   8.043  55.697  1.00 53.22           H
ATOM   2441 HD11 LEU A 165      22.816   6.916  54.397  1.00 55.89           H
ATOM   2442 HD12 LEU A 165      22.424   5.919  55.803  1.00 55.89           H
ATOM   2443 HD13 LEU A 165      21.784   5.483  54.202  1.00 55.89           H
ATOM   2444 HD21 LEU A 165      21.043   8.011  53.135  1.00 60.80           H
ATOM   2445 HD22 LEU A 165      19.767   6.789  53.248  1.00 60.80           H
ATOM   2446 HD23 LEU A 165      19.516   8.427  53.901  1.00 60.80           H
ATOM   2447  N   ASN A 166      17.474   5.901  58.065  1.00 45.98           N
ATOM   2448  CA  ASN A 166      16.460   5.157  58.800  1.00 45.03           C
ATOM   2449  C   ASN A 166      16.862   5.105  60.277  1.00 48.79           C
ATOM   2450  O   ASN A 166      18.050   5.120  60.607  1.00 49.68           O
ATOM   2451  CB  ASN A 166      16.270   3.744  58.211  1.00 52.32           C
ATOM   2452  CG  ASN A 166      17.577   2.956  58.152  1.00 55.81           C
ATOM   2453  OD1 ASN A 166      18.027   2.441  59.170  1.00 59.01           O
ATOM   2454  ND2 ASN A 166      18.202   2.850  56.977  1.00 47.15           N
ATOM   2455  H   ASN A 166      18.305   6.149  58.583  1.00 55.10           H
ATOM   2456  HA  ASN A 166      15.512   5.686  58.717  1.00 53.95           H
ATOM   2457  HB2 ASN A 166      15.596   3.224  58.894  1.00 62.71           H
ATOM   2458  HB3 ASN A 166      15.807   3.802  57.226  1.00 62.71           H
ATOM   2459 HD21 ASN A 166      19.052   2.310  56.925  1.00 56.50           H
ATOM   2460 HD22 ASN A 166      17.813   3.288  56.156  1.00 56.50           H
ATOM   2461  N   TRP A 167      15.880   5.059  61.183  1.00 55.16           N
ATOM   2462  CA  TRP A 167      16.155   4.837  62.601  1.00 48.66           C
ATOM   2463  C   TRP A 167      16.655   3.402  62.852  1.00 44.00           C
ATOM   2464  O   TRP A 167      16.339   2.466  62.118  1.00 50.70           O
ATOM   2465  CB  TRP A 167      14.897   5.103  63.436  1.00 58.01           C
ATOM   2466  CG  TRP A 167      14.411   6.517  63.538  1.00 56.93           C
ATOM   2467  CD1 TRP A 167      13.223   6.963  63.077  1.00 54.82           C
ATOM   2468  CD2 TRP A 167      15.042   7.671  64.178  1.00 53.54           C
ATOM   2469  NE1 TRP A 167      13.053   8.280  63.437  1.00 54.57           N
ATOM   2470  CE2 TRP A 167      14.134   8.768  64.134  1.00 49.12           C
ATOM   2471  CE3 TRP A 167      16.287   7.910  64.790  1.00 48.52           C
ATOM   2472  CZ2 TRP A 167      14.427  10.015  64.703  1.00 41.30           C
ATOM   2473  CZ3 TRP A 167      16.616   9.175  65.316  1.00 51.69           C
ATOM   2474  CH2 TRP A 167      15.688  10.227  65.278  1.00 45.91           C
ATOM   2475  H   TRP A 167      14.916   5.063  60.871  1.00 66.11           H
ATOM   2476  HA  TRP A 167      16.923   5.537  62.935  1.00 58.31           H
ATOM   2477  HB2 TRP A 167      14.085   4.478  63.058  1.00 69.53           H
ATOM   2478  HB3 TRP A 167      15.120   4.787  64.455  1.00 69.53           H
ATOM   2479  HD1 TRP A 167      12.494   6.359  62.555  1.00 65.71           H
ATOM   2480  HE1 TRP A 167      12.218   8.802  63.211  1.00 65.41           H
ATOM   2481  HE3 TRP A 167      17.005   7.110  64.830  1.00 58.14           H
ATOM   2482  HZ2 TRP A 167      13.699  10.809  64.675  1.00 49.49           H
ATOM   2483  HZ3 TRP A 167      17.584   9.339  65.761  1.00 61.95           H
ATOM   2484  HH2 TRP A 167      15.940  11.189  65.700  1.00 55.02           H
ATOM   2485  N   THR A 168      17.423   3.241  63.931  1.00 43.62           N
ATOM   2486  CA  THR A 168      17.911   1.960  64.453  1.00 40.90           C
ATOM   2487  C   THR A 168      17.711   1.955  65.983  1.00 44.61           C
ATOM   2488  O   THR A 168      17.315   2.965  66.574  1.00 42.54           O
ATOM   2489  CB  THR A 168      19.398   1.779  64.077  1.00 34.16           C
ATOM   2490  OG1 THR A 168      20.170   2.808  64.659  1.00 31.61           O
ATOM   2491  CG2 THR A 168      19.672   1.768  62.564  1.00 33.23           C
ATOM   2492  H   THR A 168      17.660   4.060  64.471  1.00 52.27           H
ATOM   2493  HA  THR A 168      17.342   1.133  64.027  1.00 49.00           H
ATOM   2494  HB  THR A 168      19.729   0.821  64.477  1.00 40.91           H
ATOM   2495  HG1 THR A 168      20.930   2.956  64.086  1.00 37.85           H
ATOM   2496 HG21 THR A 168      20.730   1.600  62.377  1.00 39.80           H
ATOM   2497 HG22 THR A 168      19.102   0.974  62.090  1.00 39.80           H
ATOM   2498 HG23 THR A 168      19.405   2.722  62.110  1.00 39.80           H
ATOM   2499  N   LYS A 169      17.955   0.806  66.636  1.00 44.60           N
ATOM   2500  CA  LYS A 169      17.963   0.652  68.101  1.00 43.14           C
ATOM   2501  C   LYS A 169      16.586   0.905  68.753  1.00 44.79           C
ATOM   2502  O   LYS A 169      16.510   1.094  69.966  1.00 54.55           O
ATOM   2503  CB  LYS A 169      19.060   1.528  68.731  1.00 36.72           C
ATOM   2504  CG  LYS A 169      20.476   1.173  68.257  1.00 32.00           C
ATOM   2505  CD  LYS A 169      21.502   2.156  68.823  1.00 26.56           C
ATOM   2506  CE  LYS A 169      21.449   3.489  68.082  1.00 32.19           C
ATOM   2507  NZ  LYS A 169      22.535   4.366  68.526  1.00 35.83           N1+
ATOM   2508  H   LYS A 169      18.236   0.002  66.090  1.00 53.45           H
ATOM   2509  HA  LYS A 169      18.222  -0.386  68.318  1.00 51.69           H
ATOM   2510  HB2 LYS A 169      18.855   2.579  68.539  1.00 43.99           H
ATOM   2511  HB3 LYS A 169      19.037   1.389  69.812  1.00 43.99           H
ATOM   2512  HG2 LYS A 169      20.730   0.160  68.571  1.00 38.33           H
ATOM   2513  HG3 LYS A 169      20.528   1.214  67.169  1.00 38.33           H
ATOM   2514  HD2 LYS A 169      21.290   2.332  69.877  1.00 31.80           H
ATOM   2515  HD3 LYS A 169      22.499   1.730  68.747  1.00 31.80           H
ATOM   2516  HE2 LYS A 169      21.523   3.323  67.006  1.00 38.56           H
ATOM   2517  HE3 LYS A 169      20.496   3.970  68.299  1.00 38.56           H
ATOM   2518  HZ1 LYS A 169      22.529   5.208  67.963  1.00 42.92           H
ATOM   2519  HZ2 LYS A 169      22.412   4.602  69.500  1.00 42.92           H
ATOM   2520  HZ3 LYS A 169      23.423   3.898  68.395  1.00 42.92           H
ATOM   2521  N   GLY A 170      15.506   0.894  67.956  1.00 44.38           N
ATOM   2522  CA  GLY A 170      14.117   0.960  68.400  1.00 54.28           C
ATOM   2523  C   GLY A 170      13.477   2.348  68.336  1.00 53.85           C
ATOM   2524  O   GLY A 170      12.280   2.432  68.590  1.00 61.34           O
ATOM   2525  H   GLY A 170      15.661   0.802  66.963  1.00 53.18           H
ATOM   2526  HA2 GLY A 170      13.530   0.309  67.756  1.00 65.06           H
ATOM   2527  HA3 GLY A 170      14.043   0.596  69.425  1.00 65.06           H
ATOM   2528  N   PHE A 171      14.227   3.413  68.014  1.00 55.11           N
ATOM   2529  CA  PHE A 171      13.675   4.750  67.763  1.00 62.82           C
ATOM   2530  C   PHE A 171      12.726   4.699  66.557  1.00 59.75           C
ATOM   2531  O   PHE A 171      12.951   3.926  65.627  1.00 59.52           O
ATOM   2532  CB  PHE A 171      14.805   5.769  67.526  1.00 58.25           C
ATOM   2533  CG  PHE A 171      15.566   6.215  68.763  1.00 58.75           C
ATOM   2534  CD1 PHE A 171      16.319   5.302  69.538  1.00 67.00           C
ATOM   2535  CD2 PHE A 171      15.520   7.568  69.152  1.00 61.05           C
ATOM   2536  CE1 PHE A 171      16.977   5.730  70.709  1.00 73.44           C
ATOM   2537  CE2 PHE A 171      16.180   7.993  70.320  1.00 70.57           C
ATOM   2538  CZ  PHE A 171      16.899   7.076  71.105  1.00 69.45           C
ATOM   2539  H   PHE A 171      15.204   3.272  67.803  1.00 66.05           H
ATOM   2540  HA  PHE A 171      13.107   5.080  68.634  1.00 75.30           H
ATOM   2541  HB2 PHE A 171      15.515   5.355  66.810  1.00 69.83           H
ATOM   2542  HB3 PHE A 171      14.362   6.654  67.067  1.00 69.83           H
ATOM   2543  HD1 PHE A 171      16.393   4.266  69.246  1.00 80.32           H
ATOM   2544  HD2 PHE A 171      14.969   8.287  68.562  1.00 73.19           H
ATOM   2545  HE1 PHE A 171      17.542   5.026  71.305  1.00 88.05           H
ATOM   2546  HE2 PHE A 171      16.127   9.028  70.617  1.00 84.61           H
ATOM   2547  HZ  PHE A 171      17.393   7.409  72.004  1.00 83.26           H
ATOM   2548  N   LYS A 172      11.645   5.492  66.596  1.00 61.91           N
ATOM   2549  CA  LYS A 172      10.583   5.482  65.585  1.00 73.81           C
ATOM   2550  C   LYS A 172       9.733   6.762  65.660  1.00 75.40           C
ATOM   2551  O   LYS A 172       8.507   6.691  65.747  1.00 81.15           O
ATOM   2552  CB  LYS A 172       9.745   4.185  65.724  1.00 76.57           C
ATOM   2553  CG  LYS A 172       8.991   3.849  64.424  1.00 79.51           C
ATOM   2554  CD  LYS A 172       7.939   2.742  64.624  1.00 81.71           C
ATOM   2555  CE  LYS A 172       7.068   2.616  63.363  1.00 82.91           C
ATOM   2556  NZ  LYS A 172       6.021   1.586  63.522  1.00 79.07           N1+
ATOM   2557  H   LYS A 172      11.528   6.111  67.386  1.00 74.21           H
ATOM   2558  HA  LYS A 172      11.071   5.474  64.608  1.00 88.50           H
ATOM   2559  HB2 LYS A 172      10.413   3.343  65.911  1.00 91.80           H
ATOM   2560  HB3 LYS A 172       9.063   4.257  66.573  1.00 91.80           H
ATOM   2561  HG2 LYS A 172       8.480   4.740  64.055  1.00 95.33           H
ATOM   2562  HG3 LYS A 172       9.712   3.537  63.666  1.00 95.33           H
ATOM   2563  HD2 LYS A 172       8.448   1.793  64.806  1.00 97.98           H
ATOM   2564  HD3 LYS A 172       7.309   2.981  65.483  1.00 97.98           H
ATOM   2565  HE2 LYS A 172       6.600   3.581  63.159  1.00 99.42           H
ATOM   2566  HE3 LYS A 172       7.707   2.357  62.517  1.00 99.42           H
ATOM   2567  HZ1 LYS A 172       5.469   1.534  62.677  1.00 94.81           H
ATOM   2568  HZ2 LYS A 172       6.456   0.689  63.695  1.00 94.81           H
ATOM   2569  HZ3 LYS A 172       5.427   1.828  64.303  1.00 94.81           H
ATOM   2570  N   ALA A 173      10.380   7.931  65.560  1.00 68.00           N
ATOM   2571  CA  ALA A 173       9.695   9.211  65.376  1.00 73.16           C
ATOM   2572  C   ALA A 173       9.393   9.397  63.878  1.00 71.47           C
ATOM   2573  O   ALA A 173      10.310   9.362  63.057  1.00 69.39           O
ATOM   2574  CB  ALA A 173      10.554  10.337  65.967  1.00 69.10           C
ATOM   2575  H   ALA A 173      11.387   7.926  65.504  1.00 81.53           H
ATOM   2576  HA  ALA A 173       8.754   9.202  65.928  1.00 87.71           H
ATOM   2577  HB1 ALA A 173      10.045  11.291  65.844  1.00 82.85           H
ATOM   2578  HB2 ALA A 173      10.708  10.164  67.031  1.00 82.85           H
ATOM   2579  HB3 ALA A 173      11.519  10.379  65.467  1.00 82.85           H
ATOM   2580  N   SER A 174       8.113   9.567  63.507  1.00 76.48           N
ATOM   2581  CA  SER A 174       7.698   9.674  62.100  1.00 67.24           C
ATOM   2582  C   SER A 174       8.105  11.025  61.511  1.00 66.54           C
ATOM   2583  O   SER A 174       8.247  12.003  62.240  1.00 73.54           O
ATOM   2584  CB  SER A 174       6.190   9.441  61.960  1.00 67.68           C
ATOM   2585  OG  SER A 174       5.466  10.425  62.665  1.00 71.49           O
ATOM   2586  H   SER A 174       7.393   9.633  64.215  1.00 91.70           H
ATOM   2587  HA  SER A 174       8.190   8.886  61.529  1.00 80.61           H
ATOM   2588  HB2 SER A 174       5.907   9.464  60.908  1.00 81.14           H
ATOM   2589  HB3 SER A 174       5.945   8.460  62.367  1.00 81.14           H
ATOM   2590  HG  SER A 174       4.553  10.140  62.742  1.00 85.71           H
ATOM   2591  N   GLY A 175       8.309  11.084  60.191  1.00 69.00           N
ATOM   2592  CA  GLY A 175       8.717  12.314  59.511  1.00 70.72           C
ATOM   2593  C   GLY A 175      10.155  12.752  59.828  1.00 72.15           C
ATOM   2594  O   GLY A 175      10.473  13.927  59.666  1.00 72.28           O
ATOM   2595  H   GLY A 175       8.168  10.257  59.629  1.00 82.73           H
ATOM   2596  HA2 GLY A 175       8.625  12.177  58.434  1.00 84.78           H
ATOM   2597  HA3 GLY A 175       8.050  13.117  59.828  1.00 84.78           H
ATOM   2598  N   ALA A 176      11.021  11.817  60.251  1.00 72.16           N
ATOM   2599  CA  ALA A 176      12.454  12.034  60.438  1.00 60.48           C
ATOM   2600  C   ALA A 176      13.250  11.561  59.216  1.00 59.29           C
ATOM   2601  O   ALA A 176      14.125  12.270  58.725  1.00 66.86           O
ATOM   2602  CB  ALA A 176      12.899  11.275  61.684  1.00 63.41           C
ATOM   2603  H   ALA A 176      10.678  10.881  60.409  1.00 86.52           H
ATOM   2604  HA  ALA A 176      12.651  13.094  60.596  1.00 72.51           H
ATOM   2605  HB1 ALA A 176      13.953  11.473  61.870  1.00 76.01           H
ATOM   2606  HB2 ALA A 176      12.319  11.592  62.548  1.00 76.01           H
ATOM   2607  HB3 ALA A 176      12.754  10.207  61.531  1.00 76.01           H
ATOM   2608  N   GLU A 177      12.948  10.344  58.756  1.00 58.81           N
ATOM   2609  CA  GLU A 177      13.663   9.652  57.701  1.00 56.72           C
ATOM   2610  C   GLU A 177      13.539  10.446  56.388  1.00 62.93           C
ATOM   2611  O   GLU A 177      12.441  10.820  55.973  1.00 65.75           O
ATOM   2612  CB  GLU A 177      13.121   8.208  57.575  1.00 55.56           C
ATOM   2613  CG  GLU A 177      13.200   7.415  58.900  1.00 65.78           C
ATOM   2614  CD  GLU A 177      12.767   5.942  58.834  1.00 65.53           C
ATOM   2615  OE1 GLU A 177      13.187   5.199  59.751  1.00 65.37           O
ATOM   2616  OE2 GLU A 177      12.007   5.581  57.909  1.00 62.74           O1-
ATOM   2617  H   GLU A 177      12.211   9.829  59.210  1.00 70.49           H
ATOM   2618  HA  GLU A 177      14.714   9.588  57.985  1.00 67.99           H
ATOM   2619  HB2 GLU A 177      12.080   8.245  57.252  1.00 66.60           H
ATOM   2620  HB3 GLU A 177      13.696   7.677  56.815  1.00 66.60           H
ATOM   2621  HG2 GLU A 177      14.197   7.481  59.336  1.00 78.86           H
ATOM   2622  HG3 GLU A 177      12.542   7.890  59.630  1.00 78.86           H
ATOM   2623  N   GLY A 178      14.686  10.710  55.754  1.00 65.57           N
ATOM   2624  CA  GLY A 178      14.821  11.414  54.481  1.00 57.99           C
ATOM   2625  C   GLY A 178      15.105  12.911  54.642  1.00 58.12           C
ATOM   2626  O   GLY A 178      15.467  13.549  53.657  1.00 66.56           O
ATOM   2627  H   GLY A 178      15.544  10.399  56.189  1.00 78.60           H
ATOM   2628  HA2 GLY A 178      15.662  10.974  53.944  1.00 69.52           H
ATOM   2629  HA3 GLY A 178      13.911  11.294  53.893  1.00 69.52           H
ATOM   2630  N   ASN A 179      14.942  13.474  55.851  1.00 60.18           N
ATOM   2631  CA  ASN A 179      15.088  14.902  56.125  1.00 58.21           C
ATOM   2632  C   ASN A 179      16.430  15.229  56.773  1.00 57.14           C
ATOM   2633  O   ASN A 179      16.980  14.407  57.504  1.00 58.82           O
ATOM   2634  CB  ASN A 179      13.918  15.377  57.000  1.00 57.19           C
ATOM   2635  CG  ASN A 179      12.569  15.170  56.303  1.00 62.69           C
ATOM   2636  OD1 ASN A 179      12.442  15.369  55.098  1.00 67.50           O
ATOM   2637  ND2 ASN A 179      11.524  14.855  57.060  1.00 61.50           N
ATOM   2638  H   ASN A 179      14.654  12.885  56.621  1.00 72.14           H
ATOM   2639  HA  ASN A 179      15.027  15.455  55.186  1.00 69.78           H
ATOM   2640  HB2 ASN A 179      13.936  14.882  57.971  1.00 68.55           H
ATOM   2641  HB3 ASN A 179      14.048  16.450  57.145  1.00 68.55           H
ATOM   2642 HD21 ASN A 179      10.622  14.736  56.626  1.00 73.72           H
ATOM   2643 HD22 ASN A 179      11.630  14.725  58.057  1.00 73.72           H
ATOM   2644  N   ASN A 180      16.935  16.445  56.506  1.00 55.85           N
ATOM   2645  CA  ASN A 180      18.162  16.979  57.085  1.00 55.48           C
ATOM   2646  C   ASN A 180      17.988  17.079  58.598  1.00 60.54           C
ATOM   2647  O   ASN A 180      17.170  17.859  59.071  1.00 65.19           O
ATOM   2648  CB  ASN A 180      18.477  18.352  56.468  1.00 50.13           C
ATOM   2649  CG  ASN A 180      19.761  19.004  56.995  1.00 59.14           C
ATOM   2650  OD1 ASN A 180      20.540  18.408  57.733  1.00 58.36           O
ATOM   2651  ND2 ASN A 180      20.009  20.254  56.602  1.00 58.46           N
ATOM   2652  H   ASN A 180      16.412  17.055  55.897  1.00 66.95           H
ATOM   2653  HA  ASN A 180      18.982  16.302  56.850  1.00 66.50           H
ATOM   2654  HB2 ASN A 180      18.584  18.227  55.391  1.00 60.08           H
ATOM   2655  HB3 ASN A 180      17.643  19.032  56.644  1.00 60.08           H
ATOM   2656 HD21 ASN A 180      20.852  20.710  56.922  1.00 70.07           H
ATOM   2657 HD22 ASN A 180      19.363  20.732  55.995  1.00 70.07           H
ATOM   2658  N   VAL A 181      18.775  16.300  59.342  1.00 54.96           N
ATOM   2659  CA  VAL A 181      18.738  16.208  60.800  1.00 55.83           C
ATOM   2660  C   VAL A 181      19.132  17.537  61.448  1.00 51.87           C
ATOM   2661  O   VAL A 181      18.515  17.964  62.424  1.00 53.74           O
ATOM   2662  CB  VAL A 181      19.672  15.057  61.235  1.00 54.44           C
ATOM   2663  CG1 VAL A 181      19.841  14.984  62.756  1.00 46.55           C
ATOM   2664  CG2 VAL A 181      19.153  13.702  60.720  1.00 48.74           C
ATOM   2665  H   VAL A 181      19.432  15.695  58.866  1.00 65.88           H
ATOM   2666  HA  VAL A 181      17.718  15.967  61.105  1.00 66.91           H
ATOM   2667  HB  VAL A 181      20.656  15.228  60.797  1.00 65.25           H
ATOM   2668 HG11 VAL A 181      20.497  14.152  63.009  1.00 55.79           H
ATOM   2669 HG12 VAL A 181      20.305  15.896  63.128  1.00 55.79           H
ATOM   2670 HG13 VAL A 181      18.873  14.838  63.234  1.00 55.79           H
ATOM   2671 HG21 VAL A 181      19.852  12.913  60.998  1.00 58.41           H
ATOM   2672 HG22 VAL A 181      18.173  13.486  61.144  1.00 58.41           H
ATOM   2673 HG23 VAL A 181      19.079  13.707  59.633  1.00 58.41           H
ATOM   2674  N   VAL A 182      20.164  18.185  60.903  1.00 53.61           N
ATOM   2675  CA  VAL A 182      20.578  19.519  61.309  1.00 56.00           C
ATOM   2676  C   VAL A 182      19.445  20.510  61.027  1.00 64.52           C
ATOM   2677  O   VAL A 182      19.250  21.449  61.796  1.00 65.97           O
ATOM   2678  CB  VAL A 182      21.898  19.916  60.611  1.00 59.02           C
ATOM   2679  CG1 VAL A 182      22.329  21.309  61.088  1.00 58.70           C
ATOM   2680  CG2 VAL A 182      22.989  18.880  60.923  1.00 61.36           C
ATOM   2681  H   VAL A 182      20.628  17.777  60.104  1.00 64.26           H
ATOM   2682  HA  VAL A 182      20.754  19.500  62.386  1.00 67.12           H
ATOM   2683  HB  VAL A 182      21.733  19.951  59.534  1.00 70.75           H
ATOM   2684 HG11 VAL A 182      23.333  21.546  60.739  1.00 70.36           H
ATOM   2685 HG12 VAL A 182      21.644  22.060  60.698  1.00 70.36           H
ATOM   2686 HG13 VAL A 182      22.309  21.351  62.173  1.00 70.36           H
ATOM   2687 HG21 VAL A 182      23.943  19.192  60.507  1.00 73.55           H
ATOM   2688 HG22 VAL A 182      23.101  18.763  62.001  1.00 73.55           H
ATOM   2689 HG23 VAL A 182      22.729  17.921  60.475  1.00 73.55           H
ATOM   2690  N   GLY A 183      18.693  20.281  59.942  1.00 60.48           N
ATOM   2691  CA  GLY A 183      17.498  21.035  59.609  1.00 66.12           C
ATOM   2692  C   GLY A 183      16.434  20.912  60.694  1.00 65.22           C
ATOM   2693  O   GLY A 183      15.934  21.934  61.142  1.00 67.67           O
ATOM   2694  H   GLY A 183      18.912  19.479  59.367  1.00 72.50           H
ATOM   2695  HA2 GLY A 183      17.769  22.087  59.514  1.00 79.27           H
ATOM   2696  HA3 GLY A 183      17.085  20.684  58.663  1.00 79.27           H
ATOM   2697  N   LEU A 184      16.101  19.692  61.130  1.00 62.98           N
ATOM   2698  CA  LEU A 184      15.097  19.453  62.162  1.00 62.84           C
ATOM   2699  C   LEU A 184      15.495  20.060  63.511  1.00 69.82           C
ATOM   2700  O   LEU A 184      14.624  20.519  64.252  1.00 74.10           O
ATOM   2701  CB  LEU A 184      14.850  17.949  62.321  1.00 64.80           C
ATOM   2702  CG  LEU A 184      14.353  17.228  61.048  1.00 70.66           C
ATOM   2703  CD1 LEU A 184      14.041  15.774  61.408  1.00 67.29           C
ATOM   2704  CD2 LEU A 184      13.111  17.873  60.415  1.00 73.00           C
ATOM   2705  H   LEU A 184      16.551  18.886  60.718  1.00 75.50           H
ATOM   2706  HA  LEU A 184      14.167  19.928  61.850  1.00 75.33           H
ATOM   2707  HB2 LEU A 184      15.774  17.473  62.654  1.00 77.68           H
ATOM   2708  HB3 LEU A 184      14.107  17.819  63.110  1.00 77.68           H
ATOM   2709  HG  LEU A 184      15.151  17.219  60.313  1.00 84.72           H
ATOM   2710 HD11 LEU A 184      13.689  15.237  60.527  1.00 80.67           H
ATOM   2711 HD12 LEU A 184      14.940  15.286  61.786  1.00 80.67           H
ATOM   2712 HD13 LEU A 184      13.274  15.755  62.177  1.00 80.67           H
ATOM   2713 HD21 LEU A 184      12.769  17.265  59.577  1.00 87.53           H
ATOM   2714 HD22 LEU A 184      12.308  17.951  61.150  1.00 87.53           H
ATOM   2715 HD23 LEU A 184      13.358  18.864  60.035  1.00 87.53           H
ATOM   2716  N   LEU A 185      16.797  20.053  63.831  1.00 64.29           N
ATOM   2717  CA  LEU A 185      17.327  20.673  65.034  1.00 70.07           C
ATOM   2718  C   LEU A 185      17.131  22.187  64.981  1.00 73.20           C
ATOM   2719  O   LEU A 185      16.596  22.754  65.930  1.00 74.52           O
ATOM   2720  CB  LEU A 185      18.802  20.285  65.248  1.00 67.13           C
ATOM   2721  CG  LEU A 185      19.424  20.911  66.517  1.00 59.99           C
ATOM   2722  CD1 LEU A 185      18.767  20.401  67.807  1.00 61.75           C
ATOM   2723  CD2 LEU A 185      20.929  20.630  66.587  1.00 58.34           C
ATOM   2724  H   LEU A 185      17.451  19.613  63.197  1.00 77.07           H
ATOM   2725  HA  LEU A 185      16.751  20.289  65.874  1.00 84.00           H
ATOM   2726  HB2 LEU A 185      18.885  19.199  65.300  1.00 80.48           H
ATOM   2727  HB3 LEU A 185      19.373  20.617  64.380  1.00 80.48           H
ATOM   2728  HG  LEU A 185      19.299  21.992  66.486  1.00 71.91           H
ATOM   2729 HD11 LEU A 185      19.257  20.849  68.672  1.00 74.03           H
ATOM   2730 HD12 LEU A 185      17.714  20.678  67.834  1.00 74.03           H
ATOM   2731 HD13 LEU A 185      18.857  19.316  67.872  1.00 74.03           H
ATOM   2732 HD21 LEU A 185      21.371  21.224  67.385  1.00 69.93           H
ATOM   2733 HD22 LEU A 185      21.106  19.572  66.780  1.00 69.93           H
ATOM   2734 HD23 LEU A 185      21.400  20.897  65.642  1.00 69.93           H
ATOM   2735  N   ARG A 186      17.562  22.846  63.894  1.00 70.29           N
ATOM   2736  CA  ARG A 186      17.397  24.290  63.736  1.00 76.25           C
ATOM   2737  C   ARG A 186      15.909  24.647  63.750  1.00 77.72           C
ATOM   2738  O   ARG A 186      15.514  25.491  64.541  1.00 77.89           O
ATOM   2739  CB  ARG A 186      18.120  24.817  62.488  1.00 76.74           C
ATOM   2740  CG  ARG A 186      19.653  24.792  62.635  1.00 74.83           C
ATOM   2741  CD  ARG A 186      20.316  24.940  61.261  1.00 69.11           C
ATOM   2742  NE  ARG A 186      21.785  24.955  61.362  1.00 71.62           N
ATOM   2743  CZ  ARG A 186      22.647  24.908  60.335  1.00 74.33           C
ATOM   2744  NH1 ARG A 186      22.224  24.777  59.077  1.00 70.47           N
ATOM   2745  NH2 ARG A 186      23.958  24.990  60.562  1.00 73.52           N1+
ATOM   2746  H   ARG A 186      17.980  22.322  63.135  1.00 84.27           H
ATOM   2747  HA  ARG A 186      17.846  24.772  64.605  1.00 91.42           H
ATOM   2748  HB2 ARG A 186      17.804  24.251  61.609  1.00 92.01           H
ATOM   2749  HB3 ARG A 186      17.826  25.858  62.342  1.00 92.01           H
ATOM   2750  HG2 ARG A 186      19.978  25.587  63.305  1.00 89.72           H
ATOM   2751  HG3 ARG A 186      19.967  23.836  63.054  1.00 89.72           H
ATOM   2752  HD2 ARG A 186      20.013  24.092  60.645  1.00 82.86           H
ATOM   2753  HD3 ARG A 186      19.976  25.860  60.781  1.00 82.86           H
ATOM   2754  HE  ARG A 186      22.173  25.071  62.287  1.00 85.86           H
ATOM   2755 HH11 ARG A 186      21.238  24.712  58.881  1.00 84.49           H
ATOM   2756 HH12 ARG A 186      22.900  24.737  58.328  1.00 84.49           H
ATOM   2757 HH21 ARG A 186      24.323  25.069  61.500  1.00 88.14           H
ATOM   2758 HH22 ARG A 186      24.614  24.941  59.795  1.00 88.14           H
ATOM   2759  N   ASP A 187      15.076  23.952  62.976  1.00 78.10           N
ATOM   2760  CA  ASP A 187      13.635  24.168  62.937  1.00 77.71           C
ATOM   2761  C   ASP A 187      12.968  24.188  64.324  1.00 82.06           C
ATOM   2762  O   ASP A 187      12.044  24.975  64.506  1.00 87.16           O
ATOM   2763  CB  ASP A 187      12.941  23.206  61.956  1.00 72.77           C
ATOM   2764  CG  ASP A 187      13.265  23.426  60.471  1.00 70.44           C
ATOM   2765  OD1 ASP A 187      14.058  24.342  60.152  1.00 67.23           O
ATOM   2766  OD2 ASP A 187      12.678  22.679  59.660  1.00 72.13           O1-
ATOM   2767  H   ASP A 187      15.455  23.270  62.334  1.00 93.64           H
ATOM   2768  HA  ASP A 187      13.496  25.170  62.530  1.00 93.17           H
ATOM   2769  HB2 ASP A 187      13.176  22.171  62.209  1.00 87.25           H
ATOM   2770  HB3 ASP A 187      11.859  23.259  62.073  1.00 87.25           H
ATOM   2771  N   ALA A 188      13.426  23.384  65.300  1.00 81.62           N
ATOM   2772  CA  ALA A 188      12.885  23.382  66.663  1.00 84.08           C
ATOM   2773  C   ALA A 188      13.512  24.431  67.598  1.00 83.88           C
ATOM   2774  O   ALA A 188      12.817  24.941  68.479  1.00 84.14           O
ATOM   2775  CB  ALA A 188      12.982  21.975  67.244  1.00 85.11           C
ATOM   2776  H   ALA A 188      14.180  22.741  65.095  1.00 97.86           H
ATOM   2777  HA  ALA A 188      11.825  23.610  66.600  1.00100.82           H
ATOM   2778  HB1 ALA A 188      12.470  21.949  68.205  1.00102.06           H
ATOM   2779  HB2 ALA A 188      12.504  21.262  66.571  1.00102.06           H
ATOM   2780  HB3 ALA A 188      14.028  21.699  67.378  1.00102.06           H
ATOM   2781  N   ILE A 189      14.804  24.756  67.423  1.00 81.68           N
ATOM   2782  CA  ILE A 189      15.485  25.851  68.134  1.00 85.11           C
ATOM   2783  C   ILE A 189      14.826  27.207  67.812  1.00 92.89           C
ATOM   2784  O   ILE A 189      14.840  28.105  68.654  1.00 95.17           O
ATOM   2785  CB  ILE A 189      17.013  25.827  67.837  1.00 87.30           C
ATOM   2786  CG1 ILE A 189      17.665  24.579  68.486  1.00 88.04           C
ATOM   2787  CG2 ILE A 189      17.737  27.110  68.297  1.00 86.51           C
ATOM   2788  CD1 ILE A 189      19.171  24.411  68.215  1.00 85.23           C
ATOM   2789  H   ILE A 189      15.330  24.263  66.714  1.00 97.94           H
ATOM   2790  HA  ILE A 189      15.354  25.675  69.204  1.00102.05           H
ATOM   2791  HB  ILE A 189      17.147  25.753  66.757  1.00104.69           H
ATOM   2792 HG12 ILE A 189      17.513  24.619  69.561  1.00105.57           H
ATOM   2793 HG13 ILE A 189      17.162  23.679  68.144  1.00105.57           H
ATOM   2794 HG21 ILE A 189      18.797  27.067  68.053  1.00103.74           H
ATOM   2795 HG22 ILE A 189      17.335  27.979  67.783  1.00103.74           H
ATOM   2796 HG23 ILE A 189      17.614  27.248  69.370  1.00103.74           H
ATOM   2797 HD11 ILE A 189      19.493  23.430  68.566  1.00102.20           H
ATOM   2798 HD12 ILE A 189      19.374  24.488  67.145  1.00102.20           H
ATOM   2799 HD13 ILE A 189      19.746  25.163  68.753  1.00102.20           H
ATOM   2800  N   LYS A 190      14.257  27.364  66.604  1.00 94.46           N
ATOM   2801  CA  LYS A 190      13.574  28.585  66.161  1.00 90.03           C
ATOM   2802  C   LYS A 190      12.083  28.601  66.551  1.00 91.63           C
ATOM   2803  O   LYS A 190      11.485  29.672  66.524  1.00 97.11           O
ATOM   2804  CB  LYS A 190      13.834  28.842  64.659  1.00 90.69           C
ATOM   2805  CG  LYS A 190      15.211  29.488  64.341  1.00 96.61           C
ATOM   2806  CD  LYS A 190      16.419  28.677  64.847  1.00 97.56           C
ATOM   2807  CE  LYS A 190      17.749  28.835  64.101  1.00 96.09           C
ATOM   2808  NZ  LYS A 190      18.712  27.800  64.545  1.00 88.77           N1+
ATOM   2809  H   LYS A 190      14.300  26.590  65.953  1.00113.27           H
ATOM   2810  HA  LYS A 190      14.006  29.434  66.693  1.00107.96           H
ATOM   2811  HB2 LYS A 190      13.694  27.923  64.087  1.00108.75           H
ATOM   2812  HB3 LYS A 190      13.083  29.553  64.309  1.00108.75           H
ATOM   2813  HG2 LYS A 190      15.295  29.637  63.263  1.00115.85           H
ATOM   2814  HG3 LYS A 190      15.244  30.469  64.819  1.00115.85           H
ATOM   2815  HD2 LYS A 190      16.582  28.933  65.892  1.00117.00           H
ATOM   2816  HD3 LYS A 190      16.160  27.638  64.799  1.00117.00           H
ATOM   2817  HE2 LYS A 190      17.598  28.766  63.022  1.00115.24           H
ATOM   2818  HE3 LYS A 190      18.152  29.820  64.340  1.00115.24           H
ATOM   2819  HZ1 LYS A 190      19.538  27.822  63.962  1.00106.45           H
ATOM   2820  HZ2 LYS A 190      18.977  27.974  65.504  1.00106.45           H
ATOM   2821  HZ3 LYS A 190      18.281  26.888  64.482  1.00106.45           H
ATOM   2822  N   ARG A 191      11.507  27.469  66.998  1.00 88.32           N
ATOM   2823  CA  ARG A 191      10.245  27.431  67.756  1.00 91.16           C
ATOM   2824  C   ARG A 191      10.454  27.786  69.245  1.00 91.56           C
ATOM   2825  O   ARG A 191       9.572  27.539  70.066  1.00 88.76           O
ATOM   2826  CB  ARG A 191       9.560  26.057  67.640  1.00 94.22           C
ATOM   2827  CG  ARG A 191       9.266  25.530  66.221  1.00 86.86           C
ATOM   2828  CD  ARG A 191       9.133  23.993  66.271  1.00 88.54           C
ATOM   2829  NE  ARG A 191       9.575  23.305  65.045  1.00 88.54           N
ATOM   2830  CZ  ARG A 191       9.845  21.991  64.956  1.00 90.40           C
ATOM   2831  NH1 ARG A 191       9.678  21.165  65.984  1.00 94.85           N
ATOM   2832  NH2 ARG A 191      10.293  21.472  63.818  1.00 92.31           N1+
ATOM   2833  H   ARG A 191      12.046  26.616  66.972  1.00105.91           H
ATOM   2834  HA  ARG A 191       9.562  28.173  67.338  1.00109.31           H
ATOM   2835  HB2 ARG A 191      10.176  25.339  68.183  1.00112.98           H
ATOM   2836  HB3 ARG A 191       8.601  26.117  68.158  1.00112.98           H
ATOM   2837  HG2 ARG A 191       8.344  25.975  65.847  1.00104.15           H
ATOM   2838  HG3 ARG A 191      10.065  25.811  65.545  1.00104.15           H
ATOM   2839  HD2 ARG A 191       9.718  23.605  67.101  1.00106.18           H
ATOM   2840  HD3 ARG A 191       8.087  23.741  66.450  1.00106.18           H
ATOM   2841  HE  ARG A 191       9.715  23.876  64.226  1.00106.17           H
ATOM   2842 HH11 ARG A 191       9.335  21.519  66.869  1.00113.74           H
ATOM   2843 HH12 ARG A 191       9.886  20.182  65.896  1.00113.74           H
ATOM   2844 HH21 ARG A 191      10.431  22.053  63.007  1.00110.69           H
ATOM   2845 HH22 ARG A 191      10.472  20.480  63.752  1.00110.69           H
ATOM   2846  N   ARG A 192      11.619  28.352  69.598  1.00 90.83           N
ATOM   2847  CA  ARG A 192      11.928  28.864  70.930  1.00 97.14           C
ATOM   2848  C   ARG A 192      12.175  30.367  70.875  1.00 97.53           C
ATOM   2849  O   ARG A 192      11.401  31.123  71.458  1.00 97.14           O
ATOM   2850  CB  ARG A 192      13.115  28.112  71.565  1.00 95.92           C
ATOM   2851  CG  ARG A 192      12.877  26.610  71.728  1.00 96.60           C
ATOM   2852  CD  ARG A 192      11.867  26.326  72.839  1.00 97.80           C
ATOM   2853  NE  ARG A 192      11.546  24.898  72.908  1.00 97.43           N
ATOM   2854  CZ  ARG A 192      10.866  24.315  73.900  1.00 98.20           C
ATOM   2855  NH1 ARG A 192      10.630  24.936  75.056  1.00 92.87           N
ATOM   2856  NH2 ARG A 192      10.413  23.078  73.730  1.00101.03           N1+
ATOM   2857  H   ARG A 192      12.313  28.490  68.879  1.00108.92           H
ATOM   2858  HA  ARG A 192      11.060  28.725  71.575  1.00116.50           H
ATOM   2859  HB2 ARG A 192      14.028  28.265  70.993  1.00115.03           H
ATOM   2860  HB3 ARG A 192      13.282  28.530  72.552  1.00115.03           H
ATOM   2861  HG2 ARG A 192      12.543  26.169  70.790  1.00115.84           H
ATOM   2862  HG3 ARG A 192      13.823  26.151  72.004  1.00115.84           H
ATOM   2863  HD2 ARG A 192      12.333  26.627  73.780  1.00117.28           H
ATOM   2864  HD3 ARG A 192      10.949  26.896  72.700  1.00117.28           H
ATOM   2865  HE  ARG A 192      11.678  24.366  72.060  1.00116.83           H
ATOM   2866 HH11 ARG A 192      10.974  25.874  75.201  1.00111.36           H
ATOM   2867 HH12 ARG A 192      10.116  24.466  75.785  1.00111.36           H
ATOM   2868 HH21 ARG A 192      10.595  22.581  72.869  1.00121.16           H
ATOM   2869 HH22 ARG A 192       9.903  22.616  74.468  1.00121.16           H
ATOM   2870  N   GLY A 193      13.283  30.788  70.246  1.00 98.80           N
ATOM   2871  CA  GLY A 193      13.849  32.135  70.399  1.00 99.92           C
ATOM   2872  C   GLY A 193      14.456  32.382  71.793  1.00 99.64           C
ATOM   2873  O   GLY A 193      15.253  33.301  71.960  1.00 93.89           O
ATOM   2874  H   GLY A 193      13.850  30.103  69.769  1.00118.48           H
ATOM   2875  HA2 GLY A 193      14.640  32.259  69.659  1.00119.83           H
ATOM   2876  HA3 GLY A 193      13.070  32.878  70.229  1.00119.83           H
ATOM   2877  N   ASP A 194      14.076  31.549  72.773  1.00 97.49           N
ATOM   2878  CA  ASP A 194      14.546  31.463  74.149  1.00 91.76           C
ATOM   2879  C   ASP A 194      16.083  31.277  74.204  1.00 97.89           C
ATOM   2880  O   ASP A 194      16.702  31.556  75.230  1.00100.30           O
ATOM   2881  CB  ASP A 194      13.848  30.213  74.715  1.00 96.56           C
ATOM   2882  CG  ASP A 194      13.814  30.094  76.230  1.00103.52           C
ATOM   2883  OD1 ASP A 194      13.783  31.140  76.912  1.00102.24           O
ATOM   2884  OD2 ASP A 194      13.803  28.928  76.680  1.00103.38           O1-
ATOM   2885  H   ASP A 194      13.359  30.880  72.541  1.00116.92           H
ATOM   2886  HA  ASP A 194      14.244  32.356  74.696  1.00110.04           H
ATOM   2887  HB2 ASP A 194      12.806  30.221  74.390  1.00115.79           H
ATOM   2888  HB3 ASP A 194      14.291  29.306  74.306  1.00115.79           H
ATOM   2889  N   PHE A 195      16.693  30.762  73.122  1.00 99.92           N
ATOM   2890  CA  PHE A 195      18.132  30.588  72.928  1.00 96.23           C
ATOM   2891  C   PHE A 195      18.437  30.432  71.426  1.00 92.64           C
ATOM   2892  O   PHE A 195      17.565  30.076  70.629  1.00 90.69           O
ATOM   2893  CB  PHE A 195      18.635  29.368  73.725  1.00 99.23           C
ATOM   2894  CG  PHE A 195      18.124  28.021  73.234  1.00 96.05           C
ATOM   2895  CD1 PHE A 195      18.839  27.320  72.246  1.00 91.90           C
ATOM   2896  CD2 PHE A 195      16.941  27.466  73.760  1.00 93.10           C
ATOM   2897  CE1 PHE A 195      18.379  26.074  71.792  1.00 94.41           C
ATOM   2898  CE2 PHE A 195      16.470  26.229  73.290  1.00 91.08           C
ATOM   2899  CZ  PHE A 195      17.188  25.532  72.306  1.00 92.53           C
ATOM   2900  H   PHE A 195      16.116  30.540  72.323  1.00119.82           H
ATOM   2901  HA  PHE A 195      18.651  31.476  73.296  1.00115.39           H
ATOM   2902  HB2 PHE A 195      19.724  29.361  73.668  1.00119.00           H
ATOM   2903  HB3 PHE A 195      18.371  29.492  74.775  1.00119.00           H
ATOM   2904  HD1 PHE A 195      19.742  27.743  71.834  1.00110.21           H
ATOM   2905  HD2 PHE A 195      16.388  27.997  74.520  1.00111.64           H
ATOM   2906  HE1 PHE A 195      18.943  25.538  71.045  1.00113.21           H
ATOM   2907  HE2 PHE A 195      15.552  25.816  73.682  1.00109.22           H
ATOM   2908  HZ  PHE A 195      16.826  24.579  71.947  1.00110.96           H
ATOM   2909  N   GLU A 196      19.694  30.693  71.053  1.00 92.31           N
ATOM   2910  CA  GLU A 196      20.198  30.585  69.688  1.00 90.86           C
ATOM   2911  C   GLU A 196      21.581  29.899  69.699  1.00 92.95           C
ATOM   2912  O   GLU A 196      22.514  30.397  70.331  1.00 87.30           O
ATOM   2913  CB  GLU A 196      20.260  31.981  69.030  1.00 88.95           C
ATOM   2914  CG  GLU A 196      18.874  32.589  68.729  1.00 90.39           C
ATOM   2915  CD  GLU A 196      18.987  33.933  67.993  1.00 91.49           C
ATOM   2916  OE1 GLU A 196      19.509  34.891  68.605  1.00 89.52           O
ATOM   2917  OE2 GLU A 196      18.552  33.982  66.821  1.00 91.32           O1-
ATOM   2918  H   GLU A 196      20.360  30.975  71.758  1.00110.70           H
ATOM   2919  HA  GLU A 196      19.521  29.962  69.103  1.00108.96           H
ATOM   2920  HB2 GLU A 196      20.809  32.658  69.688  1.00106.66           H
ATOM   2921  HB3 GLU A 196      20.815  31.903  68.094  1.00106.66           H
ATOM   2922  HG2 GLU A 196      18.289  31.883  68.137  1.00108.39           H
ATOM   2923  HG3 GLU A 196      18.393  32.773  69.690  1.00108.39           H
ATOM   2924  N   MET A 197      21.703  28.759  68.994  1.00 90.35           N
ATOM   2925  CA  MET A 197      22.952  28.005  68.814  1.00 84.10           C
ATOM   2926  C   MET A 197      23.359  27.959  67.338  1.00 71.23           C
ATOM   2927  O   MET A 197      22.513  28.009  66.443  1.00 66.69           O
ATOM   2928  CB  MET A 197      22.803  26.563  69.349  1.00 83.23           C
ATOM   2929  CG  MET A 197      22.502  26.462  70.849  1.00 73.68           C
ATOM   2930  SD  MET A 197      23.614  27.383  71.942  1.00 83.68           S
ATOM   2931  CE  MET A 197      25.147  26.481  71.687  1.00 77.34           C
ATOM   2932  H   MET A 197      20.887  28.394  68.527  1.00108.35           H
ATOM   2933  HA  MET A 197      23.762  28.485  69.366  1.00100.84           H
ATOM   2934  HB2 MET A 197      22.002  26.060  68.805  1.00 99.80           H
ATOM   2935  HB3 MET A 197      23.726  26.019  69.150  1.00 99.80           H
ATOM   2936  HG2 MET A 197      21.489  26.817  71.019  1.00 88.34           H
ATOM   2937  HG3 MET A 197      22.531  25.410  71.135  1.00 88.34           H
ATOM   2938  HE1 MET A 197      25.939  26.945  72.269  1.00 92.73           H
ATOM   2939  HE2 MET A 197      25.014  25.453  72.008  1.00 92.73           H
ATOM   2940  HE3 MET A 197      25.408  26.484  70.633  1.00 92.73           H
ATOM   2941  N   ASP A 198      24.667  27.833  67.101  1.00 73.31           N
ATOM   2942  CA  ASP A 198      25.253  27.772  65.769  1.00 71.69           C
ATOM   2943  C   ASP A 198      25.776  26.338  65.529  1.00 69.30           C
ATOM   2944  O   ASP A 198      26.858  25.984  65.991  1.00 66.31           O
ATOM   2945  CB  ASP A 198      26.351  28.847  65.712  1.00 70.44           C
ATOM   2946  CG  ASP A 198      26.682  29.302  64.297  1.00 75.89           C
ATOM   2947  OD1 ASP A 198      27.372  30.340  64.202  1.00 74.87           O
ATOM   2948  OD2 ASP A 198      26.169  28.669  63.348  1.00 81.38           O1-
ATOM   2949  H   ASP A 198      25.308  27.785  67.883  1.00 87.90           H
ATOM   2950  HA  ASP A 198      24.486  28.006  65.032  1.00 85.95           H
ATOM   2951  HB2 ASP A 198      26.089  29.717  66.311  1.00 84.45           H
ATOM   2952  HB3 ASP A 198      27.271  28.492  66.176  1.00 84.45           H
ATOM   2953  N   VAL A 199      24.989  25.498  64.837  1.00 66.37           N
ATOM   2954  CA  VAL A 199      25.298  24.087  64.596  1.00 58.94           C
ATOM   2955  C   VAL A 199      26.403  23.979  63.538  1.00 58.53           C
ATOM   2956  O   VAL A 199      26.143  24.094  62.341  1.00 58.52           O
ATOM   2957  CB  VAL A 199      24.038  23.290  64.191  1.00 59.66           C
ATOM   2958  CG1 VAL A 199      24.401  21.798  64.159  1.00 61.73           C
ATOM   2959  CG2 VAL A 199      22.853  23.487  65.149  1.00 56.54           C
ATOM   2960  H   VAL A 199      24.109  25.838  64.481  1.00 79.57           H
ATOM   2961  HA  VAL A 199      25.664  23.665  65.531  1.00 70.65           H
ATOM   2962  HB  VAL A 199      23.724  23.588  63.191  1.00 71.51           H
ATOM   2963 HG11 VAL A 199      23.517  21.192  63.977  1.00 74.00           H
ATOM   2964 HG12 VAL A 199      25.123  21.604  63.363  1.00 74.00           H
ATOM   2965 HG13 VAL A 199      24.837  21.493  65.112  1.00 74.00           H
ATOM   2966 HG21 VAL A 199      21.984  22.955  64.759  1.00 67.77           H
ATOM   2967 HG22 VAL A 199      23.108  23.088  66.128  1.00 67.77           H
ATOM   2968 HG23 VAL A 199      22.589  24.539  65.240  1.00 67.77           H
ATOM   2969  N   VAL A 200      27.635  23.761  64.002  1.00 56.05           N
ATOM   2970  CA  VAL A 200      28.845  23.748  63.183  1.00 53.62           C
ATOM   2971  C   VAL A 200      29.174  22.332  62.670  1.00 54.26           C
ATOM   2972  O   VAL A 200      29.849  22.196  61.650  1.00 53.52           O
ATOM   2973  CB  VAL A 200      29.995  24.387  64.002  1.00 62.36           C
ATOM   2974  CG1 VAL A 200      31.378  24.089  63.418  1.00 69.12           C
ATOM   2975  CG2 VAL A 200      29.862  25.921  64.081  1.00 67.85           C
ATOM   2976  H   VAL A 200      27.759  23.666  65.000  1.00 67.18           H
ATOM   2977  HA  VAL A 200      28.678  24.381  62.309  1.00 64.26           H
ATOM   2978  HB  VAL A 200      29.970  23.986  65.018  1.00 74.75           H
ATOM   2979 HG11 VAL A 200      32.136  24.557  64.031  1.00 82.87           H
ATOM   2980 HG12 VAL A 200      31.564  23.019  63.428  1.00 82.87           H
ATOM   2981 HG13 VAL A 200      31.448  24.466  62.396  1.00 82.87           H
ATOM   2982 HG21 VAL A 200      30.675  26.338  64.679  1.00 81.34           H
ATOM   2983 HG22 VAL A 200      29.905  26.352  63.082  1.00 81.34           H
ATOM   2984 HG23 VAL A 200      28.918  26.202  64.540  1.00 81.34           H
ATOM   2985  N   ALA A 201      28.758  21.281  63.396  1.00 60.45           N
ATOM   2986  CA  ALA A 201      29.099  19.895  63.075  1.00 51.94           C
ATOM   2987  C   ALA A 201      28.065  18.918  63.617  1.00 40.83           C
ATOM   2988  O   ALA A 201      27.477  19.114  64.674  1.00 49.98           O
ATOM   2989  CB  ALA A 201      30.480  19.543  63.630  1.00 42.24           C
ATOM   2990  H   ALA A 201      28.229  21.449  64.240  1.00 72.47           H
ATOM   2991  HA  ALA A 201      29.129  19.786  61.990  1.00 62.25           H
ATOM   2992  HB1 ALA A 201      30.745  18.531  63.326  1.00 50.61           H
ATOM   2993  HB2 ALA A 201      31.231  20.230  63.242  1.00 50.61           H
ATOM   2994  HB3 ALA A 201      30.468  19.596  64.715  1.00 50.61           H
ATOM   2995  N   MET A 202      27.865  17.843  62.865  1.00 48.04           N
ATOM   2996  CA  MET A 202      27.080  16.687  63.245  1.00 46.82           C
ATOM   2997  C   MET A 202      27.923  15.449  62.937  1.00 44.51           C
ATOM   2998  O   MET A 202      28.359  15.274  61.797  1.00 37.29           O
ATOM   2999  CB  MET A 202      25.737  16.678  62.508  1.00 37.58           C
ATOM   3000  CG  MET A 202      24.911  15.460  62.919  1.00 35.74           C
ATOM   3001  SD  MET A 202      23.346  15.183  62.069  1.00 49.37           S
ATOM   3002  CE  MET A 202      23.909  15.194  60.356  1.00 47.13           C
ATOM   3003  H   MET A 202      28.352  17.787  61.979  1.00 57.57           H
ATOM   3004  HA  MET A 202      26.883  16.733  64.311  1.00 56.11           H
ATOM   3005  HB2 MET A 202      25.187  17.586  62.754  1.00 45.02           H
ATOM   3006  HB3 MET A 202      25.926  16.658  61.436  1.00 45.02           H
ATOM   3007  HG2 MET A 202      25.507  14.561  62.771  1.00 42.81           H
ATOM   3008  HG3 MET A 202      24.696  15.541  63.985  1.00 42.81           H
ATOM   3009  HE1 MET A 202      23.077  14.928  59.703  1.00 56.48           H
ATOM   3010  HE2 MET A 202      24.260  16.185  60.074  1.00 56.48           H
ATOM   3011  HE3 MET A 202      24.723  14.480  60.238  1.00 56.48           H
ATOM   3012  N   VAL A 203      28.136  14.611  63.963  1.00 46.55           N
ATOM   3013  CA  VAL A 203      28.972  13.410  63.912  1.00 40.92           C
ATOM   3014  C   VAL A 203      28.246  12.187  64.480  1.00 38.25           C
ATOM   3015  O   VAL A 203      27.297  12.284  65.257  1.00 38.99           O
ATOM   3016  CB  VAL A 203      30.322  13.621  64.635  1.00 38.40           C
ATOM   3017  CG1 VAL A 203      31.171  14.724  63.972  1.00 35.51           C
ATOM   3018  CG2 VAL A 203      30.138  13.923  66.126  1.00 41.75           C
ATOM   3019  H   VAL A 203      27.706  14.821  64.854  1.00 55.78           H
ATOM   3020  HA  VAL A 203      29.201  13.191  62.871  1.00 49.03           H
ATOM   3021  HB  VAL A 203      30.892  12.695  64.563  1.00 46.01           H
ATOM   3022 HG11 VAL A 203      32.121  14.821  64.497  1.00 42.54           H
ATOM   3023 HG12 VAL A 203      31.388  14.457  62.943  1.00 42.54           H
ATOM   3024 HG13 VAL A 203      30.648  15.682  63.996  1.00 42.54           H
ATOM   3025 HG21 VAL A 203      31.117  14.020  66.597  1.00 50.03           H
ATOM   3026 HG22 VAL A 203      29.586  14.853  66.265  1.00 50.03           H
ATOM   3027 HG23 VAL A 203      29.601  13.110  66.613  1.00 50.03           H
ATOM   3028  N   ASN A 204      28.721  11.009  64.075  1.00 42.05           N
ATOM   3029  CA  ASN A 204      28.319   9.730  64.628  1.00 30.93           C
ATOM   3030  C   ASN A 204      29.108   9.483  65.918  1.00 27.13           C
ATOM   3031  O   ASN A 204      30.182  10.051  66.126  1.00 34.63           O
ATOM   3032  CB  ASN A 204      28.530   8.675  63.534  1.00 35.32           C
ATOM   3033  CG  ASN A 204      27.922   7.322  63.887  1.00 33.16           C
ATOM   3034  OD1 ASN A 204      28.639   6.424  64.302  1.00 30.58           O
ATOM   3035  ND2 ASN A 204      26.609   7.177  63.754  1.00 29.72           N
ATOM   3036  H   ASN A 204      29.475  10.999  63.402  1.00 50.38           H
ATOM   3037  HA  ASN A 204      27.256   9.754  64.868  1.00 37.04           H
ATOM   3038  HB2 ASN A 204      28.099   9.019  62.595  1.00 42.31           H
ATOM   3039  HB3 ASN A 204      29.604   8.552  63.412  1.00 42.31           H
ATOM   3040 HD21 ASN A 204      26.185   6.281  63.943  1.00 35.59           H
ATOM   3041 HD22 ASN A 204      26.055   7.936  63.388  1.00 35.59           H
ATOM   3042  N   ASP A 205      28.572   8.662  66.822  1.00 30.49           N
ATOM   3043  CA  ASP A 205      29.269   8.311  68.063  1.00 26.02           C
ATOM   3044  C   ASP A 205      30.611   7.592  67.844  1.00 26.87           C
ATOM   3045  O   ASP A 205      31.562   7.867  68.572  1.00 27.66           O
ATOM   3046  CB  ASP A 205      28.380   7.563  69.061  1.00 27.42           C
ATOM   3047  CG  ASP A 205      27.585   6.386  68.524  1.00 34.53           C
ATOM   3048  OD1 ASP A 205      27.070   5.632  69.378  1.00 31.31           O
ATOM   3049  OD2 ASP A 205      27.506   6.212  67.291  1.00 33.28           O1-
ATOM   3050  H   ASP A 205      27.698   8.192  66.626  1.00 36.52           H
ATOM   3051  HA  ASP A 205      29.510   9.257  68.547  1.00 31.15           H
ATOM   3052  HB2 ASP A 205      28.970   7.223  69.912  1.00 32.82           H
ATOM   3053  HB3 ASP A 205      27.669   8.261  69.499  1.00 32.82           H
ATOM   3054  N   THR A 206      30.716   6.715  66.835  1.00 24.11           N
ATOM   3055  CA  THR A 206      31.987   6.111  66.444  1.00 25.17           C
ATOM   3056  C   THR A 206      33.011   7.211  66.180  1.00 25.00           C
ATOM   3057  O   THR A 206      34.089   7.195  66.766  1.00 26.97           O
ATOM   3058  CB  THR A 206      31.833   5.214  65.191  1.00 29.42           C
ATOM   3059  OG1 THR A 206      31.328   5.942  64.082  1.00 30.48           O
ATOM   3060  CG2 THR A 206      30.931   4.007  65.460  1.00 18.86           C
ATOM   3061  H   THR A 206      29.916   6.564  66.233  1.00 28.86           H
ATOM   3062  HA  THR A 206      32.344   5.498  67.271  1.00 30.12           H
ATOM   3063  HB  THR A 206      32.816   4.829  64.922  1.00 35.22           H
ATOM   3064  HG1 THR A 206      30.388   6.105  64.220  1.00 36.50           H
ATOM   3065 HG21 THR A 206      30.824   3.431  64.544  1.00 22.56           H
ATOM   3066 HG22 THR A 206      31.378   3.374  66.225  1.00 22.56           H
ATOM   3067 HG23 THR A 206      29.933   4.328  65.762  1.00 22.56           H
ATOM   3068  N   VAL A 207      32.647   8.180  65.335  1.00 23.62           N
ATOM   3069  CA  VAL A 207      33.492   9.295  64.909  1.00 28.45           C
ATOM   3070  C   VAL A 207      33.927  10.153  66.113  1.00 22.78           C
ATOM   3071  O   VAL A 207      35.107  10.463  66.255  1.00 29.06           O
ATOM   3072  CB  VAL A 207      32.747  10.109  63.821  1.00 31.88           C
ATOM   3073  CG1 VAL A 207      33.518  11.354  63.384  1.00 29.17           C
ATOM   3074  CG2 VAL A 207      32.479   9.245  62.584  1.00 25.68           C
ATOM   3075  H   VAL A 207      31.733   8.109  64.913  1.00 28.27           H
ATOM   3076  HA  VAL A 207      34.390   8.882  64.450  1.00 34.06           H
ATOM   3077  HB  VAL A 207      31.785  10.437  64.208  1.00 38.18           H
ATOM   3078 HG11 VAL A 207      32.946  11.860  62.605  1.00 34.92           H
ATOM   3079 HG12 VAL A 207      33.652  12.044  64.218  1.00 34.92           H
ATOM   3080 HG13 VAL A 207      34.493  11.068  62.986  1.00 34.92           H
ATOM   3081 HG21 VAL A 207      31.998   9.855  61.826  1.00 30.74           H
ATOM   3082 HG22 VAL A 207      33.415   8.864  62.190  1.00 30.74           H
ATOM   3083 HG23 VAL A 207      31.825   8.408  62.812  1.00 30.74           H
ATOM   3084  N   ALA A 208      32.998  10.529  66.991  1.00 23.47           N
ATOM   3085  CA  ALA A 208      33.328  11.307  68.169  1.00 29.04           C
ATOM   3086  C   ALA A 208      34.326  10.572  69.072  1.00 34.58           C
ATOM   3087  O   ALA A 208      35.313  11.169  69.503  1.00 30.12           O
ATOM   3088  CB  ALA A 208      32.035  11.693  68.880  1.00 33.39           C
ATOM   3089  H   ALA A 208      32.031  10.270  66.847  1.00 28.09           H
ATOM   3090  HA  ALA A 208      33.804  12.228  67.834  1.00 34.77           H
ATOM   3091  HB1 ALA A 208      32.264  12.400  69.675  1.00 39.99           H
ATOM   3092  HB2 ALA A 208      31.360  12.167  68.171  1.00 39.99           H
ATOM   3093  HB3 ALA A 208      31.547  10.813  69.292  1.00 39.99           H
ATOM   3094  N   THR A 209      34.114   9.265  69.311  1.00 32.11           N
ATOM   3095  CA  THR A 209      35.042   8.434  70.084  1.00 29.44           C
ATOM   3096  C   THR A 209      36.431   8.432  69.440  1.00 25.16           C
ATOM   3097  O   THR A 209      37.427   8.597  70.141  1.00 31.45           O
ATOM   3098  CB  THR A 209      34.468   7.016  70.259  1.00 39.87           C
ATOM   3099  OG1 THR A 209      33.379   7.053  71.135  1.00 39.22           O
ATOM   3100  CG2 THR A 209      35.456   6.005  70.826  1.00 33.99           C
ATOM   3101  H   THR A 209      33.297   8.817  68.922  1.00 38.45           H
ATOM   3102  HA  THR A 209      35.119   8.890  71.073  1.00 35.25           H
ATOM   3103  HB  THR A 209      34.131   6.653  69.289  1.00 47.77           H
ATOM   3104  HG1 THR A 209      33.028   6.165  71.192  1.00 46.99           H
ATOM   3105 HG21 THR A 209      34.962   5.043  70.924  1.00 40.71           H
ATOM   3106 HG22 THR A 209      36.304   5.893  70.155  1.00 40.71           H
ATOM   3107 HG23 THR A 209      35.800   6.315  71.809  1.00 40.71           H
ATOM   3108  N   MET A 210      36.508   8.257  68.114  1.00 32.33           N
ATOM   3109  CA  MET A 210      37.788   8.117  67.413  1.00 28.27           C
ATOM   3110  C   MET A 210      38.626   9.407  67.585  1.00 32.46           C
ATOM   3111  O   MET A 210      39.786   9.348  67.945  1.00 39.29           O
ATOM   3112  CB  MET A 210      37.589   7.862  65.912  1.00 25.43           C
ATOM   3113  CG  MET A 210      38.905   7.738  65.151  1.00 26.55           C
ATOM   3114  SD  MET A 210      38.569   7.760  63.358  1.00 34.55           S
ATOM   3115  CE  MET A 210      38.198   9.517  63.124  1.00 41.34           C
ATOM   3116  H   MET A 210      35.657   8.174  67.608  1.00 38.71           H
ATOM   3117  HA  MET A 210      38.370   7.258  67.860  1.00 33.85           H
ATOM   3118  HB2 MET A 210      36.996   6.944  65.770  1.00 30.43           H
ATOM   3119  HB3 MET A 210      36.968   8.671  65.478  1.00 30.43           H
ATOM   3120  HG2 MET A 210      39.641   8.522  65.403  1.00 31.79           H
ATOM   3121  HG3 MET A 210      39.421   6.783  65.369  1.00 31.79           H
ATOM   3122  HE1 MET A 210      38.108   9.694  62.040  1.00 49.54           H
ATOM   3123  HE2 MET A 210      37.264   9.806  63.609  1.00 49.54           H
ATOM   3124  HE3 MET A 210      39.016  10.151  63.490  1.00 49.54           H
ATOM   3125  N   ILE A 211      37.963  10.557  67.350  1.00 31.77           N
ATOM   3126  CA  ILE A 211      38.554  11.898  67.403  1.00 38.13           C
ATOM   3127  C   ILE A 211      39.059  12.194  68.824  1.00 28.54           C
ATOM   3128  O   ILE A 211      40.202  12.614  68.997  1.00 36.19           O
ATOM   3129  CB  ILE A 211      37.553  12.970  66.857  1.00 38.57           C
ATOM   3130  CG1 ILE A 211      37.205  12.774  65.357  1.00 22.50           C
ATOM   3131  CG2 ILE A 211      38.097  14.394  67.112  1.00 40.26           C
ATOM   3132  CD1 ILE A 211      38.363  13.093  64.408  1.00 36.87           C
ATOM   3133  H   ILE A 211      36.982  10.500  67.107  1.00 38.05           H
ATOM   3134  HA  ILE A 211      39.425  11.899  66.750  1.00 45.68           H
ATOM   3135  HB  ILE A 211      36.625  12.870  67.424  1.00 46.21           H
ATOM   3136 HG12 ILE A 211      36.894  11.752  65.163  1.00 26.93           H
ATOM   3137 HG13 ILE A 211      36.365  13.416  65.098  1.00 26.93           H
ATOM   3138 HG21 ILE A 211      37.517  15.137  66.573  1.00 48.24           H
ATOM   3139 HG22 ILE A 211      38.047  14.631  68.175  1.00 48.24           H
ATOM   3140 HG23 ILE A 211      39.135  14.464  66.782  1.00 48.24           H
ATOM   3141 HD11 ILE A 211      38.097  12.789  63.397  1.00 44.16           H
ATOM   3142 HD12 ILE A 211      38.556  14.163  64.416  1.00 44.16           H
ATOM   3143 HD13 ILE A 211      39.266  12.556  64.697  1.00 44.16           H
ATOM   3144  N   SER A 212      38.235  11.941  69.842  1.00 33.82           N
ATOM   3145  CA  SER A 212      38.627  12.169  71.236  1.00 38.92           C
ATOM   3146  C   SER A 212      39.853  11.342  71.633  1.00 34.84           C
ATOM   3147  O   SER A 212      40.696  11.835  72.378  1.00 50.59           O
ATOM   3148  CB  SER A 212      37.438  11.939  72.172  1.00 39.34           C
ATOM   3149  OG  SER A 212      37.128  10.564  72.299  1.00 51.75           O
ATOM   3150  H   SER A 212      37.306  11.590  69.652  1.00 40.51           H
ATOM   3151  HA  SER A 212      38.901  13.221  71.322  1.00 46.63           H
ATOM   3152  HB2 SER A 212      37.678  12.342  73.154  1.00 47.13           H
ATOM   3153  HB3 SER A 212      36.561  12.462  71.787  1.00 47.13           H
ATOM   3154  HG  SER A 212      36.838  10.238  71.442  1.00 62.02           H
ATOM   3155  N   CYS A 213      39.958  10.104  71.137  1.00 32.33           N
ATOM   3156  CA  CYS A 213      41.103   9.233  71.386  1.00 40.09           C
ATOM   3157  C   CYS A 213      42.333   9.650  70.590  1.00 48.17           C
ATOM   3158  O   CYS A 213      43.447   9.367  71.026  1.00 37.71           O
ATOM   3159  CB  CYS A 213      40.739   7.763  71.101  1.00 42.51           C
ATOM   3160  SG  CYS A 213      39.502   7.171  72.296  1.00 38.04           S
ATOM   3161  H   CYS A 213      39.232   9.758  70.526  1.00 38.72           H
ATOM   3162  HA  CYS A 213      41.362   9.307  72.442  1.00 48.04           H
ATOM   3163  HB2 CYS A 213      40.347   7.665  70.089  1.00 50.93           H
ATOM   3164  HB3 CYS A 213      41.638   7.152  71.190  1.00 50.93           H
ATOM   3165  HG  CYS A 213      38.464   7.816  71.753  1.00 45.57           H
ATOM   3166  N   TYR A 214      42.132  10.272  69.416  1.00 51.90           N
ATOM   3167  CA  TYR A 214      43.216  10.702  68.533  1.00 42.99           C
ATOM   3168  C   TYR A 214      44.166  11.673  69.268  1.00 35.62           C
ATOM   3169  O   TYR A 214      45.374  11.533  69.250  1.00 41.63           O
ATOM   3170  CB  TYR A 214      42.702  11.340  67.216  1.00 51.58           C
ATOM   3171  CG  TYR A 214      43.792  12.070  66.482  1.00 43.95           C
ATOM   3172  CD1 TYR A 214      44.536  11.416  65.488  1.00 46.53           C
ATOM   3173  CD2 TYR A 214      44.084  13.405  66.809  1.00 46.58           C
ATOM   3174  CE1 TYR A 214      45.580  12.073  64.845  1.00 49.09           C
ATOM   3175  CE2 TYR A 214      45.124  14.087  66.177  1.00 50.32           C
ATOM   3176  CZ  TYR A 214      45.869  13.397  65.214  1.00 43.02           C
ATOM   3177  OH  TYR A 214      46.939  13.962  64.563  1.00 63.67           O
ATOM   3178  H   TYR A 214      41.189  10.395  69.114  1.00 62.20           H
ATOM   3179  HA  TYR A 214      43.849   9.812  68.252  1.00 51.52           H
ATOM   3180  HB2 TYR A 214      42.265  10.533  66.589  1.00 61.82           H
ATOM   3181  HB3 TYR A 214      41.876  12.044  67.396  1.00 61.82           H
ATOM   3182  HD1 TYR A 214      44.316  10.373  65.234  1.00 55.76           H
ATOM   3183  HD2 TYR A 214      43.507  13.921  67.577  1.00 55.82           H
ATOM   3184  HE1 TYR A 214      46.192  11.572  64.095  1.00 58.83           H
ATOM   3185  HE2 TYR A 214      45.359  15.112  66.441  1.00 60.30           H
ATOM   3186  HH  TYR A 214      47.637  13.845  65.016  1.00 76.33           H
ATOM   3187  N   TYR A 215      43.619  12.692  70.047  1.00 42.88           N
ATOM   3188  CA  TYR A 215      44.551  13.693  70.634  1.00 50.40           C
ATOM   3189  C   TYR A 215      45.496  13.092  71.687  1.00 53.77           C
ATOM   3190  O   TYR A 215      46.566  13.611  71.908  1.00 60.91           O
ATOM   3191  CB  TYR A 215      43.735  14.864  71.215  1.00 51.88           C
ATOM   3192  CG  TYR A 215      43.248  15.672  70.037  1.00 62.91           C
ATOM   3193  CD1 TYR A 215      41.959  15.481  69.518  1.00 56.54           C
ATOM   3194  CD2 TYR A 215      44.151  16.524  69.374  1.00 63.43           C
ATOM   3195  CE1 TYR A 215      41.558  16.128  68.347  1.00 62.32           C
ATOM   3196  CE2 TYR A 215      43.775  17.188  68.207  1.00 65.56           C
ATOM   3197  CZ  TYR A 215      42.475  16.989  67.724  1.00 66.30           C
ATOM   3198  OH  TYR A 215      42.011  17.650  66.602  1.00 58.82           O
ATOM   3199  H   TYR A 215      42.629  12.902  70.040  1.00 51.38           H
ATOM   3200  HA  TYR A 215      45.231  14.075  69.811  1.00 60.40           H
ATOM   3201  HB2 TYR A 215      42.907  14.500  71.851  1.00 62.18           H
ATOM   3202  HB3 TYR A 215      44.370  15.473  71.894  1.00 62.18           H
ATOM   3203  HD1 TYR A 215      41.271  14.806  70.024  1.00 67.78           H
ATOM   3204  HD2 TYR A 215      45.158  16.660  69.776  1.00 76.04           H
ATOM   3205  HE1 TYR A 215      40.569  15.985  67.926  1.00 74.71           H
ATOM   3206  HE2 TYR A 215      44.468  17.849  67.692  1.00 78.60           H
ATOM   3207  HH  TYR A 215      42.713  18.224  66.184  1.00 70.50           H
ATOM   3208  N   GLU A 216      45.034  11.963  72.255  1.00 44.77           N
ATOM   3209  CA  GLU A 216      45.731  11.086  73.180  1.00 45.68           C
ATOM   3210  C   GLU A 216      46.729  10.188  72.448  1.00 42.63           C
ATOM   3211  O   GLU A 216      47.844  10.008  72.930  1.00 43.74           O
ATOM   3212  CB  GLU A 216      44.687  10.215  73.915  1.00 47.90           C
ATOM   3213  CG  GLU A 216      45.123   9.898  75.341  1.00 56.14           C
ATOM   3214  CD  GLU A 216      45.028  11.099  76.294  1.00 70.89           C
ATOM   3215  OE1 GLU A 216      44.417  12.124  75.902  1.00 63.72           O
ATOM   3216  OE2 GLU A 216      45.560  10.957  77.419  1.00 70.99           O1-
ATOM   3217  H   GLU A 216      44.134  11.632  71.946  1.00 53.65           H
ATOM   3218  HA  GLU A 216      46.269  11.704  73.898  1.00 54.74           H
ATOM   3219  HB2 GLU A 216      43.713  10.709  73.934  1.00 57.40           H
ATOM   3220  HB3 GLU A 216      44.557   9.266  73.393  1.00 57.40           H
ATOM   3221  HG2 GLU A 216      44.477   9.113  75.736  1.00 67.29           H
ATOM   3222  HG3 GLU A 216      46.124   9.468  75.372  1.00 67.29           H
ATOM   3223  N   ASP A 217      46.323   9.588  71.315  1.00 45.79           N
ATOM   3224  CA  ASP A 217      47.145   8.691  70.505  1.00 44.24           C
ATOM   3225  C   ASP A 217      46.872   8.923  69.007  1.00 40.36           C
ATOM   3226  O   ASP A 217      45.841   8.508  68.475  1.00 35.69           O
ATOM   3227  CB  ASP A 217      46.882   7.246  70.941  1.00 37.19           C
ATOM   3228  CG  ASP A 217      47.742   6.185  70.254  1.00 36.22           C
ATOM   3229  OD1 ASP A 217      48.521   6.504  69.333  1.00 42.18           O
ATOM   3230  OD2 ASP A 217      47.627   5.024  70.691  1.00 49.05           O1-
ATOM   3231  H   ASP A 217      45.384   9.769  70.987  1.00 54.88           H
ATOM   3232  HA  ASP A 217      48.193   8.918  70.696  1.00 53.02           H
ATOM   3233  HB2 ASP A 217      47.013   7.145  72.018  1.00 44.55           H
ATOM   3234  HB3 ASP A 217      45.833   6.992  70.779  1.00 44.55           H
ATOM   3235  N   HIS A 218      47.832   9.562  68.321  1.00 47.03           N
ATOM   3236  CA  HIS A 218      47.724   9.941  66.914  1.00 47.78           C
ATOM   3237  C   HIS A 218      47.572   8.753  65.947  1.00 40.67           C
ATOM   3238  O   HIS A 218      47.084   8.944  64.835  1.00 42.09           O
ATOM   3239  CB  HIS A 218      48.897  10.849  66.519  1.00 47.05           C
ATOM   3240  CG  HIS A 218      48.855  12.263  67.060  1.00 54.03           C
ATOM   3241  ND1 HIS A 218      49.520  13.338  66.465  1.00 60.92           N
ATOM   3242  CD2 HIS A 218      48.222  12.711  68.187  1.00 57.52           C
ATOM   3243  CE1 HIS A 218      49.223  14.408  67.217  1.00 61.57           C
ATOM   3244  NE2 HIS A 218      48.450  14.063  68.260  1.00 64.89           N
ATOM   3245  H   HIS A 218      48.663   9.862  68.812  1.00 56.36           H
ATOM   3246  HA  HIS A 218      46.815  10.534  66.817  1.00 57.26           H
ATOM   3247  HB2 HIS A 218      48.911  10.934  65.431  1.00 56.38           H
ATOM   3248  HB3 HIS A 218      49.836  10.383  66.821  1.00 56.38           H
ATOM   3249  HD2 HIS A 218      47.674  12.122  68.905  1.00 68.95           H
ATOM   3250  HE1 HIS A 218      49.469  15.425  66.948  1.00 73.81           H
ATOM   3251  HE2 HIS A 218      48.044  14.700  68.933  1.00 77.80           H
ATOM   3252  N   GLN A 219      47.951   7.537  66.370  1.00 40.52           N
ATOM   3253  CA  GLN A 219      47.698   6.290  65.637  1.00 41.13           C
ATOM   3254  C   GLN A 219      46.218   5.845  65.687  1.00 33.54           C
ATOM   3255  O   GLN A 219      45.857   4.849  65.058  1.00 31.72           O
ATOM   3256  CB  GLN A 219      48.607   5.165  66.171  1.00 46.64           C
ATOM   3257  CG  GLN A 219      50.125   5.398  66.043  1.00 44.98           C
ATOM   3258  CD  GLN A 219      50.677   4.964  64.680  1.00 69.11           C
ATOM   3259  OE1 GLN A 219      50.126   5.275  63.621  1.00 70.01           O
ATOM   3260  NE2 GLN A 219      51.805   4.250  64.703  1.00 67.04           N
ATOM   3261  H   GLN A 219      48.334   7.451  67.302  1.00 48.55           H
ATOM   3262  HA  GLN A 219      47.959   6.453  64.591  1.00 49.28           H
ATOM   3263  HB2 GLN A 219      48.374   4.984  67.220  1.00 55.90           H
ATOM   3264  HB3 GLN A 219      48.366   4.247  65.632  1.00 55.90           H
ATOM   3265  HG2 GLN A 219      50.319   6.465  66.155  1.00 53.90           H
ATOM   3266  HG3 GLN A 219      50.645   4.861  66.842  1.00 53.90           H
ATOM   3267 HE21 GLN A 219      52.229   4.008  65.586  1.00 80.37           H
ATOM   3268 HE22 GLN A 219      52.195   3.934  63.826  1.00 80.37           H
ATOM   3269  N   CYS A 220      45.365   6.528  66.462  1.00 36.49           N
ATOM   3270  CA  CYS A 220      43.952   6.190  66.573  1.00 32.11           C
ATOM   3271  C   CYS A 220      43.235   6.676  65.284  1.00 33.47           C
ATOM   3272  O   CYS A 220      42.943   7.840  65.048  1.00 34.88           O
ATOM   3273  CB  CYS A 220      43.243   6.782  67.790  1.00 27.82           C
ATOM   3274  SG  CYS A 220      41.501   6.244  67.737  1.00 30.88           S
ATOM   3275  H   CYS A 220      45.693   7.370  66.878  1.00 43.71           H
ATOM   3276  HA  CYS A 220      43.869   5.078  66.648  1.00 38.46           H
ATOM   3277  HB2 CYS A 220      43.705   6.421  68.727  1.00 33.31           H
ATOM   3278  HB3 CYS A 220      43.310   7.888  67.802  1.00 33.31           H
ATOM   3279  HG  CYS A 220      40.862   7.439  67.703  1.00 36.98           H
ATOM   3280  N   GLU A 221      42.909   5.618  64.441  1.00 29.02           N
ATOM   3281  CA  GLU A 221      42.350   5.847  63.087  1.00 33.93           C
ATOM   3282  C   GLU A 221      41.056   5.036  62.922  1.00 24.30           C
ATOM   3283  O   GLU A 221      40.539   4.916  61.813  1.00 27.72           O
ATOM   3284  CB  GLU A 221      43.364   5.487  61.998  1.00 28.32           C
ATOM   3285  CG  GLU A 221      44.572   6.415  61.922  1.00 40.02           C
ATOM   3286  CD  GLU A 221      45.236   6.251  60.498  1.00 38.80           C
ATOM   3287  OE1 GLU A 221      44.496   5.802  59.602  1.00 46.02           O
ATOM   3288  OE2 GLU A 221      46.418   6.597  60.383  1.00 48.08           O1-
ATOM   3289  H   GLU A 221      43.392   4.727  64.552  1.00 34.74           H
ATOM   3290  HA  GLU A 221      42.072   6.936  62.985  1.00 40.64           H
ATOM   3291  HB2 GLU A 221      43.710   4.443  62.094  1.00 33.90           H
ATOM   3292  HB3 GLU A 221      42.852   5.508  60.999  1.00 33.90           H
ATOM   3293  HG2 GLU A 221      44.301   7.472  62.035  1.00 47.94           H
ATOM   3294  HG3 GLU A 221      45.330   6.196  62.683  1.00 47.94           H
ATOM   3295  N   VAL A 222      40.535   4.480  64.023  1.00 25.84           N
ATOM   3296  CA  VAL A 222      39.306   3.678  64.106  1.00 29.80           C
ATOM   3297  C   VAL A 222      38.569   4.051  65.382  1.00 28.89           C
ATOM   3298  O   VAL A 222      39.183   4.187  66.433  1.00 27.61           O
ATOM   3299  CB  VAL A 222      39.599   2.157  64.143  1.00 25.43           C
ATOM   3300  CG1 VAL A 222      38.316   1.318  64.081  1.00 23.79           C
ATOM   3301  CG2 VAL A 222      40.473   1.659  62.986  1.00 26.05           C
ATOM   3302  H   VAL A 222      41.032   4.622  64.893  1.00 30.93           H
ATOM   3303  HA  VAL A 222      38.670   3.899  63.251  1.00 35.69           H
ATOM   3304  HB  VAL A 222      40.117   1.932  65.072  1.00 30.44           H
ATOM   3305 HG11 VAL A 222      38.576   0.267  64.152  1.00 28.47           H
ATOM   3306 HG12 VAL A 222      37.635   1.560  64.895  1.00 28.47           H
ATOM   3307 HG13 VAL A 222      37.813   1.474  63.127  1.00 28.47           H
ATOM   3308 HG21 VAL A 222      40.637   0.585  63.070  1.00 31.18           H
ATOM   3309 HG22 VAL A 222      39.985   1.868  62.035  1.00 31.18           H
ATOM   3310 HG23 VAL A 222      41.441   2.158  63.012  1.00 31.18           H
ATOM   3311  N   GLY A 223      37.250   4.164  65.290  1.00 28.99           N
ATOM   3312  CA  GLY A 223      36.344   4.307  66.405  1.00 26.65           C
ATOM   3313  C   GLY A 223      35.342   3.172  66.344  1.00 28.49           C
ATOM   3314  O   GLY A 223      34.916   2.806  65.259  1.00 26.62           O
ATOM   3315  H   GLY A 223      36.824   4.007  64.386  1.00 34.71           H
ATOM   3316  HA2 GLY A 223      36.888   4.300  67.346  1.00 31.91           H
ATOM   3317  HA3 GLY A 223      35.794   5.239  66.312  1.00 31.91           H
ATOM   3318  N   MET A 224      34.981   2.603  67.497  1.00 24.49           N
ATOM   3319  CA  MET A 224      34.073   1.471  67.584  1.00 31.60           C
ATOM   3320  C   MET A 224      33.159   1.637  68.804  1.00 26.04           C
ATOM   3321  O   MET A 224      33.583   2.002  69.893  1.00 23.35           O
ATOM   3322  CB  MET A 224      34.884   0.154  67.617  1.00 23.05           C
ATOM   3323  CG  MET A 224      33.966  -1.078  67.542  1.00 30.81           C
ATOM   3324  SD  MET A 224      34.772  -2.701  67.745  1.00 26.00           S
ATOM   3325  CE  MET A 224      35.294  -2.519  69.476  1.00 26.40           C
ATOM   3326  H   MET A 224      35.423   2.911  68.352  1.00 29.31           H
ATOM   3327  HA  MET A 224      33.443   1.450  66.696  1.00 37.85           H
ATOM   3328  HB2 MET A 224      35.576   0.126  66.775  1.00 27.59           H
ATOM   3329  HB3 MET A 224      35.470   0.129  68.536  1.00 27.59           H
ATOM   3330  HG2 MET A 224      33.203  -1.004  68.316  1.00 36.89           H
ATOM   3331  HG3 MET A 224      33.458  -1.072  66.576  1.00 36.89           H
ATOM   3332  HE1 MET A 224      35.609  -3.483  69.875  1.00 31.61           H
ATOM   3333  HE2 MET A 224      36.131  -1.822  69.523  1.00 31.61           H
ATOM   3334  HE3 MET A 224      34.468  -2.137  70.076  1.00 31.61           H
ATOM   3335  N   ILE A 225      31.880   1.347  68.607  1.00 24.30           N
ATOM   3336  CA  ILE A 225      30.894   1.329  69.658  1.00 23.09           C
ATOM   3337  C   ILE A 225      30.380  -0.111  69.794  1.00 26.19           C
ATOM   3338  O   ILE A 225      29.967  -0.711  68.803  1.00 27.60           O
ATOM   3339  CB  ILE A 225      29.765   2.342  69.349  1.00 34.88           C
ATOM   3340  CG1 ILE A 225      30.279   3.791  69.162  1.00 34.04           C
ATOM   3341  CG2 ILE A 225      28.662   2.288  70.424  1.00 25.06           C
ATOM   3342  CD1 ILE A 225      30.879   4.440  70.415  1.00 28.98           C
ATOM   3343  H   ILE A 225      31.582   1.057  67.685  1.00 29.09           H
ATOM   3344  HA  ILE A 225      31.359   1.626  70.591  1.00 27.63           H
ATOM   3345  HB  ILE A 225      29.313   2.033  68.405  1.00 41.78           H
ATOM   3346 HG12 ILE A 225      31.040   3.810  68.385  1.00 40.77           H
ATOM   3347 HG13 ILE A 225      29.456   4.409  68.809  1.00 40.77           H
ATOM   3348 HG21 ILE A 225      27.966   3.115  70.283  1.00 30.00           H
ATOM   3349 HG22 ILE A 225      28.104   1.356  70.327  1.00 30.00           H
ATOM   3350 HG23 ILE A 225      29.101   2.347  71.420  1.00 30.00           H
ATOM   3351 HD11 ILE A 225      31.206   5.450  70.165  1.00 34.70           H
ATOM   3352 HD12 ILE A 225      30.136   4.493  71.210  1.00 34.70           H
ATOM   3353 HD13 ILE A 225      31.745   3.870  70.751  1.00 34.70           H
ATOM   3354  N   VAL A 226      30.382  -0.634  71.025  1.00 24.58           N
ATOM   3355  CA  VAL A 226      29.660  -1.843  71.394  1.00 24.92           C
ATOM   3356  C   VAL A 226      28.860  -1.508  72.669  1.00 19.46           C
ATOM   3357  O   VAL A 226      29.309  -1.710  73.793  1.00 23.41           O
ATOM   3358  CB  VAL A 226      30.625  -3.031  71.575  1.00 24.47           C
ATOM   3359  CG1 VAL A 226      29.846  -4.345  71.648  1.00 26.91           C
ATOM   3360  CG2 VAL A 226      31.652  -3.185  70.442  1.00 20.82           C
ATOM   3361  H   VAL A 226      30.784  -0.091  71.779  1.00 29.42           H
ATOM   3362  HA  VAL A 226      28.952  -2.086  70.601  1.00 29.83           H
ATOM   3363  HB  VAL A 226      31.167  -2.895  72.499  1.00 29.29           H
ATOM   3364 HG11 VAL A 226      30.513  -5.151  71.947  1.00 32.22           H
ATOM   3365 HG12 VAL A 226      29.030  -4.273  72.355  1.00 32.22           H
ATOM   3366 HG13 VAL A 226      29.421  -4.564  70.671  1.00 32.22           H
ATOM   3367 HG21 VAL A 226      32.282  -4.053  70.628  1.00 24.91           H
ATOM   3368 HG22 VAL A 226      31.145  -3.317  69.486  1.00 24.91           H
ATOM   3369 HG23 VAL A 226      32.293  -2.309  70.392  1.00 24.91           H
ATOM   3370  N   GLY A 227      27.670  -0.945  72.474  1.00 31.57           N
ATOM   3371  CA  GLY A 227      26.743  -0.490  73.508  1.00 26.64           C
ATOM   3372  C   GLY A 227      25.381  -1.082  73.206  1.00 25.51           C
ATOM   3373  O   GLY A 227      25.284  -2.262  72.897  1.00 33.30           O
ATOM   3374  H   GLY A 227      27.365  -0.840  71.514  1.00 37.80           H
ATOM   3375  HA2 GLY A 227      27.065  -0.809  74.500  1.00 31.90           H
ATOM   3376  HA3 GLY A 227      26.685   0.600  73.474  1.00 31.90           H
ATOM   3377  N   THR A 228      24.337  -0.255  73.224  1.00 22.67           N
ATOM   3378  CA  THR A 228      22.996  -0.627  72.769  1.00 26.31           C
ATOM   3379  C   THR A 228      23.025  -1.148  71.324  1.00 27.74           C
ATOM   3380  O   THR A 228      22.398  -2.152  70.981  1.00 28.43           O
ATOM   3381  CB  THR A 228      22.099   0.618  72.935  1.00 25.84           C
ATOM   3382  OG1 THR A 228      22.067   0.960  74.294  1.00 38.05           O
ATOM   3383  CG2 THR A 228      20.644   0.450  72.528  1.00 29.56           C
ATOM   3384  H   THR A 228      24.489   0.714  73.461  1.00 27.13           H
ATOM   3385  HA  THR A 228      22.635  -1.416  73.429  1.00 31.49           H
ATOM   3386  HB  THR A 228      22.523   1.448  72.366  1.00 30.93           H
ATOM   3387  HG1 THR A 228      21.542   1.759  74.392  1.00 45.58           H
ATOM   3388 HG21 THR A 228      20.114   1.391  72.685  1.00 35.40           H
ATOM   3389 HG22 THR A 228      20.575   0.181  71.474  1.00 35.40           H
ATOM   3390 HG23 THR A 228      20.177  -0.311  73.153  1.00 35.40           H
ATOM   3391  N   GLY A 229      23.790  -0.451  70.488  1.00 27.05           N
ATOM   3392  CA  GLY A 229      24.056  -0.817  69.109  1.00 25.64           C
ATOM   3393  C   GLY A 229      25.533  -1.094  68.932  1.00 28.21           C
ATOM   3394  O   GLY A 229      26.315  -0.977  69.881  1.00 24.47           O
ATOM   3395  H   GLY A 229      24.302   0.338  70.856  1.00 32.39           H
ATOM   3396  HA2 GLY A 229      23.488  -1.702  68.818  1.00 30.69           H
ATOM   3397  HA3 GLY A 229      23.790   0.018  68.465  1.00 30.69           H
ATOM   3398  N   CYS A 230      25.901  -1.452  67.698  1.00 29.06           N
ATOM   3399  CA  CYS A 230      27.262  -1.807  67.348  1.00 28.14           C
ATOM   3400  C   CYS A 230      27.614  -1.240  65.969  1.00 19.75           C
ATOM   3401  O   CYS A 230      26.893  -1.446  64.996  1.00 24.22           O
ATOM   3402  CB  CYS A 230      27.442  -3.332  67.478  1.00 18.85           C
ATOM   3403  SG  CYS A 230      29.156  -3.865  67.166  1.00 25.89           S
ATOM   3404  H   CYS A 230      25.204  -1.479  66.964  1.00 34.80           H
ATOM   3405  HA  CYS A 230      27.913  -1.342  68.075  1.00 33.69           H
ATOM   3406  HB2 CYS A 230      27.162  -3.632  68.489  1.00 22.55           H
ATOM   3407  HB3 CYS A 230      26.779  -3.826  66.767  1.00 22.55           H
ATOM   3408  HG  CYS A 230      29.745  -3.129  68.116  1.00 30.99           H
ATOM   3409  N   ASN A 231      28.731  -0.523  65.891  1.00 26.95           N
ATOM   3410  CA  ASN A 231      29.184   0.142  64.667  1.00 27.87           C
ATOM   3411  C   ASN A 231      30.659   0.506  64.806  1.00 23.02           C
ATOM   3412  O   ASN A 231      31.198   0.559  65.913  1.00 23.89           O
ATOM   3413  CB  ASN A 231      28.322   1.399  64.440  1.00 30.53           C
ATOM   3414  CG  ASN A 231      28.538   2.097  63.094  1.00 31.76           C
ATOM   3415  OD1 ASN A 231      28.977   1.492  62.119  1.00 24.91           O
ATOM   3416  ND2 ASN A 231      28.148   3.366  63.025  1.00 31.45           N
ATOM   3417  H   ASN A 231      29.305  -0.421  66.718  1.00 32.26           H
ATOM   3418  HA  ASN A 231      29.068  -0.515  63.807  1.00 33.36           H
ATOM   3419  HB2 ASN A 231      27.276   1.095  64.450  1.00 36.56           H
ATOM   3420  HB3 ASN A 231      28.491   2.102  65.255  1.00 36.56           H
ATOM   3421 HD21 ASN A 231      28.253   3.874  62.159  1.00 37.66           H
ATOM   3422 HD22 ASN A 231      27.758   3.836  63.830  1.00 37.66           H
ATOM   3423  N   ALA A 232      31.297   0.768  63.669  1.00 21.00           N
ATOM   3424  CA  ALA A 232      32.628   1.320  63.608  1.00 25.96           C
ATOM   3425  C   ALA A 232      32.750   2.387  62.510  1.00 28.89           C
ATOM   3426  O   ALA A 232      31.995   2.410  61.540  1.00 30.74           O
ATOM   3427  CB  ALA A 232      33.615   0.176  63.367  1.00 20.59           C
ATOM   3428  H   ALA A 232      30.795   0.670  62.797  1.00 25.12           H
ATOM   3429  HA  ALA A 232      32.854   1.796  64.556  1.00 31.07           H
ATOM   3430  HB1 ALA A 232      34.631   0.569  63.370  1.00 24.63           H
ATOM   3431  HB2 ALA A 232      33.519  -0.561  64.163  1.00 24.63           H
ATOM   3432  HB3 ALA A 232      33.402  -0.291  62.406  1.00 24.63           H
ATOM   3433  N   CYS A 233      33.762   3.236  62.670  1.00 22.57           N
ATOM   3434  CA  CYS A 233      34.249   4.160  61.655  1.00 29.48           C
ATOM   3435  C   CYS A 233      35.762   4.029  61.584  1.00 28.51           C
ATOM   3436  O   CYS A 233      36.375   3.475  62.498  1.00 24.77           O
ATOM   3437  CB  CYS A 233      33.868   5.614  61.995  1.00 25.99           C
ATOM   3438  SG  CYS A 233      34.838   6.261  63.402  1.00 26.63           S
ATOM   3439  H   CYS A 233      34.351   3.112  63.481  1.00 27.01           H
ATOM   3440  HA  CYS A 233      33.830   3.889  60.688  1.00 35.30           H
ATOM   3441  HB2 CYS A 233      34.035   6.239  61.121  1.00 31.11           H
ATOM   3442  HB3 CYS A 233      32.804   5.653  62.212  1.00 31.11           H
ATOM   3443  HG  CYS A 233      35.970   6.475  62.721  1.00 31.88           H
ATOM   3444  N   TYR A 234      36.359   4.544  60.503  1.00 28.72           N
ATOM   3445  CA  TYR A 234      37.801   4.472  60.254  1.00 25.64           C
ATOM   3446  C   TYR A 234      38.233   5.488  59.176  1.00 28.48           C
ATOM   3447  O   TYR A 234      37.421   5.990  58.405  1.00 26.28           O
ATOM   3448  CB  TYR A 234      38.210   3.054  59.802  1.00 25.82           C
ATOM   3449  CG  TYR A 234      37.802   2.744  58.370  1.00 18.53           C
ATOM   3450  CD1 TYR A 234      38.754   2.780  57.343  1.00 27.55           C
ATOM   3451  CD2 TYR A 234      36.449   2.579  58.051  1.00 26.33           C
ATOM   3452  CE1 TYR A 234      38.362   2.659  55.999  1.00 26.13           C
ATOM   3453  CE2 TYR A 234      36.043   2.488  56.716  1.00 21.89           C
ATOM   3454  CZ  TYR A 234      36.997   2.542  55.683  1.00 29.89           C
ATOM   3455  OH  TYR A 234      36.586   2.529  54.388  1.00 26.43           O
ATOM   3456  H   TYR A 234      35.789   4.995  59.798  1.00 34.39           H
ATOM   3457  HA  TYR A 234      38.305   4.709  61.187  1.00 30.69           H
ATOM   3458  HB2 TYR A 234      39.293   2.988  59.875  1.00 30.90           H
ATOM   3459  HB3 TYR A 234      37.790   2.311  60.477  1.00 30.90           H
ATOM   3460  HD1 TYR A 234      39.795   2.946  57.577  1.00 32.98           H
ATOM   3461  HD2 TYR A 234      35.702   2.576  58.831  1.00 31.52           H
ATOM   3462  HE1 TYR A 234      39.101   2.708  55.214  1.00 31.28           H
ATOM   3463  HE2 TYR A 234      34.992   2.428  56.478  1.00 26.19           H
ATOM   3464  HH  TYR A 234      37.317   2.608  53.764  1.00 31.64           H
ATOM   3465  N   MET A 235      39.534   5.761  59.141  1.00 27.52           N
ATOM   3466  CA  MET A 235      40.168   6.707  58.239  1.00 29.35           C
ATOM   3467  C   MET A 235      40.518   5.953  56.933  1.00 28.70           C
ATOM   3468  O   MET A 235      41.323   5.054  56.871  1.00 33.76           O
ATOM   3469  CB  MET A 235      41.460   7.316  58.827  1.00 32.25           C
ATOM   3470  CG  MET A 235      41.222   8.171  60.056  1.00 33.72           C
ATOM   3471  SD  MET A 235      39.977   9.500  59.759  1.00 36.32           S
ATOM   3472  CE  MET A 235      40.788  10.539  58.509  1.00 44.15           C
ATOM   3473  H   MET A 235      40.120   5.270  59.787  1.00 32.95           H
ATOM   3474  HA  MET A 235      39.459   7.544  57.996  1.00 35.14           H
ATOM   3475  HB2 MET A 235      42.198   6.502  59.089  1.00 38.62           H
ATOM   3476  HB3 MET A 235      41.990   7.889  58.044  1.00 38.62           H
ATOM   3477  HG2 MET A 235      40.805   7.563  60.886  1.00 40.39           H
ATOM   3478  HG3 MET A 235      42.166   8.628  60.406  1.00 40.39           H
ATOM   3479  HE1 MET A 235      40.146  11.405  58.316  1.00 52.90           H
ATOM   3480  HE2 MET A 235      41.765  10.894  58.867  1.00 52.90           H
ATOM   3481  HE3 MET A 235      40.940   9.985  57.579  1.00 52.90           H
ATOM   3482  N   GLU A 236      39.836   6.405  55.874  1.00 31.26           N
ATOM   3483  CA  GLU A 236      39.944   5.944  54.497  1.00 33.28           C
ATOM   3484  C   GLU A 236      40.642   6.996  53.625  1.00 38.31           C
ATOM   3485  O   GLU A 236      40.488   8.196  53.841  1.00 31.23           O
ATOM   3486  CB  GLU A 236      38.528   5.666  53.960  1.00 31.13           C
ATOM   3487  CG  GLU A 236      38.486   5.119  52.524  1.00 34.69           C
ATOM   3488  CD  GLU A 236      39.271   3.816  52.396  1.00 30.72           C
ATOM   3489  OE1 GLU A 236      40.496   3.886  52.178  1.00 33.11           O
ATOM   3490  OE2 GLU A 236      38.654   2.742  52.538  1.00 32.70           O1-
ATOM   3491  H   GLU A 236      39.180   7.160  56.022  1.00 37.43           H
ATOM   3492  HA  GLU A 236      40.515   5.015  54.475  1.00 39.86           H
ATOM   3493  HB2 GLU A 236      38.010   4.979  54.624  1.00 37.28           H
ATOM   3494  HB3 GLU A 236      37.966   6.601  53.974  1.00 37.28           H
ATOM   3495  HG2 GLU A 236      37.438   4.937  52.279  1.00 41.56           H
ATOM   3496  HG3 GLU A 236      38.903   5.870  51.869  1.00 41.56           H
ATOM   3497  N   GLU A 237      41.380   6.531  52.614  1.00 39.02           N
ATOM   3498  CA  GLU A 237      42.025   7.348  51.597  1.00 40.67           C
ATOM   3499  C   GLU A 237      40.947   7.912  50.648  1.00 38.07           C
ATOM   3500  O   GLU A 237      40.060   7.177  50.222  1.00 36.86           O
ATOM   3501  CB  GLU A 237      43.061   6.482  50.851  1.00 39.60           C
ATOM   3502  CG  GLU A 237      43.862   5.507  51.739  1.00 39.05           C
ATOM   3503  CD  GLU A 237      44.519   6.193  52.937  1.00 50.34           C
ATOM   3504  OE1 GLU A 237      44.589   5.541  54.005  1.00 55.66           O
ATOM   3505  OE2 GLU A 237      44.922   7.366  52.789  1.00 53.29           O1-
ATOM   3506  H   GLU A 237      41.439   5.530  52.478  1.00 46.75           H
ATOM   3507  HA  GLU A 237      42.549   8.174  52.077  1.00 48.72           H
ATOM   3508  HB2 GLU A 237      42.551   5.897  50.084  1.00 47.44           H
ATOM   3509  HB3 GLU A 237      43.773   7.143  50.364  1.00 47.44           H
ATOM   3510  HG2 GLU A 237      43.259   4.655  52.057  1.00 46.79           H
ATOM   3511  HG3 GLU A 237      44.662   5.101  51.123  1.00 46.79           H
ATOM   3512  N   MET A 238      41.005   9.215  50.328  1.00 36.40           N
ATOM   3513  CA  MET A 238      39.919   9.931  49.648  1.00 39.89           C
ATOM   3514  C   MET A 238      39.627   9.410  48.225  1.00 32.48           C
ATOM   3515  O   MET A 238      38.508   9.453  47.760  1.00 29.98           O
ATOM   3516  CB  MET A 238      40.247  11.437  49.527  1.00 42.55           C
ATOM   3517  CG  MET A 238      39.699  12.211  50.716  1.00 43.35           C
ATOM   3518  SD  MET A 238      37.875  12.200  50.737  1.00 43.22           S
ATOM   3519  CE  MET A 238      37.319  13.191  49.339  1.00 47.17           C
ATOM   3520  H   MET A 238      41.810   9.729  50.610  1.00 43.61           H
ATOM   3521  HA  MET A 238      38.961   9.791  50.236  1.00 47.79           H
ATOM   3522  HB2 MET A 238      41.350  11.572  49.460  1.00 50.99           H
ATOM   3523  HB3 MET A 238      39.869  11.870  48.580  1.00 50.99           H
ATOM   3524  HG2 MET A 238      40.001  11.731  51.673  1.00 51.94           H
ATOM   3525  HG3 MET A 238      40.086  13.242  50.746  1.00 51.94           H
ATOM   3526  HE1 MET A 238      36.217  13.119  49.336  1.00 56.53           H
ATOM   3527  HE2 MET A 238      37.612  14.239  49.418  1.00 56.53           H
ATOM   3528  HE3 MET A 238      37.680  12.804  48.371  1.00 56.53           H
ATOM   3529  N   GLN A 239      40.660   8.840  47.583  1.00 33.03           N
ATOM   3530  CA  GLN A 239      40.566   8.141  46.291  1.00 39.45           C
ATOM   3531  C   GLN A 239      39.681   6.886  46.315  1.00 38.61           C
ATOM   3532  O   GLN A 239      39.272   6.418  45.255  1.00 38.23           O
ATOM   3533  CB  GLN A 239      41.973   7.786  45.772  1.00 40.63           C
ATOM   3534  CG  GLN A 239      42.804   6.801  46.624  1.00 45.76           C
ATOM   3535  CD  GLN A 239      43.793   7.490  47.572  1.00 57.30           C
ATOM   3536  OE1 GLN A 239      43.496   8.503  48.207  1.00 52.16           O
ATOM   3537  NE2 GLN A 239      44.979   6.902  47.723  1.00 57.58           N
ATOM   3538  H   GLN A 239      41.570   8.880  48.020  1.00 39.56           H
ATOM   3539  HA  GLN A 239      40.115   8.827  45.574  1.00 47.27           H
ATOM   3540  HB2 GLN A 239      41.870   7.359  44.774  1.00 48.68           H
ATOM   3541  HB3 GLN A 239      42.538   8.711  45.657  1.00 48.68           H
ATOM   3542  HG2 GLN A 239      42.120   6.221  47.240  1.00 54.83           H
ATOM   3543  HG3 GLN A 239      43.338   6.111  45.969  1.00 54.83           H
ATOM   3544 HE21 GLN A 239      45.200   6.069  47.200  1.00 69.02           H
ATOM   3545 HE22 GLN A 239      45.644   7.309  48.364  1.00 69.02           H
ATOM   3546  N   ASN A 240      39.444   6.289  47.494  1.00 37.75           N
ATOM   3547  CA  ASN A 240      38.545   5.149  47.666  1.00 30.44           C
ATOM   3548  C   ASN A 240      37.138   5.630  48.023  1.00 32.05           C
ATOM   3549  O   ASN A 240      36.179   4.872  47.889  1.00 35.56           O
ATOM   3550  CB  ASN A 240      39.126   4.173  48.706  1.00 37.16           C
ATOM   3551  CG  ASN A 240      40.561   3.727  48.378  1.00 37.37           C
ATOM   3552  OD1 ASN A 240      40.942   3.597  47.218  1.00 38.82           O
ATOM   3553  ND2 ASN A 240      41.361   3.395  49.389  1.00 35.81           N
ATOM   3554  H   ASN A 240      39.826   6.703  48.333  1.00 45.23           H
ATOM   3555  HA  ASN A 240      38.471   4.606  46.724  1.00 36.45           H
ATOM   3556  HB2 ASN A 240      39.089   4.621  49.697  1.00 44.52           H
ATOM   3557  HB3 ASN A 240      38.493   3.285  48.696  1.00 44.52           H
ATOM   3558 HD21 ASN A 240      42.292   3.062  49.193  1.00 42.90           H
ATOM   3559 HD22 ASN A 240      41.047   3.501  50.346  1.00 42.90           H
ATOM   3560  N   VAL A 241      37.010   6.878  48.491  1.00 33.26           N
ATOM   3561  CA  VAL A 241      35.741   7.470  48.873  1.00 32.02           C
ATOM   3562  C   VAL A 241      35.179   8.134  47.589  1.00 36.85           C
ATOM   3563  O   VAL A 241      35.173   9.332  47.403  1.00 38.85           O
ATOM   3564  CB  VAL A 241      35.828   8.502  50.030  1.00 24.26           C
ATOM   3565  CG1 VAL A 241      34.380   8.867  50.381  1.00 35.27           C
ATOM   3566  CG2 VAL A 241      36.563   7.947  51.246  1.00 33.93           C
ATOM   3567  H   VAL A 241      37.843   7.388  48.660  1.00 39.84           H
ATOM   3568  HA  VAL A 241      35.027   6.661  49.200  1.00 38.35           H
ATOM   3569  HB  VAL A 241      36.366   9.421  49.694  1.00 29.04           H
ATOM   3570 HG11 VAL A 241      34.357   9.625  51.174  1.00 42.25           H
ATOM   3571 HG12 VAL A 241      33.822   9.270  49.531  1.00 42.25           H
ATOM   3572 HG13 VAL A 241      33.829   7.996  50.757  1.00 42.25           H
ATOM   3573 HG21 VAL A 241      36.611   8.684  52.058  1.00 40.64           H
ATOM   3574 HG22 VAL A 241      36.077   7.056  51.665  1.00 40.64           H
ATOM   3575 HG23 VAL A 241      37.593   7.660  51.006  1.00 40.64           H
ATOM   3576  N   GLU A 242      34.645   7.281  46.710  1.00 34.25           N
ATOM   3577  CA  GLU A 242      34.140   7.666  45.394  1.00 40.71           C
ATOM   3578  C   GLU A 242      32.857   8.515  45.431  1.00 41.53           C
ATOM   3579  O   GLU A 242      32.517   9.138  44.424  1.00 38.05           O
ATOM   3580  CB  GLU A 242      33.868   6.427  44.524  1.00 28.25           C
ATOM   3581  CG  GLU A 242      35.095   5.548  44.246  1.00 36.51           C
ATOM   3582  CD  GLU A 242      34.851   4.446  43.209  1.00 35.93           C
ATOM   3583  OE1 GLU A 242      33.695   4.305  42.752  1.00 35.08           O
ATOM   3584  OE2 GLU A 242      35.821   3.716  42.909  1.00 43.60           O1-
ATOM   3585  H   GLU A 242      34.669   6.295  46.926  1.00 41.03           H
ATOM   3586  HA  GLU A 242      34.919   8.252  44.908  1.00 48.78           H
ATOM   3587  HB2 GLU A 242      33.091   5.828  44.997  1.00 33.82           H
ATOM   3588  HB3 GLU A 242      33.479   6.770  43.567  1.00 33.82           H
ATOM   3589  HG2 GLU A 242      35.941   6.154  43.922  1.00 43.74           H
ATOM   3590  HG3 GLU A 242      35.444   5.075  45.164  1.00 43.74           H
ATOM   3591  N   LEU A 243      32.112   8.485  46.543  1.00 36.62           N
ATOM   3592  CA  LEU A 243      30.907   9.288  46.772  1.00 43.48           C
ATOM   3593  C   LEU A 243      31.206  10.741  47.179  1.00 38.07           C
ATOM   3594  O   LEU A 243      30.292  11.539  47.398  1.00 43.85           O
ATOM   3595  CB  LEU A 243      30.027   8.578  47.816  1.00 32.55           C
ATOM   3596  CG  LEU A 243      29.078   7.523  47.216  1.00 40.11           C
ATOM   3597  CD1 LEU A 243      27.948   8.210  46.434  1.00 43.16           C
ATOM   3598  CD2 LEU A 243      29.799   6.490  46.332  1.00 41.71           C
ATOM   3599  H   LEU A 243      32.423   7.898  47.305  1.00 43.87           H
ATOM   3600  HA  LEU A 243      30.367   9.339  45.828  1.00 52.10           H
ATOM   3601  HB2 LEU A 243      30.673   8.097  48.547  1.00 38.98           H
ATOM   3602  HB3 LEU A 243      29.433   9.305  48.369  1.00 38.98           H
ATOM   3603  HG  LEU A 243      28.615   6.982  48.040  1.00 48.06           H
ATOM   3604 HD11 LEU A 243      27.307   7.460  45.988  1.00 51.72           H
ATOM   3605 HD12 LEU A 243      27.352   8.822  47.109  1.00 51.72           H
ATOM   3606 HD13 LEU A 243      28.336   8.833  45.631  1.00 51.72           H
ATOM   3607 HD21 LEU A 243      29.114   5.683  46.088  1.00 49.97           H
ATOM   3608 HD22 LEU A 243      30.141   6.943  45.401  1.00 49.97           H
ATOM   3609 HD23 LEU A 243      30.646   6.065  46.866  1.00 49.97           H
ATOM   3610  N   VAL A 244      32.486  11.059  47.324  1.00 36.24           N
ATOM   3611  CA  VAL A 244      32.970  12.389  47.606  1.00 34.11           C
ATOM   3612  C   VAL A 244      34.084  12.585  46.572  1.00 43.71           C
ATOM   3613  O   VAL A 244      35.083  11.893  46.504  1.00 38.14           O
ATOM   3614  CB  VAL A 244      33.502  12.668  49.036  1.00 39.02           C
ATOM   3615  CG1 VAL A 244      33.847  14.160  49.152  1.00 37.61           C
ATOM   3616  CG2 VAL A 244      32.436  12.327  50.081  1.00 38.13           C
ATOM   3617  H   VAL A 244      33.145  10.307  47.304  1.00 43.41           H
ATOM   3618  HA  VAL A 244      32.144  13.138  47.426  1.00 40.85           H
ATOM   3619  HB  VAL A 244      34.407  12.044  49.229  1.00 46.75           H
ATOM   3620 HG11 VAL A 244      34.317  14.373  50.114  1.00 45.06           H
ATOM   3621 HG12 VAL A 244      34.515  14.508  48.365  1.00 45.06           H
ATOM   3622 HG13 VAL A 244      32.931  14.761  49.115  1.00 45.06           H
ATOM   3623 HG21 VAL A 244      32.817  12.488  51.093  1.00 45.68           H
ATOM   3624 HG22 VAL A 244      31.539  12.954  49.975  1.00 45.68           H
ATOM   3625 HG23 VAL A 244      32.122  11.282  49.992  1.00 45.68           H
ATOM   3626  N   GLU A 245      33.827  13.594  45.731  1.00 49.29           N
ATOM   3627  CA  GLU A 245      34.738  14.091  44.719  1.00 39.47           C
ATOM   3628  C   GLU A 245      36.015  14.584  45.400  1.00 34.51           C
ATOM   3629  O   GLU A 245      35.986  15.313  46.392  1.00 41.89           O
ATOM   3630  CB  GLU A 245      34.071  15.233  43.931  1.00 47.14           C
ATOM   3631  CG  GLU A 245      34.904  15.597  42.689  1.00 51.73           C
ATOM   3632  CD  GLU A 245      34.410  16.812  41.893  1.00 49.53           C
ATOM   3633  OE1 GLU A 245      33.345  17.371  42.242  1.00 48.18           O
ATOM   3634  OE2 GLU A 245      35.125  17.159  40.925  1.00 59.23           O1-
ATOM   3635  H   GLU A 245      32.956  14.092  45.841  1.00 59.07           H
ATOM   3636  HA  GLU A 245      34.979  13.282  44.027  1.00 47.29           H
ATOM   3637  HB2 GLU A 245      33.071  14.924  43.620  1.00 56.50           H
ATOM   3638  HB3 GLU A 245      33.979  16.114  44.570  1.00 56.50           H
ATOM   3639  HG2 GLU A 245      35.949  15.772  42.943  1.00 62.00           H
ATOM   3640  HG3 GLU A 245      34.938  14.740  42.012  1.00 62.00           H
ATOM   3641  N   GLY A 246      37.131  14.160  44.834  1.00 37.75           N
ATOM   3642  CA  GLY A 246      38.451  14.393  45.369  1.00 35.30           C
ATOM   3643  C   GLY A 246      39.093  13.054  45.727  1.00 49.71           C
ATOM   3644  O   GLY A 246      38.537  12.190  46.367  1.00 56.13           O
ATOM   3645  H   GLY A 246      37.049  13.624  44.001  1.00 45.22           H
ATOM   3646  HA2 GLY A 246      39.093  14.931  44.621  1.00 42.28           H
ATOM   3647  HA3 GLY A 246      38.444  15.055  46.265  1.00 42.28           H
ATOM   3648  N   ASP A 247      40.357  12.972  45.298  1.00 44.66           N
ATOM   3649  CA  ASP A 247      41.288  11.878  45.530  1.00 41.65           C
ATOM   3650  C   ASP A 247      42.390  12.188  46.553  1.00 44.93           C
ATOM   3651  O   ASP A 247      43.205  11.309  46.830  1.00 49.39           O
ATOM   3652  CB  ASP A 247      41.969  11.472  44.211  1.00 43.92           C
ATOM   3653  CG  ASP A 247      41.089  10.804  43.164  1.00 56.83           C
ATOM   3654  OD1 ASP A 247      41.666  10.432  42.116  1.00 61.84           O
ATOM   3655  OD2 ASP A 247      39.872  10.656  43.413  1.00 63.69           O1-
ATOM   3656  H   ASP A 247      40.705  13.724  44.726  1.00 53.51           H
ATOM   3657  HA  ASP A 247      40.725  11.021  45.892  1.00 49.90           H
ATOM   3658  HB2 ASP A 247      42.443  12.342  43.757  1.00 52.63           H
ATOM   3659  HB3 ASP A 247      42.811  10.805  44.392  1.00 52.63           H
ATOM   3660  N   GLU A 248      42.496  13.422  47.063  1.00 50.55           N
ATOM   3661  CA  GLU A 248      43.644  13.796  47.891  1.00 56.83           C
ATOM   3662  C   GLU A 248      43.227  13.868  49.359  1.00 46.59           C
ATOM   3663  O   GLU A 248      42.124  14.314  49.684  1.00 42.18           O
ATOM   3664  CB  GLU A 248      44.267  15.124  47.416  1.00 57.89           C
ATOM   3665  CG  GLU A 248      45.794  15.113  47.644  1.00 66.07           C
ATOM   3666  CD  GLU A 248      46.532  14.158  46.682  1.00 77.01           C
ATOM   3667  OE1 GLU A 248      47.386  13.393  47.189  1.00 76.54           O
ATOM   3668  OE2 GLU A 248      46.244  14.210  45.463  1.00 71.47           O1-
ATOM   3669  H   GLU A 248      41.785  14.111  46.873  1.00 60.58           H
ATOM   3670  HA  GLU A 248      44.421  13.035  47.804  1.00 68.12           H
ATOM   3671  HB2 GLU A 248      44.053  15.296  46.359  1.00 69.39           H
ATOM   3672  HB3 GLU A 248      43.836  15.949  47.985  1.00 69.39           H
ATOM   3673  HG2 GLU A 248      46.135  16.124  47.415  1.00 79.20           H
ATOM   3674  HG3 GLU A 248      46.041  14.892  48.684  1.00 79.20           H
ATOM   3675  N   GLY A 249      44.136  13.447  50.249  1.00 44.81           N
ATOM   3676  CA  GLY A 249      43.886  13.413  51.681  1.00 47.58           C
ATOM   3677  C   GLY A 249      43.091  12.170  52.099  1.00 44.75           C
ATOM   3678  O   GLY A 249      43.124  11.124  51.446  1.00 44.62           O
ATOM   3679  H   GLY A 249      45.019  13.085  49.916  1.00 53.70           H
ATOM   3680  HA2 GLY A 249      44.838  13.402  52.210  1.00 57.02           H
ATOM   3681  HA3 GLY A 249      43.325  14.304  51.966  1.00 57.02           H
ATOM   3682  N   ARG A 250      42.406  12.295  53.239  1.00 45.56           N
ATOM   3683  CA  ARG A 250      41.722  11.183  53.910  1.00 43.80           C
ATOM   3684  C   ARG A 250      40.452  11.699  54.560  1.00 39.22           C
ATOM   3685  O   ARG A 250      40.407  12.839  55.013  1.00 39.00           O
ATOM   3686  CB  ARG A 250      42.626  10.528  54.967  1.00 40.01           C
ATOM   3687  CG  ARG A 250      44.112  10.453  54.572  1.00 48.10           C
ATOM   3688  CD  ARG A 250      44.965   9.850  55.676  1.00 49.54           C
ATOM   3689  NE  ARG A 250      44.690   8.423  55.828  1.00 47.69           N
ATOM   3690  CZ  ARG A 250      44.993   7.706  56.903  1.00 40.89           C
ATOM   3691  NH1 ARG A 250      45.519   8.265  57.995  1.00 49.87           N
ATOM   3692  NH2 ARG A 250      44.767   6.401  56.873  1.00 56.08           N1+
ATOM   3693  H   ARG A 250      42.397  13.193  53.704  1.00 54.60           H
ATOM   3694  HA  ARG A 250      41.464  10.426  53.166  1.00 52.49           H
ATOM   3695  HB2 ARG A 250      42.562  11.099  55.892  1.00 47.93           H
ATOM   3696  HB3 ARG A 250      42.249   9.527  55.178  1.00 47.93           H
ATOM   3697  HG2 ARG A 250      44.216   9.857  53.664  1.00 57.64           H
ATOM   3698  HG3 ARG A 250      44.507  11.451  54.389  1.00 57.64           H
ATOM   3699  HD2 ARG A 250      46.021   9.995  55.445  1.00 59.38           H
ATOM   3700  HD3 ARG A 250      44.734  10.363  56.609  1.00 59.38           H
ATOM   3701  HE  ARG A 250      44.327   7.936  55.018  1.00 57.15           H
ATOM   3702 HH11 ARG A 250      45.692   9.256  58.031  1.00 59.77           H
ATOM   3703 HH12 ARG A 250      45.746   7.680  58.790  1.00 59.77           H
ATOM   3704 HH21 ARG A 250      44.386   5.977  56.038  1.00 67.22           H
ATOM   3705 HH22 ARG A 250      44.972   5.842  57.690  1.00 67.22           H
ATOM   3706  N   MET A 251      39.416  10.868  54.580  1.00 36.75           N
ATOM   3707  CA  MET A 251      38.172  11.154  55.258  1.00 33.09           C
ATOM   3708  C   MET A 251      37.759   9.950  56.124  1.00 37.04           C
ATOM   3709  O   MET A 251      37.934   8.797  55.728  1.00 31.31           O
ATOM   3710  CB  MET A 251      37.124  11.526  54.205  1.00 35.39           C
ATOM   3711  CG  MET A 251      35.795  11.947  54.833  1.00 31.73           C
ATOM   3712  SD  MET A 251      34.437  12.175  53.659  1.00 39.16           S
ATOM   3713  CE  MET A 251      35.059  13.715  52.931  1.00 39.06           C
ATOM   3714  H   MET A 251      39.515   9.956  54.151  1.00 44.03           H
ATOM   3715  HA  MET A 251      38.297  12.008  55.919  1.00 39.63           H
ATOM   3716  HB2 MET A 251      37.510  12.360  53.620  1.00 42.40           H
ATOM   3717  HB3 MET A 251      36.956  10.676  53.540  1.00 42.40           H
ATOM   3718  HG2 MET A 251      35.479  11.202  55.556  1.00 38.00           H
ATOM   3719  HG3 MET A 251      35.952  12.884  55.366  1.00 38.00           H
ATOM   3720  HE1 MET A 251      34.251  14.206  52.388  1.00 46.80           H
ATOM   3721  HE2 MET A 251      35.419  14.378  53.718  1.00 46.80           H
ATOM   3722  HE3 MET A 251      35.879  13.491  52.250  1.00 46.80           H
ATOM   3723  N   CYS A 252      37.174  10.234  57.297  1.00 29.93           N
ATOM   3724  CA  CYS A 252      36.547   9.227  58.132  1.00 30.48           C
ATOM   3725  C   CYS A 252      35.276   8.727  57.452  1.00 30.36           C
ATOM   3726  O   CYS A 252      34.450   9.512  56.993  1.00 31.21           O
ATOM   3727  CB  CYS A 252      36.317   9.782  59.547  1.00 34.96           C
ATOM   3728  SG  CYS A 252      35.597   8.516  60.660  1.00 30.54           S
ATOM   3729  H   CYS A 252      37.064  11.201  57.568  1.00 35.84           H
ATOM   3730  HA  CYS A 252      37.239   8.393  58.234  1.00 36.50           H
ATOM   3731  HB2 CYS A 252      37.268  10.125  59.950  1.00 41.87           H
ATOM   3732  HB3 CYS A 252      35.642  10.631  59.494  1.00 41.87           H
ATOM   3733  HG  CYS A 252      35.649   9.263  61.763  1.00 36.57           H
ATOM   3734  N   VAL A 253      35.135   7.410  57.366  1.00 30.49           N
ATOM   3735  CA  VAL A 253      33.953   6.736  56.841  1.00 24.84           C
ATOM   3736  C   VAL A 253      33.259   6.029  57.995  1.00 31.44           C
ATOM   3737  O   VAL A 253      33.896   5.346  58.792  1.00 31.70           O
ATOM   3738  CB  VAL A 253      34.360   5.751  55.739  1.00 28.22           C
ATOM   3739  CG1 VAL A 253      33.158   4.905  55.300  1.00 31.55           C
ATOM   3740  CG2 VAL A 253      34.924   6.508  54.525  1.00 27.46           C
ATOM   3741  H   VAL A 253      35.883   6.824  57.707  1.00 36.51           H
ATOM   3742  HA  VAL A 253      33.265   7.460  56.405  1.00 29.74           H
ATOM   3743  HB  VAL A 253      35.133   5.090  56.131  1.00 33.79           H
ATOM   3744 HG11 VAL A 253      33.445   4.286  54.450  1.00 37.78           H
ATOM   3745 HG12 VAL A 253      32.823   4.249  56.103  1.00 37.78           H
ATOM   3746 HG13 VAL A 253      32.347   5.568  55.003  1.00 37.78           H
ATOM   3747 HG21 VAL A 253      35.216   5.798  53.751  1.00 32.88           H
ATOM   3748 HG22 VAL A 253      34.176   7.190  54.121  1.00 32.88           H
ATOM   3749 HG23 VAL A 253      35.808   7.077  54.811  1.00 32.88           H
ATOM   3750  N   ASN A 254      31.937   6.175  58.037  1.00 30.53           N
ATOM   3751  CA  ASN A 254      31.054   5.516  58.953  1.00 27.51           C
ATOM   3752  C   ASN A 254      30.479   4.271  58.283  1.00 29.15           C
ATOM   3753  O   ASN A 254      29.551   4.383  57.479  1.00 27.92           O
ATOM   3754  CB  ASN A 254      29.953   6.481  59.388  1.00 25.42           C
ATOM   3755  CG  ASN A 254      28.912   5.761  60.234  1.00 31.02           C
ATOM   3756  OD1 ASN A 254      29.143   4.649  60.698  1.00 30.52           O
ATOM   3757  ND2 ASN A 254      27.770   6.397  60.467  1.00 28.03           N
ATOM   3758  H   ASN A 254      31.499   6.728  57.314  1.00 36.56           H
ATOM   3759  HA  ASN A 254      31.620   5.226  59.840  1.00 32.94           H
ATOM   3760  HB2 ASN A 254      30.408   7.265  59.993  1.00 30.43           H
ATOM   3761  HB3 ASN A 254      29.466   6.926  58.520  1.00 30.43           H
ATOM   3762 HD21 ASN A 254      27.036   5.928  60.982  1.00 33.56           H
ATOM   3763 HD22 ASN A 254      27.597   7.295  60.042  1.00 33.56           H
ATOM   3764  N   THR A 255      30.998   3.089  58.662  1.00 24.01           N
ATOM   3765  CA  THR A 255      30.666   1.832  57.987  1.00 27.31           C
ATOM   3766  C   THR A 255      29.168   1.534  58.067  1.00 23.16           C
ATOM   3767  O   THR A 255      28.610   0.986  57.114  1.00 27.20           O
ATOM   3768  CB  THR A 255      31.466   0.635  58.554  1.00 25.06           C
ATOM   3769  OG1 THR A 255      31.077   0.299  59.875  1.00 24.47           O
ATOM   3770  CG2 THR A 255      32.971   0.872  58.528  1.00 22.45           C
ATOM   3771  H   THR A 255      31.709   3.066  59.378  1.00 28.74           H
ATOM   3772  HA  THR A 255      30.929   1.944  56.938  1.00 32.69           H
ATOM   3773  HB  THR A 255      31.259  -0.229  57.921  1.00 29.99           H
ATOM   3774  HG1 THR A 255      31.236   1.064  60.438  1.00 29.28           H
ATOM   3775 HG21 THR A 255      33.484  -0.031  58.856  1.00 26.87           H
ATOM   3776 HG22 THR A 255      33.293   1.111  57.517  1.00 26.87           H
ATOM   3777 HG23 THR A 255      33.241   1.684  59.202  1.00 26.87           H
ATOM   3778  N   GLU A 256      28.547   1.827  59.226  1.00 26.89           N
ATOM   3779  CA  GLU A 256      27.225   1.323  59.594  1.00 27.05           C
ATOM   3780  C   GLU A 256      27.191  -0.208  59.479  1.00 28.40           C
ATOM   3781  O   GLU A 256      26.261  -0.784  58.913  1.00 28.85           O
ATOM   3782  CB  GLU A 256      26.104   2.032  58.806  1.00 28.63           C
ATOM   3783  CG  GLU A 256      25.939   3.483  59.254  1.00 30.41           C
ATOM   3784  CD  GLU A 256      25.291   3.658  60.634  1.00 31.57           C
ATOM   3785  OE1 GLU A 256      24.525   2.770  61.065  1.00 30.66           O
ATOM   3786  OE2 GLU A 256      25.532   4.720  61.233  1.00 29.86           O1-
ATOM   3787  H   GLU A 256      29.068   2.307  59.946  1.00 32.19           H
ATOM   3788  HA  GLU A 256      27.068   1.559  60.643  1.00 32.39           H
ATOM   3789  HB2 GLU A 256      26.335   2.025  57.742  1.00 34.28           H
ATOM   3790  HB3 GLU A 256      25.160   1.509  58.952  1.00 34.28           H
ATOM   3791  HG2 GLU A 256      26.873   4.038  59.193  1.00 36.41           H
ATOM   3792  HG3 GLU A 256      25.279   3.964  58.535  1.00 36.41           H
ATOM   3793  N   TRP A 257      28.218  -0.884  60.017  1.00 28.00           N
ATOM   3794  CA  TRP A 257      28.341  -2.333  59.845  1.00 26.72           C
ATOM   3795  C   TRP A 257      27.234  -3.134  60.532  1.00 26.04           C
ATOM   3796  O   TRP A 257      27.204  -4.350  60.374  1.00 25.42           O
ATOM   3797  CB  TRP A 257      29.721  -2.824  60.286  1.00 25.90           C
ATOM   3798  CG  TRP A 257      30.103  -2.876  61.742  1.00 17.66           C
ATOM   3799  CD1 TRP A 257      29.312  -2.840  62.839  1.00 23.54           C
ATOM   3800  CD2 TRP A 257      31.452  -3.011  62.257  1.00 20.12           C
ATOM   3801  NE1 TRP A 257      30.069  -2.989  63.983  1.00 23.50           N
ATOM   3802  CE2 TRP A 257      31.403  -3.100  63.681  1.00 19.85           C
ATOM   3803  CE3 TRP A 257      32.713  -3.092  61.639  1.00 18.64           C
ATOM   3804  CZ2 TRP A 257      32.553  -3.248  64.458  1.00 19.94           C
ATOM   3805  CZ3 TRP A 257      33.873  -3.202  62.413  1.00 19.88           C
ATOM   3806  CH2 TRP A 257      33.797  -3.273  63.819  1.00 17.04           C
ATOM   3807  H   TRP A 257      28.984  -0.375  60.442  1.00 33.53           H
ATOM   3808  HA  TRP A 257      28.264  -2.535  58.775  1.00 31.99           H
ATOM   3809  HB2 TRP A 257      29.815  -3.840  59.914  1.00 31.00           H
ATOM   3810  HB3 TRP A 257      30.484  -2.255  59.757  1.00 31.00           H
ATOM   3811  HD1 TRP A 257      28.242  -2.748  62.851  1.00 28.18           H
ATOM   3812  HE1 TRP A 257      29.664  -3.020  64.907  1.00 28.12           H
ATOM   3813  HE3 TRP A 257      32.788  -3.039  60.565  1.00 22.29           H
ATOM   3814  HZ2 TRP A 257      32.483  -3.295  65.534  1.00 23.85           H
ATOM   3815  HZ3 TRP A 257      34.831  -3.240  61.928  1.00 23.78           H
ATOM   3816  HH2 TRP A 257      34.701  -3.344  64.404  1.00 20.37           H
ATOM   3817  N   GLY A 258      26.349  -2.491  61.312  1.00 23.64           N
ATOM   3818  CA  GLY A 258      25.236  -3.159  61.973  1.00 23.93           C
ATOM   3819  C   GLY A 258      24.284  -3.788  60.968  1.00 29.33           C
ATOM   3820  O   GLY A 258      23.707  -4.834  61.252  1.00 30.85           O
ATOM   3821  H   GLY A 258      26.425  -1.490  61.416  1.00 28.29           H
ATOM   3822  HA2 GLY A 258      25.638  -3.949  62.604  1.00 28.64           H
ATOM   3823  HA3 GLY A 258      24.687  -2.447  62.586  1.00 28.64           H
ATOM   3824  N   ALA A 259      24.137  -3.165  59.790  1.00 28.83           N
ATOM   3825  CA  ALA A 259      23.329  -3.680  58.695  1.00 28.60           C
ATOM   3826  C   ALA A 259      24.051  -4.734  57.843  1.00 28.92           C
ATOM   3827  O   ALA A 259      23.486  -5.194  56.849  1.00 32.60           O
ATOM   3828  CB  ALA A 259      22.879  -2.502  57.834  1.00 34.34           C
ATOM   3829  H   ALA A 259      24.649  -2.310  59.621  1.00 34.52           H
ATOM   3830  HA  ALA A 259      22.432  -4.146  59.099  1.00 34.25           H
ATOM   3831  HB1 ALA A 259      22.332  -2.858  56.964  1.00 41.13           H
ATOM   3832  HB2 ALA A 259      22.233  -1.839  58.398  1.00 41.13           H
ATOM   3833  HB3 ALA A 259      23.754  -1.953  57.501  1.00 41.13           H
ATOM   3834  N   PHE A 260      25.298  -5.108  58.165  1.00 27.41           N
ATOM   3835  CA  PHE A 260      25.912  -6.286  57.557  1.00 28.28           C
ATOM   3836  C   PHE A 260      25.013  -7.492  57.840  1.00 31.55           C
ATOM   3837  O   PHE A 260      24.464  -7.601  58.938  1.00 28.50           O
ATOM   3838  CB  PHE A 260      27.302  -6.468  58.147  1.00 29.61           C
ATOM   3839  CG  PHE A 260      28.072  -7.645  57.605  1.00 33.14           C
ATOM   3840  CD1 PHE A 260      28.512  -7.669  56.272  1.00 35.45           C
ATOM   3841  CD2 PHE A 260      28.413  -8.698  58.462  1.00 40.21           C
ATOM   3842  CE1 PHE A 260      29.276  -8.743  55.804  1.00 29.12           C
ATOM   3843  CE2 PHE A 260      29.208  -9.751  57.995  1.00 37.94           C
ATOM   3844  CZ  PHE A 260      29.636  -9.779  56.668  1.00 32.22           C
ATOM   3845  H   PHE A 260      25.750  -4.690  58.963  1.00 32.81           H
ATOM   3846  HA  PHE A 260      26.002  -6.137  56.479  1.00 33.86           H
ATOM   3847  HB2 PHE A 260      27.888  -5.571  57.959  1.00 35.45           H
ATOM   3848  HB3 PHE A 260      27.209  -6.579  59.225  1.00 35.45           H
ATOM   3849  HD1 PHE A 260      28.259  -6.865  55.600  1.00 42.46           H
ATOM   3850  HD2 PHE A 260      28.097  -8.685  59.491  1.00 48.17           H
ATOM   3851  HE1 PHE A 260      29.616  -8.751  54.785  1.00 34.86           H
ATOM   3852  HE2 PHE A 260      29.493 -10.539  58.663  1.00 45.45           H
ATOM   3853  HZ  PHE A 260      30.245 -10.595  56.324  1.00 38.59           H
ATOM   3854  N   GLY A 261      24.811  -8.356  56.845  1.00 27.03           N
ATOM   3855  CA  GLY A 261      23.843  -9.447  56.920  1.00 29.04           C
ATOM   3856  C   GLY A 261      22.476  -9.096  56.341  1.00 26.34           C
ATOM   3857  O   GLY A 261      21.699 -10.000  56.062  1.00 35.84           O
ATOM   3858  H   GLY A 261      25.244  -8.182  55.949  1.00 32.36           H
ATOM   3859  HA2 GLY A 261      24.226 -10.300  56.370  1.00 34.77           H
ATOM   3860  HA3 GLY A 261      23.695  -9.740  57.957  1.00 34.77           H
ATOM   3861  N   ASP A 262      22.141  -7.821  56.161  1.00 35.12           N
ATOM   3862  CA  ASP A 262      20.831  -7.415  55.639  1.00 40.55           C
ATOM   3863  C   ASP A 262      20.566  -7.821  54.176  1.00 35.24           C
ATOM   3864  O   ASP A 262      19.425  -7.723  53.732  1.00 41.52           O
ATOM   3865  CB  ASP A 262      20.581  -5.909  55.851  1.00 37.41           C
ATOM   3866  CG  ASP A 262      20.547  -5.455  57.310  1.00 36.17           C
ATOM   3867  OD1 ASP A 262      20.796  -6.292  58.198  1.00 38.24           O
ATOM   3868  OD2 ASP A 262      20.270  -4.259  57.535  1.00 35.52           O1-
ATOM   3869  H   ASP A 262      22.780  -7.093  56.446  1.00 42.07           H
ATOM   3870  HA  ASP A 262      20.082  -7.935  56.239  1.00 48.58           H
ATOM   3871  HB2 ASP A 262      21.328  -5.319  55.321  1.00 44.82           H
ATOM   3872  HB3 ASP A 262      19.639  -5.614  55.388  1.00 44.82           H
ATOM   3873  N   SER A 263      21.590  -8.272  53.431  1.00 35.00           N
ATOM   3874  CA  SER A 263      21.466  -8.871  52.096  1.00 39.97           C
ATOM   3875  C   SER A 263      21.846 -10.358  52.111  1.00 36.83           C
ATOM   3876  O   SER A 263      22.230 -10.903  51.074  1.00 35.40           O
ATOM   3877  CB  SER A 263      22.326  -8.105  51.072  1.00 36.72           C
ATOM   3878  OG  SER A 263      21.983  -6.741  51.029  1.00 43.14           O
ATOM   3879  H   SER A 263      22.510  -8.296  53.851  1.00 41.93           H
ATOM   3880  HA  SER A 263      20.429  -8.817  51.761  1.00 47.88           H
ATOM   3881  HB2 SER A 263      23.373  -8.203  51.331  1.00 43.99           H
ATOM   3882  HB3 SER A 263      22.174  -8.531  50.080  1.00 43.99           H
ATOM   3883  HG  SER A 263      22.553  -6.300  50.393  1.00 51.69           H
ATOM   3884  N   GLY A 264      21.728 -11.019  53.270  1.00 39.13           N
ATOM   3885  CA  GLY A 264      21.922 -12.455  53.425  1.00 34.42           C
ATOM   3886  C   GLY A 264      23.374 -12.905  53.655  1.00 36.28           C
ATOM   3887  O   GLY A 264      23.648 -14.102  53.577  1.00 39.51           O
ATOM   3888  H   GLY A 264      21.417 -10.505  54.084  1.00 46.88           H
ATOM   3889  HA2 GLY A 264      21.329 -12.775  54.276  1.00 41.23           H
ATOM   3890  HA3 GLY A 264      21.549 -12.954  52.531  1.00 41.23           H
ATOM   3891  N   GLU A 265      24.304 -11.985  53.951  1.00 35.39           N
ATOM   3892  CA  GLU A 265      25.714 -12.294  54.212  1.00 35.96           C
ATOM   3893  C   GLU A 265      25.959 -13.261  55.390  1.00 39.91           C
ATOM   3894  O   GLU A 265      27.018 -13.899  55.427  1.00 35.37           O
ATOM   3895  CB  GLU A 265      26.505 -11.020  54.524  1.00 30.59           C
ATOM   3896  CG  GLU A 265      26.560  -9.991  53.404  1.00 40.31           C
ATOM   3897  CD  GLU A 265      25.404  -9.009  53.259  1.00 39.49           C
ATOM   3898  OE1 GLU A 265      24.418  -9.091  54.009  1.00 35.99           O
ATOM   3899  OE2 GLU A 265      25.508  -8.184  52.331  1.00 62.10           O1-
ATOM   3900  H   GLU A 265      24.028 -11.011  53.991  1.00 42.39           H
ATOM   3901  HA  GLU A 265      26.133 -12.739  53.310  1.00 43.08           H
ATOM   3902  HB2 GLU A 265      26.124 -10.555  55.430  1.00 36.64           H
ATOM   3903  HB3 GLU A 265      27.535 -11.310  54.739  1.00 36.64           H
ATOM   3904  HG2 GLU A 265      27.469  -9.407  53.522  1.00 48.29           H
ATOM   3905  HG3 GLU A 265      26.697 -10.481  52.450  1.00 48.29           H
ATOM   3906  N   LEU A 266      25.037 -13.293  56.372  1.00 31.58           N
ATOM   3907  CA  LEU A 266      25.164 -14.018  57.634  1.00 35.74           C
ATOM   3908  C   LEU A 266      24.181 -15.201  57.733  1.00 37.01           C
ATOM   3909  O   LEU A 266      24.159 -15.852  58.775  1.00 38.89           O
ATOM   3910  CB  LEU A 266      24.969 -13.044  58.815  1.00 28.12           C
ATOM   3911  CG  LEU A 266      26.075 -12.000  59.008  1.00 35.62           C
ATOM   3912  CD1 LEU A 266      25.645 -11.014  60.090  1.00 32.11           C
ATOM   3913  CD2 LEU A 266      27.393 -12.635  59.456  1.00 33.94           C
ATOM   3914  H   LEU A 266      24.186 -12.760  56.252  1.00 37.82           H
ATOM   3915  HA  LEU A 266      26.169 -14.430  57.713  1.00 42.81           H
ATOM   3916  HB2 LEU A 266      24.027 -12.520  58.657  1.00 33.67           H
ATOM   3917  HB3 LEU A 266      24.869 -13.607  59.742  1.00 33.67           H
ATOM   3918  HG  LEU A 266      26.248 -11.458  58.077  1.00 42.67           H
ATOM   3919 HD11 LEU A 266      26.386 -10.222  60.130  1.00 38.45           H
ATOM   3920 HD12 LEU A 266      24.673 -10.577  59.864  1.00 38.45           H
ATOM   3921 HD13 LEU A 266      25.597 -11.509  61.057  1.00 38.45           H
ATOM   3922 HD21 LEU A 266      28.089 -11.861  59.774  1.00 40.65           H
ATOM   3923 HD22 LEU A 266      27.220 -13.307  60.296  1.00 40.65           H
ATOM   3924 HD23 LEU A 266      27.834 -13.192  58.630  1.00 40.65           H
ATOM   3925  N   ASP A 267      23.365 -15.472  56.701  1.00 33.72           N
ATOM   3926  CA  ASP A 267      22.269 -16.445  56.764  1.00 42.67           C
ATOM   3927  C   ASP A 267      22.667 -17.854  57.248  1.00 38.12           C
ATOM   3928  O   ASP A 267      21.864 -18.516  57.909  1.00 41.06           O
ATOM   3929  CB  ASP A 267      21.521 -16.542  55.424  1.00 42.40           C
ATOM   3930  CG  ASP A 267      20.638 -15.358  55.013  1.00 46.39           C
ATOM   3931  OD1 ASP A 267      20.246 -15.352  53.825  1.00 51.69           O
ATOM   3932  OD2 ASP A 267      20.315 -14.504  55.868  1.00 46.57           O1-
ATOM   3933  H   ASP A 267      23.408 -14.877  55.886  1.00 40.39           H
ATOM   3934  HA  ASP A 267      21.560 -16.055  57.494  1.00 51.12           H
ATOM   3935  HB2 ASP A 267      22.217 -16.758  54.614  1.00 50.80           H
ATOM   3936  HB3 ASP A 267      20.867 -17.415  55.454  1.00 50.80           H
ATOM   3937  N   GLU A 268      23.880 -18.318  56.928  1.00 34.07           N
ATOM   3938  CA  GLU A 268      24.382 -19.630  57.344  1.00 39.36           C
ATOM   3939  C   GLU A 268      24.679 -19.717  58.862  1.00 42.67           C
ATOM   3940  O   GLU A 268      24.849 -20.814  59.395  1.00 42.55           O
ATOM   3941  CB  GLU A 268      25.609 -19.990  56.479  1.00 37.52           C
ATOM   3942  CG  GLU A 268      26.896 -19.255  56.860  1.00 44.02           C
ATOM   3943  CD  GLU A 268      27.969 -19.409  55.769  1.00 55.25           C
ATOM   3944  OE1 GLU A 268      27.998 -18.554  54.852  1.00 56.30           O
ATOM   3945  OE2 GLU A 268      28.774 -20.366  55.872  1.00 55.10           O1-
ATOM   3946  H   GLU A 268      24.501 -17.731  56.390  1.00 40.81           H
ATOM   3947  HA  GLU A 268      23.609 -20.364  57.119  1.00 47.15           H
ATOM   3948  HB2 GLU A 268      25.792 -21.061  56.566  1.00 44.95           H
ATOM   3949  HB3 GLU A 268      25.380 -19.777  55.433  1.00 44.95           H
ATOM   3950  HG2 GLU A 268      26.647 -18.200  56.986  1.00 52.75           H
ATOM   3951  HG3 GLU A 268      27.255 -19.701  57.788  1.00 52.75           H
ATOM   3952  N   PHE A 269      24.796 -18.569  59.543  1.00 40.75           N
ATOM   3953  CA  PHE A 269      25.120 -18.458  60.960  1.00 41.25           C
ATOM   3954  C   PHE A 269      23.905 -18.103  61.813  1.00 35.12           C
ATOM   3955  O   PHE A 269      23.971 -18.297  63.017  1.00 38.83           O
ATOM   3956  CB  PHE A 269      26.226 -17.415  61.145  1.00 36.60           C
ATOM   3957  CG  PHE A 269      27.477 -17.699  60.346  1.00 34.94           C
ATOM   3958  CD1 PHE A 269      28.224 -18.864  60.602  1.00 38.63           C
ATOM   3959  CD2 PHE A 269      27.879 -16.825  59.316  1.00 37.94           C
ATOM   3960  CE1 PHE A 269      29.357 -19.162  59.827  1.00 36.11           C
ATOM   3961  CE2 PHE A 269      29.034 -17.103  58.566  1.00 33.64           C
ATOM   3962  CZ  PHE A 269      29.774 -18.273  58.822  1.00 36.67           C
ATOM   3963  H   PHE A 269      24.666 -17.703  59.041  1.00 48.82           H
ATOM   3964  HA  PHE A 269      25.499 -19.414  61.319  1.00 49.43           H
ATOM   3965  HB2 PHE A 269      25.834 -16.436  60.871  1.00 43.84           H
ATOM   3966  HB3 PHE A 269      26.499 -17.392  62.199  1.00 43.84           H
ATOM   3967  HD1 PHE A 269      27.916 -19.546  61.380  1.00 46.28           H
ATOM   3968  HD2 PHE A 269      27.299 -15.942  59.094  1.00 45.45           H
ATOM   3969  HE1 PHE A 269      29.904 -20.075  60.005  1.00 43.25           H
ATOM   3970  HE2 PHE A 269      29.346 -16.426  57.785  1.00 40.29           H
ATOM   3971  HZ  PHE A 269      30.657 -18.496  58.242  1.00 43.93           H
ATOM   3972  N   LEU A 270      22.822 -17.568  61.240  1.00 36.24           N
ATOM   3973  CA  LEU A 270      21.644 -17.180  62.004  1.00 40.26           C
ATOM   3974  C   LEU A 270      20.952 -18.409  62.603  1.00 40.26           C
ATOM   3975  O   LEU A 270      20.622 -19.362  61.899  1.00 44.81           O
ATOM   3976  CB  LEU A 270      20.666 -16.388  61.125  1.00 37.84           C
ATOM   3977  CG  LEU A 270      21.211 -15.071  60.534  1.00 38.91           C
ATOM   3978  CD1 LEU A 270      20.157 -14.454  59.597  1.00 48.20           C
ATOM   3979  CD2 LEU A 270      21.628 -14.026  61.573  1.00 32.09           C
ATOM   3980  H   LEU A 270      22.814 -17.413  60.243  1.00 43.42           H
ATOM   3981  HA  LEU A 270      21.958 -16.533  62.824  1.00 48.24           H
ATOM   3982  HB2 LEU A 270      20.376 -17.030  60.292  1.00 45.33           H
ATOM   3983  HB3 LEU A 270      19.768 -16.172  61.705  1.00 45.33           H
ATOM   3984  HG  LEU A 270      22.084 -15.297  59.932  1.00 46.61           H
ATOM   3985 HD11 LEU A 270      20.584 -13.596  59.075  1.00 57.77           H
ATOM   3986 HD12 LEU A 270      19.839 -15.186  58.854  1.00 57.77           H
ATOM   3987 HD13 LEU A 270      19.287 -14.127  60.169  1.00 57.77           H
ATOM   3988 HD21 LEU A 270      22.008 -13.138  61.066  1.00 38.44           H
ATOM   3989 HD22 LEU A 270      20.772 -13.742  62.185  1.00 38.44           H
ATOM   3990 HD23 LEU A 270      22.420 -14.417  62.209  1.00 38.44           H
ATOM   3991  N   LEU A 271      20.700 -18.336  63.910  1.00 37.39           N
ATOM   3992  CA  LEU A 271      19.956 -19.305  64.712  1.00 35.91           C
ATOM   3993  C   LEU A 271      18.474 -18.919  64.804  1.00 42.72           C
ATOM   3994  O   LEU A 271      18.084 -17.802  64.457  1.00 36.08           O
ATOM   3995  CB  LEU A 271      20.588 -19.354  66.120  1.00 35.89           C
ATOM   3996  CG  LEU A 271      21.814 -20.268  66.297  1.00 39.14           C
ATOM   3997  CD1 LEU A 271      22.867 -20.250  65.194  1.00 44.14           C
ATOM   3998  CD2 LEU A 271      22.515 -19.910  67.619  1.00 38.24           C
ATOM   3999  H   LEU A 271      21.022 -17.512  64.400  1.00 44.79           H
ATOM   4000  HA  LEU A 271      20.029 -20.299  64.268  1.00 43.01           H
ATOM   4001  HB2 LEU A 271      20.874 -18.343  66.398  1.00 42.99           H
ATOM   4002  HB3 LEU A 271      19.836 -19.672  66.843  1.00 42.99           H
ATOM   4003  HG  LEU A 271      21.439 -21.287  66.387  1.00 46.90           H
ATOM   4004 HD11 LEU A 271      23.643 -20.983  65.405  1.00 52.89           H
ATOM   4005 HD12 LEU A 271      22.426 -20.494  64.228  1.00 52.89           H
ATOM   4006 HD13 LEU A 271      23.314 -19.259  65.167  1.00 52.89           H
ATOM   4007 HD21 LEU A 271      23.343 -20.592  67.800  1.00 45.81           H
ATOM   4008 HD22 LEU A 271      22.903 -18.894  67.576  1.00 45.81           H
ATOM   4009 HD23 LEU A 271      21.816 -19.995  68.447  1.00 45.81           H
ATOM   4010  N   GLU A 272      17.657 -19.845  65.325  1.00 40.56           N
ATOM   4011  CA  GLU A 272      16.245 -19.625  65.642  1.00 41.77           C
ATOM   4012  C   GLU A 272      16.050 -18.372  66.508  1.00 40.06           C
ATOM   4013  O   GLU A 272      15.111 -17.611  66.282  1.00 45.75           O
ATOM   4014  CB  GLU A 272      15.636 -20.879  66.310  1.00 44.69           C
ATOM   4015  CG  GLU A 272      16.214 -21.227  67.700  1.00 52.90           C
ATOM   4016  CD  GLU A 272      15.761 -22.610  68.184  1.00 54.99           C
ATOM   4017  OE1 GLU A 272      16.387 -23.607  67.756  1.00 59.16           O
ATOM   4018  OE2 GLU A 272      14.813 -22.644  69.001  1.00 48.56           O1-
ATOM   4019  H   GLU A 272      18.043 -20.748  65.569  1.00 48.60           H
ATOM   4020  HA  GLU A 272      15.719 -19.467  64.699  1.00 50.05           H
ATOM   4021  HB2 GLU A 272      14.562 -20.718  66.419  1.00 53.55           H
ATOM   4022  HB3 GLU A 272      15.778 -21.731  65.644  1.00 53.55           H
ATOM   4023  HG2 GLU A 272      17.302 -21.221  67.622  1.00 63.41           H
ATOM   4024  HG3 GLU A 272      15.864 -20.474  68.407  1.00 63.41           H
ATOM   4025  N   TYR A 273      16.934 -18.140  67.488  1.00 43.19           N
ATOM   4026  CA  TYR A 273      16.814 -17.017  68.410  1.00 37.60           C
ATOM   4027  C   TYR A 273      17.056 -15.696  67.672  1.00 33.91           C
ATOM   4028  O   TYR A 273      16.434 -14.687  68.003  1.00 35.91           O
ATOM   4029  CB  TYR A 273      17.794 -17.176  69.581  1.00 38.40           C
ATOM   4030  CG  TYR A 273      17.982 -18.603  70.050  1.00 37.76           C
ATOM   4031  CD1 TYR A 273      19.130 -19.315  69.663  1.00 32.16           C
ATOM   4032  CD2 TYR A 273      16.977 -19.243  70.794  1.00 33.91           C
ATOM   4033  CE1 TYR A 273      19.265 -20.670  70.000  1.00 38.82           C
ATOM   4034  CE2 TYR A 273      17.126 -20.582  71.179  1.00 35.02           C
ATOM   4035  CZ  TYR A 273      18.259 -21.304  70.766  1.00 39.97           C
ATOM   4036  OH  TYR A 273      18.324 -22.620  71.059  1.00 43.08           O
ATOM   4037  H   TYR A 273      17.694 -18.791  67.630  1.00 51.75           H
ATOM   4038  HA  TYR A 273      15.801 -17.021  68.811  1.00 45.04           H
ATOM   4039  HB2 TYR A 273      18.768 -16.792  69.274  1.00 46.01           H
ATOM   4040  HB3 TYR A 273      17.441 -16.566  70.414  1.00 46.01           H
ATOM   4041  HD1 TYR A 273      19.891 -18.835  69.070  1.00 38.52           H
ATOM   4042  HD2 TYR A 273      16.059 -18.737  71.020  1.00 40.61           H
ATOM   4043  HE1 TYR A 273      20.121 -21.218  69.646  1.00 46.51           H
ATOM   4044  HE2 TYR A 273      16.341 -21.070  71.735  1.00 41.94           H
ATOM   4045  HH  TYR A 273      17.607 -22.897  71.629  1.00 51.62           H
ATOM   4046  N   ASP A 274      17.958 -15.699  66.684  1.00 40.11           N
ATOM   4047  CA  ASP A 274      18.244 -14.513  65.885  1.00 39.02           C
ATOM   4048  C   ASP A 274      17.028 -14.130  65.053  1.00 35.04           C
ATOM   4049  O   ASP A 274      16.650 -12.959  65.044  1.00 35.28           O
ATOM   4050  CB  ASP A 274      19.499 -14.738  65.042  1.00 30.16           C
ATOM   4051  CG  ASP A 274      20.678 -15.090  65.928  1.00 33.77           C
ATOM   4052  OD1 ASP A 274      20.883 -14.377  66.932  1.00 28.05           O
ATOM   4053  OD2 ASP A 274      21.384 -16.055  65.583  1.00 33.60           O1-
ATOM   4054  H   ASP A 274      18.417 -16.561  66.424  1.00 48.06           H
ATOM   4055  HA  ASP A 274      18.443 -13.690  66.571  1.00 46.75           H
ATOM   4056  HB2 ASP A 274      19.345 -15.503  64.283  1.00 36.12           H
ATOM   4057  HB3 ASP A 274      19.730 -13.795  64.552  1.00 36.12           H
ATOM   4058  N   ARG A 275      16.390 -15.118  64.410  1.00 39.13           N
ATOM   4059  CA  ARG A 275      15.222 -14.878  63.565  1.00 42.14           C
ATOM   4060  C   ARG A 275      14.047 -14.369  64.395  1.00 41.72           C
ATOM   4061  O   ARG A 275      13.331 -13.483  63.947  1.00 39.44           O
ATOM   4062  CB  ARG A 275      14.857 -16.120  62.739  1.00 44.38           C
ATOM   4063  CG  ARG A 275      16.018 -16.556  61.825  1.00 45.00           C
ATOM   4064  CD  ARG A 275      15.719 -17.903  61.158  1.00 56.70           C
ATOM   4065  NE  ARG A 275      16.938 -18.570  60.647  1.00 65.86           N
ATOM   4066  CZ  ARG A 275      17.645 -18.273  59.540  1.00 65.51           C
ATOM   4067  NH1 ARG A 275      18.714 -19.009  59.239  1.00 63.67           N
ATOM   4068  NH2 ARG A 275      17.326 -17.262  58.730  1.00 62.32           N1+
ATOM   4069  H   ARG A 275      16.741 -16.064  64.489  1.00 46.88           H
ATOM   4070  HA  ARG A 275      15.483 -14.087  62.860  1.00 50.49           H
ATOM   4071  HB2 ARG A 275      14.585 -16.936  63.410  1.00 53.18           H
ATOM   4072  HB3 ARG A 275      13.991 -15.886  62.118  1.00 53.18           H
ATOM   4073  HG2 ARG A 275      16.175 -15.796  61.059  1.00 53.92           H
ATOM   4074  HG3 ARG A 275      16.937 -16.658  62.397  1.00 53.92           H
ATOM   4075  HD2 ARG A 275      15.258 -18.561  61.897  1.00 67.96           H
ATOM   4076  HD3 ARG A 275      15.003 -17.758  60.348  1.00 67.96           H
ATOM   4077  HE  ARG A 275      17.297 -19.317  61.225  1.00 78.96           H
ATOM   4078 HH11 ARG A 275      18.994 -19.765  59.847  1.00 76.33           H
ATOM   4079 HH12 ARG A 275      19.269 -18.791  58.425  1.00 76.33           H
ATOM   4080 HH21 ARG A 275      16.533 -16.675  58.943  1.00 74.71           H
ATOM   4081 HH22 ARG A 275      17.897 -17.062  57.922  1.00 74.71           H
ATOM   4082  N   LEU A 276      13.883 -14.887  65.615  1.00 38.20           N
ATOM   4083  CA  LEU A 276      12.851 -14.447  66.551  1.00 44.96           C
ATOM   4084  C   LEU A 276      13.050 -13.005  67.045  1.00 39.59           C
ATOM   4085  O   LEU A 276      12.086 -12.237  67.073  1.00 43.35           O
ATOM   4086  CB  LEU A 276      12.791 -15.428  67.736  1.00 47.20           C
ATOM   4087  CG  LEU A 276      12.184 -16.801  67.402  1.00 51.19           C
ATOM   4088  CD1 LEU A 276      12.589 -17.845  68.462  1.00 50.49           C
ATOM   4089  CD2 LEU A 276      10.654 -16.685  67.339  1.00 48.38           C
ATOM   4090  H   LEU A 276      14.493 -15.640  65.900  1.00 45.76           H
ATOM   4091  HA  LEU A 276      11.899 -14.480  66.020  1.00 53.88           H
ATOM   4092  HB2 LEU A 276      13.814 -15.585  68.076  1.00 56.56           H
ATOM   4093  HB3 LEU A 276      12.232 -14.979  68.558  1.00 56.56           H
ATOM   4094  HG  LEU A 276      12.531 -17.139  66.425  1.00 61.35           H
ATOM   4095 HD11 LEU A 276      12.193 -18.824  68.189  1.00 60.51           H
ATOM   4096 HD12 LEU A 276      13.674 -17.919  68.526  1.00 60.51           H
ATOM   4097 HD13 LEU A 276      12.197 -17.557  69.439  1.00 60.51           H
ATOM   4098 HD21 LEU A 276      10.227 -17.660  67.100  1.00 57.97           H
ATOM   4099 HD22 LEU A 276      10.264 -16.346  68.299  1.00 57.97           H
ATOM   4100 HD23 LEU A 276      10.360 -15.982  66.559  1.00 57.97           H
ATOM   4101  N   VAL A 277      14.272 -12.640  67.464  1.00 35.79           N
ATOM   4102  CA  VAL A 277      14.612 -11.264  67.846  1.00 38.95           C
ATOM   4103  C   VAL A 277      14.304 -10.310  66.691  1.00 38.48           C
ATOM   4104  O   VAL A 277      13.744  -9.241  66.919  1.00 44.56           O
ATOM   4105  CB  VAL A 277      16.100 -11.172  68.269  1.00 42.25           C
ATOM   4106  CG1 VAL A 277      16.645  -9.736  68.314  1.00 47.10           C
ATOM   4107  CG2 VAL A 277      16.297 -11.782  69.661  1.00 41.85           C
ATOM   4108  H   VAL A 277      15.020 -13.322  67.454  1.00 42.87           H
ATOM   4109  HA  VAL A 277      13.990 -10.977  68.694  1.00 46.67           H
ATOM   4110  HB  VAL A 277      16.707 -11.737  67.560  1.00 50.62           H
ATOM   4111 HG11 VAL A 277      17.685  -9.751  68.638  1.00 56.45           H
ATOM   4112 HG12 VAL A 277      16.623  -9.283  67.324  1.00 56.45           H
ATOM   4113 HG13 VAL A 277      16.051  -9.139  69.005  1.00 56.45           H
ATOM   4114 HG21 VAL A 277      17.342 -11.719  69.956  1.00 50.15           H
ATOM   4115 HG22 VAL A 277      15.692 -11.246  70.384  1.00 50.15           H
ATOM   4116 HG23 VAL A 277      16.000 -12.826  69.651  1.00 50.15           H
ATOM   4117  N   ASP A 278      14.718 -10.683  65.477  1.00 38.23           N
ATOM   4118  CA  ASP A 278      14.562  -9.877  64.276  1.00 40.90           C
ATOM   4119  C   ASP A 278      13.069  -9.664  63.978  1.00 37.79           C
ATOM   4120  O   ASP A 278      12.641  -8.516  63.895  1.00 40.25           O
ATOM   4121  CB  ASP A 278      15.308 -10.536  63.101  1.00 38.84           C
ATOM   4122  CG  ASP A 278      15.209  -9.694  61.835  1.00 38.37           C
ATOM   4123  OD1 ASP A 278      15.239  -8.453  61.978  1.00 39.14           O
ATOM   4124  OD2 ASP A 278      15.105 -10.289  60.745  1.00 39.42           O1-
ATOM   4125  H   ASP A 278      15.171 -11.582  65.370  1.00 45.80           H
ATOM   4126  HA  ASP A 278      15.024  -8.907  64.466  1.00 49.01           H
ATOM   4127  HB2 ASP A 278      16.362 -10.583  63.375  1.00 46.54           H
ATOM   4128  HB3 ASP A 278      14.964 -11.553  62.915  1.00 46.54           H
ATOM   4129  N   GLU A 279      12.275 -10.742  63.880  1.00 42.84           N
ATOM   4130  CA  GLU A 279      10.826 -10.714  63.634  1.00 48.53           C
ATOM   4131  C   GLU A 279      10.047  -9.792  64.592  1.00 48.16           C
ATOM   4132  O   GLU A 279       9.050  -9.182  64.195  1.00 44.72           O
ATOM   4133  CB  GLU A 279      10.242 -12.137  63.731  1.00 53.54           C
ATOM   4134  CG  GLU A 279      10.534 -13.018  62.497  1.00 56.15           C
ATOM   4135  CD  GLU A 279      10.264 -14.517  62.701  1.00 64.99           C
ATOM   4136  OE1 GLU A 279       9.736 -14.875  63.779  1.00 63.15           O
ATOM   4137  OE2 GLU A 279      10.579 -15.291  61.766  1.00 70.22           O1-
ATOM   4138  H   GLU A 279      12.699 -11.659  63.942  1.00 51.33           H
ATOM   4139  HA  GLU A 279      10.672 -10.351  62.619  1.00 58.16           H
ATOM   4140  HB2 GLU A 279      10.634 -12.618  64.629  1.00 64.17           H
ATOM   4141  HB3 GLU A 279       9.158 -12.072  63.839  1.00 64.17           H
ATOM   4142  HG2 GLU A 279       9.925 -12.681  61.659  1.00 67.30           H
ATOM   4143  HG3 GLU A 279      11.555 -12.885  62.141  1.00 67.30           H
ATOM   4144  N   SER A 280      10.468  -9.742  65.863  1.00 40.91           N
ATOM   4145  CA  SER A 280       9.799  -8.993  66.924  1.00 45.74           C
ATOM   4146  C   SER A 280      10.355  -7.572  67.110  1.00 49.94           C
ATOM   4147  O   SER A 280       9.818  -6.816  67.929  1.00 44.11           O
ATOM   4148  CB  SER A 280       9.895  -9.772  68.239  1.00 57.33           C
ATOM   4149  OG  SER A 280       9.178 -10.986  68.160  1.00 60.59           O
ATOM   4150  H   SER A 280      11.286 -10.282  66.114  1.00 49.02           H
ATOM   4151  HA  SER A 280       8.741  -8.884  66.676  1.00 54.81           H
ATOM   4152  HB2 SER A 280      10.936  -9.992  68.458  1.00 68.72           H
ATOM   4153  HB3 SER A 280       9.489  -9.143  69.029  1.00 68.72           H
ATOM   4154  HG  SER A 280       9.811 -11.690  67.954  1.00 72.63           H
ATOM   4155  N   SER A 281      11.451  -7.219  66.415  1.00 48.12           N
ATOM   4156  CA  SER A 281      12.085  -5.908  66.552  1.00 49.71           C
ATOM   4157  C   SER A 281      11.264  -4.829  65.837  1.00 41.69           C
ATOM   4158  O   SER A 281      10.395  -5.129  65.021  1.00 46.09           O
ATOM   4159  CB  SER A 281      13.523  -5.953  66.024  1.00 48.68           C
ATOM   4160  OG  SER A 281      13.505  -6.001  64.617  1.00 49.61           O
ATOM   4161  H   SER A 281      11.846  -7.873  65.750  1.00 57.66           H
ATOM   4162  HA  SER A 281      12.140  -5.660  67.612  1.00 59.57           H
ATOM   4163  HB2 SER A 281      14.055  -5.058  66.344  1.00 58.34           H
ATOM   4164  HB3 SER A 281      14.049  -6.822  66.413  1.00 58.34           H
ATOM   4165  HG  SER A 281      13.132  -6.847  64.336  1.00 59.46           H
ATOM   4166  N   ALA A 282      11.572  -3.567  66.145  1.00 47.38           N
ATOM   4167  CA  ALA A 282      11.030  -2.386  65.485  1.00 41.02           C
ATOM   4168  C   ALA A 282      11.506  -2.218  64.030  1.00 53.39           C
ATOM   4169  O   ALA A 282      11.044  -1.301  63.352  1.00 55.52           O
ATOM   4170  CB  ALA A 282      11.410  -1.167  66.331  1.00 43.89           C
ATOM   4171  H   ALA A 282      12.260  -3.404  66.866  1.00 56.78           H
ATOM   4172  HA  ALA A 282       9.942  -2.459  65.474  1.00 49.14           H
ATOM   4173  HB1 ALA A 282      10.968  -0.262  65.912  1.00 52.59           H
ATOM   4174  HB2 ALA A 282      11.040  -1.299  67.348  1.00 52.59           H
ATOM   4175  HB3 ALA A 282      12.494  -1.062  66.354  1.00 52.59           H
ATOM   4176  N   ASN A 283      12.442  -3.063  63.571  1.00 47.83           N
ATOM   4177  CA  ASN A 283      13.101  -2.960  62.275  1.00 39.73           C
ATOM   4178  C   ASN A 283      13.396  -4.348  61.671  1.00 38.55           C
ATOM   4179  O   ASN A 283      14.553  -4.633  61.379  1.00 39.46           O
ATOM   4180  CB  ASN A 283      14.349  -2.061  62.400  1.00 37.09           C
ATOM   4181  CG  ASN A 283      15.453  -2.568  63.332  1.00 40.93           C
ATOM   4182  OD1 ASN A 283      15.236  -3.314  64.288  1.00 44.12           O
ATOM   4183  ND2 ASN A 283      16.660  -2.073  63.104  1.00 39.82           N
ATOM   4184  H   ASN A 283      12.751  -3.811  64.174  1.00 57.32           H
ATOM   4185  HA  ASN A 283      12.418  -2.465  61.585  1.00 47.60           H
ATOM   4186  HB2 ASN A 283      14.760  -1.872  61.411  1.00 44.43           H
ATOM   4187  HB3 ASN A 283      14.020  -1.098  62.792  1.00 44.43           H
ATOM   4188 HD21 ASN A 283      17.439  -2.335  63.689  1.00 47.71           H
ATOM   4189 HD22 ASN A 283      16.797  -1.449  62.319  1.00 47.71           H
ATOM   4190  N   PRO A 284      12.391  -5.230  61.474  1.00 38.87           N
ATOM   4191  CA  PRO A 284      12.594  -6.551  60.877  1.00 39.27           C
ATOM   4192  C   PRO A 284      13.362  -6.520  59.558  1.00 39.32           C
ATOM   4193  O   PRO A 284      13.088  -5.674  58.708  1.00 46.81           O
ATOM   4194  CB  PRO A 284      11.179  -7.092  60.618  1.00 44.88           C
ATOM   4195  CG  PRO A 284      10.339  -6.396  61.680  1.00 48.82           C
ATOM   4196  CD  PRO A 284      10.968  -5.008  61.692  1.00 46.13           C
ATOM   4197  HA  PRO A 284      13.061  -7.208  61.607  1.00 47.05           H
ATOM   4198  HB2 PRO A 284      10.846  -6.727  59.644  1.00 53.78           H
ATOM   4199  HB3 PRO A 284      11.098  -8.179  60.658  1.00 53.78           H
ATOM   4200  HG2 PRO A 284       9.294  -6.322  61.377  1.00 58.51           H
ATOM   4201  HG3 PRO A 284      10.434  -6.907  62.641  1.00 58.51           H
ATOM   4202  HD2 PRO A 284      10.565  -4.420  60.867  1.00 55.28           H
ATOM   4203  HD3 PRO A 284      10.742  -4.561  62.653  1.00 55.28           H
ATOM   4204  N   GLY A 285      14.300  -7.460  59.399  1.00 36.97           N
ATOM   4205  CA  GLY A 285      15.218  -7.564  58.276  1.00 37.29           C
ATOM   4206  C   GLY A 285      16.372  -6.556  58.289  1.00 34.59           C
ATOM   4207  O   GLY A 285      17.246  -6.664  57.432  1.00 37.87           O
ATOM   4208  H   GLY A 285      14.443  -8.128  60.147  1.00 44.28           H
ATOM   4209  HA2 GLY A 285      15.653  -8.563  58.299  1.00 44.67           H
ATOM   4210  HA3 GLY A 285      14.659  -7.430  57.349  1.00 44.67           H
ATOM   4211  N   GLN A 286      16.409  -5.604  59.229  1.00 33.67           N
ATOM   4212  CA  GLN A 286      17.464  -4.595  59.318  1.00 34.35           C
ATOM   4213  C   GLN A 286      18.351  -4.769  60.549  1.00 37.95           C
ATOM   4214  O   GLN A 286      17.904  -5.218  61.600  1.00 33.69           O
ATOM   4215  CB  GLN A 286      16.865  -3.188  59.334  1.00 41.04           C
ATOM   4216  CG  GLN A 286      16.056  -2.862  58.071  1.00 46.15           C
ATOM   4217  CD  GLN A 286      15.688  -1.376  58.083  1.00 59.61           C
ATOM   4218  OE1 GLN A 286      14.797  -0.948  58.816  1.00 57.33           O
ATOM   4219  NE2 GLN A 286      16.401  -0.565  57.302  1.00 55.77           N
ATOM   4220  H   GLN A 286      15.666  -5.564  59.912  1.00 40.33           H
ATOM   4221  HA  GLN A 286      18.094  -4.662  58.437  1.00 41.15           H
ATOM   4222  HB2 GLN A 286      16.229  -3.078  60.209  1.00 49.17           H
ATOM   4223  HB3 GLN A 286      17.678  -2.469  59.423  1.00 49.17           H
ATOM   4224  HG2 GLN A 286      16.639  -3.108  57.181  1.00 55.31           H
ATOM   4225  HG3 GLN A 286      15.139  -3.451  58.115  1.00 55.31           H
ATOM   4226 HE21 GLN A 286      17.160  -0.937  56.747  1.00 66.84           H
ATOM   4227 HE22 GLN A 286      16.204   0.424  57.309  1.00 66.84           H
ATOM   4228  N   GLN A 287      19.612  -4.356  60.418  1.00 36.12           N
ATOM   4229  CA  GLN A 287      20.612  -4.326  61.479  1.00 37.22           C
ATOM   4230  C   GLN A 287      20.986  -5.738  61.981  1.00 33.87           C
ATOM   4231  O   GLN A 287      21.186  -5.916  63.179  1.00 26.62           O
ATOM   4232  CB  GLN A 287      20.179  -3.377  62.623  1.00 37.49           C
ATOM   4233  CG  GLN A 287      19.967  -1.917  62.203  1.00 34.12           C
ATOM   4234  CD  GLN A 287      21.252  -1.253  61.725  1.00 34.96           C
ATOM   4235  OE1 GLN A 287      21.428  -1.031  60.535  1.00 36.89           O
ATOM   4236  NE2 GLN A 287      22.171  -0.945  62.629  1.00 29.19           N
ATOM   4237  H   GLN A 287      19.914  -4.056  59.499  1.00 43.27           H
ATOM   4238  HA  GLN A 287      21.507  -3.895  61.043  1.00 44.59           H
ATOM   4239  HB2 GLN A 287      19.269  -3.740  63.101  1.00 44.91           H
ATOM   4240  HB3 GLN A 287      20.956  -3.390  63.381  1.00 44.91           H
ATOM   4241  HG2 GLN A 287      19.240  -1.900  61.392  1.00 40.86           H
ATOM   4242  HG3 GLN A 287      19.574  -1.346  63.037  1.00 40.86           H
ATOM   4243 HE21 GLN A 287      22.006  -1.143  63.607  1.00 34.95           H
ATOM   4244 HE22 GLN A 287      23.047  -0.547  62.324  1.00 34.95           H
ATOM   4245  N   LEU A 288      21.096  -6.742  61.101  1.00 33.30           N
ATOM   4246  CA  LEU A 288      21.181  -8.143  61.525  1.00 28.98           C
ATOM   4247  C   LEU A 288      22.489  -8.461  62.245  1.00 31.86           C
ATOM   4248  O   LEU A 288      22.456  -9.156  63.260  1.00 31.27           O
ATOM   4249  CB  LEU A 288      20.949  -9.127  60.372  1.00 32.22           C
ATOM   4250  CG  LEU A 288      19.556  -9.098  59.696  1.00 36.30           C
ATOM   4251  CD1 LEU A 288      19.352 -10.420  58.930  1.00 33.01           C
ATOM   4252  CD2 LEU A 288      18.385  -8.887  60.666  1.00 32.76           C
ATOM   4253  H   LEU A 288      20.994  -6.550  60.112  1.00 39.89           H
ATOM   4254  HA  LEU A 288      20.385  -8.306  62.250  1.00 34.70           H
ATOM   4255  HB2 LEU A 288      21.715  -8.982  59.609  1.00 38.59           H
ATOM   4256  HB3 LEU A 288      21.089 -10.124  60.792  1.00 38.59           H
ATOM   4257  HG  LEU A 288      19.530  -8.293  58.966  1.00 43.48           H
ATOM   4258 HD11 LEU A 288      18.456 -10.357  58.313  1.00 39.54           H
ATOM   4259 HD12 LEU A 288      20.206 -10.610  58.280  1.00 39.54           H
ATOM   4260 HD13 LEU A 288      19.243 -11.250  59.629  1.00 39.54           H
ATOM   4261 HD21 LEU A 288      17.445  -8.953  60.119  1.00 39.23           H
ATOM   4262 HD22 LEU A 288      18.404  -9.648  61.446  1.00 39.23           H
ATOM   4263 HD23 LEU A 288      18.439  -7.896  61.114  1.00 39.23           H
ATOM   4264  N   TYR A 289      23.627  -7.958  61.760  1.00 28.67           N
ATOM   4265  CA  TYR A 289      24.897  -8.132  62.441  1.00 27.06           C
ATOM   4266  C   TYR A 289      24.879  -7.486  63.828  1.00 26.06           C
ATOM   4267  O   TYR A 289      25.376  -8.071  64.790  1.00 28.41           O
ATOM   4268  CB  TYR A 289      26.026  -7.600  61.575  1.00 26.74           C
ATOM   4269  CG  TYR A 289      27.401  -7.680  62.184  1.00 22.49           C
ATOM   4270  CD1 TYR A 289      28.075  -8.912  62.268  1.00 22.01           C
ATOM   4271  CD2 TYR A 289      28.031  -6.506  62.605  1.00 19.94           C
ATOM   4272  CE1 TYR A 289      29.421  -8.935  62.657  1.00 24.12           C
ATOM   4273  CE2 TYR A 289      29.367  -6.527  63.011  1.00 24.83           C
ATOM   4274  CZ  TYR A 289      30.072  -7.741  63.012  1.00 22.06           C
ATOM   4275  OH  TYR A 289      31.379  -7.746  63.376  1.00 25.88           O
ATOM   4276  H   TYR A 289      23.611  -7.406  60.912  1.00 34.33           H
ATOM   4277  HA  TYR A 289      25.066  -9.202  62.570  1.00 32.39           H
ATOM   4278  HB2 TYR A 289      26.050  -8.181  60.662  1.00 32.01           H
ATOM   4279  HB3 TYR A 289      25.812  -6.569  61.296  1.00 32.01           H
ATOM   4280  HD1 TYR A 289      27.584  -9.828  61.981  1.00 26.34           H
ATOM   4281  HD2 TYR A 289      27.496  -5.571  62.597  1.00 23.85           H
ATOM   4282  HE1 TYR A 289      29.965  -9.868  62.657  1.00 28.86           H
ATOM   4283  HE2 TYR A 289      29.860  -5.617  63.314  1.00 29.71           H
ATOM   4284  HH  TYR A 289      31.732  -8.637  63.423  1.00 30.98           H
ATOM   4285  N   GLU A 290      24.256  -6.313  63.949  1.00 29.58           N
ATOM   4286  CA  GLU A 290      24.086  -5.643  65.224  1.00 30.66           C
ATOM   4287  C   GLU A 290      23.199  -6.430  66.203  1.00 29.02           C
ATOM   4288  O   GLU A 290      23.449  -6.378  67.403  1.00 27.50           O
ATOM   4289  CB  GLU A 290      23.571  -4.238  64.955  1.00 26.77           C
ATOM   4290  CG  GLU A 290      22.985  -3.585  66.207  1.00 29.01           C
ATOM   4291  CD  GLU A 290      22.646  -2.154  65.881  1.00 27.07           C
ATOM   4292  OE1 GLU A 290      23.493  -1.314  66.214  1.00 30.65           O
ATOM   4293  OE2 GLU A 290      21.545  -1.915  65.347  1.00 32.59           O1-
ATOM   4294  H   GLU A 290      23.804  -5.907  63.139  1.00 35.42           H
ATOM   4295  HA  GLU A 290      25.072  -5.543  65.683  1.00 36.72           H
ATOM   4296  HB2 GLU A 290      24.416  -3.637  64.621  1.00 32.05           H
ATOM   4297  HB3 GLU A 290      22.827  -4.260  64.162  1.00 32.05           H
ATOM   4298  HG2 GLU A 290      22.067  -4.110  66.471  1.00 34.74           H
ATOM   4299  HG3 GLU A 290      23.733  -3.629  67.001  1.00 34.74           H
ATOM   4300  N   LYS A 291      22.174  -7.143  65.715  1.00 26.21           N
ATOM   4301  CA  LYS A 291      21.320  -7.990  66.536  1.00 31.83           C
ATOM   4302  C   LYS A 291      22.065  -9.187  67.128  1.00 25.91           C
ATOM   4303  O   LYS A 291      21.581  -9.761  68.103  1.00 30.40           O
ATOM   4304  CB  LYS A 291      20.065  -8.370  65.742  1.00 31.50           C
ATOM   4305  CG  LYS A 291      19.108  -7.178  65.625  1.00 36.94           C
ATOM   4306  CD  LYS A 291      18.073  -7.387  64.509  1.00 33.96           C
ATOM   4307  CE  LYS A 291      16.994  -6.301  64.637  1.00 41.77           C
ATOM   4308  NZ  LYS A 291      16.119  -6.256  63.455  1.00 40.39           N1+
ATOM   4309  H   LYS A 291      21.992  -7.124  64.719  1.00 31.37           H
ATOM   4310  HA  LYS A 291      20.988  -7.416  67.395  1.00 38.12           H
ATOM   4311  HB2 LYS A 291      20.335  -8.751  64.757  1.00 37.73           H
ATOM   4312  HB3 LYS A 291      19.527  -9.145  66.285  1.00 37.73           H
ATOM   4313  HG2 LYS A 291      18.613  -7.023  66.582  1.00 44.25           H
ATOM   4314  HG3 LYS A 291      19.671  -6.275  65.387  1.00 44.25           H
ATOM   4315  HD2 LYS A 291      18.563  -7.309  63.538  1.00 40.68           H
ATOM   4316  HD3 LYS A 291      17.618  -8.373  64.600  1.00 40.68           H
ATOM   4317  HE2 LYS A 291      16.399  -6.464  65.536  1.00 50.04           H
ATOM   4318  HE3 LYS A 291      17.499  -5.337  64.723  1.00 50.04           H
ATOM   4319  HZ1 LYS A 291      15.319  -5.662  63.626  1.00 48.39           H
ATOM   4320  HZ2 LYS A 291      16.627  -5.886  62.663  1.00 48.39           H
ATOM   4321  HZ3 LYS A 291      15.799  -7.183  63.202  1.00 48.39           H
ATOM   4322  N   LEU A 292      23.235  -9.544  66.583  1.00 27.52           N
ATOM   4323  CA  LEU A 292      24.104 -10.553  67.169  1.00 29.37           C
ATOM   4324  C   LEU A 292      24.921 -10.030  68.354  1.00 27.14           C
ATOM   4325  O   LEU A 292      25.469 -10.843  69.094  1.00 23.99           O
ATOM   4326  CB  LEU A 292      25.032 -11.134  66.098  1.00 28.34           C
ATOM   4327  CG  LEU A 292      24.314 -11.736  64.871  1.00 30.38           C
ATOM   4328  CD1 LEU A 292      25.337 -12.257  63.854  1.00 24.50           C
ATOM   4329  CD2 LEU A 292      23.344 -12.872  65.214  1.00 27.18           C
ATOM   4330  H   LEU A 292      23.567  -9.051  65.765  1.00 32.95           H
ATOM   4331  HA  LEU A 292      23.490 -11.365  67.556  1.00 35.16           H
ATOM   4332  HB2 LEU A 292      25.714 -10.354  65.765  1.00 33.93           H
ATOM   4333  HB3 LEU A 292      25.636 -11.914  66.564  1.00 33.93           H
ATOM   4334  HG  LEU A 292      23.751 -10.952  64.373  1.00 36.38           H
ATOM   4335 HD11 LEU A 292      24.814 -12.600  62.961  1.00 29.32           H
ATOM   4336 HD12 LEU A 292      26.029 -11.463  63.573  1.00 29.32           H
ATOM   4337 HD13 LEU A 292      25.886 -13.094  64.281  1.00 29.32           H
ATOM   4338 HD21 LEU A 292      22.830 -13.202  64.310  1.00 32.53           H
ATOM   4339 HD22 LEU A 292      23.887 -13.715  65.641  1.00 32.53           H
ATOM   4340 HD23 LEU A 292      22.591 -12.527  65.917  1.00 32.53           H
ATOM   4341  N   ILE A 293      25.094  -8.710  68.495  1.00 26.54           N
ATOM   4342  CA  ILE A 293      26.158  -8.142  69.333  1.00 24.78           C
ATOM   4343  C   ILE A 293      25.595  -7.177  70.372  1.00 25.14           C
ATOM   4344  O   ILE A 293      25.980  -7.246  71.537  1.00 25.60           O
ATOM   4345  CB  ILE A 293      27.264  -7.511  68.447  1.00 29.38           C
ATOM   4346  CG1 ILE A 293      27.978  -8.558  67.558  1.00 27.96           C
ATOM   4347  CG2 ILE A 293      28.289  -6.742  69.300  1.00 25.20           C
ATOM   4348  CD1 ILE A 293      28.676  -7.993  66.308  1.00 28.37           C
ATOM   4349  H   ILE A 293      24.581  -8.085  67.887  1.00 31.77           H
ATOM   4350  HA  ILE A 293      26.624  -8.946  69.893  1.00 29.66           H
ATOM   4351  HB  ILE A 293      26.774  -6.785  67.796  1.00 35.18           H
ATOM   4352 HG12 ILE A 293      28.710  -9.095  68.157  1.00 33.47           H
ATOM   4353 HG13 ILE A 293      27.258  -9.286  67.191  1.00 33.47           H
ATOM   4354 HG21 ILE A 293      29.126  -6.409  68.690  1.00 30.16           H
ATOM   4355 HG22 ILE A 293      27.816  -5.865  69.737  1.00 30.16           H
ATOM   4356 HG23 ILE A 293      28.673  -7.378  70.098  1.00 30.16           H
ATOM   4357 HD11 ILE A 293      29.129  -8.814  65.753  1.00 33.97           H
ATOM   4358 HD12 ILE A 293      27.953  -7.495  65.662  1.00 33.97           H
ATOM   4359 HD13 ILE A 293      29.452  -7.282  66.584  1.00 33.97           H
ATOM   4360  N   GLY A 294      24.756  -6.234  69.934  1.00 32.73           N
ATOM   4361  CA  GLY A 294      24.347  -5.059  70.696  1.00 28.40           C
ATOM   4362  C   GLY A 294      23.520  -5.403  71.941  1.00 29.10           C
ATOM   4363  O   GLY A 294      22.762  -6.370  71.957  1.00 28.34           O
ATOM   4364  H   GLY A 294      24.470  -6.273  68.968  1.00 39.20           H
ATOM   4365  HA2 GLY A 294      25.243  -4.523  71.009  1.00 34.00           H
ATOM   4366  HA3 GLY A 294      23.753  -4.415  70.050  1.00 34.00           H
ATOM   4367  N   GLY A 295      23.645  -4.575  72.983  1.00 28.92           N
ATOM   4368  CA  GLY A 295      22.913  -4.712  74.244  1.00 35.92           C
ATOM   4369  C   GLY A 295      21.411  -4.409  74.148  1.00 31.59           C
ATOM   4370  O   GLY A 295      20.671  -4.685  75.084  1.00 33.47           O
ATOM   4371  H   GLY A 295      24.296  -3.807  72.909  1.00 34.63           H
ATOM   4372  HA2 GLY A 295      23.026  -5.741  74.589  1.00 43.03           H
ATOM   4373  HA3 GLY A 295      23.350  -4.029  74.969  1.00 43.03           H
ATOM   4374  N   LYS A 296      20.920  -3.857  73.032  1.00 30.84           N
ATOM   4375  CA  LYS A 296      19.478  -3.826  72.761  1.00 32.19           C
ATOM   4376  C   LYS A 296      18.909  -5.249  72.634  1.00 35.91           C
ATOM   4377  O   LYS A 296      17.740  -5.454  72.963  1.00 43.10           O
ATOM   4378  CB  LYS A 296      19.215  -2.954  71.521  1.00 37.07           C
ATOM   4379  CG  LYS A 296      17.745  -2.799  71.101  1.00 38.51           C
ATOM   4380  CD  LYS A 296      16.919  -1.978  72.094  1.00 41.51           C
ATOM   4381  CE  LYS A 296      15.514  -1.785  71.516  1.00 50.22           C
ATOM   4382  NZ  LYS A 296      14.641  -1.052  72.451  1.00 51.70           N1+
ATOM   4383  H   LYS A 296      21.556  -3.570  72.299  1.00 36.93           H
ATOM   4384  HA  LYS A 296      18.982  -3.357  73.609  1.00 38.56           H
ATOM   4385  HB2 LYS A 296      19.623  -1.964  71.703  1.00 44.41           H
ATOM   4386  HB3 LYS A 296      19.769  -3.364  70.679  1.00 44.41           H
ATOM   4387  HG2 LYS A 296      17.726  -2.274  70.144  1.00 46.14           H
ATOM   4388  HG3 LYS A 296      17.285  -3.775  70.951  1.00 46.14           H
ATOM   4389  HD2 LYS A 296      16.853  -2.511  73.043  1.00 49.73           H
ATOM   4390  HD3 LYS A 296      17.388  -1.006  72.252  1.00 49.73           H
ATOM   4391  HE2 LYS A 296      15.592  -1.227  70.581  1.00 60.19           H
ATOM   4392  HE3 LYS A 296      15.078  -2.761  71.295  1.00 60.19           H
ATOM   4393  HZ1 LYS A 296      13.721  -0.951  72.044  1.00 61.96           H
ATOM   4394  HZ2 LYS A 296      14.568  -1.563  73.320  1.00 61.96           H
ATOM   4395  HZ3 LYS A 296      15.032  -0.135  72.623  1.00 61.96           H
ATOM   4396  N   TYR A 297      19.726  -6.211  72.176  1.00 27.49           N
ATOM   4397  CA  TYR A 297      19.304  -7.558  71.800  1.00 30.37           C
ATOM   4398  C   TYR A 297      19.896  -8.683  72.667  1.00 28.51           C
ATOM   4399  O   TYR A 297      19.351  -9.781  72.660  1.00 32.35           O
ATOM   4400  CB  TYR A 297      19.673  -7.783  70.333  1.00 35.95           C
ATOM   4401  CG  TYR A 297      19.199  -6.641  69.465  1.00 40.19           C
ATOM   4402  CD1 TYR A 297      20.140  -5.690  69.036  1.00 33.03           C
ATOM   4403  CD2 TYR A 297      17.825  -6.450  69.234  1.00 34.78           C
ATOM   4404  CE1 TYR A 297      19.712  -4.544  68.349  1.00 44.34           C
ATOM   4405  CE2 TYR A 297      17.386  -5.297  68.562  1.00 39.39           C
ATOM   4406  CZ  TYR A 297      18.337  -4.352  68.113  1.00 45.37           C
ATOM   4407  OH  TYR A 297      17.929  -3.207  67.515  1.00 41.46           O
ATOM   4408  H   TYR A 297      20.678  -5.959  71.952  1.00 32.92           H
ATOM   4409  HA  TYR A 297      18.220  -7.620  71.882  1.00 36.37           H
ATOM   4410  HB2 TYR A 297      20.758  -7.875  70.249  1.00 43.06           H
ATOM   4411  HB3 TYR A 297      19.229  -8.715  69.986  1.00 43.06           H
ATOM   4412  HD1 TYR A 297      21.190  -5.822  69.258  1.00 39.56           H
ATOM   4413  HD2 TYR A 297      17.109  -7.169  69.597  1.00 41.67           H
ATOM   4414  HE1 TYR A 297      20.433  -3.799  68.040  1.00 53.14           H
ATOM   4415  HE2 TYR A 297      16.334  -5.130  68.401  1.00 47.19           H
ATOM   4416  HH  TYR A 297      16.981  -3.175  67.367  1.00 49.68           H
ATOM   4417  N   MET A 298      21.028  -8.467  73.345  1.00 28.41           N
ATOM   4418  CA  MET A 298      21.804  -9.550  73.951  1.00 28.76           C
ATOM   4419  C   MET A 298      21.008 -10.296  75.034  1.00 33.91           C
ATOM   4420  O   MET A 298      20.985 -11.526  75.055  1.00 30.29           O
ATOM   4421  CB  MET A 298      23.112  -8.970  74.484  1.00 30.61           C
ATOM   4422  CG  MET A 298      23.979 -10.043  75.132  1.00 24.60           C
ATOM   4423  SD  MET A 298      25.525  -9.441  75.834  1.00 32.01           S
ATOM   4424  CE  MET A 298      26.477  -9.239  74.297  1.00 33.60           C
ATOM   4425  H   MET A 298      21.451  -7.552  73.306  1.00 34.02           H
ATOM   4426  HA  MET A 298      22.055 -10.264  73.166  1.00 34.44           H
ATOM   4427  HB2 MET A 298      23.661  -8.512  73.662  1.00 36.66           H
ATOM   4428  HB3 MET A 298      22.896  -8.199  75.220  1.00 36.66           H
ATOM   4429  HG2 MET A 298      23.425 -10.541  75.922  1.00 29.45           H
ATOM   4430  HG3 MET A 298      24.216 -10.777  74.365  1.00 29.45           H
ATOM   4431  HE1 MET A 298      27.514  -8.992  74.532  1.00 40.24           H
ATOM   4432  HE2 MET A 298      26.447 -10.164  73.720  1.00 40.24           H
ATOM   4433  HE3 MET A 298      26.044  -8.433  73.706  1.00 40.24           H
ATOM   4434  N   GLY A 299      20.342  -9.551  75.918  1.00 28.71           N
ATOM   4435  CA  GLY A 299      19.515 -10.110  76.975  1.00 34.65           C
ATOM   4436  C   GLY A 299      18.295 -10.839  76.412  1.00 37.83           C
ATOM   4437  O   GLY A 299      17.946 -11.917  76.887  1.00 36.51           O
ATOM   4438  H   GLY A 299      20.378  -8.545  75.830  1.00 34.38           H
ATOM   4439  HA2 GLY A 299      20.110 -10.831  77.535  1.00 41.50           H
ATOM   4440  HA3 GLY A 299      19.197  -9.311  77.639  1.00 41.50           H
ATOM   4441  N   GLU A 300      17.650 -10.266  75.395  1.00 31.24           N
ATOM   4442  CA  GLU A 300      16.570 -10.926  74.675  1.00 34.55           C
ATOM   4443  C   GLU A 300      17.000 -12.251  74.036  1.00 30.96           C
ATOM   4444  O   GLU A 300      16.232 -13.208  74.085  1.00 37.03           O
ATOM   4445  CB  GLU A 300      15.958  -9.953  73.653  1.00 28.74           C
ATOM   4446  CG  GLU A 300      14.737 -10.547  72.926  1.00 36.28           C
ATOM   4447  CD  GLU A 300      13.460 -10.661  73.758  1.00 33.62           C
ATOM   4448  OE1 GLU A 300      12.460 -11.142  73.190  1.00 38.87           O
ATOM   4449  OE2 GLU A 300      13.474 -10.274  74.944  1.00 41.71           O1-
ATOM   4450  H   GLU A 300      17.954  -9.361  75.064  1.00 37.41           H
ATOM   4451  HA  GLU A 300      15.805 -11.163  75.412  1.00 41.38           H
ATOM   4452  HB2 GLU A 300      15.666  -9.036  74.167  1.00 34.42           H
ATOM   4453  HB3 GLU A 300      16.708  -9.693  72.905  1.00 34.42           H
ATOM   4454  HG2 GLU A 300      14.506  -9.931  72.057  1.00 43.46           H
ATOM   4455  HG3 GLU A 300      14.958 -11.522  72.495  1.00 43.46           H
ATOM   4456  N   LEU A 301      18.205 -12.337  73.452  1.00 35.08           N
ATOM   4457  CA  LEU A 301      18.723 -13.595  72.914  1.00 30.55           C
ATOM   4458  C   LEU A 301      18.821 -14.646  74.023  1.00 30.62           C
ATOM   4459  O   LEU A 301      18.350 -15.764  73.835  1.00 31.92           O
ATOM   4460  CB  LEU A 301      20.091 -13.410  72.237  1.00 27.59           C
ATOM   4461  CG  LEU A 301      20.087 -12.726  70.860  1.00 26.02           C
ATOM   4462  CD1 LEU A 301      21.534 -12.349  70.511  1.00 27.48           C
ATOM   4463  CD2 LEU A 301      19.525 -13.658  69.775  1.00 31.12           C
ATOM   4464  H   LEU A 301      18.802 -11.522  73.420  1.00 42.02           H
ATOM   4465  HA  LEU A 301      18.012 -13.955  72.171  1.00 36.58           H
ATOM   4466  HB2 LEU A 301      20.712 -12.817  72.904  1.00 33.03           H
ATOM   4467  HB3 LEU A 301      20.569 -14.386  72.137  1.00 33.03           H
ATOM   4468  HG  LEU A 301      19.486 -11.818  70.895  1.00 31.15           H
ATOM   4469 HD11 LEU A 301      21.568 -11.918  69.512  1.00 32.90           H
ATOM   4470 HD12 LEU A 301      21.915 -11.621  71.227  1.00 32.90           H
ATOM   4471 HD13 LEU A 301      22.167 -13.236  70.527  1.00 32.90           H
ATOM   4472 HD21 LEU A 301      19.463 -13.124  68.831  1.00 37.27           H
ATOM   4473 HD22 LEU A 301      20.171 -14.528  69.654  1.00 37.27           H
ATOM   4474 HD23 LEU A 301      18.521 -13.992  70.037  1.00 37.27           H
ATOM   4475  N   VAL A 302      19.413 -14.286  75.172  1.00 32.09           N
ATOM   4476  CA  VAL A 302      19.492 -15.170  76.335  1.00 33.06           C
ATOM   4477  C   VAL A 302      18.097 -15.610  76.783  1.00 34.79           C
ATOM   4478  O   VAL A 302      17.910 -16.790  77.039  1.00 31.45           O
ATOM   4479  CB  VAL A 302      20.297 -14.544  77.497  1.00 29.05           C
ATOM   4480  CG1 VAL A 302      20.179 -15.387  78.782  1.00 27.01           C
ATOM   4481  CG2 VAL A 302      21.778 -14.429  77.100  1.00 32.00           C
ATOM   4482  H   VAL A 302      19.802 -13.356  75.253  1.00 38.43           H
ATOM   4483  HA  VAL A 302      20.024 -16.065  76.012  1.00 39.59           H
ATOM   4484  HB  VAL A 302      19.913 -13.545  77.704  1.00 34.78           H
ATOM   4485 HG11 VAL A 302      20.797 -14.958  79.566  1.00 32.33           H
ATOM   4486 HG12 VAL A 302      19.149 -15.395  79.137  1.00 32.33           H
ATOM   4487 HG13 VAL A 302      20.506 -16.410  78.594  1.00 32.33           H
ATOM   4488 HG21 VAL A 302      22.360 -14.007  77.915  1.00 38.32           H
ATOM   4489 HG22 VAL A 302      22.180 -15.413  76.858  1.00 38.32           H
ATOM   4490 HG23 VAL A 302      21.879 -13.783  76.233  1.00 38.32           H
ATOM   4491  N   ARG A 303      17.121 -14.703  76.853  1.00 31.18           N
ATOM   4492  CA  ARG A 303      15.745 -15.027  77.238  1.00 38.87           C
ATOM   4493  C   ARG A 303      15.153 -16.139  76.377  1.00 40.11           C
ATOM   4494  O   ARG A 303      14.464 -17.011  76.899  1.00 36.59           O
ATOM   4495  CB  ARG A 303      14.845 -13.781  77.152  1.00 38.48           C
ATOM   4496  CG  ARG A 303      13.535 -13.996  77.928  1.00 33.38           C
ATOM   4497  CD  ARG A 303      12.630 -12.760  77.874  1.00 37.87           C
ATOM   4498  NE  ARG A 303      12.062 -12.550  76.535  1.00 46.27           N
ATOM   4499  CZ  ARG A 303      11.014 -13.189  75.994  1.00 46.40           C
ATOM   4500  NH1 ARG A 303      10.252 -14.036  76.673  1.00 47.09           N
ATOM   4501  NH2 ARG A 303      10.711 -12.977  74.727  1.00 46.20           N1+
ATOM   4502  H   ARG A 303      17.335 -13.747  76.604  1.00 37.34           H
ATOM   4503  HA  ARG A 303      15.776 -15.367  78.274  1.00 46.56           H
ATOM   4504  HB2 ARG A 303      15.363 -12.932  77.589  1.00 46.10           H
ATOM   4505  HB3 ARG A 303      14.632 -13.539  76.110  1.00 46.10           H
ATOM   4506  HG2 ARG A 303      12.994 -14.849  77.519  1.00 39.98           H
ATOM   4507  HG3 ARG A 303      13.773 -14.210  78.969  1.00 39.98           H
ATOM   4508  HD2 ARG A 303      11.836 -12.836  78.615  1.00 45.37           H
ATOM   4509  HD3 ARG A 303      13.229 -11.890  78.135  1.00 45.37           H
ATOM   4510  HE  ARG A 303      12.592 -11.943  75.923  1.00 55.45           H
ATOM   4511 HH11 ARG A 303      10.459 -14.222  77.644  1.00 56.43           H
ATOM   4512 HH12 ARG A 303       9.474 -14.491  76.222  1.00 56.43           H
ATOM   4513 HH21 ARG A 303      11.279 -12.343  74.175  1.00 55.36           H
ATOM   4514 HH22 ARG A 303       9.930 -13.453  74.306  1.00 55.36           H
ATOM   4515  N   LEU A 304      15.398 -16.073  75.067  1.00 39.05           N
ATOM   4516  CA  LEU A 304      14.903 -17.017  74.080  1.00 34.89           C
ATOM   4517  C   LEU A 304      15.617 -18.375  74.192  1.00 38.20           C
ATOM   4518  O   LEU A 304      14.980 -19.418  74.067  1.00 39.64           O
ATOM   4519  CB  LEU A 304      15.055 -16.366  72.695  1.00 38.46           C
ATOM   4520  CG  LEU A 304      13.844 -15.573  72.165  1.00 39.83           C
ATOM   4521  CD1 LEU A 304      13.157 -14.602  73.123  1.00 45.86           C
ATOM   4522  CD2 LEU A 304      14.332 -14.774  70.953  1.00 46.38           C
ATOM   4523  H   LEU A 304      15.960 -15.305  74.725  1.00 46.79           H
ATOM   4524  HA  LEU A 304      13.841 -17.184  74.262  1.00 41.79           H
ATOM   4525  HB2 LEU A 304      15.922 -15.705  72.719  1.00 46.08           H
ATOM   4526  HB3 LEU A 304      15.269 -17.134  71.966  1.00 46.08           H
ATOM   4527  HG  LEU A 304      13.090 -16.278  71.815  1.00 47.72           H
ATOM   4528 HD11 LEU A 304      12.286 -14.171  72.629  1.00 54.95           H
ATOM   4529 HD12 LEU A 304      12.825 -15.121  74.023  1.00 54.95           H
ATOM   4530 HD13 LEU A 304      13.835 -13.795  73.399  1.00 54.95           H
ATOM   4531 HD21 LEU A 304      13.496 -14.264  70.476  1.00 55.58           H
ATOM   4532 HD22 LEU A 304      15.061 -14.032  71.279  1.00 55.58           H
ATOM   4533 HD23 LEU A 304      14.801 -15.446  70.234  1.00 55.58           H
ATOM   4534  N   VAL A 305      16.928 -18.377  74.452  1.00 36.40           N
ATOM   4535  CA  VAL A 305      17.695 -19.583  74.781  1.00 36.09           C
ATOM   4536  C   VAL A 305      17.169 -20.239  76.058  1.00 41.61           C
ATOM   4537  O   VAL A 305      17.065 -21.466  76.106  1.00 38.06           O
ATOM   4538  CB  VAL A 305      19.196 -19.248  74.909  1.00 29.18           C
ATOM   4539  CG1 VAL A 305      20.023 -20.427  75.457  1.00 26.33           C
ATOM   4540  CG2 VAL A 305      19.776 -18.845  73.546  1.00 30.79           C
ATOM   4541  H   VAL A 305      17.416 -17.491  74.470  1.00 43.60           H
ATOM   4542  HA  VAL A 305      17.571 -20.297  73.965  1.00 43.24           H
ATOM   4543  HB  VAL A 305      19.321 -18.412  75.594  1.00 34.94           H
ATOM   4544 HG11 VAL A 305      21.083 -20.170  75.459  1.00 31.52           H
ATOM   4545 HG12 VAL A 305      19.733 -20.653  76.481  1.00 31.52           H
ATOM   4546 HG13 VAL A 305      19.873 -21.312  74.838  1.00 31.52           H
ATOM   4547 HG21 VAL A 305      20.817 -18.547  73.669  1.00 36.87           H
ATOM   4548 HG22 VAL A 305      19.717 -19.685  72.855  1.00 36.87           H
ATOM   4549 HG23 VAL A 305      19.228 -18.011  73.116  1.00 36.87           H
ATOM   4550  N   LEU A 306      16.839 -19.440  77.083  1.00 37.15           N
ATOM   4551  CA  LEU A 306      16.283 -19.958  78.328  1.00 39.39           C
ATOM   4552  C   LEU A 306      14.912 -20.589  78.075  1.00 42.70           C
ATOM   4553  O   LEU A 306      14.673 -21.697  78.537  1.00 34.76           O
ATOM   4554  CB  LEU A 306      16.215 -18.865  79.408  1.00 31.15           C
ATOM   4555  CG  LEU A 306      17.569 -18.315  79.893  1.00 31.35           C
ATOM   4556  CD1 LEU A 306      17.329 -17.441  81.128  1.00 36.45           C
ATOM   4557  CD2 LEU A 306      18.627 -19.378  80.185  1.00 30.91           C
ATOM   4558  H   LEU A 306      16.927 -18.438  76.975  1.00 44.50           H
ATOM   4559  HA  LEU A 306      16.936 -20.755  78.683  1.00 47.19           H
ATOM   4560  HB2 LEU A 306      15.605 -18.033  79.057  1.00 37.31           H
ATOM   4561  HB3 LEU A 306      15.701 -19.302  80.265  1.00 37.31           H
ATOM   4562  HG  LEU A 306      17.994 -17.665  79.149  1.00 37.55           H
ATOM   4563 HD11 LEU A 306      18.254 -16.937  81.413  1.00 43.66           H
ATOM   4564 HD12 LEU A 306      16.581 -16.682  80.896  1.00 43.66           H
ATOM   4565 HD13 LEU A 306      16.978 -18.052  81.961  1.00 43.66           H
ATOM   4566 HD21 LEU A 306      19.544 -18.892  80.516  1.00 37.01           H
ATOM   4567 HD22 LEU A 306      18.260 -20.031  80.963  1.00 37.01           H
ATOM   4568 HD23 LEU A 306      18.858 -19.959  79.292  1.00 37.01           H
ATOM   4569  N   LEU A 307      14.044 -19.918  77.308  1.00 42.92           N
ATOM   4570  CA  LEU A 307      12.736 -20.425  76.919  1.00 42.34           C
ATOM   4571  C   LEU A 307      12.803 -21.721  76.094  1.00 46.02           C
ATOM   4572  O   LEU A 307      11.921 -22.562  76.247  1.00 47.48           O
ATOM   4573  CB  LEU A 307      11.968 -19.331  76.161  1.00 38.07           C
ATOM   4574  CG  LEU A 307      10.852 -18.623  76.947  1.00 47.18           C
ATOM   4575  CD1 LEU A 307      11.160 -18.307  78.412  1.00 48.27           C
ATOM   4576  CD2 LEU A 307      10.533 -17.304  76.227  1.00 48.09           C
ATOM   4577  H   LEU A 307      14.322 -19.020  76.935  1.00 51.42           H
ATOM   4578  HA  LEU A 307      12.202 -20.658  77.833  1.00 50.73           H
ATOM   4579  HB2 LEU A 307      12.684 -18.581  75.825  1.00 45.61           H
ATOM   4580  HB3 LEU A 307      11.523 -19.755  75.260  1.00 45.61           H
ATOM   4581  HG  LEU A 307       9.965 -19.251  76.914  1.00 56.54           H
ATOM   4582 HD11 LEU A 307      10.353 -17.701  78.825  1.00 57.84           H
ATOM   4583 HD12 LEU A 307      11.216 -19.220  79.004  1.00 57.84           H
ATOM   4584 HD13 LEU A 307      12.105 -17.766  78.476  1.00 57.84           H
ATOM   4585 HD21 LEU A 307       9.647 -16.846  76.665  1.00 57.64           H
ATOM   4586 HD22 LEU A 307      11.375 -16.617  76.314  1.00 57.64           H
ATOM   4587 HD23 LEU A 307      10.338 -17.497  75.171  1.00 57.64           H
ATOM   4588  N   ARG A 308      13.810 -21.913  75.227  1.00 39.91           N
ATOM   4589  CA  ARG A 308      13.963 -23.202  74.560  1.00 39.60           C
ATOM   4590  C   ARG A 308      14.285 -24.271  75.591  1.00 46.02           C
ATOM   4591  O   ARG A 308      13.714 -25.352  75.526  1.00 46.94           O
ATOM   4592  CB  ARG A 308      14.980 -23.193  73.411  1.00 38.06           C
ATOM   4593  CG  ARG A 308      14.996 -24.587  72.755  1.00 48.44           C
ATOM   4594  CD  ARG A 308      16.040 -24.758  71.672  1.00 56.27           C
ATOM   4595  NE  ARG A 308      16.009 -26.131  71.155  1.00 57.02           N
ATOM   4596  CZ  ARG A 308      16.906 -26.618  70.295  1.00 54.87           C
ATOM   4597  NH1 ARG A 308      17.676 -25.812  69.559  1.00 62.05           N
ATOM   4598  NH2 ARG A 308      17.022 -27.940  70.182  1.00 53.75           N1+
ATOM   4599  H   ARG A 308      14.515 -21.200  75.094  1.00 47.82           H
ATOM   4600  HA  ARG A 308      12.996 -23.461  74.127  1.00 47.44           H
ATOM   4601  HB2 ARG A 308      14.674 -22.452  72.671  1.00 45.60           H
ATOM   4602  HB3 ARG A 308      15.975 -22.946  73.786  1.00 45.60           H
ATOM   4603  HG2 ARG A 308      15.236 -25.340  73.502  1.00 58.05           H
ATOM   4604  HG3 ARG A 308      14.011 -24.805  72.339  1.00 58.05           H
ATOM   4605  HD2 ARG A 308      15.755 -24.089  70.860  1.00 67.44           H
ATOM   4606  HD3 ARG A 308      17.039 -24.510  72.026  1.00 67.44           H
ATOM   4607  HE  ARG A 308      15.450 -26.801  71.669  1.00 68.35           H
ATOM   4608 HH11 ARG A 308      17.563 -24.809  69.627  1.00 74.38           H
ATOM   4609 HH12 ARG A 308      18.344 -26.184  68.901  1.00 74.38           H
ATOM   4610 HH21 ARG A 308      16.420 -28.536  70.737  1.00 64.43           H
ATOM   4611 HH22 ARG A 308      17.687 -28.334  69.536  1.00 64.43           H
ATOM   4612  N   LEU A 309      15.188 -23.963  76.527  1.00 43.68           N
ATOM   4613  CA  LEU A 309      15.604 -24.879  77.575  1.00 46.67           C
ATOM   4614  C   LEU A 309      14.434 -25.291  78.485  1.00 41.92           C
ATOM   4615  O   LEU A 309      14.411 -26.453  78.869  1.00 43.47           O
ATOM   4616  CB  LEU A 309      16.827 -24.295  78.310  1.00 42.01           C
ATOM   4617  CG  LEU A 309      18.220 -24.690  77.768  1.00 33.54           C
ATOM   4618  CD1 LEU A 309      18.359 -24.992  76.281  1.00 44.41           C
ATOM   4619  CD2 LEU A 309      19.199 -23.561  78.120  1.00 38.35           C
ATOM   4620  H   LEU A 309      15.587 -23.034  76.526  1.00 52.34           H
ATOM   4621  HA  LEU A 309      15.925 -25.799  77.088  1.00 55.92           H
ATOM   4622  HB2 LEU A 309      16.746 -23.209  78.271  1.00 50.33           H
ATOM   4623  HB3 LEU A 309      16.792 -24.573  79.359  1.00 50.33           H
ATOM   4624  HG  LEU A 309      18.552 -25.585  78.295  1.00 40.17           H
ATOM   4625 HD11 LEU A 309      19.402 -25.231  76.061  1.00 53.22           H
ATOM   4626 HD12 LEU A 309      17.754 -25.856  76.014  1.00 53.22           H
ATOM   4627 HD13 LEU A 309      18.054 -24.132  75.686  1.00 53.22           H
ATOM   4628 HD21 LEU A 309      20.224 -23.881  77.934  1.00 45.95           H
ATOM   4629 HD22 LEU A 309      18.984 -22.678  77.520  1.00 45.95           H
ATOM   4630 HD23 LEU A 309      19.098 -23.305  79.175  1.00 45.95           H
ATOM   4631  N   VAL A 310      13.460 -24.419  78.801  1.00 43.06           N
ATOM   4632  CA  VAL A 310      12.284 -24.814  79.585  1.00 46.76           C
ATOM   4633  C   VAL A 310      11.342 -25.722  78.774  1.00 51.62           C
ATOM   4634  O   VAL A 310      10.790 -26.667  79.332  1.00 44.43           O
ATOM   4635  CB  VAL A 310      11.540 -23.621  80.249  1.00 45.27           C
ATOM   4636  CG1 VAL A 310      12.441 -22.610  80.968  1.00 44.20           C
ATOM   4637  CG2 VAL A 310      10.704 -22.810  79.279  1.00 58.27           C
ATOM   4638  H   VAL A 310      13.516 -23.463  78.477  1.00 51.60           H
ATOM   4639  HA  VAL A 310      12.653 -25.422  80.411  1.00 56.03           H
ATOM   4640  HB  VAL A 310      10.849 -24.033  80.986  1.00 54.24           H
ATOM   4641 HG11 VAL A 310      11.818 -21.874  81.477  1.00 52.96           H
ATOM   4642 HG12 VAL A 310      13.050 -23.125  81.704  1.00 52.96           H
ATOM   4643 HG13 VAL A 310      13.080 -22.085  80.270  1.00 52.96           H
ATOM   4644 HG21 VAL A 310      10.268 -21.965  79.786  1.00 69.85           H
ATOM   4645 HG22 VAL A 310      11.342 -22.432  78.502  1.00 69.85           H
ATOM   4646 HG23 VAL A 310       9.906 -23.418  78.864  1.00 69.85           H
ATOM   4647  N   ASP A 311      11.133 -25.445  77.479  1.00 51.53           N
ATOM   4648  CA  ASP A 311      10.203 -26.195  76.633  1.00 49.33           C
ATOM   4649  C   ASP A 311      10.748 -27.589  76.267  1.00 48.01           C
ATOM   4650  O   ASP A 311       9.980 -28.481  75.915  1.00 64.90           O
ATOM   4651  CB  ASP A 311       9.823 -25.363  75.396  1.00 51.51           C
ATOM   4652  CG  ASP A 311       9.087 -24.035  75.673  1.00 66.69           C
ATOM   4653  OD1 ASP A 311       8.586 -23.830  76.805  1.00 64.08           O
ATOM   4654  OD2 ASP A 311       9.009 -23.223  74.724  1.00 67.39           O1-
ATOM   4655  H   ASP A 311      11.594 -24.648  77.062  1.00 61.76           H
ATOM   4656  HA  ASP A 311       9.285 -26.348  77.203  1.00 59.12           H
ATOM   4657  HB2 ASP A 311      10.702 -25.161  74.784  1.00 61.74           H
ATOM   4658  HB3 ASP A 311       9.178 -25.965  74.755  1.00 61.74           H
ATOM   4659  N   GLU A 312      12.067 -27.770  76.349  1.00 42.31           N
ATOM   4660  CA  GLU A 312      12.776 -29.044  76.258  1.00 45.94           C
ATOM   4661  C   GLU A 312      12.835 -29.770  77.619  1.00 47.96           C
ATOM   4662  O   GLU A 312      13.401 -30.858  77.709  1.00 48.52           O
ATOM   4663  CB  GLU A 312      14.207 -28.784  75.758  1.00 52.10           C
ATOM   4664  CG  GLU A 312      14.292 -28.176  74.341  1.00 56.07           C
ATOM   4665  CD  GLU A 312      14.329 -29.155  73.177  1.00 56.06           C
ATOM   4666  OE1 GLU A 312      14.172 -30.372  73.419  1.00 63.06           O
ATOM   4667  OE2 GLU A 312      14.530 -28.654  72.047  1.00 65.30           O1-
ATOM   4668  H   GLU A 312      12.634 -26.959  76.550  1.00 50.70           H
ATOM   4669  HA  GLU A 312      12.273 -29.686  75.535  1.00 55.05           H
ATOM   4670  HB2 GLU A 312      14.689 -28.094  76.454  1.00 62.44           H
ATOM   4671  HB3 GLU A 312      14.781 -29.711  75.790  1.00 62.44           H
ATOM   4672  HG2 GLU A 312      13.477 -27.479  74.151  1.00 67.20           H
ATOM   4673  HG3 GLU A 312      15.182 -27.551  74.273  1.00 67.20           H
ATOM   4674  N   ASN A 313      12.299 -29.147  78.683  1.00 43.02           N
ATOM   4675  CA  ASN A 313      12.188 -29.675  80.041  1.00 56.43           C
ATOM   4676  C   ASN A 313      13.566 -29.800  80.744  1.00 55.92           C
ATOM   4677  O   ASN A 313      13.764 -30.681  81.581  1.00 53.24           O
ATOM   4678  CB  ASN A 313      11.340 -30.971  80.009  1.00 55.86           C
ATOM   4679  CG  ASN A 313      10.697 -31.264  81.355  1.00 60.23           C
ATOM   4680  OD1 ASN A 313       9.733 -30.607  81.734  1.00 65.70           O
ATOM   4681  ND2 ASN A 313      11.213 -32.259  82.076  1.00 67.88           N
ATOM   4682  H   ASN A 313      11.843 -28.260  78.520  1.00 51.55           H
ATOM   4683  HA  ASN A 313      11.621 -28.940  80.613  1.00 67.64           H
ATOM   4684  HB2 ASN A 313      10.525 -30.793  79.304  1.00 66.95           H
ATOM   4685  HB3 ASN A 313      11.941 -31.819  79.679  1.00 66.95           H
ATOM   4686 HD21 ASN A 313      10.810 -32.472  82.975  1.00 81.37           H
ATOM   4687 HD22 ASN A 313      12.025 -32.753  81.736  1.00 81.37           H
ATOM   4688  N   LEU A 314      14.504 -28.887  80.423  1.00 53.43           N
ATOM   4689  CA  LEU A 314      15.899 -28.855  80.892  1.00 47.35           C
ATOM   4690  C   LEU A 314      16.190 -27.726  81.900  1.00 41.01           C
ATOM   4691  O   LEU A 314      17.291 -27.687  82.445  1.00 39.76           O
ATOM   4692  CB  LEU A 314      16.855 -28.733  79.681  1.00 44.54           C
ATOM   4693  CG  LEU A 314      16.767 -29.848  78.619  1.00 52.00           C
ATOM   4694  CD1 LEU A 314      17.595 -29.463  77.378  1.00 44.11           C
ATOM   4695  CD2 LEU A 314      17.232 -31.215  79.156  1.00 54.75           C
ATOM   4696  H   LEU A 314      14.256 -28.198  79.725  1.00 64.04           H
ATOM   4697  HA  LEU A 314      16.124 -29.793  81.398  1.00 56.74           H
ATOM   4698  HB2 LEU A 314      16.648 -27.781  79.192  1.00 53.37           H
ATOM   4699  HB3 LEU A 314      17.880 -28.697  80.049  1.00 53.37           H
ATOM   4700  HG  LEU A 314      15.733 -29.953  78.301  1.00 62.32           H
ATOM   4701 HD11 LEU A 314      17.423 -30.189  76.584  1.00 52.86           H
ATOM   4702 HD12 LEU A 314      17.290 -28.481  77.014  1.00 52.86           H
ATOM   4703 HD13 LEU A 314      18.658 -29.448  77.613  1.00 52.86           H
ATOM   4704 HD21 LEU A 314      17.155 -31.964  78.367  1.00 65.62           H
ATOM   4705 HD22 LEU A 314      18.268 -31.161  79.496  1.00 65.62           H
ATOM   4706 HD23 LEU A 314      16.596 -31.525  79.985  1.00 65.62           H
ATOM   4707  N   LEU A 315      15.259 -26.785  82.113  1.00 41.39           N
ATOM   4708  CA  LEU A 315      15.435 -25.631  83.004  1.00 46.27           C
ATOM   4709  C   LEU A 315      14.147 -25.361  83.764  1.00 43.75           C
ATOM   4710  O   LEU A 315      13.074 -25.371  83.162  1.00 40.80           O
ATOM   4711  CB  LEU A 315      15.745 -24.331  82.217  1.00 43.00           C
ATOM   4712  CG  LEU A 315      17.156 -23.749  82.368  1.00 42.25           C
ATOM   4713  CD1 LEU A 315      17.162 -22.351  81.736  1.00 46.56           C
ATOM   4714  CD2 LEU A 315      17.620 -23.586  83.817  1.00 35.16           C
ATOM   4715  H   LEU A 315      14.370 -26.877  81.644  1.00 49.59           H
ATOM   4716  HA  LEU A 315      16.224 -25.849  83.723  1.00 55.44           H
ATOM   4717  HB2 LEU A 315      15.524 -24.484  81.161  1.00 51.53           H
ATOM   4718  HB3 LEU A 315      15.066 -23.549  82.561  1.00 51.53           H
ATOM   4719  HG  LEU A 315      17.851 -24.396  81.837  1.00 50.62           H
ATOM   4720 HD11 LEU A 315      18.176 -21.962  81.796  1.00 55.80           H
ATOM   4721 HD12 LEU A 315      16.868 -22.407  80.688  1.00 55.80           H
ATOM   4722 HD13 LEU A 315      16.484 -21.682  82.266  1.00 55.80           H
ATOM   4723 HD21 LEU A 315      18.531 -22.990  83.856  1.00 42.12           H
ATOM   4724 HD22 LEU A 315      16.847 -23.098  84.407  1.00 42.12           H
ATOM   4725 HD23 LEU A 315      17.844 -24.564  84.228  1.00 42.12           H
ATOM   4726  N   PHE A 316      14.275 -25.038  85.059  1.00 45.40           N
ATOM   4727  CA  PHE A 316      13.160 -24.607  85.898  1.00 48.01           C
ATOM   4728  C   PHE A 316      12.018 -25.653  85.923  1.00 46.52           C
ATOM   4729  O   PHE A 316      10.855 -25.279  86.061  1.00 52.53           O
ATOM   4730  CB  PHE A 316      12.682 -23.208  85.449  1.00 45.65           C
ATOM   4731  CG  PHE A 316      13.760 -22.152  85.242  1.00 45.48           C
ATOM   4732  CD1 PHE A 316      14.831 -22.009  86.146  1.00 40.56           C
ATOM   4733  CD2 PHE A 316      13.677 -21.288  84.133  1.00 49.12           C
ATOM   4734  CE1 PHE A 316      15.830 -21.053  85.908  1.00 37.93           C
ATOM   4735  CE2 PHE A 316      14.675 -20.332  83.896  1.00 46.59           C
ATOM   4736  CZ  PHE A 316      15.759 -20.225  84.777  1.00 45.61           C
ATOM   4737  H   PHE A 316      15.194 -25.058  85.484  1.00 54.40           H
ATOM   4738  HA  PHE A 316      13.530 -24.518  86.919  1.00 57.54           H
ATOM   4739  HB2 PHE A 316      12.121 -23.314  84.519  1.00 54.71           H
ATOM   4740  HB3 PHE A 316      11.984 -22.830  86.196  1.00 54.71           H
ATOM   4741  HD1 PHE A 316      14.892 -22.636  87.022  1.00 48.59           H
ATOM   4742  HD2 PHE A 316      12.838 -21.355  83.460  1.00 58.86           H
ATOM   4743  HE1 PHE A 316      16.657 -20.950  86.591  1.00 45.44           H
ATOM   4744  HE2 PHE A 316      14.615 -19.687  83.033  1.00 55.83           H
ATOM   4745  HZ  PHE A 316      16.528 -19.491  84.593  1.00 54.66           H
ATOM   4746  N   HIS A 317      12.342 -26.954  85.779  1.00 44.21           N
ATOM   4747  CA  HIS A 317      11.390 -28.081  85.794  1.00 56.57           C
ATOM   4748  C   HIS A 317      10.423 -28.035  84.603  1.00 54.68           C
ATOM   4749  O   HIS A 317       9.365 -28.661  84.631  1.00 52.70           O
ATOM   4750  CB  HIS A 317      10.643 -28.166  87.148  1.00 60.06           C
ATOM   4751  CG  HIS A 317      11.588 -28.066  88.316  1.00 60.80           C
ATOM   4752  ND1 HIS A 317      12.496 -29.058  88.706  1.00 60.42           N
ATOM   4753  CD2 HIS A 317      11.792 -26.940  89.063  1.00 63.90           C
ATOM   4754  CE1 HIS A 317      13.207 -28.506  89.702  1.00 71.29           C
ATOM   4755  NE2 HIS A 317      12.822 -27.233  89.925  1.00 79.16           N
ATOM   4756  H   HIS A 317      13.319 -27.195  85.669  1.00 52.97           H
ATOM   4757  HA  HIS A 317      11.973 -28.997  85.690  1.00 67.81           H
ATOM   4758  HB2 HIS A 317      10.109 -29.115  87.205  1.00 72.00           H
ATOM   4759  HB3 HIS A 317       9.908 -27.364  87.222  1.00 72.00           H
ATOM   4760  HD2 HIS A 317      11.280 -25.994  88.955  1.00 76.61           H
ATOM   4761  HE1 HIS A 317      13.969 -29.025  90.265  1.00 85.48           H
ATOM   4762  HE2 HIS A 317      13.199 -26.613  90.627  1.00 94.92           H
ATOM   4763  N   GLY A 318      10.799 -27.292  83.557  1.00 48.54           N
ATOM   4764  CA  GLY A 318       9.980 -27.035  82.385  1.00 49.42           C
ATOM   4765  C   GLY A 318       8.859 -26.026  82.620  1.00 44.19           C
ATOM   4766  O   GLY A 318       7.887 -26.033  81.874  1.00 49.61           O
ATOM   4767  H   GLY A 318      11.690 -26.820  83.605  1.00 58.17           H
ATOM   4768  HA2 GLY A 318      10.635 -26.620  81.630  1.00 59.23           H
ATOM   4769  HA3 GLY A 318       9.543 -27.970  82.035  1.00 59.23           H
ATOM   4770  N   GLU A 319       9.016 -25.136  83.606  1.00 49.66           N
ATOM   4771  CA  GLU A 319       7.985 -24.210  84.046  1.00 54.19           C
ATOM   4772  C   GLU A 319       8.555 -22.778  84.045  1.00 50.99           C
ATOM   4773  O   GLU A 319       9.349 -22.386  84.903  1.00 54.18           O
ATOM   4774  CB  GLU A 319       7.479 -24.686  85.417  1.00 61.16           C
ATOM   4775  CG  GLU A 319       6.187 -23.992  85.870  1.00 68.75           C
ATOM   4776  CD  GLU A 319       5.670 -24.643  87.166  1.00 76.37           C
ATOM   4777  OE1 GLU A 319       6.281 -24.392  88.233  1.00 64.20           O
ATOM   4778  OE2 GLU A 319       4.667 -25.387  87.069  1.00 79.09           O1-
ATOM   4779  H   GLU A 319       9.852 -25.182  84.172  1.00 59.52           H
ATOM   4780  HA  GLU A 319       7.149 -24.245  83.347  1.00 64.95           H
ATOM   4781  HB2 GLU A 319       7.297 -25.762  85.375  1.00 73.32           H
ATOM   4782  HB3 GLU A 319       8.252 -24.504  86.164  1.00 73.32           H
ATOM   4783  HG2 GLU A 319       6.431 -22.946  86.058  1.00 82.43           H
ATOM   4784  HG3 GLU A 319       5.441 -24.089  85.078  1.00 82.43           H
ATOM   4785  N   ALA A 320       8.145 -21.994  83.045  1.00 51.89           N
ATOM   4786  CA  ALA A 320       8.538 -20.606  82.900  1.00 53.84           C
ATOM   4787  C   ALA A 320       7.645 -19.704  83.732  1.00 55.78           C
ATOM   4788  O   ALA A 320       6.423 -19.854  83.741  1.00 63.18           O
ATOM   4789  CB  ALA A 320       8.391 -20.189  81.443  1.00 50.73           C
ATOM   4790  H   ALA A 320       7.498 -22.369  82.367  1.00 62.20           H
ATOM   4791  HA  ALA A 320       9.584 -20.483  83.192  1.00 64.53           H
ATOM   4792  HB1 ALA A 320       8.774 -19.179  81.306  1.00 60.80           H
ATOM   4793  HB2 ALA A 320       8.940 -20.866  80.811  1.00 60.80           H
ATOM   4794  HB3 ALA A 320       7.340 -20.222  81.167  1.00 60.80           H
ATOM   4795  N   SER A 321       8.270 -18.698  84.332  1.00 52.55           N
ATOM   4796  CA  SER A 321       7.593 -17.580  84.949  1.00 47.79           C
ATOM   4797  C   SER A 321       6.836 -16.717  83.934  1.00 61.48           C
ATOM   4798  O   SER A 321       7.235 -16.604  82.775  1.00 58.49           O
ATOM   4799  CB  SER A 321       8.673 -16.754  85.624  1.00 53.14           C
ATOM   4800  OG  SER A 321       8.133 -15.572  86.131  1.00 62.18           O
ATOM   4801  H   SER A 321       9.277 -18.662  84.286  1.00 62.99           H
ATOM   4802  HA  SER A 321       6.909 -17.950  85.712  1.00 57.28           H
ATOM   4803  HB2 SER A 321       9.094 -17.322  86.451  1.00 63.69           H
ATOM   4804  HB3 SER A 321       9.461 -16.513  84.911  1.00 63.69           H
ATOM   4805  HG  SER A 321       8.851 -15.097  86.564  1.00 74.54           H
ATOM   4806  N   GLU A 322       5.793 -16.042  84.431  1.00 65.76           N
ATOM   4807  CA  GLU A 322       5.059 -14.962  83.778  1.00 63.82           C
ATOM   4808  C   GLU A 322       6.031 -13.927  83.180  1.00 61.74           C
ATOM   4809  O   GLU A 322       6.057 -13.751  81.964  1.00 58.84           O
ATOM   4810  CB  GLU A 322       4.133 -14.327  84.835  1.00 67.93           C
ATOM   4811  CG  GLU A 322       3.111 -13.339  84.257  1.00 71.69           C
ATOM   4812  CD  GLU A 322       1.897 -14.103  83.725  1.00 81.12           C
ATOM   4813  OE1 GLU A 322       1.056 -14.499  84.566  1.00 76.64           O
ATOM   4814  OE2 GLU A 322       1.847 -14.288  82.488  1.00 84.99           O1-
ATOM   4815  H   GLU A 322       5.534 -16.230  85.387  1.00 78.83           H
ATOM   4816  HA  GLU A 322       4.447 -15.388  82.982  1.00 76.50           H
ATOM   4817  HB2 GLU A 322       3.597 -15.123  85.356  1.00 81.44           H
ATOM   4818  HB3 GLU A 322       4.732 -13.807  85.584  1.00 81.44           H
ATOM   4819  HG2 GLU A 322       2.793 -12.704  85.087  1.00 85.95           H
ATOM   4820  HG3 GLU A 322       3.577 -12.749  83.467  1.00 85.95           H
ATOM   4821  N   GLN A 323       6.876 -13.310  84.026  1.00 64.50           N
ATOM   4822  CA  GLN A 323       7.928 -12.370  83.635  1.00 57.37           C
ATOM   4823  C   GLN A 323       8.908 -12.930  82.604  1.00 55.40           C
ATOM   4824  O   GLN A 323       9.279 -12.213  81.677  1.00 55.99           O
ATOM   4825  CB  GLN A 323       8.712 -11.902  84.868  1.00 55.56           C
ATOM   4826  CG  GLN A 323       7.960 -10.827  85.658  1.00 54.25           C
ATOM   4827  CD  GLN A 323       8.792 -10.392  86.858  1.00 61.82           C
ATOM   4828  OE1 GLN A 323       9.764  -9.657  86.716  1.00 64.65           O
ATOM   4829  NE2 GLN A 323       8.440 -10.867  88.051  1.00 61.93           N
ATOM   4830  H   GLN A 323       6.797 -13.520  85.011  1.00 77.32           H
ATOM   4831  HA  GLN A 323       7.439 -11.503  83.189  1.00 68.76           H
ATOM   4832  HB2 GLN A 323       8.918 -12.753  85.515  1.00 66.59           H
ATOM   4833  HB3 GLN A 323       9.669 -11.484  84.549  1.00 66.59           H
ATOM   4834  HG2 GLN A 323       7.859  -9.971  84.988  1.00 65.02           H
ATOM   4835  HG3 GLN A 323       6.977 -11.188  85.964  1.00 65.02           H
ATOM   4836 HE21 GLN A 323       7.632 -11.467  88.141  1.00 74.24           H
ATOM   4837 HE22 GLN A 323       8.998 -10.617  88.855  1.00 74.24           H
ATOM   4838  N   LEU A 324       9.347 -14.186  82.757  1.00 51.20           N
ATOM   4839  CA  LEU A 324      10.300 -14.781  81.831  1.00 49.98           C
ATOM   4840  C   LEU A 324       9.715 -14.872  80.419  1.00 50.13           C
ATOM   4841  O   LEU A 324      10.498 -14.856  79.473  1.00 46.90           O
ATOM   4842  CB  LEU A 324      10.802 -16.140  82.350  1.00 48.53           C
ATOM   4843  CG  LEU A 324      11.925 -16.787  81.505  1.00 48.27           C
ATOM   4844  CD1 LEU A 324      13.254 -16.020  81.553  1.00 41.31           C
ATOM   4845  CD2 LEU A 324      12.183 -18.243  81.916  1.00 49.26           C
ATOM   4846  H   LEU A 324       8.995 -14.749  83.519  1.00 61.36           H
ATOM   4847  HA  LEU A 324      11.157 -14.110  81.788  1.00 59.91           H
ATOM   4848  HB2 LEU A 324      11.153 -16.020  83.376  1.00 58.16           H
ATOM   4849  HB3 LEU A 324       9.949 -16.821  82.358  1.00 58.16           H
ATOM   4850  HG  LEU A 324      11.617 -16.803  80.473  1.00 57.85           H
ATOM   4851 HD11 LEU A 324      13.971 -16.498  80.884  1.00 49.50           H
ATOM   4852 HD12 LEU A 324      13.112 -14.993  81.225  1.00 49.50           H
ATOM   4853 HD13 LEU A 324      13.655 -16.022  82.567  1.00 49.50           H
ATOM   4854 HD21 LEU A 324      12.893 -18.698  81.223  1.00 59.03           H
ATOM   4855 HD22 LEU A 324      12.588 -18.287  82.926  1.00 59.03           H
ATOM   4856 HD23 LEU A 324      11.253 -18.810  81.883  1.00 59.03           H
ATOM   4857  N   ARG A 325       8.380 -14.973  80.273  1.00 54.77           N
ATOM   4858  CA  ARG A 325       7.681 -15.091  78.985  1.00 51.41           C
ATOM   4859  C   ARG A 325       7.431 -13.731  78.311  1.00 45.58           C
ATOM   4860  O   ARG A 325       6.959 -13.716  77.178  1.00 53.96           O
ATOM   4861  CB  ARG A 325       6.350 -15.869  79.117  1.00 51.02           C
ATOM   4862  CG  ARG A 325       6.396 -17.185  79.927  1.00 64.30           C
ATOM   4863  CD  ARG A 325       5.869 -18.460  79.239  1.00 61.18           C
ATOM   4864  NE  ARG A 325       6.878 -19.113  78.376  1.00 62.42           N
ATOM   4865  CZ  ARG A 325       7.030 -20.437  78.181  1.00 64.52           C
ATOM   4866  NH1 ARG A 325       6.362 -21.340  78.895  1.00 67.50           N
ATOM   4867  NH2 ARG A 325       7.866 -20.883  77.244  1.00 62.20           N1+
ATOM   4868  H   ARG A 325       7.806 -14.970  81.108  1.00 65.64           H
ATOM   4869  HA  ARG A 325       8.319 -15.674  78.321  1.00 61.62           H
ATOM   4870  HB2 ARG A 325       5.630 -15.212  79.605  1.00 61.15           H
ATOM   4871  HB3 ARG A 325       5.967 -16.076  78.117  1.00 61.15           H
ATOM   4872  HG2 ARG A 325       7.419 -17.385  80.245  1.00 77.08           H
ATOM   4873  HG3 ARG A 325       5.792 -17.034  80.821  1.00 77.08           H
ATOM   4874  HD2 ARG A 325       5.518 -19.153  80.005  1.00 73.33           H
ATOM   4875  HD3 ARG A 325       5.009 -18.191  78.626  1.00 73.33           H
ATOM   4876  HE  ARG A 325       7.423 -18.499  77.791  1.00 74.82           H
ATOM   4877 HH11 ARG A 325       5.717 -21.044  79.612  1.00 80.93           H
ATOM   4878 HH12 ARG A 325       6.506 -22.323  78.711  1.00 80.93           H
ATOM   4879 HH21 ARG A 325       8.390 -20.245  76.668  1.00 74.56           H
ATOM   4880 HH22 ARG A 325       7.983 -21.881  77.096  1.00 74.56           H
ATOM   4881  N   THR A 326       7.727 -12.609  78.979  1.00 44.84           N
ATOM   4882  CA  THR A 326       7.539 -11.265  78.432  1.00 50.94           C
ATOM   4883  C   THR A 326       8.863 -10.744  77.839  1.00 56.38           C
ATOM   4884  O   THR A 326       9.931 -10.866  78.452  1.00 50.58           O
ATOM   4885  CB  THR A 326       6.975 -10.294  79.494  1.00 54.53           C
ATOM   4886  OG1 THR A 326       7.925  -9.974  80.476  1.00 62.24           O
ATOM   4887  CG2 THR A 326       5.750 -10.824  80.238  1.00 49.44           C
ATOM   4888  H   THR A 326       8.105 -12.685  79.912  1.00 53.73           H
ATOM   4889  HA  THR A 326       6.795 -11.306  77.636  1.00 61.05           H
ATOM   4890  HB  THR A 326       6.694  -9.373  78.982  1.00 65.36           H
ATOM   4891  HG1 THR A 326       8.317 -10.788  80.805  1.00 74.61           H
ATOM   4892 HG21 THR A 326       5.390 -10.066  80.934  1.00 59.25           H
[truncated: 202,801 more chars]
