# Supplementary material for: High-throughput quantum-mechanics/molecular-mechanics (ONIOM) macromolecular crystallographic refinement with PHENIX/DivCon: the impact of mixed Hamiltonian methods on ligand and protein structure
Source: Acta Crystallogr D Struct Biol. 2018 Oct 29;74(Pt 11):1063–77. doi: 10.1107/S2059798318012913 (PMC6213575; doi:10.1107/S2059798318012913)
Supplement: Supplementary file 2 [file d-74-01063-sup2.gz › results_ONIOM/1V4S-H.cif]

#
# Files merged : Wed Jan 11 15:17:46 2017
#
#	/scratch/oleg/2711287.gondor.quantumbioinc.com/ligandsCIF/GLC.cif
#	/scratch/oleg/2711287.gondor.quantumbioinc.com/ligandsCIF/MRK.cif
#
data_comp_list


#
data_comp_GLC
#
loop_
_chem_comp_atom.comp_id
_chem_comp_atom.atom_id
_chem_comp_atom.type_symbol
_chem_comp_atom.type_energy
_chem_comp_atom.partial_charge
_chem_comp_atom.x
_chem_comp_atom.y
_chem_comp_atom.z
GLC        C1      C   CH1   0.48      23.4680    1.7660   65.5270
GLC        H1      H   HCH1  0.08      22.4461    1.4183   65.6784
GLC        C2      C   CH1   0.2       23.4240    3.1140   64.7040
GLC        H2      H   HCH1  0.08      22.8901    3.8845   65.2602
GLC        C3      C   CH1   0.2       24.8430    3.6090   64.4460
GLC        H3      H   HCH1  0.08      25.4099    2.8690   63.8812
GLC        C4      C   CH1   0.2       25.4930    3.8600   65.7790
GLC        H4      H   HCH1  0.08      24.9183    4.6492   66.2637
GLC        C5      C   CH1   0.2       25.5200    2.5210   66.6020
GLC        H5      H   HCH1  0.08      26.1127    1.7845   66.0594
GLC        C6      C   CH2   0.12      26.1470    2.7310   67.9490
GLC        H61     H   HCH2  0.08      27.1740    3.0594   67.7895
GLC        H62     H   HCH2  0.08      26.1486    1.7722   68.4675
GLC        O1      O   OH1   -0.68     24.1270    0.7590   64.8720
GLC        HO1     H   HOH1  0.4       25.0312    1.0483   64.7297
GLC        O2      O   OH1   -0.68     22.7680    2.8540   63.4810
GLC        HO2     H   HOH1  0.4       23.3874    3.0452   62.7730
GLC        O3      O   OH1   -0.68     24.7990    4.8220   63.6910
GLC        HO3     H   HOH1  0.4       25.2827    4.6738   62.8751
GLC        O4      O   OH1   -0.68     26.8500    4.2490   65.6450
GLC        HO4     H   HOH1  0.4       26.9382    5.1285   66.0195
GLC        O5      O   O2    -0.56     24.1440    2.0480   66.7760
GLC        O6      O   OH1   -0.68     25.4990    3.7060   68.8200
GLC        HO6     H   HOH1  0.4       26.1356    4.4012   69.0017
#
loop_
_chem_comp_bond.comp_id
_chem_comp_bond.atom_id_1
_chem_comp_bond.atom_id_2
_chem_comp_bond.type
_chem_comp_bond.value_dist
_chem_comp_bond.value_dist_esd
GLC  H1      C1     single        1.095 0.020
GLC  C2      C1     single        1.530 0.020
GLC  H2      C2     single        1.098 0.020
GLC  C3      C2     single        1.529 0.020
GLC  H3      C3     single        1.096 0.020
GLC  C4      C3     single        1.531 0.020
GLC  H4      C4     single        1.097 0.020
GLC  C5      C4     single        1.535 0.020
GLC  H5      C5     single        1.098 0.020
GLC  C6      C5     single        1.532 0.020
GLC  H61     C6     single        1.095 0.020
GLC  H62     C6     single        1.095 0.020
GLC  O6      C6     single        1.422 0.020
GLC  HO6     O6     single        0.972 0.020
GLC  O5      C5     single        1.434 0.020
GLC  O4      C4     single        1.425 0.020
GLC  HO4     O4     single        0.972 0.020
GLC  O3      C3     single        1.429 0.020
GLC  HO3     O3     single        0.972 0.020
GLC  O2      C2     single        1.423 0.020
GLC  HO2     O2     single        0.972 0.020
GLC  O1      C1     single        1.427 0.020
GLC  HO1     O1     single        0.971 0.020
GLC  C1      O5     single        1.429 0.020
#
loop_
_chem_comp_angle.comp_id
_chem_comp_angle.atom_id_1
_chem_comp_angle.atom_id_2
_chem_comp_angle.atom_id_3
_chem_comp_angle.value_angle
_chem_comp_angle.value_angle_esd
GLC  H1      C1      C2           108.76 3.000
GLC  H1      C1      O1           105.44 3.000
GLC  H1      C1      O5           106.88 3.000
GLC  C2      C1      O1           112.56 3.000
GLC  C2      C1      O5           110.67 3.000
GLC  O1      C1      O5           112.17 3.000
GLC  H2      C2      C3           108.84 3.000
GLC  H2      C2      O2           107.50 3.000
GLC  C3      C2      O2           110.64 3.000
GLC  C1      C2      H2           109.02 3.000
GLC  C1      C2      C3           111.68 3.000
GLC  C1      C2      O2           109.05 3.000
GLC  H3      C3      C4           110.93 3.000
GLC  H3      C3      O3           106.40 3.000
GLC  C4      C3      O3           108.01 3.000
GLC  C2      C3      H3           111.75 3.000
GLC  C2      C3      C4           110.30 3.000
GLC  C2      C3      O3           109.30 3.000
GLC  H4      C4      C5           111.24 3.000
GLC  H4      C4      O4           107.74 3.000
GLC  C3      C4      H4           108.30 3.000
GLC  C3      C4      C5           111.02 3.000
GLC  C3      C4      O4           108.25 3.000
GLC  C5      C4      O4           110.18 3.000
GLC  H5      C5      C6           106.42 3.000
GLC  H5      C5      O5           108.80 3.000
GLC  C6      C5      O5           107.30 3.000
GLC  C4      C5      H5           109.74 3.000
GLC  C4      C5      C6           113.97 3.000
GLC  C4      C5      O5           110.42 3.000
GLC  H61     C6      H62          107.98 3.000
GLC  H61     C6      O6           108.62 3.000
GLC  H62     C6      O6           106.88 3.000
GLC  C5      C6      H61          111.72 3.000
GLC  C5      C6      H62          109.90 3.000
GLC  C5      C6      O6           111.57 3.000
GLC  C1      O1      HO1          108.65 3.000
GLC  C2      O2      HO2          107.72 3.000
GLC  C3      O3      HO3          107.61 3.000
GLC  C4      O4      HO4          107.73 3.000
GLC  C1      O5      C5           113.25 3.000
GLC  C6      O6      HO6          107.66 3.000
#
loop_
_chem_comp_tor.comp_id
_chem_comp_tor.id
_chem_comp_tor.atom_id_1
_chem_comp_tor.atom_id_2
_chem_comp_tor.atom_id_3
_chem_comp_tor.atom_id_4
_chem_comp_tor.value_angle
_chem_comp_tor.value_angle_esd
_chem_comp_tor.period
GLC CONST_1       H1      C1      C2      H2            51.13  20.0 3
GLC Var_1         H1      C1      O1      HO1          150.70   0.0 0
GLC CONST_2       H1      C1      O5      C5          -178.42  20.0 3
GLC CONST_3       H2      C2      C3      H3          -166.06  20.0 3
GLC Var_2         H2      C2      O2      HO2           55.68   0.0 0
GLC CONST_4       H3      C3      C4      H4           164.01  20.0 3
GLC Var_3         H3      C3      O3      HO3           55.12   0.0 0
GLC CONST_5       H4      C4      C5      H5          -174.73  20.0 3
GLC Var_4         H4      C4      O4      HO4           53.61   0.0 0
GLC Var_5         H5      C5      C6      H61           55.31   0.0 0
GLC Var_6         H61     C6      O6      HO6           49.65   0.0 0
#
loop_
_chem_comp_tree.comp_id
_chem_comp_tree.atom_id
_chem_comp_tree.atom_back
_chem_comp_tree.atom_forward
_chem_comp_tree.connect_type
GLC      C1     ?      H1     START
GLC      H1     C1     ?      ?
GLC      C2     C1     H2     ?
GLC      H2     C2     ?      ?
GLC      C3     C2     H3     ?
GLC      H3     C3     ?      ?
GLC      C4     C3     H4     ?
GLC      H4     C4     ?      ?
GLC      C5     C4     H5     ?
GLC      H5     C5     ?      ?
GLC      C6     C5     H61    ?
GLC      H61    C6     ?      ?
GLC      H62    C6     ?      ?
GLC      O6     C6     HO6    ?
GLC      HO6    O6     ?      ?
GLC      O5     C5     ?      ?
GLC      O4     C4     HO4    ?
GLC      HO4    O4     ?      ?
GLC      O3     C3     HO3    ?
GLC      HO3    O3     ?      ?
GLC      O2     C2     HO2    ?
GLC      HO2    O2     ?      ?
GLC      O1     C1     HO1    ?
GLC      HO1    O1     ?      END
GLC      C1     O5     ?      ADD
#
loop_
_chem_comp_chir.comp_id
_chem_comp_chir.id
_chem_comp_chir.atom_id_centre
_chem_comp_chir.atom_id_1
_chem_comp_chir.atom_id_2
_chem_comp_chir.atom_id_3
_chem_comp_chir.volume_sign
GLC chir_1  C1      C2      O1      O5     negative
GLC chir_2  C2      C3      C1      O2     positive
GLC chir_3  C3      C4      C2      O3     negative
GLC chir_4  C4      C3      C5      O4     negative
GLC chir_5  C5      C6      C4      O5     positive
#
data_comp_MRK
#
loop_
_chem_comp_atom.comp_id
_chem_comp_atom.atom_id
_chem_comp_atom.type_symbol
_chem_comp_atom.type_energy
_chem_comp_atom.partial_charge
_chem_comp_atom.x
_chem_comp_atom.y
_chem_comp_atom.z
MRK        S1      S   S2    -0.08     36.3550   19.0670   60.8670
MRK        C2      C   CR15  -0.11     35.7380   19.4150   59.2920
MRK        H2      H   HCR5  0.15      34.9552   20.1265   59.0743
MRK        C3      C   CR15  0.0772    36.3890   18.6550   58.3640
MRK        H3      H   HCR5  0.15      36.1613   18.7114   57.3098
MRK        N4      N   NRD5  -0.5653   37.3530   17.8140   58.8620
MRK        C5      C   CR5   0.4421    37.4460   17.9280   60.1940
MRK        N6      N   NH1   -0.494    38.3390   17.1720   60.8990
MRK        HN6     H   HNH1  0.37      38.8738   16.5055   60.3606
MRK        C7      C   C     0.5438    38.6150   17.2040   62.3110
MRK        O8      O   O     -0.57     38.0210   17.9870   63.0650
MRK        C9      C   CR6   0.1       40.4410   16.3620   64.1070
MRK        C10     C   CR6   0.0862    39.6630   16.2270   62.8870
MRK        C11     C   CR16  -0.15     39.8660   15.0370   62.0990
MRK        H11     H   HCR6  0.15      39.3017   14.9042   61.1878
MRK        C12     C   CR6   0.1015    40.7850   14.0430   62.4920
MRK        C13     C   CR6   0.19      41.5420   14.1920   63.6880
MRK        F14     F   F     -0.19     42.4410   13.2470   64.0960
MRK        C15     C   CR16  -0.15     41.3620   15.3510   64.4840
MRK        H15     H   HCR6  0.15      41.9352   15.4662   65.3921
MRK        S16     S   S2    -0.1575   40.9350   12.6300   61.4450
MRK        N17     N   NR5   0.0476    42.7210   10.8290   62.4010
MRK        C18     C   CR5   0.2425    42.5260   11.8870   61.5220
MRK        N19     N   NRD5  -0.5653   43.5690   12.3250   60.7380
MRK        C20     C   CR15  0.0772    44.5500   11.4410   61.1650
MRK        H20     H   HCR5  0.15      45.5642   11.4310   60.7941
MRK        C21     C   CR15  -0.3016   44.0570   10.5650   62.1370
MRK        H21     H   HCR5  0.15      44.6365    9.7897   62.6161
MRK        C22     C   CH3   0.0156    41.7820   10.1760   63.3410
MRK        H221    H   HCH3  0.08      40.8066   10.6579   63.2736
MRK        H222    H   HCH3  0.08      42.1632   10.2680   64.3580
MRK        H223    H   HCH3  0.08      41.6848    9.1213   63.0835
MRK        N23     N   NT2   -0.9      40.3410   17.4110   64.9280
MRK        H231    H   H     0.4       40.9047   17.4528   65.7650
MRK        H232    H   H     0.4       39.7016   18.1624   64.7118
#
loop_
_chem_comp_bond.comp_id
_chem_comp_bond.atom_id_1
_chem_comp_bond.atom_id_2
_chem_comp_bond.type
_chem_comp_bond.value_dist
_chem_comp_bond.value_dist_esd
MRK  C2      S1     aromatic      1.711 0.020
MRK  H2      C2     single        1.081 0.020
MRK  C3      C2     aromatic      1.377 0.020
MRK  H3      C3     single        1.082 0.020
MRK  N4      C3     aromatic      1.380 0.020
MRK  C5      N4     aromatic      1.317 0.020
MRK  N6      C5     single        1.386 0.020
MRK  HN6     N6     single        1.017 0.020
MRK  C7      N6     single        1.387 0.020
MRK  C10     C7     single        1.486 0.020
MRK  C11     C10    aromatic      1.405 0.020
MRK  H11     C11    single        1.088 0.020
MRK  C12     C11    aromatic      1.398 0.020
MRK  C13     C12    aromatic      1.395 0.020
MRK  C15     C13    aromatic      1.395 0.020
MRK  H15     C15    single        1.088 0.020
MRK  C9      C15    aromatic      1.401 0.020
MRK  N23     C9     single        1.388 0.020
MRK  H231    N23    single        1.012 0.020
MRK  H232    N23    single        1.011 0.020
MRK  F14     C13    single        1.342 0.020
MRK  S16     C12    single        1.782 0.020
MRK  C18     S16    single        1.740 0.020
MRK  N19     C18    aromatic      1.317 0.020
MRK  C20     N19    aromatic      1.370 0.020
MRK  H20     C20    single        1.080 0.020
MRK  C21     C20    aromatic      1.374 0.020
MRK  H21     C21    single        1.081 0.020
MRK  N17     C21    aromatic      1.369 0.020
MRK  C22     N17    single        1.444 0.020
MRK  H221    C22    single        1.093 0.020
MRK  H222    C22    single        1.093 0.020
MRK  H223    C22    single        1.093 0.020
MRK  O8      C7     double        1.225 0.020
MRK  S1      C5     aromatic      1.711 0.020
MRK  C9      C10    aromatic      1.407 0.020
MRK  N17     C18    aromatic      1.373 0.020
#
loop_
_chem_comp_angle.comp_id
_chem_comp_angle.atom_id_1
_chem_comp_angle.atom_id_2
_chem_comp_angle.atom_id_3
_chem_comp_angle.value_angle
_chem_comp_angle.value_angle_esd
MRK  C2      S1      C5            89.95 3.000
MRK  H2      C2      C3           128.68 3.000
MRK  S1      C2      H2           121.97 3.000
MRK  S1      C2      C3           109.35 3.000
MRK  H3      C3      N4           119.26 3.000
MRK  C2      C3      H3           125.10 3.000
MRK  C2      C3      N4           115.64 3.000
MRK  C3      N4      C5           109.65 3.000
MRK  N4      C5      N6           122.71 3.000
MRK  S1      C5      N6           121.88 3.000
MRK  S1      C5      N4           115.41 3.000
MRK  HN6     N6      C7           119.05 3.000
MRK  C5      N6      HN6          114.14 3.000
MRK  C5      N6      C7           126.81 3.000
MRK  N6      C7      C10          113.44 3.000
MRK  N6      C7      O8           128.87 3.000
MRK  O8      C7      C10          117.69 3.000
MRK  C15     C9      N23          119.31 3.000
MRK  C10     C9      C15          118.04 3.000
MRK  C10     C9      N23          122.64 3.000
MRK  C9      C10     C11          120.95 3.000
MRK  C7      C10     C11          118.30 3.000
MRK  C7      C10     C9           120.73 3.000
MRK  H11     C11     C12          119.74 3.000
MRK  C10     C11     H11          119.95 3.000
MRK  C10     C11     C12          120.31 3.000
MRK  C11     C12     C13          118.73 3.000
MRK  C11     C12     S16          120.33 3.000
MRK  C13     C12     S16          120.93 3.000
MRK  C12     C13     C15          121.18 3.000
MRK  C12     C13     F14          120.30 3.000
MRK  F14     C13     C15          118.52 3.000
MRK  C9      C15     H15          120.32 3.000
MRK  C9      C15     C13          120.79 3.000
MRK  C13     C15     H15          118.89 3.000
MRK  C12     S16     C18           99.54 3.000
MRK  C21     N17     C22          124.63 3.000
MRK  C18     N17     C22          128.06 3.000
MRK  C18     N17     C21          107.31 3.000
MRK  N17     C18     N19          111.45 3.000
MRK  S16     C18     N19          126.48 3.000
MRK  S16     C18     N17          122.07 3.000
MRK  C18     N19     C20          105.13 3.000
MRK  H20     C20     C21          127.56 3.000
MRK  N19     C20     H20          121.35 3.000
MRK  N19     C20     C21          111.10 3.000
MRK  C20     C21     H21          132.30 3.000
MRK  N17     C21     H21          122.68 3.000
MRK  N17     C21     C20          105.02 3.000
MRK  H221    C22     H222         109.48 3.000
MRK  H221    C22     H223         111.01 3.000
MRK  H222    C22     H223         109.48 3.000
MRK  N17     C22     H221         108.66 3.000
MRK  N17     C22     H222         109.53 3.000
MRK  N17     C22     H223         108.66 3.000
MRK  H231    N23     H232         118.80 3.000
MRK  C9      N23     H231         120.32 3.000
MRK  C9      N23     H232         120.88 3.000
#
loop_
_chem_comp_tor.comp_id
_chem_comp_tor.id
_chem_comp_tor.atom_id_1
_chem_comp_tor.atom_id_2
_chem_comp_tor.atom_id_3
_chem_comp_tor.atom_id_4
_chem_comp_tor.value_angle
_chem_comp_tor.value_angle_esd
_chem_comp_tor.period
MRK CONST_1       C2      S1      C5      N6          -179.91  20.0 3
MRK CONST_2       H2      C2      C3      H3            -0.00  20.0 1
MRK CONST_3       H3      C3      N4      C5           179.97  20.0 1
MRK CONST_4       C3      N4      C5      N6           179.91  20.0 1
MRK Var_1         N4      C5      N6      HN6           -0.11   0.0 0
MRK Var_2         HN6     N6      C7      C10           -1.24   0.0 0
MRK Var_3         N6      C7      C10     C11          -52.50   0.0 0
MRK Var_4         C15     C9      N23     H231          -0.66   0.0 0
MRK CONST_5       C10     C9      C15     H15          179.80  20.0 1
MRK CONST_6       C9      C10     C11     H11          178.56  20.0 1
MRK CONST_7       C7      C10     C9      C15          178.86  20.0 1
MRK CONST_8       H11     C11     C12     C13         -178.54  20.0 1
MRK CONST_9       C11     C12     C13     C15           -0.55  20.0 1
MRK Var_5         C11     C12     S16     C18           85.74   0.0 0
MRK CONST_10      C12     C13     C15     H15         -179.76  20.0 1
MRK Var_6         C12     S16     C18     N19            4.30   0.0 0
MRK Var_7         C21     N17     C22     H221         119.51   0.0 0
MRK CONST_11      C18     N17     C21     H21         -179.95  20.0 1
MRK CONST_12      N17     C18     N19     C20            0.13  20.0 1
MRK CONST_13      S16     C18     N17     C22            0.11  20.0 1
MRK CONST_14      C18     N19     C20     H20          179.94  20.0 1
MRK CONST_15      H20     C20     C21     H21           -0.00  20.0 1
#
loop_
_chem_comp_tree.comp_id
_chem_comp_tree.atom_id
_chem_comp_tree.atom_back
_chem_comp_tree.atom_forward
_chem_comp_tree.connect_type
MRK      S1     ?      C2     START
MRK      C2     S1     H2     ?
MRK      H2     C2     ?      ?
MRK      C3     C2     H3     ?
MRK      H3     C3     ?      ?
MRK      N4     C3     C5     ?
MRK      C5     N4     N6     ?
MRK      N6     C5     HN6    ?
MRK      HN6    N6     ?      ?
MRK      C7     N6     C10    ?
MRK      C10    C7     C11    ?
MRK      C11    C10    H11    ?
MRK      H11    C11    ?      ?
MRK      C12    C11    C13    ?
MRK      C13    C12    C15    ?
MRK      C15    C13    H15    ?
MRK      H15    C15    ?      ?
MRK      C9     C15    N23    ?
MRK      N23    C9     H231   ?
MRK      H231   N23    ?      ?
MRK      H232   N23    ?      ?
MRK      F14    C13    ?      ?
MRK      S16    C12    C18    ?
MRK      C18    S16    N19    ?
MRK      N19    C18    C20    ?
MRK      C20    N19    H20    ?
MRK      H20    C20    ?      ?
MRK      C21    C20    H21    ?
MRK      H21    C21    ?      ?
MRK      N17    C21    C22    ?
MRK      C22    N17    H221   ?
MRK      H221   C22    ?      ?
MRK      H222   C22    ?      ?
MRK      H223   C22    ?      ?
MRK      O8     C7     ?      END
MRK      S1     C5     ?      ADD
MRK      C9     C10    ?      ADD
MRK      N17    C18    ?      ADD
#
loop_
_chem_comp_plane_atom.comp_id
_chem_comp_plane_atom.plane_id
_chem_comp_plane_atom.atom_id
_chem_comp_plane_atom.dist_esd
MRK plan-1  N6     0.020
MRK plan-1  C7     0.020
MRK plan-1  O8     0.020
MRK plan-1  C10    0.020
MRK plan-2  S1     0.020
MRK plan-2  C2     0.020
MRK plan-2  C3     0.020
MRK plan-2  N4     0.020
MRK plan-2  C5     0.020
MRK plan-2  N6     0.020
MRK plan-2  C7     0.020
MRK plan-3  S16    0.020
MRK plan-3  N17    0.020
MRK plan-3  C18    0.020
MRK plan-3  N19    0.020
MRK plan-3  C20    0.020
MRK plan-3  C21    0.020
MRK plan-3  C22    0.020
MRK plan-4  C7     0.020
MRK plan-4  C9     0.020
MRK plan-4  C10    0.020
MRK plan-4  C11    0.020
MRK plan-4  C12    0.020
MRK plan-4  C15    0.020
MRK plan-4  S16    0.020
MRK plan-4  N23    0.020
MRK plan-5  C9     0.020
MRK plan-5  C10    0.020
MRK plan-5  C11    0.020
MRK plan-5  C12    0.020
MRK plan-5  C13    0.020
MRK plan-5  F14    0.020
MRK plan-5  C15    0.020
MRK plan-5  S16    0.020
MRK plan-5  N23    0.020
