# Supplementary material for: High-throughput quantum-mechanics/molecular-mechanics (ONIOM) macromolecular crystallographic refinement with PHENIX/DivCon: the impact of mixed Hamiltonian methods on ligand and protein structure
Source: Acta Crystallogr D Struct Biol. 2018 Oct 29;74(Pt 11):1063–77. doi: 10.1107/S2059798318012913 (PMC6213575; doi:10.1107/S2059798318012913)
Supplement: Supplementary file 2 [file d-74-01063-sup2.gz › results_ONIOM/1VCJ-H_refine_001.pdb]

REMARK Date 2017-01-11 Time 17:36:39 EST -0500 (1484174199.48 s)
REMARK PHENIX refinement
REMARK 
REMARK ****************** INPUT FILES AND LABELS ******************************
REMARK Reflections:
REMARK   file name      : 1VCJ.sf
REMARK   labels         : ['r1vcjsf,wavelength_id=1,_refln.F_meas_au,_refln.F_meas_sigma_au']
REMARK R-free flags:
REMARK   file name      : None
REMARK   label          : R-free-flags
REMARK   test_flag_value: 1
REMARK Model file name(s): 
REMARK   /scratch/oleg/2711288.gondor.quantumbioinc.com/1VCJ-H.pdb
REMARK 
REMARK ******************** REFINEMENT SUMMARY: QUICK FACTS *******************
REMARK Start: r_work = 0.2059 r_free = 0.2104 bonds = 0.012 angles = 1.750
REMARK Final: r_work = 0.1613 r_free = 0.2223 bonds = 0.015 angles = 2.089
REMARK ************************************************************************
REMARK 
REMARK ****************** REFINEMENT STATISTICS STEP BY STEP ******************
REMARK leading digit, like 1_, means number of macro-cycle                     
REMARK 0    : statistics at the very beginning when nothing is done yet        
REMARK 1_bss: bulk solvent correction and/or (anisotropic) scaling             
REMARK 1_xyz: refinement of coordinates                                        
REMARK 1_adp: refinement of ADPs (Atomic Displacement Parameters)              
REMARK 1_occ: refinement of occupancies                                        
REMARK ------------------------------------------------------------------------
REMARK  stage       r-work r-free bonds angles b_min b_max b_ave n_water shift
REMARK       0    : 0.2360 0.2398 0.012  1.75   2.0  78.6  13.6 318      0.000
REMARK       1_bss: 0.2059 0.2104 0.012  1.75   5.5  82.1  17.1 318      0.000
REMARK 1_settarget: 0.2059 0.2104 0.012  1.75   5.5  82.1  17.1 318      0.000
REMARK       1_nqh: 0.2062 0.2100 0.012  1.75   5.5  82.1  17.1 318      0.012
REMARK    1_weight: 0.2062 0.2100 0.012  1.75   5.5  82.1  17.1 318      0.012
REMARK    1_checkH: 0.2067 0.2102 0.012  1.75   5.5  82.1  17.1 318      0.462
REMARK    1_xyzrec: 0.1877 0.2191 0.014  2.13   5.5  82.1  17.1 318      0.600
REMARK    1_checkH: 0.1878 0.2193 0.014  2.13   5.5  82.1  17.1 318      0.600
REMARK       1_adp: 0.1756 0.2260 0.014  2.13   1.1  77.1  18.3 318      0.600
REMARK   1_regHadp: 0.1748 0.2265 0.014  2.13   1.1  77.1  18.3 318      0.600
REMARK       2_bss: 0.1743 0.2263 0.014  2.13   1.1  77.1  18.3 318      0.600
REMARK 2_settarget: 0.1743 0.2263 0.014  2.13   1.1  77.1  18.3 318      0.600
REMARK 2_updatecdl: 0.1743 0.2263 0.014  2.13   1.1  77.1  18.3 318      0.600
REMARK       2_nqh: 0.1743 0.2263 0.014  2.13   1.1  77.1  18.3 318      0.600
REMARK    2_weight: 0.1743 0.2263 0.014  2.13   1.1  77.1  18.3 318      0.600
REMARK    2_checkH: 0.1743 0.2263 0.014  2.13   1.1  77.1  18.3 318      0.600
REMARK    2_xyzrec: 0.1685 0.2234 0.014  2.05   1.1  77.1  18.3 318      0.643
REMARK    2_checkH: 0.1686 0.2234 0.014  2.05   1.1  77.1  18.3 318      0.643
REMARK       2_adp: 0.1657 0.2215 0.014  2.05   0.0  75.2  18.5 318      0.643
REMARK   2_regHadp: 0.1657 0.2215 0.014  2.05   0.0  75.2  18.5 318      0.643
REMARK       3_bss: 0.1655 0.2212 0.014  2.05   0.5  75.7  19.0 318      0.643
REMARK 3_settarget: 0.1655 0.2212 0.014  2.05   0.5  75.7  19.0 318      0.643
REMARK 3_updatecdl: 0.1655 0.2212 0.014  2.05   0.5  75.7  19.0 318      0.643
REMARK       3_nqh: 0.1656 0.2214 0.014  2.05   0.5  75.7  19.0 318      0.640
REMARK    3_weight: 0.1656 0.2214 0.014  2.05   0.5  75.7  19.0 318      0.640
REMARK    3_checkH: 0.1656 0.2213 0.014  2.05   0.5  75.7  19.0 318      0.640
REMARK    3_xyzrec: 0.1620 0.2227 0.015  2.09   0.5  75.7  19.0 318      0.666
REMARK    3_checkH: 0.1620 0.2227 0.015  2.09   0.5  75.7  19.0 318      0.667
REMARK       3_adp: 0.1614 0.2227 0.015  2.09   0.0  78.9  19.0 318      0.667
REMARK   3_regHadp: 0.1614 0.2226 0.015  2.09   0.0  78.9  19.0 318      0.667
REMARK         end: 0.1613 0.2223 0.015  2.09   0.0  78.9  19.0 318      0.667
REMARK ------------------------------------------------------------------------
REMARK MODEL CONTENT.
REMARK  ELEMENT        ATOM RECORD COUNT   OCCUPANCY SUM
REMARK        C                     1920         1920.00
REMARK        H                     3172         3172.00
REMARK        O                      634          634.00
REMARK        N                      533          533.00
REMARK        S                       28           28.00
REMARK      O1-                       47           47.00
REMARK    TOTAL                     6334         6334.00
REMARK -----------------------------------------------------------------------
REMARK r_free_flags.md5.hexdigest 3e4c177d0017233337a552048b22b888
REMARK 
REMARK IF THIS FILE IS FOR PDB DEPOSITION: REMOVE ALL FROM THIS LINE UP.
REMARK   3
REMARK   3 REFINEMENT.
REMARK   3   PROGRAM     : PHENIX (1.11.1_2575: ???)
REMARK   3   AUTHORS     : Adams,Afonine,Bunkoczi,Burnley,Chen,Dar,Davis,
REMARK   3               : Draizen,Echols,Gildea,Gros,Grosse-Kunstleve,Headd,
REMARK   3               : Hintze,Hung,Ioerger,Liebschner,McCoy,McKee,Moriarty,
REMARK   3               : Oeffner,Poon,Read,Richardson,Richardson,Sacchettini,
REMARK   3               : Sauter,Sobolev,Storoni,Terwilliger,Williams,Zwart
REMARK   3
REMARK   3  REFINEMENT TARGET : ML
REMARK   3  
REMARK   3  DATA USED IN REFINEMENT.
REMARK   3   RESOLUTION RANGE HIGH (ANGSTROMS) : 2.390   
REMARK   3   RESOLUTION RANGE LOW  (ANGSTROMS) : 16.408  
REMARK   3   MIN(FOBS/SIGMA_FOBS)              : 1.99  
REMARK   3   COMPLETENESS FOR RANGE        (%) : 81.22 
REMARK   3   NUMBER OF REFLECTIONS             : 18421     
REMARK   3   NUMBER OF REFLECTIONS (NON-ANOMALOUS) : 18421     
REMARK   3  
REMARK   3  FIT TO DATA USED IN REFINEMENT.
REMARK   3   R VALUE     (WORKING + TEST SET) : 0.1673
REMARK   3   R VALUE            (WORKING SET) : 0.1613
REMARK   3   FREE R VALUE                     : 0.2223
REMARK   3   FREE R VALUE TEST SET SIZE   (%) : 10.00 
REMARK   3   FREE R VALUE TEST SET COUNT      : 1842      
REMARK   3  
REMARK   3  FIT TO DATA USED IN REFINEMENT (IN BINS).
REMARK   3   BIN  RESOLUTION RANGE  COMPL.    NWORK NFREE   RWORK  RFREE  CCWORK CCFREE
REMARK   3     1 16.4086 -  5.5510    0.93     1583   176  0.1533 0.2169   0.942  0.901
REMARK   3     2  5.5510 -  4.4347    0.92     1489   166  0.1097 0.1567   0.970  0.937
REMARK   3     3  4.4347 -  3.8826    0.92     1464   162  0.1082 0.1496   0.965  0.919
REMARK   3     4  3.8826 -  3.5314    0.89     1414   157  0.1170 0.1762   0.958  0.896
REMARK   3     5  3.5314 -  3.2805    0.89     1388   154  0.1402 0.2017   0.935  0.799
REMARK   3     6  3.2805 -  3.0884    0.86     1343   149  0.1621 0.2356   0.916  0.817
REMARK   3     7  3.0884 -  2.9347    0.83     1286   143  0.1923 0.2650   0.872  0.735
REMARK   3     8  2.9347 -  2.8076    0.80     1244   139  0.1992 0.2772   0.832  0.679
REMARK   3     9  2.8076 -  2.7000    0.78     1211   134  0.2062 0.2804   0.804  0.705
REMARK   3    10  2.7000 -  2.6072    0.76     1170   130  0.2258 0.2845   0.762  0.691
REMARK   3    11  2.6072 -  2.5260    0.71     1097   122  0.2405 0.2968   0.727  0.650
REMARK   3    12  2.5260 -  2.4540    0.66     1023   114  0.2519 0.3400   0.724  0.495
REMARK   3    13  2.4540 -  2.3896    0.57      867    96  0.2730 0.3101   0.647  0.436
REMARK   3  
REMARK   3  BULK SOLVENT MODELLING.
REMARK   3   METHOD USED        : FLAT BULK SOLVENT MODEL
REMARK   3   SOLVENT RADIUS     : 1.11    
REMARK   3   SHRINKAGE RADIUS   : 0.90    
REMARK   3   GRID STEP FACTOR   : 4.00    
REMARK   3  
REMARK   3  ERROR ESTIMATES.
REMARK   3   COORDINATE ERROR (MAXIMUM-LIKELIHOOD BASED)     : 0.30    
REMARK   3   PHASE ERROR (DEGREES, MAXIMUM-LIKELIHOOD BASED) : 18.93   
REMARK   3  
REMARK   3  STRUCTURE FACTORS CALCULATION ALGORITHM : FFT
REMARK   3  
REMARK   3  RESTRAINTS LIBRARY
REMARK   3    GEOSTD + MON.LIB. + CDL v1.2
REMARK   3  
REMARK   3  DEVIATIONS FROM IDEAL VALUES.
REMARK   3                 RMSD     MAX  COUNT
REMARK   3   BOND      :  0.015   0.108   3139
REMARK   3   ANGLE     :  2.089  14.547   4252
REMARK   3   CHIRALITY :  0.111   0.402    446
REMARK   3   PLANARITY :  0.023   0.195    544
REMARK   3   DIHEDRAL  : 26.187 179.213   1865
REMARK   3   MIN NONBONDED DISTANCE : 2.350 
REMARK   3  
REMARK   3  MOLPROBITY STATISTICS.
REMARK   3   ALL-ATOM CLASHSCORE : 0.83
REMARK   3   RAMACHANDRAN PLOT:
REMARK   3     OUTLIERS : 0.00  %
REMARK   3     ALLOWED  : 4.39  %
REMARK   3     FAVORED  : 95.61 %
REMARK   3   ROTAMER OUTLIERS : 7.38 %
REMARK   3   CBETA DEVIATIONS : 0
REMARK   3   PEPTIDE PLANE:
REMARK   3     CIS-PROLINE     : 2
REMARK   3     CIS-GENERAL     : 0
REMARK   3     TWISTED PROLINE : 0
REMARK   3     TWISTED GENERAL : 1
REMARK   3  
REMARK   3  ATOMIC DISPLACEMENT PARAMETERS.
REMARK   3   WILSON B : 18.18
REMARK   3   RMS(B_ISO_OR_EQUIVALENT_BONDED) : 6.46
REMARK   3   ATOMS          NUMBER OF ATOMS
REMARK   3                    ISO.  ANISO. 
REMARK   3    ALL         :   6334       0
REMARK   3    ALL (NO H)  :   3162       0
REMARK   3    SOLVENT     :    106       0
REMARK   3    NON-SOLVENT :   3056       0
REMARK   3    HYDROGENS   :   3172       0
REMARK   3
REMARK   3
REMARK   3   OTHER REFINEMENT REMARKS:
REMARK   3   XRAY REFINEMENT USING QUANTUM MECHANICAL FUNCTIONAL
REMARK   3   PROGRAM      :QuantumBio DivCon 6 build-7.1.1-b4015.17
REMARK   3   AUTHORS      :BORBULEVYCH O.Y., PLUMLEY J., 
REMARK   3                :MARTIN, R.I., WESTERHOFF L.M. 
REMARK   3
REMARK   3   REFERENCE     :BORBULEVYCH O.Y., PLUMLEY J.A.,
REMARK   3                 :MARTIN, R.I., MERZ, K.M.,  WESTERHOFF L.M.
REMARK   3                 :ACTA CRYSTLLOGRAPHICA SECTION D, 2014, 
REMARK   3                 :V. D70, pp. 1233-1247
REMARK   3   QM METHOD(HAMILTONIAN): PM6 AMBERFF14
REMARK   3   REGION QM REFINEMENT: 
REMARK   3      MAIN/BUFFER QM REGION RADII (A): 3.0 / 0.0
REMARK   3      LIGAND / STRAIN ENERGY: IBA_A_1 / 14.97 KCAL/MOLE
REMARK   3
HELIX    1   1 PRO A  100  PHE A  103  5               Generated by MOE    4
HELIX    2   2 ASP A  197  ASP A  199  5               Generated by MOE    3
SHEET    1       PHE A  92  ILE A  98                  Generated by MOE
SHEET    2       LEU A 113  CYS A 122                  Generated by MOE
SHEET    3       CYS A 127  ALA A 137                  Generated by MOE
SHEET    4       HIS A 155  LYS A 160                  Generated by MOE
SHEET    5       ILE A 171  ALA A 175                  Generated by MOE
SHEET    6       SER A 178  HIS A 183                  Generated by MOE
SHEET    7       TRP A 188  ASP A 194                  Generated by MOE
SHEET    8       LEU A 201  TYR A 206                  Generated by MOE
SHEET    9       ALA A 209  HIS A 215                  Generated by MOE
SHEET   10       ARG A 223  THR A 224                  Generated by MOE
SHEET   11       ASN A 230  ILE A 232                  Generated by MOE
SHEET   12       ASP A 235  GLY A 243                  Generated by MOE
SHEET   13       SER A 249  SER A 249                  Generated by MOE
SHEET   14       LYS A 250  ARG A 257                  Generated by MOE
SHEET   15       ARG A 260  ILE A 265                  Generated by MOE
SHEET   16       THR A 268  GLY A 269                  Generated by MOE
SHEET   17       GLU A 275  PHE A 281                  Generated by MOE
SHEET   18       THR A 286  ARG A 292                  Generated by MOE
SHEET   19       PRO A 301  ASN A 306                  Generated by MOE
SHEET   20       THR A 311  ALA A 312                  Generated by MOE
SHEET   21       GLU A 313  ILE A 314                  Generated by MOE
SHEET   22       ARG A 315  LEU A 316                  Generated by MOE
SHEET   23       PHE A 352  ARG A 356                  Generated by MOE
SHEET   24       ILE A 361  ARG A 367                  Generated by MOE
SHEET   25       MET A 375  TYR A 383                  Generated by MOE
SHEET   26       THR A 395  PRO A 406                  Generated by MOE
SHEET   27       SER A 410  LYS A 416                  Generated by MOE
SHEET   28       ASP A 421  ASP A 421                  Generated by MOE
SHEET   29       VAL A 422  HIS A 431                  Generated by MOE
SHEET   30       SER A 440  LEU A 448                  Generated by MOE
SSBOND   1 CYS A   87    CYS A  420 
SSBOND   2 CYS A  122    CYS A  127 
SSBOND   3 CYS A  182    CYS A  229 
SSBOND   4 CYS A  231    CYS A  236 
SSBOND   5 CYS A  277    CYS A  291 
SSBOND   6 CYS A  279    CYS A  289 
SSBOND   7 CYS A  318    CYS A  337 
SSBOND   8 CYS A  424    CYS A  447 
CRYST1  124.360  124.360   71.470  90.00  90.00  90.00 P 4 21 2
SCALE1      0.008041  0.000000  0.000000        0.00000
SCALE2      0.000000  0.008041  0.000000        0.00000
SCALE3      0.000000  0.000000  0.013992        0.00000
ATOM      1  N   PRO A  78      50.496  -3.208  32.845  1.00 58.61           N1+
ATOM      2  CA  PRO A  78      50.109  -4.457  33.552  1.00 41.24           C
ATOM      3  C   PRO A  78      48.753  -4.955  33.082  1.00 43.54           C
ATOM      4  O   PRO A  78      47.896  -4.137  32.751  1.00 51.55           O
ATOM      5  CB  PRO A  78      50.068  -4.157  35.056  1.00 45.46           C
ATOM      6  CG  PRO A  78      50.371  -2.661  35.172  1.00 55.44           C
ATOM      7  CD  PRO A  78      51.169  -2.419  33.892  1.00 62.35           C
ATOM      8  H2  PRO A  78      49.653  -2.727  32.551  1.00 70.33           H
ATOM      9  H3  PRO A  78      51.096  -3.382  32.049  1.00 70.33           H
ATOM     10  HA  PRO A  78      50.853  -5.236  33.383  1.00 49.49           H
ATOM     11  HB2 PRO A  78      50.889  -4.721  35.498  1.00 54.55           H
ATOM     12  HB3 PRO A  78      49.136  -4.428  35.549  1.00 54.55           H
ATOM     13  HG2 PRO A  78      50.971  -2.434  36.053  1.00 66.52           H
ATOM     14  HG3 PRO A  78      49.442  -2.090  35.177  1.00 66.52           H
ATOM     15  HD2 PRO A  78      51.209  -1.357  33.641  1.00 74.82           H
ATOM     16  HD3 PRO A  78      52.181  -2.806  34.028  1.00 74.82           H
ATOM     17  N   GLU A  79      48.586  -6.279  33.049  1.00 28.84           N
ATOM     18  CA  GLU A  79      47.390  -6.942  32.533  1.00 42.61           C
ATOM     19  C   GLU A  79      46.595  -7.617  33.671  1.00 29.19           C
ATOM     20  O   GLU A  79      47.162  -7.967  34.708  1.00 30.40           O
ATOM     21  CB  GLU A  79      47.814  -7.822  31.318  1.00 39.90           C
ATOM     22  CG  GLU A  79      47.085  -9.164  31.097  1.00 43.85           C
ATOM     23  CD  GLU A  79      47.684 -10.391  31.826  1.00 61.00           C
ATOM     24  OE1 GLU A  79      47.005 -11.443  31.775  1.00 59.60           O
ATOM     25  OE2 GLU A  79      48.810 -10.289  32.382  1.00 60.11           O1-
ATOM     26  H   GLU A  79      49.315  -6.883  33.401  1.00 34.60           H
ATOM     27  HA  GLU A  79      46.725  -6.182  32.118  1.00 51.13           H
ATOM     28  HB2 GLU A  79      47.643  -7.230  30.416  1.00 47.88           H
ATOM     29  HB3 GLU A  79      48.889  -8.008  31.344  1.00 47.88           H
ATOM     30  HG2 GLU A  79      46.013  -9.087  31.290  1.00 52.62           H
ATOM     31  HG3 GLU A  79      47.123  -9.395  30.031  1.00 52.62           H
ATOM     32  N   TRP A  80      45.268  -7.728  33.492  1.00 22.06           N
ATOM     33  CA  TRP A  80      44.360  -8.198  34.522  1.00 23.63           C
ATOM     34  C   TRP A  80      44.618  -9.637  34.961  1.00 25.73           C
ATOM     35  O   TRP A  80      44.962 -10.509  34.166  1.00 26.04           O
ATOM     36  CB  TRP A  80      42.931  -8.110  34.005  1.00 26.57           C
ATOM     37  CG  TRP A  80      42.458  -6.754  33.600  1.00 24.20           C
ATOM     38  CD1 TRP A  80      41.925  -6.453  32.404  1.00 16.97           C
ATOM     39  CD2 TRP A  80      42.373  -5.528  34.382  1.00 24.25           C
ATOM     40  NE1 TRP A  80      41.480  -5.155  32.399  1.00 23.02           N
ATOM     41  CE2 TRP A  80      41.702  -4.541  33.603  1.00 25.40           C
ATOM     42  CE3 TRP A  80      42.784  -5.139  35.668  1.00 25.70           C
ATOM     43  CZ2 TRP A  80      41.421  -3.251  34.081  1.00 28.88           C
ATOM     44  CZ3 TRP A  80      42.503  -3.850  36.162  1.00 28.28           C
ATOM     45  CH2 TRP A  80      41.787  -2.918  35.394  1.00 29.02           C
ATOM     46  H   TRP A  80      44.854  -7.417  32.626  1.00 26.48           H
ATOM     47  HA  TRP A  80      44.454  -7.542  35.387  1.00 28.35           H
ATOM     48  HB2 TRP A  80      42.817  -8.789  33.158  1.00 31.88           H
ATOM     49  HB3 TRP A  80      42.272  -8.459  34.801  1.00 31.88           H
ATOM     50  HD1 TRP A  80      41.802  -7.149  31.589  1.00 20.37           H
ATOM     51  HE1 TRP A  80      40.994  -4.745  31.614  1.00 27.62           H
ATOM     52  HE3 TRP A  80      43.327  -5.827  36.283  1.00 30.85           H
ATOM     53  HZ2 TRP A  80      40.923  -2.525  33.455  1.00 34.66           H
ATOM     54  HZ3 TRP A  80      42.851  -3.564  37.138  1.00 33.94           H
ATOM     55  HH2 TRP A  80      41.566  -1.936  35.796  1.00 34.82           H
ATOM     56  N   THR A  81      44.373  -9.871  36.248  1.00 23.48           N
ATOM     57  CA  THR A  81      44.291 -11.194  36.854  1.00 22.16           C
ATOM     58  C   THR A  81      43.067 -11.969  36.355  1.00 23.50           C
ATOM     59  O   THR A  81      41.973 -11.424  36.210  1.00 18.97           O
ATOM     60  CB  THR A  81      44.280 -11.031  38.385  1.00 22.56           C
ATOM     61  OG1 THR A  81      45.573 -10.634  38.784  1.00 30.37           O
ATOM     62  CG2 THR A  81      43.940 -12.305  39.176  1.00 41.24           C
ATOM     63  H   THR A  81      44.143  -9.081  36.834  1.00 28.17           H
ATOM     64  HA  THR A  81      45.197 -11.737  36.588  1.00 26.59           H
ATOM     65  HB  THR A  81      43.561 -10.255  38.665  1.00 27.07           H
ATOM     66  HG1 THR A  81      45.480  -9.861  39.347  1.00 36.45           H
ATOM     67 HG21 THR A  81      44.034 -12.105  40.246  1.00 49.49           H
ATOM     68 HG22 THR A  81      42.912 -12.621  38.979  1.00 49.49           H
ATOM     69 HG23 THR A  81      44.635 -13.103  38.906  1.00 49.49           H
ATOM     70  N   TYR A  82      43.283 -13.273  36.161  1.00 20.63           N
ATOM     71  CA  TYR A  82      42.266 -14.307  36.014  1.00 15.30           C
ATOM     72  C   TYR A  82      42.626 -15.451  36.978  1.00 18.68           C
ATOM     73  O   TYR A  82      43.809 -15.653  37.243  1.00 12.42           O
ATOM     74  CB  TYR A  82      42.278 -14.829  34.558  1.00 15.42           C
ATOM     75  CG  TYR A  82      41.743 -13.822  33.565  1.00 16.86           C
ATOM     76  CD1 TYR A  82      40.357 -13.769  33.316  1.00 20.09           C
ATOM     77  CD2 TYR A  82      42.591 -12.841  33.026  1.00 17.31           C
ATOM     78  CE1 TYR A  82      39.809 -12.702  32.589  1.00 19.03           C
ATOM     79  CE2 TYR A  82      42.055 -11.799  32.246  1.00 22.51           C
ATOM     80  CZ  TYR A  82      40.662 -11.726  32.030  1.00 18.16           C
ATOM     81  OH  TYR A  82      40.136 -10.723  31.277  1.00 26.03           O
ATOM     82  H   TYR A  82      44.229 -13.605  36.268  1.00 24.75           H
ATOM     83  HA  TYR A  82      41.279 -13.911  36.259  1.00 18.36           H
ATOM     84  HB2 TYR A  82      43.294 -15.109  34.283  1.00 18.50           H
ATOM     85  HB3 TYR A  82      41.657 -15.724  34.510  1.00 18.50           H
ATOM     86  HD1 TYR A  82      39.700 -14.509  33.750  1.00 24.11           H
ATOM     87  HD2 TYR A  82      43.650 -12.862  33.238  1.00 20.77           H
ATOM     88  HE1 TYR A  82      38.739 -12.635  32.448  1.00 22.83           H
ATOM     89  HE2 TYR A  82      42.710 -11.043  31.835  1.00 27.01           H
ATOM     90  HH  TYR A  82      40.804 -10.226  30.802  1.00 31.24           H
ATOM     91  N   PRO A  83      41.668 -16.269  37.453  1.00 19.23           N
ATOM     92  CA  PRO A  83      42.018 -17.551  38.049  1.00 13.49           C
ATOM     93  C   PRO A  83      42.623 -18.484  36.967  1.00 20.28           C
ATOM     94  O   PRO A  83      42.133 -18.568  35.841  1.00 24.85           O
ATOM     95  CB  PRO A  83      40.678 -18.057  38.597  1.00 21.69           C
ATOM     96  CG  PRO A  83      39.629 -17.428  37.676  1.00 15.59           C
ATOM     97  CD  PRO A  83      40.228 -16.058  37.397  1.00  9.28           C
ATOM     98  HA  PRO A  83      42.675 -17.423  38.909  1.00 16.19           H
ATOM     99  HB2 PRO A  83      40.593 -19.139  38.663  1.00 26.02           H
ATOM    100  HB3 PRO A  83      40.561 -17.621  39.590  1.00 26.02           H
ATOM    101  HG2 PRO A  83      39.516 -18.030  36.773  1.00 18.71           H
ATOM    102  HG3 PRO A  83      38.666 -17.300  38.166  1.00 18.71           H
ATOM    103  HD2 PRO A  83      39.891 -15.724  36.414  1.00 11.14           H
ATOM    104  HD3 PRO A  83      39.933 -15.363  38.189  1.00 11.14           H
ATOM    105  N   ARG A  84      43.713 -19.178  37.311  1.00 17.28           N
ATOM    106  CA  ARG A  84      44.385 -20.171  36.465  1.00 24.93           C
ATOM    107  C   ARG A  84      44.190 -21.564  37.069  1.00 13.88           C
ATOM    108  O   ARG A  84      43.649 -21.692  38.158  1.00 21.74           O
ATOM    109  CB  ARG A  84      45.882 -19.844  36.325  1.00 17.43           C
ATOM    110  CG  ARG A  84      46.109 -18.471  35.675  1.00 16.20           C
ATOM    111  CD  ARG A  84      47.049 -17.621  36.534  1.00 33.73           C
ATOM    112  NE  ARG A  84      48.467 -17.938  36.300  1.00 30.46           N
ATOM    113  CZ  ARG A  84      49.461 -17.741  37.176  1.00 20.34           C
ATOM    114  NH1 ARG A  84      50.669 -17.467  36.726  1.00 33.36           N
ATOM    115  NH2 ARG A  84      49.314 -17.813  38.489  1.00 19.25           N1+
ATOM    116  H   ARG A  84      44.069 -19.071  38.252  1.00 20.73           H
ATOM    117  HA  ARG A  84      43.944 -20.162  35.467  1.00 29.91           H
ATOM    118  HB2 ARG A  84      46.359 -19.898  37.307  1.00 20.91           H
ATOM    119  HB3 ARG A  84      46.345 -20.593  35.678  1.00 20.91           H
ATOM    120  HG2 ARG A  84      46.536 -18.606  34.679  1.00 19.44           H
ATOM    121  HG3 ARG A  84      45.170 -17.927  35.557  1.00 19.44           H
ATOM    122  HD2 ARG A  84      46.892 -16.600  36.185  1.00 40.47           H
ATOM    123  HD3 ARG A  84      46.789 -17.646  37.592  1.00 40.47           H
ATOM    124  HE  ARG A  84      48.740 -17.878  35.333  1.00 36.55           H
ATOM    125 HH11 ARG A  84      50.853 -17.410  35.737  1.00 40.03           H
ATOM    126 HH12 ARG A  84      51.424 -17.332  37.383  1.00 40.03           H
ATOM    127 HH21 ARG A  84      48.418 -18.049  38.889  1.00 23.10           H
ATOM    128 HH22 ARG A  84      50.112 -17.679  39.091  1.00 23.10           H
ATOM    129  N   LEU A  85      44.603 -22.632  36.390  1.00 19.25           N
ATOM    130  CA  LEU A  85      44.623 -23.924  37.066  1.00 22.09           C
ATOM    131  C   LEU A  85      45.518 -23.867  38.302  1.00 21.09           C
ATOM    132  O   LEU A  85      46.487 -23.110  38.343  1.00 30.53           O
ATOM    133  CB  LEU A  85      45.068 -25.033  36.121  1.00 22.78           C
ATOM    134  CG  LEU A  85      44.080 -25.367  34.985  1.00 21.91           C
ATOM    135  CD1 LEU A  85      44.481 -26.739  34.433  1.00 22.95           C
ATOM    136  CD2 LEU A  85      42.591 -25.423  35.404  1.00 26.33           C
ATOM    137  H   LEU A  85      45.058 -22.532  35.495  1.00 23.09           H
ATOM    138  HA  LEU A  85      43.615 -24.155  37.413  1.00 26.51           H
ATOM    139  HB2 LEU A  85      46.037 -24.775  35.691  1.00 27.33           H
ATOM    140  HB3 LEU A  85      45.197 -25.926  36.738  1.00 27.33           H
ATOM    141  HG  LEU A  85      44.206 -24.629  34.192  1.00 26.29           H
ATOM    142 HD11 LEU A  85      43.875 -26.973  33.556  1.00 27.54           H
ATOM    143 HD12 LEU A  85      45.533 -26.725  34.142  1.00 27.54           H
ATOM    144 HD13 LEU A  85      44.324 -27.514  35.187  1.00 27.54           H
ATOM    145 HD21 LEU A  85      41.981 -25.782  34.575  1.00 31.60           H
ATOM    146 HD22 LEU A  85      42.457 -26.089  36.256  1.00 31.60           H
ATOM    147 HD23 LEU A  85      42.236 -24.426  35.663  1.00 31.60           H
ATOM    148  N   SER A  86      45.174 -24.658  39.315  1.00 21.57           N
ATOM    149  CA  SER A  86      45.992 -24.766  40.517  1.00 24.68           C
ATOM    150  C   SER A  86      47.306 -25.498  40.230  1.00 25.45           C
ATOM    151  O   SER A  86      47.373 -26.316  39.313  1.00 25.09           O
ATOM    152  CB  SER A  86      45.243 -25.494  41.633  1.00 22.70           C
ATOM    153  OG  SER A  86      44.033 -24.831  41.893  1.00 32.60           O
ATOM    154  H   SER A  86      44.346 -25.233  39.243  1.00 25.89           H
ATOM    155  HA  SER A  86      46.205 -23.756  40.851  1.00 29.61           H
ATOM    156  HB2 SER A  86      45.029 -26.512  41.310  1.00 27.24           H
ATOM    157  HB3 SER A  86      45.853 -25.521  42.536  1.00 27.24           H
ATOM    158  HG  SER A  86      44.216 -24.026  42.393  1.00 39.12           H
ATOM    159  N   CYS A  87      48.343 -25.207  41.027  1.00 20.04           N
ATOM    160  CA  CYS A  87      49.625 -25.893  40.972  1.00 18.06           C
ATOM    161  C   CYS A  87      49.392 -27.325  41.422  1.00 18.74           C
ATOM    162  O   CYS A  87      48.498 -27.533  42.237  1.00 17.00           O
ATOM    163  CB  CYS A  87      50.620 -25.188  41.903  1.00 17.64           C
ATOM    164  SG  CYS A  87      51.034 -23.567  41.243  1.00 20.82           S
ATOM    165  H   CYS A  87      48.204 -24.548  41.784  1.00 24.05           H
ATOM    166  HA  CYS A  87      50.026 -25.881  39.960  1.00 21.68           H
ATOM    167  HB2 CYS A  87      50.207 -25.080  42.908  1.00 21.16           H
ATOM    168  HB3 CYS A  87      51.538 -25.779  41.963  1.00 21.16           H
ATOM    169  N   GLN A  88      50.160 -28.304  40.919  1.00 20.97           N
ATOM    170  CA  GLN A  88      49.956 -29.663  41.390  1.00 16.99           C
ATOM    171  C   GLN A  88      50.406 -29.841  42.844  1.00 24.35           C
ATOM    172  O   GLN A  88      51.318 -29.175  43.353  1.00 17.85           O
ATOM    173  CB  GLN A  88      50.530 -30.735  40.437  1.00 25.99           C
ATOM    174  CG  GLN A  88      49.413 -31.549  39.731  1.00 59.54           C
ATOM    175  CD  GLN A  88      48.260 -32.053  40.644  1.00 55.55           C
ATOM    176  OE1 GLN A  88      47.132 -31.567  40.552  1.00 46.45           O
ATOM    177  NE2 GLN A  88      48.516 -33.013  41.540  1.00 49.19           N
ATOM    178  H   GLN A  88      50.916 -28.100  40.281  1.00 25.16           H
ATOM    179  HA  GLN A  88      48.877 -29.798  41.394  1.00 20.39           H
ATOM    180  HB2 GLN A  88      51.143 -30.264  39.667  1.00 31.19           H
ATOM    181  HB3 GLN A  88      51.169 -31.427  40.988  1.00 31.19           H
ATOM    182  HG2 GLN A  88      48.970 -30.905  38.969  1.00 71.45           H
ATOM    183  HG3 GLN A  88      49.868 -32.408  39.233  1.00 71.45           H
ATOM    184 HE21 GLN A  88      49.433 -33.423  41.611  1.00 59.02           H
ATOM    185 HE22 GLN A  88      47.767 -33.329  42.143  1.00 59.02           H
ATOM    186  N   GLY A  89      49.669 -30.760  43.481  1.00 18.80           N
ATOM    187  CA  GLY A  89      49.733 -31.168  44.875  1.00 15.14           C
ATOM    188  C   GLY A  89      48.454 -31.935  45.216  1.00 24.82           C
ATOM    189  O   GLY A  89      47.542 -31.956  44.394  1.00 21.47           O
ATOM    190  H   GLY A  89      48.930 -31.193  42.946  1.00 22.56           H
ATOM    191  HA2 GLY A  89      50.596 -31.816  45.031  1.00 18.17           H
ATOM    192  HA3 GLY A  89      49.819 -30.286  45.510  1.00 18.17           H
ATOM    193  N   SER A  90      48.385 -32.545  46.413  1.00 13.87           N
ATOM    194  CA  SER A  90      47.250 -33.347  46.865  1.00 26.82           C
ATOM    195  C   SER A  90      47.108 -33.376  48.403  1.00 29.50           C
ATOM    196  O   SER A  90      46.318 -34.137  48.968  1.00 31.93           O
ATOM    197  CB  SER A  90      47.319 -34.743  46.214  1.00 17.28           C
ATOM    198  OG  SER A  90      48.567 -35.366  46.465  1.00 28.61           O
ATOM    199  H   SER A  90      49.194 -32.530  47.015  1.00 16.65           H
ATOM    200  HA  SER A  90      46.338 -32.868  46.503  1.00 32.19           H
ATOM    201  HB2 SER A  90      46.516 -35.360  46.621  1.00 20.73           H
ATOM    202  HB3 SER A  90      47.162 -34.655  45.138  1.00 20.73           H
ATOM    203  HG  SER A  90      48.465 -36.311  46.335  1.00 34.33           H
ATOM    204  N   THR A  91      47.850 -32.507  49.090  1.00 24.72           N
ATOM    205  CA  THR A  91      47.689 -32.272  50.516  1.00 18.29           C
ATOM    206  C   THR A  91      48.198 -30.885  50.890  1.00 20.19           C
ATOM    207  O   THR A  91      48.996 -30.285  50.168  1.00 15.90           O
ATOM    208  CB  THR A  91      48.384 -33.380  51.323  1.00 19.96           C
ATOM    209  OG1 THR A  91      47.970 -33.322  52.673  1.00 22.75           O
ATOM    210  CG2 THR A  91      49.914 -33.288  51.243  1.00 19.74           C
ATOM    211  H   THR A  91      48.500 -31.916  48.595  1.00 29.66           H
ATOM    212  HA  THR A  91      46.630 -32.304  50.774  1.00 21.94           H
ATOM    213  HB  THR A  91      48.080 -34.349  50.925  1.00 23.95           H
ATOM    214  HG1 THR A  91      48.320 -34.095  53.122  1.00 27.30           H
ATOM    215 HG21 THR A  91      50.345 -34.129  51.789  1.00 23.69           H
ATOM    216 HG22 THR A  91      50.252 -33.309  50.204  1.00 23.69           H
ATOM    217 HG23 THR A  91      50.263 -32.367  51.715  1.00 23.69           H
ATOM    218  N   PHE A  92      47.725 -30.372  52.029  1.00 22.67           N
ATOM    219  CA  PHE A  92      48.276 -29.163  52.607  1.00 14.31           C
ATOM    220  C   PHE A  92      49.359 -29.502  53.608  1.00 11.56           C
ATOM    221  O   PHE A  92      49.399 -30.598  54.155  1.00 14.65           O
ATOM    222  CB  PHE A  92      47.202 -28.286  53.258  1.00 16.27           C
ATOM    223  CG  PHE A  92      46.304 -27.466  52.343  1.00 14.62           C
ATOM    224  CD1 PHE A  92      45.909 -27.927  51.070  1.00 19.36           C
ATOM    225  CD2 PHE A  92      45.786 -26.246  52.824  1.00 15.32           C
ATOM    226  CE1 PHE A  92      45.010 -27.186  50.295  1.00 20.96           C
ATOM    227  CE2 PHE A  92      44.897 -25.491  52.037  1.00 22.73           C
ATOM    228  CZ  PHE A  92      44.504 -25.970  50.775  1.00 19.09           C
ATOM    229  H   PHE A  92      47.085 -30.921  52.587  1.00 27.20           H
ATOM    230  HA  PHE A  92      48.737 -28.571  51.823  1.00 17.17           H
ATOM    231  HB2 PHE A  92      46.593 -28.906  53.912  1.00 19.53           H
ATOM    232  HB3 PHE A  92      47.715 -27.576  53.904  1.00 19.53           H
ATOM    233  HD1 PHE A  92      46.246 -28.873  50.688  1.00 23.23           H
ATOM    234  HD2 PHE A  92      46.049 -25.894  53.808  1.00 18.38           H
ATOM    235  HE1 PHE A  92      44.691 -27.564  49.337  1.00 25.15           H
ATOM    236  HE2 PHE A  92      44.498 -24.561  52.412  1.00 27.27           H
ATOM    237  HZ  PHE A  92      43.804 -25.410  50.177  1.00 22.91           H
ATOM    238  N   GLN A  93      50.234 -28.522  53.819  1.00 15.63           N
ATOM    239  CA  GLN A  93      51.287 -28.551  54.807  1.00 13.76           C
ATOM    240  C   GLN A  93      51.453 -27.180  55.456  1.00 14.42           C
ATOM    241  O   GLN A  93      51.191 -26.142  54.846  1.00 11.47           O
ATOM    242  CB  GLN A  93      52.625 -28.946  54.144  1.00  7.50           C
ATOM    243  CG  GLN A  93      52.664 -30.310  53.444  1.00 14.25           C
ATOM    244  CD  GLN A  93      52.466 -31.520  54.358  1.00 16.65           C
ATOM    245  OE1 GLN A  93      52.260 -31.420  55.565  1.00 17.80           O
ATOM    246  NE2 GLN A  93      52.520 -32.704  53.774  1.00 15.94           N
ATOM    247  H   GLN A  93      50.139 -27.675  53.273  1.00 18.76           H
ATOM    248  HA  GLN A  93      51.024 -29.267  55.586  1.00 16.52           H
ATOM    249  HB2 GLN A  93      52.880 -28.184  53.411  1.00  9.01           H
ATOM    250  HB3 GLN A  93      53.410 -28.937  54.902  1.00  9.01           H
ATOM    251  HG2 GLN A  93      51.908 -30.350  52.657  1.00 17.10           H
ATOM    252  HG3 GLN A  93      53.632 -30.416  52.949  1.00 17.10           H
ATOM    253 HE21 GLN A  93      52.760 -32.778  52.795  1.00 19.13           H
ATOM    254 HE22 GLN A  93      52.317 -33.527  54.330  1.00 19.13           H
ATOM    255  N   LYS A  94      51.963 -27.201  56.686  1.00 13.20           N
ATOM    256  CA  LYS A  94      52.377 -26.009  57.402  1.00 13.54           C
ATOM    257  C   LYS A  94      53.355 -25.253  56.513  1.00 13.71           C
ATOM    258  O   LYS A  94      54.343 -25.811  56.035  1.00 13.76           O
ATOM    259  CB  LYS A  94      53.010 -26.434  58.720  1.00  9.76           C
ATOM    260  CG  LYS A  94      53.142 -25.308  59.732  1.00 15.43           C
ATOM    261  CD  LYS A  94      53.747 -25.902  61.005  1.00 13.47           C
ATOM    262  CE  LYS A  94      53.912 -24.832  62.077  1.00 15.60           C
ATOM    263  NZ  LYS A  94      54.343 -25.443  63.348  1.00 14.14           N1+
ATOM    264  H   LYS A  94      52.154 -28.095  57.116  1.00 15.83           H
ATOM    265  HA  LYS A  94      51.494 -25.404  57.612  1.00 16.24           H
ATOM    266  HB2 LYS A  94      52.359 -27.181  59.174  1.00 11.71           H
ATOM    267  HB3 LYS A  94      53.986 -26.888  58.530  1.00 11.71           H
ATOM    268  HG2 LYS A  94      53.795 -24.527  59.334  1.00 18.52           H
ATOM    269  HG3 LYS A  94      52.156 -24.896  59.957  1.00 18.52           H
ATOM    270  HD2 LYS A  94      53.107 -26.703  61.381  1.00 16.16           H
ATOM    271  HD3 LYS A  94      54.727 -26.316  60.770  1.00 16.16           H
ATOM    272  HE2 LYS A  94      54.671 -24.125  61.742  1.00 18.73           H
ATOM    273  HE3 LYS A  94      52.970 -24.302  62.215  1.00 18.73           H
ATOM    274  HZ1 LYS A  94      54.412 -24.742  64.070  1.00 16.96           H
ATOM    275  HZ2 LYS A  94      53.674 -26.151  63.630  1.00 16.96           H
ATOM    276  HZ3 LYS A  94      55.246 -25.879  63.215  1.00 16.96           H
ATOM    277  N   ALA A  95      53.024 -23.988  56.278  1.00  9.48           N
ATOM    278  CA  ALA A  95      53.850 -23.040  55.558  1.00 13.72           C
ATOM    279  C   ALA A  95      54.527 -22.116  56.576  1.00 18.11           C
ATOM    280  O   ALA A  95      55.747 -22.117  56.692  1.00 11.61           O
ATOM    281  CB  ALA A  95      52.988 -22.284  54.536  1.00 17.74           C
ATOM    282  H   ALA A  95      52.165 -23.638  56.681  1.00 11.38           H
ATOM    283  HA  ALA A  95      54.628 -23.571  55.006  1.00 16.46           H
ATOM    284  HB1 ALA A  95      53.618 -21.608  53.963  1.00 21.29           H
ATOM    285  HB2 ALA A  95      52.513 -22.991  53.858  1.00 21.29           H
ATOM    286  HB3 ALA A  95      52.220 -21.706  55.045  1.00 21.29           H
ATOM    287  N   LEU A  96      53.739 -21.324  57.311  1.00 12.61           N
ATOM    288  CA  LEU A  96      54.231 -20.107  57.944  1.00 18.86           C
ATOM    289  C   LEU A  96      53.334 -19.744  59.127  1.00 12.66           C
ATOM    290  O   LEU A  96      52.114 -19.684  58.991  1.00  8.96           O
ATOM    291  CB  LEU A  96      54.231 -18.979  56.880  1.00 12.83           C
ATOM    292  CG  LEU A  96      54.630 -17.593  57.423  1.00 11.90           C
ATOM    293  CD1 LEU A  96      56.122 -17.558  57.730  1.00 11.49           C
ATOM    294  CD2 LEU A  96      54.345 -16.484  56.412  1.00 22.35           C
ATOM    295  H   LEU A  96      52.735 -21.445  57.249  1.00 15.13           H
ATOM    296  HA  LEU A  96      55.249 -20.265  58.308  1.00 22.63           H
ATOM    297  HB2 LEU A  96      54.892 -19.256  56.057  1.00 15.39           H
ATOM    298  HB3 LEU A  96      53.223 -18.893  56.479  1.00 15.39           H
ATOM    299  HG  LEU A  96      54.073 -17.363  58.330  1.00 14.28           H
ATOM    300 HD11 LEU A  96      56.388 -16.563  58.092  1.00 13.79           H
ATOM    301 HD12 LEU A  96      56.360 -18.281  58.509  1.00 13.79           H
ATOM    302 HD13 LEU A  96      56.702 -17.792  56.835  1.00 13.79           H
ATOM    303 HD21 LEU A  96      54.667 -15.524  56.809  1.00 26.82           H
ATOM    304 HD22 LEU A  96      54.880 -16.674  55.483  1.00 26.82           H
ATOM    305 HD23 LEU A  96      53.275 -16.440  56.214  1.00 26.82           H
ATOM    306  N   LEU A  97      53.965 -19.413  60.250  1.00  6.00           N
ATOM    307  CA  LEU A  97      53.324 -18.723  61.358  1.00  7.51           C
ATOM    308  C   LEU A  97      53.800 -17.267  61.402  1.00  5.51           C
ATOM    309  O   LEU A  97      54.998 -16.990  61.401  1.00  8.79           O
ATOM    310  CB  LEU A  97      53.659 -19.482  62.652  1.00 10.26           C
ATOM    311  CG  LEU A  97      53.185 -18.807  63.946  1.00 10.31           C
ATOM    312  CD1 LEU A  97      51.651 -18.699  64.013  1.00 12.72           C
ATOM    313  CD2 LEU A  97      53.740 -19.626  65.117  1.00 20.60           C
ATOM    314  H   LEU A  97      54.972 -19.493  60.283  1.00  7.20           H
ATOM    315  HA  LEU A  97      52.241 -18.747  61.234  1.00  9.02           H
ATOM    316  HB2 LEU A  97      53.215 -20.478  62.599  1.00 12.31           H
ATOM    317  HB3 LEU A  97      54.744 -19.598  62.709  1.00 12.31           H
ATOM    318  HG  LEU A  97      53.609 -17.806  64.003  1.00 12.38           H
ATOM    319 HD11 LEU A  97      51.361 -18.232  64.953  1.00 15.26           H
ATOM    320 HD12 LEU A  97      51.278 -18.084  63.195  1.00 15.26           H
ATOM    321 HD13 LEU A  97      51.200 -19.688  63.958  1.00 15.26           H
ATOM    322 HD21 LEU A  97      53.419 -19.192  66.067  1.00 24.72           H
ATOM    323 HD22 LEU A  97      53.381 -20.652  65.047  1.00 24.72           H
ATOM    324 HD23 LEU A  97      54.830 -19.627  65.085  1.00 24.72           H
ATOM    325  N   ILE A  98      52.845 -16.350  61.528  1.00  7.70           N
ATOM    326  CA  ILE A  98      53.061 -14.964  61.947  1.00  5.03           C
ATOM    327  C   ILE A  98      52.506 -14.843  63.355  1.00  8.63           C
ATOM    328  O   ILE A  98      51.293 -14.771  63.534  1.00  4.25           O
ATOM    329  CB  ILE A  98      52.394 -13.978  60.963  1.00  7.85           C
ATOM    330  CG1 ILE A  98      52.906 -14.132  59.501  1.00  7.79           C
ATOM    331  CG2 ILE A  98      52.568 -12.545  61.482  1.00 11.03           C
ATOM    332  CD1 ILE A  98      54.387 -13.784  59.287  1.00 10.32           C
ATOM    333  H   ILE A  98      51.886 -16.667  61.481  1.00  9.24           H
ATOM    334  HA  ILE A  98      54.131 -14.752  61.989  1.00  6.03           H
ATOM    335  HB  ILE A  98      51.325 -14.182  60.961  1.00  9.42           H
ATOM    336 HG12 ILE A  98      52.754 -15.159  59.168  1.00  9.35           H
ATOM    337 HG13 ILE A  98      52.305 -13.502  58.851  1.00  9.35           H
ATOM    338 HG21 ILE A  98      52.291 -11.832  60.703  1.00 13.23           H
ATOM    339 HG22 ILE A  98      51.926 -12.386  62.350  1.00 13.23           H
ATOM    340 HG23 ILE A  98      53.604 -12.363  61.773  1.00 13.23           H
ATOM    341 HD11 ILE A  98      54.615 -13.869  58.226  1.00 12.39           H
ATOM    342 HD12 ILE A  98      54.598 -12.759  59.599  1.00 12.39           H
ATOM    343 HD13 ILE A  98      55.028 -14.476  59.836  1.00 12.39           H
ATOM    344  N   SER A  99      53.401 -14.837  64.355  1.00 10.31           N
ATOM    345  CA  SER A  99      53.011 -14.741  65.758  1.00  8.08           C
ATOM    346  C   SER A  99      53.634 -13.484  66.361  1.00  7.84           C
ATOM    347  O   SER A  99      54.714 -13.559  66.937  1.00 16.07           O
ATOM    348  CB  SER A  99      53.395 -16.031  66.497  1.00 16.85           C
ATOM    349  OG  SER A  99      52.955 -15.965  67.841  1.00  9.26           O
ATOM    350  H   SER A  99      54.384 -14.933  64.140  1.00 12.37           H
ATOM    351  HA  SER A  99      51.929 -14.650  65.817  1.00  9.70           H
ATOM    352  HB2 SER A  99      52.912 -16.869  66.001  1.00 20.22           H
ATOM    353  HB3 SER A  99      54.473 -16.170  66.467  1.00 20.22           H
ATOM    354  HG  SER A  99      53.065 -16.833  68.242  1.00 11.11           H
ATOM    355  N   PRO A 100      52.995 -12.311  66.270  1.00  8.54           N
ATOM    356  CA  PRO A 100      53.665 -11.063  66.596  1.00  5.09           C
ATOM    357  C   PRO A 100      53.878 -10.888  68.105  1.00  6.63           C
ATOM    358  O   PRO A 100      54.818 -10.233  68.541  1.00  4.84           O
ATOM    359  CB  PRO A 100      52.715  -9.978  66.064  1.00  5.28           C
ATOM    360  CG  PRO A 100      51.706 -10.681  65.158  1.00  9.79           C
ATOM    361  CD  PRO A 100      51.660 -12.079  65.735  1.00 20.78           C
ATOM    362  HA  PRO A 100      54.583 -10.985  66.017  1.00  6.11           H
ATOM    363  HB2 PRO A 100      52.140  -9.605  66.911  1.00  6.33           H
ATOM    364  HB3 PRO A 100      53.216  -9.146  65.572  1.00  6.33           H
ATOM    365  HG2 PRO A 100      50.710 -10.241  65.214  1.00 11.75           H
ATOM    366  HG3 PRO A 100      52.065 -10.709  64.129  1.00 11.75           H
ATOM    367  HD2 PRO A 100      50.922 -12.127  66.538  1.00 24.94           H
ATOM    368  HD3 PRO A 100      51.412 -12.758  64.918  1.00 24.94           H
ATOM    369  N   HIS A 101      52.976 -11.455  68.903  1.00  6.22           N
ATOM    370  CA  HIS A 101      52.953 -11.345  70.349  1.00  7.87           C
ATOM    371  C   HIS A 101      53.966 -12.280  71.029  1.00 11.12           C
ATOM    372  O   HIS A 101      54.084 -12.247  72.249  1.00 13.82           O
ATOM    373  CB  HIS A 101      51.505 -11.508  70.866  1.00  5.93           C
ATOM    374  CG  HIS A 101      50.622 -10.430  70.324  1.00  4.40           C
ATOM    375  ND1 HIS A 101      50.628  -9.119  70.733  1.00  3.36           N1+
ATOM    376  CD2 HIS A 101      49.803 -10.518  69.235  1.00  7.63           C
ATOM    377  CE1 HIS A 101      49.859  -8.403  69.909  1.00 11.02           C
ATOM    378  NE2 HIS A 101      49.394  -9.234  68.964  1.00 14.88           N
ATOM    379  H   HIS A 101      52.245 -12.000  68.468  1.00  7.47           H
ATOM    380  HA  HIS A 101      53.264 -10.332  70.605  1.00  9.44           H
ATOM    381  HB2 HIS A 101      51.505 -11.424  71.953  1.00  7.11           H
ATOM    382  HB3 HIS A 101      51.101 -12.487  70.616  1.00  7.11           H
ATOM    383  HD1 HIS A 101      51.160  -8.751  71.515  1.00  4.04           H
ATOM    384  HD2 HIS A 101      49.613 -11.395  68.636  1.00  9.15           H
ATOM    385  HE1 HIS A 101      49.707  -7.329  69.951  1.00 13.23           H
ATOM    386  HE2 HIS A 101      48.890  -8.935  68.141  1.00 17.86           H
ATOM    387  N   ARG A 102      54.733 -13.065  70.255  1.00  8.18           N
ATOM    388  CA  ARG A 102      56.021 -13.606  70.693  1.00  6.92           C
ATOM    389  C   ARG A 102      57.044 -12.524  71.074  1.00  8.91           C
ATOM    390  O   ARG A 102      58.080 -12.833  71.640  1.00 14.06           O
ATOM    391  CB  ARG A 102      56.615 -14.502  69.600  1.00  7.67           C
ATOM    392  CG  ARG A 102      56.033 -15.918  69.547  1.00  6.25           C
ATOM    393  CD  ARG A 102      56.503 -16.825  70.692  1.00  5.04           C
ATOM    394  NE  ARG A 102      57.894 -17.312  70.579  1.00  9.81           N
ATOM    395  CZ  ARG A 102      58.430 -18.274  71.351  1.00 12.11           C
ATOM    396  NH1 ARG A 102      59.697 -18.640  71.190  1.00 10.59           N
ATOM    397  NH2 ARG A 102      57.738 -18.898  72.298  1.00  6.57           N1+
ATOM    398  H   ARG A 102      54.521 -13.116  69.271  1.00  9.81           H
ATOM    399  HA  ARG A 102      55.867 -14.200  71.594  1.00  8.31           H
ATOM    400  HB2 ARG A 102      56.533 -14.024  68.629  1.00  9.20           H
ATOM    401  HB3 ARG A 102      57.680 -14.619  69.808  1.00  9.20           H
ATOM    402  HG2 ARG A 102      54.948 -15.857  69.560  1.00  7.50           H
ATOM    403  HG3 ARG A 102      56.332 -16.382  68.608  1.00  7.50           H
ATOM    404  HD2 ARG A 102      56.407 -16.289  71.636  1.00  6.05           H
ATOM    405  HD3 ARG A 102      55.838 -17.689  70.717  1.00  6.05           H
ATOM    406  HE  ARG A 102      58.488 -16.869  69.898  1.00 11.77           H
ATOM    407 HH11 ARG A 102      60.265 -18.196  70.488  1.00 12.71           H
ATOM    408 HH12 ARG A 102      60.092 -19.351  71.790  1.00 12.71           H
ATOM    409 HH21 ARG A 102      56.771 -18.659  72.469  1.00  7.88           H
ATOM    410 HH22 ARG A 102      58.187 -19.603  72.862  1.00  7.88           H
ATOM    411  N   PHE A 103      56.810 -11.279  70.692  1.00 18.04           N
ATOM    412  CA  PHE A 103      57.757 -10.188  70.862  1.00 21.82           C
ATOM    413  C   PHE A 103      57.153  -9.050  71.691  1.00 18.99           C
ATOM    414  O   PHE A 103      57.818  -8.036  71.832  1.00 16.55           O
ATOM    415  CB  PHE A 103      58.186  -9.695  69.482  1.00  7.27           C
ATOM    416  CG  PHE A 103      58.758 -10.748  68.569  1.00  5.60           C
ATOM    417  CD1 PHE A 103      58.030 -11.175  67.442  1.00  8.69           C
ATOM    418  CD2 PHE A 103      60.018 -11.299  68.841  1.00  7.11           C
ATOM    419  CE1 PHE A 103      58.546 -12.170  66.604  1.00 13.75           C
ATOM    420  CE2 PHE A 103      60.520 -12.319  68.025  1.00  7.55           C
ATOM    421  CZ  PHE A 103      59.787 -12.763  66.908  1.00  8.58           C
ATOM    422  H   PHE A 103      55.957 -11.086  70.191  1.00 21.64           H
ATOM    423  HA  PHE A 103      58.650 -10.537  71.384  1.00 26.18           H
ATOM    424  HB2 PHE A 103      57.328  -9.227  69.005  1.00  8.73           H
ATOM    425  HB3 PHE A 103      58.950  -8.934  69.620  1.00  8.73           H
ATOM    426  HD1 PHE A 103      57.075 -10.731  67.206  1.00 10.42           H
ATOM    427  HD2 PHE A 103      60.590 -10.966  69.696  1.00  8.53           H
ATOM    428  HE1 PHE A 103      57.993 -12.478  65.728  1.00 16.50           H
ATOM    429  HE2 PHE A 103      61.482 -12.758  68.251  1.00  9.06           H
ATOM    430  HZ  PHE A 103      60.187 -13.542  66.273  1.00 10.29           H
ATOM    431  N   GLY A 104      55.927  -9.211  72.214  1.00 10.08           N
ATOM    432  CA  GLY A 104      55.207  -8.210  72.980  1.00 18.91           C
ATOM    433  C   GLY A 104      55.468  -8.247  74.502  1.00  8.75           C
ATOM    434  O   GLY A 104      54.746  -7.592  75.233  1.00  9.82           O
ATOM    435  H   GLY A 104      55.497 -10.120  72.139  1.00 12.10           H
ATOM    436  HA2 GLY A 104      55.479  -7.221  72.611  1.00 22.69           H
ATOM    437  HA3 GLY A 104      54.144  -8.370  72.812  1.00 22.69           H
ATOM    438  N   GLU A 105      56.489  -8.941  75.010  1.00 14.38           N
ATOM    439  CA  GLU A 105      56.800  -8.974  76.441  1.00 15.40           C
ATOM    440  C   GLU A 105      57.063  -7.558  76.981  1.00 16.06           C
ATOM    441  O   GLU A 105      57.634  -6.731  76.280  1.00  8.66           O
ATOM    442  CB  GLU A 105      58.068  -9.810  76.756  1.00 14.97           C
ATOM    443  CG  GLU A 105      58.178 -11.232  76.185  1.00 20.71           C
ATOM    444  CD  GLU A 105      58.965 -11.286  74.862  1.00 18.12           C
ATOM    445  OE1 GLU A 105      59.920 -12.090  74.802  1.00 12.13           O
ATOM    446  OE2 GLU A 105      58.625 -10.525  73.929  1.00 18.39           O1-
ATOM    447  H   GLU A 105      57.089  -9.462  74.386  1.00 17.26           H
ATOM    448  HA  GLU A 105      55.960  -9.416  76.976  1.00 18.48           H
ATOM    449  HB2 GLU A 105      58.941  -9.248  76.421  1.00 17.97           H
ATOM    450  HB3 GLU A 105      58.151  -9.891  77.837  1.00 17.97           H
ATOM    451  HG2 GLU A 105      58.644 -11.890  76.923  1.00 24.85           H
ATOM    452  HG3 GLU A 105      57.166 -11.579  75.997  1.00 24.85           H
ATOM    453  N   ILE A 106      56.751  -7.329  78.262  1.00 18.11           N
ATOM    454  CA  ILE A 106      57.140  -6.145  79.035  1.00 17.49           C
ATOM    455  C   ILE A 106      58.668  -5.925  79.016  1.00 21.30           C
ATOM    456  O   ILE A 106      59.097  -4.777  78.888  1.00 17.13           O
ATOM    457  CB  ILE A 106      56.571  -6.294  80.464  1.00 15.12           C
ATOM    458  CG1 ILE A 106      55.074  -5.930  80.504  1.00 15.02           C
ATOM    459  CG2 ILE A 106      57.337  -5.513  81.536  1.00 13.34           C
ATOM    460  CD1 ILE A 106      54.305  -6.597  81.657  1.00 29.63           C
ATOM    461  H   ILE A 106      56.280  -8.069  78.770  1.00 21.73           H
ATOM    462  HA  ILE A 106      56.668  -5.274  78.578  1.00 20.99           H
ATOM    463  HB  ILE A 106      56.667  -7.346  80.736  1.00 18.14           H
ATOM    464 HG12 ILE A 106      54.962  -4.848  80.572  1.00 18.02           H
ATOM    465 HG13 ILE A 106      54.602  -6.249  79.578  1.00 18.02           H
ATOM    466 HG21 ILE A 106      56.850  -5.622  82.506  1.00 16.00           H
ATOM    467 HG22 ILE A 106      58.354  -5.901  81.630  1.00 16.00           H
ATOM    468 HG23 ILE A 106      57.364  -4.455  81.268  1.00 16.00           H
ATOM    469 HD11 ILE A 106      53.245  -6.349  81.571  1.00 35.56           H
ATOM    470 HD12 ILE A 106      54.417  -7.681  81.609  1.00 35.56           H
ATOM    471 HD13 ILE A 106      54.669  -6.239  82.619  1.00 35.56           H
ATOM    472  N   LYS A 107      59.461  -7.012  79.144  1.00 18.10           N
ATOM    473  CA  LYS A 107      60.932  -7.040  79.004  1.00 21.35           C
ATOM    474  C   LYS A 107      61.459  -6.763  77.580  1.00 11.48           C
ATOM    475  O   LYS A 107      62.653  -6.532  77.413  1.00 19.50           O
ATOM    476  CB  LYS A 107      61.484  -8.433  79.348  1.00 24.26           C
ATOM    477  CG  LYS A 107      61.418  -8.923  80.798  1.00 45.51           C
ATOM    478  CD  LYS A 107      61.710 -10.447  80.785  1.00 49.74           C
ATOM    479  CE  LYS A 107      62.501 -10.899  82.019  1.00 54.15           C
ATOM    480  NZ  LYS A 107      63.258 -12.137  81.737  1.00 46.19           N1+
ATOM    481  H   LYS A 107      59.002  -7.901  79.289  1.00 21.72           H
ATOM    482  HA  LYS A 107      61.368  -6.307  79.682  1.00 25.62           H
ATOM    483  HB2 LYS A 107      60.985  -9.163  78.704  1.00 29.11           H
ATOM    484  HB3 LYS A 107      62.545  -8.448  79.090  1.00 29.11           H
ATOM    485  HG2 LYS A 107      62.135  -8.377  81.413  1.00 54.61           H
ATOM    486  HG3 LYS A 107      60.419  -8.749  81.197  1.00 54.61           H
ATOM    487  HD2 LYS A 107      60.761 -10.984  80.769  1.00 59.69           H
ATOM    488  HD3 LYS A 107      62.263 -10.724  79.883  1.00 59.69           H
ATOM    489  HE2 LYS A 107      63.191 -10.108  82.317  1.00 64.98           H
ATOM    490  HE3 LYS A 107      61.801 -11.077  82.837  1.00 64.98           H
ATOM    491  HZ1 LYS A 107      63.775 -12.413  82.560  1.00 55.43           H
ATOM    492  HZ2 LYS A 107      62.616 -12.874  81.481  1.00 55.43           H
ATOM    493  HZ3 LYS A 107      63.898 -11.971  80.971  1.00 55.43           H
ATOM    494  N   GLY A 108      60.633  -6.958  76.556  1.00  8.65           N
ATOM    495  CA  GLY A 108      61.048  -6.864  75.175  1.00 14.61           C
ATOM    496  C   GLY A 108      61.049  -5.400  74.749  1.00  5.62           C
ATOM    497  O   GLY A 108      60.589  -4.531  75.481  1.00  4.51           O
ATOM    498  H   GLY A 108      59.653  -7.104  76.739  1.00 10.38           H
ATOM    499  HA2 GLY A 108      62.052  -7.276  75.046  1.00 17.53           H
ATOM    500  HA3 GLY A 108      60.330  -7.418  74.571  1.00 17.53           H
ATOM    501  N   ASN A 109      61.562  -5.135  73.556  1.00  6.89           N
ATOM    502  CA  ASN A 109      61.579  -3.787  72.965  1.00 12.56           C
ATOM    503  C   ASN A 109      60.785  -3.666  71.649  1.00  9.93           C
ATOM    504  O   ASN A 109      61.077  -2.777  70.841  1.00 10.80           O
ATOM    505  CB  ASN A 109      63.024  -3.287  72.796  1.00  5.61           C
ATOM    506  CG  ASN A 109      63.756  -3.074  74.110  1.00  8.57           C
ATOM    507  OD1 ASN A 109      63.300  -2.345  74.998  1.00 10.57           O
ATOM    508  ND2 ASN A 109      64.960  -3.630  74.171  1.00  5.10           N
ATOM    509  H   ASN A 109      61.904  -5.903  72.995  1.00  8.27           H
ATOM    510  HA  ASN A 109      61.097  -3.094  73.656  1.00 15.07           H
ATOM    511  HB2 ASN A 109      63.577  -3.961  72.141  1.00  6.74           H
ATOM    512  HB3 ASN A 109      62.959  -2.299  72.339  1.00  6.74           H
ATOM    513 HD21 ASN A 109      65.522  -3.475  74.994  1.00  6.11           H
ATOM    514 HD22 ASN A 109      65.286  -4.201  73.407  1.00  6.11           H
ATOM    515  N   SER A 110      59.781  -4.520  71.426  1.00  7.77           N
ATOM    516  CA  SER A 110      58.965  -4.470  70.209  1.00 10.97           C
ATOM    517  C   SER A 110      57.569  -3.907  70.431  1.00 10.29           C
ATOM    518  O   SER A 110      57.110  -3.741  71.559  1.00  7.55           O
ATOM    519  CB  SER A 110      58.881  -5.830  69.525  1.00 13.19           C
ATOM    520  OG  SER A 110      60.170  -6.276  69.169  1.00 14.62           O
ATOM    521  H   SER A 110      59.541  -5.194  72.143  1.00  9.33           H
ATOM    522  HA  SER A 110      59.434  -3.806  69.484  1.00 13.17           H
ATOM    523  HB2 SER A 110      58.406  -6.547  70.179  1.00 15.82           H
ATOM    524  HB3 SER A 110      58.284  -5.734  68.618  1.00 15.82           H
ATOM    525  HG  SER A 110      60.572  -5.584  68.639  1.00 17.55           H
ATOM    526  N   ALA A 111      56.919  -3.603  69.295  1.00 17.69           N
ATOM    527  CA  ALA A 111      55.610  -2.967  69.199  1.00 11.12           C
ATOM    528  C   ALA A 111      54.688  -3.707  68.222  1.00  5.72           C
ATOM    529  O   ALA A 111      54.181  -3.080  67.301  1.00  8.30           O
ATOM    530  CB  ALA A 111      55.797  -1.476  68.846  1.00 14.10           C
ATOM    531  H   ALA A 111      57.399  -3.773  68.420  1.00 21.23           H
ATOM    532  HA  ALA A 111      55.127  -3.024  70.173  1.00 13.34           H
ATOM    533  HB1 ALA A 111      54.829  -0.976  68.856  1.00 16.92           H
ATOM    534  HB2 ALA A 111      56.434  -1.007  69.598  1.00 16.92           H
ATOM    535  HB3 ALA A 111      56.258  -1.369  67.861  1.00 16.92           H
ATOM    536  N   PRO A 112      54.400  -5.006  68.402  1.00  7.83           N
ATOM    537  CA  PRO A 112      53.330  -5.664  67.664  1.00  8.55           C
ATOM    538  C   PRO A 112      51.974  -5.009  67.947  1.00  8.36           C
ATOM    539  O   PRO A 112      51.584  -4.785  69.091  1.00  9.62           O
ATOM    540  CB  PRO A 112      53.322  -7.095  68.194  1.00  9.69           C
ATOM    541  CG  PRO A 112      53.832  -6.936  69.619  1.00  9.23           C
ATOM    542  CD  PRO A 112      54.914  -5.881  69.427  1.00  8.40           C
ATOM    543  HA  PRO A 112      53.558  -5.725  66.601  1.00 10.26           H
ATOM    544  HB2 PRO A 112      52.353  -7.589  68.150  1.00 11.63           H
ATOM    545  HB3 PRO A 112      54.057  -7.655  67.614  1.00 11.63           H
ATOM    546  HG2 PRO A 112      53.032  -6.610  70.283  1.00 11.08           H
ATOM    547  HG3 PRO A 112      54.282  -7.857  69.990  1.00 11.08           H
ATOM    548  HD2 PRO A 112      55.056  -5.357  70.367  1.00 10.08           H
ATOM    549  HD3 PRO A 112      55.840  -6.346  69.091  1.00 10.08           H
ATOM    550  N   LEU A 113      51.240  -4.742  66.865  1.00 14.68           N
ATOM    551  CA  LEU A 113      49.903  -4.185  66.936  1.00 11.48           C
ATOM    552  C   LEU A 113      48.921  -5.255  67.411  1.00 15.47           C
ATOM    553  O   LEU A 113      49.033  -6.431  67.060  1.00 13.80           O
ATOM    554  CB  LEU A 113      49.471  -3.662  65.565  1.00  7.03           C
ATOM    555  CG  LEU A 113      50.171  -2.392  65.051  1.00 12.41           C
ATOM    556  CD1 LEU A 113      49.845  -2.258  63.551  1.00 13.12           C
ATOM    557  CD2 LEU A 113      49.669  -1.128  65.764  1.00  8.26           C
ATOM    558  H   LEU A 113      51.616  -4.949  65.948  1.00 17.62           H
ATOM    559  HA  LEU A 113      49.900  -3.351  67.641  1.00 13.78           H
ATOM    560  HB2 LEU A 113      49.662  -4.463  64.846  1.00  8.43           H
ATOM    561  HB3 LEU A 113      48.395  -3.488  65.573  1.00  8.43           H
ATOM    562  HG  LEU A 113      51.250  -2.486  65.190  1.00 14.89           H
ATOM    563 HD11 LEU A 113      50.291  -1.348  63.149  1.00 15.75           H
ATOM    564 HD12 LEU A 113      50.261  -3.114  63.019  1.00 15.75           H
ATOM    565 HD13 LEU A 113      48.766  -2.227  63.397  1.00 15.75           H
ATOM    566 HD21 LEU A 113      50.150  -0.253  65.328  1.00  9.91           H
ATOM    567 HD22 LEU A 113      48.591  -1.027  65.651  1.00  9.91           H
ATOM    568 HD23 LEU A 113      49.918  -1.178  66.822  1.00  9.91           H
ATOM    569  N   ILE A 114      47.945  -4.787  68.193  1.00 16.29           N
ATOM    570  CA  ILE A 114      46.764  -5.501  68.630  1.00 17.90           C
ATOM    571  C   ILE A 114      45.798  -5.459  67.447  1.00 16.83           C
ATOM    572  O   ILE A 114      45.351  -4.385  67.042  1.00 12.22           O
ATOM    573  CB  ILE A 114      46.228  -4.865  69.943  1.00 15.20           C
ATOM    574  CG1 ILE A 114      47.256  -5.112  71.073  1.00 10.43           C
ATOM    575  CG2 ILE A 114      44.871  -5.428  70.367  1.00 13.74           C
ATOM    576  CD1 ILE A 114      46.960  -4.356  72.363  1.00 12.71           C
ATOM    577  H   ILE A 114      47.968  -3.803  68.424  1.00 19.55           H
ATOM    578  HA  ILE A 114      47.047  -6.529  68.851  1.00 21.48           H
ATOM    579  HB  ILE A 114      46.108  -3.789  69.806  1.00 18.24           H
ATOM    580 HG12 ILE A 114      47.305  -6.180  71.293  1.00 12.51           H
ATOM    581 HG13 ILE A 114      48.247  -4.794  70.748  1.00 12.51           H
ATOM    582 HG21 ILE A 114      44.462  -4.819  71.168  1.00 16.49           H
ATOM    583 HG22 ILE A 114      44.162  -5.406  69.541  1.00 16.49           H
ATOM    584 HG23 ILE A 114      44.990  -6.450  70.717  1.00 16.49           H
ATOM    585 HD11 ILE A 114      47.813  -4.464  73.030  1.00 15.25           H
ATOM    586 HD12 ILE A 114      46.802  -3.300  72.149  1.00 15.25           H
ATOM    587 HD13 ILE A 114      46.083  -4.773  72.856  1.00 15.25           H
ATOM    588  N   ILE A 115      45.555  -6.641  66.882  1.00 12.55           N
ATOM    589  CA  ILE A 115      44.702  -6.886  65.726  1.00 14.23           C
ATOM    590  C   ILE A 115      43.656  -7.932  66.048  1.00 13.43           C
ATOM    591  O   ILE A 115      43.747  -8.650  67.038  1.00 12.46           O
ATOM    592  CB  ILE A 115      45.509  -7.377  64.508  1.00 20.55           C
ATOM    593  CG1 ILE A 115      46.229  -8.720  64.814  1.00 18.61           C
ATOM    594  CG2 ILE A 115      46.414  -6.232  64.040  1.00 18.06           C
ATOM    595  CD1 ILE A 115      47.108  -9.254  63.687  1.00 29.31           C
ATOM    596  H   ILE A 115      45.981  -7.457  67.300  1.00 15.06           H
ATOM    597  HA  ILE A 115      44.182  -5.971  65.450  1.00 17.08           H
ATOM    598  HB  ILE A 115      44.810  -7.566  63.697  1.00 24.66           H
ATOM    599 HG12 ILE A 115      46.868  -8.594  65.687  1.00 22.33           H
ATOM    600 HG13 ILE A 115      45.489  -9.489  65.039  1.00 22.33           H
ATOM    601 HG21 ILE A 115      46.926  -6.508  63.121  1.00 21.67           H
ATOM    602 HG22 ILE A 115      45.797  -5.358  63.825  1.00 21.67           H
ATOM    603 HG23 ILE A 115      47.149  -5.980  64.806  1.00 21.67           H
ATOM    604 HD11 ILE A 115      47.564 -10.186  64.011  1.00 35.17           H
ATOM    605 HD12 ILE A 115      46.493  -9.448  62.807  1.00 35.17           H
ATOM    606 HD13 ILE A 115      47.906  -8.554  63.441  1.00 35.17           H
ATOM    607  N   ARG A 116      42.702  -8.035  65.130  1.00 16.29           N
ATOM    608  CA  ARG A 116      41.779  -9.169  65.011  1.00 15.90           C
ATOM    609  C   ARG A 116      41.312  -9.180  63.526  1.00 13.13           C
ATOM    610  O   ARG A 116      41.743  -8.381  62.711  1.00 12.09           O
ATOM    611  CB  ARG A 116      40.655  -9.080  66.058  1.00 18.63           C
ATOM    612  CG  ARG A 116      40.744 -10.176  67.122  1.00 10.27           C
ATOM    613  CD  ARG A 116      39.984 -11.409  66.665  1.00 15.09           C
ATOM    614  NE  ARG A 116      38.722 -11.631  67.417  1.00 15.74           N
ATOM    615  CZ  ARG A 116      37.649 -12.103  66.673  1.00 12.75           C
ATOM    616  NH1 ARG A 116      36.388 -12.016  67.197  1.00 15.40           N
ATOM    617  NH2 ARG A 116      37.823 -12.972  65.597  1.00 14.31           N1+
ATOM    618  H   ARG A 116      42.755  -7.400  64.355  1.00 19.54           H
ATOM    619  HA  ARG A 116      42.339 -10.139  65.167  1.00 19.09           H
ATOM    620  HB2 ARG A 116      40.703  -8.090  66.563  1.00 22.36           H
ATOM    621  HB3 ARG A 116      39.643  -9.069  65.575  1.00 22.36           H
ATOM    622  HG2 ARG A 116      41.798 -10.457  67.325  1.00 12.33           H
ATOM    623  HG3 ARG A 116      40.361  -9.804  68.093  1.00 12.33           H
ATOM    624  HD2 ARG A 116      39.734 -11.255  65.576  1.00 18.11           H
ATOM    625  HD3 ARG A 116      40.602 -12.319  66.772  1.00 18.11           H
ATOM    626  HE  ARG A 116      38.513 -10.924  68.140  1.00 18.88           H
ATOM    627 HH11 ARG A 116      36.189 -11.323  67.928  1.00 18.48           H
ATOM    628 HH12 ARG A 116      35.573 -12.223  66.585  1.00 18.48           H
ATOM    629 HH21 ARG A 116      38.756 -13.023  65.160  1.00 17.18           H
ATOM    630 HH22 ARG A 116      37.095 -12.985  64.879  1.00 17.18           H
ATOM    631  N   GLU A 117      40.583 -10.301  63.145  1.00 12.63           N
ATOM    632  CA  GLU A 117      40.091 -10.457  61.747  1.00 12.45           C
ATOM    633  C   GLU A 117      41.225 -10.283  60.707  1.00 13.39           C
ATOM    634  O   GLU A 117      41.075  -9.534  59.763  1.00 16.60           O
ATOM    635  CB  GLU A 117      38.971  -9.456  61.456  1.00 15.27           C
ATOM    636  CG  GLU A 117      37.706  -9.701  62.269  1.00 15.68           C
ATOM    637  CD  GLU A 117      37.848  -9.148  63.681  1.00 14.49           C
ATOM    638  OE1 GLU A 117      38.254  -7.969  63.806  1.00 15.40           O
ATOM    639  OE2 GLU A 117      37.604  -9.922  64.649  1.00 24.68           O1-
ATOM    640  H   GLU A 117      39.998 -10.762  63.844  1.00 15.16           H
ATOM    641  HA  GLU A 117      39.708 -11.505  61.637  1.00 14.94           H
ATOM    642  HB2 GLU A 117      39.348  -8.423  61.658  1.00 18.32           H
ATOM    643  HB3 GLU A 117      38.733  -9.458  60.363  1.00 18.32           H
ATOM    644  HG2 GLU A 117      36.853  -9.179  61.775  1.00 18.81           H
ATOM    645  HG3 GLU A 117      37.441 -10.772  62.287  1.00 18.81           H
ATOM    646  N   PRO A 118      42.334 -11.036  60.833  1.00 12.86           N
ATOM    647  CA  PRO A 118      43.379 -11.018  59.821  1.00 14.09           C
ATOM    648  C   PRO A 118      42.957 -11.801  58.580  1.00 12.13           C
ATOM    649  O   PRO A 118      42.272 -12.811  58.671  1.00  7.27           O
ATOM    650  CB  PRO A 118      44.569 -11.718  60.485  1.00 17.28           C
ATOM    651  CG  PRO A 118      43.905 -12.752  61.396  1.00 16.57           C
ATOM    652  CD  PRO A 118      42.679 -11.974  61.898  1.00 19.21           C
ATOM    653  HA  PRO A 118      43.701 -10.004  59.604  1.00 16.90           H
ATOM    654  HB2 PRO A 118      45.289 -12.157  59.797  1.00 20.73           H
ATOM    655  HB3 PRO A 118      45.065 -10.977  61.116  1.00 20.73           H
ATOM    656  HG2 PRO A 118      43.642 -13.651  60.836  1.00 19.88           H
ATOM    657  HG3 PRO A 118      44.548 -13.004  62.242  1.00 19.88           H
ATOM    658  HD2 PRO A 118      41.877 -12.687  62.092  1.00 23.05           H
ATOM    659  HD3 PRO A 118      42.963 -11.416  62.793  1.00 23.05           H
ATOM    660  N   PHE A 119      43.441 -11.375  57.417  1.00  8.96           N
ATOM    661  CA  PHE A 119      43.365 -12.157  56.198  1.00 14.32           C
ATOM    662  C   PHE A 119      44.598 -11.911  55.329  1.00 13.53           C
ATOM    663  O   PHE A 119      45.378 -10.991  55.541  1.00 13.14           O
ATOM    664  CB  PHE A 119      42.065 -11.857  55.447  1.00 14.97           C
ATOM    665  CG  PHE A 119      41.923 -10.446  54.904  1.00 13.48           C
ATOM    666  CD1 PHE A 119      41.526  -9.398  55.736  1.00  6.86           C
ATOM    667  CD2 PHE A 119      42.107 -10.214  53.531  1.00 16.99           C
ATOM    668  CE1 PHE A 119      41.320  -8.119  55.206  1.00 12.70           C
ATOM    669  CE2 PHE A 119      41.875  -8.940  53.003  1.00 11.84           C
ATOM    670  CZ  PHE A 119      41.511  -7.885  53.847  1.00  8.64           C
ATOM    671  H   PHE A 119      43.988 -10.524  57.389  1.00 10.75           H
ATOM    672  HA  PHE A 119      43.353 -13.216  56.454  1.00 17.18           H
ATOM    673  HB2 PHE A 119      41.989 -12.566  54.618  1.00 17.96           H
ATOM    674  HB3 PHE A 119      41.230 -12.053  56.118  1.00 17.96           H
ATOM    675  HD1 PHE A 119      41.369  -9.573  56.788  1.00  8.24           H
ATOM    676  HD2 PHE A 119      42.401 -11.021  52.874  1.00 20.39           H
ATOM    677  HE1 PHE A 119      41.037  -7.300  55.845  1.00 15.25           H
ATOM    678  HE2 PHE A 119      42.005  -8.776  51.943  1.00 14.21           H
ATOM    679  HZ  PHE A 119      41.392  -6.885  53.458  1.00 10.37           H
ATOM    680  N   VAL A 120      44.772 -12.768  54.341  1.00  9.55           N
ATOM    681  CA  VAL A 120      45.804 -12.612  53.341  1.00 13.72           C
ATOM    682  C   VAL A 120      45.105 -12.453  52.014  1.00 13.21           C
ATOM    683  O   VAL A 120      44.165 -13.173  51.707  1.00 19.06           O
ATOM    684  CB  VAL A 120      46.775 -13.807  53.360  1.00 12.22           C
ATOM    685  CG1 VAL A 120      47.799 -13.686  52.223  1.00 24.91           C
ATOM    686  CG2 VAL A 120      47.540 -13.879  54.686  1.00 10.98           C
ATOM    687  H   VAL A 120      44.091 -13.500  54.214  1.00 11.46           H
ATOM    688  HA  VAL A 120      46.385 -11.717  53.537  1.00 16.46           H
ATOM    689  HB  VAL A 120      46.219 -14.730  53.210  1.00 14.67           H
ATOM    690 HG11 VAL A 120      48.507 -14.512  52.282  1.00 29.90           H
ATOM    691 HG12 VAL A 120      47.295 -13.744  51.255  1.00 29.90           H
ATOM    692 HG13 VAL A 120      48.346 -12.742  52.303  1.00 29.90           H
ATOM    693 HG21 VAL A 120      48.214 -14.739  54.675  1.00 13.18           H
ATOM    694 HG22 VAL A 120      48.122 -12.965  54.835  1.00 13.18           H
ATOM    695 HG23 VAL A 120      46.840 -14.000  55.516  1.00 13.18           H
ATOM    696  N   ALA A 121      45.603 -11.522  51.215  1.00 19.29           N
ATOM    697  CA  ALA A 121      45.268 -11.376  49.806  1.00 19.36           C
ATOM    698  C   ALA A 121      46.590 -11.307  49.070  1.00 14.58           C
ATOM    699  O   ALA A 121      47.552 -10.755  49.610  1.00 15.72           O
ATOM    700  CB  ALA A 121      44.430 -10.107  49.635  1.00 19.85           C
ATOM    701  H   ALA A 121      46.355 -10.944  51.566  1.00 23.15           H
ATOM    702  HA  ALA A 121      44.694 -12.229  49.437  1.00 23.23           H
ATOM    703  HB1 ALA A 121      44.182  -9.970  48.583  1.00 23.82           H
ATOM    704  HB2 ALA A 121      43.507 -10.197  50.208  1.00 23.82           H
ATOM    705  HB3 ALA A 121      44.975  -9.240  50.005  1.00 23.82           H
ATOM    706  N   CYS A 122      46.673 -11.888  47.871  1.00 18.54           N
ATOM    707  CA  CYS A 122      47.877 -11.738  47.056  1.00 16.17           C
ATOM    708  C   CYS A 122      47.595 -11.050  45.731  1.00 19.91           C
ATOM    709  O   CYS A 122      46.530 -11.209  45.150  1.00 25.69           O
ATOM    710  CB  CYS A 122      48.601 -13.057  46.806  1.00 22.39           C
ATOM    711  SG  CYS A 122      48.775 -14.077  48.298  1.00 15.34           S
ATOM    712  H   CYS A 122      45.873 -12.370  47.487  1.00 22.25           H
ATOM    713  HA  CYS A 122      48.573 -11.096  47.572  1.00 19.40           H
ATOM    714  HB2 CYS A 122      48.054 -13.623  46.055  1.00 26.87           H
ATOM    715  HB3 CYS A 122      49.580 -12.829  46.383  1.00 26.87           H
ATOM    716  N   GLY A 123      48.603 -10.319  45.258  1.00 11.45           N
ATOM    717  CA  GLY A 123      48.726  -9.842  43.900  1.00 17.76           C
ATOM    718  C   GLY A 123      49.652 -10.770  43.095  1.00 25.16           C
ATOM    719  O   GLY A 123      50.035 -11.854  43.553  1.00 14.96           O
ATOM    720  H   GLY A 123      49.431 -10.250  45.824  1.00 13.74           H
ATOM    721  HA2 GLY A 123      47.755  -9.813  43.413  1.00 21.31           H
ATOM    722  HA3 GLY A 123      49.161  -8.842  43.920  1.00 21.31           H
ATOM    723  N   PRO A 124      50.050 -10.338  41.887  1.00 17.70           N
ATOM    724  CA  PRO A 124      50.844 -11.141  40.965  1.00 19.50           C
ATOM    725  C   PRO A 124      52.318 -11.224  41.340  1.00 17.88           C
ATOM    726  O   PRO A 124      53.037 -12.025  40.752  1.00 38.79           O
ATOM    727  CB  PRO A 124      50.743 -10.413  39.620  1.00 19.88           C
ATOM    728  CG  PRO A 124      49.559  -9.471  39.768  1.00 14.58           C
ATOM    729  CD  PRO A 124      49.620  -9.105  41.244  1.00 27.39           C
ATOM    730  HA  PRO A 124      50.381 -12.117  40.824  1.00 23.40           H
ATOM    731  HB2 PRO A 124      51.632  -9.790  39.508  1.00 23.86           H
ATOM    732  HB3 PRO A 124      50.640 -11.073  38.762  1.00 23.86           H
ATOM    733  HG2 PRO A 124      49.677  -8.571  39.161  1.00 17.50           H
ATOM    734  HG3 PRO A 124      48.632  -9.992  39.521  1.00 17.50           H
ATOM    735  HD2 PRO A 124      50.346  -8.309  41.430  1.00 32.86           H
ATOM    736  HD3 PRO A 124      48.617  -8.801  41.545  1.00 32.86           H
ATOM    737  N   LYS A 125      52.764 -10.351  42.250  1.00 21.72           N
ATOM    738  CA  LYS A 125      54.164 -10.156  42.601  1.00 22.01           C
ATOM    739  C   LYS A 125      54.418 -10.320  44.115  1.00 25.22           C
ATOM    740  O   LYS A 125      55.565 -10.502  44.513  1.00 27.30           O
ATOM    741  CB  LYS A 125      54.591  -8.774  42.052  1.00 27.15           C
ATOM    742  CG  LYS A 125      56.125  -8.598  41.901  1.00 62.96           C
ATOM    743  CD  LYS A 125      56.771  -8.883  40.519  1.00 61.03           C
ATOM    744  CE  LYS A 125      56.418 -10.232  39.865  1.00 57.44           C
ATOM    745  NZ  LYS A 125      55.540 -10.078  38.682  1.00 56.37           N1+
ATOM    746  H   LYS A 125      52.094  -9.723  42.673  1.00 26.07           H
ATOM    747  HA  LYS A 125      54.750 -10.927  42.103  1.00 26.41           H
ATOM    748  HB2 LYS A 125      54.156  -8.645  41.059  1.00 32.58           H
ATOM    749  HB3 LYS A 125      54.186  -7.982  42.688  1.00 32.58           H
ATOM    750  HG2 LYS A 125      56.333  -7.547  42.114  1.00 75.55           H
ATOM    751  HG3 LYS A 125      56.654  -9.168  42.665  1.00 75.55           H
ATOM    752  HD2 LYS A 125      56.524  -8.062  39.842  1.00 73.24           H
ATOM    753  HD3 LYS A 125      57.855  -8.864  40.655  1.00 73.24           H
ATOM    754  HE2 LYS A 125      57.350 -10.707  39.554  1.00 68.93           H
ATOM    755  HE3 LYS A 125      55.939 -10.885  40.594  1.00 68.93           H
ATOM    756  HZ1 LYS A 125      55.275 -10.988  38.333  1.00 67.64           H
ATOM    757  HZ2 LYS A 125      54.703  -9.571  38.936  1.00 67.64           H
ATOM    758  HZ3 LYS A 125      56.028  -9.568  37.959  1.00 67.64           H
ATOM    759  N   GLU A 126      53.381 -10.228  44.954  1.00 27.29           N
ATOM    760  CA  GLU A 126      53.496 -10.013  46.398  1.00 19.59           C
ATOM    761  C   GLU A 126      52.186 -10.467  47.063  1.00 17.83           C
ATOM    762  O   GLU A 126      51.108 -10.233  46.526  1.00 12.12           O
ATOM    763  CB  GLU A 126      53.734  -8.498  46.605  1.00 29.31           C
ATOM    764  CG  GLU A 126      54.106  -7.997  48.028  1.00 38.11           C
ATOM    765  CD  GLU A 126      53.534  -6.617  48.466  1.00 46.96           C
ATOM    766  OE1 GLU A 126      53.925  -6.170  49.571  1.00 32.89           O
ATOM    767  OE2 GLU A 126      52.692  -6.035  47.732  1.00 42.79           O1-
ATOM    768  H   GLU A 126      52.461 -10.105  44.561  1.00 32.75           H
ATOM    769  HA  GLU A 126      54.333 -10.576  46.813  1.00 23.50           H
ATOM    770  HB2 GLU A 126      54.538  -8.178  45.940  1.00 35.17           H
ATOM    771  HB3 GLU A 126      52.829  -7.991  46.266  1.00 35.17           H
ATOM    772  HG2 GLU A 126      53.783  -8.728  48.770  1.00 45.73           H
ATOM    773  HG3 GLU A 126      55.192  -7.970  48.150  1.00 45.73           H
ATOM    774  N   CYS A 127      52.270 -11.092  48.239  1.00 16.81           N
ATOM    775  CA  CYS A 127      51.132 -11.306  49.139  1.00 14.48           C
ATOM    776  C   CYS A 127      51.223 -10.342  50.309  1.00 11.53           C
ATOM    777  O   CYS A 127      52.327  -9.988  50.725  1.00 16.11           O
ATOM    778  CB  CYS A 127      51.130 -12.740  49.666  1.00 13.93           C
ATOM    779  SG  CYS A 127      50.832 -13.976  48.381  1.00 19.88           S
ATOM    780  H   CYS A 127      53.185 -11.265  48.624  1.00 20.18           H
ATOM    781  HA  CYS A 127      50.193 -11.135  48.635  1.00 17.38           H
ATOM    782  HB2 CYS A 127      52.097 -12.954  50.124  1.00 16.72           H
ATOM    783  HB3 CYS A 127      50.352 -12.855  50.422  1.00 16.72           H
ATOM    784  N   ARG A 128      50.072  -9.928  50.848  1.00 13.69           N
ATOM    785  CA  ARG A 128      49.997  -9.058  52.022  1.00 13.53           C
ATOM    786  C   ARG A 128      49.058  -9.609  53.079  1.00  9.35           C
ATOM    787  O   ARG A 128      47.977 -10.128  52.818  1.00 16.82           O
ATOM    788  CB  ARG A 128      49.538  -7.659  51.635  1.00 10.92           C
ATOM    789  CG  ARG A 128      50.406  -7.112  50.512  1.00 16.16           C
ATOM    790  CD  ARG A 128      50.312  -5.595  50.429  1.00 15.57           C
ATOM    791  NE  ARG A 128      51.375  -4.997  51.245  1.00 17.02           N
ATOM    792  CZ  ARG A 128      51.214  -3.890  51.938  1.00 18.45           C
ATOM    793  NH1 ARG A 128      52.079  -3.592  52.885  1.00 19.77           N
ATOM    794  NH2 ARG A 128      50.192  -3.080  51.690  1.00 53.50           N1+
ATOM    795  H   ARG A 128      49.199 -10.241  50.446  1.00 16.42           H
ATOM    796  HA  ARG A 128      50.990  -8.956  52.462  1.00 16.23           H
ATOM    797  HB2 ARG A 128      48.517  -7.725  51.268  1.00 13.11           H
ATOM    798  HB3 ARG A 128      49.569  -6.996  52.502  1.00 13.11           H
ATOM    799  HG2 ARG A 128      51.448  -7.378  50.706  1.00 19.39           H
ATOM    800  HG3 ARG A 128      50.115  -7.560  49.564  1.00 19.39           H
ATOM    801  HD2 ARG A 128      50.439  -5.278  49.392  1.00 18.68           H
ATOM    802  HD3 ARG A 128      49.326  -5.282  50.775  1.00 18.68           H
ATOM    803  HE  ARG A 128      52.211  -5.545  51.389  1.00 20.42           H
ATOM    804 HH11 ARG A 128      52.864  -4.198  53.064  1.00 23.72           H
ATOM    805 HH12 ARG A 128      51.957  -2.756  53.436  1.00 23.72           H
ATOM    806 HH21 ARG A 128      49.533  -3.322  50.965  1.00 64.19           H
ATOM    807 HH22 ARG A 128      50.069  -2.245  52.240  1.00 64.19           H
ATOM    808  N   HIS A 129      49.516  -9.458  54.300  1.00 10.02           N
ATOM    809  CA  HIS A 129      48.804  -9.782  55.509  1.00 19.53           C
ATOM    810  C   HIS A 129      48.068  -8.525  55.975  1.00 14.09           C
ATOM    811  O   HIS A 129      48.689  -7.587  56.459  1.00 12.31           O
ATOM    812  CB  HIS A 129      49.877 -10.305  56.469  1.00 14.30           C
ATOM    813  CG  HIS A 129      49.389 -10.856  57.769  1.00  8.78           C
ATOM    814  ND1 HIS A 129      50.202 -11.166  58.818  1.00 17.76           N
ATOM    815  CD2 HIS A 129      48.104 -11.130  58.153  1.00 18.22           C
ATOM    816  CE1 HIS A 129      49.432 -11.654  59.800  1.00 19.75           C
ATOM    817  NE2 HIS A 129      48.158 -11.771  59.391  1.00 14.19           N
ATOM    818  H   HIS A 129      50.407  -8.997  54.416  1.00 12.03           H
ATOM    819  HA  HIS A 129      48.082 -10.576  55.309  1.00 23.44           H
ATOM    820  HB2 HIS A 129      50.591  -9.513  56.680  1.00 17.16           H
ATOM    821  HB3 HIS A 129      50.423 -11.105  55.958  1.00 17.16           H
ATOM    822  HD1 HIS A 129      51.194 -10.981  58.865  1.00 21.31           H
ATOM    823  HD2 HIS A 129      47.216 -10.946  57.574  1.00 21.87           H
ATOM    824  HE1 HIS A 129      49.789 -11.902  60.793  1.00 23.70           H
ATOM    825  N   PHE A 130      46.753  -8.503  55.767  1.00 16.06           N
ATOM    826  CA  PHE A 130      45.829  -7.499  56.276  1.00  7.73           C
ATOM    827  C   PHE A 130      45.294  -7.888  57.645  1.00 11.75           C
ATOM    828  O   PHE A 130      45.201  -9.078  57.961  1.00 12.43           O
ATOM    829  CB  PHE A 130      44.651  -7.389  55.307  1.00 18.05           C
ATOM    830  CG  PHE A 130      45.045  -6.811  53.955  1.00 11.47           C
ATOM    831  CD1 PHE A 130      45.509  -7.641  52.932  1.00  8.01           C
ATOM    832  CD2 PHE A 130      44.977  -5.431  53.744  1.00 10.37           C
ATOM    833  CE1 PHE A 130      45.973  -7.080  51.735  1.00 16.72           C
ATOM    834  CE2 PHE A 130      45.423  -4.879  52.542  1.00 16.88           C
ATOM    835  CZ  PHE A 130      45.959  -5.700  51.542  1.00  8.31           C
ATOM    836  H   PHE A 130      46.332  -9.313  55.329  1.00 19.28           H
ATOM    837  HA  PHE A 130      46.331  -6.537  56.323  1.00  9.27           H
ATOM    838  HB2 PHE A 130      44.223  -8.383  55.163  1.00 21.66           H
ATOM    839  HB3 PHE A 130      43.889  -6.752  55.759  1.00 21.66           H
ATOM    840  HD1 PHE A 130      45.534  -8.714  53.068  1.00  9.61           H
ATOM    841  HD2 PHE A 130      44.602  -4.783  54.521  1.00 12.44           H
ATOM    842  HE1 PHE A 130      46.333  -7.718  50.944  1.00 20.06           H
ATOM    843  HE2 PHE A 130      45.377  -3.811  52.411  1.00 20.26           H
ATOM    844  HZ  PHE A 130      46.323  -5.282  50.616  1.00  9.97           H
ATOM    845  N   ALA A 131      44.893  -6.883  58.433  1.00  6.63           N
ATOM    846  CA  ALA A 131      44.088  -7.080  59.633  1.00 11.77           C
ATOM    847  C   ALA A 131      43.398  -5.771  60.075  1.00 11.23           C
ATOM    848  O   ALA A 131      43.685  -4.702  59.545  1.00 12.78           O
ATOM    849  CB  ALA A 131      44.981  -7.636  60.758  1.00  8.37           C
ATOM    850  H   ALA A 131      45.072  -5.932  58.146  1.00  7.95           H
ATOM    851  HA  ALA A 131      43.308  -7.812  59.414  1.00 14.12           H
ATOM    852  HB1 ALA A 131      44.357  -7.886  61.612  1.00 10.05           H
ATOM    853  HB2 ALA A 131      45.479  -8.550  60.440  1.00 10.05           H
ATOM    854  HB3 ALA A 131      45.725  -6.895  61.049  1.00 10.05           H
ATOM    855  N   LEU A 132      42.475  -5.848  61.042  1.00  6.98           N
ATOM    856  CA  LEU A 132      41.848  -4.692  61.680  1.00  9.07           C
ATOM    857  C   LEU A 132      42.522  -4.457  63.022  1.00 12.98           C
ATOM    858  O   LEU A 132      42.309  -5.212  63.971  1.00 12.46           O
ATOM    859  CB  LEU A 132      40.353  -4.946  61.902  1.00  9.07           C
ATOM    860  CG  LEU A 132      39.370  -4.647  60.773  1.00 13.08           C
ATOM    861  CD1 LEU A 132      39.932  -4.536  59.358  1.00 14.88           C
ATOM    862  CD2 LEU A 132      38.296  -5.723  60.792  1.00 12.89           C
ATOM    863  H   LEU A 132      42.230  -6.761  61.404  1.00  8.38           H
ATOM    864  HA  LEU A 132      41.963  -3.811  61.060  1.00 10.88           H
ATOM    865  HB2 LEU A 132      40.255  -5.993  62.192  1.00 10.89           H
ATOM    866  HB3 LEU A 132      40.020  -4.350  62.749  1.00 10.89           H
ATOM    867  HG  LEU A 132      38.882  -3.699  61.000  1.00 15.69           H
ATOM    868 HD11 LEU A 132      39.117  -4.333  58.659  1.00 17.85           H
ATOM    869 HD12 LEU A 132      40.631  -3.705  59.304  1.00 17.85           H
ATOM    870 HD13 LEU A 132      40.437  -5.461  59.077  1.00 17.85           H
ATOM    871 HD21 LEU A 132      37.519  -5.449  60.089  1.00 15.47           H
ATOM    872 HD22 LEU A 132      38.723  -6.674  60.480  1.00 15.47           H
ATOM    873 HD23 LEU A 132      37.868  -5.818  61.790  1.00 15.47           H
ATOM    874  N   THR A 133      43.322  -3.402  63.115  1.00  7.81           N
ATOM    875  CA  THR A 133      43.958  -3.014  64.370  1.00 14.25           C
ATOM    876  C   THR A 133      43.007  -2.270  65.301  1.00 15.30           C
ATOM    877  O   THR A 133      42.117  -1.574  64.821  1.00 13.58           O
ATOM    878  CB  THR A 133      45.231  -2.208  64.103  1.00 17.04           C
ATOM    879  OG1 THR A 133      45.949  -2.096  65.302  1.00  5.93           O
ATOM    880  CG2 THR A 133      45.014  -0.794  63.543  1.00 14.52           C
ATOM    881  H   THR A 133      43.430  -2.801  62.311  1.00  9.37           H
ATOM    882  HA  THR A 133      44.276  -3.909  64.895  1.00 17.10           H
ATOM    883  HB  THR A 133      45.841  -2.764  63.388  1.00 20.44           H
ATOM    884  HG1 THR A 133      46.038  -2.978  65.675  1.00  7.11           H
ATOM    885 HG21 THR A 133      45.985  -0.313  63.414  1.00 17.42           H
ATOM    886 HG22 THR A 133      44.524  -0.846  62.575  1.00 17.42           H
ATOM    887 HG23 THR A 133      44.415  -0.185  64.220  1.00 17.42           H
ATOM    888  N   HIS A 134      43.216  -2.393  66.619  1.00 10.35           N
ATOM    889  CA  HIS A 134      42.690  -1.445  67.618  1.00 16.61           C
ATOM    890  C   HIS A 134      43.542  -0.177  67.815  1.00 10.11           C
ATOM    891  O   HIS A 134      43.298   0.586  68.748  1.00 10.78           O
ATOM    892  CB  HIS A 134      42.397  -2.149  68.943  1.00  9.80           C
ATOM    893  CG  HIS A 134      41.101  -2.894  68.928  1.00 21.78           C
ATOM    894  ND1 HIS A 134      40.880  -4.208  68.494  1.00 24.08           N
ATOM    895  CD2 HIS A 134      39.919  -2.323  69.277  1.00 17.41           C
ATOM    896  CE1 HIS A 134      39.571  -4.425  68.700  1.00 19.58           C
ATOM    897  NE2 HIS A 134      38.971  -3.302  69.125  1.00 28.51           N
ATOM    898  H   HIS A 134      43.888  -3.078  66.934  1.00 12.42           H
ATOM    899  HA  HIS A 134      41.724  -1.087  67.265  1.00 19.93           H
ATOM    900  HB2 HIS A 134      42.314  -1.406  69.734  1.00 11.76           H
ATOM    901  HB3 HIS A 134      43.208  -2.831  69.198  1.00 11.76           H
ATOM    902  HD2 HIS A 134      39.777  -1.317  69.637  1.00 20.89           H
ATOM    903  HE1 HIS A 134      39.113  -5.390  68.816  1.00 23.49           H
ATOM    904  HE2 HIS A 134      38.035  -3.281  69.509  1.00 34.21           H
ATOM    905  N   TYR A 135      44.541   0.058  66.959  1.00  7.04           N
ATOM    906  CA  TYR A 135      45.404   1.237  67.005  1.00 11.41           C
ATOM    907  C   TYR A 135      46.108   1.239  68.377  1.00 12.34           C
ATOM    908  O   TYR A 135      46.096   2.239  69.094  1.00 14.44           O
ATOM    909  CB  TYR A 135      44.540   2.491  66.707  1.00  9.30           C
ATOM    910  CG  TYR A 135      45.164   3.514  65.790  1.00  8.35           C
ATOM    911  CD1 TYR A 135      44.648   3.695  64.497  1.00 14.42           C
ATOM    912  CD2 TYR A 135      46.289   4.257  66.192  1.00 15.27           C
ATOM    913  CE1 TYR A 135      45.227   4.633  63.622  1.00 15.36           C
ATOM    914  CE2 TYR A 135      46.887   5.177  65.310  1.00  8.70           C
ATOM    915  CZ  TYR A 135      46.338   5.397  64.029  1.00 14.20           C
ATOM    916  OH  TYR A 135      46.839   6.358  63.189  1.00 15.44           O
ATOM    917  H   TYR A 135      44.721  -0.622  66.235  1.00  8.44           H
ATOM    918  HA  TYR A 135      46.162   1.139  66.226  1.00 13.70           H
ATOM    919  HB2 TYR A 135      43.620   2.168  66.220  1.00 11.16           H
ATOM    920  HB3 TYR A 135      44.230   2.975  67.637  1.00 11.16           H
ATOM    921  HD1 TYR A 135      43.811   3.106  64.159  1.00 17.30           H
ATOM    922  HD2 TYR A 135      46.705   4.113  67.178  1.00 18.32           H
ATOM    923  HE1 TYR A 135      44.825   4.771  62.630  1.00 18.43           H
ATOM    924  HE2 TYR A 135      47.755   5.733  65.629  1.00 10.44           H
ATOM    925  HH  TYR A 135      47.517   6.902  63.596  1.00 18.53           H
ATOM    926  N   ALA A 136      46.677   0.085  68.764  1.00 12.33           N
ATOM    927  CA  ALA A 136      47.260  -0.149  70.096  1.00 10.76           C
ATOM    928  C   ALA A 136      48.316  -1.243  69.982  1.00  7.93           C
ATOM    929  O   ALA A 136      48.117  -2.190  69.231  1.00 13.29           O
ATOM    930  CB  ALA A 136      46.142  -0.537  71.058  1.00  6.79           C
ATOM    931  H   ALA A 136      46.637  -0.707  68.138  1.00 14.80           H
ATOM    932  HA  ALA A 136      47.737   0.759  70.471  1.00 12.91           H
ATOM    933  HB1 ALA A 136      46.552  -0.716  72.050  1.00  8.15           H
ATOM    934  HB2 ALA A 136      45.412   0.267  71.115  1.00  8.15           H
ATOM    935  HB3 ALA A 136      45.642  -1.437  70.699  1.00  8.15           H
ATOM    936  N   ALA A 137      49.449  -1.098  70.666  1.00 10.58           N
ATOM    937  CA  ALA A 137      50.516  -2.096  70.677  1.00  9.75           C
ATOM    938  C   ALA A 137      50.564  -2.879  72.000  1.00  8.00           C
ATOM    939  O   ALA A 137      49.979  -2.469  73.001  1.00  6.80           O
ATOM    940  CB  ALA A 137      51.836  -1.370  70.412  1.00 18.80           C
ATOM    941  H   ALA A 137      49.590  -0.262  71.213  1.00 12.70           H
ATOM    942  HA  ALA A 137      50.369  -2.805  69.864  1.00 11.70           H
ATOM    943  HB1 ALA A 137      52.657  -2.087  70.377  1.00 22.56           H
ATOM    944  HB2 ALA A 137      51.781  -0.846  69.456  1.00 22.56           H
ATOM    945  HB3 ALA A 137      52.028  -0.650  71.206  1.00 22.56           H
ATOM    946  N   GLN A 138      51.293  -4.005  71.991  1.00 10.87           N
ATOM    947  CA  GLN A 138      51.701  -4.694  73.205  1.00  9.57           C
ATOM    948  C   GLN A 138      53.230  -4.627  73.305  1.00  6.70           C
ATOM    949  O   GLN A 138      53.903  -4.989  72.350  1.00  8.57           O
ATOM    950  CB  GLN A 138      51.235  -6.149  73.146  1.00 14.55           C
ATOM    951  CG  GLN A 138      51.522  -6.870  74.474  1.00  9.92           C
ATOM    952  CD  GLN A 138      51.700  -8.381  74.349  1.00  9.39           C
ATOM    953  OE1 GLN A 138      51.678  -8.953  73.277  1.00 12.00           O
ATOM    954  NE2 GLN A 138      51.914  -9.067  75.458  1.00 24.37           N
ATOM    955  H   GLN A 138      51.740  -4.285  71.128  1.00 13.04           H
ATOM    956  HA  GLN A 138      51.228  -4.231  74.068  1.00 11.48           H
ATOM    957  HB2 GLN A 138      50.161  -6.173  72.962  1.00 17.46           H
ATOM    958  HB3 GLN A 138      51.740  -6.659  72.329  1.00 17.46           H
ATOM    959  HG2 GLN A 138      52.423  -6.483  74.940  1.00 11.91           H
ATOM    960  HG3 GLN A 138      50.705  -6.673  75.166  1.00 11.91           H
ATOM    961 HE21 GLN A 138      51.971  -8.593  76.350  1.00 29.24           H
ATOM    962 HE22 GLN A 138      52.039 -10.071  75.409  1.00 29.24           H
ATOM    963  N   PRO A 139      53.809  -4.232  74.448  1.00 20.94           N
ATOM    964  CA  PRO A 139      53.094  -3.687  75.604  1.00 12.19           C
ATOM    965  C   PRO A 139      52.605  -2.251  75.356  1.00 12.51           C
ATOM    966  O   PRO A 139      53.193  -1.479  74.595  1.00 12.22           O
ATOM    967  CB  PRO A 139      54.117  -3.733  76.732  1.00 13.35           C
ATOM    968  CG  PRO A 139      55.427  -3.504  75.987  1.00 11.30           C
ATOM    969  CD  PRO A 139      55.242  -4.311  74.714  1.00 11.51           C
ATOM    970  HA  PRO A 139      52.311  -4.358  75.925  1.00 14.62           H
ATOM    971  HB2 PRO A 139      53.948  -3.014  77.535  1.00 16.02           H
ATOM    972  HB3 PRO A 139      54.115  -4.751  77.132  1.00 16.02           H
ATOM    973  HG2 PRO A 139      55.569  -2.440  75.790  1.00 13.56           H
ATOM    974  HG3 PRO A 139      56.268  -3.915  76.542  1.00 13.56           H
ATOM    975  HD2 PRO A 139      55.834  -3.864  73.919  1.00 13.81           H
ATOM    976  HD3 PRO A 139      55.532  -5.339  74.898  1.00 13.81           H
ATOM    977  N   GLY A 140      51.509  -1.884  76.010  1.00 10.79           N
ATOM    978  CA  GLY A 140      50.951  -0.541  75.915  1.00 13.20           C
ATOM    979  C   GLY A 140      49.879  -0.299  76.976  1.00 15.57           C
ATOM    980  O   GLY A 140      49.602  -1.158  77.803  1.00 11.07           O
ATOM    981  H   GLY A 140      51.040  -2.556  76.602  1.00 12.95           H
ATOM    982  HA2 GLY A 140      51.749   0.192  76.041  1.00 15.85           H
ATOM    983  HA3 GLY A 140      50.531  -0.419  74.920  1.00 15.85           H
ATOM    984  N   GLY A 141      49.291   0.899  76.955  1.00 16.62           N
ATOM    985  CA  GLY A 141      48.353   1.360  77.965  1.00 14.70           C
ATOM    986  C   GLY A 141      46.887   1.336  77.516  1.00 14.45           C
ATOM    987  O   GLY A 141      46.071   1.812  78.287  1.00 11.28           O
ATOM    988  H   GLY A 141      49.554   1.557  76.237  1.00 19.95           H
ATOM    989  HA2 GLY A 141      48.450   0.761  78.875  1.00 17.64           H
ATOM    990  HA3 GLY A 141      48.596   2.397  78.192  1.00 17.64           H
ATOM    991  N   TYR A 142      46.546   0.842  76.307  1.00 11.08           N
ATOM    992  CA  TYR A 142      45.201   0.974  75.729  1.00 13.32           C
ATOM    993  C   TYR A 142      44.533  -0.379  75.429  1.00 12.89           C
ATOM    994  O   TYR A 142      43.925  -0.547  74.370  1.00 19.62           O
ATOM    995  CB  TYR A 142      45.235   1.852  74.472  1.00  6.02           C
ATOM    996  CG  TYR A 142      45.755   3.253  74.659  1.00  7.83           C
ATOM    997  CD1 TYR A 142      47.096   3.560  74.336  1.00 11.86           C
ATOM    998  CD2 TYR A 142      44.887   4.267  75.092  1.00  5.73           C
ATOM    999  CE1 TYR A 142      47.576   4.869  74.473  1.00  9.58           C
ATOM   1000  CE2 TYR A 142      45.361   5.581  75.227  1.00  3.64           C
ATOM   1001  CZ  TYR A 142      46.712   5.881  74.954  1.00  9.31           C
ATOM   1002  OH  TYR A 142      47.181   7.143  75.142  1.00 18.24           O
ATOM   1003  H   TYR A 142      47.274   0.466  75.712  1.00 13.29           H
ATOM   1004  HA  TYR A 142      44.558   1.481  76.445  1.00 15.98           H
ATOM   1005  HB2 TYR A 142      45.833   1.345  73.711  1.00  7.22           H
ATOM   1006  HB3 TYR A 142      44.214   1.944  74.102  1.00  7.22           H
ATOM   1007  HD1 TYR A 142      47.767   2.786  73.985  1.00 14.24           H
ATOM   1008  HD2 TYR A 142      43.861   4.035  75.325  1.00  6.87           H
ATOM   1009  HE1 TYR A 142      48.602   5.099  74.220  1.00 11.49           H
ATOM   1010  HE2 TYR A 142      44.700   6.361  75.569  1.00  4.37           H
ATOM   1011  HH  TYR A 142      46.537   7.720  75.556  1.00 21.89           H
ATOM   1012  N   TYR A 143      44.603  -1.321  76.384  1.00 12.78           N
ATOM   1013  CA  TYR A 143      43.970  -2.643  76.292  1.00 13.05           C
ATOM   1014  C   TYR A 143      42.475  -2.636  76.607  1.00 15.20           C
ATOM   1015  O   TYR A 143      41.793  -3.547  76.136  1.00 24.81           O
ATOM   1016  CB  TYR A 143      44.625  -3.649  77.233  1.00 13.80           C
ATOM   1017  CG  TYR A 143      46.112  -3.878  77.076  1.00  8.22           C
ATOM   1018  CD1 TYR A 143      46.792  -4.537  78.122  1.00  6.74           C
ATOM   1019  CD2 TYR A 143      46.809  -3.457  75.924  1.00 12.34           C
ATOM   1020  CE1 TYR A 143      48.160  -4.764  78.038  1.00  7.50           C
ATOM   1021  CE2 TYR A 143      48.186  -3.699  75.824  1.00 10.77           C
ATOM   1022  CZ  TYR A 143      48.850  -4.340  76.886  1.00 13.70           C
ATOM   1023  OH  TYR A 143      50.164  -4.593  76.771  1.00 12.95           O
ATOM   1024  H   TYR A 143      45.137  -1.117  77.217  1.00 15.34           H
ATOM   1025  HA  TYR A 143      44.101  -3.010  75.276  1.00 15.65           H
ATOM   1026  HB2 TYR A 143      44.433  -3.345  78.264  1.00 16.56           H
ATOM   1027  HB3 TYR A 143      44.132  -4.612  77.094  1.00 16.56           H
ATOM   1028  HD1 TYR A 143      46.259  -4.864  79.004  1.00  8.09           H
ATOM   1029  HD2 TYR A 143      46.306  -2.955  75.115  1.00 14.80           H
ATOM   1030  HE1 TYR A 143      48.680  -5.270  78.837  1.00  9.00           H
ATOM   1031  HE2 TYR A 143      48.737  -3.398  74.949  1.00 12.92           H
ATOM   1032  HH  TYR A 143      50.355  -4.722  75.963  1.00 15.54           H
ATOM   1033  N   ASN A 144      41.956  -1.662  77.391  1.00 18.25           N
ATOM   1034  CA  ASN A 144      40.513  -1.555  77.656  1.00 17.06           C
ATOM   1035  C   ASN A 144      39.826  -1.237  76.322  1.00 19.88           C
ATOM   1036  O   ASN A 144      40.129  -0.218  75.691  1.00 23.87           O
ATOM   1037  CB  ASN A 144      40.211  -0.526  78.782  1.00 22.19           C
ATOM   1038  CG  ASN A 144      38.815  -0.687  79.411  1.00 20.02           C
ATOM   1039  OD1 ASN A 144      38.028  -1.521  78.977  1.00 23.51           O
ATOM   1040  ND2 ASN A 144      38.478   0.104  80.432  1.00 29.82           N
ATOM   1041  H   ASN A 144      42.560  -0.933  77.743  1.00 21.90           H
ATOM   1042  HA  ASN A 144      40.160  -2.528  78.003  1.00 20.47           H
ATOM   1043  HB2 ASN A 144      40.952  -0.624  79.577  1.00 26.63           H
ATOM   1044  HB3 ASN A 144      40.301   0.487  78.386  1.00 26.63           H
ATOM   1045 HD21 ASN A 144      37.566   0.005  80.858  1.00 35.79           H
ATOM   1046 HD22 ASN A 144      39.145   0.765  80.800  1.00 35.79           H
ATOM   1047  N   GLY A 145      38.950  -2.158  75.889  1.00 20.75           N
ATOM   1048  CA  GLY A 145      38.184  -2.074  74.642  1.00 25.91           C
ATOM   1049  C   GLY A 145      38.799  -2.763  73.416  1.00 23.70           C
ATOM   1050  O   GLY A 145      38.271  -2.620  72.317  1.00 33.44           O
ATOM   1051  H   GLY A 145      38.769  -2.950  76.488  1.00 24.90           H
ATOM   1052  HA2 GLY A 145      37.217  -2.542  74.818  1.00 31.10           H
ATOM   1053  HA3 GLY A 145      38.044  -1.019  74.388  1.00 31.10           H
ATOM   1054  N   THR A 146      39.870  -3.534  73.565  1.00 19.75           N
ATOM   1055  CA  THR A 146      40.437  -4.261  72.439  1.00 29.48           C
ATOM   1056  C   THR A 146      39.713  -5.600  72.197  1.00 32.51           C
ATOM   1057  O   THR A 146      40.086  -6.327  71.278  1.00 30.63           O
ATOM   1058  CB  THR A 146      41.940  -4.439  72.629  1.00 22.89           C
ATOM   1059  OG1 THR A 146      42.186  -5.263  73.747  1.00 17.00           O
ATOM   1060  CG2 THR A 146      42.638  -3.079  72.772  1.00 17.96           C
ATOM   1061  H   THR A 146      40.316  -3.622  74.467  1.00 23.70           H
ATOM   1062  HA  THR A 146      40.323  -3.658  71.541  1.00 35.38           H
ATOM   1063  HB  THR A 146      42.331  -4.931  71.737  1.00 27.47           H
ATOM   1064  HG1 THR A 146      41.852  -4.824  74.534  1.00 20.40           H
ATOM   1065 HG21 THR A 146      43.711  -3.226  72.892  1.00 21.55           H
ATOM   1066 HG22 THR A 146      42.464  -2.476  71.883  1.00 21.55           H
ATOM   1067 HG23 THR A 146      42.272  -2.538  73.642  1.00 21.55           H
ATOM   1068  N   ARG A 147      38.688  -5.923  73.003  1.00 28.41           N
ATOM   1069  CA  ARG A 147      37.863  -7.136  72.853  1.00 46.46           C
ATOM   1070  C   ARG A 147      36.512  -6.830  72.178  1.00 32.60           C
ATOM   1071  O   ARG A 147      35.737  -7.753  71.904  1.00 28.32           O
ATOM   1072  CB  ARG A 147      37.709  -7.820  74.235  1.00 32.77           C
ATOM   1073  CG  ARG A 147      37.740  -9.350  74.162  1.00 28.52           C
ATOM   1074  CD  ARG A 147      37.332 -10.025  75.472  1.00 41.18           C
ATOM   1075  NE  ARG A 147      37.196 -11.485  75.333  1.00 42.70           N
ATOM   1076  CZ  ARG A 147      36.192 -12.128  74.714  1.00 52.47           C
ATOM   1077  NH1 ARG A 147      36.249 -13.447  74.577  1.00 37.15           N
ATOM   1078  NH2 ARG A 147      35.132 -11.487  74.208  1.00 53.32           N1+
ATOM   1079  H   ARG A 147      38.459  -5.289  73.754  1.00 34.10           H
ATOM   1080  HA  ARG A 147      38.398  -7.824  72.196  1.00 55.75           H
ATOM   1081  HB2 ARG A 147      38.553  -7.541  74.869  1.00 39.33           H
ATOM   1082  HB3 ARG A 147      36.794  -7.476  74.707  1.00 39.33           H
ATOM   1083  HG2 ARG A 147      37.098  -9.698  73.353  1.00 34.22           H
ATOM   1084  HG3 ARG A 147      38.757  -9.645  73.962  1.00 34.22           H
ATOM   1085  HD2 ARG A 147      38.130  -9.832  76.190  1.00 49.42           H
ATOM   1086  HD3 ARG A 147      36.411  -9.602  75.863  1.00 49.42           H
ATOM   1087  HE  ARG A 147      37.991 -12.048  75.623  1.00 51.24           H
ATOM   1088 HH11 ARG A 147      37.054 -13.954  74.933  1.00 44.58           H
ATOM   1089 HH12 ARG A 147      35.516 -13.950  74.106  1.00 44.58           H
ATOM   1090 HH21 ARG A 147      35.088 -10.484  74.246  1.00 63.98           H
ATOM   1091 HH22 ARG A 147      34.414 -12.011  73.731  1.00 63.98           H
ATOM   1092  N   LYS A 148      36.217  -5.533  71.981  1.00 24.81           N
ATOM   1093  CA  LYS A 148      35.010  -5.065  71.318  1.00 28.72           C
ATOM   1094  C   LYS A 148      35.335  -4.759  69.857  1.00 23.03           C
ATOM   1095  O   LYS A 148      36.464  -4.435  69.507  1.00 28.15           O
ATOM   1096  CB  LYS A 148      34.377  -3.890  72.079  1.00 25.49           C
ATOM   1097  CG  LYS A 148      34.940  -2.519  71.700  1.00 40.75           C
ATOM   1098  CD  LYS A 148      34.249  -1.379  72.466  1.00 57.95           C
ATOM   1099  CE  LYS A 148      33.531  -0.464  71.468  1.00 46.31           C
ATOM   1100  NZ  LYS A 148      32.676   0.540  72.121  1.00 45.54           N1+
ATOM   1101  H   LYS A 148      36.919  -4.844  72.205  1.00 29.77           H
ATOM   1102  HA  LYS A 148      34.282  -5.877  71.340  1.00 34.46           H
ATOM   1103  HB2 LYS A 148      33.324  -3.872  71.795  1.00 30.58           H
ATOM   1104  HB3 LYS A 148      34.403  -4.047  73.153  1.00 30.58           H
ATOM   1105  HG2 LYS A 148      35.994  -2.498  71.923  1.00 48.90           H
ATOM   1106  HG3 LYS A 148      34.820  -2.358  70.626  1.00 48.90           H
ATOM   1107  HD2 LYS A 148      33.532  -1.775  73.188  1.00 69.54           H
ATOM   1108  HD3 LYS A 148      35.009  -0.802  72.998  1.00 69.54           H
ATOM   1109  HE2 LYS A 148      34.296   0.054  70.900  1.00 55.57           H
ATOM   1110  HE3 LYS A 148      32.933  -1.065  70.780  1.00 55.57           H
ATOM   1111  HZ1 LYS A 148      32.223   1.105  71.414  1.00 54.65           H
ATOM   1112  HZ2 LYS A 148      31.968   0.075  72.673  1.00 54.65           H
ATOM   1113  HZ3 LYS A 148      33.238   1.132  72.718  1.00 54.65           H
ATOM   1114  N   ASP A 149      34.336  -4.941  69.005  1.00 21.33           N
ATOM   1115  CA  ASP A 149      34.602  -5.205  67.607  1.00  7.74           C
ATOM   1116  C   ASP A 149      34.573  -3.831  66.869  1.00 13.75           C
ATOM   1117  O   ASP A 149      35.328  -3.549  65.931  1.00 14.29           O
ATOM   1118  CB  ASP A 149      33.665  -6.250  67.016  1.00  8.10           C
ATOM   1119  CG  ASP A 149      33.523  -7.513  67.965  1.00 21.36           C
ATOM   1120  OD1 ASP A 149      32.382  -7.701  68.414  1.00 30.02           O
ATOM   1121  OD2 ASP A 149      34.553  -8.183  68.178  1.00 23.75           O1-
ATOM   1122  H   ASP A 149      33.495  -5.311  69.390  1.00 25.59           H
ATOM   1123  HA  ASP A 149      35.656  -5.583  67.452  1.00  9.28           H
ATOM   1124  HB2 ASP A 149      32.649  -5.888  66.818  1.00  9.72           H
ATOM   1125  HB3 ASP A 149      34.060  -6.625  66.057  1.00  9.72           H
ATOM   1126  N   ARG A 150      33.751  -2.822  67.387  1.00 13.17           N
ATOM   1127  CA  ARG A 150      33.449  -1.634  66.568  1.00 10.81           C
ATOM   1128  C   ARG A 150      33.545  -0.418  67.493  1.00 17.79           C
ATOM   1129  O   ARG A 150      32.881  -0.277  68.476  1.00 26.21           O
ATOM   1130  CB  ARG A 150      32.048  -1.612  65.906  1.00 15.17           C
ATOM   1131  CG  ARG A 150      31.621  -2.948  65.297  1.00 12.90           C
ATOM   1132  CD  ARG A 150      30.231  -2.877  64.666  1.00 19.13           C
ATOM   1133  NE  ARG A 150      29.100  -2.828  65.634  1.00 18.70           N
ATOM   1134  CZ  ARG A 150      28.746  -3.862  66.466  1.00 14.77           C
ATOM   1135  NH1 ARG A 150      29.264  -5.104  66.320  1.00 23.50           N
ATOM   1136  NH2 ARG A 150      27.811  -3.581  67.463  1.00 30.11           N1+
ATOM   1137  H   ARG A 150      33.067  -3.034  68.116  1.00 15.81           H
ATOM   1138  HA  ARG A 150      34.212  -1.582  65.738  1.00 12.97           H
ATOM   1139  HB2 ARG A 150      31.285  -1.265  66.628  1.00 18.21           H
ATOM   1140  HB3 ARG A 150      32.080  -0.835  65.105  1.00 18.21           H
ATOM   1141  HG2 ARG A 150      32.352  -3.251  64.509  1.00 15.48           H
ATOM   1142  HG3 ARG A 150      31.665  -3.758  66.054  1.00 15.48           H
ATOM   1143  HD2 ARG A 150      30.135  -1.957  64.026  1.00 22.96           H
ATOM   1144  HD3 ARG A 150      30.079  -3.749  63.979  1.00 22.96           H
ATOM   1145  HE  ARG A 150      28.696  -1.894  65.798  1.00 22.44           H
ATOM   1146 HH11 ARG A 150      30.031  -5.332  65.619  1.00 28.20           H
ATOM   1147 HH12 ARG A 150      29.090  -5.855  66.986  1.00 28.20           H
ATOM   1148 HH21 ARG A 150      27.254  -2.728  67.392  1.00 36.13           H
ATOM   1149 HH22 ARG A 150      27.348  -4.343  67.944  1.00 36.13           H
ATOM   1150  N   ASN A 151      34.455   0.463  67.045  1.00 14.50           N
ATOM   1151  CA  ASN A 151      34.760   1.756  67.624  1.00 15.36           C
ATOM   1152  C   ASN A 151      35.366   2.686  66.555  1.00 15.99           C
ATOM   1153  O   ASN A 151      35.505   2.311  65.399  1.00 11.52           O
ATOM   1154  CB  ASN A 151      35.691   1.579  68.837  1.00 14.34           C
ATOM   1155  CG  ASN A 151      37.022   0.965  68.487  1.00 14.74           C
ATOM   1156  OD1 ASN A 151      37.700   1.450  67.588  1.00 10.26           O
ATOM   1157  ND2 ASN A 151      37.454  -0.018  69.273  1.00 24.78           N
ATOM   1158  H   ASN A 151      34.935   0.241  66.189  1.00 17.40           H
ATOM   1159  HA  ASN A 151      33.835   2.221  67.970  1.00 18.43           H
ATOM   1160  HB2 ASN A 151      35.893   2.571  69.242  1.00 17.21           H
ATOM   1161  HB3 ASN A 151      35.205   0.980  69.599  1.00 17.21           H
ATOM   1162 HD21 ASN A 151      38.375  -0.407  69.114  1.00 29.73           H
ATOM   1163 HD22 ASN A 151      36.884  -0.360  70.034  1.00 29.73           H
ATOM   1164  N   LYS A 152      35.720   3.915  66.936  1.00 21.48           N
ATOM   1165  CA  LYS A 152      36.192   4.956  66.023  1.00 13.97           C
ATOM   1166  C   LYS A 152      37.719   4.957  65.817  1.00 15.12           C
ATOM   1167  O   LYS A 152      38.208   5.825  65.101  1.00 11.18           O
ATOM   1168  CB  LYS A 152      35.735   6.316  66.555  1.00  8.57           C
ATOM   1169  CG  LYS A 152      34.221   6.474  66.623  1.00  0.96           C
ATOM   1170  CD  LYS A 152      33.922   7.794  67.331  1.00  9.96           C
ATOM   1171  CE  LYS A 152      32.422   8.086  67.332  1.00 26.99           C
ATOM   1172  NZ  LYS A 152      32.124   9.294  68.138  1.00 34.22           N1+
ATOM   1173  H   LYS A 152      35.627   4.167  67.910  1.00 25.78           H
ATOM   1174  HA  LYS A 152      35.730   4.805  65.044  1.00 16.76           H
ATOM   1175  HB2 LYS A 152      36.164   6.473  67.546  1.00 10.29           H
ATOM   1176  HB3 LYS A 152      36.124   7.096  65.898  1.00 10.29           H
ATOM   1177  HG2 LYS A 152      33.801   6.475  65.618  1.00  1.15           H
ATOM   1178  HG3 LYS A 152      33.781   5.663  67.195  1.00  1.15           H
ATOM   1179  HD2 LYS A 152      34.275   7.748  68.361  1.00 11.96           H
ATOM   1180  HD3 LYS A 152      34.442   8.607  66.821  1.00 11.96           H
ATOM   1181  HE2 LYS A 152      32.095   8.250  66.300  1.00 32.39           H
ATOM   1182  HE3 LYS A 152      31.886   7.223  67.733  1.00 32.39           H
ATOM   1183  HZ1 LYS A 152      31.123   9.454  68.151  1.00 41.07           H
ATOM   1184  HZ2 LYS A 152      32.461   9.163  69.084  1.00 41.07           H
ATOM   1185  HZ3 LYS A 152      32.582  10.101  67.732  1.00 41.07           H
ATOM   1186  N   LEU A 153      38.454   4.035  66.457  1.00 12.62           N
ATOM   1187  CA  LEU A 153      39.899   3.874  66.357  1.00  8.19           C
ATOM   1188  C   LEU A 153      40.311   2.762  65.387  1.00 15.53           C
ATOM   1189  O   LEU A 153      41.438   2.770  64.888  1.00 16.43           O
ATOM   1190  CB  LEU A 153      40.512   3.586  67.743  1.00 17.43           C
ATOM   1191  CG  LEU A 153      40.701   4.782  68.710  1.00 20.43           C
ATOM   1192  CD1 LEU A 153      41.268   6.028  68.005  1.00 16.82           C
ATOM   1193  CD2 LEU A 153      39.438   5.152  69.495  1.00 38.69           C
ATOM   1194  H   LEU A 153      37.966   3.364  67.033  1.00 15.15           H
ATOM   1195  HA  LEU A 153      40.321   4.800  65.975  1.00  9.82           H
ATOM   1196  HB2 LEU A 153      39.942   2.800  68.242  1.00 20.91           H
ATOM   1197  HB3 LEU A 153      41.510   3.182  67.571  1.00 20.91           H
ATOM   1198  HG  LEU A 153      41.438   4.485  69.461  1.00 24.51           H
ATOM   1199 HD11 LEU A 153      41.652   6.729  68.746  1.00 20.18           H
ATOM   1200 HD12 LEU A 153      42.082   5.734  67.344  1.00 20.18           H
ATOM   1201 HD13 LEU A 153      40.487   6.518  67.423  1.00 20.18           H
ATOM   1202 HD21 LEU A 153      39.686   5.914  70.238  1.00 46.43           H
ATOM   1203 HD22 LEU A 153      38.667   5.543  68.827  1.00 46.43           H
ATOM   1204 HD23 LEU A 153      39.060   4.270  70.020  1.00 46.43           H
ATOM   1205  N   ARG A 154      39.451   1.768  65.161  1.00 17.40           N
ATOM   1206  CA  ARG A 154      39.838   0.631  64.346  1.00 16.34           C
ATOM   1207  C   ARG A 154      40.145   1.049  62.900  1.00 10.68           C
ATOM   1208  O   ARG A 154      39.499   1.868  62.289  1.00 17.86           O
ATOM   1209  CB  ARG A 154      38.835  -0.536  64.275  1.00 10.48           C
ATOM   1210  CG  ARG A 154      38.746  -1.248  65.626  1.00 19.55           C
ATOM   1211  CD  ARG A 154      38.035  -2.600  65.526  1.00 17.02           C
ATOM   1212  NE  ARG A 154      39.038  -3.686  65.404  1.00 11.88           N
ATOM   1213  CZ  ARG A 154      38.651  -4.974  65.028  1.00 16.13           C
ATOM   1214  NH1 ARG A 154      39.644  -5.955  65.037  1.00 13.82           N
ATOM   1215  NH2 ARG A 154      37.383  -5.262  64.640  1.00 20.11           N1+
ATOM   1216  H   ARG A 154      38.516   1.872  65.463  1.00 20.88           H
ATOM   1217  HA  ARG A 154      40.791   0.248  64.805  1.00 19.60           H
ATOM   1218  HB2 ARG A 154      37.843  -0.180  63.938  1.00 12.57           H
ATOM   1219  HB3 ARG A 154      39.174  -1.257  63.503  1.00 12.57           H
ATOM   1220  HG2 ARG A 154      39.756  -1.353  66.070  1.00 23.46           H
ATOM   1221  HG3 ARG A 154      38.203  -0.615  66.349  1.00 23.46           H
ATOM   1222  HD2 ARG A 154      37.380  -2.773  66.415  1.00 20.43           H
ATOM   1223  HD3 ARG A 154      37.345  -2.623  64.648  1.00 20.43           H
ATOM   1224  HE  ARG A 154      39.873  -3.597  65.992  1.00 14.26           H
ATOM   1225 HH11 ARG A 154      40.589  -5.680  64.783  1.00 16.58           H
ATOM   1226 HH12 ARG A 154      39.371  -6.909  64.660  1.00 16.58           H
ATOM   1227 HH21 ARG A 154      36.563  -4.696  64.908  1.00 24.13           H
ATOM   1228 HH22 ARG A 154      37.160  -6.200  64.222  1.00 24.13           H
ATOM   1229  N   HIS A 155      41.246   0.452  62.433  1.00  8.38           N
ATOM   1230  CA  HIS A 155      41.834   0.644  61.122  1.00 15.39           C
ATOM   1231  C   HIS A 155      42.179  -0.675  60.424  1.00 13.70           C
ATOM   1232  O   HIS A 155      42.744  -1.587  61.025  1.00  9.15           O
ATOM   1233  CB  HIS A 155      43.078   1.530  61.246  1.00 11.14           C
ATOM   1234  CG  HIS A 155      42.743   2.986  61.112  1.00 17.14           C
ATOM   1235  ND1 HIS A 155      42.075   3.747  62.035  1.00 11.82           N
ATOM   1236  CD2 HIS A 155      43.097   3.810  60.069  1.00 15.71           C
ATOM   1237  CE1 HIS A 155      42.080   5.013  61.578  1.00 13.05           C
ATOM   1238  NE2 HIS A 155      42.640   5.099  60.361  1.00  9.28           N
ATOM   1239  H   HIS A 155      41.723  -0.193  63.048  1.00 10.05           H
ATOM   1240  HA  HIS A 155      41.122   1.166  60.478  1.00 18.47           H
ATOM   1241  HB2 HIS A 155      43.787   1.268  60.455  1.00 13.36           H
ATOM   1242  HB3 HIS A 155      43.580   1.355  62.196  1.00 13.36           H
ATOM   1243  HD1 HIS A 155      41.734   3.426  62.930  1.00 14.18           H
ATOM   1244  HD2 HIS A 155      43.665   3.524  59.192  1.00 18.85           H
ATOM   1245  HE1 HIS A 155      41.760   5.865  62.153  1.00 15.67           H
ATOM   1246  N   LEU A 156      41.915  -0.714  59.113  1.00 16.85           N
ATOM   1247  CA  LEU A 156      42.499  -1.690  58.204  1.00 12.39           C
ATOM   1248  C   LEU A 156      43.972  -1.328  58.033  1.00 12.66           C
ATOM   1249  O   LEU A 156      44.281  -0.236  57.573  1.00 15.46           O
ATOM   1250  CB  LEU A 156      41.726  -1.712  56.872  1.00  8.12           C
ATOM   1251  CG  LEU A 156      42.206  -2.768  55.852  1.00 14.20           C
ATOM   1252  CD1 LEU A 156      41.831  -4.202  56.252  1.00  6.90           C
ATOM   1253  CD2 LEU A 156      41.608  -2.463  54.465  1.00 19.16           C
ATOM   1254  H   LEU A 156      41.468   0.089  58.691  1.00 20.22           H
ATOM   1255  HA  LEU A 156      42.415  -2.677  58.651  1.00 14.86           H
ATOM   1256  HB2 LEU A 156      40.663  -1.876  57.068  1.00  9.74           H
ATOM   1257  HB3 LEU A 156      41.830  -0.725  56.418  1.00  9.74           H
ATOM   1258  HG  LEU A 156      43.292  -2.712  55.772  1.00 17.04           H
ATOM   1259 HD11 LEU A 156      42.269  -4.910  55.549  1.00  8.28           H
ATOM   1260 HD12 LEU A 156      42.206  -4.428  57.248  1.00  8.28           H
ATOM   1261 HD13 LEU A 156      40.748  -4.326  56.232  1.00  8.28           H
ATOM   1262 HD21 LEU A 156      41.936  -3.212  53.745  1.00 22.99           H
ATOM   1263 HD22 LEU A 156      40.522  -2.467  54.519  1.00 22.99           H
ATOM   1264 HD23 LEU A 156      41.939  -1.485  54.119  1.00 22.99           H
ATOM   1265  N   VAL A 157      44.865  -2.253  58.411  1.00 13.56           N
ATOM   1266  CA  VAL A 157      46.315  -2.171  58.225  1.00 10.93           C
ATOM   1267  C   VAL A 157      46.840  -3.355  57.402  1.00  9.85           C
ATOM   1268  O   VAL A 157      46.122  -4.336  57.212  1.00  6.09           O
ATOM   1269  CB  VAL A 157      47.084  -2.086  59.564  1.00 11.21           C
ATOM   1270  CG1 VAL A 157      46.758  -0.779  60.307  1.00 10.71           C
ATOM   1271  CG2 VAL A 157      46.863  -3.317  60.458  1.00  4.36           C
ATOM   1272  H   VAL A 157      44.509  -3.121  58.786  1.00 16.27           H
ATOM   1273  HA  VAL A 157      46.516  -1.268  57.661  1.00 13.11           H
ATOM   1274  HB  VAL A 157      48.151  -2.052  59.339  1.00 13.45           H
ATOM   1275 HG11 VAL A 157      47.343  -0.724  61.223  1.00 12.86           H
ATOM   1276 HG12 VAL A 157      47.034   0.062  59.685  1.00 12.86           H
ATOM   1277 HG13 VAL A 157      45.695  -0.711  60.545  1.00 12.86           H
ATOM   1278 HG21 VAL A 157      47.513  -3.236  61.328  1.00  5.23           H
ATOM   1279 HG22 VAL A 157      45.825  -3.380  60.791  1.00  5.23           H
ATOM   1280 HG23 VAL A 157      47.130  -4.228  59.923  1.00  5.23           H
ATOM   1281  N   SER A 158      48.090  -3.260  56.911  1.00  8.67           N
ATOM   1282  CA  SER A 158      48.787  -4.380  56.280  1.00 14.51           C
ATOM   1283  C   SER A 158      50.316  -4.274  56.276  1.00 14.03           C
ATOM   1284  O   SER A 158      50.901  -3.200  56.415  1.00  5.54           O
ATOM   1285  CB  SER A 158      48.328  -4.588  54.842  1.00 13.72           C
ATOM   1286  OG  SER A 158      48.827  -3.529  54.046  1.00 10.00           O
ATOM   1287  H   SER A 158      48.622  -2.418  57.081  1.00 10.41           H
ATOM   1288  HA  SER A 158      48.517  -5.269  56.841  1.00 17.41           H
ATOM   1289  HB2 SER A 158      48.702  -5.543  54.471  1.00 16.47           H
ATOM   1290  HB3 SER A 158      47.241  -4.581  54.805  1.00 16.47           H
ATOM   1291  HG  SER A 158      48.560  -2.694  54.447  1.00 11.99           H
ATOM   1292  N   VAL A 159      50.916  -5.446  56.065  1.00  6.85           N
ATOM   1293  CA  VAL A 159      52.316  -5.658  55.843  1.00  8.86           C
ATOM   1294  C   VAL A 159      52.440  -6.663  54.727  1.00 10.80           C
ATOM   1295  O   VAL A 159      51.521  -7.434  54.462  1.00 10.73           O
ATOM   1296  CB  VAL A 159      53.055  -6.183  57.093  1.00  9.89           C
ATOM   1297  CG1 VAL A 159      53.125  -5.120  58.177  1.00 13.05           C
ATOM   1298  CG2 VAL A 159      52.448  -7.471  57.674  1.00  6.30           C
ATOM   1299  H   VAL A 159      50.323  -6.253  55.939  1.00  8.22           H
ATOM   1300  HA  VAL A 159      52.784  -4.731  55.530  1.00 10.63           H
ATOM   1301  HB  VAL A 159      54.083  -6.399  56.815  1.00 11.87           H
ATOM   1302 HG11 VAL A 159      53.797  -5.452  58.967  1.00 15.67           H
ATOM   1303 HG12 VAL A 159      53.522  -4.200  57.751  1.00 15.67           H
ATOM   1304 HG13 VAL A 159      52.131  -4.935  58.589  1.00 15.67           H
ATOM   1305 HG21 VAL A 159      53.064  -7.822  58.498  1.00  7.55           H
ATOM   1306 HG22 VAL A 159      51.435  -7.289  58.030  1.00  7.55           H
ATOM   1307 HG23 VAL A 159      52.422  -8.253  56.919  1.00  7.55           H
ATOM   1308  N   LYS A 160      53.623  -6.683  54.111  1.00  9.24           N
ATOM   1309  CA  LYS A 160      54.052  -7.785  53.278  1.00 12.43           C
ATOM   1310  C   LYS A 160      53.944  -9.083  54.076  1.00 11.86           C
ATOM   1311  O   LYS A 160      54.366  -9.131  55.229  1.00 10.11           O
ATOM   1312  CB  LYS A 160      55.492  -7.490  52.852  1.00 12.71           C
ATOM   1313  CG  LYS A 160      55.850  -8.085  51.481  1.00 21.93           C
ATOM   1314  CD  LYS A 160      57.225  -8.787  51.410  1.00 31.76           C
ATOM   1315  CE  LYS A 160      57.258  -9.962  50.420  1.00 41.39           C
ATOM   1316  NZ  LYS A 160      56.258 -11.012  50.745  1.00 56.07           N1+
ATOM   1317  H   LYS A 160      54.315  -5.989  54.354  1.00 11.08           H
ATOM   1318  HA  LYS A 160      53.406  -7.822  52.398  1.00 14.92           H
ATOM   1319  HB2 LYS A 160      55.591  -6.409  52.735  1.00 15.25           H
ATOM   1320  HB3 LYS A 160      56.187  -7.788  53.636  1.00 15.25           H
ATOM   1321  HG2 LYS A 160      55.064  -8.774  51.175  1.00 26.32           H
ATOM   1322  HG3 LYS A 160      55.860  -7.267  50.758  1.00 26.32           H
ATOM   1323  HD2 LYS A 160      57.967  -8.059  51.073  1.00 38.11           H
ATOM   1324  HD3 LYS A 160      57.523  -9.146  52.397  1.00 38.11           H
ATOM   1325  HE2 LYS A 160      57.034  -9.556  49.430  1.00 49.67           H
ATOM   1326  HE3 LYS A 160      58.258 -10.401  50.394  1.00 49.67           H
ATOM   1327  HZ1 LYS A 160      56.483 -11.870  50.260  1.00 67.29           H
ATOM   1328  HZ2 LYS A 160      56.250 -11.195  51.742  1.00 67.29           H
ATOM   1329  HZ3 LYS A 160      55.336 -10.702  50.470  1.00 67.29           H
ATOM   1330  N   LEU A 161      53.366 -10.126  53.476  1.00 20.12           N
ATOM   1331  CA  LEU A 161      53.336 -11.455  54.083  1.00 12.47           C
ATOM   1332  C   LEU A 161      54.761 -11.929  54.375  1.00 16.26           C
ATOM   1333  O   LEU A 161      55.571 -12.021  53.448  1.00 16.61           O
ATOM   1334  CB  LEU A 161      52.605 -12.453  53.182  1.00 12.42           C
ATOM   1335  CG  LEU A 161      52.525 -13.845  53.839  1.00 16.22           C
ATOM   1336  CD1 LEU A 161      51.774 -13.808  55.183  1.00 18.57           C
ATOM   1337  CD2 LEU A 161      51.824 -14.788  52.858  1.00 17.68           C
ATOM   1338  H   LEU A 161      52.966 -10.006  52.554  1.00 24.15           H
ATOM   1339  HA  LEU A 161      52.782 -11.361  55.016  1.00 14.96           H
ATOM   1340  HB2 LEU A 161      51.596 -12.084  52.992  1.00 14.90           H
ATOM   1341  HB3 LEU A 161      53.134 -12.531  52.231  1.00 14.90           H
ATOM   1342  HG  LEU A 161      53.531 -14.224  54.017  1.00 19.47           H
ATOM   1343 HD11 LEU A 161      51.599 -14.824  55.535  1.00 22.29           H
ATOM   1344 HD12 LEU A 161      52.362 -13.295  55.941  1.00 22.29           H
ATOM   1345 HD13 LEU A 161      50.811 -13.306  55.067  1.00 22.29           H
ATOM   1346 HD21 LEU A 161      51.822 -15.799  53.266  1.00 21.21           H
ATOM   1347 HD22 LEU A 161      50.798 -14.465  52.685  1.00 21.21           H
ATOM   1348 HD23 LEU A 161      52.360 -14.805  51.908  1.00 21.21           H
ATOM   1349  N   GLY A 162      55.053 -12.178  55.659  1.00  7.15           N
ATOM   1350  CA  GLY A 162      56.379 -12.514  56.141  1.00 11.37           C
ATOM   1351  C   GLY A 162      56.957 -11.496  57.128  1.00 12.84           C
ATOM   1352  O   GLY A 162      57.847 -11.828  57.907  1.00 17.49           O
ATOM   1353  H   GLY A 162      54.325 -12.059  56.350  1.00  8.57           H
ATOM   1354  HA2 GLY A 162      56.297 -13.470  56.655  1.00 13.64           H
ATOM   1355  HA3 GLY A 162      57.075 -12.620  55.309  1.00 13.64           H
ATOM   1356  N   LYS A 163      56.485 -10.255  57.102  1.00  9.34           N
ATOM   1357  CA  LYS A 163      56.899  -9.242  58.071  1.00 12.16           C
ATOM   1358  C   LYS A 163      55.984  -9.327  59.265  1.00 10.77           C
ATOM   1359  O   LYS A 163      54.785  -9.602  59.131  1.00 11.11           O
ATOM   1360  CB  LYS A 163      56.810  -7.843  57.458  1.00  5.90           C
ATOM   1361  CG  LYS A 163      57.712  -7.670  56.232  1.00  9.55           C
ATOM   1362  CD  LYS A 163      59.211  -7.721  56.546  1.00 15.42           C
ATOM   1363  CE  LYS A 163      59.667  -6.429  57.214  1.00 15.06           C
ATOM   1364  NZ  LYS A 163      61.128  -6.448  57.430  1.00 22.50           N1+
ATOM   1365  H   LYS A 163      55.749 -10.021  56.449  1.00 11.21           H
ATOM   1366  HA  LYS A 163      57.920  -9.426  58.405  1.00 14.60           H
ATOM   1367  HB2 LYS A 163      55.780  -7.670  57.157  1.00  7.09           H
ATOM   1368  HB3 LYS A 163      57.076  -7.102  58.210  1.00  7.09           H
ATOM   1369  HG2 LYS A 163      57.482  -8.435  55.490  1.00 11.46           H
ATOM   1370  HG3 LYS A 163      57.490  -6.701  55.785  1.00 11.46           H
ATOM   1371  HD2 LYS A 163      59.437  -8.562  57.202  1.00 18.50           H
ATOM   1372  HD3 LYS A 163      59.761  -7.863  55.614  1.00 18.50           H
ATOM   1373  HE2 LYS A 163      59.395  -5.576  56.591  1.00 18.07           H
ATOM   1374  HE3 LYS A 163      59.159  -6.339  58.174  1.00 18.07           H
ATOM   1375  HZ1 LYS A 163      61.430  -5.553  57.789  1.00 27.00           H
ATOM   1376  HZ2 LYS A 163      61.370  -7.170  58.095  1.00 27.00           H
ATOM   1377  HZ3 LYS A 163      61.600  -6.630  56.556  1.00 27.00           H
ATOM   1378  N   ILE A 164      56.572  -9.075  60.428  1.00  7.38           N
ATOM   1379  CA  ILE A 164      55.781  -8.952  61.636  1.00  9.43           C
ATOM   1380  C   ILE A 164      55.004  -7.641  61.499  1.00  6.24           C
ATOM   1381  O   ILE A 164      55.596  -6.628  61.114  1.00  8.56           O
ATOM   1382  CB  ILE A 164      56.666  -8.982  62.900  1.00  6.43           C
ATOM   1383  CG1 ILE A 164      57.580 -10.224  62.989  1.00  8.06           C
ATOM   1384  CG2 ILE A 164      55.782  -8.835  64.150  1.00  5.96           C
ATOM   1385  CD1 ILE A 164      56.863 -11.590  62.992  1.00 17.72           C
ATOM   1386  H   ILE A 164      57.555  -8.861  60.459  1.00  8.86           H
ATOM   1387  HA  ILE A 164      55.118  -9.807  61.696  1.00 11.32           H
ATOM   1388  HB  ILE A 164      57.317  -8.110  62.862  1.00  7.71           H
ATOM   1389 HG12 ILE A 164      58.289 -10.207  62.162  1.00  9.67           H
ATOM   1390 HG13 ILE A 164      58.171 -10.158  63.903  1.00  9.67           H
ATOM   1391 HG21 ILE A 164      56.386  -8.927  65.052  1.00  7.16           H
ATOM   1392 HG22 ILE A 164      55.301  -7.858  64.167  1.00  7.16           H
ATOM   1393 HG23 ILE A 164      55.016  -9.609  64.153  1.00  7.16           H
ATOM   1394 HD11 ILE A 164      57.610 -12.383  63.088  1.00 21.26           H
ATOM   1395 HD12 ILE A 164      56.173 -11.663  63.833  1.00 21.26           H
ATOM   1396 HD13 ILE A 164      56.325 -11.739  62.055  1.00 21.26           H
ATOM   1397  N   PRO A 165      53.721  -7.603  61.872  1.00  5.24           N
ATOM   1398  CA  PRO A 165      52.911  -6.397  61.826  1.00  5.82           C
ATOM   1399  C   PRO A 165      53.039  -5.603  63.139  1.00  9.04           C
ATOM   1400  O   PRO A 165      52.212  -5.654  64.050  1.00  9.10           O
ATOM   1401  CB  PRO A 165      51.487  -6.858  61.489  1.00  4.16           C
ATOM   1402  CG  PRO A 165      51.575  -8.372  61.412  1.00  6.15           C
ATOM   1403  CD  PRO A 165      52.854  -8.711  62.154  1.00  6.66           C
ATOM   1404  HA  PRO A 165      53.214  -5.793  60.976  1.00  6.98           H
ATOM   1405  HB2 PRO A 165      50.818  -6.599  62.311  1.00  4.99           H
ATOM   1406  HB3 PRO A 165      51.101  -6.428  60.563  1.00  4.99           H
ATOM   1407  HG2 PRO A 165      50.709  -8.845  61.883  1.00  7.38           H
ATOM   1408  HG3 PRO A 165      51.666  -8.682  60.371  1.00  7.38           H
ATOM   1409  HD2 PRO A 165      52.680  -8.766  63.229  1.00  7.99           H
ATOM   1410  HD3 PRO A 165      53.206  -9.657  61.759  1.00  7.99           H
ATOM   1411  N   THR A 166      54.114  -4.818  63.168  1.00  8.85           N
ATOM   1412  CA  THR A 166      54.387  -3.811  64.176  1.00  5.73           C
ATOM   1413  C   THR A 166      53.885  -2.440  63.750  1.00  8.70           C
ATOM   1414  O   THR A 166      53.507  -2.239  62.595  1.00  9.06           O
ATOM   1415  CB  THR A 166      55.894  -3.747  64.426  1.00  8.74           C
ATOM   1416  OG1 THR A 166      56.580  -3.207  63.310  1.00  8.61           O
ATOM   1417  CG2 THR A 166      56.413  -5.149  64.769  1.00 11.44           C
ATOM   1418  H   THR A 166      54.763  -4.865  62.393  1.00 10.61           H
ATOM   1419  HA  THR A 166      53.893  -4.083  65.106  1.00  6.87           H
ATOM   1420  HB  THR A 166      56.082  -3.103  65.288  1.00 10.49           H
ATOM   1421  HG1 THR A 166      57.353  -2.741  63.642  1.00 10.34           H
ATOM   1422 HG21 THR A 166      57.468  -5.093  65.043  1.00 13.73           H
ATOM   1423 HG22 THR A 166      55.850  -5.559  65.611  1.00 13.73           H
ATOM   1424 HG23 THR A 166      56.338  -5.816  63.909  1.00 13.73           H
ATOM   1425  N   VAL A 167      53.900  -1.503  64.699  1.00  7.92           N
ATOM   1426  CA  VAL A 167      53.632  -0.088  64.478  1.00  6.78           C
ATOM   1427  C   VAL A 167      54.397   0.465  63.255  1.00  7.83           C
ATOM   1428  O   VAL A 167      53.836   1.261  62.498  1.00  8.19           O
ATOM   1429  CB  VAL A 167      53.967   0.701  65.774  1.00  5.56           C
ATOM   1430  CG1 VAL A 167      53.914   2.237  65.595  1.00  5.86           C
ATOM   1431  CG2 VAL A 167      53.006   0.338  66.914  1.00 12.90           C
ATOM   1432  H   VAL A 167      54.140  -1.772  65.644  1.00  9.51           H
ATOM   1433  HA  VAL A 167      52.563   0.008  64.281  1.00  8.13           H
ATOM   1434  HB  VAL A 167      54.974   0.438  66.095  1.00  6.68           H
ATOM   1435 HG11 VAL A 167      54.156   2.728  66.538  1.00  7.04           H
ATOM   1436 HG12 VAL A 167      54.637   2.574  64.853  1.00  7.04           H
ATOM   1437 HG13 VAL A 167      52.917   2.543  65.278  1.00  7.04           H
ATOM   1438 HG21 VAL A 167      53.312   0.848  67.829  1.00 15.48           H
ATOM   1439 HG22 VAL A 167      51.990   0.647  66.663  1.00 15.48           H
ATOM   1440 HG23 VAL A 167      53.016  -0.734  67.098  1.00 15.48           H
ATOM   1441  N   GLU A 168      55.670   0.099  63.083  1.00  4.94           N
ATOM   1442  CA  GLU A 168      56.501   0.729  62.065  1.00  8.95           C
ATOM   1443  C   GLU A 168      56.392   0.001  60.717  1.00 17.94           C
ATOM   1444  O   GLU A 168      56.424   0.656  59.673  1.00 22.67           O
ATOM   1445  CB  GLU A 168      57.970   0.822  62.481  1.00 10.61           C
ATOM   1446  CG  GLU A 168      58.256   1.796  63.624  1.00 13.31           C
ATOM   1447  CD  GLU A 168      59.764   2.026  63.860  1.00 12.65           C
ATOM   1448  OE1 GLU A 168      60.560   1.044  64.006  1.00 26.65           O
ATOM   1449  OE2 GLU A 168      60.077   3.236  63.880  1.00 10.08           O1-
ATOM   1450  H   GLU A 168      56.106  -0.519  63.750  1.00  5.93           H
ATOM   1451  HA  GLU A 168      56.162   1.757  61.928  1.00 10.74           H
ATOM   1452  HB2 GLU A 168      58.308  -0.174  62.771  1.00 12.73           H
ATOM   1453  HB3 GLU A 168      58.547   1.148  61.612  1.00 12.73           H
ATOM   1454  HG2 GLU A 168      57.757   2.747  63.438  1.00 15.97           H
ATOM   1455  HG3 GLU A 168      57.845   1.348  64.528  1.00 15.97           H
ATOM   1456  N   ASN A 169      56.319  -1.342  60.717  1.00 11.43           N
ATOM   1457  CA  ASN A 169      56.155  -2.094  59.481  1.00 15.98           C
ATOM   1458  C   ASN A 169      54.821  -1.815  58.819  1.00 13.12           C
ATOM   1459  O   ASN A 169      54.776  -1.817  57.598  1.00 11.55           O
ATOM   1460  CB  ASN A 169      56.342  -3.600  59.693  1.00 17.84           C
ATOM   1461  CG  ASN A 169      57.809  -4.012  59.732  1.00 14.66           C
ATOM   1462  OD1 ASN A 169      58.689  -3.317  59.249  1.00 19.28           O
ATOM   1463  ND2 ASN A 169      58.085  -5.222  60.197  1.00 16.40           N
ATOM   1464  H   ASN A 169      56.358  -1.851  61.588  1.00 13.71           H
ATOM   1465  HA  ASN A 169      56.922  -1.749  58.788  1.00 19.18           H
ATOM   1466  HB2 ASN A 169      55.835  -3.919  60.605  1.00 21.41           H
ATOM   1467  HB3 ASN A 169      55.885  -4.121  58.851  1.00 21.41           H
ATOM   1468 HD21 ASN A 169      59.045  -5.527  60.230  1.00 19.68           H
ATOM   1469 HD22 ASN A 169      57.336  -5.790  60.570  1.00 19.68           H
ATOM   1470  N   SER A 170      53.746  -1.647  59.590  1.00 10.78           N
ATOM   1471  CA  SER A 170      52.411  -1.570  59.037  1.00 11.63           C
ATOM   1472  C   SER A 170      52.169  -0.258  58.291  1.00 13.40           C
ATOM   1473  O   SER A 170      52.774   0.775  58.583  1.00 10.35           O
ATOM   1474  CB  SER A 170      51.361  -1.779  60.132  1.00 12.78           C
ATOM   1475  OG  SER A 170      51.510  -3.095  60.613  1.00 18.15           O
ATOM   1476  H   SER A 170      53.852  -1.589  60.592  1.00 12.93           H
ATOM   1477  HA  SER A 170      52.284  -2.376  58.320  1.00 13.96           H
ATOM   1478  HB2 SER A 170      51.479  -1.057  60.944  1.00 15.34           H
ATOM   1479  HB3 SER A 170      50.368  -1.676  59.696  1.00 15.34           H
ATOM   1480  HG  SER A 170      52.259  -3.107  61.215  1.00 21.78           H
ATOM   1481  N   ILE A 171      51.237  -0.352  57.340  1.00  7.73           N
ATOM   1482  CA  ILE A 171      50.640   0.755  56.621  1.00 21.34           C
ATOM   1483  C   ILE A 171      49.177   0.790  57.071  1.00 11.65           C
ATOM   1484  O   ILE A 171      48.486  -0.218  57.008  1.00  7.10           O
ATOM   1485  CB  ILE A 171      50.763   0.558  55.083  1.00 13.26           C
ATOM   1486  CG1 ILE A 171      52.229   0.395  54.654  1.00 23.18           C
ATOM   1487  CG2 ILE A 171      50.166   1.760  54.334  1.00 20.47           C
ATOM   1488  CD1 ILE A 171      52.401   0.017  53.170  1.00 45.75           C
ATOM   1489  H   ILE A 171      50.835  -1.261  57.163  1.00  9.28           H
ATOM   1490  HA  ILE A 171      51.136   1.691  56.889  1.00 25.60           H
ATOM   1491  HB  ILE A 171      50.211  -0.335  54.785  1.00 15.92           H
ATOM   1492 HG12 ILE A 171      52.764   1.326  54.850  1.00 27.82           H
ATOM   1493 HG13 ILE A 171      52.693  -0.394  55.241  1.00 27.82           H
ATOM   1494 HG21 ILE A 171      50.155   1.582  53.260  1.00 24.56           H
ATOM   1495 HG22 ILE A 171      49.131   1.925  54.637  1.00 24.56           H
ATOM   1496 HG23 ILE A 171      50.746   2.661  54.545  1.00 24.56           H
ATOM   1497 HD11 ILE A 171      53.427  -0.313  52.998  1.00 54.89           H
ATOM   1498 HD12 ILE A 171      51.721  -0.790  52.903  1.00 54.89           H
ATOM   1499 HD13 ILE A 171      52.204   0.876  52.529  1.00 54.89           H
ATOM   1500  N   PHE A 172      48.716   1.968  57.468  1.00  8.84           N
ATOM   1501  CA  PHE A 172      47.331   2.260  57.773  1.00  8.07           C
ATOM   1502  C   PHE A 172      46.611   2.700  56.493  1.00 14.58           C
ATOM   1503  O   PHE A 172      46.890   3.765  55.937  1.00 10.90           O
ATOM   1504  CB  PHE A 172      47.313   3.313  58.891  1.00 11.14           C
ATOM   1505  CG  PHE A 172      47.842   2.796  60.227  1.00  8.63           C
ATOM   1506  CD1 PHE A 172      49.222   2.610  60.425  1.00 12.87           C
ATOM   1507  CD2 PHE A 172      46.951   2.511  61.279  1.00  7.36           C
ATOM   1508  CE1 PHE A 172      49.691   2.074  61.640  1.00 20.88           C
ATOM   1509  CE2 PHE A 172      47.421   2.030  62.513  1.00 10.55           C
ATOM   1510  CZ  PHE A 172      48.794   1.782  62.678  1.00 10.04           C
ATOM   1511  H   PHE A 172      49.342   2.759  57.433  1.00 10.60           H
ATOM   1512  HA  PHE A 172      46.833   1.366  58.132  1.00  9.68           H
ATOM   1513  HB2 PHE A 172      47.907   4.177  58.583  1.00 13.37           H
ATOM   1514  HB3 PHE A 172      46.285   3.648  59.031  1.00 13.37           H
ATOM   1515  HD1 PHE A 172      49.929   2.866  59.648  1.00 15.44           H
ATOM   1516  HD2 PHE A 172      45.893   2.668  61.142  1.00  8.84           H
ATOM   1517  HE1 PHE A 172      50.749   1.900  61.779  1.00 25.06           H
ATOM   1518  HE2 PHE A 172      46.731   1.837  63.319  1.00 12.66           H
ATOM   1519  HZ  PHE A 172      49.168   1.380  63.607  1.00 12.05           H
ATOM   1520  N   HIS A 173      45.707   1.847  55.995  1.00 13.21           N
ATOM   1521  CA  HIS A 173      44.957   2.120  54.766  1.00  9.56           C
ATOM   1522  C   HIS A 173      43.808   3.083  54.947  1.00 10.69           C
ATOM   1523  O   HIS A 173      43.721   4.030  54.177  1.00 13.72           O
ATOM   1524  CB  HIS A 173      44.480   0.822  54.124  1.00 11.92           C
ATOM   1525  CG  HIS A 173      45.657   0.101  53.567  1.00 11.94           C
ATOM   1526  ND1 HIS A 173      46.544   0.657  52.647  1.00 13.22           N
ATOM   1527  CD2 HIS A 173      46.085  -1.132  53.956  1.00 15.45           C
ATOM   1528  CE1 HIS A 173      47.465  -0.297  52.455  1.00 21.76           C
ATOM   1529  NE2 HIS A 173      47.205  -1.380  53.209  1.00 15.07           N
ATOM   1530  H   HIS A 173      45.548   0.964  56.464  1.00 15.86           H
ATOM   1531  HA  HIS A 173      45.637   2.607  54.061  1.00 11.47           H
ATOM   1532  HB2 HIS A 173      43.788   1.044  53.311  1.00 14.31           H
ATOM   1533  HB3 HIS A 173      43.971   0.195  54.859  1.00 14.31           H
ATOM   1534  HD2 HIS A 173      45.642  -1.772  54.708  1.00 18.54           H
ATOM   1535  HE1 HIS A 173      48.180  -0.290  51.643  1.00 26.11           H
ATOM   1536  HE2 HIS A 173      47.651  -2.280  53.096  1.00 18.09           H
ATOM   1537  N   MET A 174      42.939   2.818  55.929  1.00 14.30           N
ATOM   1538  CA  MET A 174      41.750   3.597  56.211  1.00 16.60           C
ATOM   1539  C   MET A 174      41.107   3.137  57.525  1.00 15.65           C
ATOM   1540  O   MET A 174      41.338   2.027  57.996  1.00 21.89           O
ATOM   1541  CB  MET A 174      40.723   3.487  55.058  1.00 19.41           C
ATOM   1542  CG  MET A 174      39.919   2.182  55.023  1.00 24.90           C
ATOM   1543  SD  MET A 174      38.720   2.133  53.667  1.00 26.80           S
ATOM   1544  CE  MET A 174      39.730   1.355  52.419  1.00 24.11           C
ATOM   1545  H   MET A 174      43.110   2.014  56.519  1.00 17.16           H
ATOM   1546  HA  MET A 174      42.053   4.640  56.320  1.00 19.92           H
ATOM   1547  HB2 MET A 174      40.014   4.309  55.163  1.00 23.30           H
ATOM   1548  HB3 MET A 174      41.224   3.606  54.098  1.00 23.30           H
ATOM   1549  HG2 MET A 174      40.609   1.345  54.912  1.00 29.88           H
ATOM   1550  HG3 MET A 174      39.371   2.058  55.955  1.00 29.88           H
ATOM   1551  HE1 MET A 174      39.152   1.301  51.494  1.00 28.93           H
ATOM   1552  HE2 MET A 174      40.626   1.956  52.262  1.00 28.93           H
ATOM   1553  HE3 MET A 174      39.996   0.349  52.750  1.00 28.93           H
ATOM   1554  N   ALA A 175      40.249   3.996  58.071  1.00  9.69           N
ATOM   1555  CA  ALA A 175      39.412   3.700  59.209  1.00 15.11           C
ATOM   1556  C   ALA A 175      38.346   2.691  58.794  1.00 15.01           C
ATOM   1557  O   ALA A 175      37.709   2.856  57.753  1.00 15.70           O
ATOM   1558  CB  ALA A 175      38.794   5.002  59.734  1.00 14.51           C
ATOM   1559  H   ALA A 175      40.102   4.883  57.618  1.00 11.63           H
ATOM   1560  HA  ALA A 175      40.035   3.275  59.996  1.00 18.13           H
ATOM   1561  HB1 ALA A 175      38.185   4.787  60.611  1.00 17.41           H
ATOM   1562  HB2 ALA A 175      39.577   5.703  60.016  1.00 17.41           H
ATOM   1563  HB3 ALA A 175      38.164   5.455  58.970  1.00 17.41           H
ATOM   1564  N   ALA A 176      38.179   1.646  59.610  1.00 15.76           N
ATOM   1565  CA  ALA A 176      37.375   0.479  59.301  1.00 13.54           C
ATOM   1566  C   ALA A 176      37.354  -0.462  60.496  1.00 10.44           C
ATOM   1567  O   ALA A 176      38.394  -0.849  61.023  1.00  9.49           O
ATOM   1568  CB  ALA A 176      37.963  -0.275  58.098  1.00 15.25           C
ATOM   1569  H   ALA A 176      38.710   1.613  60.470  1.00 18.92           H
ATOM   1570  HA  ALA A 176      36.357   0.796  59.069  1.00 16.25           H
ATOM   1571  HB1 ALA A 176      37.357  -1.151  57.877  1.00 18.30           H
ATOM   1572  HB2 ALA A 176      37.984   0.366  57.224  1.00 18.30           H
ATOM   1573  HB3 ALA A 176      38.979  -0.596  58.326  1.00 18.30           H
ATOM   1574  N   TRP A 177      36.145  -0.888  60.841  1.00 12.54           N
ATOM   1575  CA  TRP A 177      35.891  -1.953  61.784  1.00 13.50           C
ATOM   1576  C   TRP A 177      35.367  -3.219  61.057  1.00 11.02           C
ATOM   1577  O   TRP A 177      34.978  -4.192  61.708  1.00 14.78           O
ATOM   1578  CB  TRP A 177      34.994  -1.535  62.982  1.00  8.72           C
ATOM   1579  CG  TRP A 177      33.820  -0.690  62.662  1.00 12.43           C
ATOM   1580  CD1 TRP A 177      33.675   0.659  62.981  1.00 13.16           C
ATOM   1581  CD2 TRP A 177      32.583  -1.123  62.066  1.00  7.47           C
ATOM   1582  NE1 TRP A 177      32.359   1.067  62.703  1.00 11.69           N
ATOM   1583  CE2 TRP A 177      31.677  -0.010  62.115  1.00 12.53           C
ATOM   1584  CE3 TRP A 177      32.158  -2.333  61.491  1.00 10.62           C
ATOM   1585  CZ2 TRP A 177      30.340  -0.105  61.672  1.00  9.66           C
ATOM   1586  CZ3 TRP A 177      30.866  -2.412  61.007  1.00 22.14           C
ATOM   1587  CH2 TRP A 177      29.966  -1.313  61.120  1.00 23.91           C
ATOM   1588  H   TRP A 177      35.360  -0.443  60.416  1.00 15.05           H
ATOM   1589  HA  TRP A 177      36.859  -2.324  62.242  1.00 16.20           H
ATOM   1590  HB2 TRP A 177      34.652  -2.461  63.506  1.00 10.46           H
ATOM   1591  HB3 TRP A 177      35.643  -1.009  63.713  1.00 10.46           H
ATOM   1592  HD1 TRP A 177      34.410   1.359  63.340  1.00 15.80           H
ATOM   1593  HE1 TRP A 177      31.991   1.993  62.827  1.00 14.02           H
ATOM   1594  HE3 TRP A 177      32.844  -3.182  61.422  1.00 12.75           H
ATOM   1595  HZ2 TRP A 177      29.661   0.733  61.732  1.00 11.60           H
ATOM   1596  HZ3 TRP A 177      30.526  -3.323  60.515  1.00 26.56           H
ATOM   1597  HH2 TRP A 177      28.953  -1.440  60.745  1.00 28.70           H
ATOM   1598  N   SER A 178      35.461  -3.255  59.699  1.00  8.85           N
ATOM   1599  CA  SER A 178      35.191  -4.477  58.909  1.00 11.37           C
ATOM   1600  C   SER A 178      35.823  -4.204  57.560  1.00 22.18           C
ATOM   1601  O   SER A 178      35.828  -3.019  57.116  1.00 22.41           O
ATOM   1602  CB  SER A 178      33.661  -4.767  58.818  1.00 17.82           C
ATOM   1603  OG  SER A 178      33.395  -5.789  57.897  1.00 18.90           O
ATOM   1604  H   SER A 178      35.642  -2.400  59.151  1.00 10.62           H
ATOM   1605  HA  SER A 178      35.644  -5.398  59.375  1.00 13.64           H
ATOM   1606  HB2 SER A 178      33.306  -5.052  59.835  1.00 21.39           H
ATOM   1607  HB3 SER A 178      33.091  -3.904  58.457  1.00 21.39           H
ATOM   1608  HG  SER A 178      33.860  -6.714  58.215  1.00 22.68           H
ATOM   1609  N   GLY A 179      36.444  -5.193  56.962  1.00 17.96           N
ATOM   1610  CA  GLY A 179      37.335  -5.003  55.829  1.00 12.36           C
ATOM   1611  C   GLY A 179      37.414  -6.179  54.855  1.00 19.93           C
ATOM   1612  O   GLY A 179      36.987  -7.301  55.113  1.00 20.14           O
ATOM   1613  H   GLY A 179      36.439  -6.116  57.403  1.00 21.55           H
ATOM   1614  HA2 GLY A 179      36.984  -4.130  55.281  1.00 14.84           H
ATOM   1615  HA3 GLY A 179      38.340  -4.804  56.206  1.00 14.84           H
ATOM   1616  N   SER A 180      38.004  -5.876  53.701  1.00 17.46           N
ATOM   1617  CA  SER A 180      38.380  -6.789  52.639  1.00  9.69           C
ATOM   1618  C   SER A 180      39.415  -6.048  51.796  1.00  9.44           C
ATOM   1619  O   SER A 180      39.517  -4.826  51.846  1.00 12.21           O
ATOM   1620  CB  SER A 180      37.139  -7.142  51.803  1.00 16.11           C
ATOM   1621  OG  SER A 180      37.461  -7.965  50.713  1.00 14.03           O
ATOM   1622  H   SER A 180      38.279  -4.911  53.563  1.00 20.95           H
ATOM   1623  HA  SER A 180      38.816  -7.695  53.066  1.00 11.63           H
ATOM   1624  HB2 SER A 180      36.407  -7.650  52.425  1.00 19.34           H
ATOM   1625  HB3 SER A 180      36.699  -6.227  51.410  1.00 19.34           H
ATOM   1626  HG  SER A 180      37.597  -8.864  51.033  1.00 16.83           H
ATOM   1627  N   ALA A 181      40.171  -6.806  51.009  1.00 10.53           N
ATOM   1628  CA  ALA A 181      41.095  -6.284  50.020  1.00 13.23           C
ATOM   1629  C   ALA A 181      41.286  -7.304  48.898  1.00 10.54           C
ATOM   1630  O   ALA A 181      41.127  -8.508  49.097  1.00 13.28           O
ATOM   1631  CB  ALA A 181      42.418  -5.897  50.717  1.00 14.94           C
ATOM   1632  H   ALA A 181      40.022  -7.807  51.017  1.00 12.63           H
ATOM   1633  HA  ALA A 181      40.647  -5.396  49.579  1.00 15.87           H
ATOM   1634  HB1 ALA A 181      43.105  -5.480  49.986  1.00 17.93           H
ATOM   1635  HB2 ALA A 181      42.237  -5.145  51.483  1.00 17.93           H
ATOM   1636  HB3 ALA A 181      42.889  -6.766  51.173  1.00 17.93           H
ATOM   1637  N   CYS A 182      41.633  -6.823  47.703  1.00 14.62           N
ATOM   1638  CA  CYS A 182      42.001  -7.672  46.569  1.00  9.91           C
ATOM   1639  C   CYS A 182      42.787  -6.913  45.517  1.00 10.50           C
ATOM   1640  O   CYS A 182      42.644  -5.708  45.376  1.00 18.78           O
ATOM   1641  CB  CYS A 182      40.771  -8.369  45.960  1.00 17.21           C
ATOM   1642  SG  CYS A 182      39.385  -7.242  45.697  1.00 14.16           S
ATOM   1643  H   CYS A 182      41.677  -5.821  47.572  1.00 17.54           H
ATOM   1644  HA  CYS A 182      42.664  -8.448  46.943  1.00 11.89           H
ATOM   1645  HB2 CYS A 182      41.037  -8.855  45.022  1.00 20.66           H
ATOM   1646  HB3 CYS A 182      40.459  -9.103  46.686  1.00 20.66           H
ATOM   1647  N   HIS A 183      43.634  -7.630  44.770  1.00 19.36           N
ATOM   1648  CA  HIS A 183      44.465  -7.091  43.691  1.00 11.56           C
ATOM   1649  C   HIS A 183      43.915  -7.585  42.351  1.00 14.91           C
ATOM   1650  O   HIS A 183      43.695  -8.787  42.164  1.00 15.84           O
ATOM   1651  CB  HIS A 183      45.901  -7.539  43.926  1.00  9.02           C
ATOM   1652  CG  HIS A 183      46.881  -6.687  43.185  1.00 15.94           C
ATOM   1653  ND1 HIS A 183      47.127  -6.720  41.814  1.00 19.00           N
ATOM   1654  CD2 HIS A 183      47.643  -5.720  43.754  1.00 11.46           C
ATOM   1655  CE1 HIS A 183      47.978  -5.715  41.589  1.00 15.50           C
ATOM   1656  NE2 HIS A 183      48.310  -5.100  42.737  1.00 18.80           N
ATOM   1657  H   HIS A 183      43.703  -8.622  44.948  1.00 23.23           H
ATOM   1658  HA  HIS A 183      44.446  -6.001  43.714  1.00 13.87           H
ATOM   1659  HB2 HIS A 183      46.007  -8.580  43.633  1.00 10.83           H
ATOM   1660  HB3 HIS A 183      46.133  -7.452  44.989  1.00 10.83           H
ATOM   1661  HD2 HIS A 183      47.635  -5.428  44.783  1.00 13.75           H
ATOM   1662  HE1 HIS A 183      48.213  -5.324  40.612  1.00 18.60           H
ATOM   1663  HE2 HIS A 183      48.825  -4.232  42.811  1.00 22.56           H
ATOM   1664  N   ASP A 184      43.670  -6.647  41.433  1.00 14.11           N
ATOM   1665  CA  ASP A 184      43.022  -6.909  40.154  1.00 16.99           C
ATOM   1666  C   ASP A 184      44.037  -7.213  39.019  1.00 16.74           C
ATOM   1667  O   ASP A 184      43.636  -7.503  37.898  1.00 20.31           O
ATOM   1668  CB  ASP A 184      42.097  -5.733  39.835  1.00 13.51           C
ATOM   1669  CG  ASP A 184      42.791  -4.390  39.629  1.00 20.99           C
ATOM   1670  OD1 ASP A 184      44.041  -4.363  39.559  1.00 19.39           O
ATOM   1671  OD2 ASP A 184      42.048  -3.397  39.481  1.00 14.58           O1-
ATOM   1672  H   ASP A 184      43.868  -5.679  41.651  1.00 16.94           H
ATOM   1673  HA  ASP A 184      42.380  -7.781  40.257  1.00 20.39           H
ATOM   1674  HB2 ASP A 184      41.529  -5.958  38.932  1.00 16.22           H
ATOM   1675  HB3 ASP A 184      41.331  -5.619  40.602  1.00 16.22           H
ATOM   1676  N   GLY A 185      45.347  -7.140  39.300  1.00 12.87           N
ATOM   1677  CA  GLY A 185      46.436  -7.317  38.352  1.00 19.13           C
ATOM   1678  C   GLY A 185      47.205  -6.010  38.076  1.00 24.91           C
ATOM   1679  O   GLY A 185      48.315  -6.091  37.541  1.00 27.34           O
ATOM   1680  H   GLY A 185      45.614  -6.872  40.240  1.00 15.44           H
ATOM   1681  HA2 GLY A 185      47.140  -8.028  38.782  1.00 22.96           H
ATOM   1682  HA3 GLY A 185      46.064  -7.720  37.409  1.00 22.96           H
ATOM   1683  N   ARG A 186      46.629  -4.834  38.410  1.00 14.54           N
ATOM   1684  CA  ARG A 186      47.231  -3.503  38.217  1.00 16.77           C
ATOM   1685  C   ARG A 186      47.383  -2.746  39.551  1.00 12.62           C
ATOM   1686  O   ARG A 186      48.411  -2.110  39.766  1.00 20.51           O
ATOM   1687  CB  ARG A 186      46.435  -2.604  37.232  1.00 14.20           C
ATOM   1688  CG  ARG A 186      46.056  -3.228  35.888  1.00 25.84           C
ATOM   1689  CD  ARG A 186      45.633  -2.137  34.892  1.00 34.94           C
ATOM   1690  NE  ARG A 186      44.815  -2.687  33.787  1.00 54.66           N
ATOM   1691  CZ  ARG A 186      45.127  -2.706  32.480  1.00 46.78           C
ATOM   1692  NH1 ARG A 186      44.487  -3.525  31.646  1.00 36.47           N
ATOM   1693  NH2 ARG A 186      46.072  -1.911  31.981  1.00 64.67           N1+
ATOM   1694  H   ARG A 186      45.716  -4.860  38.853  1.00 17.45           H
ATOM   1695  HA  ARG A 186      48.229  -3.644  37.803  1.00 20.12           H
ATOM   1696  HB2 ARG A 186      45.504  -2.303  37.719  1.00 17.03           H
ATOM   1697  HB3 ARG A 186      47.018  -1.699  37.042  1.00 17.03           H
ATOM   1698  HG2 ARG A 186      46.914  -3.758  35.472  1.00 31.01           H
ATOM   1699  HG3 ARG A 186      45.244  -3.937  36.043  1.00 31.01           H
ATOM   1700  HD2 ARG A 186      45.103  -1.317  35.381  1.00 41.92           H
ATOM   1701  HD3 ARG A 186      46.567  -1.744  34.491  1.00 41.92           H
ATOM   1702  HE  ARG A 186      44.061  -3.290  34.086  1.00 65.60           H
ATOM   1703 HH11 ARG A 186      43.758  -4.130  31.993  1.00 43.77           H
ATOM   1704 HH12 ARG A 186      44.721  -3.533  30.667  1.00 43.77           H
ATOM   1705 HH21 ARG A 186      46.560  -1.276  32.595  1.00 77.60           H
ATOM   1706 HH22 ARG A 186      46.284  -1.938  30.997  1.00 77.60           H
ATOM   1707  N   GLU A 187      46.386  -2.809  40.436  1.00 12.96           N
ATOM   1708  CA  GLU A 187      46.369  -2.053  41.676  1.00 12.26           C
ATOM   1709  C   GLU A 187      45.558  -2.773  42.768  1.00 15.80           C
ATOM   1710  O   GLU A 187      44.771  -3.680  42.502  1.00 18.12           O
ATOM   1711  CB  GLU A 187      45.836  -0.646  41.375  1.00 18.79           C
ATOM   1712  CG  GLU A 187      45.897   0.356  42.543  1.00 20.09           C
ATOM   1713  CD  GLU A 187      47.339   0.514  43.031  1.00 28.14           C
ATOM   1714  OE1 GLU A 187      47.664  -0.158  44.044  1.00 19.15           O
ATOM   1715  OE2 GLU A 187      48.083   1.285  42.378  1.00 24.34           O1-
ATOM   1716  H   GLU A 187      45.566  -3.367  40.226  1.00 15.55           H
ATOM   1717  HA  GLU A 187      47.394  -1.964  42.032  1.00 14.71           H
ATOM   1718  HB2 GLU A 187      46.376  -0.225  40.523  1.00 22.55           H
ATOM   1719  HB3 GLU A 187      44.792  -0.748  41.089  1.00 22.55           H
ATOM   1720  HG2 GLU A 187      45.554   1.315  42.148  1.00 24.11           H
ATOM   1721  HG3 GLU A 187      45.242   0.024  43.343  1.00 24.11           H
ATOM   1722  N   TRP A 188      45.808  -2.403  44.021  1.00 12.76           N
ATOM   1723  CA  TRP A 188      45.048  -2.838  45.177  1.00 16.46           C
ATOM   1724  C   TRP A 188      43.696  -2.094  45.273  1.00 18.84           C
ATOM   1725  O   TRP A 188      43.604  -0.888  45.047  1.00 16.48           O
ATOM   1726  CB  TRP A 188      45.906  -2.619  46.435  1.00 14.68           C
ATOM   1727  CG  TRP A 188      46.935  -3.677  46.706  1.00  7.85           C
ATOM   1728  CD1 TRP A 188      48.272  -3.590  46.548  1.00 12.74           C
ATOM   1729  CD2 TRP A 188      46.709  -5.015  47.221  1.00 10.65           C
ATOM   1730  NE1 TRP A 188      48.894  -4.776  46.933  1.00  8.36           N
ATOM   1731  CE2 TRP A 188      47.961  -5.702  47.322  1.00  8.69           C
ATOM   1732  CE3 TRP A 188      45.547  -5.728  47.556  1.00  9.37           C
ATOM   1733  CZ2 TRP A 188      48.050  -7.041  47.702  1.00 14.26           C
ATOM   1734  CZ3 TRP A 188      45.635  -7.065  47.964  1.00 16.75           C
ATOM   1735  CH2 TRP A 188      46.875  -7.723  48.024  1.00 12.33           C
ATOM   1736  H   TRP A 188      46.493  -1.672  44.176  1.00 15.31           H
ATOM   1737  HA  TRP A 188      44.856  -3.909  45.093  1.00 19.75           H
ATOM   1738  HB2 TRP A 188      46.389  -1.642  46.376  1.00 17.61           H
ATOM   1739  HB3 TRP A 188      45.228  -2.610  47.290  1.00 17.61           H
ATOM   1740  HD1 TRP A 188      48.786  -2.711  46.183  1.00 15.28           H
ATOM   1741  HE1 TRP A 188      49.894  -4.933  46.872  1.00 10.03           H
ATOM   1742  HE3 TRP A 188      44.582  -5.247  47.486  1.00 11.25           H
ATOM   1743  HZ2 TRP A 188      48.999  -7.552  47.702  1.00 17.11           H
ATOM   1744  HZ3 TRP A 188      44.733  -7.598  48.220  1.00 20.10           H
ATOM   1745  HH2 TRP A 188      46.920  -8.757  48.304  1.00 14.80           H
ATOM   1746  N   THR A 189      42.658  -2.838  45.652  1.00 15.29           N
ATOM   1747  CA  THR A 189      41.410  -2.336  46.170  1.00 10.58           C
ATOM   1748  C   THR A 189      41.409  -2.676  47.659  1.00 14.13           C
ATOM   1749  O   THR A 189      41.645  -3.817  48.040  1.00 18.47           O
ATOM   1750  CB  THR A 189      40.180  -2.914  45.436  1.00 19.01           C
ATOM   1751  OG1 THR A 189      40.071  -2.433  44.114  1.00 21.04           O
ATOM   1752  CG2 THR A 189      38.876  -2.515  46.143  1.00 13.10           C
ATOM   1753  H   THR A 189      42.818  -3.825  45.792  1.00 18.35           H
ATOM   1754  HA  THR A 189      41.391  -1.256  46.024  1.00 12.70           H
ATOM   1755  HB  THR A 189      40.254  -4.002  45.408  1.00 22.81           H
ATOM   1756  HG1 THR A 189      40.790  -2.818  43.601  1.00 25.24           H
ATOM   1757 HG21 THR A 189      38.025  -2.860  45.557  1.00 15.72           H
ATOM   1758 HG22 THR A 189      38.832  -2.978  47.127  1.00 15.72           H
ATOM   1759 HG23 THR A 189      38.812  -1.428  46.224  1.00 15.72           H
ATOM   1760  N   TYR A 190      41.123  -1.679  48.484  1.00 12.83           N
ATOM   1761  CA  TYR A 190      40.913  -1.793  49.899  1.00 12.69           C
ATOM   1762  C   TYR A 190      39.465  -1.410  50.169  1.00 14.76           C
ATOM   1763  O   TYR A 190      38.933  -0.438  49.627  1.00 16.86           O
ATOM   1764  CB  TYR A 190      41.834  -0.804  50.614  1.00 14.03           C
ATOM   1765  CG  TYR A 190      43.282  -0.860  50.200  1.00 12.34           C
ATOM   1766  CD1 TYR A 190      44.099  -1.904  50.651  1.00 18.41           C
ATOM   1767  CD2 TYR A 190      43.816   0.157  49.394  1.00 12.72           C
ATOM   1768  CE1 TYR A 190      45.458  -1.923  50.283  1.00 20.14           C
ATOM   1769  CE2 TYR A 190      45.173   0.148  49.042  1.00  9.93           C
ATOM   1770  CZ  TYR A 190      45.993  -0.906  49.463  1.00  9.11           C
ATOM   1771  OH  TYR A 190      47.300  -0.955  49.085  1.00 12.32           O
ATOM   1772  H   TYR A 190      40.956  -0.766  48.085  1.00 15.39           H
ATOM   1773  HA  TYR A 190      41.119  -2.809  50.243  1.00 15.23           H
ATOM   1774  HB2 TYR A 190      41.471   0.199  50.431  1.00 16.83           H
ATOM   1775  HB3 TYR A 190      41.766  -0.989  51.687  1.00 16.83           H
ATOM   1776  HD1 TYR A 190      43.684  -2.691  51.269  1.00 22.10           H
ATOM   1777  HD2 TYR A 190      43.179   0.955  49.049  1.00 15.26           H
ATOM   1778  HE1 TYR A 190      46.100  -2.718  50.627  1.00 24.16           H
ATOM   1779  HE2 TYR A 190      45.580   0.942  48.440  1.00 11.92           H
ATOM   1780  HH  TYR A 190      47.509  -0.300  48.414  1.00 14.78           H
ATOM   1781  N   ILE A 191      38.854  -2.178  51.050  1.00 11.93           N
ATOM   1782  CA  ILE A 191      37.479  -2.009  51.481  1.00 17.07           C
ATOM   1783  C   ILE A 191      37.482  -1.927  53.005  1.00 15.96           C
ATOM   1784  O   ILE A 191      38.133  -2.706  53.704  1.00 13.04           O
ATOM   1785  CB  ILE A 191      36.615  -3.195  51.030  1.00 13.92           C
ATOM   1786  CG1 ILE A 191      36.821  -3.641  49.570  1.00 15.70           C
ATOM   1787  CG2 ILE A 191      35.142  -2.868  51.286  1.00 19.10           C
ATOM   1788  CD1 ILE A 191      36.347  -2.669  48.496  1.00 17.16           C
ATOM   1789  H   ILE A 191      39.361  -2.960  51.444  1.00 14.31           H
ATOM   1790  HA  ILE A 191      37.069  -1.093  51.064  1.00 20.48           H
ATOM   1791  HB  ILE A 191      36.877  -4.045  51.664  1.00 16.70           H
ATOM   1792 HG12 ILE A 191      37.872  -3.878  49.392  1.00 18.84           H
ATOM   1793 HG13 ILE A 191      36.270  -4.570  49.428  1.00 18.84           H
ATOM   1794 HG21 ILE A 191      34.526  -3.703  50.962  1.00 22.93           H
ATOM   1795 HG22 ILE A 191      34.973  -2.716  52.352  1.00 22.93           H
ATOM   1796 HG23 ILE A 191      34.855  -1.964  50.748  1.00 22.93           H
ATOM   1797 HD11 ILE A 191      36.539  -3.100  47.514  1.00 20.59           H
ATOM   1798 HD12 ILE A 191      35.272  -2.509  48.579  1.00 20.59           H
ATOM   1799 HD13 ILE A 191      36.875  -1.723  48.593  1.00 20.59           H
ATOM   1800  N   GLY A 192      36.757  -0.952  53.511  1.00 14.40           N
ATOM   1801  CA  GLY A 192      36.668  -0.683  54.928  1.00 16.69           C
ATOM   1802  C   GLY A 192      35.290  -0.164  55.245  1.00 13.49           C
ATOM   1803  O   GLY A 192      34.727   0.608  54.483  1.00 18.85           O
ATOM   1804  H   GLY A 192      36.249  -0.346  52.880  1.00 17.29           H
ATOM   1805  HA2 GLY A 192      36.861  -1.596  55.487  1.00 20.03           H
ATOM   1806  HA3 GLY A 192      37.409   0.069  55.190  1.00 20.03           H
ATOM   1807  N   VAL A 193      34.744  -0.621  56.360  1.00 12.84           N
ATOM   1808  CA  VAL A 193      33.408  -0.268  56.795  1.00 14.00           C
ATOM   1809  C   VAL A 193      33.529   0.364  58.159  1.00 13.15           C
ATOM   1810  O   VAL A 193      33.992  -0.282  59.098  1.00 15.79           O
ATOM   1811  CB  VAL A 193      32.448  -1.459  56.813  1.00  9.43           C
ATOM   1812  CG1 VAL A 193      31.009  -0.957  56.979  1.00 13.26           C
ATOM   1813  CG2 VAL A 193      32.558  -2.283  55.529  1.00 21.48           C
ATOM   1814  H   VAL A 193      35.260  -1.285  56.916  1.00 15.41           H
ATOM   1815  HA  VAL A 193      32.995   0.464  56.110  1.00 16.80           H
ATOM   1816  HB  VAL A 193      32.698  -2.086  57.661  1.00 11.31           H
ATOM   1817 HG11 VAL A 193      30.333  -1.806  56.964  1.00 15.91           H
ATOM   1818 HG12 VAL A 193      30.889  -0.424  57.924  1.00 15.91           H
ATOM   1819 HG13 VAL A 193      30.741  -0.303  56.153  1.00 15.91           H
ATOM   1820 HG21 VAL A 193      31.803  -3.074  55.526  1.00 25.77           H
ATOM   1821 HG22 VAL A 193      32.418  -1.645  54.660  1.00 25.77           H
ATOM   1822 HG23 VAL A 193      33.544  -2.747  55.466  1.00 25.77           H
ATOM   1823  N   ASP A 194      33.107   1.624  58.258  1.00 10.19           N
ATOM   1824  CA  ASP A 194      32.925   2.254  59.547  1.00 18.14           C
ATOM   1825  C   ASP A 194      31.636   3.074  59.561  1.00 14.14           C
ATOM   1826  O   ASP A 194      30.816   2.974  58.652  1.00 21.82           O
ATOM   1827  CB  ASP A 194      34.151   3.091  59.941  1.00 21.36           C
ATOM   1828  CG  ASP A 194      34.383   4.345  59.107  1.00 12.07           C
ATOM   1829  OD1 ASP A 194      35.298   5.096  59.489  1.00 15.36           O
ATOM   1830  OD2 ASP A 194      33.679   4.565  58.101  1.00 16.22           O1-
ATOM   1831  H   ASP A 194      32.703   2.095  57.461  1.00 12.23           H
ATOM   1832  HA  ASP A 194      32.802   1.474  60.290  1.00 21.77           H
ATOM   1833  HB2 ASP A 194      34.122   3.361  61.000  1.00 25.63           H
ATOM   1834  HB3 ASP A 194      35.047   2.473  59.864  1.00 25.63           H
ATOM   1835  N   GLY A 195      31.453   3.858  60.625  1.00 17.06           N
ATOM   1836  CA  GLY A 195      30.262   4.661  60.850  1.00 12.61           C
ATOM   1837  C   GLY A 195      29.431   4.109  62.008  1.00 19.86           C
ATOM   1838  O   GLY A 195      29.814   3.135  62.663  1.00 14.83           O
ATOM   1839  H   GLY A 195      32.172   3.872  61.334  1.00 20.47           H
ATOM   1840  HA2 GLY A 195      30.581   5.673  61.093  1.00 15.13           H
ATOM   1841  HA3 GLY A 195      29.642   4.683  59.953  1.00 15.13           H
ATOM   1842  N   PRO A 196      28.292   4.758  62.296  1.00 22.98           N
ATOM   1843  CA  PRO A 196      27.425   4.341  63.383  1.00 18.84           C
ATOM   1844  C   PRO A 196      26.723   3.034  63.018  1.00 21.32           C
ATOM   1845  O   PRO A 196      26.458   2.801  61.845  1.00 16.31           O
ATOM   1846  CB  PRO A 196      26.400   5.465  63.497  1.00 19.47           C
ATOM   1847  CG  PRO A 196      26.333   6.008  62.071  1.00 15.02           C
ATOM   1848  CD  PRO A 196      27.772   5.926  61.599  1.00 15.02           C
ATOM   1849  HA  PRO A 196      27.956   4.303  64.334  1.00 22.61           H
ATOM   1850  HB2 PRO A 196      25.423   5.159  63.877  1.00 23.36           H
ATOM   1851  HB3 PRO A 196      26.836   6.227  64.146  1.00 23.36           H
ATOM   1852  HG2 PRO A 196      25.662   5.396  61.466  1.00 18.02           H
ATOM   1853  HG3 PRO A 196      26.019   7.052  62.069  1.00 18.02           H
ATOM   1854  HD2 PRO A 196      27.763   5.797  60.515  1.00 18.02           H
ATOM   1855  HD3 PRO A 196      28.314   6.824  61.904  1.00 18.02           H
ATOM   1856  N   ASP A 197      26.401   2.194  64.007  1.00 22.29           N
ATOM   1857  CA  ASP A 197      25.808   0.904  63.720  1.00 25.41           C
ATOM   1858  C   ASP A 197      24.586   0.976  62.809  1.00 23.85           C
ATOM   1859  O   ASP A 197      24.441   0.076  61.993  1.00 22.69           O
ATOM   1860  CB  ASP A 197      25.413   0.194  65.007  1.00 22.12           C
ATOM   1861  CG  ASP A 197      26.568  -0.283  65.848  1.00 19.47           C
ATOM   1862  OD1 ASP A 197      26.297  -0.630  67.017  1.00 23.01           O
ATOM   1863  OD2 ASP A 197      27.689  -0.347  65.304  1.00 22.10           O1-
ATOM   1864  H   ASP A 197      26.600   2.429  64.969  1.00 26.74           H
ATOM   1865  HA  ASP A 197      26.564   0.301  63.214  1.00 30.49           H
ATOM   1866  HB2 ASP A 197      24.761   0.818  65.618  1.00 26.54           H
ATOM   1867  HB3 ASP A 197      24.815  -0.684  64.756  1.00 26.54           H
ATOM   1868  N   ASN A 198      23.704   1.983  62.966  1.00 24.44           N
ATOM   1869  CA  ASN A 198      22.429   2.018  62.233  1.00 24.60           C
ATOM   1870  C   ASN A 198      22.522   2.661  60.849  1.00 20.87           C
ATOM   1871  O   ASN A 198      21.511   2.682  60.157  1.00 23.71           O
ATOM   1872  CB  ASN A 198      21.313   2.646  63.077  1.00 22.45           C
ATOM   1873  CG  ASN A 198      21.668   4.048  63.554  1.00 28.79           C
ATOM   1874  OD1 ASN A 198      22.056   4.917  62.782  1.00 24.87           O
ATOM   1875  ND2 ASN A 198      21.468   4.303  64.848  1.00 57.40           N
ATOM   1876  H   ASN A 198      23.902   2.716  63.632  1.00 29.33           H
ATOM   1877  HA  ASN A 198      22.115   0.989  62.071  1.00 29.52           H
ATOM   1878  HB2 ASN A 198      20.431   2.735  62.442  1.00 26.94           H
ATOM   1879  HB3 ASN A 198      21.071   1.999  63.924  1.00 26.94           H
ATOM   1880 HD21 ASN A 198      21.655   5.236  65.193  1.00 68.88           H
ATOM   1881 HD22 ASN A 198      21.084   3.589  65.455  1.00 68.88           H
ATOM   1882  N   ASP A 199      23.691   3.189  60.456  1.00 20.59           N
ATOM   1883  CA  ASP A 199      23.893   3.849  59.170  1.00 17.52           C
ATOM   1884  C   ASP A 199      25.404   3.791  58.840  1.00 21.44           C
ATOM   1885  O   ASP A 199      26.058   4.804  58.591  1.00 20.13           O
ATOM   1886  CB  ASP A 199      23.358   5.285  59.288  1.00 23.25           C
ATOM   1887  CG  ASP A 199      22.930   5.947  57.985  1.00 30.45           C
ATOM   1888  OD1 ASP A 199      22.655   7.166  58.057  1.00 27.59           O
ATOM   1889  OD2 ASP A 199      22.821   5.229  56.964  1.00 24.15           O1-
ATOM   1890  H   ASP A 199      24.481   3.161  61.085  1.00 24.71           H
ATOM   1891  HA  ASP A 199      23.349   3.298  58.401  1.00 21.03           H
ATOM   1892  HB2 ASP A 199      22.482   5.303  59.938  1.00 27.90           H
ATOM   1893  HB3 ASP A 199      24.068   5.933  59.802  1.00 27.90           H
ATOM   1894  N   ALA A 200      25.968   2.577  58.802  1.00 14.53           N
ATOM   1895  CA  ALA A 200      27.368   2.362  58.484  1.00 16.80           C
ATOM   1896  C   ALA A 200      27.595   2.393  56.967  1.00 17.73           C
ATOM   1897  O   ALA A 200      26.658   2.430  56.181  1.00 16.45           O
ATOM   1898  CB  ALA A 200      27.808   1.048  59.111  1.00 21.76           C
ATOM   1899  H   ALA A 200      25.396   1.761  58.967  1.00 17.44           H
ATOM   1900  HA  ALA A 200      27.964   3.157  58.936  1.00 20.15           H
ATOM   1901  HB1 ALA A 200      28.842   0.833  58.840  1.00 26.11           H
ATOM   1902  HB2 ALA A 200      27.733   1.122  60.194  1.00 26.11           H
ATOM   1903  HB3 ALA A 200      27.160   0.242  58.778  1.00 26.11           H
ATOM   1904  N   LEU A 201      28.860   2.441  56.552  1.00 17.21           N
ATOM   1905  CA  LEU A 201      29.243   2.829  55.214  1.00 16.99           C
ATOM   1906  C   LEU A 201      30.443   2.011  54.747  1.00 13.90           C
ATOM   1907  O   LEU A 201      31.520   2.136  55.323  1.00 13.25           O
ATOM   1908  CB  LEU A 201      29.569   4.333  55.295  1.00 25.50           C
ATOM   1909  CG  LEU A 201      29.961   4.950  53.938  1.00 12.57           C
ATOM   1910  CD1 LEU A 201      28.713   5.226  53.096  1.00 18.64           C
ATOM   1911  CD2 LEU A 201      30.715   6.256  54.193  1.00 13.00           C
ATOM   1912  H   LEU A 201      29.599   2.409  57.242  1.00 20.66           H
ATOM   1913  HA  LEU A 201      28.411   2.669  54.528  1.00 20.39           H
ATOM   1914  HB2 LEU A 201      28.722   4.880  55.716  1.00 30.60           H
ATOM   1915  HB3 LEU A 201      30.400   4.451  55.996  1.00 30.60           H
ATOM   1916  HG  LEU A 201      30.611   4.274  53.389  1.00 15.08           H
ATOM   1917 HD11 LEU A 201      28.991   5.695  52.158  1.00 22.36           H
ATOM   1918 HD12 LEU A 201      28.190   4.297  52.888  1.00 22.36           H
ATOM   1919 HD13 LEU A 201      28.043   5.896  53.633  1.00 22.36           H
ATOM   1920 HD21 LEU A 201      30.974   6.715  53.240  1.00 15.60           H
ATOM   1921 HD22 LEU A 201      30.094   6.948  54.764  1.00 15.60           H
ATOM   1922 HD23 LEU A 201      31.628   6.057  54.754  1.00 15.60           H
ATOM   1923  N   VAL A 202      30.274   1.230  53.677  1.00 12.23           N
ATOM   1924  CA  VAL A 202      31.371   0.635  52.908  1.00 22.24           C
ATOM   1925  C   VAL A 202      32.109   1.749  52.177  1.00 14.63           C
ATOM   1926  O   VAL A 202      31.474   2.614  51.595  1.00 11.59           O
ATOM   1927  CB  VAL A 202      30.794  -0.371  51.898  1.00 16.77           C
ATOM   1928  CG1 VAL A 202      31.804  -0.861  50.845  1.00 11.21           C
ATOM   1929  CG2 VAL A 202      30.204  -1.592  52.608  1.00 15.88           C
ATOM   1930  H   VAL A 202      29.352   1.187  53.265  1.00 14.67           H
ATOM   1931  HA  VAL A 202      32.058   0.121  53.579  1.00 26.69           H
ATOM   1932  HB  VAL A 202      29.997   0.128  51.361  1.00 20.12           H
ATOM   1933 HG11 VAL A 202      31.323  -1.584  50.188  1.00 13.46           H
ATOM   1934 HG12 VAL A 202      32.166  -0.036  50.232  1.00 13.46           H
ATOM   1935 HG13 VAL A 202      32.652  -1.334  51.338  1.00 13.46           H
ATOM   1936 HG21 VAL A 202      29.583  -2.151  51.907  1.00 19.06           H
ATOM   1937 HG22 VAL A 202      31.003  -2.238  52.972  1.00 19.06           H
ATOM   1938 HG23 VAL A 202      29.590  -1.281  53.450  1.00 19.06           H
ATOM   1939  N   LYS A 203      33.441   1.719  52.207  1.00 18.09           N
ATOM   1940  CA  LYS A 203      34.324   2.725  51.612  1.00 17.24           C
ATOM   1941  C   LYS A 203      35.350   2.005  50.785  1.00 11.47           C
ATOM   1942  O   LYS A 203      35.933   1.021  51.233  1.00 11.94           O
ATOM   1943  CB  LYS A 203      35.048   3.576  52.670  1.00 10.84           C
ATOM   1944  CG  LYS A 203      34.055   4.263  53.618  1.00 11.53           C
ATOM   1945  CD  LYS A 203      34.728   5.107  54.705  1.00 17.95           C
ATOM   1946  CE  LYS A 203      35.710   4.296  55.549  1.00  8.57           C
ATOM   1947  NZ  LYS A 203      36.148   5.087  56.708  1.00 16.74           N1+
ATOM   1948  H   LYS A 203      33.886   0.970  52.720  1.00 21.71           H
ATOM   1949  HA  LYS A 203      33.746   3.383  50.963  1.00 20.69           H
ATOM   1950  HB2 LYS A 203      35.724   2.936  53.240  1.00 13.01           H
ATOM   1951  HB3 LYS A 203      35.637   4.342  52.163  1.00 13.01           H
ATOM   1952  HG2 LYS A 203      33.395   4.903  53.034  1.00 13.84           H
ATOM   1953  HG3 LYS A 203      33.445   3.509  54.115  1.00 13.84           H
ATOM   1954  HD2 LYS A 203      35.250   5.943  54.237  1.00 21.54           H
ATOM   1955  HD3 LYS A 203      33.954   5.513  55.359  1.00 21.54           H
ATOM   1956  HE2 LYS A 203      35.247   3.365  55.884  1.00 10.29           H
ATOM   1957  HE3 LYS A 203      36.576   4.056  54.928  1.00 10.29           H
ATOM   1958  HZ1 LYS A 203      36.730   4.517  57.309  1.00 20.09           H
ATOM   1959  HZ2 LYS A 203      36.632   5.924  56.420  1.00 20.09           H
ATOM   1960  HZ3 LYS A 203      35.330   5.341  57.255  1.00 20.09           H
ATOM   1961  N   ILE A 204      35.552   2.505  49.568  1.00 19.63           N
ATOM   1962  CA  ILE A 204      36.429   1.883  48.589  1.00 14.36           C
ATOM   1963  C   ILE A 204      37.591   2.826  48.331  1.00 12.88           C
ATOM   1964  O   ILE A 204      37.402   4.034  48.191  1.00 13.39           O
ATOM   1965  CB  ILE A 204      35.642   1.470  47.342  1.00  8.54           C
ATOM   1966  CG1 ILE A 204      34.463   0.551  47.756  1.00 18.60           C
ATOM   1967  CG2 ILE A 204      36.623   0.737  46.400  1.00 19.73           C
ATOM   1968  CD1 ILE A 204      33.634   0.001  46.592  1.00 20.78           C
ATOM   1969  H   ILE A 204      35.021   3.314  49.272  1.00 23.56           H
ATOM   1970  HA  ILE A 204      36.839   0.961  49.008  1.00 17.24           H
ATOM   1971  HB  ILE A 204      35.254   2.362  46.847  1.00 10.25           H
ATOM   1972 HG12 ILE A 204      34.842  -0.287  48.337  1.00 22.32           H
ATOM   1973 HG13 ILE A 204      33.773   1.102  48.396  1.00 22.32           H
ATOM   1974 HG21 ILE A 204      36.114   0.378  45.510  1.00 23.68           H
ATOM   1975 HG22 ILE A 204      37.411   1.414  46.072  1.00 23.68           H
ATOM   1976 HG23 ILE A 204      37.070  -0.113  46.910  1.00 23.68           H
ATOM   1977 HD11 ILE A 204      32.788  -0.570  46.978  1.00 24.93           H
ATOM   1978 HD12 ILE A 204      33.267   0.835  45.998  1.00 24.93           H
ATOM   1979 HD13 ILE A 204      34.240  -0.645  45.966  1.00 24.93           H
ATOM   1980  N   LYS A 205      38.798   2.252  48.330  1.00 16.92           N
ATOM   1981  CA  LYS A 205      40.043   2.946  48.055  1.00 13.76           C
ATOM   1982  C   LYS A 205      40.792   2.154  46.993  1.00 12.77           C
ATOM   1983  O   LYS A 205      41.001   0.957  47.156  1.00 16.73           O
ATOM   1984  CB  LYS A 205      40.820   3.086  49.367  1.00 16.13           C
ATOM   1985  CG  LYS A 205      42.032   4.008  49.245  1.00 16.50           C
ATOM   1986  CD  LYS A 205      43.019   3.798  50.405  1.00 11.93           C
ATOM   1987  CE  LYS A 205      43.987   4.968  50.471  1.00 10.14           C
ATOM   1988  NZ  LYS A 205      45.081   4.736  51.413  1.00 25.72           N1+
ATOM   1989  H   LYS A 205      38.862   1.256  48.502  1.00 20.30           H
ATOM   1990  HA  LYS A 205      39.812   3.935  47.670  1.00 16.51           H
ATOM   1991  HB2 LYS A 205      40.160   3.522  50.119  1.00 19.35           H
ATOM   1992  HB3 LYS A 205      41.130   2.108  49.712  1.00 19.35           H
ATOM   1993  HG2 LYS A 205      42.557   3.777  48.320  1.00 19.80           H
ATOM   1994  HG3 LYS A 205      41.698   5.048  49.207  1.00 19.80           H
ATOM   1995  HD2 LYS A 205      42.475   3.720  51.348  1.00 14.32           H
ATOM   1996  HD3 LYS A 205      43.594   2.890  50.227  1.00 14.32           H
ATOM   1997  HE2 LYS A 205      44.419   5.108  49.478  1.00 12.16           H
ATOM   1998  HE3 LYS A 205      43.452   5.879  50.748  1.00 12.16           H
ATOM   1999  HZ1 LYS A 205      45.635   5.583  51.497  1.00 30.87           H
ATOM   2000  HZ2 LYS A 205      44.710   4.501  52.325  1.00 30.87           H
ATOM   2001  HZ3 LYS A 205      45.687   3.996  51.076  1.00 30.87           H
ATOM   2002  N   TYR A 206      41.138   2.805  45.884  1.00 18.50           N
ATOM   2003  CA  TYR A 206      41.832   2.187  44.766  1.00 20.49           C
ATOM   2004  C   TYR A 206      43.222   2.802  44.715  1.00 15.16           C
ATOM   2005  O   TYR A 206      43.390   3.931  44.260  1.00 16.12           O
ATOM   2006  CB  TYR A 206      41.038   2.392  43.474  1.00 20.16           C
ATOM   2007  CG  TYR A 206      41.537   1.538  42.323  1.00 13.01           C
ATOM   2008  CD1 TYR A 206      41.330   0.150  42.344  1.00 17.15           C
ATOM   2009  CD2 TYR A 206      42.218   2.112  41.253  1.00  7.46           C
ATOM   2010  CE1 TYR A 206      41.768  -0.666  41.289  1.00 16.24           C
ATOM   2011  CE2 TYR A 206      42.678   1.309  40.201  1.00 11.83           C
ATOM   2012  CZ  TYR A 206      42.414  -0.079  40.183  1.00 19.29           C
ATOM   2013  OH  TYR A 206      42.771  -0.833  39.101  1.00 16.18           O
ATOM   2014  H   TYR A 206      40.925   3.790  45.813  1.00 22.20           H
ATOM   2015  HA  TYR A 206      41.919   1.112  44.943  1.00 24.58           H
ATOM   2016  HB2 TYR A 206      40.015   2.102  43.683  1.00 24.19           H
ATOM   2017  HB3 TYR A 206      41.046   3.444  43.191  1.00 24.19           H
ATOM   2018  HD1 TYR A 206      40.809  -0.285  43.180  1.00 20.58           H
ATOM   2019  HD2 TYR A 206      42.384   3.177  41.228  1.00  8.95           H
ATOM   2020  HE1 TYR A 206      41.574  -1.727  41.312  1.00 19.49           H
ATOM   2021  HE2 TYR A 206      43.191   1.765  39.366  1.00 14.20           H
ATOM   2022  HH  TYR A 206      42.508  -1.757  39.199  1.00 19.42           H
ATOM   2023  N   GLY A 207      44.212   2.062  45.233  1.00 14.60           N
ATOM   2024  CA  GLY A 207      45.549   2.574  45.420  1.00  6.60           C
ATOM   2025  C   GLY A 207      45.502   3.648  46.509  1.00 22.37           C
ATOM   2026  O   GLY A 207      44.975   3.427  47.606  1.00 10.38           O
ATOM   2027  H   GLY A 207      44.002   1.147  45.606  1.00 17.51           H
ATOM   2028  HA2 GLY A 207      46.214   1.765  45.724  1.00  7.92           H
ATOM   2029  HA3 GLY A 207      45.910   3.008  44.492  1.00  7.92           H
ATOM   2030  N   GLU A 208      46.029   4.827  46.178  1.00 15.37           N
ATOM   2031  CA  GLU A 208      46.128   5.923  47.130  1.00 21.41           C
ATOM   2032  C   GLU A 208      44.757   6.632  47.311  1.00 13.31           C
ATOM   2033  O   GLU A 208      44.594   7.384  48.261  1.00 13.59           O
ATOM   2034  CB  GLU A 208      47.236   6.868  46.612  1.00 21.00           C
ATOM   2035  CG  GLU A 208      48.022   7.531  47.748  1.00 32.49           C
ATOM   2036  CD  GLU A 208      48.939   6.577  48.524  1.00 35.68           C
ATOM   2037  OE1 GLU A 208      49.443   7.015  49.582  1.00 38.13           O
ATOM   2038  OE2 GLU A 208      49.108   5.423  48.068  1.00 41.77           O1-
ATOM   2039  H   GLU A 208      46.431   4.961  45.263  1.00 18.45           H
ATOM   2040  HA  GLU A 208      46.437   5.518  48.095  1.00 25.69           H
ATOM   2041  HB2 GLU A 208      47.941   6.327  45.976  1.00 25.20           H
ATOM   2042  HB3 GLU A 208      46.789   7.655  46.002  1.00 25.20           H
ATOM   2043  HG2 GLU A 208      48.659   8.307  47.324  1.00 38.99           H
ATOM   2044  HG3 GLU A 208      47.368   8.069  48.436  1.00 38.99           H
ATOM   2045  N   ALA A 209      43.798   6.458  46.380  1.00 14.62           N
ATOM   2046  CA  ALA A 209      42.630   7.328  46.199  1.00 13.45           C
ATOM   2047  C   ALA A 209      41.357   6.705  46.785  1.00 15.09           C
ATOM   2048  O   ALA A 209      41.086   5.546  46.518  1.00 10.53           O
ATOM   2049  CB  ALA A 209      42.415   7.593  44.700  1.00 10.29           C
ATOM   2050  H   ALA A 209      43.954   5.762  45.664  1.00 17.55           H
ATOM   2051  HA  ALA A 209      42.815   8.291  46.675  1.00 16.14           H
ATOM   2052  HB1 ALA A 209      41.547   8.239  44.564  1.00 12.35           H
ATOM   2053  HB2 ALA A 209      43.290   8.084  44.273  1.00 12.35           H
ATOM   2054  HB3 ALA A 209      42.235   6.660  44.168  1.00 12.35           H
ATOM   2055  N   TYR A 210      40.540   7.489  47.509  1.00 12.44           N
ATOM   2056  CA  TYR A 210      39.195   7.095  47.913  1.00 10.05           C
ATOM   2057  C   TYR A 210      38.232   7.431  46.781  1.00 12.11           C
ATOM   2058  O   TYR A 210      38.113   8.592  46.406  1.00 18.60           O
ATOM   2059  CB  TYR A 210      38.791   7.835  49.190  1.00 24.47           C
ATOM   2060  CG  TYR A 210      39.694   7.528  50.362  1.00 18.61           C
ATOM   2061  CD1 TYR A 210      40.847   8.306  50.610  1.00 13.33           C
ATOM   2062  CD2 TYR A 210      39.394   6.413  51.154  1.00 18.59           C
ATOM   2063  CE1 TYR A 210      41.732   7.922  51.628  1.00 21.41           C
ATOM   2064  CE2 TYR A 210      40.266   6.030  52.183  1.00 29.43           C
ATOM   2065  CZ  TYR A 210      41.444   6.772  52.401  1.00 22.77           C
ATOM   2066  OH  TYR A 210      42.293   6.391  53.377  1.00 30.16           O
ATOM   2067  H   TYR A 210      40.800   8.451  47.672  1.00 14.92           H
ATOM   2068  HA  TYR A 210      39.168   6.024  48.113  1.00 12.07           H
ATOM   2069  HB2 TYR A 210      38.795   8.913  49.005  1.00 29.36           H
ATOM   2070  HB3 TYR A 210      37.770   7.542  49.443  1.00 29.36           H
ATOM   2071  HD1 TYR A 210      41.069   9.175  50.005  1.00 16.00           H
ATOM   2072  HD2 TYR A 210      38.503   5.836  50.957  1.00 22.31           H
ATOM   2073  HE1 TYR A 210      42.633   8.492  51.807  1.00 25.69           H
ATOM   2074  HE2 TYR A 210      40.043   5.162  52.781  1.00 35.31           H
ATOM   2075  HH  TYR A 210      42.141   5.489  53.663  1.00 36.19           H
ATOM   2076  N   THR A 211      37.558   6.417  46.243  1.00 10.23           N
ATOM   2077  CA  THR A 211      36.928   6.460  44.927  1.00 11.96           C
ATOM   2078  C   THR A 211      35.406   6.316  44.975  1.00 15.73           C
ATOM   2079  O   THR A 211      34.767   6.787  44.037  1.00 25.57           O
ATOM   2080  CB  THR A 211      37.527   5.349  44.048  1.00 16.38           C
ATOM   2081  OG1 THR A 211      37.498   4.117  44.730  1.00 13.76           O
ATOM   2082  CG2 THR A 211      38.981   5.619  43.640  1.00 13.66           C
ATOM   2083  H   THR A 211      37.678   5.499  46.653  1.00 12.27           H
ATOM   2084  HA  THR A 211      37.155   7.417  44.457  1.00 14.35           H
ATOM   2085  HB  THR A 211      36.924   5.262  43.142  1.00 19.66           H
ATOM   2086  HG1 THR A 211      36.587   3.808  44.760  1.00 16.52           H
ATOM   2087 HG21 THR A 211      39.307   4.834  42.955  1.00 16.40           H
ATOM   2088 HG22 THR A 211      39.059   6.587  43.145  1.00 16.40           H
ATOM   2089 HG23 THR A 211      39.634   5.603  44.507  1.00 16.40           H
ATOM   2090  N   ASP A 212      34.823   5.659  45.989  1.00 15.99           N
ATOM   2091  CA  ASP A 212      33.376   5.398  46.048  1.00 17.84           C
ATOM   2092  C   ASP A 212      32.982   4.820  47.431  1.00 10.05           C
ATOM   2093  O   ASP A 212      33.835   4.374  48.195  1.00 12.67           O
ATOM   2094  CB  ASP A 212      33.021   4.369  44.959  1.00 18.24           C
ATOM   2095  CG  ASP A 212      31.576   4.388  44.465  1.00 17.97           C
ATOM   2096  OD1 ASP A 212      30.772   5.178  45.000  1.00 19.13           O
ATOM   2097  OD2 ASP A 212      31.301   3.601  43.537  1.00 31.94           O1-
ATOM   2098  H   ASP A 212      35.393   5.252  46.716  1.00 19.18           H
ATOM   2099  HA  ASP A 212      32.834   6.326  45.872  1.00 21.41           H
ATOM   2100  HB2 ASP A 212      33.688   4.442  44.110  1.00 21.89           H
ATOM   2101  HB3 ASP A 212      33.226   3.365  45.336  1.00 21.89           H
ATOM   2102  N   THR A 213      31.684   4.812  47.734  1.00  6.45           N
ATOM   2103  CA  THR A 213      31.097   4.257  48.948  1.00 16.31           C
ATOM   2104  C   THR A 213      29.741   3.608  48.661  1.00  9.65           C
ATOM   2105  O   THR A 213      29.111   3.915  47.651  1.00 17.18           O
ATOM   2106  CB  THR A 213      30.896   5.356  50.018  1.00 16.52           C
ATOM   2107  OG1 THR A 213      29.882   6.249  49.630  1.00 14.11           O
ATOM   2108  CG2 THR A 213      32.145   6.177  50.368  1.00  9.59           C
ATOM   2109  H   THR A 213      31.033   5.162  47.040  1.00  7.74           H
ATOM   2110  HA  THR A 213      31.761   3.486  49.337  1.00 19.57           H
ATOM   2111  HB  THR A 213      30.574   4.862  50.931  1.00 19.82           H
ATOM   2112  HG1 THR A 213      29.849   6.288  48.792  1.00 16.93           H
ATOM   2113 HG21 THR A 213      31.905   6.873  51.171  1.00 11.51           H
ATOM   2114 HG22 THR A 213      32.950   5.516  50.686  1.00 11.51           H
ATOM   2115 HG23 THR A 213      32.465   6.763  49.508  1.00 11.51           H
ATOM   2116  N   TYR A 214      29.283   2.733  49.569  1.00 15.14           N
ATOM   2117  CA  TYR A 214      27.968   2.086  49.518  1.00 18.20           C
ATOM   2118  C   TYR A 214      27.289   2.150  50.895  1.00 14.60           C
ATOM   2119  O   TYR A 214      27.934   1.849  51.893  1.00 17.83           O
ATOM   2120  CB  TYR A 214      28.130   0.632  49.041  1.00 15.54           C
ATOM   2121  CG  TYR A 214      26.823  -0.062  48.711  1.00 17.92           C
ATOM   2122  CD1 TYR A 214      26.316   0.009  47.401  1.00 12.02           C
ATOM   2123  CD2 TYR A 214      26.161  -0.835  49.689  1.00 18.57           C
ATOM   2124  CE1 TYR A 214      25.170  -0.722  47.038  1.00 14.27           C
ATOM   2125  CE2 TYR A 214      25.021  -1.573  49.329  1.00 16.03           C
ATOM   2126  CZ  TYR A 214      24.519  -1.509  48.007  1.00 23.96           C
ATOM   2127  OH  TYR A 214      23.383  -2.165  47.656  1.00 27.93           O
ATOM   2128  H   TYR A 214      29.847   2.549  50.387  1.00 18.17           H
ATOM   2129  HA  TYR A 214      27.337   2.609  48.798  1.00 21.84           H
ATOM   2130  HB2 TYR A 214      28.746   0.634  48.151  1.00 18.65           H
ATOM   2131  HB3 TYR A 214      28.649   0.044  49.792  1.00 18.65           H
ATOM   2132  HD1 TYR A 214      26.813   0.618  46.662  1.00 14.43           H
ATOM   2133  HD2 TYR A 214      26.542  -0.889  50.700  1.00 22.29           H
ATOM   2134  HE1 TYR A 214      24.781  -0.676  46.033  1.00 17.12           H
ATOM   2135  HE2 TYR A 214      24.523  -2.175  50.068  1.00 19.24           H
ATOM   2136  HH  TYR A 214      23.094  -1.892  46.778  1.00 33.52           H
ATOM   2137  N   HIS A 215      26.004   2.540  50.947  1.00 15.03           N
ATOM   2138  CA  HIS A 215      25.256   2.780  52.181  1.00 15.23           C
ATOM   2139  C   HIS A 215      24.506   1.560  52.697  1.00 11.44           C
ATOM   2140  O   HIS A 215      24.210   0.608  51.978  1.00 12.35           O
ATOM   2141  CB  HIS A 215      24.259   3.924  52.001  1.00  5.82           C
ATOM   2142  CG  HIS A 215      24.919   5.258  51.872  1.00 10.83           C
ATOM   2143  ND1 HIS A 215      25.370   5.794  50.668  1.00 23.30           N
ATOM   2144  CD2 HIS A 215      25.162   6.153  52.877  1.00 14.56           C
ATOM   2145  CE1 HIS A 215      25.853   7.006  50.973  1.00 24.60           C
ATOM   2146  NE2 HIS A 215      25.758   7.237  52.291  1.00 33.92           N
ATOM   2147  H   HIS A 215      25.519   2.746  50.086  1.00 18.04           H
ATOM   2148  HA  HIS A 215      25.953   3.089  52.961  1.00 18.27           H
ATOM   2149  HB2 HIS A 215      23.593   3.962  52.862  1.00  6.99           H
ATOM   2150  HB3 HIS A 215      23.655   3.732  51.119  1.00  6.99           H
ATOM   2151  HD2 HIS A 215      24.894   6.083  53.911  1.00 17.47           H
ATOM   2152  HE1 HIS A 215      26.248   7.713  50.257  1.00 29.52           H
ATOM   2153  HE2 HIS A 215      26.042   8.085  52.765  1.00 40.71           H
ATOM   2154  N   SER A 216      24.214   1.632  53.993  1.00 19.43           N
ATOM   2155  CA  SER A 216      23.473   0.643  54.747  1.00 22.54           C
ATOM   2156  C   SER A 216      22.038   0.622  54.246  1.00 19.73           C
ATOM   2157  O   SER A 216      21.383   1.663  54.245  1.00 20.73           O
ATOM   2158  CB  SER A 216      23.555   1.022  56.228  1.00 20.90           C
ATOM   2159  OG  SER A 216      22.740   0.171  56.999  1.00 21.93           O
ATOM   2160  H   SER A 216      24.495   2.467  54.489  1.00 23.32           H
ATOM   2161  HA  SER A 216      23.928  -0.336  54.602  1.00 27.05           H
ATOM   2162  HB2 SER A 216      24.583   0.903  56.559  1.00 25.09           H
ATOM   2163  HB3 SER A 216      23.239   2.059  56.360  1.00 25.09           H
ATOM   2164  HG  SER A 216      22.953  -0.744  56.775  1.00 26.31           H
ATOM   2165  N   TYR A 217      21.591  -0.570  53.820  1.00 22.11           N
ATOM   2166  CA  TYR A 217      20.249  -0.853  53.321  1.00 16.14           C
ATOM   2167  C   TYR A 217      19.304  -1.445  54.362  1.00 18.09           C
ATOM   2168  O   TYR A 217      18.094  -1.347  54.172  1.00 23.24           O
ATOM   2169  CB  TYR A 217      20.321  -1.750  52.081  1.00 20.28           C
ATOM   2170  CG  TYR A 217      21.109  -3.028  52.229  1.00 20.98           C
ATOM   2171  CD1 TYR A 217      22.490  -3.025  51.987  1.00 16.69           C
ATOM   2172  CD2 TYR A 217      20.458  -4.217  52.584  1.00 14.29           C
ATOM   2173  CE1 TYR A 217      23.226  -4.212  52.132  1.00 17.70           C
ATOM   2174  CE2 TYR A 217      21.180  -5.413  52.705  1.00 13.74           C
ATOM   2175  CZ  TYR A 217      22.570  -5.407  52.483  1.00 13.52           C
ATOM   2176  OH  TYR A 217      23.275  -6.554  52.586  1.00 10.40           O
ATOM   2177  H   TYR A 217      22.231  -1.350  53.860  1.00 26.53           H
ATOM   2178  HA  TYR A 217      19.801   0.092  53.010  1.00 19.37           H
ATOM   2179  HB2 TYR A 217      19.306  -1.995  51.763  1.00 24.34           H
ATOM   2180  HB3 TYR A 217      20.790  -1.168  51.286  1.00 24.34           H
ATOM   2181  HD1 TYR A 217      22.989  -2.103  51.717  1.00 20.03           H
ATOM   2182  HD2 TYR A 217      19.398  -4.205  52.776  1.00 17.14           H
ATOM   2183  HE1 TYR A 217      24.295  -4.213  51.971  1.00 21.25           H
ATOM   2184  HE2 TYR A 217      20.678  -6.326  52.985  1.00 16.49           H
ATOM   2185  HH  TYR A 217      22.735  -7.279  52.914  1.00 12.47           H
ATOM   2186  N   ALA A 218      19.832  -2.107  55.399  1.00 17.21           N
ATOM   2187  CA  ALA A 218      19.047  -2.692  56.483  1.00 22.24           C
ATOM   2188  C   ALA A 218      19.218  -1.963  57.818  1.00 15.74           C
ATOM   2189  O   ALA A 218      18.532  -2.321  58.781  1.00 14.99           O
ATOM   2190  CB  ALA A 218      19.360  -4.188  56.588  1.00 20.54           C
ATOM   2191  H   ALA A 218      20.838  -2.183  55.464  1.00 20.65           H
ATOM   2192  HA  ALA A 218      17.989  -2.612  56.229  1.00 26.69           H
ATOM   2193  HB1 ALA A 218      18.619  -4.676  57.220  1.00 24.64           H
ATOM   2194  HB2 ALA A 218      19.339  -4.637  55.594  1.00 24.64           H
ATOM   2195  HB3 ALA A 218      20.335  -4.342  57.034  1.00 24.64           H
ATOM   2196  N   HIS A 219      20.123  -0.971  57.881  1.00 21.41           N
ATOM   2197  CA  HIS A 219      20.321  -0.097  59.047  1.00 21.99           C
ATOM   2198  C   HIS A 219      20.665  -0.882  60.332  1.00 17.84           C
ATOM   2199  O   HIS A 219      20.244  -0.522  61.428  1.00 21.74           O
ATOM   2200  CB  HIS A 219      19.127   0.880  59.167  1.00 12.15           C
ATOM   2201  CG  HIS A 219      18.969   1.785  57.965  1.00 22.16           C
ATOM   2202  ND1 HIS A 219      19.791   2.840  57.614  1.00 27.84           N
ATOM   2203  CD2 HIS A 219      18.125   1.570  56.906  1.00 22.37           C
ATOM   2204  CE1 HIS A 219      19.448   3.233  56.376  1.00 27.79           C
ATOM   2205  NE2 HIS A 219      18.340   2.583  55.967  1.00 32.72           N
ATOM   2206  H   HIS A 219      20.653  -0.751  57.048  1.00 25.69           H
ATOM   2207  HA  HIS A 219      21.193   0.518  58.848  1.00 26.39           H
ATOM   2208  HB2 HIS A 219      19.253   1.508  60.049  1.00 14.58           H
ATOM   2209  HB3 HIS A 219      18.206   0.310  59.288  1.00 14.58           H
ATOM   2210  HD1 HIS A 219      20.609   3.149  58.121  1.00 33.41           H
ATOM   2211  HD2 HIS A 219      17.450   0.732  56.792  1.00 26.85           H
ATOM   2212  HE1 HIS A 219      20.066   3.863  55.750  1.00 33.34           H
ATOM   2213  N   ASN A 220      21.472  -1.939  60.207  1.00 17.94           N
ATOM   2214  CA  ASN A 220      21.930  -2.778  61.313  1.00 18.63           C
ATOM   2215  C   ASN A 220      23.275  -3.439  60.945  1.00 22.36           C
ATOM   2216  O   ASN A 220      23.358  -4.584  60.501  1.00 19.73           O
ATOM   2217  CB  ASN A 220      20.834  -3.784  61.713  1.00 22.03           C
ATOM   2218  CG  ASN A 220      21.012  -4.309  63.150  1.00 26.25           C
ATOM   2219  OD1 ASN A 220      22.100  -4.319  63.722  1.00 21.86           O
ATOM   2220  ND2 ASN A 220      19.940  -4.829  63.745  1.00 41.52           N
ATOM   2221  H   ASN A 220      21.793  -2.189  59.280  1.00 21.53           H
ATOM   2222  HA  ASN A 220      22.119  -2.122  62.164  1.00 22.35           H
ATOM   2223  HB2 ASN A 220      19.852  -3.320  61.627  1.00 26.44           H
ATOM   2224  HB3 ASN A 220      20.861  -4.623  61.018  1.00 26.44           H
ATOM   2225 HD21 ASN A 220      20.032  -5.208  64.675  1.00 49.82           H
ATOM   2226 HD22 ASN A 220      19.053  -4.834  63.264  1.00 49.82           H
ATOM   2227  N   ILE A 221      24.336  -2.666  61.190  1.00 19.87           N
ATOM   2228  CA  ILE A 221      25.746  -3.021  61.112  1.00 13.52           C
ATOM   2229  C   ILE A 221      26.022  -3.642  59.744  1.00 14.86           C
ATOM   2230  O   ILE A 221      26.266  -4.824  59.616  1.00 20.71           O
ATOM   2231  CB  ILE A 221      26.263  -3.986  62.210  1.00 16.68           C
ATOM   2232  CG1 ILE A 221      25.880  -3.506  63.612  1.00 11.02           C
ATOM   2233  CG2 ILE A 221      27.788  -4.135  62.091  1.00 18.14           C
ATOM   2234  CD1 ILE A 221      25.919  -4.696  64.567  1.00 20.07           C
ATOM   2235  H   ILE A 221      24.137  -1.749  61.510  1.00 23.84           H
ATOM   2236  HA  ILE A 221      26.336  -2.064  61.189  1.00 16.22           H
ATOM   2237  HB  ILE A 221      25.800  -4.991  62.028  1.00 20.01           H
ATOM   2238 HG12 ILE A 221      26.557  -2.701  63.951  1.00 13.23           H
ATOM   2239 HG13 ILE A 221      24.864  -3.063  63.607  1.00 13.23           H
ATOM   2240 HG21 ILE A 221      28.163  -4.840  62.841  1.00 21.76           H
ATOM   2241 HG22 ILE A 221      28.077  -4.541  61.109  1.00 21.76           H
ATOM   2242 HG23 ILE A 221      28.315  -3.186  62.237  1.00 21.76           H
ATOM   2243 HD11 ILE A 221      25.660  -4.411  65.590  1.00 24.08           H
ATOM   2244 HD12 ILE A 221      25.196  -5.462  64.246  1.00 24.08           H
ATOM   2245 HD13 ILE A 221      26.905  -5.179  64.572  1.00 24.08           H
ATOM   2246  N   LEU A 222      25.998  -2.743  58.748  1.00 15.13           N
ATOM   2247  CA  LEU A 222      26.569  -3.005  57.436  1.00 20.77           C
ATOM   2248  C   LEU A 222      28.003  -3.452  57.650  1.00 14.94           C
ATOM   2249  O   LEU A 222      28.717  -2.912  58.491  1.00 23.85           O
ATOM   2250  CB  LEU A 222      26.518  -1.761  56.537  1.00 17.94           C
ATOM   2251  CG  LEU A 222      27.101  -1.941  55.113  1.00 10.92           C
ATOM   2252  CD1 LEU A 222      26.381  -2.957  54.238  1.00  6.95           C
ATOM   2253  CD2 LEU A 222      27.072  -0.601  54.369  1.00 13.06           C
ATOM   2254  H   LEU A 222      25.695  -1.802  58.948  1.00 18.15           H
ATOM   2255  HA  LEU A 222      25.993  -3.797  56.959  1.00 24.93           H
ATOM   2256  HB2 LEU A 222      25.485  -1.420  56.466  1.00 21.53           H
ATOM   2257  HB3 LEU A 222      27.099  -0.978  57.019  1.00 21.53           H
ATOM   2258  HG  LEU A 222      28.141  -2.254  55.207  1.00 13.11           H
ATOM   2259 HD11 LEU A 222      26.815  -2.939  53.236  1.00  8.33           H
ATOM   2260 HD12 LEU A 222      26.516  -3.951  54.644  1.00  8.33           H
ATOM   2261 HD13 LEU A 222      25.318  -2.726  54.177  1.00  8.33           H
ATOM   2262 HD21 LEU A 222      27.411  -0.731  53.341  1.00 15.67           H
ATOM   2263 HD22 LEU A 222      26.065  -0.205  54.363  1.00 15.67           H
ATOM   2264 HD23 LEU A 222      27.733   0.108  54.864  1.00 15.67           H
ATOM   2265  N   ARG A 223      28.387  -4.479  56.920  1.00  7.90           N
ATOM   2266  CA  ARG A 223      29.620  -5.218  57.151  1.00 22.14           C
ATOM   2267  C   ARG A 223      29.886  -6.111  55.937  1.00 11.92           C
ATOM   2268  O   ARG A 223      29.073  -6.300  55.080  1.00 14.24           O
ATOM   2269  CB  ARG A 223      29.559  -6.096  58.433  1.00 19.98           C
ATOM   2270  CG  ARG A 223      28.290  -6.936  58.533  1.00 19.25           C
ATOM   2271  CD  ARG A 223      27.997  -7.304  59.999  1.00 21.31           C
ATOM   2272  NE  ARG A 223      27.159  -8.520  60.065  1.00 19.97           N
ATOM   2273  CZ  ARG A 223      25.846  -8.558  60.107  1.00 21.72           C
ATOM   2274  NH1 ARG A 223      25.220  -9.824  60.360  1.00 35.12           N
ATOM   2275  NH2 ARG A 223      24.959  -7.471  59.944  1.00 17.53           N1+
ATOM   2276  H   ARG A 223      27.713  -4.880  56.305  1.00  9.48           H
ATOM   2277  HA  ARG A 223      30.481  -4.505  57.276  1.00 26.57           H
ATOM   2278  HB2 ARG A 223      30.455  -6.752  58.490  1.00 23.98           H
ATOM   2279  HB3 ARG A 223      29.640  -5.425  59.306  1.00 23.98           H
ATOM   2280  HG2 ARG A 223      27.416  -6.383  58.118  1.00 23.10           H
ATOM   2281  HG3 ARG A 223      28.404  -7.850  57.917  1.00 23.10           H
ATOM   2282  HD2 ARG A 223      28.942  -7.576  60.532  1.00 25.58           H
ATOM   2283  HD3 ARG A 223      27.560  -6.432  60.535  1.00 25.58           H
ATOM   2284  HE  ARG A 223      28.097  -9.630  60.230  1.00 23.96           H
ATOM   2285 HH11 ARG A 223      25.808 -10.636  60.162  1.00 42.15           H
ATOM   2286 HH12 ARG A 223      24.295  -9.931  59.938  1.00 42.15           H
ATOM   2287 HH21 ARG A 223      25.357  -6.531  59.994  1.00 21.03           H
ATOM   2288 HH22 ARG A 223      24.060  -7.518  60.409  1.00 21.03           H
ATOM   2289  N   THR A 224      31.132  -6.596  55.905  1.00 11.32           N
ATOM   2290  CA  THR A 224      31.762  -7.291  54.788  1.00 13.35           C
ATOM   2291  C   THR A 224      32.562  -8.524  55.252  1.00 17.92           C
ATOM   2292  O   THR A 224      32.361  -9.008  56.370  1.00 18.76           O
ATOM   2293  CB  THR A 224      32.498  -6.267  53.893  1.00 16.06           C
ATOM   2294  OG1 THR A 224      32.896  -6.844  52.688  1.00 18.93           O
ATOM   2295  CG2 THR A 224      33.734  -5.596  54.477  1.00 17.46           C
ATOM   2296  H   THR A 224      31.713  -6.439  56.712  1.00 13.58           H
ATOM   2297  HA  THR A 224      30.974  -7.711  54.170  1.00 16.02           H
ATOM   2298  HB  THR A 224      31.790  -5.472  53.660  1.00 19.27           H
ATOM   2299  HG1 THR A 224      32.112  -7.177  52.241  1.00 22.72           H
ATOM   2300 HG21 THR A 224      34.136  -4.875  53.762  1.00 20.96           H
ATOM   2301 HG22 THR A 224      33.484  -5.080  55.403  1.00 20.96           H
ATOM   2302 HG23 THR A 224      34.495  -6.352  54.665  1.00 20.96           H
ATOM   2303  N   GLN A 225      33.366  -9.096  54.345  1.00 15.14           N
ATOM   2304  CA  GLN A 225      33.842 -10.473  54.391  1.00 18.82           C
ATOM   2305  C   GLN A 225      34.840 -10.814  55.503  1.00 14.00           C
ATOM   2306  O   GLN A 225      34.834 -11.928  56.004  1.00 12.28           O
ATOM   2307  CB  GLN A 225      34.528 -10.816  53.070  1.00 14.44           C
ATOM   2308  CG  GLN A 225      33.578 -10.832  51.874  1.00 14.42           C
ATOM   2309  CD  GLN A 225      34.258 -11.250  50.567  1.00 20.89           C
ATOM   2310  OE1 GLN A 225      33.735 -11.030  49.483  1.00 14.67           O
ATOM   2311  NE2 GLN A 225      35.422 -11.885  50.643  1.00 19.03           N
ATOM   2312  H   GLN A 225      33.511  -8.602  53.476  1.00 18.17           H
ATOM   2313  HA  GLN A 225      32.971 -11.120  54.502  1.00 22.58           H
ATOM   2314  HB2 GLN A 225      35.319 -10.089  52.882  1.00 17.33           H
ATOM   2315  HB3 GLN A 225      34.990 -11.798  53.177  1.00 17.33           H
ATOM   2316  HG2 GLN A 225      32.750 -11.514  52.074  1.00 17.31           H
ATOM   2317  HG3 GLN A 225      33.129  -9.853  51.720  1.00 17.31           H
ATOM   2318 HE21 GLN A 225      35.831 -12.082  51.544  1.00 22.83           H
ATOM   2319 HE22 GLN A 225      35.886 -12.166  49.789  1.00 22.83           H
ATOM   2320  N   GLU A 226      35.784  -9.925  55.788  1.00 18.40           N
ATOM   2321  CA  GLU A 226      36.925 -10.173  56.669  1.00 11.36           C
ATOM   2322  C   GLU A 226      37.892 -11.206  56.045  1.00 12.96           C
ATOM   2323  O   GLU A 226      38.580 -11.938  56.684  1.00 12.88           O
ATOM   2324  CB  GLU A 226      36.629 -10.600  58.118  1.00 11.74           C
ATOM   2325  CG  GLU A 226      35.403  -9.963  58.744  1.00 15.37           C
ATOM   2326  CD  GLU A 226      35.464  -8.434  58.749  1.00 14.59           C
ATOM   2327  OE1 GLU A 226      34.322  -7.894  58.972  1.00 15.85           O
ATOM   2328  OE2 GLU A 226      36.525  -7.821  58.614  1.00 10.97           O1-
ATOM   2329  H   GLU A 226      35.667  -9.008  55.430  1.00 22.08           H
ATOM   2330  HA  GLU A 226      37.511  -9.205  56.752  1.00 13.63           H
ATOM   2331  HB2 GLU A 226      36.539 -11.704  58.180  1.00 14.09           H
ATOM   2332  HB3 GLU A 226      37.526 -10.329  58.721  1.00 14.09           H
ATOM   2333  HG2 GLU A 226      34.473 -10.268  58.225  1.00 18.44           H
ATOM   2334  HG3 GLU A 226      35.274 -10.322  59.784  1.00 18.44           H
ATOM   2335  N   SER A 227      37.902 -11.170  54.697  1.00 13.94           N
ATOM   2336  CA  SER A 227      38.779 -11.906  53.802  1.00 13.23           C
ATOM   2337  C   SER A 227      38.770 -11.304  52.383  1.00  9.33           C
ATOM   2338  O   SER A 227      38.086 -10.323  52.107  1.00 12.26           O
ATOM   2339  CB  SER A 227      38.438 -13.394  53.829  1.00 11.80           C
ATOM   2340  OG  SER A 227      37.109 -13.596  53.426  1.00 18.87           O
ATOM   2341  H   SER A 227      37.264 -10.530  54.256  1.00 16.73           H
ATOM   2342  HA  SER A 227      39.792 -11.798  54.169  1.00 15.88           H
ATOM   2343  HB2 SER A 227      39.111 -13.947  53.171  1.00 14.16           H
ATOM   2344  HB3 SER A 227      38.566 -13.759  54.844  1.00 14.16           H
ATOM   2345  HG  SER A 227      37.087 -13.631  52.463  1.00 22.65           H
ATOM   2346  N   ALA A 228      39.593 -11.847  51.489  1.00 12.37           N
ATOM   2347  CA  ALA A 228      39.924 -11.210  50.226  1.00 11.47           C
ATOM   2348  C   ALA A 228      38.709 -11.171  49.320  1.00 13.67           C
ATOM   2349  O   ALA A 228      37.992 -12.153  49.198  1.00 11.38           O
ATOM   2350  CB  ALA A 228      41.059 -11.972  49.531  1.00 13.08           C
ATOM   2351  H   ALA A 228      40.099 -12.688  51.729  1.00 14.84           H
ATOM   2352  HA  ALA A 228      40.251 -10.195  50.438  1.00 13.77           H
ATOM   2353  HB1 ALA A 228      41.304 -11.465  48.599  1.00 15.70           H
ATOM   2354  HB2 ALA A 228      41.949 -12.004  50.154  1.00 15.70           H
ATOM   2355  HB3 ALA A 228      40.737 -12.989  49.311  1.00 15.70           H
ATOM   2356  N   CYS A 229      38.512 -10.061  48.622  1.00 21.50           N
ATOM   2357  CA  CYS A 229      37.639 -10.056  47.458  1.00 11.26           C
ATOM   2358  C   CYS A 229      38.331 -10.711  46.258  1.00 21.25           C
ATOM   2359  O   CYS A 229      39.492 -11.119  46.328  1.00 21.85           O
ATOM   2360  CB  CYS A 229      37.059  -8.660  47.227  1.00 17.54           C
ATOM   2361  SG  CYS A 229      38.199  -7.254  47.365  1.00 14.78           S
ATOM   2362  H   CYS A 229      39.134  -9.276  48.756  1.00 25.80           H
ATOM   2363  HA  CYS A 229      36.774 -10.682  47.680  1.00 13.51           H
ATOM   2364  HB2 CYS A 229      36.603  -8.629  46.242  1.00 21.05           H
ATOM   2365  HB3 CYS A 229      36.264  -8.506  47.959  1.00 21.05           H
ATOM   2366  N   ASN A 230      37.567 -10.959  45.193  1.00 22.64           N
ATOM   2367  CA  ASN A 230      38.035 -11.759  44.069  1.00 20.34           C
ATOM   2368  C   ASN A 230      37.790 -11.002  42.770  1.00 15.65           C
ATOM   2369  O   ASN A 230      36.658 -10.637  42.489  1.00 20.98           O
ATOM   2370  CB  ASN A 230      37.372 -13.147  44.111  1.00 13.12           C
ATOM   2371  CG  ASN A 230      37.719 -13.875  45.402  1.00 21.57           C
ATOM   2372  OD1 ASN A 230      36.984 -13.758  46.376  1.00 21.63           O
ATOM   2373  ND2 ASN A 230      38.858 -14.575  45.453  1.00 26.81           N
ATOM   2374  H   ASN A 230      36.597 -10.671  45.200  1.00 27.17           H
ATOM   2375  HA  ASN A 230      39.113 -11.916  44.150  1.00 24.41           H
ATOM   2376  HB2 ASN A 230      36.292 -12.997  44.088  1.00 15.74           H
ATOM   2377  HB3 ASN A 230      37.687 -13.748  43.264  1.00 15.74           H
ATOM   2378 HD21 ASN A 230      39.096 -15.056  46.310  1.00 32.18           H
ATOM   2379 HD22 ASN A 230      39.462 -14.640  44.646  1.00 32.18           H
ATOM   2380  N   CYS A 231      38.863 -10.779  42.002  1.00 16.48           N
ATOM   2381  CA  CYS A 231      38.896 -10.038  40.759  1.00 22.13           C
ATOM   2382  C   CYS A 231      39.160 -10.949  39.548  1.00 23.45           C
ATOM   2383  O   CYS A 231      39.938 -11.900  39.651  1.00 22.12           O
ATOM   2384  CB  CYS A 231      40.016  -9.002  40.835  1.00 25.20           C
ATOM   2385  SG  CYS A 231      39.888  -7.762  42.158  1.00 19.48           S
ATOM   2386  H   CYS A 231      39.751 -11.142  42.316  1.00 19.77           H
ATOM   2387  HA  CYS A 231      37.963  -9.519  40.612  1.00 26.55           H
ATOM   2388  HB2 CYS A 231      40.964  -9.527  40.951  1.00 30.24           H
ATOM   2389  HB3 CYS A 231      40.050  -8.457  39.892  1.00 30.24           H
ATOM   2390  N   ILE A 232      38.524 -10.613  38.411  1.00 15.09           N
ATOM   2391  CA  ILE A 232      38.556 -11.300  37.128  1.00 15.11           C
ATOM   2392  C   ILE A 232      38.343 -10.262  36.030  1.00 22.69           C
ATOM   2393  O   ILE A 232      37.346  -9.539  36.031  1.00 19.92           O
ATOM   2394  CB  ILE A 232      37.509 -12.433  37.094  1.00 12.17           C
ATOM   2395  CG1 ILE A 232      37.620 -13.233  35.805  1.00 19.32           C
ATOM   2396  CG2 ILE A 232      36.054 -11.982  37.316  1.00 23.74           C
ATOM   2397  CD1 ILE A 232      36.833 -14.543  35.876  1.00 14.85           C
ATOM   2398  H   ILE A 232      37.907  -9.813  38.444  1.00 18.11           H
ATOM   2399  HA  ILE A 232      39.536 -11.750  36.996  1.00 18.13           H
ATOM   2400  HB  ILE A 232      37.773 -13.132  37.879  1.00 14.60           H
ATOM   2401 HG12 ILE A 232      37.268 -12.639  34.962  1.00 23.18           H
ATOM   2402 HG13 ILE A 232      38.669 -13.480  35.643  1.00 23.18           H
ATOM   2403 HG21 ILE A 232      35.423 -12.842  37.544  1.00 28.49           H
ATOM   2404 HG22 ILE A 232      35.989 -11.297  38.165  1.00 28.49           H
ATOM   2405 HG23 ILE A 232      35.664 -11.484  36.426  1.00 28.49           H
ATOM   2406 HD11 ILE A 232      37.035 -15.131  34.981  1.00 17.82           H
ATOM   2407 HD12 ILE A 232      37.153 -15.119  36.745  1.00 17.82           H
ATOM   2408 HD13 ILE A 232      35.764 -14.355  35.925  1.00 17.82           H
ATOM   2409  N   GLY A 233      39.323 -10.156  35.131  1.00 16.85           N
ATOM   2410  CA  GLY A 233      39.311  -9.204  34.022  1.00 26.19           C
ATOM   2411  C   GLY A 233      39.202  -7.735  34.428  1.00 21.76           C
ATOM   2412  O   GLY A 233      38.809  -6.918  33.597  1.00 18.65           O
ATOM   2413  H   GLY A 233      40.111 -10.784  35.202  1.00 20.22           H
ATOM   2414  HA2 GLY A 233      40.231  -9.322  33.450  1.00 31.43           H
ATOM   2415  HA3 GLY A 233      38.448  -9.435  33.394  1.00 31.43           H
ATOM   2416  N   GLY A 234      39.568  -7.401  35.674  1.00 32.33           N
ATOM   2417  CA  GLY A 234      39.478  -6.066  36.260  1.00 24.27           C
ATOM   2418  C   GLY A 234      38.123  -5.776  36.919  1.00 13.91           C
ATOM   2419  O   GLY A 234      37.966  -4.692  37.458  1.00 14.91           O
ATOM   2420  H   GLY A 234      39.903  -8.139  36.278  1.00 38.79           H
ATOM   2421  HA2 GLY A 234      40.257  -5.978  37.015  1.00 29.12           H
ATOM   2422  HA3 GLY A 234      39.646  -5.323  35.481  1.00 29.12           H
ATOM   2423  N   ASP A 235      37.162  -6.712  36.896  1.00 19.20           N
ATOM   2424  CA  ASP A 235      35.960  -6.686  37.730  1.00 17.34           C
ATOM   2425  C   ASP A 235      36.227  -7.459  39.022  1.00 25.13           C
ATOM   2426  O   ASP A 235      36.492  -8.659  38.976  1.00 28.97           O
ATOM   2427  CB  ASP A 235      34.758  -7.356  37.041  1.00 33.74           C
ATOM   2428  CG  ASP A 235      34.407  -6.715  35.711  1.00 30.11           C
ATOM   2429  OD1 ASP A 235      34.374  -7.453  34.704  1.00 30.28           O
ATOM   2430  OD2 ASP A 235      34.149  -5.492  35.731  1.00 20.38           O1-
ATOM   2431  H   ASP A 235      37.336  -7.572  36.397  1.00 23.04           H
ATOM   2432  HA  ASP A 235      35.693  -5.655  37.963  1.00 20.80           H
ATOM   2433  HB2 ASP A 235      34.925  -8.429  36.908  1.00 40.49           H
ATOM   2434  HB3 ASP A 235      33.914  -7.215  37.717  1.00 40.49           H
ATOM   2435  N   CYS A 236      36.097  -6.792  40.170  1.00 20.03           N
ATOM   2436  CA  CYS A 236      36.173  -7.386  41.496  1.00 21.79           C
ATOM   2437  C   CYS A 236      34.789  -7.540  42.121  1.00 16.45           C
ATOM   2438  O   CYS A 236      33.987  -6.618  42.039  1.00 17.76           O
ATOM   2439  CB  CYS A 236      36.991  -6.467  42.379  1.00 24.33           C
ATOM   2440  SG  CYS A 236      38.649  -6.189  41.765  1.00 16.46           S
ATOM   2441  H   CYS A 236      35.913  -5.801  40.129  1.00 24.04           H
ATOM   2442  HA  CYS A 236      36.664  -8.349  41.470  1.00 26.15           H
ATOM   2443  HB2 CYS A 236      36.496  -5.499  42.448  1.00 29.20           H
ATOM   2444  HB3 CYS A 236      37.064  -6.900  43.377  1.00 29.20           H
ATOM   2445  N   TYR A 237      34.529  -8.662  42.808  1.00 20.99           N
ATOM   2446  CA  TYR A 237      33.267  -8.922  43.504  1.00 13.99           C
ATOM   2447  C   TYR A 237      33.499  -9.056  45.021  1.00 12.46           C
ATOM   2448  O   TYR A 237      34.515  -9.604  45.439  1.00 13.54           O
ATOM   2449  CB  TYR A 237      32.595 -10.171  42.924  1.00  7.87           C
ATOM   2450  CG  TYR A 237      32.226 -10.109  41.453  1.00 21.32           C
ATOM   2451  CD1 TYR A 237      33.198 -10.383  40.482  1.00 17.50           C
ATOM   2452  CD2 TYR A 237      30.899  -9.855  41.057  1.00 23.21           C
ATOM   2453  CE1 TYR A 237      32.864 -10.379  39.122  1.00 17.17           C
ATOM   2454  CE2 TYR A 237      30.546  -9.890  39.697  1.00 20.17           C
ATOM   2455  CZ  TYR A 237      31.534 -10.142  38.730  1.00 22.28           C
ATOM   2456  OH  TYR A 237      31.212 -10.152  37.412  1.00 29.73           O
ATOM   2457  H   TYR A 237      35.249  -9.369  42.879  1.00 25.19           H
ATOM   2458  HA  TYR A 237      32.596  -8.099  43.327  1.00 16.79           H
ATOM   2459  HB2 TYR A 237      33.259 -11.019  43.080  1.00  9.45           H
ATOM   2460  HB3 TYR A 237      31.686 -10.357  43.495  1.00  9.45           H
ATOM   2461  HD1 TYR A 237      34.211 -10.602  40.781  1.00 21.00           H
ATOM   2462  HD2 TYR A 237      30.140  -9.652  41.798  1.00 27.86           H
ATOM   2463  HE1 TYR A 237      33.618 -10.577  38.376  1.00 20.61           H
ATOM   2464  HE2 TYR A 237      29.523  -9.710  39.392  1.00 24.20           H
ATOM   2465  HH  TYR A 237      30.269 -10.306  37.268  1.00 35.67           H
ATOM   2466  N   LEU A 238      32.545  -8.588  45.836  1.00 20.40           N
ATOM   2467  CA  LEU A 238      32.641  -8.412  47.295  1.00  6.62           C
ATOM   2468  C   LEU A 238      31.287  -8.676  47.954  1.00 10.94           C
ATOM   2469  O   LEU A 238      30.337  -7.958  47.651  1.00 10.58           O
ATOM   2470  CB  LEU A 238      33.077  -6.957  47.524  1.00  4.91           C
ATOM   2471  CG  LEU A 238      32.967  -6.420  48.959  1.00 10.43           C
ATOM   2472  CD1 LEU A 238      34.224  -6.826  49.726  1.00 19.97           C
ATOM   2473  CD2 LEU A 238      32.817  -4.892  48.939  1.00 10.91           C
ATOM   2474  H   LEU A 238      31.733  -8.173  45.393  1.00 24.48           H
ATOM   2475  HA  LEU A 238      33.388  -9.090  47.704  1.00  7.95           H
ATOM   2476  HB2 LEU A 238      34.093  -6.816  47.151  1.00  5.90           H
ATOM   2477  HB3 LEU A 238      32.437  -6.339  46.896  1.00  5.90           H
ATOM   2478  HG  LEU A 238      32.107  -6.838  49.476  1.00 12.51           H
ATOM   2479 HD11 LEU A 238      34.269  -6.304  50.679  1.00 23.96           H
ATOM   2480 HD12 LEU A 238      34.216  -7.904  49.892  1.00 23.96           H
ATOM   2481 HD13 LEU A 238      35.113  -6.558  49.158  1.00 23.96           H
ATOM   2482 HD21 LEU A 238      32.669  -4.525  49.954  1.00 13.09           H
ATOM   2483 HD22 LEU A 238      33.706  -4.428  48.510  1.00 13.09           H
ATOM   2484 HD23 LEU A 238      31.937  -4.619  48.360  1.00 13.09           H
ATOM   2485  N   MET A 239      31.198  -9.658  48.868  1.00 15.54           N
ATOM   2486  CA  MET A 239      30.017  -9.858  49.698  1.00 16.08           C
ATOM   2487  C   MET A 239      30.019  -8.753  50.740  1.00 12.25           C
ATOM   2488  O   MET A 239      31.037  -8.469  51.359  1.00 13.88           O
ATOM   2489  CB  MET A 239      29.958 -11.248  50.385  1.00 14.06           C
ATOM   2490  CG  MET A 239      28.747 -11.426  51.340  1.00 32.05           C
ATOM   2491  SD  MET A 239      29.049 -11.680  53.165  1.00 23.22           S
ATOM   2492  CE  MET A 239      29.927 -10.254  53.747  1.00 14.73           C
ATOM   2493  H   MET A 239      32.020 -10.207  49.085  1.00 18.65           H
ATOM   2494  HA  MET A 239      29.129  -9.775  49.066  1.00 19.30           H
ATOM   2495  HB2 MET A 239      29.901 -12.008  49.616  1.00 16.88           H
ATOM   2496  HB3 MET A 239      30.873 -11.420  50.949  1.00 16.88           H
ATOM   2497  HG2 MET A 239      28.048 -10.601  51.216  1.00 38.46           H
ATOM   2498  HG3 MET A 239      28.195 -12.300  50.984  1.00 38.46           H
ATOM   2499  HE1 MET A 239      30.110 -10.371  54.816  1.00 17.67           H
ATOM   2500  HE2 MET A 239      30.878 -10.167  53.225  1.00 17.67           H
ATOM   2501  HE3 MET A 239      29.301  -9.381  53.589  1.00 17.67           H
ATOM   2502  N   ILE A 240      28.836  -8.198  50.952  1.00 10.31           N
ATOM   2503  CA  ILE A 240      28.446  -7.348  52.052  1.00 14.24           C
ATOM   2504  C   ILE A 240      27.140  -7.922  52.576  1.00 14.29           C
ATOM   2505  O   ILE A 240      26.430  -8.636  51.874  1.00 19.42           O
ATOM   2506  CB  ILE A 240      28.280  -5.863  51.638  1.00  8.93           C
ATOM   2507  CG1 ILE A 240      27.187  -5.657  50.553  1.00 12.78           C
ATOM   2508  CG2 ILE A 240      29.652  -5.288  51.255  1.00 12.53           C
ATOM   2509  CD1 ILE A 240      26.833  -4.205  50.208  1.00 10.06           C
ATOM   2510  H   ILE A 240      28.069  -8.536  50.388  1.00 12.37           H
ATOM   2511  HA  ILE A 240      29.203  -7.401  52.832  1.00 17.09           H
ATOM   2512  HB  ILE A 240      27.961  -5.321  52.528  1.00 10.72           H
ATOM   2513 HG12 ILE A 240      27.502  -6.149  49.632  1.00 15.34           H
ATOM   2514 HG13 ILE A 240      26.266  -6.126  50.897  1.00 15.34           H
ATOM   2515 HG21 ILE A 240      29.564  -4.235  50.992  1.00 15.04           H
ATOM   2516 HG22 ILE A 240      30.325  -5.370  52.105  1.00 15.04           H
ATOM   2517 HG23 ILE A 240      30.074  -5.831  50.409  1.00 15.04           H
ATOM   2518 HD11 ILE A 240      26.062  -4.205  49.442  1.00 12.07           H
ATOM   2519 HD12 ILE A 240      26.450  -3.696  51.093  1.00 12.07           H
ATOM   2520 HD13 ILE A 240      27.702  -3.674  49.824  1.00 12.07           H
ATOM   2521  N   THR A 241      26.825  -7.581  53.812  1.00 12.05           N
ATOM   2522  CA  THR A 241      25.583  -7.900  54.432  1.00 11.86           C
ATOM   2523  C   THR A 241      25.166  -6.803  55.410  1.00 12.47           C
ATOM   2524  O   THR A 241      25.985  -5.988  55.823  1.00 11.54           O
ATOM   2525  CB  THR A 241      25.658  -9.291  55.046  1.00 12.70           C
ATOM   2526  OG1 THR A 241      24.338  -9.715  55.303  1.00 14.90           O
ATOM   2527  CG2 THR A 241      26.497  -9.313  56.323  1.00 13.35           C
ATOM   2528  H   THR A 241      27.467  -7.010  54.346  1.00 14.46           H
ATOM   2529  HA  THR A 241      24.822  -7.940  53.666  1.00 14.24           H
ATOM   2530  HB  THR A 241      26.108  -9.987  54.337  1.00 15.24           H
ATOM   2531  HG1 THR A 241      24.352 -10.676  55.352  1.00 17.88           H
ATOM   2532 HG21 THR A 241      26.458 -10.309  56.758  1.00 16.02           H
ATOM   2533 HG22 THR A 241      27.535  -9.052  56.099  1.00 16.02           H
ATOM   2534 HG23 THR A 241      26.084  -8.627  57.063  1.00 16.02           H
ATOM   2535  N   ASP A 242      23.882  -6.788  55.766  1.00 11.91           N
ATOM   2536  CA  ASP A 242      23.313  -5.820  56.676  1.00 13.41           C
ATOM   2537  C   ASP A 242      22.110  -6.502  57.342  1.00 21.14           C
ATOM   2538  O   ASP A 242      21.325  -7.175  56.670  1.00 15.41           O
ATOM   2539  CB  ASP A 242      22.913  -4.621  55.837  1.00 11.33           C
ATOM   2540  CG  ASP A 242      22.736  -3.330  56.605  1.00 17.77           C
ATOM   2541  OD1 ASP A 242      22.591  -3.359  57.845  1.00 22.15           O
ATOM   2542  OD2 ASP A 242      22.741  -2.299  55.913  1.00 18.12           O1-
ATOM   2543  H   ASP A 242      23.265  -7.511  55.426  1.00 14.29           H
ATOM   2544  HA  ASP A 242      24.044  -5.525  57.430  1.00 16.10           H
ATOM   2545  HB2 ASP A 242      23.621  -4.438  55.030  1.00 13.60           H
ATOM   2546  HB3 ASP A 242      21.970  -4.839  55.337  1.00 13.60           H
ATOM   2547  N   GLY A 243      21.983  -6.366  58.670  1.00 19.46           N
ATOM   2548  CA  GLY A 243      20.931  -7.033  59.422  1.00 21.31           C
ATOM   2549  C   GLY A 243      21.285  -7.458  60.838  1.00 13.78           C
ATOM   2550  O   GLY A 243      22.415  -7.375  61.294  1.00 20.44           O
ATOM   2551  H   GLY A 243      22.635  -5.776  59.170  1.00 23.35           H
ATOM   2552  HA2 GLY A 243      20.081  -6.356  59.476  1.00 25.57           H
ATOM   2553  HA3 GLY A 243      20.636  -7.919  58.872  1.00 25.57           H
ATOM   2554  N   SER A 244      20.279  -7.959  61.545  1.00 21.96           N
ATOM   2555  CA  SER A 244      20.470  -8.531  62.867  1.00 21.20           C
ATOM   2556  C   SER A 244      21.336  -9.785  62.789  1.00 21.53           C
ATOM   2557  O   SER A 244      21.091 -10.700  61.999  1.00 17.65           O
ATOM   2558  CB  SER A 244      19.112  -8.817  63.493  1.00 16.60           C
ATOM   2559  OG  SER A 244      19.267  -9.382  64.775  1.00 32.05           O
ATOM   2560  H   SER A 244      19.374  -8.049  61.107  1.00 26.35           H
ATOM   2561  HA  SER A 244      20.968  -7.785  63.489  1.00 25.44           H
ATOM   2562  HB2 SER A 244      18.567  -7.876  63.584  1.00 19.93           H
ATOM   2563  HB3 SER A 244      18.553  -9.503  62.855  1.00 19.93           H
ATOM   2564  HG  SER A 244      18.401  -9.426  65.190  1.00 38.46           H
ATOM   2565  N   ALA A 245      22.332  -9.814  63.673  1.00 16.00           N
ATOM   2566  CA  ALA A 245      23.202 -10.966  63.878  1.00 19.61           C
ATOM   2567  C   ALA A 245      22.400 -12.203  64.342  1.00 18.46           C
ATOM   2568  O   ALA A 245      22.784 -13.362  64.074  1.00 13.85           O
ATOM   2569  CB  ALA A 245      24.208 -10.669  64.999  1.00 25.18           C
ATOM   2570  H   ALA A 245      22.427  -9.034  64.276  1.00 19.20           H
ATOM   2571  HA  ALA A 245      23.762 -11.209  62.935  1.00 23.53           H
ATOM   2572  HB1 ALA A 245      24.905 -11.503  65.146  1.00 30.22           H
ATOM   2573  HB2 ALA A 245      24.833  -9.798  64.738  1.00 30.22           H
ATOM   2574  HB3 ALA A 245      23.724 -10.449  65.959  1.00 30.22           H
ATOM   2575  N   SER A 246      21.325 -11.917  65.075  1.00 20.61           N
ATOM   2576  CA  SER A 246      20.389 -12.854  65.711  1.00 18.17           C
ATOM   2577  C   SER A 246      19.096 -12.999  64.880  1.00 24.32           C
ATOM   2578  O   SER A 246      18.128 -13.591  65.346  1.00 21.53           O
ATOM   2579  CB  SER A 246      20.113 -12.443  67.170  1.00 16.22           C
ATOM   2580  OG  SER A 246      19.194 -11.370  67.231  1.00 37.57           O
ATOM   2581  H   SER A 246      21.099 -10.932  65.187  1.00 24.74           H
ATOM   2582  HA  SER A 246      20.880 -13.828  65.753  1.00 21.81           H
ATOM   2583  HB2 SER A 246      19.688 -13.292  67.702  1.00 19.46           H
ATOM   2584  HB3 SER A 246      21.039 -12.143  67.668  1.00 19.46           H
ATOM   2585  HG  SER A 246      19.578 -10.618  66.777  1.00 45.08           H
ATOM   2586  N   GLY A 247      19.062 -12.448  63.656  1.00 20.90           N
ATOM   2587  CA  GLY A 247      17.895 -12.500  62.809  1.00 15.51           C
ATOM   2588  C   GLY A 247      18.257 -12.540  61.353  1.00 17.68           C
ATOM   2589  O   GLY A 247      19.014 -13.407  60.924  1.00 19.43           O
ATOM   2590  H   GLY A 247      19.886 -11.974  63.307  1.00 25.08           H
ATOM   2591  HA2 GLY A 247      17.300 -13.383  63.042  1.00 18.61           H
ATOM   2592  HA3 GLY A 247      17.289 -11.617  63.006  1.00 18.61           H
ATOM   2593  N   ILE A 248      17.669 -11.617  60.591  1.00 22.73           N
ATOM   2594  CA  ILE A 248      17.783 -11.616  59.145  1.00 22.93           C
ATOM   2595  C   ILE A 248      18.925 -10.712  58.723  1.00 17.88           C
ATOM   2596  O   ILE A 248      18.944  -9.544  59.099  1.00 24.60           O
ATOM   2597  CB  ILE A 248      16.398 -11.349  58.488  1.00 25.70           C
ATOM   2598  CG1 ILE A 248      15.583 -12.669  58.576  1.00 23.25           C
ATOM   2599  CG2 ILE A 248      16.465 -10.818  57.038  1.00 23.18           C
ATOM   2600  CD1 ILE A 248      14.080 -12.542  58.321  1.00 36.22           C
ATOM   2601  H   ILE A 248      17.062 -10.932  61.015  1.00 27.28           H
ATOM   2602  HA  ILE A 248      18.059 -12.622  58.863  1.00 27.51           H
ATOM   2603  HB  ILE A 248      15.882 -10.592  59.082  1.00 30.84           H
ATOM   2604 HG12 ILE A 248      15.996 -13.409  57.889  1.00 27.90           H
ATOM   2605 HG13 ILE A 248      15.682 -13.062  59.584  1.00 27.90           H
ATOM   2606 HG21 ILE A 248      15.463 -10.655  56.640  1.00 27.81           H
ATOM   2607 HG22 ILE A 248      16.984  -9.859  57.018  1.00 27.81           H
ATOM   2608 HG23 ILE A 248      16.993 -11.529  56.400  1.00 27.81           H
ATOM   2609 HD11 ILE A 248      13.610 -13.513  58.493  1.00 43.46           H
ATOM   2610 HD12 ILE A 248      13.643 -11.811  59.003  1.00 43.46           H
ATOM   2611 HD13 ILE A 248      13.893 -12.243  57.290  1.00 43.46           H
ATOM   2612  N   SER A 249      19.839 -11.271  57.924  1.00 19.87           N
ATOM   2613  CA  SER A 249      20.940 -10.561  57.273  1.00 24.54           C
ATOM   2614  C   SER A 249      21.034 -11.007  55.814  1.00 24.02           C
ATOM   2615  O   SER A 249      21.766 -11.941  55.470  1.00 21.99           O
ATOM   2616  CB  SER A 249      22.255 -10.810  58.019  1.00 20.18           C
ATOM   2617  OG  SER A 249      22.263 -10.144  59.267  1.00 29.88           O
ATOM   2618  H   SER A 249      19.721 -12.246  57.684  1.00 23.85           H
ATOM   2619  HA  SER A 249      20.732  -9.494  57.268  1.00 29.45           H
ATOM   2620  HB2 SER A 249      22.401 -11.879  58.174  1.00 24.21           H
ATOM   2621  HB3 SER A 249      23.078 -10.423  57.422  1.00 24.21           H
ATOM   2622  HG  SER A 249      21.637 -10.573  59.860  1.00 35.86           H
ATOM   2623  N   LYS A 250      20.256 -10.355  54.942  1.00 27.29           N
ATOM   2624  CA  LYS A 250      20.261 -10.652  53.508  1.00 16.67           C
ATOM   2625  C   LYS A 250      21.474  -9.960  52.928  1.00 27.07           C
ATOM   2626  O   LYS A 250      21.569  -8.733  53.017  1.00 25.91           O
ATOM   2627  CB  LYS A 250      19.000 -10.138  52.803  1.00 26.87           C
ATOM   2628  CG  LYS A 250      17.652 -10.756  53.220  1.00 25.85           C
ATOM   2629  CD  LYS A 250      16.541 -10.174  52.324  1.00 23.32           C
ATOM   2630  CE  LYS A 250      15.180 -10.069  53.025  1.00 31.22           C
ATOM   2631  NZ  LYS A 250      14.561 -11.397  53.203  1.00 64.74           N1+
ATOM   2632  H   LYS A 250      19.674  -9.596  55.268  1.00 32.75           H
ATOM   2633  HA  LYS A 250      20.345 -11.727  53.343  1.00 20.01           H
ATOM   2634  HB2 LYS A 250      18.944  -9.061  52.969  1.00 32.24           H
ATOM   2635  HB3 LYS A 250      19.133 -10.308  51.730  1.00 32.24           H
ATOM   2636  HG2 LYS A 250      17.692 -11.834  53.077  1.00 31.02           H
ATOM   2637  HG3 LYS A 250      17.447 -10.535  54.268  1.00 31.02           H
ATOM   2638  HD2 LYS A 250      16.815  -9.174  51.979  1.00 27.99           H
ATOM   2639  HD3 LYS A 250      16.435 -10.807  51.441  1.00 27.99           H
ATOM   2640  HE2 LYS A 250      15.314  -9.601  54.002  1.00 37.46           H
ATOM   2641  HE3 LYS A 250      14.515  -9.440  52.428  1.00 37.46           H
ATOM   2642  HZ1 LYS A 250      13.688 -11.311  53.703  1.00 77.69           H
ATOM   2643  HZ2 LYS A 250      14.385 -11.813  52.298  1.00 77.69           H
ATOM   2644  HZ3 LYS A 250      15.189 -11.998  53.720  1.00 77.69           H
ATOM   2645  N   CYS A 251      22.388 -10.741  52.336  1.00 27.96           N
ATOM   2646  CA  CYS A 251      23.638 -10.224  51.779  1.00 21.14           C
ATOM   2647  C   CYS A 251      23.407  -9.748  50.339  1.00 25.58           C
ATOM   2648  O   CYS A 251      22.355 -10.006  49.744  1.00 28.01           O
ATOM   2649  CB  CYS A 251      24.761 -11.277  51.914  1.00 15.80           C
ATOM   2650  SG  CYS A 251      24.518 -12.612  50.711  1.00 16.72           S
ATOM   2651  H   CYS A 251      22.227 -11.735  52.267  1.00 33.56           H
ATOM   2652  HA  CYS A 251      23.958  -9.359  52.357  1.00 25.36           H
ATOM   2653  HB2 CYS A 251      25.738 -10.825  51.735  1.00 18.95           H
ATOM   2654  HB3 CYS A 251      24.764 -11.689  52.926  1.00 18.95           H
ATOM   2655  HG  CYS A 251      23.465 -11.985  50.209  1.00 20.06           H
ATOM   2656  N   ARG A 252      24.414  -9.037  49.811  1.00 20.23           N
ATOM   2657  CA  ARG A 252      24.509  -8.504  48.450  1.00 15.36           C
ATOM   2658  C   ARG A 252      25.956  -8.616  47.984  1.00 16.80           C
ATOM   2659  O   ARG A 252      26.875  -8.661  48.789  1.00 17.95           O
ATOM   2660  CB  ARG A 252      24.131  -7.023  48.462  1.00 20.65           C
ATOM   2661  CG  ARG A 252      22.659  -6.822  48.788  1.00 21.79           C
ATOM   2662  CD  ARG A 252      22.338  -5.340  48.747  1.00 18.65           C
ATOM   2663  NE  ARG A 252      20.958  -5.185  49.155  1.00 13.73           N
ATOM   2664  CZ  ARG A 252      20.208  -4.108  48.986  1.00 15.46           C
ATOM   2665  NH1 ARG A 252      18.974  -4.119  49.469  1.00 30.00           N
ATOM   2666  NH2 ARG A 252      20.664  -3.037  48.359  1.00 19.43           N1+
ATOM   2667  H   ARG A 252      25.230  -8.881  50.392  1.00 24.27           H
ATOM   2668  HA  ARG A 252      23.863  -9.038  47.755  1.00 18.43           H
ATOM   2669  HB2 ARG A 252      24.732  -6.509  49.213  1.00 24.78           H
ATOM   2670  HB3 ARG A 252      24.342  -6.584  47.485  1.00 24.78           H
ATOM   2671  HG2 ARG A 252      22.051  -7.360  48.061  1.00 26.15           H
ATOM   2672  HG3 ARG A 252      22.436  -7.204  49.785  1.00 26.15           H
ATOM   2673  HD2 ARG A 252      22.984  -4.801  49.440  1.00 22.38           H
ATOM   2674  HD3 ARG A 252      22.478  -4.963  47.731  1.00 22.38           H
ATOM   2675  HE  ARG A 252      20.555  -5.965  49.648  1.00 16.48           H
ATOM   2676 HH11 ARG A 252      18.637  -4.937  49.947  1.00 36.00           H
ATOM   2677 HH12 ARG A 252      18.386  -3.310  49.356  1.00 36.00           H
ATOM   2678 HH21 ARG A 252      21.607  -3.036  47.999  1.00 23.32           H
ATOM   2679 HH22 ARG A 252      20.081  -2.225  48.238  1.00 23.32           H
ATOM   2680  N   PHE A 253      26.159  -8.662  46.678  1.00 19.00           N
ATOM   2681  CA  PHE A 253      27.478  -8.593  46.090  1.00 18.62           C
ATOM   2682  C   PHE A 253      27.603  -7.265  45.389  1.00 16.13           C
ATOM   2683  O   PHE A 253      26.679  -6.830  44.714  1.00 25.08           O
ATOM   2684  CB  PHE A 253      27.768  -9.809  45.193  1.00 19.60           C
ATOM   2685  CG  PHE A 253      28.108 -11.035  46.017  1.00 32.44           C
ATOM   2686  CD1 PHE A 253      27.189 -11.560  46.963  1.00 30.55           C
ATOM   2687  CD2 PHE A 253      29.395 -11.596  45.909  1.00 24.89           C
ATOM   2688  CE1 PHE A 253      27.557 -12.601  47.831  1.00 24.31           C
ATOM   2689  CE2 PHE A 253      29.727 -12.714  46.693  1.00 34.73           C
ATOM   2690  CZ  PHE A 253      28.812 -13.208  47.655  1.00 44.88           C
ATOM   2691  H   PHE A 253      25.363  -8.616  46.059  1.00 22.80           H
ATOM   2692  HA  PHE A 253      28.223  -8.615  46.880  1.00 22.34           H
ATOM   2693  HB2 PHE A 253      26.906 -10.028  44.573  1.00 23.52           H
ATOM   2694  HB3 PHE A 253      28.606  -9.568  44.538  1.00 23.52           H
ATOM   2695  HD1 PHE A 253      26.194 -11.157  47.044  1.00 36.66           H
ATOM   2696  HD2 PHE A 253      30.116 -11.188  45.217  1.00 29.87           H
ATOM   2697  HE1 PHE A 253      26.868 -12.968  48.577  1.00 29.18           H
ATOM   2698  HE2 PHE A 253      30.705 -13.163  46.592  1.00 41.67           H
ATOM   2699  HZ  PHE A 253      29.092 -14.037  48.289  1.00 53.85           H
ATOM   2700  N   LEU A 254      28.745  -6.613  45.587  1.00 24.89           N
ATOM   2701  CA  LEU A 254      29.157  -5.448  44.833  1.00 20.39           C
ATOM   2702  C   LEU A 254      30.096  -5.906  43.723  1.00 17.86           C
ATOM   2703  O   LEU A 254      31.001  -6.701  43.968  1.00 14.89           O
ATOM   2704  CB  LEU A 254      29.859  -4.466  45.781  1.00 10.26           C
ATOM   2705  CG  LEU A 254      28.952  -3.874  46.879  1.00 10.54           C
ATOM   2706  CD1 LEU A 254      29.646  -2.640  47.483  1.00 13.95           C
ATOM   2707  CD2 LEU A 254      27.573  -3.405  46.385  1.00 18.09           C
ATOM   2708  H   LEU A 254      29.415  -7.002  46.237  1.00 29.87           H
ATOM   2709  HA  LEU A 254      28.295  -4.956  44.377  1.00 24.47           H
ATOM   2710  HB2 LEU A 254      30.707  -4.955  46.255  1.00 12.31           H
ATOM   2711  HB3 LEU A 254      30.252  -3.648  45.176  1.00 12.31           H
ATOM   2712  HG  LEU A 254      28.813  -4.620  47.664  1.00 12.65           H
ATOM   2713 HD11 LEU A 254      29.077  -2.271  48.339  1.00 16.74           H
ATOM   2714 HD12 LEU A 254      30.656  -2.892  47.805  1.00 16.74           H
ATOM   2715 HD13 LEU A 254      29.711  -1.844  46.741  1.00 16.74           H
ATOM   2716 HD21 LEU A 254      27.035  -2.927  47.205  1.00 21.71           H
ATOM   2717 HD22 LEU A 254      27.678  -2.688  45.568  1.00 21.71           H
ATOM   2718 HD23 LEU A 254      26.980  -4.256  46.048  1.00 21.71           H
ATOM   2719  N   LYS A 255      29.894  -5.373  42.520  1.00 17.22           N
ATOM   2720  CA  LYS A 255      30.808  -5.491  41.394  1.00 13.42           C
ATOM   2721  C   LYS A 255      31.524  -4.157  41.257  1.00 15.67           C
ATOM   2722  O   LYS A 255      30.891  -3.155  40.963  1.00 22.57           O
ATOM   2723  CB  LYS A 255      30.022  -5.864  40.138  1.00 16.75           C
ATOM   2724  CG  LYS A 255      30.978  -6.103  38.962  1.00 22.81           C
ATOM   2725  CD  LYS A 255      30.183  -6.450  37.706  1.00 21.40           C
ATOM   2726  CE  LYS A 255      31.163  -6.831  36.605  1.00 33.33           C
ATOM   2727  NZ  LYS A 255      30.491  -7.537  35.502  1.00 33.84           N1+
ATOM   2728  H   LYS A 255      29.128  -4.720  42.419  1.00 20.66           H
ATOM   2729  HA  LYS A 255      31.532  -6.278  41.595  1.00 16.11           H
ATOM   2730  HB2 LYS A 255      29.461  -6.779  40.329  1.00 20.10           H
ATOM   2731  HB3 LYS A 255      29.328  -5.061  39.893  1.00 20.10           H
ATOM   2732  HG2 LYS A 255      31.571  -5.207  38.771  1.00 27.37           H
ATOM   2733  HG3 LYS A 255      31.651  -6.927  39.211  1.00 27.37           H
ATOM   2734  HD2 LYS A 255      29.524  -7.289  37.924  1.00 25.68           H
ATOM   2735  HD3 LYS A 255      29.594  -5.592  37.385  1.00 25.68           H
ATOM   2736  HE2 LYS A 255      31.604  -5.913  36.214  1.00 39.99           H
ATOM   2737  HE3 LYS A 255      31.956  -7.460  37.011  1.00 39.99           H
ATOM   2738  HZ1 LYS A 255      31.036  -8.351  35.244  1.00 40.61           H
ATOM   2739  HZ2 LYS A 255      29.576  -7.850  35.808  1.00 40.61           H
ATOM   2740  HZ3 LYS A 255      30.394  -6.924  34.705  1.00 40.61           H
ATOM   2741  N   ILE A 256      32.825  -4.138  41.514  1.00 14.58           N
ATOM   2742  CA  ILE A 256      33.651  -2.947  41.584  1.00 10.98           C
ATOM   2743  C   ILE A 256      34.696  -3.018  40.473  1.00 22.30           C
ATOM   2744  O   ILE A 256      35.248  -4.081  40.183  1.00 22.66           O
ATOM   2745  CB  ILE A 256      34.286  -2.861  42.990  1.00 25.49           C
ATOM   2746  CG1 ILE A 256      33.223  -2.906  44.140  1.00 19.56           C
ATOM   2747  CG2 ILE A 256      35.165  -1.589  43.113  1.00 15.03           C
ATOM   2748  CD1 ILE A 256      33.814  -3.392  45.461  1.00  5.07           C
ATOM   2749  H   ILE A 256      33.262  -4.998  41.803  1.00 17.50           H
ATOM   2750  HA  ILE A 256      33.044  -2.056  41.441  1.00 13.18           H
ATOM   2751  HB  ILE A 256      34.942  -3.727  43.097  1.00 30.59           H
ATOM   2752 HG12 ILE A 256      32.768  -1.923  44.270  1.00 23.48           H
ATOM   2753 HG13 ILE A 256      32.419  -3.604  43.909  1.00 23.48           H
ATOM   2754 HG21 ILE A 256      35.607  -1.520  44.108  1.00 18.04           H
ATOM   2755 HG22 ILE A 256      35.985  -1.620  42.396  1.00 18.04           H
ATOM   2756 HG23 ILE A 256      34.559  -0.700  42.933  1.00 18.04           H
ATOM   2757 HD11 ILE A 256      33.063  -3.264  46.237  1.00  6.08           H
ATOM   2758 HD12 ILE A 256      34.073  -4.447  45.382  1.00  6.08           H
ATOM   2759 HD13 ILE A 256      34.700  -2.822  45.726  1.00  6.08           H
ATOM   2760  N   ARG A 257      34.972  -1.878  39.842  1.00 21.48           N
ATOM   2761  CA  ARG A 257      35.951  -1.764  38.772  1.00 18.02           C
ATOM   2762  C   ARG A 257      36.690  -0.450  38.932  1.00 12.39           C
ATOM   2763  O   ARG A 257      36.072   0.607  39.024  1.00 16.52           O
ATOM   2764  CB  ARG A 257      35.199  -1.835  37.451  1.00 23.61           C
ATOM   2765  CG  ARG A 257      36.156  -1.759  36.250  1.00 30.27           C
ATOM   2766  CD  ARG A 257      35.556  -2.501  35.051  1.00 21.99           C
ATOM   2767  NE  ARG A 257      36.527  -2.655  33.966  1.00 29.56           N
ATOM   2768  CZ  ARG A 257      37.036  -3.828  33.555  1.00 34.67           C
ATOM   2769  NH1 ARG A 257      38.142  -3.830  32.814  1.00 27.12           N
ATOM   2770  NH2 ARG A 257      36.476  -5.000  33.852  1.00 31.46           N1+
ATOM   2771  H   ARG A 257      34.480  -1.036  40.112  1.00 25.77           H
ATOM   2772  HA  ARG A 257      36.664  -2.589  38.824  1.00 21.63           H
ATOM   2773  HB2 ARG A 257      34.645  -2.773  37.422  1.00 28.33           H
ATOM   2774  HB3 ARG A 257      34.485  -1.010  37.401  1.00 28.33           H
ATOM   2775  HG2 ARG A 257      36.356  -0.715  35.997  1.00 36.32           H
ATOM   2776  HG3 ARG A 257      37.097  -2.248  36.507  1.00 36.32           H
ATOM   2777  HD2 ARG A 257      35.319  -3.487  35.437  1.00 26.39           H
ATOM   2778  HD3 ARG A 257      34.632  -2.048  34.684  1.00 26.39           H
ATOM   2779  HE  ARG A 257      37.022  -1.816  33.703  1.00 35.47           H
ATOM   2780 HH11 ARG A 257      38.579  -2.954  32.575  1.00 32.54           H
ATOM   2781 HH12 ARG A 257      38.526  -4.711  32.509  1.00 32.54           H
ATOM   2782 HH21 ARG A 257      35.637  -5.039  34.417  1.00 37.75           H
ATOM   2783 HH22 ARG A 257      36.902  -5.860  33.534  1.00 37.75           H
ATOM   2784  N   GLU A 258      38.011  -0.549  39.026  1.00 16.96           N
ATOM   2785  CA  GLU A 258      38.919   0.555  39.314  1.00 17.53           C
ATOM   2786  C   GLU A 258      38.419   1.430  40.468  1.00 17.20           C
ATOM   2787  O   GLU A 258      38.492   2.658  40.389  1.00 16.55           O
ATOM   2788  CB  GLU A 258      39.210   1.361  38.038  1.00 19.01           C
ATOM   2789  CG  GLU A 258      40.054   0.569  37.032  1.00 16.75           C
ATOM   2790  CD  GLU A 258      40.042   1.160  35.634  1.00 18.34           C
ATOM   2791  OE1 GLU A 258      38.938   1.467  35.135  1.00 35.04           O
ATOM   2792  OE2 GLU A 258      41.146   1.245  35.061  1.00 26.88           O1-
ATOM   2793  H   GLU A 258      38.426  -1.468  38.979  1.00 20.36           H
ATOM   2794  HA  GLU A 258      39.851   0.105  39.646  1.00 21.04           H
ATOM   2795  HB2 GLU A 258      38.270   1.680  37.584  1.00 22.82           H
ATOM   2796  HB3 GLU A 258      39.791   2.243  38.300  1.00 22.82           H
ATOM   2797  HG2 GLU A 258      41.083   0.477  37.390  1.00 20.10           H
ATOM   2798  HG3 GLU A 258      39.628  -0.430  36.950  1.00 20.10           H
ATOM   2799  N   GLY A 259      37.901   0.772  41.524  1.00 14.77           N
ATOM   2800  CA  GLY A 259      37.474   1.384  42.770  1.00  7.33           C
ATOM   2801  C   GLY A 259      36.027   1.845  42.815  1.00 18.46           C
ATOM   2802  O   GLY A 259      35.628   2.385  43.845  1.00 15.81           O
ATOM   2803  H   GLY A 259      37.880  -0.240  41.490  1.00 17.72           H
ATOM   2804  HA2 GLY A 259      37.614   0.660  43.574  1.00  8.79           H
ATOM   2805  HA3 GLY A 259      38.078   2.271  42.944  1.00  8.79           H
ATOM   2806  N   ARG A 260      35.255   1.678  41.729  1.00 21.49           N
ATOM   2807  CA  ARG A 260      33.895   2.211  41.626  1.00 16.45           C
ATOM   2808  C   ARG A 260      32.882   1.119  41.344  1.00 21.23           C
ATOM   2809  O   ARG A 260      33.090   0.245  40.511  1.00 20.80           O
ATOM   2810  CB  ARG A 260      33.866   3.318  40.578  1.00 23.50           C
ATOM   2811  CG  ARG A 260      34.616   4.508  41.170  1.00 29.35           C
ATOM   2812  CD  ARG A 260      34.518   5.778  40.342  1.00 13.08           C
ATOM   2813  NE  ARG A 260      35.814   5.998  39.712  1.00 38.71           N
ATOM   2814  CZ  ARG A 260      36.835   6.615  40.312  1.00 21.88           C
ATOM   2815  NH1 ARG A 260      38.060   6.317  39.900  1.00 30.80           N
ATOM   2816  NH2 ARG A 260      36.648   7.508  41.287  1.00 27.25           N1+
ATOM   2817  H   ARG A 260      35.649   1.236  40.909  1.00 25.78           H
ATOM   2818  HA  ARG A 260      33.591   2.658  42.573  1.00 19.74           H
ATOM   2819  HB2 ARG A 260      34.332   2.992  39.647  1.00 28.20           H
ATOM   2820  HB3 ARG A 260      32.832   3.612  40.397  1.00 28.20           H
ATOM   2821  HG2 ARG A 260      34.217   4.744  42.148  1.00 35.22           H
ATOM   2822  HG3 ARG A 260      35.666   4.233  41.296  1.00 35.22           H
ATOM   2823  HD2 ARG A 260      33.728   5.723  39.591  1.00 15.69           H
ATOM   2824  HD3 ARG A 260      34.286   6.594  41.031  1.00 15.69           H
ATOM   2825  HE  ARG A 260      36.050   5.341  38.982  1.00 46.46           H
ATOM   2826 HH11 ARG A 260      38.194   5.649  39.154  1.00 36.96           H
ATOM   2827 HH12 ARG A 260      38.865   6.759  40.312  1.00 36.96           H
ATOM   2828 HH21 ARG A 260      35.711   7.721  41.601  1.00 32.70           H
ATOM   2829 HH22 ARG A 260      37.437   7.962  41.721  1.00 32.70           H
ATOM   2830  N   ILE A 261      31.787   1.159  42.088  1.00 22.43           N
ATOM   2831  CA  ILE A 261      30.729   0.168  42.031  1.00 22.88           C
ATOM   2832  C   ILE A 261      29.968   0.357  40.731  1.00 15.11           C
ATOM   2833  O   ILE A 261      29.462   1.439  40.442  1.00 23.33           O
ATOM   2834  CB  ILE A 261      29.789   0.310  43.254  1.00 29.54           C
ATOM   2835  CG1 ILE A 261      30.572   0.212  44.585  1.00 11.89           C
ATOM   2836  CG2 ILE A 261      28.684  -0.776  43.173  1.00 19.09           C
ATOM   2837  CD1 ILE A 261      29.825   0.842  45.746  1.00 15.92           C
ATOM   2838  H   ILE A 261      31.656   1.941  42.717  1.00 26.92           H
ATOM   2839  HA  ILE A 261      31.173  -0.829  42.052  1.00 27.45           H
ATOM   2840  HB  ILE A 261      29.317   1.293  43.200  1.00 35.44           H
ATOM   2841 HG12 ILE A 261      30.786  -0.832  44.815  1.00 14.27           H
ATOM   2842 HG13 ILE A 261      31.518   0.742  44.511  1.00 14.27           H
ATOM   2843 HG21 ILE A 261      28.034  -0.708  44.044  1.00 22.91           H
ATOM   2844 HG22 ILE A 261      28.072  -0.630  42.283  1.00 22.91           H
ATOM   2845 HG23 ILE A 261      29.127  -1.774  43.137  1.00 22.91           H
ATOM   2846 HD11 ILE A 261      30.428   0.730  46.646  1.00 19.10           H
ATOM   2847 HD12 ILE A 261      29.668   1.902  45.552  1.00 19.10           H
ATOM   2848 HD13 ILE A 261      28.870   0.344  45.886  1.00 19.10           H
ATOM   2849  N   ILE A 262      29.881  -0.719  39.959  1.00 21.93           N
ATOM   2850  CA  ILE A 262      29.250  -0.741  38.650  1.00 16.14           C
ATOM   2851  C   ILE A 262      28.002  -1.625  38.634  1.00 19.85           C
ATOM   2852  O   ILE A 262      27.339  -1.693  37.603  1.00 43.29           O
ATOM   2853  CB  ILE A 262      30.282  -1.062  37.542  1.00 15.58           C
ATOM   2854  CG1 ILE A 262      30.958  -2.446  37.695  1.00 23.26           C
ATOM   2855  CG2 ILE A 262      31.349   0.047  37.468  1.00 25.53           C
ATOM   2856  CD1 ILE A 262      31.626  -2.916  36.388  1.00 26.96           C
ATOM   2857  H   ILE A 262      30.332  -1.564  40.272  1.00 26.31           H
ATOM   2858  HA  ILE A 262      28.893   0.263  38.428  1.00 19.37           H
ATOM   2859  HB  ILE A 262      29.759  -1.061  36.586  1.00 18.69           H
ATOM   2860 HG12 ILE A 262      31.708  -2.418  38.489  1.00 27.91           H
ATOM   2861 HG13 ILE A 262      30.203  -3.185  37.966  1.00 27.91           H
ATOM   2862 HG21 ILE A 262      31.974  -0.076  36.584  1.00 30.64           H
ATOM   2863 HG22 ILE A 262      30.864   1.022  37.417  1.00 30.64           H
ATOM   2864 HG23 ILE A 262      31.988   0.019  38.344  1.00 30.64           H
ATOM   2865 HD11 ILE A 262      32.067  -3.899  36.542  1.00 32.35           H
ATOM   2866 HD12 ILE A 262      30.882  -2.991  35.595  1.00 32.35           H
ATOM   2867 HD13 ILE A 262      32.409  -2.225  36.080  1.00 32.35           H
ATOM   2868  N   LYS A 263      27.667  -2.315  39.735  1.00 33.19           N
ATOM   2869  CA  LYS A 263      26.474  -3.175  39.852  1.00 29.17           C
ATOM   2870  C   LYS A 263      26.314  -3.677  41.284  1.00 22.29           C
ATOM   2871  O   LYS A 263      27.294  -3.918  41.990  1.00 30.44           O
ATOM   2872  CB  LYS A 263      26.592  -4.393  38.916  1.00 22.75           C
ATOM   2873  CG  LYS A 263      25.237  -4.891  38.387  1.00 28.25           C
ATOM   2874  CD  LYS A 263      25.364  -6.171  37.513  1.00 33.50           C
ATOM   2875  CE  LYS A 263      25.548  -5.958  35.999  1.00 33.37           C
ATOM   2876  NZ  LYS A 263      26.731  -5.138  35.660  1.00 52.72           N1+
ATOM   2877  H   LYS A 263      28.257  -2.225  40.552  1.00 39.83           H
ATOM   2878  HA  LYS A 263      25.600  -2.583  39.568  1.00 35.01           H
ATOM   2879  HB2 LYS A 263      27.194  -4.130  38.052  1.00 27.30           H
ATOM   2880  HB3 LYS A 263      27.109  -5.204  39.429  1.00 27.30           H
ATOM   2881  HG2 LYS A 263      24.568  -5.107  39.222  1.00 33.90           H
ATOM   2882  HG3 LYS A 263      24.785  -4.095  37.794  1.00 33.90           H
ATOM   2883  HD2 LYS A 263      26.206  -6.766  37.871  1.00 40.20           H
ATOM   2884  HD3 LYS A 263      24.465  -6.774  37.652  1.00 40.20           H
ATOM   2885  HE2 LYS A 263      25.639  -6.931  35.512  1.00 40.05           H
ATOM   2886  HE3 LYS A 263      24.655  -5.464  35.610  1.00 40.05           H
ATOM   2887  HZ1 LYS A 263      26.870  -5.121  34.659  1.00 63.26           H
ATOM   2888  HZ2 LYS A 263      26.608  -4.193  35.999  1.00 63.26           H
ATOM   2889  HZ3 LYS A 263      27.553  -5.543  36.088  1.00 63.26           H
ATOM   2890  N   GLU A 264      25.062  -3.883  41.669  1.00 21.86           N
ATOM   2891  CA  GLU A 264      24.713  -4.550  42.910  1.00 29.17           C
ATOM   2892  C   GLU A 264      23.901  -5.803  42.532  1.00 26.02           C
ATOM   2893  O   GLU A 264      22.907  -5.715  41.810  1.00 38.66           O
ATOM   2894  CB  GLU A 264      24.086  -3.518  43.873  1.00 17.52           C
ATOM   2895  CG  GLU A 264      22.608  -3.678  44.232  1.00 31.29           C
ATOM   2896  CD  GLU A 264      21.889  -2.374  44.593  1.00 40.69           C
ATOM   2897  OE1 GLU A 264      22.581  -1.350  44.806  1.00 26.03           O
ATOM   2898  OE2 GLU A 264      20.643  -2.453  44.707  1.00 52.64           O1-
ATOM   2899  H   GLU A 264      24.312  -3.699  41.020  1.00 26.23           H
ATOM   2900  HA  GLU A 264      25.629  -4.894  43.392  1.00 35.00           H
ATOM   2901  HB2 GLU A 264      24.656  -3.531  44.802  1.00 21.03           H
ATOM   2902  HB3 GLU A 264      24.237  -2.525  43.447  1.00 21.03           H
ATOM   2903  HG2 GLU A 264      22.027  -4.160  43.448  1.00 37.55           H
ATOM   2904  HG3 GLU A 264      22.535  -4.343  45.095  1.00 37.55           H
ATOM   2905  N   ILE A 265      24.406  -6.976  42.942  1.00 29.71           N
ATOM   2906  CA  ILE A 265      23.798  -8.284  42.756  1.00 20.75           C
ATOM   2907  C   ILE A 265      23.042  -8.670  44.030  1.00 24.53           C
ATOM   2908  O   ILE A 265      23.625  -8.793  45.110  1.00 25.35           O
ATOM   2909  CB  ILE A 265      24.863  -9.314  42.328  1.00 21.30           C
ATOM   2910  CG1 ILE A 265      25.388  -9.068  40.891  1.00 23.62           C
ATOM   2911  CG2 ILE A 265      24.278 -10.738  42.389  1.00 23.61           C
ATOM   2912  CD1 ILE A 265      26.783  -8.457  40.857  1.00 21.38           C
ATOM   2913  H   ILE A 265      25.267  -6.962  43.472  1.00 35.65           H
ATOM   2914  HA  ILE A 265      23.076  -8.217  41.943  1.00 24.90           H
ATOM   2915  HB  ILE A 265      25.693  -9.254  43.025  1.00 25.56           H
ATOM   2916 HG12 ILE A 265      25.465 -10.016  40.364  1.00 28.35           H
ATOM   2917 HG13 ILE A 265      24.701  -8.431  40.335  1.00 28.35           H
ATOM   2918 HG21 ILE A 265      25.030 -11.465  42.074  1.00 28.33           H
ATOM   2919 HG22 ILE A 265      23.984 -10.992  43.409  1.00 28.33           H
ATOM   2920 HG23 ILE A 265      23.407 -10.812  41.734  1.00 28.33           H
ATOM   2921 HD11 ILE A 265      27.116  -8.359  39.825  1.00 25.66           H
ATOM   2922 HD12 ILE A 265      26.766  -7.473  41.328  1.00 25.66           H
ATOM   2923 HD13 ILE A 265      27.480  -9.106  41.387  1.00 25.66           H
ATOM   2924  N   LEU A 266      21.731  -8.875  43.875  1.00 24.67           N
ATOM   2925  CA  LEU A 266      20.839  -9.367  44.916  1.00 17.30           C
ATOM   2926  C   LEU A 266      20.711 -10.895  44.770  1.00 17.12           C
ATOM   2927  O   LEU A 266      20.195 -11.354  43.743  1.00 30.34           O
ATOM   2928  CB  LEU A 266      19.452  -8.710  44.746  1.00 24.43           C
ATOM   2929  CG  LEU A 266      19.250  -7.206  45.050  1.00 27.29           C
ATOM   2930  CD1 LEU A 266      20.498  -6.375  45.395  1.00 26.77           C
ATOM   2931  CD2 LEU A 266      18.518  -6.539  43.862  1.00 43.48           C
ATOM   2932  H   LEU A 266      21.329  -8.730  42.960  1.00 29.61           H
ATOM   2933  HA  LEU A 266      21.222  -9.095  45.896  1.00 20.75           H
ATOM   2934  HB2 LEU A 266      19.144  -8.899  43.716  1.00 29.32           H
ATOM   2935  HB3 LEU A 266      18.748  -9.258  45.373  1.00 29.32           H
ATOM   2936  HG  LEU A 266      18.585  -7.137  45.912  1.00 32.75           H
ATOM   2937 HD11 LEU A 266      20.200  -5.352  45.636  1.00 32.12           H
ATOM   2938 HD12 LEU A 266      20.989  -6.799  46.265  1.00 32.12           H
ATOM   2939 HD13 LEU A 266      21.192  -6.349  44.554  1.00 32.12           H
ATOM   2940 HD21 LEU A 266      18.205  -5.529  44.136  1.00 52.17           H
ATOM   2941 HD22 LEU A 266      19.180  -6.481  42.995  1.00 52.17           H
ATOM   2942 HD23 LEU A 266      17.631  -7.112  43.586  1.00 52.17           H
ATOM   2943  N   PRO A 267      21.123 -11.715  45.756  1.00 23.70           N
ATOM   2944  CA  PRO A 267      21.084 -13.161  45.572  1.00 22.82           C
ATOM   2945  C   PRO A 267      19.680 -13.722  45.772  1.00 27.09           C
ATOM   2946  O   PRO A 267      18.843 -13.096  46.419  1.00 20.91           O
ATOM   2947  CB  PRO A 267      22.053 -13.737  46.617  1.00 15.30           C
ATOM   2948  CG  PRO A 267      22.942 -12.550  46.976  1.00 18.79           C
ATOM   2949  CD  PRO A 267      21.942 -11.399  46.918  1.00 29.29           C
ATOM   2950  HA  PRO A 267      21.510 -13.423  44.605  1.00 27.39           H
ATOM   2951  HB2 PRO A 267      21.475 -14.002  47.505  1.00 18.36           H
ATOM   2952  HB3 PRO A 267      22.622 -14.598  46.262  1.00 18.36           H
ATOM   2953  HG2 PRO A 267      23.338 -12.643  47.985  1.00 22.55           H
ATOM   2954  HG3 PRO A 267      23.744 -12.438  46.245  1.00 22.55           H
ATOM   2955  HD2 PRO A 267      21.319 -11.366  47.815  1.00 35.14           H
ATOM   2956  HD3 PRO A 267      22.510 -10.479  46.796  1.00 35.14           H
ATOM   2957  N   THR A 268      19.475 -14.915  45.210  1.00 21.19           N
ATOM   2958  CA  THR A 268      18.260 -15.716  45.236  1.00 20.13           C
ATOM   2959  C   THR A 268      18.396 -16.856  46.243  1.00 20.73           C
ATOM   2960  O   THR A 268      19.495 -17.256  46.614  1.00 21.74           O
ATOM   2961  CB  THR A 268      18.034 -16.193  43.787  1.00 23.17           C
ATOM   2962  OG1 THR A 268      17.363 -15.143  43.140  1.00 19.53           O
ATOM   2963  CG2 THR A 268      17.256 -17.483  43.522  1.00 27.37           C
ATOM   2964  H   THR A 268      20.251 -15.320  44.703  1.00 25.43           H
ATOM   2965  HA  THR A 268      17.416 -15.086  45.526  1.00 24.15           H
ATOM   2966  HB  THR A 268      19.003 -16.330  43.305  1.00 27.80           H
ATOM   2967  HG1 THR A 268      17.769 -15.018  42.278  1.00 23.43           H
ATOM   2968 HG21 THR A 268      17.194 -17.659  42.446  1.00 32.85           H
ATOM   2969 HG22 THR A 268      17.764 -18.333  43.976  1.00 32.85           H
ATOM   2970 HG23 THR A 268      16.240 -17.395  43.914  1.00 32.85           H
ATOM   2971  N   GLY A 269      17.258 -17.384  46.682  1.00 16.57           N
ATOM   2972  CA  GLY A 269      17.221 -18.680  47.319  1.00 11.11           C
ATOM   2973  C   GLY A 269      17.150 -18.475  48.809  1.00 15.63           C
ATOM   2974  O   GLY A 269      16.312 -17.710  49.290  1.00 21.28           O
ATOM   2975  H   GLY A 269      16.380 -16.948  46.439  1.00 19.88           H
ATOM   2976  HA2 GLY A 269      16.334 -19.220  46.991  1.00 13.33           H
ATOM   2977  HA3 GLY A 269      18.106 -19.263  47.055  1.00 13.33           H
ATOM   2978  N   ARG A 270      18.028 -19.176  49.529  1.00 17.93           N
ATOM   2979  CA  ARG A 270      18.074 -19.120  50.982  1.00 26.20           C
ATOM   2980  C   ARG A 270      18.891 -17.920  51.373  1.00 18.80           C
ATOM   2981  O   ARG A 270      20.111 -17.979  51.316  1.00 28.36           O
ATOM   2982  CB  ARG A 270      18.661 -20.399  51.580  1.00  9.98           C
ATOM   2983  CG  ARG A 270      18.013 -20.645  52.941  1.00 19.88           C
ATOM   2984  CD  ARG A 270      18.980 -21.195  53.977  1.00 19.46           C
ATOM   2985  NE  ARG A 270      19.576 -20.112  54.738  1.00 17.26           N
ATOM   2986  CZ  ARG A 270      19.762 -20.066  56.056  1.00 21.92           C
ATOM   2987  NH1 ARG A 270      20.559 -19.119  56.506  1.00 24.89           N
ATOM   2988  NH2 ARG A 270      19.204 -20.900  56.923  1.00 16.51           N1+
ATOM   2989  H   ARG A 270      18.698 -19.762  49.051  1.00 21.52           H
ATOM   2990  HA  ARG A 270      17.044 -19.002  51.331  1.00 31.44           H
ATOM   2991  HB2 ARG A 270      18.397 -21.239  50.938  1.00 11.97           H
ATOM   2992  HB3 ARG A 270      19.747 -20.361  51.646  1.00 11.97           H
ATOM   2993  HG2 ARG A 270      17.621 -19.704  53.332  1.00 23.86           H
ATOM   2994  HG3 ARG A 270      17.172 -21.333  52.822  1.00 23.86           H
ATOM   2995  HD2 ARG A 270      18.507 -21.939  54.622  1.00 23.35           H
ATOM   2996  HD3 ARG A 270      19.787 -21.675  53.424  1.00 23.35           H
ATOM   2997  HE  ARG A 270      20.061 -19.411  54.196  1.00 20.71           H
ATOM   2998 HH11 ARG A 270      21.012 -18.481  55.871  1.00 29.86           H
ATOM   2999 HH12 ARG A 270      20.721 -19.039  57.496  1.00 29.86           H
ATOM   3000 HH21 ARG A 270      18.590 -21.638  56.608  1.00 19.82           H
ATOM   3001 HH22 ARG A 270      19.415 -20.796  57.905  1.00 19.82           H
ATOM   3002  N   VAL A 271      18.208 -16.834  51.713  1.00 16.21           N
ATOM   3003  CA  VAL A 271      18.799 -15.521  51.910  1.00 14.84           C
ATOM   3004  C   VAL A 271      18.622 -15.030  53.348  1.00 20.69           C
ATOM   3005  O   VAL A 271      19.102 -13.951  53.682  1.00 20.75           O
ATOM   3006  CB  VAL A 271      18.240 -14.518  50.885  1.00 17.12           C
ATOM   3007  CG1 VAL A 271      18.609 -14.895  49.434  1.00 15.27           C
ATOM   3008  CG2 VAL A 271      16.728 -14.372  51.086  1.00 10.92           C
ATOM   3009  H   VAL A 271      17.200 -16.895  51.745  1.00 19.45           H
ATOM   3010  HA  VAL A 271      19.872 -15.583  51.735  1.00 17.81           H
ATOM   3011  HB  VAL A 271      18.688 -13.540  51.070  1.00 20.54           H
ATOM   3012 HG11 VAL A 271      18.233 -14.130  48.758  1.00 18.32           H
ATOM   3013 HG12 VAL A 271      19.692 -14.944  49.325  1.00 18.32           H
ATOM   3014 HG13 VAL A 271      18.179 -15.853  49.151  1.00 18.32           H
ATOM   3015 HG21 VAL A 271      16.343 -13.623  50.394  1.00 13.10           H
ATOM   3016 HG22 VAL A 271      16.217 -15.318  50.904  1.00 13.10           H
ATOM   3017 HG23 VAL A 271      16.517 -14.041  52.102  1.00 13.10           H
ATOM   3018  N   GLU A 272      17.914 -15.780  54.194  1.00 18.00           N
ATOM   3019  CA  GLU A 272      17.582 -15.331  55.525  1.00 20.64           C
ATOM   3020  C   GLU A 272      18.798 -14.898  56.381  1.00 21.92           C
ATOM   3021  O   GLU A 272      18.648 -13.971  57.169  1.00 20.66           O
ATOM   3022  CB  GLU A 272      16.595 -16.315  56.257  1.00 23.46           C
ATOM   3023  CG  GLU A 272      16.765 -17.796  56.021  1.00 26.11           C
ATOM   3024  CD  GLU A 272      15.848 -18.416  54.943  1.00 35.04           C
ATOM   3025  OE1 GLU A 272      15.649 -17.771  53.888  1.00 27.98           O
ATOM   3026  OE2 GLU A 272      15.384 -19.555  55.192  1.00 40.50           O1-
ATOM   3027  H   GLU A 272      17.512 -16.652  53.877  1.00 21.60           H
ATOM   3028  HA  GLU A 272      17.009 -14.418  55.361  1.00 24.77           H
ATOM   3029  HB2 GLU A 272      16.630 -16.104  57.326  1.00 28.15           H
ATOM   3030  HB3 GLU A 272      15.584 -16.066  55.932  1.00 28.15           H
ATOM   3031  HG2 GLU A 272      17.801 -17.977  55.734  1.00 31.33           H
ATOM   3032  HG3 GLU A 272      16.609 -18.314  56.971  1.00 31.33           H
ATOM   3033  N   HIS A 273      19.998 -15.482  56.220  1.00 21.65           N
ATOM   3034  CA  HIS A 273      21.206 -15.016  56.930  1.00 20.38           C
ATOM   3035  C   HIS A 273      22.491 -15.459  56.219  1.00 18.84           C
ATOM   3036  O   HIS A 273      22.727 -16.658  56.083  1.00  9.90           O
ATOM   3037  CB  HIS A 273      21.210 -15.516  58.384  1.00 18.53           C
ATOM   3038  CG  HIS A 273      22.171 -14.759  59.289  1.00 24.87           C
ATOM   3039  ND1 HIS A 273      21.801 -13.941  60.323  1.00 17.60           N
ATOM   3040  CD2 HIS A 273      23.534 -14.635  59.173  1.00 23.47           C
ATOM   3041  CE1 HIS A 273      22.896 -13.363  60.822  1.00 18.49           C
ATOM   3042  NE2 HIS A 273      23.990 -13.744  60.149  1.00 21.37           N
ATOM   3043  H   HIS A 273      20.100 -16.208  55.523  1.00 25.98           H
ATOM   3044  HA  HIS A 273      21.186 -13.926  56.945  1.00 24.46           H
ATOM   3045  HB2 HIS A 273      21.438 -16.580  58.394  1.00 22.23           H
ATOM   3046  HB3 HIS A 273      20.212 -15.391  58.804  1.00 22.23           H
ATOM   3047  HD1 HIS A 273      20.853 -13.767  60.624  1.00 21.12           H
ATOM   3048  HD2 HIS A 273      24.153 -15.081  58.408  1.00 28.17           H
ATOM   3049  HE1 HIS A 273      22.876 -12.593  61.575  1.00 22.18           H
ATOM   3050  N   THR A 274      23.318 -14.497  55.773  1.00 14.34           N
ATOM   3051  CA  THR A 274      24.583 -14.757  55.080  1.00 24.42           C
ATOM   3052  C   THR A 274      25.581 -13.641  55.400  1.00 25.14           C
ATOM   3053  O   THR A 274      25.272 -12.464  55.266  1.00 15.89           O
ATOM   3054  CB  THR A 274      24.352 -14.889  53.570  1.00  9.78           C
ATOM   3055  OG1 THR A 274      23.390 -15.870  53.316  1.00 24.50           O
ATOM   3056  CG2 THR A 274      25.597 -15.288  52.810  1.00 19.26           C
ATOM   3057  H   THR A 274      23.050 -13.528  55.883  1.00 17.21           H
ATOM   3058  HA  THR A 274      24.971 -15.708  55.452  1.00 29.30           H
ATOM   3059  HB  THR A 274      24.023 -13.929  53.180  1.00 11.73           H
ATOM   3060  HG1 THR A 274      22.737 -15.525  52.916  1.00 29.40           H
ATOM   3061 HG21 THR A 274      25.376 -15.384  51.746  1.00 23.12           H
ATOM   3062 HG22 THR A 274      26.348 -14.511  52.946  1.00 23.12           H
ATOM   3063 HG23 THR A 274      25.971 -16.247  53.176  1.00 23.12           H
ATOM   3064  N   GLU A 275      26.767 -14.039  55.862  1.00 21.40           N
ATOM   3065  CA  GLU A 275      27.613 -13.181  56.678  1.00 27.29           C
ATOM   3066  C   GLU A 275      29.055 -13.729  56.555  1.00 21.19           C
ATOM   3067  O   GLU A 275      29.298 -14.922  56.400  1.00 14.19           O
ATOM   3068  CB  GLU A 275      27.046 -13.265  58.133  1.00 18.27           C
ATOM   3069  CG  GLU A 275      27.796 -12.662  59.297  1.00 23.52           C
ATOM   3070  CD  GLU A 275      28.438 -11.309  59.090  1.00 42.67           C
ATOM   3071  OE1 GLU A 275      28.938 -10.804  58.099  1.00 38.48           O
ATOM   3072  OE2 GLU A 275      28.408 -10.723  60.295  1.00 55.04           O1-
ATOM   3073  H   GLU A 275      26.900 -15.029  55.964  1.00 25.69           H
ATOM   3074  HA  GLU A 275      27.596 -12.120  56.316  1.00 32.75           H
ATOM   3075  HB2 GLU A 275      26.024 -12.827  58.097  1.00 21.92           H
ATOM   3076  HB3 GLU A 275      26.899 -14.353  58.363  1.00 21.92           H
ATOM   3077  HG2 GLU A 275      27.092 -12.557  60.164  1.00 28.23           H
ATOM   3078  HG3 GLU A 275      28.610 -13.332  59.657  1.00 28.23           H
ATOM   3079  N   GLU A 276      30.081 -12.788  56.473  1.00 13.79           N
ATOM   3080  CA  GLU A 276      31.499 -13.208  56.577  1.00 14.37           C
ATOM   3081  C   GLU A 276      31.829 -14.332  55.564  1.00 10.33           C
ATOM   3082  O   GLU A 276      32.566 -15.277  55.861  1.00  8.41           O
ATOM   3083  CB  GLU A 276      31.924 -13.651  57.981  1.00 14.43           C
ATOM   3084  CG  GLU A 276      31.615 -12.627  59.053  1.00 16.58           C
ATOM   3085  CD  GLU A 276      32.028 -13.074  60.450  1.00 26.08           C
ATOM   3086  OE1 GLU A 276      32.243 -12.184  61.302  1.00 16.21           O
ATOM   3087  OE2 GLU A 276      32.059 -14.319  60.743  1.00 18.75           O1-
ATOM   3088  H   GLU A 276      29.910 -11.796  56.711  1.00 16.55           H
ATOM   3089  HA  GLU A 276      32.104 -12.304  56.274  1.00 17.25           H
ATOM   3090  HB2 GLU A 276      31.463 -14.632  58.230  1.00 17.31           H
ATOM   3091  HB3 GLU A 276      33.018 -13.865  57.963  1.00 17.31           H
ATOM   3092  HG2 GLU A 276      32.090 -11.651  58.832  1.00 19.89           H
ATOM   3093  HG3 GLU A 276      30.529 -12.427  59.077  1.00 19.89           H
ATOM   3094  N   CYS A 277      31.344 -14.166  54.332  1.00 15.29           N
ATOM   3095  CA  CYS A 277      31.594 -15.052  53.202  1.00 10.45           C
ATOM   3096  C   CYS A 277      33.069 -15.075  52.817  1.00  8.26           C
ATOM   3097  O   CYS A 277      33.744 -14.055  52.706  1.00 10.66           O
ATOM   3098  CB  CYS A 277      30.752 -14.627  52.010  1.00 15.36           C
ATOM   3099  SG  CYS A 277      28.987 -14.978  52.287  1.00 17.85           S
ATOM   3100  H   CYS A 277      30.751 -13.358  54.160  1.00 18.35           H
ATOM   3101  HA  CYS A 277      31.294 -16.062  53.476  1.00 12.53           H
ATOM   3102  HB2 CYS A 277      30.896 -13.564  51.824  1.00 18.43           H
ATOM   3103  HB3 CYS A 277      31.074 -15.173  51.126  1.00 18.43           H
ATOM   3104  N   THR A 278      33.555 -16.292  52.649  1.00 10.45           N
ATOM   3105  CA  THR A 278      34.888 -16.599  52.204  1.00 12.70           C
ATOM   3106  C   THR A 278      34.686 -17.050  50.777  1.00 11.32           C
ATOM   3107  O   THR A 278      34.099 -18.101  50.557  1.00 16.30           O
ATOM   3108  CB  THR A 278      35.488 -17.703  53.084  1.00  7.90           C
ATOM   3109  OG1 THR A 278      35.533 -17.308  54.428  1.00 10.12           O
ATOM   3110  CG2 THR A 278      36.927 -17.996  52.653  1.00 12.45           C
ATOM   3111  H   THR A 278      32.940 -17.081  52.790  1.00 12.54           H
ATOM   3112  HA  THR A 278      35.509 -15.706  52.257  1.00 15.24           H
ATOM   3113  HB  THR A 278      34.887 -18.611  53.012  1.00  9.48           H
ATOM   3114  HG1 THR A 278      35.694 -18.091  54.968  1.00 12.15           H
ATOM   3115 HG21 THR A 278      37.347 -18.770  53.299  1.00 14.95           H
ATOM   3116 HG22 THR A 278      36.954 -18.336  51.617  1.00 14.95           H
ATOM   3117 HG23 THR A 278      37.533 -17.093  52.760  1.00 14.95           H
ATOM   3118  N   CYS A 279      35.103 -16.238  49.817  1.00 14.47           N
ATOM   3119  CA  CYS A 279      34.839 -16.488  48.411  1.00 18.30           C
ATOM   3120  C   CYS A 279      36.115 -16.774  47.627  1.00 12.64           C
ATOM   3121  O   CYS A 279      37.187 -16.273  47.963  1.00 11.25           O
ATOM   3122  CB  CYS A 279      34.222 -15.257  47.810  1.00 11.45           C
ATOM   3123  SG  CYS A 279      32.713 -14.796  48.635  1.00  9.17           S
ATOM   3124  H   CYS A 279      35.582 -15.382  50.065  1.00 17.37           H
ATOM   3125  HA  CYS A 279      34.137 -17.303  48.286  1.00 21.96           H
ATOM   3126  HB2 CYS A 279      34.930 -14.434  47.903  1.00 13.74           H
ATOM   3127  HB3 CYS A 279      34.021 -15.430  46.754  1.00 13.74           H
ATOM   3128  N   GLY A 280      35.954 -17.528  46.544  1.00 10.88           N
ATOM   3129  CA  GLY A 280      36.973 -17.744  45.538  1.00 20.26           C
ATOM   3130  C   GLY A 280      36.385 -18.322  44.245  1.00 21.21           C
ATOM   3131  O   GLY A 280      35.239 -18.763  44.185  1.00 18.75           O
ATOM   3132  H   GLY A 280      35.029 -17.893  46.346  1.00 13.05           H
ATOM   3133  HA2 GLY A 280      37.458 -16.794  45.319  1.00 24.31           H
ATOM   3134  HA3 GLY A 280      37.715 -18.434  45.937  1.00 24.31           H
ATOM   3135  N   PHE A 281      37.208 -18.312  43.201  1.00 20.54           N
ATOM   3136  CA  PHE A 281      36.909 -18.819  41.874  1.00 25.73           C
ATOM   3137  C   PHE A 281      36.929 -20.353  41.849  1.00 23.05           C
ATOM   3138  O   PHE A 281      37.955 -20.975  42.139  1.00 12.79           O
ATOM   3139  CB  PHE A 281      37.917 -18.211  40.872  1.00 23.07           C
ATOM   3140  CG  PHE A 281      37.661 -16.740  40.577  1.00 22.57           C
ATOM   3141  CD1 PHE A 281      38.529 -15.744  41.063  1.00 18.52           C
ATOM   3142  CD2 PHE A 281      36.544 -16.357  39.797  1.00 20.78           C
ATOM   3143  CE1 PHE A 281      38.252 -14.382  40.816  1.00 18.65           C
ATOM   3144  CE2 PHE A 281      36.263 -14.997  39.559  1.00 22.53           C
ATOM   3145  CZ  PHE A 281      37.096 -14.005  40.110  1.00 18.05           C
ATOM   3146  H   PHE A 281      38.133 -17.930  43.339  1.00 24.65           H
ATOM   3147  HA  PHE A 281      35.912 -18.478  41.589  1.00 30.88           H
ATOM   3148  HB2 PHE A 281      38.935 -18.346  41.245  1.00 27.69           H
ATOM   3149  HB3 PHE A 281      37.830 -18.758  39.933  1.00 27.69           H
ATOM   3150  HD1 PHE A 281      39.413 -16.019  41.621  1.00 22.22           H
ATOM   3151  HD2 PHE A 281      35.876 -17.107  39.405  1.00 24.94           H
ATOM   3152  HE1 PHE A 281      38.914 -13.620  41.199  1.00 22.37           H
ATOM   3153  HE2 PHE A 281      35.395 -14.717  38.979  1.00 27.04           H
ATOM   3154  HZ  PHE A 281      36.859 -12.960  39.972  1.00 21.66           H
ATOM   3155  N   ALA A 282      35.800 -20.945  41.438  1.00 24.58           N
ATOM   3156  CA  ALA A 282      35.714 -22.344  41.016  1.00 23.59           C
ATOM   3157  C   ALA A 282      36.149 -22.518  39.554  1.00 22.41           C
ATOM   3158  O   ALA A 282      36.495 -23.622  39.134  1.00 24.78           O
ATOM   3159  CB  ALA A 282      34.280 -22.834  41.238  1.00 21.95           C
ATOM   3160  H   ALA A 282      34.995 -20.363  41.252  1.00 29.50           H
ATOM   3161  HA  ALA A 282      36.380 -22.930  41.646  1.00 28.30           H
ATOM   3162  HB1 ALA A 282      34.179 -23.872  40.931  1.00 26.35           H
ATOM   3163  HB2 ALA A 282      34.036 -22.758  42.296  1.00 26.35           H
ATOM   3164  HB3 ALA A 282      33.583 -22.223  40.661  1.00 26.35           H
ATOM   3165  N   SER A 283      36.120 -21.423  38.783  1.00 19.41           N
ATOM   3166  CA  SER A 283      36.423 -21.347  37.357  1.00 14.85           C
ATOM   3167  C   SER A 283      36.403 -19.882  36.909  1.00 20.39           C
ATOM   3168  O   SER A 283      36.121 -19.005  37.725  1.00 22.50           O
ATOM   3169  CB  SER A 283      35.385 -22.133  36.548  1.00 17.12           C
ATOM   3170  OG  SER A 283      34.117 -21.527  36.684  1.00 13.97           O
ATOM   3171  H   SER A 283      35.800 -20.564  39.209  1.00 23.29           H
ATOM   3172  HA  SER A 283      37.411 -21.769  37.177  1.00 17.82           H
ATOM   3173  HB2 SER A 283      35.666 -22.144  35.494  1.00 20.54           H
ATOM   3174  HB3 SER A 283      35.346 -23.163  36.907  1.00 20.54           H
ATOM   3175  HG  SER A 283      33.450 -22.153  36.393  1.00 16.76           H
ATOM   3176  N   ASN A 284      36.633 -19.630  35.604  1.00 29.94           N
ATOM   3177  CA  ASN A 284      36.418 -18.319  34.972  1.00 19.82           C
ATOM   3178  C   ASN A 284      34.926 -17.886  34.986  1.00 22.03           C
ATOM   3179  O   ASN A 284      34.635 -16.715  34.762  1.00 29.33           O
ATOM   3180  CB  ASN A 284      37.091 -18.269  33.586  1.00 15.30           C
ATOM   3181  CG  ASN A 284      38.614 -17.990  33.621  1.00 31.90           C
ATOM   3182  OD1 ASN A 284      39.010 -17.032  34.270  1.00 21.90           O
ATOM   3183  ND2 ASN A 284      39.471 -18.701  32.862  1.00 16.25           N
ATOM   3184  H   ASN A 284      36.859 -20.403  34.993  1.00 35.93           H
ATOM   3185  HA  ASN A 284      36.945 -17.587  35.584  1.00 23.79           H
ATOM   3186  HB2 ASN A 284      36.874 -19.178  33.022  1.00 18.37           H
ATOM   3187  HB3 ASN A 284      36.635 -17.415  33.085  1.00 18.37           H
ATOM   3188 HD21 ASN A 284      40.449 -18.453  32.858  1.00 19.50           H
ATOM   3189 HD22 ASN A 284      39.138 -19.462  32.292  1.00 19.50           H
ATOM   3190  N   LYS A 285      33.984 -18.804  35.273  1.00 25.21           N
ATOM   3191  CA  LYS A 285      32.529 -18.586  35.203  1.00 25.49           C
ATOM   3192  C   LYS A 285      31.912 -18.316  36.578  1.00 23.98           C
ATOM   3193  O   LYS A 285      30.951 -17.557  36.673  1.00 21.44           O
ATOM   3194  CB  LYS A 285      31.889 -19.816  34.524  1.00 19.84           C
ATOM   3195  CG  LYS A 285      30.346 -19.900  34.477  1.00 51.68           C
ATOM   3196  CD  LYS A 285      29.721 -18.936  33.451  1.00 63.83           C
ATOM   3197  CE  LYS A 285      28.472 -19.542  32.773  1.00 68.42           C
ATOM   3198  NZ  LYS A 285      27.779 -18.559  31.908  1.00 64.07           N1+
ATOM   3199  H   LYS A 285      34.291 -19.738  35.507  1.00 30.26           H
ATOM   3200  HA  LYS A 285      32.324 -17.714  34.577  1.00 30.59           H
ATOM   3201  HB2 LYS A 285      32.265 -19.882  33.501  1.00 23.81           H
ATOM   3202  HB3 LYS A 285      32.228 -20.710  35.045  1.00 23.81           H
ATOM   3203  HG2 LYS A 285      30.072 -20.921  34.197  1.00 62.01           H
ATOM   3204  HG3 LYS A 285      29.921 -19.715  35.465  1.00 62.01           H
ATOM   3205  HD2 LYS A 285      29.444 -18.010  33.958  1.00 76.60           H
ATOM   3206  HD3 LYS A 285      30.459 -18.700  32.686  1.00 76.60           H
ATOM   3207  HE2 LYS A 285      28.784 -20.393  32.164  1.00 82.11           H
ATOM   3208  HE3 LYS A 285      27.784 -19.904  33.538  1.00 82.11           H
ATOM   3209  HZ1 LYS A 285      26.973 -18.970  31.462  1.00 76.88           H
ATOM   3210  HZ2 LYS A 285      27.504 -17.749  32.449  1.00 76.88           H
ATOM   3211  HZ3 LYS A 285      28.419 -18.234  31.188  1.00 76.88           H
ATOM   3212  N   THR A 286      32.423 -18.983  37.621  1.00 27.70           N
ATOM   3213  CA  THR A 286      31.731 -19.085  38.898  1.00 17.00           C
ATOM   3214  C   THR A 286      32.661 -18.740  40.045  1.00 26.67           C
ATOM   3215  O   THR A 286      33.754 -19.305  40.163  1.00 27.74           O
ATOM   3216  CB  THR A 286      31.084 -20.472  39.072  1.00 19.28           C
ATOM   3217  OG1 THR A 286      30.282 -20.794  37.956  1.00 29.43           O
ATOM   3218  CG2 THR A 286      30.131 -20.457  40.270  1.00 30.18           C
ATOM   3219  H   THR A 286      33.243 -19.555  37.483  1.00 33.24           H
ATOM   3220  HA  THR A 286      30.916 -18.370  38.886  1.00 20.40           H
ATOM   3221  HB  THR A 286      31.847 -21.240  39.213  1.00 23.14           H
ATOM   3222  HG1 THR A 286      29.845 -21.628  38.139  1.00 35.31           H
ATOM   3223 HG21 THR A 286      29.650 -21.431  40.370  1.00 36.21           H
ATOM   3224 HG22 THR A 286      30.672 -20.246  41.193  1.00 36.21           H
ATOM   3225 HG23 THR A 286      29.355 -19.704  40.116  1.00 36.21           H
ATOM   3226  N   ILE A 287      32.169 -17.845  40.909  1.00 17.25           N
ATOM   3227  CA  ILE A 287      32.670 -17.656  42.263  1.00 19.19           C
ATOM   3228  C   ILE A 287      31.753 -18.421  43.208  1.00 12.90           C
ATOM   3229  O   ILE A 287      30.535 -18.369  43.106  1.00 24.91           O
ATOM   3230  CB  ILE A 287      32.767 -16.160  42.627  1.00 17.49           C
ATOM   3231  CG1 ILE A 287      33.748 -15.423  41.678  1.00 18.04           C
ATOM   3232  CG2 ILE A 287      33.195 -15.980  44.104  1.00 15.33           C
ATOM   3233  CD1 ILE A 287      33.670 -13.888  41.742  1.00 18.97           C
ATOM   3234  H   ILE A 287      31.276 -17.421  40.700  1.00 20.70           H
ATOM   3235  HA  ILE A 287      33.674 -18.071  42.340  1.00 23.03           H
ATOM   3236  HB  ILE A 287      31.778 -15.723  42.509  1.00 20.99           H
ATOM   3237 HG12 ILE A 287      34.766 -15.738  41.908  1.00 21.65           H
ATOM   3238 HG13 ILE A 287      33.535 -15.698  40.646  1.00 21.65           H
ATOM   3239 HG21 ILE A 287      33.279 -14.921  44.351  1.00 18.39           H
ATOM   3240 HG22 ILE A 287      32.450 -16.408  44.776  1.00 18.39           H
ATOM   3241 HG23 ILE A 287      34.157 -16.456  44.286  1.00 18.39           H
ATOM   3242 HD11 ILE A 287      34.353 -13.457  41.011  1.00 22.77           H
ATOM   3243 HD12 ILE A 287      32.658 -13.555  41.509  1.00 22.77           H
ATOM   3244 HD13 ILE A 287      33.954 -13.529  42.730  1.00 22.77           H
ATOM   3245  N   GLU A 288      32.351 -19.130  44.143  1.00 18.52           N
ATOM   3246  CA  GLU A 288      31.647 -19.770  45.229  1.00 18.12           C
ATOM   3247  C   GLU A 288      32.116 -19.180  46.547  1.00 14.73           C
ATOM   3248  O   GLU A 288      33.288 -18.840  46.700  1.00 20.78           O
ATOM   3249  CB  GLU A 288      31.890 -21.279  45.188  1.00 18.85           C
ATOM   3250  CG  GLU A 288      31.310 -21.891  43.905  1.00 19.32           C
ATOM   3251  CD  GLU A 288      31.559 -23.383  43.783  1.00 19.68           C
ATOM   3252  OE1 GLU A 288      30.686 -24.070  43.207  1.00 28.10           O
ATOM   3253  OE2 GLU A 288      32.633 -23.819  44.247  1.00 18.49           O1-
ATOM   3254  H   GLU A 288      33.360 -19.113  44.198  1.00 22.22           H
ATOM   3255  HA  GLU A 288      30.587 -19.587  45.124  1.00 21.74           H
ATOM   3256  HB2 GLU A 288      32.960 -21.460  45.236  1.00 22.62           H
ATOM   3257  HB3 GLU A 288      31.418 -21.741  46.052  1.00 22.62           H
ATOM   3258  HG2 GLU A 288      30.248 -21.669  43.818  1.00 23.18           H
ATOM   3259  HG3 GLU A 288      31.798 -21.430  43.047  1.00 23.18           H
ATOM   3260  N   CYS A 289      31.204 -19.099  47.510  1.00 20.12           N
ATOM   3261  CA  CYS A 289      31.536 -18.732  48.866  1.00 16.53           C
ATOM   3262  C   CYS A 289      31.001 -19.758  49.845  1.00 13.77           C
ATOM   3263  O   CYS A 289      29.851 -20.168  49.733  1.00 17.27           O
ATOM   3264  CB  CYS A 289      30.915 -17.392  49.238  1.00 18.35           C
ATOM   3265  SG  CYS A 289      31.264 -16.076  48.074  1.00 14.89           S
ATOM   3266  H   CYS A 289      30.254 -19.394  47.321  1.00 24.15           H
ATOM   3267  HA  CYS A 289      32.609 -18.674  48.966  1.00 19.83           H
ATOM   3268  HB2 CYS A 289      29.836 -17.519  49.301  1.00 22.02           H
ATOM   3269  HB3 CYS A 289      31.278 -17.099  50.223  1.00 22.02           H
ATOM   3270  N   ALA A 290      31.800 -20.090  50.857  1.00 16.30           N
ATOM   3271  CA  ALA A 290      31.284 -20.677  52.086  1.00 18.09           C
ATOM   3272  C   ALA A 290      31.168 -19.549  53.103  1.00 13.03           C
ATOM   3273  O   ALA A 290      32.122 -18.799  53.313  1.00 14.91           O
ATOM   3274  CB  ALA A 290      32.206 -21.816  52.545  1.00 19.34           C
ATOM   3275  H   ALA A 290      32.743 -19.722  50.875  1.00 19.56           H
ATOM   3276  HA  ALA A 290      30.295 -21.105  51.918  1.00 21.71           H
ATOM   3277  HB1 ALA A 290      31.798 -22.270  53.448  1.00 23.21           H
ATOM   3278  HB2 ALA A 290      32.269 -22.580  51.769  1.00 23.21           H
ATOM   3279  HB3 ALA A 290      33.207 -21.432  52.749  1.00 23.21           H
ATOM   3280  N   CYS A 291      29.985 -19.416  53.693  1.00 16.67           N
ATOM   3281  CA  CYS A 291      29.613 -18.283  54.535  1.00 24.92           C
ATOM   3282  C   CYS A 291      29.133 -18.740  55.925  1.00 16.26           C
ATOM   3283  O   CYS A 291      29.008 -19.931  56.204  1.00 22.51           O
ATOM   3284  CB  CYS A 291      28.528 -17.451  53.829  1.00 18.47           C
ATOM   3285  SG  CYS A 291      28.936 -16.992  52.119  1.00 12.74           S
ATOM   3286  H   CYS A 291      29.250 -20.062  53.443  1.00 20.00           H
ATOM   3287  HA  CYS A 291      30.473 -17.633  54.681  1.00 29.91           H
ATOM   3288  HB2 CYS A 291      27.602 -18.024  53.812  1.00 22.17           H
ATOM   3289  HB3 CYS A 291      28.347 -16.540  54.399  1.00 22.17           H
ATOM   3290  N   ARG A 292      28.892 -17.760  56.794  1.00 15.56           N
ATOM   3291  CA  ARG A 292      28.388 -17.897  58.144  1.00 11.17           C
ATOM   3292  C   ARG A 292      26.918 -17.429  58.181  1.00 11.10           C
ATOM   3293  O   ARG A 292      26.563 -16.319  57.788  1.00 15.47           O
ATOM   3294  CB  ARG A 292      29.140 -16.963  59.148  1.00 10.97           C
ATOM   3295  CG  ARG A 292      28.976 -17.374  60.610  1.00 13.30           C
ATOM   3296  CD  ARG A 292      28.750 -16.230  61.604  1.00 16.73           C
ATOM   3297  NE  ARG A 292      30.046 -15.669  62.026  1.00 18.50           N
ATOM   3298  CZ  ARG A 292      30.342 -15.227  63.282  1.00 13.76           C
ATOM   3299  NH1 ARG A 292      31.643 -14.741  63.501  1.00 17.96           N
ATOM   3300  NH2 ARG A 292      29.549 -15.361  64.395  1.00  6.66           N1+
ATOM   3301  H   ARG A 292      29.071 -16.821  56.476  1.00 18.67           H
ATOM   3302  HA  ARG A 292      28.455 -18.965  58.491  1.00 13.40           H
ATOM   3303  HB2 ARG A 292      30.216 -16.959  58.877  1.00 13.16           H
ATOM   3304  HB3 ARG A 292      28.816 -15.920  58.965  1.00 13.16           H
ATOM   3305  HG2 ARG A 292      28.122 -18.079  60.723  1.00 15.96           H
ATOM   3306  HG3 ARG A 292      29.856 -17.960  60.926  1.00 15.96           H
ATOM   3307  HD2 ARG A 292      28.141 -15.415  61.139  1.00 20.08           H
ATOM   3308  HD3 ARG A 292      28.160 -16.590  62.479  1.00 20.08           H
ATOM   3309  HE  ARG A 292      30.739 -15.388  61.229  1.00 22.19           H
ATOM   3310 HH11 ARG A 292      32.183 -14.512  62.588  1.00 21.55           H
ATOM   3311 HH12 ARG A 292      31.716 -13.951  64.151  1.00 21.55           H
ATOM   3312 HH21 ARG A 292      28.605 -15.776  64.365  1.00  7.99           H
ATOM   3313 HH22 ARG A 292      29.815 -14.934  65.269  1.00  7.99           H
ATOM   3314  N   ASP A 293      26.093 -18.342  58.703  1.00 16.31           N
ATOM   3315  CA  ASP A 293      24.803 -18.109  59.349  1.00 18.72           C
ATOM   3316  C   ASP A 293      24.960 -18.243  60.857  1.00  9.13           C
ATOM   3317  O   ASP A 293      25.206 -19.329  61.412  1.00  9.26           O
ATOM   3318  CB  ASP A 293      23.712 -19.055  58.852  1.00 18.52           C
ATOM   3319  CG  ASP A 293      22.343 -18.834  59.510  1.00 16.90           C
ATOM   3320  OD1 ASP A 293      21.393 -19.431  58.999  1.00 26.23           O
ATOM   3321  OD2 ASP A 293      22.187 -18.041  60.464  1.00 24.98           O1-
ATOM   3322  H   ASP A 293      26.501 -19.245  58.924  1.00 19.57           H
ATOM   3323  HA  ASP A 293      24.484 -17.098  59.107  1.00 22.46           H
ATOM   3324  HB2 ASP A 293      23.591 -18.977  57.774  1.00 22.22           H
ATOM   3325  HB3 ASP A 293      24.009 -20.092  59.014  1.00 22.22           H
ATOM   3326  N   ASN A 294      24.713 -17.088  61.469  1.00 11.21           N
ATOM   3327  CA  ASN A 294      24.821 -16.819  62.891  1.00 17.20           C
ATOM   3328  C   ASN A 294      23.562 -17.057  63.781  1.00  8.70           C
ATOM   3329  O   ASN A 294      23.685 -17.129  64.975  1.00 15.46           O
ATOM   3330  CB  ASN A 294      25.251 -15.335  63.092  1.00 10.92           C
ATOM   3331  CG  ASN A 294      25.907 -15.154  64.438  1.00 12.12           C
ATOM   3332  OD1 ASN A 294      26.837 -15.833  64.876  1.00  9.66           O
ATOM   3333  ND2 ASN A 294      25.484 -14.056  65.171  1.00  8.89           N
ATOM   3334  H   ASN A 294      24.316 -16.387  60.889  1.00 13.45           H
ATOM   3335  HA  ASN A 294      25.644 -17.450  63.312  1.00 20.63           H
ATOM   3336  HB2 ASN A 294      25.981 -15.043  62.304  1.00 13.10           H
ATOM   3337  HB3 ASN A 294      24.377 -14.655  62.959  1.00 13.10           H
ATOM   3338 HD21 ASN A 294      25.825 -13.973  66.126  1.00 10.67           H
ATOM   3339 HD22 ASN A 294      24.587 -13.613  64.968  1.00 10.67           H
ATOM   3340  N   SER A 295      22.369 -17.143  63.164  1.00 11.68           N
ATOM   3341  CA  SER A 295      21.038 -17.152  63.805  1.00 22.53           C
ATOM   3342  C   SER A 295      20.359 -18.521  63.816  1.00 19.52           C
ATOM   3343  O   SER A 295      19.600 -18.790  64.751  1.00 17.29           O
ATOM   3344  CB  SER A 295      20.032 -16.247  63.069  1.00 22.01           C
ATOM   3345  OG  SER A 295      20.501 -14.937  62.906  1.00 29.90           O
ATOM   3346  H   SER A 295      22.375 -17.138  62.154  1.00 14.02           H
ATOM   3347  HA  SER A 295      21.125 -16.788  64.825  1.00 27.04           H
ATOM   3348  HB2 SER A 295      19.835 -16.662  62.089  1.00 26.41           H
ATOM   3349  HB3 SER A 295      19.102 -16.223  63.632  1.00 26.41           H
ATOM   3350  HG  SER A 295      19.880 -14.445  62.361  1.00 35.88           H
ATOM   3351  N   TYR A 296      20.462 -19.258  62.692  1.00 26.75           N
ATOM   3352  CA  TYR A 296      19.448 -20.246  62.297  1.00 24.76           C
ATOM   3353  C   TYR A 296      19.982 -21.663  62.123  1.00 16.19           C
ATOM   3354  O   TYR A 296      19.177 -22.588  62.150  1.00 18.45           O
ATOM   3355  CB  TYR A 296      18.735 -19.819  60.997  1.00 17.02           C
ATOM   3356  CG  TYR A 296      17.928 -18.539  61.059  1.00 19.77           C
ATOM   3357  CD1 TYR A 296      17.008 -18.327  62.109  1.00 19.76           C
ATOM   3358  CD2 TYR A 296      18.082 -17.564  60.051  1.00 16.19           C
ATOM   3359  CE1 TYR A 296      16.263 -17.126  62.159  1.00 21.56           C
ATOM   3360  CE2 TYR A 296      17.361 -16.357  60.112  1.00 24.28           C
ATOM   3361  CZ  TYR A 296      16.444 -16.134  61.167  1.00 24.86           C
ATOM   3362  OH  TYR A 296      15.744 -14.965  61.239  1.00 26.88           O
ATOM   3363  H   TYR A 296      21.109 -18.951  61.974  1.00 32.10           H
ATOM   3364  HA  TYR A 296      18.706 -20.299  63.094  1.00 29.72           H
ATOM   3365  HB2 TYR A 296      19.452 -19.755  60.196  1.00 20.43           H
ATOM   3366  HB3 TYR A 296      18.043 -20.608  60.712  1.00 20.43           H
ATOM   3367  HD1 TYR A 296      16.875 -19.079  62.872  1.00 23.72           H
ATOM   3368  HD2 TYR A 296      18.780 -17.729  59.244  1.00 19.43           H
ATOM   3369  HE1 TYR A 296      15.561 -16.958  62.961  1.00 25.87           H
ATOM   3370  HE2 TYR A 296      17.511 -15.595  59.360  1.00 29.14           H
ATOM   3371  HH  TYR A 296      15.138 -14.941  61.981  1.00 32.25           H
ATOM   3372  N   THR A 297      21.282 -21.852  61.901  1.00 17.79           N
ATOM   3373  CA  THR A 297      21.816 -23.174  61.669  1.00 15.89           C
ATOM   3374  C   THR A 297      23.327 -23.232  61.876  1.00 19.26           C
ATOM   3375  O   THR A 297      24.059 -22.290  61.562  1.00 16.11           O
ATOM   3376  CB  THR A 297      21.424 -23.642  60.251  1.00 20.55           C
ATOM   3377  OG1 THR A 297      21.818 -24.977  60.019  1.00 23.21           O
ATOM   3378  CG2 THR A 297      22.009 -22.773  59.131  1.00 16.06           C
ATOM   3379  H   THR A 297      21.922 -21.071  61.917  1.00 21.35           H
ATOM   3380  HA  THR A 297      21.382 -23.874  62.384  1.00 19.06           H
ATOM   3381  HB  THR A 297      20.339 -23.609  60.164  1.00 24.65           H
ATOM   3382  HG1 THR A 297      21.296 -25.538  60.600  1.00 27.85           H
ATOM   3383 HG21 THR A 297      21.754 -23.194  58.157  1.00 19.27           H
ATOM   3384 HG22 THR A 297      21.591 -21.778  59.201  1.00 19.27           H
ATOM   3385 HG23 THR A 297      23.089 -22.714  59.212  1.00 19.27           H
ATOM   3386  N   ALA A 298      23.772 -24.430  62.275  1.00 14.15           N
ATOM   3387  CA  ALA A 298      25.153 -24.856  62.170  1.00 16.21           C
ATOM   3388  C   ALA A 298      25.629 -25.264  60.758  1.00  8.87           C
ATOM   3389  O   ALA A 298      26.792 -25.626  60.623  1.00 16.25           O
ATOM   3390  CB  ALA A 298      25.332 -26.013  63.135  1.00 14.88           C
ATOM   3391  H   ALA A 298      23.102 -25.137  62.535  1.00 16.98           H
ATOM   3392  HA  ALA A 298      25.785 -24.038  62.523  1.00 19.45           H
ATOM   3393  HB1 ALA A 298      26.390 -26.258  63.196  1.00 17.86           H
ATOM   3394  HB2 ALA A 298      24.967 -25.721  64.120  1.00 17.86           H
ATOM   3395  HB3 ALA A 298      24.777 -26.881  62.777  1.00 17.86           H
ATOM   3396  N   LYS A 299      24.780 -25.271  59.714  1.00 12.93           N
ATOM   3397  CA  LYS A 299      25.190 -25.482  58.309  1.00 10.75           C
ATOM   3398  C   LYS A 299      25.650 -24.162  57.671  1.00 15.82           C
ATOM   3399  O   LYS A 299      25.048 -23.126  57.934  1.00 22.98           O
ATOM   3400  CB  LYS A 299      24.030 -26.014  57.458  1.00 14.73           C
ATOM   3401  CG  LYS A 299      23.520 -27.405  57.854  1.00 20.29           C
ATOM   3402  CD  LYS A 299      22.357 -27.821  56.936  1.00 12.29           C
ATOM   3403  CE  LYS A 299      21.924 -29.252  57.256  1.00 16.55           C
ATOM   3404  NZ  LYS A 299      20.789 -29.675  56.423  1.00 17.06           N1+
ATOM   3405  H   LYS A 299      23.817 -25.011  59.880  1.00 15.52           H
ATOM   3406  HA  LYS A 299      26.000 -26.213  58.269  1.00 12.90           H
ATOM   3407  HB2 LYS A 299      23.205 -25.305  57.505  1.00 17.68           H
ATOM   3408  HB3 LYS A 299      24.371 -26.072  56.421  1.00 17.68           H
ATOM   3409  HG2 LYS A 299      24.332 -28.129  57.768  1.00 24.35           H
ATOM   3410  HG3 LYS A 299      23.168 -27.393  58.887  1.00 24.35           H
ATOM   3411  HD2 LYS A 299      21.513 -27.147  57.089  1.00 14.75           H
ATOM   3412  HD3 LYS A 299      22.674 -27.765  55.894  1.00 14.75           H
ATOM   3413  HE2 LYS A 299      22.765 -29.931  57.099  1.00 19.87           H
ATOM   3414  HE3 LYS A 299      21.625 -29.292  58.307  1.00 19.87           H
ATOM   3415  HZ1 LYS A 299      20.570 -30.647  56.590  1.00 20.48           H
ATOM   3416  HZ2 LYS A 299      19.982 -29.108  56.656  1.00 20.48           H
ATOM   3417  HZ3 LYS A 299      21.009 -29.538  55.445  1.00 20.48           H
ATOM   3418  N   ARG A 300      26.671 -24.183  56.801  1.00  8.82           N
ATOM   3419  CA  ARG A 300      27.143 -22.961  56.146  1.00 13.43           C
ATOM   3420  C   ARG A 300      26.288 -22.652  54.915  1.00 12.13           C
ATOM   3421  O   ARG A 300      26.181 -23.500  54.036  1.00 17.30           O
ATOM   3422  CB  ARG A 300      28.622 -23.089  55.725  1.00 22.53           C
ATOM   3423  CG  ARG A 300      29.572 -23.042  56.925  1.00 12.36           C
ATOM   3424  CD  ARG A 300      31.000 -22.681  56.495  1.00 11.21           C
ATOM   3425  NE  ARG A 300      31.918 -22.545  57.637  1.00 22.35           N
ATOM   3426  CZ  ARG A 300      31.815 -21.643  58.615  1.00 16.66           C
ATOM   3427  NH1 ARG A 300      32.595 -21.762  59.672  1.00 15.97           N
ATOM   3428  NH2 ARG A 300      30.958 -20.625  58.571  1.00 20.14           N1+
ATOM   3429  H   ARG A 300      27.111 -25.062  56.569  1.00 10.59           H
ATOM   3430  HA  ARG A 300      27.090 -22.133  56.851  1.00 16.12           H
ATOM   3431  HB2 ARG A 300      28.766 -24.018  55.175  1.00 27.04           H
ATOM   3432  HB3 ARG A 300      28.873 -22.265  55.055  1.00 27.04           H
ATOM   3433  HG2 ARG A 300      29.211 -22.263  57.591  1.00 14.84           H
ATOM   3434  HG3 ARG A 300      29.552 -23.984  57.468  1.00 14.84           H
ATOM   3435  HD2 ARG A 300      31.359 -23.512  55.886  1.00 13.46           H
ATOM   3436  HD3 ARG A 300      31.023 -21.777  55.885  1.00 13.46           H
ATOM   3437  HE  ARG A 300      32.579 -23.294  57.784  1.00 26.82           H
ATOM   3438 HH11 ARG A 300      33.254 -22.524  59.736  1.00 19.16           H
ATOM   3439 HH12 ARG A 300      32.530 -21.083  60.417  1.00 19.16           H
ATOM   3440 HH21 ARG A 300      30.343 -20.501  57.780  1.00 24.17           H
ATOM   3441 HH22 ARG A 300      30.915 -19.980  59.349  1.00 24.17           H
ATOM   3442  N   PRO A 301      25.781 -21.427  54.746  1.00  9.85           N
ATOM   3443  CA  PRO A 301      25.204 -21.026  53.473  1.00 13.33           C
ATOM   3444  C   PRO A 301      26.285 -21.022  52.396  1.00 14.51           C
ATOM   3445  O   PRO A 301      27.398 -20.551  52.637  1.00 22.23           O
ATOM   3446  CB  PRO A 301      24.686 -19.592  53.709  1.00  7.85           C
ATOM   3447  CG  PRO A 301      24.485 -19.540  55.228  1.00 23.00           C
ATOM   3448  CD  PRO A 301      25.637 -20.393  55.750  1.00 12.28           C
ATOM   3449  HA  PRO A 301      24.345 -21.649  53.223  1.00 16.00           H
ATOM   3450  HB2 PRO A 301      25.473 -18.881  53.445  1.00  9.42           H
ATOM   3451  HB3 PRO A 301      23.784 -19.338  53.155  1.00  9.42           H
ATOM   3452  HG2 PRO A 301      24.593 -18.522  55.604  1.00 27.60           H
ATOM   3453  HG3 PRO A 301      23.511 -19.953  55.498  1.00 27.60           H
ATOM   3454  HD2 PRO A 301      26.546 -19.799  55.816  1.00 14.73           H
ATOM   3455  HD3 PRO A 301      25.343 -20.796  56.718  1.00 14.73           H
ATOM   3456  N   PHE A 302      25.954 -21.518  51.211  1.00 11.49           N
ATOM   3457  CA  PHE A 302      26.909 -21.631  50.119  1.00 12.41           C
ATOM   3458  C   PHE A 302      26.392 -20.850  48.936  1.00 18.18           C
ATOM   3459  O   PHE A 302      25.340 -21.163  48.383  1.00 21.36           O
ATOM   3460  CB  PHE A 302      27.123 -23.099  49.788  1.00 14.07           C
ATOM   3461  CG  PHE A 302      28.330 -23.362  48.918  1.00 18.04           C
ATOM   3462  CD1 PHE A 302      29.540 -23.745  49.524  1.00 25.70           C
ATOM   3463  CD2 PHE A 302      28.248 -23.267  47.521  1.00 13.21           C
ATOM   3464  CE1 PHE A 302      30.644 -24.089  48.730  1.00 15.27           C
ATOM   3465  CE2 PHE A 302      29.342 -23.648  46.725  1.00 23.77           C
ATOM   3466  CZ  PHE A 302      30.539 -24.056  47.331  1.00 22.87           C
ATOM   3467  H   PHE A 302      25.042 -21.933  51.081  1.00 13.79           H
ATOM   3468  HA  PHE A 302      27.866 -21.220  50.422  1.00 14.89           H
ATOM   3469  HB2 PHE A 302      27.267 -23.630  50.725  1.00 16.88           H
ATOM   3470  HB3 PHE A 302      26.230 -23.507  49.325  1.00 16.88           H
ATOM   3471  HD1 PHE A 302      29.619 -23.786  50.601  1.00 30.84           H
ATOM   3472  HD2 PHE A 302      27.333 -22.941  47.050  1.00 15.85           H
ATOM   3473  HE1 PHE A 302      31.567 -24.395  49.197  1.00 18.32           H
ATOM   3474  HE2 PHE A 302      29.265 -23.621  45.649  1.00 28.52           H
ATOM   3475  HZ  PHE A 302      31.379 -24.343  46.719  1.00 27.44           H
ATOM   3476  N   VAL A 303      27.134 -19.815  48.557  1.00 28.60           N
ATOM   3477  CA  VAL A 303      26.825 -18.992  47.395  1.00 18.49           C
ATOM   3478  C   VAL A 303      27.478 -19.606  46.158  1.00 19.39           C
ATOM   3479  O   VAL A 303      28.645 -19.980  46.208  1.00 15.90           O
ATOM   3480  CB  VAL A 303      27.333 -17.563  47.610  1.00 19.38           C
ATOM   3481  CG1 VAL A 303      26.773 -16.659  46.505  1.00 19.24           C
ATOM   3482  CG2 VAL A 303      26.954 -17.007  48.993  1.00 17.44           C
ATOM   3483  H   VAL A 303      27.980 -19.609  49.072  1.00 34.32           H
ATOM   3484  HA  VAL A 303      25.744 -18.942  47.258  1.00 22.18           H
ATOM   3485  HB  VAL A 303      28.420 -17.571  47.520  1.00 23.25           H
ATOM   3486 HG11 VAL A 303      27.119 -15.635  46.653  1.00 23.09           H
ATOM   3487 HG12 VAL A 303      27.117 -16.994  45.525  1.00 23.09           H
ATOM   3488 HG13 VAL A 303      25.681 -16.675  46.529  1.00 23.09           H
ATOM   3489 HG21 VAL A 303      27.296 -15.976  49.086  1.00 20.92           H
ATOM   3490 HG22 VAL A 303      25.881 -17.037  49.144  1.00 20.92           H
ATOM   3491 HG23 VAL A 303      27.436 -17.590  49.775  1.00 20.92           H
ATOM   3492  N   LYS A 304      26.725 -19.667  45.055  1.00 29.92           N
ATOM   3493  CA  LYS A 304      27.238 -19.763  43.694  1.00 12.02           C
ATOM   3494  C   LYS A 304      26.846 -18.473  42.996  1.00 18.02           C
ATOM   3495  O   LYS A 304      25.702 -18.042  43.101  1.00 22.46           O
ATOM   3496  CB  LYS A 304      26.626 -20.956  42.954  1.00 21.05           C
ATOM   3497  CG  LYS A 304      27.035 -22.292  43.583  1.00 20.28           C
ATOM   3498  CD  LYS A 304      26.438 -23.442  42.775  1.00 24.25           C
ATOM   3499  CE  LYS A 304      26.556 -24.744  43.561  1.00 25.26           C
ATOM   3500  NZ  LYS A 304      26.050 -25.855  42.741  1.00 27.34           N1+
ATOM   3501  H   LYS A 304      25.754 -19.390  45.133  1.00 35.90           H
ATOM   3502  HA  LYS A 304      28.325 -19.861  43.696  1.00 14.43           H
ATOM   3503  HB2 LYS A 304      25.537 -20.868  42.958  1.00 25.26           H
ATOM   3504  HB3 LYS A 304      26.968 -20.942  41.917  1.00 25.26           H
ATOM   3505  HG2 LYS A 304      28.121 -22.383  43.567  1.00 24.34           H
ATOM   3506  HG3 LYS A 304      26.693 -22.349  44.618  1.00 24.34           H
ATOM   3507  HD2 LYS A 304      25.391 -23.242  42.550  1.00 29.10           H
ATOM   3508  HD3 LYS A 304      26.987 -23.541  41.836  1.00 29.10           H
ATOM   3509  HE2 LYS A 304      27.610 -24.913  43.796  1.00 30.32           H
ATOM   3510  HE3 LYS A 304      25.992 -24.677  44.493  1.00 30.32           H
ATOM   3511  HZ1 LYS A 304      25.941 -26.681  43.319  1.00 32.81           H
ATOM   3512  HZ2 LYS A 304      25.141 -25.615  42.370  1.00 32.81           H
ATOM   3513  HZ3 LYS A 304      26.694 -26.049  41.987  1.00 32.81           H
ATOM   3514  N   LEU A 305      27.819 -17.863  42.318  1.00 15.00           N
ATOM   3515  CA  LEU A 305      27.749 -16.552  41.702  1.00 21.93           C
ATOM   3516  C   LEU A 305      28.332 -16.675  40.301  1.00 20.51           C
ATOM   3517  O   LEU A 305      29.498 -17.016  40.139  1.00 20.71           O
ATOM   3518  CB  LEU A 305      28.532 -15.560  42.569  1.00 19.47           C
ATOM   3519  CG  LEU A 305      28.361 -14.075  42.151  1.00 35.36           C
ATOM   3520  CD1 LEU A 305      28.762 -13.191  43.345  1.00 47.89           C
ATOM   3521  CD2 LEU A 305      29.209 -13.675  40.939  1.00 21.45           C
ATOM   3522  H   LEU A 305      28.721 -18.314  42.291  1.00 18.00           H
ATOM   3523  HA  LEU A 305      26.713 -16.219  41.638  1.00 26.31           H
ATOM   3524  HB2 LEU A 305      28.150 -15.674  43.586  1.00 23.37           H
ATOM   3525  HB3 LEU A 305      29.588 -15.826  42.592  1.00 23.37           H
ATOM   3526  HG  LEU A 305      27.318 -13.898  41.894  1.00 42.43           H
ATOM   3527 HD11 LEU A 305      28.606 -12.142  43.097  1.00 57.47           H
ATOM   3528 HD12 LEU A 305      28.147 -13.435  44.212  1.00 57.47           H
ATOM   3529 HD13 LEU A 305      29.814 -13.348  43.594  1.00 57.47           H
ATOM   3530 HD21 LEU A 305      29.196 -12.592  40.822  1.00 25.74           H
ATOM   3531 HD22 LEU A 305      30.239 -14.012  41.060  1.00 25.74           H
ATOM   3532 HD23 LEU A 305      28.786 -14.098  40.033  1.00 25.74           H
ATOM   3533  N   ASN A 306      27.495 -16.412  39.302  1.00 11.40           N
ATOM   3534  CA  ASN A 306      27.827 -16.485  37.903  1.00 26.83           C
ATOM   3535  C   ASN A 306      28.260 -15.103  37.422  1.00 15.32           C
ATOM   3536  O   ASN A 306      27.485 -14.160  37.374  1.00 17.97           O
ATOM   3537  CB  ASN A 306      26.593 -16.994  37.168  1.00 23.20           C
ATOM   3538  CG  ASN A 306      26.912 -17.315  35.712  1.00 30.66           C
ATOM   3539  OD1 ASN A 306      27.513 -16.526  34.986  1.00 28.02           O
ATOM   3540  ND2 ASN A 306      26.421 -18.458  35.245  1.00 36.34           N
ATOM   3541  H   ASN A 306      26.562 -16.101  39.529  1.00 13.68           H
ATOM   3542  HA  ASN A 306      28.636 -17.206  37.760  1.00 32.20           H
ATOM   3543  HB2 ASN A 306      26.185 -17.874  37.673  1.00 27.84           H
ATOM   3544  HB3 ASN A 306      25.863 -16.183  37.195  1.00 27.84           H
ATOM   3545 HD21 ASN A 306      26.555 -18.696  34.276  1.00 43.61           H
ATOM   3546 HD22 ASN A 306      25.895 -19.061  35.864  1.00 43.61           H
ATOM   3547  N   VAL A 307      29.525 -15.024  37.069  1.00 15.08           N
ATOM   3548  CA  VAL A 307      30.214 -13.813  36.677  1.00 32.68           C
ATOM   3549  C   VAL A 307      29.817 -13.332  35.274  1.00 32.69           C
ATOM   3550  O   VAL A 307      29.991 -12.153  34.981  1.00 35.20           O
ATOM   3551  CB  VAL A 307      31.719 -14.129  36.838  1.00 26.16           C
ATOM   3552  CG1 VAL A 307      32.658 -13.268  35.995  1.00 40.34           C
ATOM   3553  CG2 VAL A 307      32.049 -13.984  38.328  1.00 29.02           C
ATOM   3554  H   VAL A 307      30.090 -15.861  37.131  1.00 18.09           H
ATOM   3555  HA  VAL A 307      29.938 -13.020  37.375  1.00 39.21           H
ATOM   3556  HB  VAL A 307      31.910 -15.162  36.547  1.00 31.39           H
ATOM   3557 HG11 VAL A 307      33.685 -13.562  36.200  1.00 48.41           H
ATOM   3558 HG12 VAL A 307      32.473 -13.436  34.933  1.00 48.41           H
ATOM   3559 HG13 VAL A 307      32.521 -12.210  36.226  1.00 48.41           H
ATOM   3560 HG21 VAL A 307      33.101 -14.212  38.496  1.00 34.82           H
ATOM   3561 HG22 VAL A 307      31.841 -12.966  38.659  1.00 34.82           H
ATOM   3562 HG23 VAL A 307      31.447 -14.679  38.917  1.00 34.82           H
ATOM   3563  N   GLU A 308      29.315 -14.234  34.416  1.00 19.74           N
ATOM   3564  CA  GLU A 308      28.874 -13.913  33.070  1.00 27.09           C
ATOM   3565  C   GLU A 308      27.468 -13.328  33.043  1.00 24.49           C
ATOM   3566  O   GLU A 308      27.170 -12.473  32.209  1.00 20.35           O
ATOM   3567  CB  GLU A 308      28.924 -15.154  32.170  1.00 46.49           C
ATOM   3568  CG  GLU A 308      30.371 -15.635  31.963  1.00 52.51           C
ATOM   3569  CD  GLU A 308      30.530 -16.705  30.883  1.00 56.41           C
ATOM   3570  OE1 GLU A 308      29.515 -17.034  30.215  1.00 50.51           O
ATOM   3571  OE2 GLU A 308      31.665 -17.216  30.782  1.00 52.07           O1-
ATOM   3572  H   GLU A 308      29.178 -15.184  34.730  1.00 23.68           H
ATOM   3573  HA  GLU A 308      29.564 -13.174  32.658  1.00 32.51           H
ATOM   3574  HB2 GLU A 308      28.336 -15.955  32.615  1.00 55.79           H
ATOM   3575  HB3 GLU A 308      28.485 -14.901  31.203  1.00 55.79           H
ATOM   3576  HG2 GLU A 308      31.020 -14.796  31.701  1.00 63.02           H
ATOM   3577  HG3 GLU A 308      30.792 -16.015  32.896  1.00 63.02           H
ATOM   3578  N   THR A 309      26.602 -13.788  33.944  1.00 30.38           N
ATOM   3579  CA  THR A 309      25.243 -13.281  34.043  1.00 18.91           C
ATOM   3580  C   THR A 309      25.090 -12.294  35.202  1.00 20.20           C
ATOM   3581  O   THR A 309      23.984 -11.783  35.365  1.00 19.72           O
ATOM   3582  CB  THR A 309      24.257 -14.455  34.125  1.00 24.86           C
ATOM   3583  OG1 THR A 309      24.473 -15.254  35.259  1.00 29.77           O
ATOM   3584  CG2 THR A 309      24.346 -15.347  32.881  1.00 32.63           C
ATOM   3585  H   THR A 309      26.901 -14.490  34.609  1.00 36.45           H
ATOM   3586  HA  THR A 309      24.989 -12.739  33.133  1.00 22.69           H
ATOM   3587  HB  THR A 309      23.248 -14.046  34.198  1.00 29.84           H
ATOM   3588  HG1 THR A 309      24.118 -14.787  36.025  1.00 35.72           H
ATOM   3589 HG21 THR A 309      23.614 -16.152  32.969  1.00 39.15           H
ATOM   3590 HG22 THR A 309      24.126 -14.757  31.990  1.00 39.15           H
ATOM   3591 HG23 THR A 309      25.338 -15.795  32.790  1.00 39.15           H
ATOM   3592  N   ASP A 310      26.128 -12.063  36.025  1.00 11.55           N
ATOM   3593  CA  ASP A 310      25.990 -11.386  37.330  1.00 20.61           C
ATOM   3594  C   ASP A 310      24.707 -11.751  38.107  1.00 11.41           C
ATOM   3595  O   ASP A 310      23.931 -10.903  38.549  1.00 21.69           O
ATOM   3596  CB  ASP A 310      26.222  -9.876  37.209  1.00 21.11           C
ATOM   3597  CG  ASP A 310      27.624  -9.497  36.786  1.00 25.89           C
ATOM   3598  OD1 ASP A 310      27.772  -8.338  36.342  1.00 31.67           O
ATOM   3599  OD2 ASP A 310      28.535 -10.336  36.935  1.00 41.46           O1-
ATOM   3600  H   ASP A 310      27.016 -12.510  35.835  1.00 13.86           H
ATOM   3601  HA  ASP A 310      26.798 -11.775  37.947  1.00 24.74           H
ATOM   3602  HB2 ASP A 310      25.498  -9.414  36.535  1.00 25.33           H
ATOM   3603  HB3 ASP A 310      26.056  -9.412  38.177  1.00 25.33           H
ATOM   3604  N   THR A 311      24.506 -13.043  38.315  1.00 17.82           N
ATOM   3605  CA  THR A 311      23.418 -13.548  39.149  1.00 24.28           C
ATOM   3606  C   THR A 311      24.013 -14.534  40.148  1.00 25.92           C
ATOM   3607  O   THR A 311      24.926 -15.303  39.836  1.00 23.42           O
ATOM   3608  CB  THR A 311      22.311 -14.223  38.312  1.00 12.56           C
ATOM   3609  OG1 THR A 311      22.826 -15.268  37.525  1.00 19.94           O
ATOM   3610  CG2 THR A 311      21.581 -13.256  37.379  1.00 11.58           C
ATOM   3611  H   THR A 311      25.172 -13.713  37.952  1.00 21.38           H
ATOM   3612  HA  THR A 311      22.964 -12.731  39.709  1.00 29.14           H
ATOM   3613  HB  THR A 311      21.579 -14.643  39.003  1.00 15.07           H
ATOM   3614  HG1 THR A 311      22.095 -15.753  37.137  1.00 23.92           H
ATOM   3615 HG21 THR A 311      20.743 -13.774  36.910  1.00 13.89           H
ATOM   3616 HG22 THR A 311      21.212 -12.401  37.954  1.00 13.89           H
ATOM   3617 HG23 THR A 311      22.257 -12.906  36.600  1.00 13.89           H
ATOM   3618  N   ALA A 312      23.477 -14.478  41.363  1.00 14.31           N
ATOM   3619  CA  ALA A 312      23.859 -15.306  42.489  1.00 13.78           C
ATOM   3620  C   ALA A 312      22.635 -15.992  43.105  1.00 14.80           C
ATOM   3621  O   ALA A 312      21.517 -15.489  43.094  1.00 25.12           O
ATOM   3622  CB  ALA A 312      24.555 -14.430  43.523  1.00 24.00           C
ATOM   3623  H   ALA A 312      22.731 -13.814  41.513  1.00 17.18           H
ATOM   3624  HA  ALA A 312      24.561 -16.072  42.166  1.00 16.54           H
ATOM   3625  HB1 ALA A 312      24.855 -15.043  44.373  1.00 28.80           H
ATOM   3626  HB2 ALA A 312      25.437 -13.972  43.080  1.00 28.80           H
ATOM   3627  HB3 ALA A 312      23.878 -13.650  43.874  1.00 28.80           H
ATOM   3628  N   GLU A 313      22.875 -17.158  43.676  1.00 23.11           N
ATOM   3629  CA  GLU A 313      21.915 -17.959  44.393  1.00 25.55           C
ATOM   3630  C   GLU A 313      22.662 -18.612  45.539  1.00 16.23           C
ATOM   3631  O   GLU A 313      23.846 -18.922  45.418  1.00 17.34           O
ATOM   3632  CB  GLU A 313      21.322 -18.998  43.443  1.00 22.49           C
ATOM   3633  CG  GLU A 313      20.371 -20.013  44.101  1.00 32.04           C
ATOM   3634  CD  GLU A 313      19.899 -21.109  43.136  1.00 35.61           C
ATOM   3635  OE1 GLU A 313      20.591 -21.392  42.135  1.00 37.61           O
ATOM   3636  OE2 GLU A 313      18.836 -21.676  43.435  1.00 32.43           O1-
ATOM   3637  H   GLU A 313      23.817 -17.525  43.644  1.00 27.73           H
ATOM   3638  HA  GLU A 313      21.115 -17.333  44.782  1.00 30.66           H
ATOM   3639  HB2 GLU A 313      20.772 -18.472  42.660  1.00 26.99           H
ATOM   3640  HB3 GLU A 313      22.148 -19.534  42.973  1.00 26.99           H
ATOM   3641  HG2 GLU A 313      20.891 -20.535  44.903  1.00 38.45           H
ATOM   3642  HG3 GLU A 313      19.521 -19.523  44.576  1.00 38.45           H
ATOM   3643  N   ILE A 314      21.931 -18.834  46.628  1.00 25.21           N
ATOM   3644  CA  ILE A 314      22.415 -19.384  47.873  1.00 17.77           C
ATOM   3645  C   ILE A 314      21.476 -20.512  48.281  1.00 21.63           C
ATOM   3646  O   ILE A 314      20.251 -20.374  48.216  1.00 12.59           O
ATOM   3647  CB  ILE A 314      22.411 -18.293  48.972  1.00 16.10           C
ATOM   3648  CG1 ILE A 314      22.969 -16.935  48.496  1.00 25.85           C
ATOM   3649  CG2 ILE A 314      23.178 -18.799  50.214  1.00 19.94           C
ATOM   3650  CD1 ILE A 314      22.982 -15.847  49.585  1.00 38.67           C
ATOM   3651  H   ILE A 314      20.963 -18.542  46.618  1.00 30.26           H
ATOM   3652  HA  ILE A 314      23.425 -19.769  47.750  1.00 21.32           H
ATOM   3653  HB  ILE A 314      21.373 -18.123  49.253  1.00 19.32           H
ATOM   3654 HG12 ILE A 314      23.974 -17.073  48.107  1.00 31.02           H
ATOM   3655 HG13 ILE A 314      22.349 -16.556  47.683  1.00 31.02           H
ATOM   3656 HG21 ILE A 314      23.134 -18.071  51.025  1.00 23.93           H
ATOM   3657 HG22 ILE A 314      22.725 -19.712  50.602  1.00 23.93           H
ATOM   3658 HG23 ILE A 314      24.221 -18.995  49.956  1.00 23.93           H
ATOM   3659 HD11 ILE A 314      23.236 -14.888  49.133  1.00 46.40           H
ATOM   3660 HD12 ILE A 314      21.995 -15.768  50.045  1.00 46.40           H
ATOM   3661 HD13 ILE A 314      23.725 -16.070  50.349  1.00 46.40           H
ATOM   3662  N   ARG A 315      22.079 -21.573  48.819  1.00 18.46           N
ATOM   3663  CA  ARG A 315      21.452 -22.483  49.764  1.00 16.58           C
ATOM   3664  C   ARG A 315      22.504 -23.229  50.572  1.00 16.87           C
ATOM   3665  O   ARG A 315      23.695 -23.170  50.278  1.00 16.27           O
ATOM   3666  CB  ARG A 315      20.467 -23.441  49.093  1.00 26.47           C
ATOM   3667  CG  ARG A 315      21.043 -24.116  47.844  1.00 22.33           C
ATOM   3668  CD  ARG A 315      19.964 -24.581  46.864  1.00 45.74           C
ATOM   3669  NE  ARG A 315      19.089 -23.460  46.495  1.00 51.71           N
ATOM   3670  CZ  ARG A 315      18.135 -23.500  45.570  1.00 71.61           C
ATOM   3671  NH1 ARG A 315      17.200 -22.543  45.620  1.00 41.21           N
ATOM   3672  NH2 ARG A 315      18.126 -24.455  44.626  1.00 56.25           N1+
ATOM   3673  H   ARG A 315      23.087 -21.625  48.755  1.00 22.15           H
ATOM   3674  HA  ARG A 315      20.887 -21.893  50.483  1.00 19.90           H
ATOM   3675  HB2 ARG A 315      20.159 -24.206  49.807  1.00 31.77           H
ATOM   3676  HB3 ARG A 315      19.569 -22.873  48.856  1.00 31.77           H
ATOM   3677  HG2 ARG A 315      21.655 -23.415  47.281  1.00 26.80           H
ATOM   3678  HG3 ARG A 315      21.660 -24.953  48.158  1.00 26.80           H
ATOM   3679  HD2 ARG A 315      20.495 -24.895  45.965  1.00 54.88           H
ATOM   3680  HD3 ARG A 315      19.387 -25.427  47.241  1.00 54.88           H
ATOM   3681  HE  ARG A 315      19.035 -22.706  47.160  1.00 62.06           H
ATOM   3682 HH11 ARG A 315      17.248 -21.835  46.333  1.00 49.45           H
ATOM   3683 HH12 ARG A 315      16.477 -22.511  44.918  1.00 49.45           H
ATOM   3684 HH21 ARG A 315      18.854 -25.152  44.611  1.00 67.50           H
ATOM   3685 HH22 ARG A 315      17.413 -24.453  43.914  1.00 67.50           H
ATOM   3686  N   LEU A 316      22.038 -23.832  51.668  1.00 12.51           N
ATOM   3687  CA  LEU A 316      22.869 -24.533  52.644  1.00 26.14           C
ATOM   3688  C   LEU A 316      23.656 -25.679  52.016  1.00 18.74           C
ATOM   3689  O   LEU A 316      23.120 -26.446  51.223  1.00 20.22           O
ATOM   3690  CB  LEU A 316      21.984 -25.103  53.761  1.00 13.71           C
ATOM   3691  CG  LEU A 316      21.122 -24.027  54.430  1.00  9.11           C
ATOM   3692  CD1 LEU A 316      20.294 -24.627  55.565  1.00 18.84           C
ATOM   3693  CD2 LEU A 316      21.987 -22.889  54.986  1.00 22.13           C
ATOM   3694  H   LEU A 316      21.043 -23.822  51.831  1.00 15.01           H
ATOM   3695  HA  LEU A 316      23.581 -23.834  53.084  1.00 31.37           H
ATOM   3696  HB2 LEU A 316      21.333 -25.878  53.353  1.00 16.45           H
ATOM   3697  HB3 LEU A 316      22.630 -25.564  54.508  1.00 16.45           H
ATOM   3698  HG  LEU A 316      20.436 -23.638  53.684  1.00 10.93           H
ATOM   3699 HD11 LEU A 316      19.626 -23.859  55.947  1.00 22.60           H
ATOM   3700 HD12 LEU A 316      19.698 -25.465  55.198  1.00 22.60           H
ATOM   3701 HD13 LEU A 316      20.940 -24.965  56.377  1.00 22.60           H
ATOM   3702 HD21 LEU A 316      21.410 -22.285  55.685  1.00 26.56           H
ATOM   3703 HD22 LEU A 316      22.856 -23.289  55.514  1.00 26.56           H
ATOM   3704 HD23 LEU A 316      22.316 -22.248  54.169  1.00 26.56           H
ATOM   3705  N   MET A 317      24.913 -25.819  52.442  1.00 16.77           N
ATOM   3706  CA  MET A 317      25.684 -27.027  52.196  1.00 17.40           C
ATOM   3707  C   MET A 317      24.947 -28.200  52.815  1.00 20.58           C
ATOM   3708  O   MET A 317      24.492 -28.114  53.959  1.00 21.81           O
ATOM   3709  CB  MET A 317      27.070 -26.934  52.849  1.00 22.33           C
ATOM   3710  CG  MET A 317      27.960 -25.825  52.285  1.00 25.64           C
ATOM   3711  SD  MET A 317      29.593 -25.757  53.044  1.00 21.68           S
ATOM   3712  CE  MET A 317      30.337 -27.239  52.331  1.00 14.77           C
ATOM   3713  H   MET A 317      25.285 -25.152  53.104  1.00 20.12           H
ATOM   3714  HA  MET A 317      25.794 -27.166  51.124  1.00 20.88           H
ATOM   3715  HB2 MET A 317      26.948 -26.754  53.918  1.00 26.80           H
ATOM   3716  HB3 MET A 317      27.568 -27.892  52.714  1.00 26.80           H
ATOM   3717  HG2 MET A 317      28.079 -25.973  51.211  1.00 30.77           H
ATOM   3718  HG3 MET A 317      27.476 -24.867  52.454  1.00 30.77           H
ATOM   3719  HE1 MET A 317      31.347 -27.361  52.721  1.00 17.72           H
ATOM   3720  HE2 MET A 317      29.745 -28.113  52.598  1.00 17.72           H
ATOM   3721  HE3 MET A 317      30.370 -27.138  51.247  1.00 17.72           H
ATOM   3722  N   CYS A 318      24.862 -29.298  52.074  1.00 24.48           N
ATOM   3723  CA  CYS A 318      24.156 -30.500  52.506  1.00 30.46           C
ATOM   3724  C   CYS A 318      24.978 -31.430  53.427  1.00 22.81           C
ATOM   3725  O   CYS A 318      24.385 -32.307  54.062  1.00 19.62           O
ATOM   3726  CB  CYS A 318      23.632 -31.200  51.245  1.00 27.46           C
ATOM   3727  SG  CYS A 318      22.485 -32.529  51.697  1.00 25.22           S
ATOM   3728  H   CYS A 318      25.253 -29.285  51.144  1.00 29.38           H
ATOM   3729  HA  CYS A 318      23.276 -30.183  53.066  1.00 36.55           H
ATOM   3730  HB2 CYS A 318      23.097 -30.473  50.636  1.00 32.95           H
ATOM   3731  HB3 CYS A 318      24.454 -31.591  50.652  1.00 32.95           H
ATOM   3732  N   THR A 319      26.317 -31.292  53.481  1.00 19.49           N
ATOM   3733  CA  THR A 319      27.184 -32.313  54.086  1.00 25.27           C
ATOM   3734  C   THR A 319      26.884 -32.555  55.579  1.00 31.19           C
ATOM   3735  O   THR A 319      26.698 -31.598  56.333  1.00 17.60           O
ATOM   3736  CB  THR A 319      28.678 -31.985  53.868  1.00 18.56           C
ATOM   3737  OG1 THR A 319      29.469 -33.004  54.427  1.00 26.19           O
ATOM   3738  CG2 THR A 319      29.157 -30.696  54.537  1.00 18.09           C
ATOM   3739  H   THR A 319      26.762 -30.549  52.960  1.00 23.38           H
ATOM   3740  HA  THR A 319      27.006 -33.260  53.573  1.00 30.33           H
ATOM   3741  HB  THR A 319      28.874 -31.944  52.796  1.00 22.27           H
ATOM   3742  HG1 THR A 319      29.303 -33.812  53.930  1.00 31.43           H
ATOM   3743 HG21 THR A 319      30.212 -30.545  54.315  1.00 21.70           H
ATOM   3744 HG22 THR A 319      28.586 -29.849  54.160  1.00 21.70           H
ATOM   3745 HG23 THR A 319      29.054 -30.764  55.618  1.00 21.70           H
ATOM   3746  N   LYS A 320      26.892 -33.840  55.988  1.00 17.85           N
ATOM   3747  CA  LYS A 320      26.940 -34.295  57.373  1.00 17.25           C
ATOM   3748  C   LYS A 320      27.982 -33.524  58.197  1.00 22.69           C
ATOM   3749  O   LYS A 320      27.770 -33.303  59.389  1.00 24.15           O
ATOM   3750  CB  LYS A 320      27.304 -35.794  57.408  1.00 28.04           C
ATOM   3751  CG  LYS A 320      26.180 -36.741  56.977  1.00 34.59           C
ATOM   3752  CD  LYS A 320      26.724 -38.149  56.645  1.00 41.76           C
ATOM   3753  CE  LYS A 320      26.001 -39.232  57.471  1.00 46.22           C
ATOM   3754  NZ  LYS A 320      26.941 -40.037  58.286  1.00 48.22           N1+
ATOM   3755  H   LYS A 320      26.968 -34.558  55.279  1.00 21.42           H
ATOM   3756  HA  LYS A 320      25.965 -34.154  57.837  1.00 20.70           H
ATOM   3757  HB2 LYS A 320      28.195 -35.972  56.797  1.00 33.65           H
ATOM   3758  HB3 LYS A 320      27.544 -36.066  58.438  1.00 33.65           H
ATOM   3759  HG2 LYS A 320      25.422 -36.784  57.759  1.00 41.50           H
ATOM   3760  HG3 LYS A 320      25.688 -36.347  56.093  1.00 41.50           H
ATOM   3761  HD2 LYS A 320      26.567 -38.355  55.584  1.00 50.11           H
ATOM   3762  HD3 LYS A 320      27.799 -38.195  56.835  1.00 50.11           H
ATOM   3763  HE2 LYS A 320      25.266 -38.770  58.133  1.00 55.47           H
ATOM   3764  HE3 LYS A 320      25.465 -39.887  56.785  1.00 55.47           H
ATOM   3765  HZ1 LYS A 320      26.424 -40.670  58.881  1.00 57.86           H
ATOM   3766  HZ2 LYS A 320      27.551 -40.569  57.682  1.00 57.86           H
ATOM   3767  HZ3 LYS A 320      27.501 -39.427  58.866  1.00 57.86           H
ATOM   3768  N   THR A 321      29.109 -33.167  57.575  1.00 12.95           N
ATOM   3769  CA  THR A 321      30.260 -32.551  58.221  1.00 14.83           C
ATOM   3770  C   THR A 321      30.022 -31.052  58.409  1.00 15.30           C
ATOM   3771  O   THR A 321      30.660 -30.247  57.739  1.00 17.46           O
ATOM   3772  CB  THR A 321      31.522 -32.822  57.381  1.00 19.52           C
ATOM   3773  OG1 THR A 321      31.599 -34.170  56.976  1.00 28.12           O
ATOM   3774  CG2 THR A 321      32.801 -32.472  58.155  1.00 18.36           C
ATOM   3775  H   THR A 321      29.207 -33.411  56.601  1.00 15.54           H
ATOM   3776  HA  THR A 321      30.385 -33.035  59.190  1.00 17.80           H
ATOM   3777  HB  THR A 321      31.475 -32.222  56.475  1.00 23.42           H
ATOM   3778  HG1 THR A 321      31.547 -34.724  57.764  1.00 33.74           H
ATOM   3779 HG21 THR A 321      33.672 -32.665  57.529  1.00 22.03           H
ATOM   3780 HG22 THR A 321      32.811 -31.420  58.437  1.00 22.03           H
ATOM   3781 HG23 THR A 321      32.878 -33.096  59.049  1.00 22.03           H
ATOM   3782  N   TYR A 322      29.125 -30.666  59.327  1.00 14.27           N
ATOM   3783  CA  TYR A 322      28.778 -29.263  59.589  1.00 22.04           C
ATOM   3784  C   TYR A 322      30.054 -28.460  59.912  1.00 15.43           C
ATOM   3785  O   TYR A 322      30.923 -28.920  60.651  1.00 17.34           O
ATOM   3786  CB  TYR A 322      27.751 -29.175  60.744  1.00 16.57           C
ATOM   3787  CG  TYR A 322      26.597 -30.158  60.658  1.00 20.15           C
ATOM   3788  CD1 TYR A 322      25.924 -30.356  59.439  1.00 16.54           C
ATOM   3789  CD2 TYR A 322      26.264 -30.948  61.773  1.00 22.10           C
ATOM   3790  CE1 TYR A 322      24.980 -31.381  59.304  1.00 20.99           C
ATOM   3791  CE2 TYR A 322      25.292 -31.954  61.643  1.00 20.95           C
ATOM   3792  CZ  TYR A 322      24.676 -32.196  60.410  1.00 20.43           C
ATOM   3793  OH  TYR A 322      23.804 -33.227  60.289  1.00 31.81           O
ATOM   3794  H   TYR A 322      28.626 -31.377  59.847  1.00 17.12           H
ATOM   3795  HA  TYR A 322      28.317 -28.849  58.690  1.00 26.45           H
ATOM   3796  HB2 TYR A 322      28.267 -29.352  61.687  1.00 19.88           H
ATOM   3797  HB3 TYR A 322      27.342 -28.165  60.769  1.00 19.88           H
ATOM   3798  HD1 TYR A 322      26.172 -29.751  58.581  1.00 19.85           H
ATOM   3799  HD2 TYR A 322      26.765 -30.803  62.724  1.00 26.52           H
ATOM   3800  HE1 TYR A 322      24.507 -31.561  58.351  1.00 25.19           H
ATOM   3801  HE2 TYR A 322      25.016 -32.561  62.484  1.00 25.14           H
ATOM   3802  HH  TYR A 322      23.354 -33.239  59.441  1.00 38.17           H
ATOM   3803  N   LEU A 323      30.195 -27.293  59.290  1.00 12.18           N
ATOM   3804  CA  LEU A 323      31.439 -26.528  59.277  1.00 11.79           C
ATOM   3805  C   LEU A 323      31.367 -25.318  60.223  1.00 15.25           C
ATOM   3806  O   LEU A 323      32.393 -24.666  60.401  1.00 20.22           O
ATOM   3807  CB  LEU A 323      31.824 -26.134  57.828  1.00  9.67           C
ATOM   3808  CG  LEU A 323      32.265 -27.284  56.890  1.00 14.61           C
ATOM   3809  CD1 LEU A 323      32.561 -26.789  55.459  1.00  7.08           C
ATOM   3810  CD2 LEU A 323      33.545 -27.998  57.355  1.00 23.50           C
ATOM   3811  H   LEU A 323      29.428 -26.946  58.731  1.00 14.61           H
ATOM   3812  HA  LEU A 323      32.240 -27.158  59.654  1.00 14.15           H
ATOM   3813  HB2 LEU A 323      30.964 -25.650  57.371  1.00 11.61           H
ATOM   3814  HB3 LEU A 323      32.631 -25.403  57.866  1.00 11.61           H
ATOM   3815  HG  LEU A 323      31.460 -28.013  56.831  1.00 17.53           H
ATOM   3816 HD11 LEU A 323      32.854 -27.622  54.817  1.00  8.50           H
ATOM   3817 HD12 LEU A 323      31.677 -26.318  55.035  1.00  8.50           H
ATOM   3818 HD13 LEU A 323      33.359 -26.051  55.484  1.00  8.50           H
ATOM   3819 HD21 LEU A 323      33.801 -28.802  56.658  1.00 28.20           H
ATOM   3820 HD22 LEU A 323      34.376 -27.292  57.398  1.00 28.20           H
ATOM   3821 HD23 LEU A 323      33.391 -28.437  58.338  1.00 28.20           H
ATOM   3822  N   ASP A 324      30.209 -24.988  60.816  1.00 11.69           N
ATOM   3823  CA  ASP A 324      30.077 -23.795  61.651  1.00 13.45           C
ATOM   3824  C   ASP A 324      30.445 -24.173  63.100  1.00 12.46           C
ATOM   3825  O   ASP A 324      30.517 -25.356  63.442  1.00 10.94           O
ATOM   3826  CB  ASP A 324      28.639 -23.246  61.555  1.00 13.86           C
ATOM   3827  CG  ASP A 324      28.496 -21.740  61.800  1.00 17.72           C
ATOM   3828  OD1 ASP A 324      27.348 -21.298  61.989  1.00 19.81           O
ATOM   3829  OD2 ASP A 324      29.528 -21.030  61.765  1.00 17.72           O1-
ATOM   3830  H   ASP A 324      29.384 -25.555  60.682  1.00 14.03           H
ATOM   3831  HA  ASP A 324      30.767 -23.033  61.289  1.00 16.14           H
ATOM   3832  HB2 ASP A 324      28.244 -23.429  60.557  1.00 16.63           H
ATOM   3833  HB3 ASP A 324      27.972 -23.785  62.229  1.00 16.63           H
ATOM   3834  N   THR A 325      30.688 -23.161  63.950  1.00 18.88           N
ATOM   3835  CA  THR A 325      30.799 -23.356  65.399  1.00 19.23           C
ATOM   3836  C   THR A 325      29.933 -22.336  66.127  1.00  8.09           C
ATOM   3837  O   THR A 325      30.149 -21.145  65.954  1.00 15.79           O
ATOM   3838  CB  THR A 325      32.266 -23.274  65.853  1.00 11.97           C
ATOM   3839  OG1 THR A 325      32.978 -24.274  65.186  1.00  9.59           O
ATOM   3840  CG2 THR A 325      32.476 -23.545  67.341  1.00  9.37           C
ATOM   3841  H   THR A 325      30.617 -22.208  63.614  1.00 22.66           H
ATOM   3842  HA  THR A 325      30.468 -24.365  65.606  1.00 23.08           H
ATOM   3843  HB  THR A 325      32.678 -22.297  65.593  1.00 14.37           H
ATOM   3844  HG1 THR A 325      33.798 -24.436  65.664  1.00 11.50           H
ATOM   3845 HG21 THR A 325      33.544 -23.493  67.565  1.00 11.24           H
ATOM   3846 HG22 THR A 325      31.938 -22.811  67.942  1.00 11.24           H
ATOM   3847 HG23 THR A 325      32.132 -24.547  67.591  1.00 11.24           H
ATOM   3848  N   PRO A 326      29.032 -22.759  67.006  1.00 17.29           N
ATOM   3849  CA  PRO A 326      28.839 -24.149  67.375  1.00 15.66           C
ATOM   3850  C   PRO A 326      28.026 -24.951  66.361  1.00 16.44           C
ATOM   3851  O   PRO A 326      27.527 -24.432  65.358  1.00 21.48           O
ATOM   3852  CB  PRO A 326      28.144 -24.086  68.732  1.00 11.25           C
ATOM   3853  CG  PRO A 326      27.364 -22.775  68.693  1.00 23.76           C
ATOM   3854  CD  PRO A 326      28.266 -21.859  67.860  1.00 21.93           C
ATOM   3855  HA  PRO A 326      29.799 -24.598  67.578  1.00 18.79           H
ATOM   3856  HB2 PRO A 326      27.518 -24.946  68.975  1.00 13.50           H
ATOM   3857  HB3 PRO A 326      28.937 -23.973  69.474  1.00 13.50           H
ATOM   3858  HG2 PRO A 326      26.388 -22.930  68.223  1.00 28.51           H
ATOM   3859  HG3 PRO A 326      27.248 -22.358  69.697  1.00 28.51           H
ATOM   3860  HD2 PRO A 326      27.641 -21.174  67.281  1.00 26.32           H
ATOM   3861  HD3 PRO A 326      28.943 -21.333  68.535  1.00 26.32           H
ATOM   3862  N   ARG A 327      27.976 -26.260  66.628  1.00  9.45           N
ATOM   3863  CA  ARG A 327      27.344 -27.273  65.796  1.00 12.95           C
ATOM   3864  C   ARG A 327      27.054 -28.543  66.602  1.00 21.34           C
ATOM   3865  O   ARG A 327      27.778 -28.818  67.563  1.00 15.40           O
ATOM   3866  CB  ARG A 327      28.261 -27.623  64.598  1.00 18.31           C
ATOM   3867  CG  ARG A 327      29.553 -28.373  64.997  1.00 10.69           C
ATOM   3868  CD  ARG A 327      30.366 -28.858  63.799  1.00 13.18           C
ATOM   3869  NE  ARG A 327      31.708 -28.276  63.746  1.00 25.09           N
ATOM   3870  CZ  ARG A 327      32.740 -28.650  64.495  1.00 19.17           C
ATOM   3871  NH1 ARG A 327      33.498 -27.686  64.988  1.00 25.79           N
ATOM   3872  NH2 ARG A 327      33.036 -29.917  64.755  1.00 31.87           N1+
ATOM   3873  H   ARG A 327      28.445 -26.585  67.460  1.00 11.34           H
ATOM   3874  HA  ARG A 327      26.406 -26.865  65.431  1.00 15.53           H
ATOM   3875  HB2 ARG A 327      27.704 -28.250  63.903  1.00 21.98           H
ATOM   3876  HB3 ARG A 327      28.516 -26.706  64.071  1.00 21.98           H
ATOM   3877  HG2 ARG A 327      30.157 -27.743  65.648  1.00 12.83           H
ATOM   3878  HG3 ARG A 327      29.275 -29.267  65.538  1.00 12.83           H
ATOM   3879  HD2 ARG A 327      30.447 -29.934  63.819  1.00 15.81           H
ATOM   3880  HD3 ARG A 327      29.850 -28.580  62.884  1.00 15.81           H
ATOM   3881  HE  ARG A 327      31.680 -27.280  63.564  1.00 30.11           H
ATOM   3882 HH11 ARG A 327      33.286 -26.718  64.788  1.00 30.95           H
ATOM   3883 HH12 ARG A 327      34.309 -27.921  65.543  1.00 30.95           H
ATOM   3884 HH21 ARG A 327      32.449 -30.655  64.391  1.00 38.25           H
ATOM   3885 HH22 ARG A 327      33.843 -30.137  65.323  1.00 38.25           H
ATOM   3886  N   PRO A 328      26.111 -29.391  66.150  1.00 20.05           N
ATOM   3887  CA  PRO A 328      25.857 -30.686  66.789  1.00 15.60           C
ATOM   3888  C   PRO A 328      26.792 -31.760  66.217  1.00 17.52           C
ATOM   3889  O   PRO A 328      27.577 -31.465  65.316  1.00 17.39           O
ATOM   3890  CB  PRO A 328      24.392 -30.966  66.434  1.00 18.85           C
ATOM   3891  CG  PRO A 328      24.203 -30.309  65.059  1.00 17.83           C
ATOM   3892  CD  PRO A 328      25.123 -29.089  65.113  1.00 12.42           C
ATOM   3893  HA  PRO A 328      25.889 -30.623  67.876  1.00 18.71           H
ATOM   3894  HB2 PRO A 328      24.102 -32.017  66.449  1.00 22.62           H
ATOM   3895  HB3 PRO A 328      23.791 -30.412  67.155  1.00 22.62           H
ATOM   3896  HG2 PRO A 328      24.483 -31.001  64.264  1.00 21.39           H
ATOM   3897  HG3 PRO A 328      23.173 -29.973  64.928  1.00 21.39           H
ATOM   3898  HD2 PRO A 328      25.584 -28.943  64.135  1.00 14.91           H
ATOM   3899  HD3 PRO A 328      24.529 -28.227  65.417  1.00 14.91           H
ATOM   3900  N   ASP A 329      26.732 -32.996  66.740  1.00 18.10           N
ATOM   3901  CA  ASP A 329      27.393 -34.145  66.122  1.00 19.24           C
ATOM   3902  C   ASP A 329      27.105 -34.212  64.622  1.00 22.49           C
ATOM   3903  O   ASP A 329      26.028 -33.834  64.192  1.00 21.05           O
ATOM   3904  CB  ASP A 329      26.888 -35.445  66.745  1.00 18.64           C
ATOM   3905  CG  ASP A 329      27.250 -35.637  68.213  1.00 25.24           C
ATOM   3906  OD1 ASP A 329      28.361 -35.215  68.605  1.00 33.24           O
ATOM   3907  OD2 ASP A 329      26.432 -36.257  68.919  1.00 27.55           O1-
ATOM   3908  H   ASP A 329      26.087 -33.191  67.490  1.00 21.72           H
ATOM   3909  HA  ASP A 329      28.471 -34.075  66.279  1.00 23.08           H
ATOM   3910  HB2 ASP A 329      25.809 -35.542  66.614  1.00 22.36           H
ATOM   3911  HB3 ASP A 329      27.344 -36.272  66.193  1.00 22.36           H
ATOM   3912  N   ASP A 330      28.049 -34.704  63.822  1.00 20.13           N
ATOM   3913  CA  ASP A 330      27.860 -34.847  62.395  1.00 17.38           C
ATOM   3914  C   ASP A 330      26.735 -35.844  62.097  1.00 26.29           C
ATOM   3915  O   ASP A 330      26.523 -36.815  62.831  1.00 23.02           O
ATOM   3916  CB  ASP A 330      29.178 -35.299  61.774  1.00 15.34           C
ATOM   3917  CG  ASP A 330      30.324 -34.309  61.970  1.00 22.83           C
ATOM   3918  OD1 ASP A 330      30.049 -33.135  62.305  1.00 16.80           O
ATOM   3919  OD2 ASP A 330      31.479 -34.720  61.756  1.00 25.50           O1-
ATOM   3920  H   ASP A 330      28.928 -35.008  64.208  1.00 24.15           H
ATOM   3921  HA  ASP A 330      27.592 -33.873  61.983  1.00 20.85           H
ATOM   3922  HB2 ASP A 330      29.473 -36.278  62.150  1.00 18.41           H
ATOM   3923  HB3 ASP A 330      29.036 -35.430  60.701  1.00 18.41           H
ATOM   3924  N   GLY A 331      25.986 -35.564  61.026  1.00 22.19           N
ATOM   3925  CA  GLY A 331      24.821 -36.345  60.631  1.00 25.43           C
ATOM   3926  C   GLY A 331      23.600 -36.189  61.536  1.00 18.70           C
ATOM   3927  O   GLY A 331      22.600 -36.850  61.293  1.00 25.68           O
ATOM   3928  H   GLY A 331      26.216 -34.744  60.480  1.00 26.63           H
ATOM   3929  HA2 GLY A 331      24.526 -36.016  59.637  1.00 30.52           H
ATOM   3930  HA3 GLY A 331      25.090 -37.403  60.613  1.00 30.52           H
ATOM   3931  N   SER A 332      23.656 -35.328  62.548  1.00 23.30           N
ATOM   3932  CA  SER A 332      22.617 -35.163  63.556  1.00 15.34           C
ATOM   3933  C   SER A 332      21.360 -34.432  63.046  1.00 15.33           C
ATOM   3934  O   SER A 332      20.268 -34.655  63.557  1.00 26.52           O
ATOM   3935  CB  SER A 332      23.295 -34.426  64.719  1.00 21.62           C
ATOM   3936  OG  SER A 332      22.439 -34.231  65.806  1.00 44.31           O
ATOM   3937  H   SER A 332      24.512 -34.810  62.686  1.00 27.96           H
ATOM   3938  HA  SER A 332      22.329 -36.153  63.909  1.00 18.41           H
ATOM   3939  HB2 SER A 332      24.129 -35.036  65.068  1.00 25.94           H
ATOM   3940  HB3 SER A 332      23.657 -33.450  64.389  1.00 25.94           H
ATOM   3941  HG  SER A 332      22.974 -34.016  66.574  1.00 53.17           H
ATOM   3942  N   ILE A 333      21.497 -33.506  62.096  1.00 16.80           N
ATOM   3943  CA  ILE A 333      20.412 -32.659  61.608  1.00 18.32           C
ATOM   3944  C   ILE A 333      19.638 -33.458  60.554  1.00 29.29           C
ATOM   3945  O   ILE A 333      20.065 -33.595  59.403  1.00 30.40           O
ATOM   3946  CB  ILE A 333      20.945 -31.313  61.068  1.00 19.56           C
ATOM   3947  CG1 ILE A 333      21.715 -30.515  62.136  1.00 20.50           C
ATOM   3948  CG2 ILE A 333      19.793 -30.471  60.482  1.00 17.46           C
ATOM   3949  CD1 ILE A 333      22.610 -29.448  61.493  1.00 31.74           C
ATOM   3950  H   ILE A 333      22.417 -33.348  61.714  1.00 20.16           H
ATOM   3951  HA  ILE A 333      19.743 -32.438  62.439  1.00 21.99           H
ATOM   3952  HB  ILE A 333      21.630 -31.538  60.250  1.00 23.47           H
ATOM   3953 HG12 ILE A 333      21.013 -30.042  62.824  1.00 24.61           H
ATOM   3954 HG13 ILE A 333      22.364 -31.173  62.713  1.00 24.61           H
ATOM   3955 HG21 ILE A 333      20.131 -29.475  60.196  1.00 20.95           H
ATOM   3956 HG22 ILE A 333      19.392 -30.950  59.588  1.00 20.95           H
ATOM   3957 HG23 ILE A 333      18.992 -30.384  61.215  1.00 20.95           H
ATOM   3958 HD11 ILE A 333      23.239 -28.990  62.256  1.00 38.08           H
ATOM   3959 HD12 ILE A 333      23.251 -29.897  60.741  1.00 38.08           H
ATOM   3960 HD13 ILE A 333      22.007 -28.674  61.019  1.00 38.08           H
ATOM   3961  N   ALA A 334      18.502 -34.015  60.974  1.00 26.66           N
ATOM   3962  CA  ALA A 334      17.666 -34.856  60.127  1.00 25.54           C
ATOM   3963  C   ALA A 334      17.057 -34.058  58.975  1.00 16.85           C
ATOM   3964  O   ALA A 334      16.873 -32.844  59.072  1.00 39.04           O
ATOM   3965  CB  ALA A 334      16.552 -35.462  61.001  1.00 31.00           C
ATOM   3966  H   ALA A 334      18.231 -33.905  61.941  1.00 31.99           H
ATOM   3967  HA  ALA A 334      18.269 -35.670  59.718  1.00 30.65           H
ATOM   3968  HB1 ALA A 334      15.943 -36.147  60.411  1.00 37.20           H
ATOM   3969  HB2 ALA A 334      16.991 -36.015  61.832  1.00 37.20           H
ATOM   3970  HB3 ALA A 334      15.913 -34.665  61.390  1.00 37.20           H
ATOM   3971  N   GLY A 335      16.674 -34.772  57.915  1.00 19.84           N
ATOM   3972  CA  GLY A 335      15.784 -34.251  56.884  1.00 26.15           C
ATOM   3973  C   GLY A 335      16.534 -34.028  55.586  1.00 14.74           C
ATOM   3974  O   GLY A 335      17.647 -34.531  55.419  1.00 28.33           O
ATOM   3975  H   GLY A 335      16.907 -35.752  57.869  1.00 23.81           H
ATOM   3976  HA2 GLY A 335      14.994 -34.978  56.703  1.00 31.38           H
ATOM   3977  HA3 GLY A 335      15.345 -33.312  57.220  1.00 31.38           H
ATOM   3978  N   PRO A 336      15.959 -33.257  54.657  1.00 19.65           N
ATOM   3979  CA  PRO A 336      16.643 -32.922  53.412  1.00 25.72           C
ATOM   3980  C   PRO A 336      17.734 -31.857  53.619  1.00 23.54           C
ATOM   3981  O   PRO A 336      17.913 -31.333  54.722  1.00 16.02           O
ATOM   3982  CB  PRO A 336      15.516 -32.393  52.529  1.00 29.14           C
ATOM   3983  CG  PRO A 336      14.603 -31.701  53.542  1.00 20.91           C
ATOM   3984  CD  PRO A 336      14.615 -32.711  54.685  1.00 18.60           C
ATOM   3985  HA  PRO A 336      17.018 -33.811  52.905  1.00 30.87           H
ATOM   3986  HB2 PRO A 336      15.839 -31.745  51.714  1.00 34.96           H
ATOM   3987  HB3 PRO A 336      14.992 -33.260  52.119  1.00 34.96           H
ATOM   3988  HG2 PRO A 336      15.014 -30.729  53.823  1.00 25.10           H
ATOM   3989  HG3 PRO A 336      13.586 -31.595  53.161  1.00 25.10           H
ATOM   3990  HD2 PRO A 336      14.376 -32.194  55.611  1.00 22.32           H
ATOM   3991  HD3 PRO A 336      13.901 -33.507  54.468  1.00 22.32           H
ATOM   3992  N   CYS A 337      18.492 -31.571  52.550  1.00 30.65           N
ATOM   3993  CA  CYS A 337      19.601 -30.620  52.565  1.00 17.56           C
ATOM   3994  C   CYS A 337      19.219 -29.261  53.133  1.00 24.16           C
ATOM   3995  O   CYS A 337      20.054 -28.611  53.754  1.00 32.22           O
ATOM   3996  CB  CYS A 337      20.137 -30.433  51.152  1.00 26.87           C
ATOM   3997  SG  CYS A 337      20.822 -32.022  50.646  1.00 13.37           S
ATOM   3998  H   CYS A 337      18.297 -32.035  51.673  1.00 36.78           H
ATOM   3999  HA  CYS A 337      20.406 -31.028  53.176  1.00 21.07           H
ATOM   4000  HB2 CYS A 337      19.334 -30.136  50.471  1.00 32.25           H
ATOM   4001  HB3 CYS A 337      20.929 -29.676  51.139  1.00 32.25           H
ATOM   4002  N   GLU A 338      17.979 -28.826  52.939  1.00 23.49           N
ATOM   4003  CA  GLU A 338      17.562 -27.498  53.326  1.00 23.34           C
ATOM   4004  C   GLU A 338      17.180 -27.386  54.803  1.00 21.08           C
ATOM   4005  O   GLU A 338      16.835 -26.288  55.240  1.00 29.13           O
ATOM   4006  CB  GLU A 338      16.495 -26.957  52.353  1.00 17.39           C
ATOM   4007  CG  GLU A 338      15.268 -27.865  52.130  1.00 38.40           C
ATOM   4008  CD  GLU A 338      15.360 -28.941  51.020  1.00 50.79           C
ATOM   4009  OE1 GLU A 338      14.358 -29.684  50.934  1.00 52.94           O
ATOM   4010  OE2 GLU A 338      16.378 -29.020  50.283  1.00 34.27           O1-
ATOM   4011  H   GLU A 338      17.336 -29.376  52.389  1.00 28.19           H
ATOM   4012  HA  GLU A 338      18.417 -26.837  53.188  1.00 28.00           H
ATOM   4013  HB2 GLU A 338      16.142 -25.991  52.719  1.00 20.87           H
ATOM   4014  HB3 GLU A 338      16.974 -26.766  51.392  1.00 20.87           H
ATOM   4015  HG2 GLU A 338      14.963 -28.341  53.062  1.00 46.09           H
ATOM   4016  HG3 GLU A 338      14.410 -27.234  51.889  1.00 46.09           H
ATOM   4017  N   SER A 339      17.200 -28.488  55.577  1.00 28.22           N
ATOM   4018  CA  SER A 339      16.792 -28.457  56.990  1.00 17.00           C
ATOM   4019  C   SER A 339      17.792 -27.641  57.806  1.00 20.96           C
ATOM   4020  O   SER A 339      18.982 -27.958  57.839  1.00 28.12           O
ATOM   4021  CB  SER A 339      16.721 -29.862  57.605  1.00 36.82           C
ATOM   4022  OG  SER A 339      15.721 -30.653  56.996  1.00 44.67           O
ATOM   4023  H   SER A 339      17.484 -29.373  55.176  1.00 33.87           H
ATOM   4024  HA  SER A 339      15.807 -27.996  57.075  1.00 20.40           H
ATOM   4025  HB2 SER A 339      17.686 -30.362  57.506  1.00 44.18           H
ATOM   4026  HB3 SER A 339      16.490 -29.759  58.668  1.00 44.18           H
ATOM   4027  HG  SER A 339      15.326 -31.107  57.583  1.00 53.60           H
ATOM   4028  N   ASN A 340      17.315 -26.607  58.494  1.00 21.96           N
ATOM   4029  CA  ASN A 340      18.176 -25.828  59.369  1.00 25.30           C
ATOM   4030  C   ASN A 340      18.648 -26.643  60.572  1.00 20.76           C
ATOM   4031  O   ASN A 340      19.729 -26.382  61.086  1.00 23.57           O
ATOM   4032  CB  ASN A 340      17.455 -24.554  59.819  1.00 20.13           C
ATOM   4033  CG  ASN A 340      17.297 -23.508  58.723  1.00 20.70           C
ATOM   4034  OD1 ASN A 340      17.837 -23.629  57.629  1.00 23.16           O
ATOM   4035  ND2 ASN A 340      16.598 -22.420  59.029  1.00 30.63           N
ATOM   4036  H   ASN A 340      16.341 -26.353  58.415  1.00 26.36           H
ATOM   4037  HA  ASN A 340      19.063 -25.529  58.806  1.00 30.36           H
ATOM   4038  HB2 ASN A 340      16.479 -24.807  60.232  1.00 24.15           H
ATOM   4039  HB3 ASN A 340      18.029 -24.103  60.619  1.00 24.15           H
ATOM   4040 HD21 ASN A 340      16.507 -21.682  58.345  1.00 36.75           H
ATOM   4041 HD22 ASN A 340      16.175 -22.337  59.941  1.00 36.75           H
ATOM   4042  N   GLY A 341      17.844 -27.577  61.074  1.00 20.89           N
ATOM   4043  CA  GLY A 341      18.060 -28.087  62.423  1.00 22.12           C
ATOM   4044  C   GLY A 341      17.887 -26.979  63.478  1.00 17.20           C
ATOM   4045  O   GLY A 341      17.275 -25.935  63.250  1.00 15.35           O
ATOM   4046  H   GLY A 341      16.983 -27.805  60.599  1.00 25.06           H
ATOM   4047  HA2 GLY A 341      17.347 -28.886  62.624  1.00 26.55           H
ATOM   4048  HA3 GLY A 341      19.078 -28.473  62.490  1.00 26.55           H
ATOM   4049  N   ASP A 342      18.450 -27.216  64.656  1.00 16.71           N
ATOM   4050  CA  ASP A 342      18.444 -26.227  65.711  1.00 15.87           C
ATOM   4051  C   ASP A 342      19.266 -24.983  65.343  1.00 15.68           C
ATOM   4052  O   ASP A 342      20.203 -25.069  64.552  1.00 17.08           O
ATOM   4053  CB  ASP A 342      18.909 -26.912  66.992  1.00 24.63           C
ATOM   4054  CG  ASP A 342      17.936 -27.969  67.522  1.00 32.73           C
ATOM   4055  OD1 ASP A 342      16.726 -27.890  67.204  1.00 20.07           O
ATOM   4056  OD2 ASP A 342      18.434 -28.831  68.276  1.00 44.76           O1-
ATOM   4057  H   ASP A 342      18.924 -28.089  64.831  1.00 20.05           H
ATOM   4058  HA  ASP A 342      17.416 -25.901  65.870  1.00 19.04           H
ATOM   4059  HB2 ASP A 342      19.886 -27.369  66.857  1.00 29.56           H
ATOM   4060  HB3 ASP A 342      19.031 -26.153  67.765  1.00 29.56           H
ATOM   4061  N   LYS A 343      18.889 -23.821  65.913  1.00 16.35           N
ATOM   4062  CA  LYS A 343      19.550 -22.524  65.695  1.00 18.37           C
ATOM   4063  C   LYS A 343      21.064 -22.609  65.844  1.00  9.96           C
ATOM   4064  O   LYS A 343      21.780 -22.069  65.009  1.00 25.29           O
ATOM   4065  CB  LYS A 343      19.023 -21.450  66.660  1.00 19.25           C
ATOM   4066  CG  LYS A 343      17.587 -20.995  66.346  1.00 11.08           C
ATOM   4067  CD  LYS A 343      17.099 -19.959  67.395  1.00 32.88           C
ATOM   4068  CE  LYS A 343      16.649 -18.618  66.794  1.00 52.10           C
ATOM   4069  NZ  LYS A 343      15.494 -18.796  65.888  1.00 55.65           N1+
ATOM   4070  H   LYS A 343      18.089 -23.839  66.528  1.00 19.62           H
ATOM   4071  HA  LYS A 343      19.346 -22.193  64.677  1.00 22.04           H
ATOM   4072  HB2 LYS A 343      19.092 -21.812  67.688  1.00 23.10           H
ATOM   4073  HB3 LYS A 343      19.667 -20.573  66.582  1.00 23.10           H
ATOM   4074  HG2 LYS A 343      17.562 -20.566  65.342  1.00 13.29           H
ATOM   4075  HG3 LYS A 343      16.926 -21.861  66.361  1.00 13.29           H
ATOM   4076  HD2 LYS A 343      16.255 -20.387  67.941  1.00 39.45           H
ATOM   4077  HD3 LYS A 343      17.884 -19.746  68.124  1.00 39.45           H
ATOM   4078  HE2 LYS A 343      16.375 -17.940  67.606  1.00 62.52           H
ATOM   4079  HE3 LYS A 343      17.482 -18.176  66.241  1.00 62.52           H
ATOM   4080  HZ1 LYS A 343      15.221 -17.903  65.503  1.00 66.78           H
ATOM   4081  HZ2 LYS A 343      15.754 -19.422  65.138  1.00 66.78           H
ATOM   4082  HZ3 LYS A 343      14.717 -19.194  66.398  1.00 66.78           H
ATOM   4083  N   TRP A 344      21.519 -23.270  66.908  1.00  9.43           N
ATOM   4084  CA  TRP A 344      22.918 -23.295  67.315  1.00 14.68           C
ATOM   4085  C   TRP A 344      23.564 -21.922  67.186  1.00 17.26           C
ATOM   4086  O   TRP A 344      24.556 -21.717  66.481  1.00 21.56           O
ATOM   4087  CB  TRP A 344      23.662 -24.382  66.580  1.00 14.85           C
ATOM   4088  CG  TRP A 344      23.273 -25.736  67.047  1.00 14.14           C
ATOM   4089  CD1 TRP A 344      22.504 -26.613  66.377  1.00 16.68           C
ATOM   4090  CD2 TRP A 344      23.633 -26.389  68.286  1.00  8.95           C
ATOM   4091  NE1 TRP A 344      22.402 -27.778  67.088  1.00  7.84           N
ATOM   4092  CE2 TRP A 344      23.081 -27.701  68.277  1.00 15.38           C
ATOM   4093  CE3 TRP A 344      24.324 -25.982  69.441  1.00 19.16           C
ATOM   4094  CZ2 TRP A 344      23.206 -28.578  69.361  1.00 13.49           C
ATOM   4095  CZ3 TRP A 344      24.370 -26.816  70.576  1.00 15.81           C
ATOM   4096  CH2 TRP A 344      23.802 -28.099  70.540  1.00 16.54           C
ATOM   4097  H   TRP A 344      20.852 -23.733  67.505  1.00 11.31           H
ATOM   4098  HA  TRP A 344      22.938 -23.548  68.376  1.00 17.62           H
ATOM   4099  HB2 TRP A 344      23.501 -24.284  65.504  1.00 17.82           H
ATOM   4100  HB3 TRP A 344      24.728 -24.259  66.787  1.00 17.82           H
ATOM   4101  HD1 TRP A 344      22.074 -26.435  65.407  1.00 20.01           H
ATOM   4102  HE1 TRP A 344      21.820 -28.548  66.788  1.00  9.40           H
ATOM   4103  HE3 TRP A 344      24.764 -24.996  69.476  1.00 22.99           H
ATOM   4104  HZ2 TRP A 344      22.795 -29.576  69.315  1.00 16.19           H
ATOM   4105  HZ3 TRP A 344      24.856 -26.472  71.478  1.00 18.98           H
ATOM   4106  HH2 TRP A 344      23.851 -28.728  71.417  1.00 19.85           H
ATOM   4107  N   LEU A 345      22.916 -21.014  67.915  1.00 25.70           N
ATOM   4108  CA  LEU A 345      23.108 -19.593  67.868  1.00 14.24           C
ATOM   4109  C   LEU A 345      24.563 -19.292  68.081  1.00 10.61           C
ATOM   4110  O   LEU A 345      25.195 -19.771  69.017  1.00 16.19           O
ATOM   4111  CB  LEU A 345      22.241 -18.946  68.950  1.00 13.15           C
ATOM   4112  CG  LEU A 345      22.156 -17.411  68.868  1.00 25.45           C
ATOM   4113  CD1 LEU A 345      21.393 -16.961  67.615  1.00 33.52           C
ATOM   4114  CD2 LEU A 345      21.433 -16.874  70.109  1.00 28.75           C
ATOM   4115  H   LEU A 345      22.136 -21.338  68.466  1.00 30.84           H
ATOM   4116  HA  LEU A 345      22.797 -19.239  66.881  1.00 17.08           H
ATOM   4117  HB2 LEU A 345      21.230 -19.358  68.892  1.00 15.78           H
ATOM   4118  HB3 LEU A 345      22.661 -19.212  69.922  1.00 15.78           H
ATOM   4119  HG  LEU A 345      23.163 -16.995  68.831  1.00 30.54           H
ATOM   4120 HD11 LEU A 345      21.239 -15.882  67.642  1.00 40.22           H
ATOM   4121 HD12 LEU A 345      21.978 -17.200  66.737  1.00 40.22           H
ATOM   4122 HD13 LEU A 345      20.427 -17.465  67.551  1.00 40.22           H
ATOM   4123 HD21 LEU A 345      21.375 -15.785  70.062  1.00 34.50           H
ATOM   4124 HD22 LEU A 345      20.422 -17.285  70.155  1.00 34.50           H
ATOM   4125 HD23 LEU A 345      21.979 -17.154  71.010  1.00 34.50           H
ATOM   4126  N   GLY A 346      25.057 -18.494  67.152  1.00 12.27           N
ATOM   4127  CA  GLY A 346      26.451 -18.193  66.999  1.00 13.46           C
ATOM   4128  C   GLY A 346      26.912 -18.718  65.664  1.00 14.56           C
ATOM   4129  O   GLY A 346      26.131 -19.068  64.794  1.00 15.24           O
ATOM   4130  H   GLY A 346      24.449 -18.211  66.395  1.00 14.72           H
ATOM   4131  HA2 GLY A 346      26.584 -17.112  67.021  1.00 16.15           H
ATOM   4132  HA3 GLY A 346      27.039 -18.658  67.793  1.00 16.15           H
ATOM   4133  N   GLY A 347      28.221 -18.711  65.512  1.00 20.01           N
ATOM   4134  CA  GLY A 347      28.862 -19.041  64.274  1.00 23.36           C
ATOM   4135  C   GLY A 347      30.321 -18.634  64.340  1.00 23.02           C
ATOM   4136  O   GLY A 347      30.818 -18.167  65.373  1.00 10.70           O
ATOM   4137  H   GLY A 347      28.808 -18.398  66.273  1.00 24.01           H
ATOM   4138  HA2 GLY A 347      28.785 -20.117  64.110  1.00 28.03           H
ATOM   4139  HA3 GLY A 347      28.364 -18.515  63.459  1.00 28.03           H
ATOM   4140  N   ILE A 348      30.982 -18.831  63.200  1.00 14.28           N
ATOM   4141  CA  ILE A 348      32.364 -18.464  62.977  1.00 19.02           C
ATOM   4142  C   ILE A 348      32.591 -18.347  61.470  1.00 15.97           C
ATOM   4143  O   ILE A 348      32.028 -19.096  60.677  1.00  9.23           O
ATOM   4144  CB  ILE A 348      33.282 -19.505  63.641  1.00  9.35           C
ATOM   4145  CG1 ILE A 348      34.641 -18.826  63.869  1.00  8.75           C
ATOM   4146  CG2 ILE A 348      33.430 -20.800  62.823  1.00 15.77           C
ATOM   4147  CD1 ILE A 348      35.641 -19.778  64.509  1.00 20.09           C
ATOM   4148  H   ILE A 348      30.489 -19.278  62.436  1.00 17.13           H
ATOM   4149  HA  ILE A 348      32.545 -17.492  63.432  1.00 22.83           H
ATOM   4150  HB  ILE A 348      32.879 -19.775  64.621  1.00 11.21           H
ATOM   4151 HG12 ILE A 348      35.056 -18.505  62.916  1.00 10.50           H
ATOM   4152 HG13 ILE A 348      34.511 -17.951  64.507  1.00 10.50           H
ATOM   4153 HG21 ILE A 348      33.927 -21.569  63.411  1.00 18.92           H
ATOM   4154 HG22 ILE A 348      32.441 -21.175  62.561  1.00 18.92           H
ATOM   4155 HG23 ILE A 348      34.009 -20.626  61.916  1.00 18.92           H
ATOM   4156 HD11 ILE A 348      36.346 -19.207  65.104  1.00 24.10           H
ATOM   4157 HD12 ILE A 348      35.128 -20.506  65.134  1.00 24.10           H
ATOM   4158 HD13 ILE A 348      36.159 -20.328  63.729  1.00 24.10           H
ATOM   4159  N   LYS A 349      33.454 -17.427  61.061  1.00 12.13           N
ATOM   4160  CA  LYS A 349      33.959 -17.434  59.700  1.00 11.56           C
ATOM   4161  C   LYS A 349      34.799 -18.696  59.479  1.00 12.83           C
ATOM   4162  O   LYS A 349      35.672 -19.016  60.281  1.00  8.96           O
ATOM   4163  CB  LYS A 349      34.788 -16.165  59.517  1.00 11.25           C
ATOM   4164  CG  LYS A 349      35.180 -15.972  58.059  1.00 17.28           C
ATOM   4165  CD  LYS A 349      36.089 -14.739  57.881  1.00 13.83           C
ATOM   4166  CE  LYS A 349      36.608 -14.687  56.444  1.00  9.19           C
ATOM   4167  NZ  LYS A 349      35.487 -14.637  55.481  1.00 20.30           N1+
ATOM   4168  H   LYS A 349      33.874 -16.802  61.730  1.00 14.56           H
ATOM   4169  HA  LYS A 349      33.123 -17.409  59.001  1.00 13.88           H
ATOM   4170  HB2 LYS A 349      34.211 -15.296  59.830  1.00 13.50           H
ATOM   4171  HB3 LYS A 349      35.687 -16.229  60.128  1.00 13.50           H
ATOM   4172  HG2 LYS A 349      35.699 -16.859  57.684  1.00 20.73           H
ATOM   4173  HG3 LYS A 349      34.263 -15.849  57.493  1.00 20.73           H
ATOM   4174  HD2 LYS A 349      35.534 -13.826  58.110  1.00 16.60           H
ATOM   4175  HD3 LYS A 349      36.940 -14.807  58.561  1.00 16.60           H
ATOM   4176  HE2 LYS A 349      37.238 -13.805  56.324  1.00 11.03           H
ATOM   4177  HE3 LYS A 349      37.202 -15.584  56.256  1.00 11.03           H
ATOM   4178  HZ1 LYS A 349      35.835 -14.442  54.554  1.00 24.35           H
ATOM   4179  HZ2 LYS A 349      34.986 -15.516  55.472  1.00 24.35           H
ATOM   4180  HZ3 LYS A 349      34.853 -13.891  55.740  1.00 24.35           H
ATOM   4181  N   GLY A 350      34.562 -19.374  58.360  1.00 18.40           N
ATOM   4182  CA  GLY A 350      35.297 -20.570  57.967  1.00 23.25           C
ATOM   4183  C   GLY A 350      36.156 -20.383  56.720  1.00 16.50           C
ATOM   4184  O   GLY A 350      35.819 -19.662  55.784  1.00 14.86           O
ATOM   4185  H   GLY A 350      33.845 -19.032  57.738  1.00 22.08           H
ATOM   4186  HA2 GLY A 350      35.940 -20.899  58.783  1.00 27.90           H
ATOM   4187  HA3 GLY A 350      34.578 -21.360  57.750  1.00 27.90           H
ATOM   4188  N   GLY A 351      37.268 -21.105  56.695  1.00 17.07           N
ATOM   4189  CA  GLY A 351      38.180 -21.107  55.571  1.00 18.24           C
ATOM   4190  C   GLY A 351      37.600 -21.971  54.459  1.00 17.62           C
ATOM   4191  O   GLY A 351      36.892 -22.948  54.706  1.00 11.30           O
ATOM   4192  H   GLY A 351      37.489 -21.687  57.490  1.00 20.49           H
ATOM   4193  HA2 GLY A 351      38.286 -20.087  55.204  1.00 21.89           H
ATOM   4194  HA3 GLY A 351      39.149 -21.502  55.876  1.00 21.89           H
ATOM   4195  N   PHE A 352      37.918 -21.592  53.223  1.00 18.43           N
ATOM   4196  CA  PHE A 352      37.426 -22.249  52.024  1.00 19.95           C
ATOM   4197  C   PHE A 352      38.296 -21.820  50.855  1.00 14.28           C
ATOM   4198  O   PHE A 352      38.584 -20.629  50.702  1.00 11.23           O
ATOM   4199  CB  PHE A 352      35.925 -21.950  51.817  1.00 11.19           C
ATOM   4200  CG  PHE A 352      35.344 -22.348  50.479  1.00 10.57           C
ATOM   4201  CD1 PHE A 352      35.275 -23.699  50.129  1.00 19.01           C
ATOM   4202  CD2 PHE A 352      34.815 -21.389  49.603  1.00 20.76           C
ATOM   4203  CE1 PHE A 352      34.682 -24.094  48.924  1.00 19.62           C
ATOM   4204  CE2 PHE A 352      34.197 -21.783  48.403  1.00 22.36           C
ATOM   4205  CZ  PHE A 352      34.131 -23.139  48.060  1.00 26.21           C
ATOM   4206  H   PHE A 352      38.491 -20.773  53.092  1.00 22.12           H
ATOM   4207  HA  PHE A 352      37.542 -23.315  52.161  1.00 23.94           H
ATOM   4208  HB2 PHE A 352      35.370 -22.475  52.595  1.00 13.43           H
ATOM   4209  HB3 PHE A 352      35.755 -20.881  51.962  1.00 13.43           H
ATOM   4210  HD1 PHE A 352      35.685 -24.442  50.792  1.00 22.81           H
ATOM   4211  HD2 PHE A 352      34.870 -20.340  49.852  1.00 24.91           H
ATOM   4212  HE1 PHE A 352      34.646 -25.136  48.669  1.00 23.54           H
ATOM   4213  HE2 PHE A 352      33.786 -21.045  47.737  1.00 26.83           H
ATOM   4214  HZ  PHE A 352      33.668 -23.444  47.133  1.00 31.45           H
ATOM   4215  N   VAL A 353      38.731 -22.800  50.055  1.00 10.66           N
ATOM   4216  CA  VAL A 353      39.570 -22.540  48.897  1.00 12.07           C
ATOM   4217  C   VAL A 353      39.490 -23.705  47.909  1.00 18.80           C
ATOM   4218  O   VAL A 353      39.398 -24.874  48.285  1.00 18.81           O
ATOM   4219  CB  VAL A 353      41.009 -22.215  49.355  1.00 16.80           C
ATOM   4220  CG1 VAL A 353      41.768 -23.473  49.793  1.00 15.69           C
ATOM   4221  CG2 VAL A 353      41.784 -21.462  48.271  1.00 15.70           C
ATOM   4222  H   VAL A 353      38.487 -23.759  50.260  1.00 12.79           H
ATOM   4223  HA  VAL A 353      39.186 -21.658  48.387  1.00 14.49           H
ATOM   4224  HB  VAL A 353      40.977 -21.548  50.216  1.00 20.16           H
ATOM   4225 HG11 VAL A 353      42.758 -23.191  50.150  1.00 18.82           H
ATOM   4226 HG12 VAL A 353      41.229 -23.942  50.613  1.00 18.82           H
ATOM   4227 HG13 VAL A 353      41.877 -24.181  48.971  1.00 18.82           H
ATOM   4228 HG21 VAL A 353      42.779 -21.207  48.640  1.00 18.84           H
ATOM   4229 HG22 VAL A 353      41.878 -22.070  47.373  1.00 18.84           H
ATOM   4230 HG23 VAL A 353      41.264 -20.539  48.023  1.00 18.84           H
ATOM   4231  N   HIS A 354      39.544 -23.352  46.630  1.00  9.56           N
ATOM   4232  CA  HIS A 354      39.447 -24.239  45.490  1.00 11.10           C
ATOM   4233  C   HIS A 354      40.803 -24.770  45.025  1.00 19.44           C
ATOM   4234  O   HIS A 354      41.767 -24.014  44.926  1.00 15.65           O
ATOM   4235  CB  HIS A 354      38.811 -23.462  44.320  1.00 12.18           C
ATOM   4236  CG  HIS A 354      37.417 -22.969  44.637  1.00 19.98           C
ATOM   4237  ND1 HIS A 354      37.098 -21.730  45.202  1.00 14.80           N
ATOM   4238  CD2 HIS A 354      36.275 -23.699  44.489  1.00 14.79           C
ATOM   4239  CE1 HIS A 354      35.769 -21.730  45.339  1.00 15.49           C
ATOM   4240  NE2 HIS A 354      35.254 -22.899  44.920  1.00 19.14           N
ATOM   4241  H   HIS A 354      39.613 -22.367  46.423  1.00 11.47           H
ATOM   4242  HA  HIS A 354      38.786 -25.062  45.747  1.00 13.32           H
ATOM   4243  HB2 HIS A 354      38.750 -24.113  43.445  1.00 14.61           H
ATOM   4244  HB3 HIS A 354      39.445 -22.613  44.063  1.00 14.61           H
ATOM   4245  HD2 HIS A 354      36.200 -24.710  44.120  1.00 17.74           H
ATOM   4246  HE1 HIS A 354      35.188 -20.869  45.634  1.00 18.59           H
ATOM   4247  HE2 HIS A 354      34.268 -23.113  44.836  1.00 22.96           H
ATOM   4248  N   GLN A 355      40.817 -26.039  44.608  1.00 14.91           N
ATOM   4249  CA  GLN A 355      41.863 -26.653  43.818  1.00 14.58           C
ATOM   4250  C   GLN A 355      41.304 -26.998  42.425  1.00 18.39           C
ATOM   4251  O   GLN A 355      40.702 -28.045  42.217  1.00 21.34           O
ATOM   4252  CB  GLN A 355      42.388 -27.852  44.612  1.00 18.85           C
ATOM   4253  CG  GLN A 355      43.590 -28.527  43.936  1.00 13.22           C
ATOM   4254  CD  GLN A 355      43.979 -29.866  44.555  1.00 11.27           C
ATOM   4255  OE1 GLN A 355      43.287 -30.439  45.393  1.00 20.86           O
ATOM   4256  NE2 GLN A 355      45.108 -30.400  44.125  1.00 19.39           N
ATOM   4257  H   GLN A 355      39.969 -26.575  44.711  1.00 17.89           H
ATOM   4258  HA  GLN A 355      42.681 -25.945  43.699  1.00 17.49           H
ATOM   4259  HB2 GLN A 355      42.703 -27.499  45.596  1.00 22.62           H
ATOM   4260  HB3 GLN A 355      41.581 -28.572  44.736  1.00 22.62           H
ATOM   4261  HG2 GLN A 355      43.362 -28.705  42.884  1.00 15.86           H
ATOM   4262  HG3 GLN A 355      44.446 -27.854  43.993  1.00 15.86           H
ATOM   4263 HE21 GLN A 355      45.652 -29.916  43.422  1.00 23.27           H
ATOM   4264 HE22 GLN A 355      45.424 -31.286  44.494  1.00 23.27           H
ATOM   4265  N   ARG A 356      41.483 -26.092  41.461  1.00 20.70           N
ATOM   4266  CA  ARG A 356      41.048 -26.236  40.071  1.00 19.67           C
ATOM   4267  C   ARG A 356      41.994 -27.118  39.260  1.00 25.78           C
ATOM   4268  O   ARG A 356      43.155 -26.761  39.044  1.00 16.64           O
ATOM   4269  CB  ARG A 356      41.065 -24.874  39.396  1.00 22.78           C
ATOM   4270  CG  ARG A 356      40.089 -23.878  39.999  1.00 12.90           C
ATOM   4271  CD  ARG A 356      40.342 -22.542  39.275  1.00 28.00           C
ATOM   4272  NE  ARG A 356      40.244 -21.434  40.212  1.00 36.00           N
ATOM   4273  CZ  ARG A 356      41.257 -21.009  40.957  1.00 23.56           C
ATOM   4274  NH1 ARG A 356      40.999 -20.713  42.206  1.00 27.29           N
ATOM   4275  NH2 ARG A 356      42.490 -20.855  40.508  1.00 21.65           N1+
ATOM   4276  H   ARG A 356      41.995 -25.253  41.699  1.00 24.84           H
ATOM   4277  HA  ARG A 356      40.037 -26.647  40.038  1.00 23.61           H
ATOM   4278  HB2 ARG A 356      42.077 -24.470  39.473  1.00 27.34           H
ATOM   4279  HB3 ARG A 356      40.830 -25.009  38.340  1.00 27.34           H
ATOM   4280  HG2 ARG A 356      39.067 -24.218  39.839  1.00 15.48           H
ATOM   4281  HG3 ARG A 356      40.268 -23.773  41.068  1.00 15.48           H
ATOM   4282  HD2 ARG A 356      41.370 -22.563  38.918  1.00 33.60           H
ATOM   4283  HD3 ARG A 356      39.712 -22.373  38.399  1.00 33.60           H
ATOM   4284  HE  ARG A 356      39.368 -21.430  40.717  1.00 43.20           H
ATOM   4285 HH11 ARG A 356      40.062 -20.793  42.572  1.00 32.75           H
ATOM   4286 HH12 ARG A 356      41.743 -20.364  42.798  1.00 32.75           H
ATOM   4287 HH21 ARG A 356      42.695 -21.082  39.549  1.00 25.98           H
ATOM   4288 HH22 ARG A 356      43.217 -20.513  41.121  1.00 25.98           H
ATOM   4289  N   MET A 357      41.456 -28.209  38.718  1.00 24.12           N
ATOM   4290  CA  MET A 357      42.150 -29.096  37.790  1.00 18.76           C
ATOM   4291  C   MET A 357      41.371 -29.162  36.483  1.00 30.95           C
ATOM   4292  O   MET A 357      40.194 -28.787  36.470  1.00 32.30           O
ATOM   4293  CB  MET A 357      42.303 -30.473  38.422  1.00 21.52           C
ATOM   4294  CG  MET A 357      42.676 -30.313  39.888  1.00 15.02           C
ATOM   4295  SD  MET A 357      43.444 -31.752  40.594  1.00 37.70           S
ATOM   4296  CE  MET A 357      42.175 -32.066  41.832  1.00 28.26           C
ATOM   4297  H   MET A 357      40.493 -28.434  38.930  1.00 28.95           H
ATOM   4298  HA  MET A 357      43.146 -28.714  37.574  1.00 22.51           H
ATOM   4299  HB2 MET A 357      41.389 -31.058  38.328  1.00 25.83           H
ATOM   4300  HB3 MET A 357      43.108 -30.997  37.906  1.00 25.83           H
ATOM   4301  HG2 MET A 357      43.381 -29.492  40.002  1.00 18.03           H
ATOM   4302  HG3 MET A 357      41.766 -30.077  40.444  1.00 18.03           H
ATOM   4303  HE1 MET A 357      42.477 -32.932  42.427  1.00 33.91           H
ATOM   4304  HE2 MET A 357      42.099 -31.183  42.467  1.00 33.91           H
ATOM   4305  HE3 MET A 357      41.209 -32.255  41.359  1.00 33.91           H
ATOM   4306  N   ALA A 358      42.031 -29.608  35.391  1.00 27.54           N
ATOM   4307  CA  ALA A 358      41.427 -29.631  34.047  1.00 34.40           C
ATOM   4308  C   ALA A 358      40.094 -30.394  34.088  1.00 25.87           C
ATOM   4309  O   ALA A 358      39.103 -29.979  33.491  1.00 25.61           O
ATOM   4310  CB  ALA A 358      42.407 -30.220  33.010  1.00 24.23           C
ATOM   4311  H   ALA A 358      42.986 -29.914  35.479  1.00 33.04           H
ATOM   4312  HA  ALA A 358      41.214 -28.604  33.748  1.00 41.28           H
ATOM   4313  HB1 ALA A 358      41.960 -30.171  32.016  1.00 29.07           H
ATOM   4314  HB2 ALA A 358      43.335 -29.648  32.996  1.00 29.07           H
ATOM   4315  HB3 ALA A 358      42.632 -31.257  33.250  1.00 29.07           H
ATOM   4316  N   SER A 359      40.107 -31.472  34.880  1.00 30.59           N
ATOM   4317  CA  SER A 359      39.146 -32.566  34.967  1.00 38.50           C
ATOM   4318  C   SER A 359      38.155 -32.496  36.139  1.00 25.51           C
ATOM   4319  O   SER A 359      37.185 -33.243  36.124  1.00 32.01           O
ATOM   4320  CB  SER A 359      39.982 -33.865  35.098  1.00 47.07           C
ATOM   4321  OG  SER A 359      40.963 -33.780  36.148  1.00 35.60           O
ATOM   4322  H   SER A 359      40.952 -31.618  35.413  1.00 36.71           H
ATOM   4323  HA  SER A 359      38.570 -32.610  34.042  1.00 46.20           H
ATOM   4324  HB2 SER A 359      39.313 -34.700  35.301  1.00 56.49           H
ATOM   4325  HB3 SER A 359      40.488 -34.062  34.154  1.00 56.49           H
ATOM   4326  HG  SER A 359      41.449 -34.607  36.193  1.00 42.72           H
ATOM   4327  N   LYS A 360      38.466 -31.737  37.197  1.00 25.35           N
ATOM   4328  CA  LYS A 360      38.068 -32.054  38.577  1.00 24.44           C
ATOM   4329  C   LYS A 360      38.202 -30.789  39.436  1.00 25.51           C
ATOM   4330  O   LYS A 360      39.166 -30.053  39.238  1.00 24.39           O
ATOM   4331  CB  LYS A 360      39.043 -33.151  39.086  1.00 21.97           C
ATOM   4332  CG  LYS A 360      38.497 -34.018  40.233  1.00 29.86           C
ATOM   4333  CD  LYS A 360      39.553 -34.932  40.924  1.00 43.96           C
ATOM   4334  CE  LYS A 360      38.904 -36.205  41.535  1.00 53.96           C
ATOM   4335  NZ  LYS A 360      39.636 -36.767  42.703  1.00 33.36           N1+
ATOM   4336  H   LYS A 360      39.228 -31.083  37.088  1.00 30.42           H
ATOM   4337  HA  LYS A 360      37.041 -32.427  38.592  1.00 29.33           H
ATOM   4338  HB2 LYS A 360      39.235 -33.849  38.271  1.00 26.36           H
ATOM   4339  HB3 LYS A 360      40.000 -32.712  39.369  1.00 26.36           H
ATOM   4340  HG2 LYS A 360      38.094 -33.354  41.000  1.00 35.84           H
ATOM   4341  HG3 LYS A 360      37.681 -34.629  39.842  1.00 35.84           H
ATOM   4342  HD2 LYS A 360      40.315 -35.234  40.202  1.00 52.75           H
ATOM   4343  HD3 LYS A 360      40.041 -34.364  41.719  1.00 52.75           H
ATOM   4344  HE2 LYS A 360      37.889 -35.955  41.857  1.00 64.76           H
ATOM   4345  HE3 LYS A 360      38.829 -36.972  40.759  1.00 64.76           H
ATOM   4346  HZ1 LYS A 360      39.175 -37.612  43.014  1.00 40.03           H
ATOM   4347  HZ2 LYS A 360      40.592 -36.972  42.446  1.00 40.03           H
ATOM   4348  HZ3 LYS A 360      39.631 -36.097  43.461  1.00 40.03           H
ATOM   4349  N   ILE A 361      37.308 -30.547  40.409  1.00 18.56           N
ATOM   4350  CA  ILE A 361      37.455 -29.448  41.357  1.00 17.39           C
ATOM   4351  C   ILE A 361      37.600 -29.960  42.784  1.00 16.42           C
ATOM   4352  O   ILE A 361      36.771 -30.724  43.257  1.00 21.38           O
ATOM   4353  CB  ILE A 361      36.301 -28.452  41.186  1.00 18.49           C
ATOM   4354  CG1 ILE A 361      36.866 -27.102  41.650  1.00 10.92           C
ATOM   4355  CG2 ILE A 361      35.009 -28.847  41.941  1.00 36.13           C
ATOM   4356  CD1 ILE A 361      35.845 -25.971  41.562  1.00 36.11           C
ATOM   4357  H   ILE A 361      36.517 -31.168  40.525  1.00 22.27           H
ATOM   4358  HA  ILE A 361      38.375 -28.913  41.129  1.00 20.87           H
ATOM   4359  HB  ILE A 361      36.052 -28.361  40.127  1.00 22.19           H
ATOM   4360 HG12 ILE A 361      37.211 -27.176  42.683  1.00 13.10           H
ATOM   4361 HG13 ILE A 361      37.718 -26.835  41.025  1.00 13.10           H
ATOM   4362 HG21 ILE A 361      34.178 -28.221  41.617  1.00 43.36           H
ATOM   4363 HG22 ILE A 361      34.754 -29.887  41.726  1.00 43.36           H
ATOM   4364 HG23 ILE A 361      35.133 -28.723  43.020  1.00 43.36           H
ATOM   4365 HD11 ILE A 361      36.376 -25.034  41.707  1.00 43.34           H
ATOM   4366 HD12 ILE A 361      35.364 -25.968  40.583  1.00 43.34           H
ATOM   4367 HD13 ILE A 361      35.093 -26.073  42.345  1.00 43.34           H
ATOM   4368  N   GLY A 362      38.650 -29.517  43.484  1.00 21.05           N
ATOM   4369  CA  GLY A 362      38.834 -29.732  44.920  1.00 22.96           C
ATOM   4370  C   GLY A 362      38.251 -28.549  45.693  1.00 16.56           C
ATOM   4371  O   GLY A 362      38.478 -27.402  45.325  1.00 11.01           O
ATOM   4372  H   GLY A 362      39.312 -28.910  43.026  1.00 25.26           H
ATOM   4373  HA2 GLY A 362      38.331 -30.647  45.234  1.00 27.55           H
ATOM   4374  HA3 GLY A 362      39.892 -29.818  45.157  1.00 27.55           H
ATOM   4375  N   ARG A 363      37.486 -28.833  46.747  1.00 14.13           N
ATOM   4376  CA  ARG A 363      36.963 -27.849  47.666  1.00 14.67           C
ATOM   4377  C   ARG A 363      37.516 -28.203  49.033  1.00 14.13           C
ATOM   4378  O   ARG A 363      37.137 -29.209  49.619  1.00 16.86           O
ATOM   4379  CB  ARG A 363      35.433 -27.874  47.653  1.00 22.08           C
ATOM   4380  CG  ARG A 363      34.867 -27.352  46.321  1.00 15.50           C
ATOM   4381  CD  ARG A 363      33.389 -27.002  46.529  1.00 19.89           C
ATOM   4382  NE  ARG A 363      32.760 -26.555  45.293  1.00 18.38           N
ATOM   4383  CZ  ARG A 363      32.417 -27.323  44.261  1.00 20.75           C
ATOM   4384  NH1 ARG A 363      32.127 -26.723  43.122  1.00 20.95           N
ATOM   4385  NH2 ARG A 363      32.356 -28.652  44.328  1.00 20.79           N1+
ATOM   4386  H   ARG A 363      37.297 -29.802  46.967  1.00 16.96           H
ATOM   4387  HA  ARG A 363      37.306 -26.848  47.405  1.00 17.61           H
ATOM   4388  HB2 ARG A 363      35.087 -28.892  47.828  1.00 26.49           H
ATOM   4389  HB3 ARG A 363      35.069 -27.258  48.473  1.00 26.49           H
ATOM   4390  HG2 ARG A 363      35.391 -26.442  46.026  1.00 18.60           H
ATOM   4391  HG3 ARG A 363      34.988 -28.091  45.531  1.00 18.60           H
ATOM   4392  HD2 ARG A 363      32.832 -27.832  46.959  1.00 23.87           H
ATOM   4393  HD3 ARG A 363      33.338 -26.171  47.233  1.00 23.87           H
ATOM   4394  HE  ARG A 363      32.774 -25.558  45.119  1.00 22.05           H
ATOM   4395 HH11 ARG A 363      32.138 -25.712  43.079  1.00 25.14           H
ATOM   4396 HH12 ARG A 363      31.866 -27.267  42.316  1.00 25.14           H
ATOM   4397 HH21 ARG A 363      32.564 -29.128  45.194  1.00 24.94           H
ATOM   4398 HH22 ARG A 363      32.080 -29.193  43.522  1.00 24.94           H
ATOM   4399  N   TRP A 364      38.446 -27.381  49.502  1.00 15.47           N
ATOM   4400  CA  TRP A 364      39.047 -27.463  50.820  1.00 13.38           C
ATOM   4401  C   TRP A 364      38.313 -26.528  51.771  1.00 18.90           C
ATOM   4402  O   TRP A 364      37.938 -25.431  51.371  1.00 22.02           O
ATOM   4403  CB  TRP A 364      40.518 -27.080  50.717  1.00 12.15           C
ATOM   4404  CG  TRP A 364      41.301 -27.956  49.793  1.00 13.13           C
ATOM   4405  CD1 TRP A 364      41.403 -27.823  48.451  1.00 23.77           C
ATOM   4406  CD2 TRP A 364      42.091 -29.119  50.135  1.00 13.84           C
ATOM   4407  NE1 TRP A 364      42.147 -28.864  47.933  1.00 17.87           N
ATOM   4408  CE2 TRP A 364      42.633 -29.671  48.938  1.00 19.56           C
ATOM   4409  CE3 TRP A 364      42.397 -29.757  51.346  1.00 17.14           C
ATOM   4410  CZ2 TRP A 364      43.460 -30.797  48.943  1.00 19.27           C
ATOM   4411  CZ3 TRP A 364      43.205 -30.897  51.356  1.00 17.26           C
ATOM   4412  CH2 TRP A 364      43.741 -31.411  50.168  1.00 25.79           C
ATOM   4413  H   TRP A 364      38.725 -26.599  48.928  1.00 18.56           H
ATOM   4414  HA  TRP A 364      38.987 -28.490  51.176  1.00 16.06           H
ATOM   4415  HB2 TRP A 364      40.587 -26.056  50.360  1.00 14.58           H
ATOM   4416  HB3 TRP A 364      40.960 -27.143  51.712  1.00 14.58           H
ATOM   4417  HD1 TRP A 364      40.927 -27.046  47.869  1.00 28.52           H
ATOM   4418  HE1 TRP A 364      42.317 -28.990  46.945  1.00 21.45           H
ATOM   4419  HE3 TRP A 364      41.988 -29.380  52.266  1.00 20.56           H
ATOM   4420  HZ2 TRP A 364      43.868 -31.194  48.024  1.00 23.12           H
ATOM   4421  HZ3 TRP A 364      43.415 -31.392  52.283  1.00 20.71           H
ATOM   4422  HH2 TRP A 364      44.362 -32.295  50.199  1.00 30.95           H
ATOM   4423  N   TYR A 365      38.122 -26.971  53.015  1.00 13.50           N
ATOM   4424  CA  TYR A 365      37.366 -26.300  54.050  1.00 11.89           C
ATOM   4425  C   TYR A 365      38.073 -26.500  55.369  1.00 21.20           C
ATOM   4426  O   TYR A 365      38.622 -27.576  55.592  1.00 21.36           O
ATOM   4427  CB  TYR A 365      36.007 -26.981  54.224  1.00 15.95           C
ATOM   4428  CG  TYR A 365      35.129 -27.012  52.997  1.00 10.80           C
ATOM   4429  CD1 TYR A 365      34.367 -25.884  52.647  1.00 12.13           C
ATOM   4430  CD2 TYR A 365      35.036 -28.190  52.244  1.00 10.86           C
ATOM   4431  CE1 TYR A 365      33.474 -25.951  51.565  1.00 20.97           C
ATOM   4432  CE2 TYR A 365      34.181 -28.245  51.129  1.00 18.66           C
ATOM   4433  CZ  TYR A 365      33.388 -27.131  50.792  1.00  9.90           C
ATOM   4434  OH  TYR A 365      32.580 -27.165  49.702  1.00 20.81           O
ATOM   4435  H   TYR A 365      38.462 -27.892  53.255  1.00 16.20           H
ATOM   4436  HA  TYR A 365      37.251 -25.240  53.833  1.00 14.27           H
ATOM   4437  HB2 TYR A 365      36.164 -28.007  54.553  1.00 19.14           H
ATOM   4438  HB3 TYR A 365      35.477 -26.466  55.022  1.00 19.14           H
ATOM   4439  HD1 TYR A 365      34.442 -24.971  53.222  1.00 14.56           H
ATOM   4440  HD2 TYR A 365      35.633 -29.052  52.509  1.00 13.03           H
ATOM   4441  HE1 TYR A 365      32.881 -25.083  51.305  1.00 25.17           H
ATOM   4442  HE2 TYR A 365      34.126 -29.145  50.535  1.00 22.39           H
ATOM   4443  HH  TYR A 365      31.948 -26.441  49.702  1.00 24.97           H
ATOM   4444  N   SER A 366      37.986 -25.516  56.272  1.00 13.28           N
ATOM   4445  CA  SER A 366      38.404 -25.702  57.645  1.00 14.89           C
ATOM   4446  C   SER A 366      37.269 -25.433  58.603  1.00 18.69           C
ATOM   4447  O   SER A 366      36.305 -24.740  58.274  1.00 22.86           O
ATOM   4448  CB  SER A 366      39.618 -24.842  57.974  1.00 20.80           C
ATOM   4449  OG  SER A 366      39.272 -23.496  57.894  1.00 14.69           O
ATOM   4450  H   SER A 366      37.544 -24.639  56.027  1.00 15.94           H
ATOM   4451  HA  SER A 366      38.687 -26.743  57.786  1.00 17.87           H
ATOM   4452  HB2 SER A 366      39.984 -25.079  58.966  1.00 24.96           H
ATOM   4453  HB3 SER A 366      40.391 -25.052  57.244  1.00 24.96           H
ATOM   4454  HG  SER A 366      40.085 -22.988  57.896  1.00 17.63           H
ATOM   4455  N   ARG A 367      37.437 -26.010  59.792  1.00 12.68           N
ATOM   4456  CA  ARG A 367      36.466 -26.036  60.855  1.00 10.89           C
ATOM   4457  C   ARG A 367      37.169 -26.401  62.150  1.00 20.59           C
ATOM   4458  O   ARG A 367      38.060 -27.250  62.176  1.00 21.83           O
ATOM   4459  CB  ARG A 367      35.304 -26.941  60.442  1.00 16.82           C
ATOM   4460  CG  ARG A 367      34.700 -27.887  61.483  1.00 12.11           C
ATOM   4461  CD  ARG A 367      35.061 -29.351  61.241  1.00 16.64           C
ATOM   4462  NE  ARG A 367      33.857 -30.147  60.945  1.00 23.20           N
ATOM   4463  CZ  ARG A 367      33.455 -31.257  61.582  1.00 22.18           C
ATOM   4464  NH1 ARG A 367      32.195 -31.643  61.468  1.00 18.87           N
ATOM   4465  NH2 ARG A 367      34.270 -31.997  62.316  1.00 33.75           N1+
ATOM   4466  H   ARG A 367      38.277 -26.559  59.936  1.00 15.21           H
ATOM   4467  HA  ARG A 367      36.071 -25.037  60.997  1.00 13.06           H
ATOM   4468  HB2 ARG A 367      34.515 -26.297  60.051  1.00 20.18           H
ATOM   4469  HB3 ARG A 367      35.631 -27.550  59.598  1.00 20.18           H
ATOM   4470  HG2 ARG A 367      34.958 -27.585  62.492  1.00 14.53           H
ATOM   4471  HG3 ARG A 367      33.615 -27.788  61.416  1.00 14.53           H
ATOM   4472  HD2 ARG A 367      35.785 -29.457  60.438  1.00 19.97           H
ATOM   4473  HD3 ARG A 367      35.521 -29.711  62.164  1.00 19.97           H
ATOM   4474  HE  ARG A 367      33.160 -29.678  60.385  1.00 27.84           H
ATOM   4475 HH11 ARG A 367      31.541 -31.101  60.926  1.00 22.65           H
ATOM   4476 HH12 ARG A 367      31.875 -32.487  61.923  1.00 22.65           H
ATOM   4477 HH21 ARG A 367      35.245 -31.739  62.421  1.00 40.50           H
ATOM   4478 HH22 ARG A 367      33.915 -32.830  62.757  1.00 40.50           H
ATOM   4479  N   THR A 368      36.770 -25.713  63.214  1.00 14.42           N
ATOM   4480  CA  THR A 368      37.319 -25.901  64.531  1.00 15.56           C
ATOM   4481  C   THR A 368      37.153 -27.348  64.966  1.00 15.55           C
ATOM   4482  O   THR A 368      36.236 -28.057  64.552  1.00 12.06           O
ATOM   4483  CB  THR A 368      36.674 -24.961  65.565  1.00 11.07           C
ATOM   4484  OG1 THR A 368      35.347 -25.347  65.805  1.00 18.15           O
ATOM   4485  CG2 THR A 368      36.665 -23.493  65.158  1.00  6.71           C
ATOM   4486  H   THR A 368      36.025 -25.041  63.108  1.00 17.30           H
ATOM   4487  HA  THR A 368      38.375 -25.671  64.467  1.00 18.67           H
ATOM   4488  HB  THR A 368      37.239 -25.049  66.496  1.00 13.28           H
ATOM   4489  HG1 THR A 368      35.347 -26.162  66.317  1.00 21.78           H
ATOM   4490 HG21 THR A 368      36.213 -22.905  65.954  1.00  8.06           H
ATOM   4491 HG22 THR A 368      37.688 -23.160  64.988  1.00  8.06           H
ATOM   4492 HG23 THR A 368      36.074 -23.350  64.255  1.00  8.06           H
ATOM   4493  N   MET A 369      38.055 -27.778  65.838  1.00 12.30           N
ATOM   4494  CA  MET A 369      38.028 -29.144  66.291  1.00 12.73           C
ATOM   4495  C   MET A 369      36.939 -29.316  67.370  1.00 10.81           C
ATOM   4496  O   MET A 369      36.085 -30.181  67.221  1.00 13.31           O
ATOM   4497  CB  MET A 369      39.443 -29.524  66.692  1.00 18.50           C
ATOM   4498  CG  MET A 369      39.575 -31.014  66.957  1.00 15.93           C
ATOM   4499  SD  MET A 369      41.268 -31.479  67.339  1.00 39.34           S
ATOM   4500  CE  MET A 369      41.949 -31.262  65.706  1.00 22.10           C
ATOM   4501  H   MET A 369      38.751 -27.145  66.209  1.00 14.76           H
ATOM   4502  HA  MET A 369      37.771 -29.779  65.439  1.00 15.27           H
ATOM   4503  HB2 MET A 369      40.121 -29.236  65.889  1.00 22.20           H
ATOM   4504  HB3 MET A 369      39.713 -28.985  67.600  1.00 22.20           H
ATOM   4505  HG2 MET A 369      38.935 -31.299  67.795  1.00 19.12           H
ATOM   4506  HG3 MET A 369      39.265 -31.569  66.069  1.00 19.12           H
ATOM   4507  HE1 MET A 369      42.966 -31.636  65.736  1.00 26.52           H
ATOM   4508  HE2 MET A 369      41.361 -31.843  64.992  1.00 26.52           H
ATOM   4509  HE3 MET A 369      41.951 -30.208  65.438  1.00 26.52           H
ATOM   4510  N   SER A 370      36.889 -28.463  68.406  1.00  7.81           N
ATOM   4511  CA  SER A 370      35.755 -28.450  69.312  1.00  6.96           C
ATOM   4512  C   SER A 370      34.480 -28.058  68.562  1.00  7.78           C
ATOM   4513  O   SER A 370      34.485 -27.100  67.791  1.00 11.64           O
ATOM   4514  CB  SER A 370      36.010 -27.516  70.503  1.00 15.14           C
ATOM   4515  OG  SER A 370      34.837 -27.353  71.306  1.00  7.39           O
ATOM   4516  H   SER A 370      37.590 -27.741  68.493  1.00  9.37           H
ATOM   4517  HA  SER A 370      35.639 -29.455  69.718  1.00  8.35           H
ATOM   4518  HB2 SER A 370      36.803 -27.950  71.116  1.00 18.17           H
ATOM   4519  HB3 SER A 370      36.346 -26.546  70.137  1.00 18.17           H
ATOM   4520  HG  SER A 370      35.076 -26.934  72.135  1.00  8.87           H
ATOM   4521  N   LYS A 371      33.386 -28.778  68.842  1.00  9.26           N
ATOM   4522  CA  LYS A 371      32.039 -28.496  68.320  1.00 11.03           C
ATOM   4523  C   LYS A 371      31.482 -27.189  68.865  1.00 15.00           C
ATOM   4524  O   LYS A 371      30.645 -26.589  68.214  1.00 15.39           O
ATOM   4525  CB  LYS A 371      31.077 -29.628  68.705  1.00 10.37           C
ATOM   4526  CG  LYS A 371      30.931 -30.739  67.655  1.00 20.32           C
ATOM   4527  CD  LYS A 371      30.832 -32.175  68.199  1.00 11.79           C
ATOM   4528  CE  LYS A 371      29.805 -32.321  69.324  1.00 14.31           C
ATOM   4529  NZ  LYS A 371      30.039 -33.551  70.123  1.00 37.80           N1+
ATOM   4530  H   LYS A 371      33.473 -29.549  69.493  1.00 11.11           H
ATOM   4531  HA  LYS A 371      32.068 -28.405  67.233  1.00 13.23           H
ATOM   4532  HB2 LYS A 371      31.364 -30.034  69.679  1.00 12.44           H
ATOM   4533  HB3 LYS A 371      30.080 -29.197  68.808  1.00 12.44           H
ATOM   4534  HG2 LYS A 371      30.050 -30.543  67.049  1.00 24.39           H
ATOM   4535  HG3 LYS A 371      31.806 -30.715  67.006  1.00 24.39           H
ATOM   4536  HD2 LYS A 371      30.539 -32.841  67.384  1.00 14.15           H
ATOM   4537  HD3 LYS A 371      31.819 -32.487  68.550  1.00 14.15           H
ATOM   4538  HE2 LYS A 371      29.803 -31.445  69.973  1.00 17.18           H
ATOM   4539  HE3 LYS A 371      28.824 -32.399  68.853  1.00 17.18           H
ATOM   4540  HZ1 LYS A 371      29.514 -33.514  70.984  1.00 45.36           H
ATOM   4541  HZ2 LYS A 371      29.712 -34.355  69.596  1.00 45.36           H
ATOM   4542  HZ3 LYS A 371      31.021 -33.665  70.330  1.00 45.36           H
ATOM   4543  N   THR A 372      31.893 -26.789  70.066  1.00 16.72           N
ATOM   4544  CA  THR A 372      31.236 -25.745  70.860  1.00 21.01           C
ATOM   4545  C   THR A 372      32.092 -24.465  70.958  1.00 14.14           C
ATOM   4546  O   THR A 372      31.581 -23.426  71.356  1.00 11.01           O
ATOM   4547  CB  THR A 372      30.970 -26.309  72.267  1.00 12.02           C
ATOM   4548  OG1 THR A 372      32.183 -26.732  72.834  1.00 15.23           O
ATOM   4549  CG2 THR A 372      29.998 -27.485  72.277  1.00 13.78           C
ATOM   4550  H   THR A 372      32.605 -27.336  70.528  1.00 20.06           H
ATOM   4551  HA  THR A 372      30.280 -25.484  70.408  1.00 25.21           H
ATOM   4552  HB  THR A 372      30.550 -25.520  72.893  1.00 14.43           H
ATOM   4553  HG1 THR A 372      32.694 -25.944  73.051  1.00 18.28           H
ATOM   4554 HG21 THR A 372      29.841 -27.804  73.309  1.00 16.53           H
ATOM   4555 HG22 THR A 372      29.043 -27.183  71.844  1.00 16.53           H
ATOM   4556 HG23 THR A 372      30.409 -28.325  71.716  1.00 16.53           H
ATOM   4557  N   ASN A 373      33.395 -24.564  70.673  1.00 13.08           N
ATOM   4558  CA  ASN A 373      34.390 -23.565  71.007  1.00 13.12           C
ATOM   4559  C   ASN A 373      35.464 -23.441  69.934  1.00 10.74           C
ATOM   4560  O   ASN A 373      35.709 -24.333  69.120  1.00 17.13           O
ATOM   4561  CB  ASN A 373      35.041 -23.876  72.369  1.00 26.60           C
ATOM   4562  CG  ASN A 373      34.127 -23.717  73.602  1.00 21.89           C
ATOM   4563  OD1 ASN A 373      33.226 -24.497  73.848  1.00 17.05           O
ATOM   4564  ND2 ASN A 373      34.387 -22.728  74.445  1.00 30.90           N
ATOM   4565  H   ASN A 373      33.740 -25.447  70.325  1.00 15.70           H
ATOM   4566  HA  ASN A 373      33.904 -22.590  71.075  1.00 15.75           H
ATOM   4567  HB2 ASN A 373      35.345 -24.923  72.321  1.00 31.91           H
ATOM   4568  HB3 ASN A 373      35.929 -23.254  72.497  1.00 31.91           H
ATOM   4569 HD21 ASN A 373      33.835 -22.653  75.286  1.00 37.07           H
ATOM   4570 HD22 ASN A 373      35.147 -22.089  74.269  1.00 37.07           H
ATOM   4571  N   ARG A 374      36.085 -22.272  69.956  1.00  7.29           N
ATOM   4572  CA  ARG A 374      37.046 -21.776  68.977  1.00  7.18           C
ATOM   4573  C   ARG A 374      38.463 -22.210  69.416  1.00  7.70           C
ATOM   4574  O   ARG A 374      39.318 -21.441  69.720  1.00 14.60           O
ATOM   4575  CB  ARG A 374      36.990 -20.244  68.872  1.00  2.93           C
ATOM   4576  CG  ARG A 374      35.626 -19.647  69.138  1.00  6.53           C
ATOM   4577  CD  ARG A 374      34.895 -19.238  67.867  1.00 10.06           C
ATOM   4578  NE  ARG A 374      35.265 -17.834  67.598  1.00  9.20           N
ATOM   4579  CZ  ARG A 374      34.390 -16.816  67.309  1.00  6.76           C
ATOM   4580  NH1 ARG A 374      34.879 -15.547  67.291  1.00  5.42           N
ATOM   4581  NH2 ARG A 374      33.046 -17.025  67.010  1.00  4.81           N1+
ATOM   4582  H   ARG A 374      35.915 -21.708  70.756  1.00  8.75           H
ATOM   4583  HA  ARG A 374      36.839 -22.229  67.972  1.00  8.61           H
ATOM   4584  HB2 ARG A 374      37.709 -19.833  69.615  1.00  3.52           H
ATOM   4585  HB3 ARG A 374      37.383 -19.936  67.889  1.00  3.52           H
ATOM   4586  HG2 ARG A 374      34.972 -20.358  69.708  1.00  7.83           H
ATOM   4587  HG3 ARG A 374      35.730 -18.781  69.831  1.00  7.83           H
ATOM   4588  HD2 ARG A 374      35.241 -19.872  67.025  1.00 12.07           H
ATOM   4589  HD3 ARG A 374      33.792 -19.363  67.942  1.00 12.07           H
ATOM   4590  HE  ARG A 374      36.203 -17.577  67.964  1.00 11.04           H
ATOM   4591 HH11 ARG A 374      35.810 -15.324  67.645  1.00  6.51           H
ATOM   4592 HH12 ARG A 374      34.313 -14.721  66.956  1.00  6.51           H
ATOM   4593 HH21 ARG A 374      32.732 -17.993  66.899  1.00  5.77           H
ATOM   4594 HH22 ARG A 374      32.616 -16.414  66.318  1.00  5.77           H
ATOM   4595  N   MET A 375      38.577 -23.557  69.403  1.00  9.20           N
ATOM   4596  CA  MET A 375      39.727 -24.366  69.763  1.00  4.62           C
ATOM   4597  C   MET A 375      39.936 -25.448  68.707  1.00 12.89           C
ATOM   4598  O   MET A 375      39.011 -26.169  68.314  1.00 13.77           O
ATOM   4599  CB  MET A 375      39.512 -25.080  71.090  1.00 11.75           C
ATOM   4600  CG  MET A 375      39.171 -24.207  72.303  1.00 15.15           C
ATOM   4601  SD  MET A 375      40.396 -22.915  72.705  1.00 19.94           S
ATOM   4602  CE  MET A 375      41.792 -23.904  73.309  1.00 22.19           C
ATOM   4603  H   MET A 375      37.767 -24.073  69.096  1.00 11.04           H
ATOM   4604  HA  MET A 375      40.619 -23.743  69.828  1.00  5.54           H
ATOM   4605  HB2 MET A 375      38.709 -25.804  70.976  1.00 14.09           H
ATOM   4606  HB3 MET A 375      40.428 -25.626  71.309  1.00 14.09           H
ATOM   4607  HG2 MET A 375      38.210 -23.727  72.120  1.00 18.18           H
ATOM   4608  HG3 MET A 375      39.059 -24.859  73.174  1.00 18.18           H
ATOM   4609  HE1 MET A 375      42.561 -23.243  73.715  1.00 26.63           H
ATOM   4610  HE2 MET A 375      41.445 -24.575  74.096  1.00 26.63           H
ATOM   4611  HE3 MET A 375      42.216 -24.489  72.494  1.00 26.63           H
ATOM   4612  N   GLY A 376      41.176 -25.548  68.245  1.00  4.62           N
ATOM   4613  CA  GLY A 376      41.591 -26.467  67.216  1.00 14.08           C
ATOM   4614  C   GLY A 376      41.089 -26.040  65.824  1.00 18.81           C
ATOM   4615  O   GLY A 376      40.247 -25.147  65.708  1.00 15.48           O
ATOM   4616  H   GLY A 376      41.880 -24.924  68.613  1.00  5.54           H
ATOM   4617  HA2 GLY A 376      42.679 -26.446  67.206  1.00 16.89           H
ATOM   4618  HA3 GLY A 376      41.237 -27.469  67.458  1.00 16.89           H
ATOM   4619  N   MET A 377      41.640 -26.683  64.783  1.00  5.04           N
ATOM   4620  CA  MET A 377      41.315 -26.469  63.367  1.00 19.38           C
ATOM   4621  C   MET A 377      41.709 -27.702  62.510  1.00 14.28           C
ATOM   4622  O   MET A 377      42.888 -27.979  62.332  1.00 11.27           O
ATOM   4623  CB  MET A 377      41.997 -25.191  62.831  1.00 14.76           C
ATOM   4624  CG  MET A 377      41.254 -24.640  61.596  1.00  9.69           C
ATOM   4625  SD  MET A 377      39.577 -24.001  61.880  1.00 18.17           S
ATOM   4626  CE  MET A 377      39.836 -22.676  63.074  1.00 15.51           C
ATOM   4627  H   MET A 377      42.335 -27.384  64.995  1.00  6.05           H
ATOM   4628  HA  MET A 377      40.236 -26.339  63.294  1.00 23.25           H
ATOM   4629  HB2 MET A 377      42.042 -24.422  63.603  1.00 17.71           H
ATOM   4630  HB3 MET A 377      43.023 -25.419  62.538  1.00 17.71           H
ATOM   4631  HG2 MET A 377      41.842 -23.831  61.170  1.00 11.62           H
ATOM   4632  HG3 MET A 377      41.185 -25.435  60.851  1.00 11.62           H
ATOM   4633  HE1 MET A 377      38.881 -22.212  63.306  1.00 18.61           H
ATOM   4634  HE2 MET A 377      40.250 -23.084  63.993  1.00 18.61           H
ATOM   4635  HE3 MET A 377      40.508 -21.928  62.657  1.00 18.61           H
ATOM   4636  N   GLU A 378      40.717 -28.420  61.981  1.00 13.05           N
ATOM   4637  CA  GLU A 378      40.831 -29.529  61.039  1.00 10.45           C
ATOM   4638  C   GLU A 378      40.641 -29.038  59.598  1.00 11.78           C
ATOM   4639  O   GLU A 378      39.770 -28.221  59.309  1.00  8.88           O
ATOM   4640  CB  GLU A 378      39.706 -30.544  61.325  1.00 29.18           C
ATOM   4641  CG  GLU A 378      39.815 -31.291  62.667  1.00 24.47           C
ATOM   4642  CD  GLU A 378      38.571 -32.129  63.004  1.00 31.85           C
ATOM   4643  OE1 GLU A 378      38.803 -33.222  63.559  1.00 32.99           O
ATOM   4644  OE2 GLU A 378      37.426 -31.674  62.738  1.00 19.66           O1-
ATOM   4645  H   GLU A 378      39.769 -28.143  62.205  1.00 15.66           H
ATOM   4646  HA  GLU A 378      41.793 -30.028  61.153  1.00 12.54           H
ATOM   4647  HB2 GLU A 378      38.757 -30.005  61.314  1.00 35.02           H
ATOM   4648  HB3 GLU A 378      39.682 -31.279  60.519  1.00 35.02           H
ATOM   4649  HG2 GLU A 378      40.713 -31.913  62.684  1.00 29.37           H
ATOM   4650  HG3 GLU A 378      39.916 -30.545  63.457  1.00 29.37           H
ATOM   4651  N   LEU A 379      41.428 -29.600  58.673  1.00 21.20           N
ATOM   4652  CA  LEU A 379      41.324 -29.386  57.238  1.00 11.37           C
ATOM   4653  C   LEU A 379      40.472 -30.524  56.645  1.00 15.08           C
ATOM   4654  O   LEU A 379      40.723 -31.685  56.930  1.00 11.56           O
ATOM   4655  CB  LEU A 379      42.745 -29.417  56.664  1.00 17.32           C
ATOM   4656  CG  LEU A 379      43.069 -28.554  55.425  1.00 18.70           C
ATOM   4657  CD1 LEU A 379      43.936 -29.401  54.501  1.00 16.21           C
ATOM   4658  CD2 LEU A 379      41.906 -27.984  54.600  1.00 27.84           C
ATOM   4659  H   LEU A 379      42.083 -30.308  58.974  1.00 25.44           H
ATOM   4660  HA  LEU A 379      40.872 -28.418  57.035  1.00 13.64           H
ATOM   4661  HB2 LEU A 379      43.451 -29.122  57.441  1.00 20.79           H
ATOM   4662  HB3 LEU A 379      42.980 -30.460  56.444  1.00 20.79           H
ATOM   4663  HG  LEU A 379      43.674 -27.710  55.756  1.00 22.44           H
ATOM   4664 HD11 LEU A 379      44.270 -28.804  53.651  1.00 19.45           H
ATOM   4665 HD12 LEU A 379      44.799 -29.790  55.040  1.00 19.45           H
ATOM   4666 HD13 LEU A 379      43.343 -30.236  54.136  1.00 19.45           H
ATOM   4667 HD21 LEU A 379      42.298 -27.463  53.725  1.00 33.41           H
ATOM   4668 HD22 LEU A 379      41.241 -28.783  54.277  1.00 33.41           H
ATOM   4669 HD23 LEU A 379      41.352 -27.261  55.197  1.00 33.41           H
ATOM   4670  N   TYR A 380      39.500 -30.211  55.786  1.00 15.37           N
ATOM   4671  CA  TYR A 380      38.689 -31.167  55.048  1.00 15.40           C
ATOM   4672  C   TYR A 380      38.764 -30.879  53.571  1.00 18.41           C
ATOM   4673  O   TYR A 380      38.912 -29.730  53.179  1.00 24.42           O
ATOM   4674  CB  TYR A 380      37.227 -31.070  55.461  1.00 13.29           C
ATOM   4675  CG  TYR A 380      36.936 -31.709  56.788  1.00 17.66           C
ATOM   4676  CD1 TYR A 380      37.086 -30.973  57.975  1.00 14.39           C
ATOM   4677  CD2 TYR A 380      36.572 -33.061  56.830  1.00 21.32           C
ATOM   4678  CE1 TYR A 380      36.887 -31.599  59.203  1.00 12.09           C
ATOM   4679  CE2 TYR A 380      36.375 -33.692  58.066  1.00 13.51           C
ATOM   4680  CZ  TYR A 380      36.563 -32.962  59.251  1.00  9.33           C
ATOM   4681  OH  TYR A 380      36.568 -33.599  60.445  1.00 22.52           O
ATOM   4682  H   TYR A 380      39.366 -29.239  55.553  1.00 18.44           H
ATOM   4683  HA  TYR A 380      39.038 -32.183  55.224  1.00 18.48           H
ATOM   4684  HB2 TYR A 380      36.934 -30.022  55.487  1.00 15.95           H
ATOM   4685  HB3 TYR A 380      36.628 -31.554  54.698  1.00 15.95           H
ATOM   4686  HD1 TYR A 380      37.402 -29.941  57.950  1.00 17.26           H
ATOM   4687  HD2 TYR A 380      36.497 -33.637  55.924  1.00 25.59           H
ATOM   4688  HE1 TYR A 380      37.071 -31.069  60.119  1.00 14.51           H
ATOM   4689  HE2 TYR A 380      36.139 -34.746  58.103  1.00 16.22           H
ATOM   4690  HH  TYR A 380      36.893 -33.047  61.164  1.00 27.02           H
ATOM   4691  N   VAL A 381      38.573 -31.922  52.764  1.00 22.75           N
ATOM   4692  CA  VAL A 381      38.468 -31.831  51.323  1.00 15.60           C
ATOM   4693  C   VAL A 381      37.287 -32.646  50.862  1.00 16.39           C
ATOM   4694  O   VAL A 381      36.909 -33.628  51.497  1.00 18.38           O
ATOM   4695  CB  VAL A 381      39.780 -32.292  50.661  1.00 25.10           C
ATOM   4696  CG1 VAL A 381      40.109 -33.778  50.875  1.00 22.10           C
ATOM   4697  CG2 VAL A 381      39.793 -32.020  49.145  1.00 18.13           C
ATOM   4698  H   VAL A 381      38.437 -32.836  53.174  1.00 27.30           H
ATOM   4699  HA  VAL A 381      38.305 -30.796  51.039  1.00 18.72           H
ATOM   4700  HB  VAL A 381      40.598 -31.728  51.105  1.00 30.12           H
ATOM   4701 HG11 VAL A 381      41.087 -34.000  50.442  1.00 26.53           H
ATOM   4702 HG12 VAL A 381      40.141 -34.011  51.942  1.00 26.53           H
ATOM   4703 HG13 VAL A 381      39.362 -34.406  50.386  1.00 26.53           H
ATOM   4704 HG21 VAL A 381      40.792 -32.212  48.751  1.00 21.76           H
ATOM   4705 HG22 VAL A 381      39.099 -32.672  48.617  1.00 21.76           H
ATOM   4706 HG23 VAL A 381      39.542 -30.973  48.967  1.00 21.76           H
ATOM   4707  N   ARG A 382      36.760 -32.240  49.706  1.00 18.46           N
ATOM   4708  CA  ARG A 382      35.794 -32.963  48.887  1.00 13.04           C
ATOM   4709  C   ARG A 382      36.128 -32.665  47.422  1.00 17.64           C
ATOM   4710  O   ARG A 382      36.299 -31.493  47.082  1.00 24.89           O
ATOM   4711  CB  ARG A 382      34.390 -32.436  49.247  1.00 30.04           C
ATOM   4712  CG  ARG A 382      33.355 -33.531  49.463  1.00 25.68           C
ATOM   4713  CD  ARG A 382      33.009 -34.274  48.189  1.00 40.04           C
ATOM   4714  NE  ARG A 382      32.138 -35.421  48.501  1.00 44.02           N
ATOM   4715  CZ  ARG A 382      31.195 -35.898  47.676  1.00 61.12           C
ATOM   4716  NH1 ARG A 382      30.610 -37.065  47.938  1.00 55.26           N
ATOM   4717  NH2 ARG A 382      30.817 -35.223  46.587  1.00 68.10           N1+
ATOM   4718  H   ARG A 382      37.136 -31.388  49.309  1.00 22.16           H
ATOM   4719  HA  ARG A 382      35.868 -34.031  49.095  1.00 15.65           H
ATOM   4720  HB2 ARG A 382      34.428 -31.858  50.174  1.00 36.05           H
ATOM   4721  HB3 ARG A 382      34.040 -31.762  48.468  1.00 36.05           H
ATOM   4722  HG2 ARG A 382      33.715 -34.233  50.215  1.00 30.81           H
ATOM   4723  HG3 ARG A 382      32.438 -33.058  49.812  1.00 30.81           H
ATOM   4724  HD2 ARG A 382      32.524 -33.584  47.496  1.00 48.05           H
ATOM   4725  HD3 ARG A 382      33.924 -34.651  47.731  1.00 48.05           H
ATOM   4726  HE  ARG A 382      32.367 -35.961  49.323  1.00 52.83           H
ATOM   4727 HH11 ARG A 382      30.856 -37.603  48.754  1.00 66.31           H
ATOM   4728 HH12 ARG A 382      29.876 -37.408  47.333  1.00 66.31           H
ATOM   4729 HH21 ARG A 382      31.237 -34.333  46.363  1.00 81.72           H
ATOM   4730 HH22 ARG A 382      30.077 -35.595  46.008  1.00 81.72           H
ATOM   4731  N   TYR A 383      36.216 -33.684  46.554  1.00 20.71           N
ATOM   4732  CA  TYR A 383      36.358 -33.477  45.110  1.00 20.36           C
ATOM   4733  C   TYR A 383      35.001 -33.660  44.424  1.00 16.35           C
ATOM   4734  O   TYR A 383      34.354 -34.691  44.579  1.00 23.57           O
ATOM   4735  CB  TYR A 383      37.440 -34.375  44.478  1.00 18.86           C
ATOM   4736  CG  TYR A 383      38.865 -34.069  44.903  1.00 19.66           C
ATOM   4737  CD1 TYR A 383      39.446 -34.772  45.973  1.00 24.75           C
ATOM   4738  CD2 TYR A 383      39.597 -33.050  44.269  1.00 28.70           C
ATOM   4739  CE1 TYR A 383      40.754 -34.485  46.395  1.00 18.90           C
ATOM   4740  CE2 TYR A 383      40.874 -32.701  44.747  1.00 23.20           C
ATOM   4741  CZ  TYR A 383      41.467 -33.433  45.795  1.00 30.49           C
ATOM   4742  OH  TYR A 383      42.688 -33.078  46.285  1.00 49.06           O
ATOM   4743  H   TYR A 383      36.041 -34.626  46.874  1.00 24.85           H
ATOM   4744  HA  TYR A 383      36.683 -32.454  44.938  1.00 24.43           H
ATOM   4745  HB2 TYR A 383      37.209 -35.418  44.704  1.00 22.63           H
ATOM   4746  HB3 TYR A 383      37.385 -34.242  43.394  1.00 22.63           H
ATOM   4747  HD1 TYR A 383      38.878 -35.534  46.486  1.00 29.70           H
ATOM   4748  HD2 TYR A 383      39.151 -32.495  43.454  1.00 34.43           H
ATOM   4749  HE1 TYR A 383      41.191 -35.026  47.222  1.00 22.69           H
ATOM   4750  HE2 TYR A 383      41.388 -31.850  44.338  1.00 27.84           H
ATOM   4751  HH  TYR A 383      42.953 -32.198  45.999  1.00 58.88           H
ATOM   4752  N   ASP A 384      34.587 -32.635  43.671  1.00 23.14           N
ATOM   4753  CA  ASP A 384      33.361 -32.583  42.880  1.00 21.16           C
ATOM   4754  C   ASP A 384      32.116 -32.747  43.750  1.00 21.60           C
ATOM   4755  O   ASP A 384      32.144 -32.540  44.968  1.00 42.98           O
ATOM   4756  CB  ASP A 384      33.403 -33.593  41.714  1.00 27.50           C
ATOM   4757  CG  ASP A 384      34.777 -33.574  41.072  1.00 31.11           C
ATOM   4758  OD1 ASP A 384      35.499 -34.572  41.288  1.00 34.02           O
ATOM   4759  OD2 ASP A 384      35.097 -32.536  40.445  1.00 39.09           O1-
ATOM   4760  H   ASP A 384      35.210 -31.848  43.562  1.00 27.77           H
ATOM   4761  HA  ASP A 384      33.306 -31.582  42.452  1.00 25.39           H
ATOM   4762  HB2 ASP A 384      33.169 -34.597  42.078  1.00 33.00           H
ATOM   4763  HB3 ASP A 384      32.675 -33.255  40.973  1.00 33.00           H
ATOM   4764  N   GLY A 385      30.996 -33.069  43.106  1.00 18.36           N
ATOM   4765  CA  GLY A 385      29.698 -32.981  43.732  1.00 26.04           C
ATOM   4766  C   GLY A 385      29.242 -31.530  43.768  1.00 15.05           C
ATOM   4767  O   GLY A 385      29.970 -30.586  43.472  1.00 20.38           O
ATOM   4768  H   GLY A 385      31.027 -33.277  42.119  1.00 22.03           H
ATOM   4769  HA2 GLY A 385      28.978 -33.571  43.163  1.00 31.25           H
ATOM   4770  HA3 GLY A 385      29.754 -33.354  44.756  1.00 31.25           H
ATOM   4771  N   ASP A 386      27.996 -31.380  44.150  1.00 15.02           N
ATOM   4772  CA  ASP A 386      27.349 -30.120  44.343  1.00 20.35           C
ATOM   4773  C   ASP A 386      27.281 -29.961  45.860  1.00 19.19           C
ATOM   4774  O   ASP A 386      26.637 -30.775  46.516  1.00 23.39           O
ATOM   4775  CB  ASP A 386      26.008 -30.246  43.624  1.00 20.29           C
ATOM   4776  CG  ASP A 386      25.096 -29.048  43.701  1.00 21.02           C
ATOM   4777  OD1 ASP A 386      25.458 -28.086  44.408  1.00 23.78           O
ATOM   4778  OD2 ASP A 386      24.052 -29.094  43.020  1.00 30.52           O1-
ATOM   4779  H   ASP A 386      27.492 -32.199  44.474  1.00 18.02           H
ATOM   4780  HA  ASP A 386      27.913 -29.316  43.876  1.00 24.42           H
ATOM   4781  HB2 ASP A 386      26.174 -30.458  42.567  1.00 24.35           H
ATOM   4782  HB3 ASP A 386      25.474 -31.121  43.980  1.00 24.35           H
ATOM   4783  N   PRO A 387      27.937 -28.949  46.452  1.00 30.22           N
ATOM   4784  CA  PRO A 387      27.838 -28.710  47.887  1.00 22.02           C
ATOM   4785  C   PRO A 387      26.389 -28.563  48.365  1.00 12.45           C
ATOM   4786  O   PRO A 387      26.119 -28.902  49.507  1.00 23.98           O
ATOM   4787  CB  PRO A 387      28.651 -27.428  48.122  1.00 31.48           C
ATOM   4788  CG  PRO A 387      29.695 -27.488  47.004  1.00 26.07           C
ATOM   4789  CD  PRO A 387      28.867 -28.012  45.833  1.00 24.87           C
ATOM   4790  HA  PRO A 387      28.347 -29.515  48.409  1.00 26.42           H
ATOM   4791  HB2 PRO A 387      27.997 -26.570  47.934  1.00 37.77           H
ATOM   4792  HB3 PRO A 387      29.100 -27.356  49.113  1.00 37.77           H
ATOM   4793  HG2 PRO A 387      30.080 -26.505  46.745  1.00 31.28           H
ATOM   4794  HG3 PRO A 387      30.500 -28.172  47.275  1.00 31.28           H
ATOM   4795  HD2 PRO A 387      28.320 -27.192  45.362  1.00 29.85           H
ATOM   4796  HD3 PRO A 387      29.546 -28.506  45.137  1.00 29.85           H
ATOM   4797  N   TRP A 388      25.449 -28.122  47.516  1.00 14.43           N
ATOM   4798  CA  TRP A 388      24.030 -27.966  47.856  1.00 20.99           C
ATOM   4799  C   TRP A 388      23.237 -29.273  48.027  1.00 21.70           C
ATOM   4800  O   TRP A 388      22.194 -29.227  48.674  1.00 21.23           O
ATOM   4801  CB  TRP A 388      23.341 -27.086  46.802  1.00 23.56           C
ATOM   4802  CG  TRP A 388      23.770 -25.656  46.700  1.00 24.08           C
ATOM   4803  CD1 TRP A 388      24.449 -24.966  47.642  1.00 24.76           C
ATOM   4804  CD2 TRP A 388      23.512 -24.696  45.630  1.00 26.01           C
ATOM   4805  NE1 TRP A 388      24.607 -23.663  47.239  1.00 18.70           N
ATOM   4806  CE2 TRP A 388      24.079 -23.437  46.002  1.00 21.88           C
ATOM   4807  CE3 TRP A 388      22.806 -24.736  44.411  1.00 21.08           C
ATOM   4808  CZ2 TRP A 388      23.981 -22.290  45.211  1.00 23.38           C
ATOM   4809  CZ3 TRP A 388      22.666 -23.580  43.618  1.00 20.57           C
ATOM   4810  CH2 TRP A 388      23.258 -22.366  44.007  1.00 28.34           C
ATOM   4811  H   TRP A 388      25.712 -27.915  46.563  1.00 17.32           H
ATOM   4812  HA  TRP A 388      23.976 -27.441  48.811  1.00 25.18           H
ATOM   4813  HB2 TRP A 388      23.428 -27.549  45.820  1.00 28.27           H
ATOM   4814  HB3 TRP A 388      22.275 -27.058  47.039  1.00 28.27           H
ATOM   4815  HD1 TRP A 388      24.779 -25.365  48.592  1.00 29.72           H
ATOM   4816  HE1 TRP A 388      25.018 -22.955  47.829  1.00 22.44           H
ATOM   4817  HE3 TRP A 388      22.333 -25.656  44.103  1.00 25.29           H
ATOM   4818  HZ2 TRP A 388      24.431 -21.366  45.535  1.00 28.06           H
ATOM   4819  HZ3 TRP A 388      22.092 -23.619  42.704  1.00 24.68           H
ATOM   4820  HH2 TRP A 388      23.146 -21.492  43.385  1.00 34.00           H
ATOM   4821  N   THR A 389      23.682 -30.395  47.430  1.00 25.58           N
ATOM   4822  CA  THR A 389      22.906 -31.638  47.318  1.00 19.30           C
ATOM   4823  C   THR A 389      23.661 -32.886  47.796  1.00 25.69           C
ATOM   4824  O   THR A 389      23.021 -33.918  47.990  1.00 30.53           O
ATOM   4825  CB  THR A 389      22.427 -31.837  45.865  1.00 31.92           C
ATOM   4826  OG1 THR A 389      23.485 -32.157  44.992  1.00 30.75           O
ATOM   4827  CG2 THR A 389      21.740 -30.603  45.281  1.00 19.40           C
ATOM   4828  H   THR A 389      24.546 -30.354  46.907  1.00 30.70           H
ATOM   4829  HA  THR A 389      22.020 -31.565  47.947  1.00 23.16           H
ATOM   4830  HB  THR A 389      21.714 -32.665  45.854  1.00 38.31           H
ATOM   4831  HG1 THR A 389      23.118 -32.358  44.128  1.00 36.89           H
ATOM   4832 HG21 THR A 389      21.388 -30.833  44.272  1.00 23.27           H
ATOM   4833 HG22 THR A 389      20.896 -30.310  45.912  1.00 23.27           H
ATOM   4834 HG23 THR A 389      22.452 -29.780  45.201  1.00 23.27           H
ATOM   4835  N   ASP A 390      24.987 -32.823  47.973  1.00 28.72           N
ATOM   4836  CA  ASP A 390      25.790 -33.882  48.585  1.00 22.14           C
ATOM   4837  C   ASP A 390      25.711 -33.915  50.119  1.00 23.72           C
ATOM   4838  O   ASP A 390      26.344 -33.098  50.788  1.00 32.68           O
ATOM   4839  CB  ASP A 390      27.261 -33.831  48.136  1.00 44.64           C
ATOM   4840  CG  ASP A 390      27.500 -34.540  46.803  1.00 55.48           C
ATOM   4841  OD1 ASP A 390      27.858 -35.735  46.912  1.00 59.20           O
ATOM   4842  OD2 ASP A 390      27.388 -33.903  45.724  1.00 38.75           O1-
ATOM   4843  H   ASP A 390      25.473 -31.978  47.708  1.00 34.47           H
ATOM   4844  HA  ASP A 390      25.395 -34.828  48.217  1.00 26.57           H
ATOM   4845  HB2 ASP A 390      27.554 -32.781  48.056  1.00 53.57           H
ATOM   4846  HB3 ASP A 390      27.851 -34.345  48.896  1.00 53.57           H
ATOM   4847  N   SER A 391      25.012 -34.921  50.667  1.00 35.68           N
ATOM   4848  CA  SER A 391      24.955 -35.227  52.101  1.00 22.18           C
ATOM   4849  C   SER A 391      26.188 -35.975  52.595  1.00 26.43           C
ATOM   4850  O   SER A 391      26.361 -36.111  53.810  1.00 25.78           O
ATOM   4851  CB  SER A 391      23.695 -36.032  52.443  1.00 17.44           C
ATOM   4852  OG  SER A 391      23.790 -37.334  51.910  1.00 32.49           O
ATOM   4853  H   SER A 391      24.539 -35.567  50.051  1.00 42.82           H
ATOM   4854  HA  SER A 391      24.898 -34.288  52.646  1.00 26.61           H
ATOM   4855  HB2 SER A 391      23.597 -36.096  53.527  1.00 20.93           H
ATOM   4856  HB3 SER A 391      22.816 -35.535  52.033  1.00 20.93           H
ATOM   4857  HG  SER A 391      23.055 -37.858  52.234  1.00 38.99           H
ATOM   4858  N   ASP A 392      26.997 -36.510  51.670  1.00 22.19           N
ATOM   4859  CA  ASP A 392      28.202 -37.240  52.007  1.00 18.44           C
ATOM   4860  C   ASP A 392      29.120 -36.439  52.917  1.00 19.64           C
ATOM   4861  O   ASP A 392      29.270 -35.232  52.747  1.00 36.62           O
ATOM   4862  CB  ASP A 392      28.957 -37.657  50.742  1.00 34.36           C
ATOM   4863  CG  ASP A 392      28.368 -38.857  49.995  1.00 37.88           C
ATOM   4864  OD1 ASP A 392      27.208 -39.242  50.272  1.00 37.13           O
ATOM   4865  OD2 ASP A 392      29.130 -39.404  49.169  1.00 47.05           O1-
ATOM   4866  H   ASP A 392      26.769 -36.410  50.692  1.00 26.63           H
ATOM   4867  HA  ASP A 392      27.911 -38.148  52.539  1.00 22.13           H
ATOM   4868  HB2 ASP A 392      28.952 -36.807  50.056  1.00 41.23           H
ATOM   4869  HB3 ASP A 392      30.011 -37.846  50.957  1.00 41.23           H
ATOM   4870  N   ALA A 393      29.761 -37.114  53.867  1.00 26.94           N
ATOM   4871  CA  ALA A 393      30.795 -36.504  54.664  1.00 15.19           C
ATOM   4872  C   ALA A 393      32.003 -36.087  53.815  1.00 20.20           C
ATOM   4873  O   ALA A 393      32.368 -36.736  52.830  1.00 29.30           O
ATOM   4874  CB  ALA A 393      31.220 -37.467  55.753  1.00 11.18           C
ATOM   4875  H   ALA A 393      29.603 -38.105  53.967  1.00 32.33           H
ATOM   4876  HA  ALA A 393      30.370 -35.628  55.154  1.00 18.23           H
ATOM   4877  HB1 ALA A 393      31.987 -36.998  56.372  1.00 13.42           H
ATOM   4878  HB2 ALA A 393      30.354 -37.709  56.372  1.00 13.42           H
ATOM   4879  HB3 ALA A 393      31.626 -38.374  55.304  1.00 13.42           H
ATOM   4880  N   LEU A 394      32.612 -34.977  54.228  1.00 18.57           N
ATOM   4881  CA  LEU A 394      33.905 -34.570  53.767  1.00 14.84           C
ATOM   4882  C   LEU A 394      34.954 -35.527  54.304  1.00 17.00           C
ATOM   4883  O   LEU A 394      34.796 -36.113  55.373  1.00 23.35           O
ATOM   4884  CB  LEU A 394      34.166 -33.159  54.267  1.00 20.00           C
ATOM   4885  CG  LEU A 394      33.608 -31.995  53.448  1.00 18.34           C
ATOM   4886  CD1 LEU A 394      32.402 -32.300  52.570  1.00 27.95           C
ATOM   4887  CD2 LEU A 394      33.223 -30.831  54.365  1.00 11.89           C
ATOM   4888  H   LEU A 394      32.233 -34.471  55.017  1.00 22.29           H
ATOM   4889  HA  LEU A 394      33.946 -34.576  52.680  1.00 17.81           H
ATOM   4890  HB2 LEU A 394      33.795 -33.091  55.291  1.00 24.00           H
ATOM   4891  HB3 LEU A 394      35.239 -33.027  54.291  1.00 24.00           H
ATOM   4892  HG  LEU A 394      34.405 -31.631  52.797  1.00 22.01           H
ATOM   4893 HD11 LEU A 394      32.240 -31.476  51.871  1.00 33.53           H
ATOM   4894 HD12 LEU A 394      32.543 -33.207  51.999  1.00 33.53           H
ATOM   4895 HD13 LEU A 394      31.527 -32.433  53.195  1.00 33.53           H
ATOM   4896 HD21 LEU A 394      32.985 -29.957  53.761  1.00 14.27           H
ATOM   4897 HD22 LEU A 394      32.356 -31.086  54.962  1.00 14.27           H
ATOM   4898 HD23 LEU A 394      34.050 -30.590  55.027  1.00 14.27           H
[truncated: 113,487 more chars]
