# Supplementary material for: High-throughput quantum-mechanics/molecular-mechanics (ONIOM) macromolecular crystallographic refinement with PHENIX/DivCon: the impact of mixed Hamiltonian methods on ligand and protein structure
Source: Acta Crystallogr D Struct Biol. 2018 Oct 29;74(Pt 11):1063–77. doi: 10.1107/S2059798318012913 (PMC6213575; doi:10.1107/S2059798318012913)
Supplement: Supplementary file 2 [file d-74-01063-sup2.gz › results_ONIOM/1VCJ-H.cif]

# Generated by MOE 2016.08 on 2017-01-11 15:21.06
# Structure optimized with MOE using MMFF94x forcefield to determine
# ideal geometry (Gas Phase with Electrostatics disabled).
data_comp_list
_chem_comp.id	IBA
_chem_comp.three_letter_code	IBA
_chem_comp.name	1VCJ.A
_chem_comp.group	non-polymer
_chem_comp.number_atoms_all	52
_chem_comp.number_atoms_nh	25
_chem_comp.desc_level	?
#
data_comp_IBA
#
loop_
_chem_comp_atom.comp_id
_chem_comp_atom.atom_id
_chem_comp_atom.type_symbol
_chem_comp_atom.type_energy
_chem_comp_atom.partial_charge
_chem_comp_atom.x
_chem_comp_atom.y
_chem_comp_atom.z
IBA	C6	C	CR16	-0.15	33.9140	-9.4170	64.8000	
IBA	H6	H	HCR6	0.15	34.7588	-8.7743	64.6009	
IBA	C5	C	CR6	0.117	32.6210	-9.0360	64.3580	
IBA	C4	C	CR6	0.1	31.5040	-9.8770	64.6320	
IBA	C3	C	CR16	-0.15	31.7220	-11.0950	65.3350	
IBA	H3	H	HCR6	0.15	30.8856	-11.7443	65.5476	
IBA	C2	C	CR6	0.0862	33.0130	-11.4650	65.7570	
IBA	C7	C	CR16	-0.15	34.1040	-10.6170	65.4910	
IBA	H7	H	HCR6	0.15	35.0936	-10.8949	65.8226	
IBA	C1	C	C	0.6338	33.2040	-12.7410	66.4500	
IBA	O21	O	OH1	-0.65	32.3210	-13.7140	66.1440	
IBA	H21	H	HOH1	0.5	32.4776	-14.5554	66.5789	
IBA	O20	O	O	-0.57	34.1010	-12.9090	67.1950	
IBA	N4	N	NT1	-0.8691	30.2750	-9.4810	64.1950	
IBA	HN4	H	H	0.4	30.2132	-8.5699	63.7636	
IBA	C8	C	CH1	0.2891	29.0320	-10.2580	64.2940	
IBA	H8	H	HCH1	0.08	29.1194	-11.0878	64.9954	
IBA	C11	C	CH2	-0.16	28.7160	-10.8760	62.9100	
IBA	H111	H	HCH2	0.08	29.6110	-10.8073	62.2917	
IBA	H112	H	HCH2	0.08	27.9130	-10.2984	62.4522	
IBA	C9	C	CH2	-0.16	27.9150	-9.3170	64.8210	
IBA	H91	H	HCH2	0.08	28.2310	-8.9322	65.7907	
IBA	H92	H	HCH2	0.08	27.0081	-9.9092	64.9431	
IBA	C12	C	CH3	-0.24	28.2790	-12.3520	62.9670	
IBA	H121	H	HCH3	0.08	29.0700	-12.9478	63.4226	
IBA	H122	H	HCH3	0.08	28.0878	-12.7136	61.9567	
IBA	H123	H	HCH3	0.08	27.3700	-12.4391	63.5621	
IBA	C10	C	CH3	-0.24	27.5770	-8.1140	63.9220	
IBA	H101	H	HCH3	0.08	28.4686	-7.5027	63.7827	
IBA	H102	H	HCH3	0.08	26.7967	-7.5163	64.3931	
IBA	H103	H	HCH3	0.08	27.2264	-8.4712	62.9537	
IBA	N5	N	NR5	-0.4771	32.4790	-7.8500	63.6470	
IBA	C13	C	CT	0.3001	33.0240	-7.6000	62.2720	
IBA	C14	C	CH2	-0.16	32.0750	-6.4670	61.7890	
IBA	H141	H	HCH2	0.08	31.2295	-6.8932	61.2490	
IBA	H142	H	HCH2	0.08	32.6147	-5.7812	61.1360	
IBA	C15	C	CH2	-0.099	31.5810	-5.7250	63.0360	
IBA	H151	H	HCH2	0.08	30.5362	-5.4290	62.9415	
IBA	H152	H	HCH2	0.08	32.1896	-4.8464	63.2498	
IBA	C16	C	CR5	0.569	31.7640	-6.7950	64.0770	
IBA	O13	O	O	-0.57	31.2610	-6.6900	65.2020	
IBA	C18	C	CH2	0.12	34.5440	-7.1480	62.2720	
IBA	H181	H	HCH2	0.08	34.7554	-6.6071	61.3496	
IBA	H182	H	HCH2	0.08	35.1792	-8.0320	62.3285	
IBA	O18	O	OH1	-0.68	34.8240	-6.2980	63.3880	
IBA	H18	H	HOH1	0.4	34.2544	-5.5285	63.3169	
IBA	C17	C	CH2	0.11	32.8670	-8.8250	61.3170	
IBA	H171	H	HCH2	0.08	33.4975	-9.6224	61.7104	
IBA	H172	H	HCH2	0.08	33.2364	-8.5192	60.3382	
IBA	N17	N	NT2	-0.99	31.5340	-9.3880	61.1180	
IBA	H11	H	H	0.36	31.1574	-9.6840	62.0072	
IBA	H12	H	H	0.36	31.5932	-10.1818	60.4963	
#
#
loop_
_chem_comp_tree.comp_id
_chem_comp_tree.atom_id
_chem_comp_tree.atom_back
_chem_comp_tree.atom_forward
_chem_comp_tree.connect_type
IBA	C6	?	H6	START	
IBA	H6	C6	?	?	
IBA	C7	C6	H7	?	
IBA	H7	C7	?	?	
IBA	C2	C7	C3	?	
IBA	C3	C2	H3	?	
IBA	H3	C3	?	?	
IBA	C4	C3	C5	?	
IBA	C5	C4	N5	?	
IBA	N5	C5	C13	?	
IBA	C13	N5	C14	?	
IBA	C14	C13	H141	?	
IBA	H141	C14	?	?	
IBA	H142	C14	?	?	
IBA	C15	C14	H151	?	
IBA	H151	C15	?	?	
IBA	H152	C15	?	?	
IBA	C16	C15	O13	?	
IBA	O13	C16	?	?	
IBA	C17	C13	H171	?	
IBA	H171	C17	?	?	
IBA	H172	C17	?	?	
IBA	N17	C17	H11	?	
IBA	H11	N17	?	?	
IBA	H12	N17	?	?	
IBA	C18	C13	H181	?	
IBA	H181	C18	?	?	
IBA	H182	C18	?	?	
IBA	O18	C18	H18	?	
IBA	H18	O18	?	?	
IBA	N4	C4	HN4	?	
IBA	HN4	N4	?	?	
IBA	C8	N4	H8	?	
IBA	H8	C8	?	?	
IBA	C11	C8	H111	?	
IBA	H111	C11	?	?	
IBA	H112	C11	?	?	
IBA	C12	C11	H121	?	
IBA	H121	C12	?	?	
IBA	H122	C12	?	?	
IBA	H123	C12	?	?	
IBA	C9	C8	H91	?	
IBA	H91	C9	?	?	
IBA	H92	C9	?	?	
IBA	C10	C9	H101	?	
IBA	H101	C10	?	?	
IBA	H102	C10	?	?	
IBA	H103	C10	?	?	
IBA	C1	C2	O21	?	
IBA	O21	C1	H21	?	
IBA	H21	O21	?	?	
IBA	O20	C1	?	END	
IBA	C6	C5	?	ADD	
IBA	N5	C16	?	ADD	
#
#
loop_
_chem_comp_bond.comp_id
_chem_comp_bond.atom_id_1
_chem_comp_bond.atom_id_2
_chem_comp_bond.type
_chem_comp_bond.value_dist
_chem_comp_bond.value_dist_esd
IBA	H6	C6	single	1.082	0.020	
IBA	C7	C6	aromatic	1.395	0.020	
IBA	H7	C7	single	1.087	0.020	
IBA	C2	C7	aromatic	1.391	0.020	
IBA	C3	C2	aromatic	1.401	0.020	
IBA	H3	C3	single	1.086	0.020	
IBA	C4	C3	aromatic	1.412	0.020	
IBA	C5	C4	aromatic	1.423	0.020	
IBA	N5	C5	single	1.430	0.020	
IBA	C13	N5	single	1.473	0.020	
IBA	C14	C13	single	1.547	0.020	
IBA	H141	C14	single	1.097	0.020	
IBA	H142	C14	single	1.095	0.020	
IBA	C15	C14	single	1.521	0.020	
IBA	H151	C15	single	1.094	0.020	
IBA	H152	C15	single	1.092	0.020	
IBA	C16	C15	single	1.505	0.020	
IBA	O13	C16	double	1.224	0.020	
IBA	C17	C13	single	1.555	0.020	
IBA	H171	C17	single	1.096	0.020	
IBA	H172	C17	single	1.097	0.020	
IBA	N17	C17	single	1.462	0.020	
IBA	H11	N17	single	1.018	0.020	
IBA	H12	N17	single	1.019	0.020	
IBA	C18	C13	single	1.554	0.020	
IBA	H181	C18	single	1.097	0.020	
IBA	H182	C18	single	1.091	0.020	
IBA	O18	C18	single	1.419	0.020	
IBA	H18	O18	single	0.972	0.020	
IBA	N4	C4	single	1.391	0.020	
IBA	HN4	N4	single	1.013	0.020	
IBA	C8	N4	single	1.460	0.020	
IBA	H8	C8	single	1.097	0.020	
IBA	C11	C8	single	1.538	0.020	
IBA	H111	C11	single	1.097	0.020	
IBA	H112	C11	single	1.097	0.020	
IBA	C12	C11	single	1.522	0.020	
IBA	H121	C12	single	1.095	0.020	
IBA	H122	C12	single	1.095	0.020	
IBA	H123	C12	single	1.094	0.020	
IBA	C9	C8	single	1.545	0.020	
IBA	H91	C9	single	1.098	0.020	
IBA	H92	C9	single	1.097	0.020	
IBA	C10	C9	single	1.524	0.020	
IBA	H101	C10	single	1.094	0.020	
IBA	H102	C10	single	1.095	0.020	
IBA	H103	C10	single	1.094	0.020	
IBA	C1	C2	single	1.482	0.020	
IBA	O21	C1	single	1.351	0.020	
IBA	H21	O21	single	0.981	0.020	
IBA	O20	C1	double	1.220	0.020	
IBA	C6	C5	aromatic	1.403	0.020	
IBA	N5	C16	single	1.409	0.020	
#
#
loop_
_chem_comp_angle.comp_id
_chem_comp_angle.atom_id_1
_chem_comp_angle.atom_id_2
_chem_comp_angle.atom_id_3
_chem_comp_angle.value_angle
_chem_comp_angle.value_angle_esd
IBA	H6	C6	C7	116.87	3.000	
IBA	H6	C6	C5	121.67	3.000	
IBA	C5	C6	C7	121.38	3.000	
IBA	C6	C5	C4	119.25	3.000	
IBA	C6	C5	N5	119.63	3.000	
IBA	C4	C5	N5	121.12	3.000	
IBA	C3	C4	N4	121.54	3.000	
IBA	C5	C4	C3	118.13	3.000	
IBA	C5	C4	N4	120.28	3.000	
IBA	H3	C3	C2	118.79	3.000	
IBA	C4	C3	H3	119.38	3.000	
IBA	C4	C3	C2	121.79	3.000	
IBA	C7	C2	C1	118.15	3.000	
IBA	C3	C2	C7	119.32	3.000	
IBA	C3	C2	C1	122.53	3.000	
IBA	C6	C7	H7	118.61	3.000	
IBA	C6	C7	C2	120.03	3.000	
IBA	C2	C7	H7	121.35	3.000	
IBA	C2	C1	O21	111.50	3.000	
IBA	C2	C1	O20	124.34	3.000	
IBA	O21	C1	O20	124.15	3.000	
IBA	C1	O21	H21	112.05	3.000	
IBA	HN4	N4	C8	116.87	3.000	
IBA	C4	N4	HN4	116.37	3.000	
IBA	C4	N4	C8	126.75	3.000	
IBA	H8	C8	C11	109.25	3.000	
IBA	H8	C8	C9	105.26	3.000	
IBA	C11	C8	C9	114.37	3.000	
IBA	N4	C8	H8	109.77	3.000	
IBA	N4	C8	C11	109.21	3.000	
IBA	N4	C8	C9	108.87	3.000	
IBA	H111	C11	H112	105.55	3.000	
IBA	H111	C11	C12	107.95	3.000	
IBA	H112	C11	C12	109.53	3.000	
IBA	C8	C11	H111	109.42	3.000	
IBA	C8	C11	H112	110.70	3.000	
IBA	C8	C11	C12	113.36	3.000	
IBA	H91	C9	H92	106.05	3.000	
IBA	H91	C9	C10	108.25	3.000	
IBA	H92	C9	C10	108.33	3.000	
IBA	C8	C9	H91	108.90	3.000	
IBA	C8	C9	H92	109.19	3.000	
IBA	C8	C9	C10	115.68	3.000	
IBA	H121	C12	H122	107.98	3.000	
IBA	H121	C12	H123	108.49	3.000	
IBA	H122	C12	H123	107.58	3.000	
IBA	C11	C12	H121	110.97	3.000	
IBA	C11	C12	H122	110.03	3.000	
IBA	C11	C12	H123	111.65	3.000	
IBA	H101	C10	H102	107.55	3.000	
IBA	H101	C10	H103	108.50	3.000	
IBA	H102	C10	H103	107.37	3.000	
IBA	C9	C10	H101	111.89	3.000	
IBA	C9	C10	H102	109.72	3.000	
IBA	C9	C10	H103	111.62	3.000	
IBA	C5	N5	C13	125.32	3.000	
IBA	C5	N5	C16	122.40	3.000	
IBA	C13	N5	C16	112.28	3.000	
IBA	C14	C13	C17	110.35	3.000	
IBA	C14	C13	C18	109.34	3.000	
IBA	C18	C13	C17	107.78	3.000	
IBA	N5	C13	C14	101.22	3.000	
IBA	N5	C13	C17	114.24	3.000	
IBA	N5	C13	C18	113.72	3.000	
IBA	H141	C14	H142	106.65	3.000	
IBA	H141	C14	C15	107.78	3.000	
IBA	H142	C14	C15	112.05	3.000	
IBA	C13	C14	H141	111.55	3.000	
IBA	C13	C14	H142	113.36	3.000	
IBA	C13	C14	C15	105.39	3.000	
IBA	H151	C15	H152	109.23	3.000	
IBA	H151	C15	C16	110.38	3.000	
IBA	H152	C15	C16	109.44	3.000	
IBA	C14	C15	H151	111.37	3.000	
IBA	C14	C15	H152	112.61	3.000	
IBA	C14	C15	C16	103.69	3.000	
IBA	C15	C16	O13	123.29	3.000	
IBA	N5	C16	C15	108.15	3.000	
IBA	N5	C16	O13	128.52	3.000	
IBA	H181	C18	H182	105.57	3.000	
IBA	H181	C18	O18	107.93	3.000	
IBA	H182	C18	O18	107.27	3.000	
IBA	C13	C18	H181	110.42	3.000	
IBA	C13	C18	H182	111.84	3.000	
IBA	C13	C18	O18	113.42	3.000	
IBA	C18	O18	H18	107.48	3.000	
IBA	H171	C17	H172	106.55	3.000	
IBA	H171	C17	N17	108.21	3.000	
IBA	H172	C17	N17	107.82	3.000	
IBA	C13	C17	H171	110.36	3.000	
IBA	C13	C17	H172	109.22	3.000	
IBA	C13	C17	N17	114.36	3.000	
IBA	H11	N17	H12	106.35	3.000	
IBA	C17	N17	H11	109.92	3.000	
IBA	C17	N17	H12	109.36	3.000	
#
#
loop_
_chem_comp_tor.comp_id
_chem_comp_tor.id
_chem_comp_tor.atom_id_1
_chem_comp_tor.atom_id_2
_chem_comp_tor.atom_id_3
_chem_comp_tor.atom_id_4
_chem_comp_tor.value_angle
_chem_comp_tor.value_angle_esd
_chem_comp_tor.period
IBA	CONST_1	H6	C6	C7	H7	-1.96	20.0	1	
IBA	CONST_2	H6	C6	C5	C4	-179.43	20.0	1	
IBA	CONST_3	C6	C5	C4	C3	3.80	20.0	1	
IBA	Var_1	C6	C5	N5	C13	48.49	0.0	0	
IBA	Var_2	C3	C4	N4	HN4	-170.23	0.0	0	
IBA	CONST_4	C5	C4	C3	H3	179.94	20.0	1	
IBA	CONST_5	H3	C3	C2	C7	177.53	20.0	1	
IBA	Var_3	C7	C2	C1	O21	175.47	0.0	0	
IBA	CONST_6	C3	C2	C7	H7	-179.80	20.0	1	
IBA	Var_4	C2	C1	O21	H21	-179.73	0.0	0	
IBA	Var_5	HN4	N4	C8	H8	-150.69	0.0	0	
IBA	Var_6	H8	C8	C11	H111	-63.57	0.0	0	
IBA	Var_7	H8	C8	C9	H91	64.54	0.0	0	
IBA	Var_8	H111	C11	C12	H121	65.83	0.0	0	
IBA	Var_9	H91	C9	C10	H101	64.15	0.0	0	
IBA	CONST_7	C5	N5	C13	C14	158.41	20.0	3	
IBA	CONST_8	C5	N5	C16	C15	-175.11	20.0	1	
IBA	Var_10	C14	C13	C17	H171	178.64	0.0	0	
IBA	Var_11	C14	C13	C18	H181	-56.81	0.0	0	
IBA	CONST_9	N5	C13	C14	H141	-86.79	20.0	3	
IBA	CONST_10	H141	C14	C15	H151	-26.98	20.0	3	
IBA	CONST_11	H151	C15	C16	O13	-48.34	20.0	3	
IBA	Var_12	H181	C18	O18	H18	40.86	0.0	0	
IBA	Var_13	H171	C17	N17	H11	63.44	0.0	0	
#
_chem_comp_chir.comp_id	IBA
_chem_comp_chir.id	chir_1
_chem_comp_chir.atom_id_centre	C13
_chem_comp_chir.atom_id_1	C14
_chem_comp_chir.atom_id_2	C17
_chem_comp_chir.atom_id_3	C18
_chem_comp_chir.volume_sign	negative
#
loop_
_chem_comp_plane_atom.comp_id
_chem_comp_plane_atom.plane_id
_chem_comp_plane_atom.atom_id
_chem_comp_plane_atom.dist_esd
IBA	plan-1	C6	0.020	
IBA	plan-1	C5	0.020	
IBA	plan-1	C4	0.020	
IBA	plan-1	N5	0.020	
IBA	plan-2	C4	0.020	
IBA	plan-2	C3	0.020	
IBA	plan-2	C2	0.020	
IBA	plan-2	C7	0.020	
IBA	plan-3	C2	0.020	
IBA	plan-3	C1	0.020	
IBA	plan-3	O21	0.020	
IBA	plan-3	O20	0.020	
IBA	plan-4	C6	0.020	
IBA	plan-4	C5	0.020	
IBA	plan-4	C2	0.020	
IBA	plan-4	C7	0.020	
IBA	plan-4	C1	0.020	
#
