# Supplementary material for: High-throughput quantum-mechanics/molecular-mechanics (ONIOM) macromolecular crystallographic refinement with PHENIX/DivCon: the impact of mixed Hamiltonian methods on ligand and protein structure
Source: Acta Crystallogr D Struct Biol. 2018 Oct 29;74(Pt 11):1063–77. doi: 10.1107/S2059798318012913 (PMC6213575; doi:10.1107/S2059798318012913)
Supplement: Supplementary file 2 [file d-74-01063-sup2.gz › results_ONIOM/1W1P-H_refine_001.pdb]

REMARK Date 2017-01-12 Time 10:29:39 EST -0500 (1484234979.22 s)
REMARK PHENIX refinement
REMARK 
REMARK ****************** INPUT FILES AND LABELS ******************************
REMARK Reflections:
REMARK   file name      : 1W1P.sf
REMARK   labels         : ['r1w1psf,wavelength_id=1,_refln.F_meas_au,_refln.F_meas_sigma_au']
REMARK R-free flags:
REMARK   file name      : None
REMARK   label          : R-free-flags
REMARK   test_flag_value: 1
REMARK Model file name(s): 
REMARK   /scratch/oleg/2711289.gondor.quantumbioinc.com/1W1P-H.pdb
REMARK 
REMARK ******************** REFINEMENT SUMMARY: QUICK FACTS *******************
REMARK Start: r_work = 0.1972 r_free = 0.1965 bonds = 0.013 angles = 1.527
REMARK Final: r_work = 0.1907 r_free = 0.2255 bonds = 0.012 angles = 1.617
REMARK ************************************************************************
REMARK 
REMARK ****************** REFINEMENT STATISTICS STEP BY STEP ******************
REMARK leading digit, like 1_, means number of macro-cycle                     
REMARK 0    : statistics at the very beginning when nothing is done yet        
REMARK 1_bss: bulk solvent correction and/or (anisotropic) scaling             
REMARK 1_xyz: refinement of coordinates                                        
REMARK 1_adp: refinement of ADPs (Atomic Displacement Parameters)              
REMARK 1_occ: refinement of occupancies                                        
REMARK ------------------------------------------------------------------------
REMARK  stage       r-work r-free bonds angles b_min b_max b_ave n_water shift
REMARK       0    : 0.2739 0.2667 0.013  1.53   5.3 104.8  29.5 2847      0.000
REMARK       1_bss: 0.1972 0.1965 0.013  1.53   5.3 104.8  29.5 2847      0.000
REMARK 1_settarget: 0.1972 0.1965 0.013  1.53   5.3 104.8  29.5 2847      0.000
REMARK       1_nqh: 0.1972 0.1964 0.013  1.53   5.3 104.8  29.5 2847      0.002
REMARK    1_weight: 0.1972 0.1964 0.013  1.53   5.3 104.8  29.5 2847      0.002
REMARK    1_checkH: 0.1976 0.1971 0.013  1.53   5.3 104.8  29.5 2847      0.383
REMARK    1_xyzrec: 0.2018 0.2089 0.012  1.71   5.3 104.8  29.5 2847      0.459
REMARK    1_checkH: 0.2019 0.2088 0.012  1.71   5.3 104.8  29.5 2847      0.459
REMARK       1_adp: 0.1923 0.2167 0.012  1.71  10.0  99.8  30.4 2847      0.459
REMARK   1_regHadp: 0.1912 0.2163 0.012  1.71  10.0  99.8  30.4 2847      0.459
REMARK       1_occ: 0.1909 0.2161 0.012  1.71  10.0  99.8  30.4 2847      0.459
REMARK       2_bss: 0.1912 0.2166 0.012  1.71   9.7  99.5  30.1 2847      0.459
REMARK 2_settarget: 0.1912 0.2166 0.012  1.71   9.7  99.5  30.1 2847      0.459
REMARK 2_updatecdl: 0.1912 0.2166 0.012  1.71   9.7  99.5  30.1 2847      0.459
REMARK       2_nqh: 0.1912 0.2167 0.012  1.71   9.7  99.5  30.1 2847      0.459
REMARK    2_weight: 0.1912 0.2167 0.012  1.71   9.7  99.5  30.1 2847      0.459
REMARK    2_checkH: 0.1912 0.2168 0.012  1.71   9.7  99.5  30.1 2847      0.459
REMARK    2_xyzrec: 0.1910 0.2203 0.012  1.61   9.7  99.5  30.1 2847      0.475
REMARK    2_checkH: 0.1910 0.2202 0.012  1.61   9.7  99.5  30.1 2847      0.475
REMARK       2_adp: 0.1897 0.2235 0.012  1.61   7.8  95.5  30.6 2847      0.475
REMARK   2_regHadp: 0.1902 0.2235 0.012  1.61   7.8  95.5  30.6 2847      0.475
REMARK       2_occ: 0.1902 0.2234 0.012  1.61   7.8  95.5  30.6 2847      0.475
REMARK       3_bss: 0.1908 0.2240 0.012  1.61   6.8  94.4  29.6 2847      0.475
REMARK 3_settarget: 0.1908 0.2240 0.012  1.61   6.8  94.4  29.6 2847      0.475
REMARK 3_updatecdl: 0.1908 0.2240 0.012  1.61   6.8  94.4  29.6 2847      0.475
REMARK       3_nqh: 0.1908 0.2240 0.012  1.61   6.8  94.4  29.6 2847      0.476
REMARK    3_weight: 0.1908 0.2240 0.012  1.61   6.8  94.4  29.6 2847      0.476
REMARK    3_checkH: 0.1908 0.2240 0.012  1.61   6.8  94.4  29.6 2847      0.476
REMARK    3_xyzrec: 0.1909 0.2243 0.012  1.62   6.8  94.4  29.6 2847      0.479
REMARK    3_checkH: 0.1909 0.2244 0.012  1.62   6.8  94.4  29.6 2847      0.479
REMARK       3_adp: 0.1905 0.2251 0.012  1.62   7.6  94.0  29.9 2847      0.479
REMARK   3_regHadp: 0.1905 0.2251 0.012  1.62   7.6  94.0  29.9 2847      0.479
REMARK       3_occ: 0.1905 0.2251 0.012  1.62   7.6  94.0  29.9 2847      0.479
REMARK         end: 0.1907 0.2255 0.012  1.62   7.6  94.0  29.9 2847      0.479
REMARK ------------------------------------------------------------------------
REMARK MODEL CONTENT.
REMARK  ELEMENT        ATOM RECORD COUNT   OCCUPANCY SUM
REMARK        C                     5069         5063.02
REMARK        H                     9556         9548.63
REMARK        O                     2396         2394.26
REMARK        N                     1322         1321.11
REMARK        S                       34           34.00
REMARK      O1-                      115          113.79
REMARK    TOTAL                    18492        18474.81
REMARK -----------------------------------------------------------------------
REMARK r_free_flags.md5.hexdigest 065106870812aa10d1a86749d506a903
REMARK 
REMARK IF THIS FILE IS FOR PDB DEPOSITION: REMOVE ALL FROM THIS LINE UP.
REMARK   3
REMARK   3 REFINEMENT.
REMARK   3   PROGRAM     : PHENIX (1.11.1_2575: ???)
REMARK   3   AUTHORS     : Adams,Afonine,Bunkoczi,Burnley,Chen,Dar,Davis,
REMARK   3               : Draizen,Echols,Gildea,Gros,Grosse-Kunstleve,Headd,
REMARK   3               : Hintze,Hung,Ioerger,Liebschner,McCoy,McKee,Moriarty,
REMARK   3               : Oeffner,Poon,Read,Richardson,Richardson,Sacchettini,
REMARK   3               : Sauter,Sobolev,Storoni,Terwilliger,Williams,Zwart
REMARK   3
REMARK   3  REFINEMENT TARGET : ML
REMARK   3  
REMARK   3  DATA USED IN REFINEMENT.
REMARK   3   RESOLUTION RANGE HIGH (ANGSTROMS) : 2.097   
REMARK   3   RESOLUTION RANGE LOW  (ANGSTROMS) : 24.907  
REMARK   3   MIN(FOBS/SIGMA_FOBS)              : 1.33  
REMARK   3   COMPLETENESS FOR RANGE        (%) : 89.43 
REMARK   3   NUMBER OF REFLECTIONS             : 57891     
REMARK   3   NUMBER OF REFLECTIONS (NON-ANOMALOUS) : 57891     
REMARK   3  
REMARK   3  FIT TO DATA USED IN REFINEMENT.
REMARK   3   R VALUE     (WORKING + TEST SET) : 0.1919
REMARK   3   R VALUE            (WORKING SET) : 0.1907
REMARK   3   FREE R VALUE                     : 0.2255
REMARK   3   FREE R VALUE TEST SET SIZE   (%) : 3.45  
REMARK   3   FREE R VALUE TEST SET COUNT      : 2000      
REMARK   3  
REMARK   3  FIT TO DATA USED IN REFINEMENT (IN BINS).
REMARK   3   BIN  RESOLUTION RANGE  COMPL.    NWORK NFREE   RWORK  RFREE  CCWORK CCFREE
REMARK   3     1 24.9086 -  5.0421    1.00     4738   170  0.1793 0.2104   0.927  0.914
REMARK   3     2  5.0421 -  4.0074    1.00     4535   162  0.1356 0.1499   0.952  0.944
REMARK   3     3  4.0074 -  3.5024    0.50     2257    80  0.1628 0.1711   0.920  0.895
REMARK   3     4  3.5024 -  3.1829    1.00     4488   161  0.1727 0.2134   0.925  0.893
REMARK   3     5  3.1829 -  2.9552    1.00     4413   158  0.1805 0.2117   0.918  0.875
REMARK   3     6  2.9552 -  2.7812    0.99     4438   159  0.1868 0.2263   0.911  0.883
REMARK   3     7  2.7812 -  2.6420    0.98     4376   156  0.1853 0.2164   0.908  0.881
REMARK   3     8  2.6420 -  2.5272    0.98     4326   155  0.1939 0.2400   0.903  0.863
REMARK   3     9  2.5272 -  2.4300    0.97     4262   153  0.1835 0.2286   0.913  0.870
REMARK   3    10  2.4300 -  2.3462    0.97     4258   153  0.1972 0.2147   0.902  0.883
REMARK   3    11  2.3462 -  2.2729    0.79     3477   124  0.3112 0.3775   0.858  0.776
REMARK   3    12  2.2729 -  2.2079    0.53     2314    83  0.4144 0.5139   0.635  0.251
REMARK   3    13  2.2079 -  2.1498    0.92     4033   144  0.3138 0.4071   0.837  0.737
REMARK   3    14  2.1498 -  2.0974    0.90     3976   142  0.2198 0.2406   0.879  0.827
REMARK   3  
REMARK   3  BULK SOLVENT MODELLING.
REMARK   3   METHOD USED        : FLAT BULK SOLVENT MODEL
REMARK   3   SOLVENT RADIUS     : 1.11    
REMARK   3   SHRINKAGE RADIUS   : 0.90    
REMARK   3   GRID STEP FACTOR   : 4.00    
REMARK   3  
REMARK   3  ERROR ESTIMATES.
REMARK   3   COORDINATE ERROR (MAXIMUM-LIKELIHOOD BASED)     : 0.18    
REMARK   3   PHASE ERROR (DEGREES, MAXIMUM-LIKELIHOOD BASED) : 21.86   
REMARK   3  
REMARK   3  STRUCTURE FACTORS CALCULATION ALGORITHM : FFT
REMARK   3  
REMARK   3  RESTRAINTS LIBRARY
REMARK   3    GEOSTD + MON.LIB. + CDL v1.2
REMARK   3  
REMARK   3  DEVIATIONS FROM IDEAL VALUES.
REMARK   3                 RMSD     MAX  COUNT
REMARK   3   BOND      :  0.012   0.065   8187
REMARK   3   ANGLE     :  1.617   7.538  11133
REMARK   3   CHIRALITY :  0.088   0.269   1153
REMARK   3   PLANARITY :  0.012   0.087   1435
REMARK   3   DIHEDRAL  : 12.455 179.737   4708
REMARK   3   MIN NONBONDED DISTANCE : 2.308 
REMARK   3  
REMARK   3  MOLPROBITY STATISTICS.
REMARK   3   ALL-ATOM CLASHSCORE : 1.34
REMARK   3   RAMACHANDRAN PLOT:
REMARK   3     OUTLIERS : 0.00  %
REMARK   3     ALLOWED  : 2.22  %
REMARK   3     FAVORED  : 97.78 %
REMARK   3   ROTAMER OUTLIERS : 1.24 %
REMARK   3   CBETA DEVIATIONS : 0
REMARK   3   PEPTIDE PLANE:
REMARK   3     CIS-PROLINE     : 4
REMARK   3     CIS-GENERAL     : 6
REMARK   3     TWISTED PROLINE : 0
REMARK   3     TWISTED GENERAL : 0
REMARK   3  
REMARK   3  ATOMIC DISPLACEMENT PARAMETERS.
REMARK   3   WILSON B : 24.73
REMARK   3   RMS(B_ISO_OR_EQUIVALENT_BONDED) : 5.29
REMARK   3   ATOMS          NUMBER OF ATOMS
REMARK   3                    ISO.  ANISO. 
REMARK   3    ALL         :  18492       0
REMARK   3    ALL (NO H)  :   8936       0
REMARK   3    SOLVENT     :    949       0
REMARK   3    NON-SOLVENT :   7987       0
REMARK   3    HYDROGENS   :   9556       0
REMARK   3
REMARK   3
REMARK   3   OTHER REFINEMENT REMARKS:
REMARK   3   XRAY REFINEMENT USING QUANTUM MECHANICAL FUNCTIONAL
REMARK   3   PROGRAM      :QuantumBio DivCon 6 build-7.1.1-b4015.17
REMARK   3   AUTHORS      :BORBULEVYCH O.Y., PLUMLEY J., 
REMARK   3                :MARTIN, R.I., WESTERHOFF L.M. 
REMARK   3
REMARK   3   REFERENCE     :BORBULEVYCH O.Y., PLUMLEY J.A.,
REMARK   3                 :MARTIN, R.I., MERZ, K.M.,  WESTERHOFF L.M.
REMARK   3                 :ACTA CRYSTLLOGRAPHICA SECTION D, 2014, 
REMARK   3                 :V. D70, pp. 1233-1247
REMARK   3   QM METHOD(HAMILTONIAN): PM6 AMBERFF14
REMARK   3   REGION QM REFINEMENT: 
REMARK   3      MAIN/BUFFER QM REGION RADII (A): 3.0 / 0.0
REMARK   3      LIGAND / STRAIN ENERGY: GIO_A_1518 / 4.21 KCAL/MOLE
REMARK   3      LIGAND / STRAIN ENERGY: GIO_B_1501 / 3.49 KCAL/MOLE
REMARK   3
HELIX    1   1 THR A   15  ILE A   18  1               Generated by MOE    4
HELIX    2   2 VAL A   33  ASN A   35  5               Generated by MOE    3
HELIX    3   3 PRO A   38  GLN A   43  1               Generated by MOE    6
HELIX    4   4 ASP A   68  ALA A   80  1               Generated by MOE   13
HELIX    5   5 LEU A   81  HIS A   84  5               Generated by MOE    4
HELIX    6   6 TRP A   97  SER A  100  1               Generated by MOE    4
HELIX    7   7 HIS A  107  ALA A  113  1               Generated by MOE    7
HELIX    8   8 PRO A  117  TYR A  134  1               Generated by MOE   18
HELIX    9   9 ALA A  148  THR A  171  1               Generated by MOE   24
HELIX   10  10 ALA A  189  LEU A  192  1               Generated by MOE    4
HELIX   11  11 TYR A  196  LYS A  198  5               Generated by MOE    3
HELIX   12  12 LEU A  199  VAL A  203  1               Generated by MOE    5
HELIX   13  13 ALA A  242  GLU A  245  5               Generated by MOE    4
HELIX   14  14 TRP A  252  ALA A  258  1               Generated by MOE    7
HELIX   15  15 VAL A  267  LEU A  275  1               Generated by MOE    9
HELIX   16  16 SER A  282  LYS A  284  5               Generated by MOE    3
HELIX   17  17 GLU A  329  ARG A  333  1               Generated by MOE    5
HELIX   18  18 TYR A  342  GLN A  350  1               Generated by MOE    9
HELIX   19  19 SER A  384  GLN A  394  1               Generated by MOE   11
HELIX   20  20 LEU A  405  GLN A  407  5               Generated by MOE    3
HELIX   21  21 ASP A  413  ASN A  423  1               Generated by MOE   11
HELIX   22  22 THR B   15  ASN B   19  1               Generated by MOE    5
HELIX   23  23 VAL B   33  ASN B   35  5               Generated by MOE    3
HELIX   24  24 PRO B   38  GLN B   43  1               Generated by MOE    6
HELIX   25  25 ASP B   68  THR B   79  1               Generated by MOE   12
HELIX   26  26 ALA B   80  HIS B   84  5               Generated by MOE    5
HELIX   27  27 TRP B   97  SER B  100  1               Generated by MOE    4
HELIX   28  28 HIS B  107  ALA B  113  1               Generated by MOE    7
HELIX   29  29 PRO B  117  TYR B  134  1               Generated by MOE   18
HELIX   30  30 ALA B  148  GLU B  150  5               Generated by MOE    3
HELIX   31  31 VAL B  151  ASP B  172  1               Generated by MOE   22
HELIX   32  32 ALA B  189  LEU B  192  1               Generated by MOE    4
HELIX   33  33 TYR B  196  LYS B  198  5               Generated by MOE    3
HELIX   34  34 LEU B  199  VAL B  203  1               Generated by MOE    5
HELIX   35  35 ALA B  242  GLU B  245  5               Generated by MOE    4
HELIX   36  36 TRP B  252  ALA B  258  1               Generated by MOE    7
HELIX   37  37 VAL B  267  LEU B  275  1               Generated by MOE    9
HELIX   38  38 SER B  282  LYS B  284  5               Generated by MOE    3
HELIX   39  39 GLU B  329  ARG B  333  1               Generated by MOE    5
HELIX   40  40 TYR B  342  MET B  348  1               Generated by MOE    7
HELIX   41  41 SER B  384  GLN B  394  1               Generated by MOE   11
HELIX   42  42 LEU B  405  GLN B  407  5               Generated by MOE    3
HELIX   43  43 ASP B  413  ASN B  423  1               Generated by MOE   11
SHEET    1       ALA A   6  PHE A  12                  Generated by MOE
SHEET    2       HIS A  46  SER A  50                  Generated by MOE
SHEET    3       PHE A  51  PHE A  51                  Generated by MOE
SHEET    4       LEU A  52  LEU A  52                  Generated by MOE
SHEET    5       ASP A  53  ILE A  54                  Generated by MOE
SHEET    6       CYS A  60  ALA A  61                  Generated by MOE
SHEET    7       ARG A  89  GLY A  95                  Generated by MOE
SHEET    8       GLY A 138  ASP A 142                  Generated by MOE
SHEET    9       GLN A 180  ALA A 186                  Generated by MOE
SHEET   10       TYR A 208  MET A 212                  Generated by MOE
SHEET   11       ILE A 285  PRO A 290                  Generated by MOE
SHEET   12       TYR A 292  LYS A 297                  Generated by MOE
SHEET   13       ILE A 339  SER A 341                  Generated by MOE
SHEET   14       TYR A 355  ASN A 360                  Generated by MOE
SHEET   15       THR A 365  HIS A 370                  Generated by MOE
SHEET   16       LEU A 375  THR A 378                  Generated by MOE
SHEET   17       GLY A 399  TRP A 403                  Generated by MOE
SHEET   18       ILE A 450  MET A 451                  Generated by MOE
SHEET   19       LEU A 467  VAL A 468                  Generated by MOE
SHEET   20       SER A 469  SER A 469                  Generated by MOE
SHEET   21       TYR A 470  TYR A 470                  Generated by MOE
SHEET   22       TYR A 473  THR A 477                  Generated by MOE
SHEET   23       TRP A 492  GLY A 496                  Generated by MOE
SHEET   24       ARG A 497  VAL A 498                  Generated by MOE
SHEET   25       ALA B   6  PHE B  12                  Generated by MOE
SHEET   26       HIS B  46  SER B  50                  Generated by MOE
SHEET   27       PHE B  51  PHE B  51                  Generated by MOE
SHEET   28       LEU B  52  LEU B  52                  Generated by MOE
SHEET   29       ASP B  53  ILE B  54                  Generated by MOE
SHEET   30       CYS B  60  ALA B  61                  Generated by MOE
SHEET   31       ARG B  89  GLY B  95                  Generated by MOE
SHEET   32       GLY B 138  ASP B 142                  Generated by MOE
SHEET   33       GLN B 180  ALA B 186                  Generated by MOE
SHEET   34       TYR B 208  MET B 212                  Generated by MOE
SHEET   35       ILE B 285  PRO B 290                  Generated by MOE
SHEET   36       TYR B 292  LYS B 297                  Generated by MOE
SHEET   37       ILE B 339  SER B 341                  Generated by MOE
SHEET   38       GLN B 356  ASN B 360                  Generated by MOE
SHEET   39       THR B 365  HIS B 370                  Generated by MOE
SHEET   40       LEU B 375  THR B 378                  Generated by MOE
SHEET   41       GLY B 399  TRP B 403                  Generated by MOE
SHEET   42       LEU B 467  VAL B 468                  Generated by MOE
SHEET   43       SER B 469  SER B 469                  Generated by MOE
SHEET   44       TYR B 470  TYR B 470                  Generated by MOE
SHEET   45       TYR B 473  THR B 477                  Generated by MOE
SHEET   46       TRP B 492  GLY B 496                  Generated by MOE
SHEET   47       ARG B 497  ARG B 497                  Generated by MOE
SSBOND   1 CYS A  328    CYS A  331 
SSBOND   2 CYS B  328    CYS B  331 
CRYST1   56.070  103.906  186.439  90.00  90.00  90.00 P 21 21 21
SCALE1      0.017835  0.000000  0.000000        0.00000
SCALE2      0.000000  0.009624  0.000000        0.00000
SCALE3      0.000000  0.000000  0.005364        0.00000
ATOM      1  N   SER A   2      33.849  65.102 114.955  1.00 49.57           N
ATOM      2  CA  SER A   2      33.294  64.906 116.318  1.00 42.01           C
ATOM      3  C   SER A   2      31.766  64.718 116.333  1.00 47.75           C
ATOM      4  O   SER A   2      31.200  64.497 117.405  1.00 47.10           O
ATOM      5  CB  SER A   2      33.683  66.056 117.259  1.00 55.55           C
ATOM      6  OG  SER A   2      32.856  67.187 117.058  1.00 60.60           O
ATOM      7  H1  SER A   2      34.855  65.181 115.005  1.00 59.49           H
ATOM      8  H2  SER A   2      33.467  65.944 114.543  1.00 59.49           H
ATOM      9  HA  SER A   2      33.731  63.998 116.734  1.00 50.42           H
ATOM     10  HB2 SER A   2      34.719  66.342 117.069  1.00 66.66           H
ATOM     11  HB3 SER A   2      33.601  65.723 118.295  1.00 66.66           H
ATOM     12  HG  SER A   2      31.971  66.964 117.367  1.00 72.73           H
ATOM     13  N   THR A   3      31.097  64.829 115.173  1.00 32.93           N
ATOM     14  CA  THR A   3      29.699  64.425 115.040  1.00 27.91           C
ATOM     15  C   THR A   3      29.645  62.920 115.255  1.00 23.47           C
ATOM     16  O   THR A   3      30.443  62.198 114.648  1.00 30.78           O
ATOM     17  CB  THR A   3      29.156  64.787 113.649  1.00 40.03           C
ATOM     18  OG1 THR A   3      29.329  66.161 113.381  1.00 39.90           O
ATOM     19  CG2 THR A   3      27.659  64.484 113.546  1.00 25.90           C
ATOM     20  H   THR A   3      31.616  64.983 114.320  1.00 39.52           H
ATOM     21  HA  THR A   3      29.110  64.958 115.789  1.00 33.49           H
ATOM     22  HB  THR A   3      29.680  64.203 112.894  1.00 48.04           H
ATOM     23  HG1 THR A   3      29.097  66.308 112.460  1.00 47.89           H
ATOM     24 HG21 THR A   3      27.302  64.737 112.548  1.00 31.08           H
ATOM     25 HG22 THR A   3      27.469  63.428 113.727  1.00 31.08           H
ATOM     26 HG23 THR A   3      27.111  65.085 114.274  1.00 31.08           H
ATOM     27  N   ARG A   4      28.730  62.439 116.102  1.00 26.35           N
ATOM     28  CA  ARG A   4      28.585  61.005 116.328  1.00 21.50           C
ATOM     29  C   ARG A   4      28.322  60.317 114.988  1.00 24.81           C
ATOM     30  O   ARG A   4      27.525  60.801 114.189  1.00 22.70           O
ATOM     31  CB  ARG A   4      27.478  60.737 117.356  1.00 19.99           C
ATOM     32  CG  ARG A   4      27.341  59.243 117.648  1.00 21.71           C
ATOM     33  CD  ARG A   4      26.279  59.009 118.719  1.00 26.92           C
ATOM     34  NE  ARG A   4      26.145  57.583 119.040  1.00 21.54           N
ATOM     35  CZ  ARG A   4      25.254  57.084 119.894  1.00 24.21           C
ATOM     36  NH1 ARG A   4      24.385  57.871 120.517  1.00 29.94           N
ATOM     37  NH2 ARG A   4      25.225  55.780 120.123  1.00 26.30           N1+
ATOM     38  H   ARG A   4      28.105  63.071 116.581  1.00 31.63           H
ATOM     39  HA  ARG A   4      29.518  60.630 116.744  1.00 25.81           H
ATOM     40  HB2 ARG A   4      27.730  61.247 118.287  1.00 23.99           H
ATOM     41  HB3 ARG A   4      26.524  61.120 116.991  1.00 23.99           H
ATOM     42  HG2 ARG A   4      27.033  58.728 116.743  1.00 26.06           H
ATOM     43  HG3 ARG A   4      28.297  58.839 117.988  1.00 26.06           H
ATOM     44  HD2 ARG A   4      26.542  59.560 119.622  1.00 32.31           H
ATOM     45  HD3 ARG A   4      25.323  59.373 118.340  1.00 32.31           H
ATOM     46  HE  ARG A   4      26.789  56.943 118.593  1.00 25.86           H
ATOM     47 HH11 ARG A   4      24.406  58.864 120.347  1.00 35.93           H
ATOM     48 HH12 ARG A   4      23.727  57.472 121.171  1.00 35.93           H
ATOM     49 HH21 ARG A   4      25.881  55.169 119.655  1.00 31.57           H
ATOM     50 HH22 ARG A   4      24.555  55.393 120.772  1.00 31.57           H
ATOM     51  N   LYS A   5      29.022  59.215 114.724  1.00 19.15           N
ATOM     52  CA  LYS A   5      28.767  58.359 113.575  1.00 16.38           C
ATOM     53  C   LYS A   5      27.422  57.683 113.775  1.00 24.54           C
ATOM     54  O   LYS A   5      27.136  57.161 114.850  1.00 17.87           O
ATOM     55  CB  LYS A   5      29.885  57.321 113.413  1.00 21.66           C
ATOM     56  CG  LYS A   5      31.277  57.935 113.169  1.00 18.69           C
ATOM     57  CD  LYS A   5      31.288  58.959 112.029  1.00 18.92           C
ATOM     58  CE  LYS A   5      32.721  59.371 111.721  1.00 24.57           C
ATOM     59  NZ  LYS A   5      32.747  60.306 110.591  1.00 21.40           N1+
ATOM     60  H   LYS A   5      29.681  58.886 115.416  1.00 22.99           H
ATOM     61  HA  LYS A   5      28.724  58.966 112.672  1.00 19.66           H
ATOM     62  HB2 LYS A   5      29.935  56.715 114.319  1.00 26.00           H
ATOM     63  HB3 LYS A   5      29.645  56.658 112.582  1.00 26.00           H
ATOM     64  HG2 LYS A   5      31.611  58.431 114.080  1.00 22.43           H
ATOM     65  HG3 LYS A   5      31.979  57.134 112.939  1.00 22.43           H
ATOM     66  HD2 LYS A   5      30.821  58.530 111.139  1.00 22.71           H
ATOM     67  HD3 LYS A   5      30.735  59.849 112.333  1.00 22.71           H
ATOM     68  HE2 LYS A   5      33.129  59.874 112.600  1.00 29.49           H
ATOM     69  HE3 LYS A   5      33.330  58.493 111.498  1.00 29.49           H
ATOM     70  HZ1 LYS A   5      33.702  60.508 110.329  1.00 25.68           H
ATOM     71  HZ2 LYS A   5      32.259  59.907 109.799  1.00 25.68           H
ATOM     72  HZ3 LYS A   5      32.302  61.177 110.854  1.00 25.68           H
ATOM     73  N   ALA A   6      26.598  57.687 112.731  1.00 17.04           N
ATOM     74  CA  ALA A   6      25.373  56.905 112.734  1.00 17.07           C
ATOM     75  C   ALA A   6      25.721  55.411 112.850  1.00 16.14           C
ATOM     76  O   ALA A   6      26.751  54.943 112.363  1.00 19.53           O
ATOM     77  CB  ALA A   6      24.556  57.246 111.481  1.00 16.16           C
ATOM     78  H   ALA A   6      26.895  58.106 111.862  1.00 20.45           H
ATOM     79  HA  ALA A   6      24.779  57.201 113.598  1.00 20.49           H
ATOM     80  HB1 ALA A   6      23.594  56.737 111.522  1.00 19.40           H
ATOM     81  HB2 ALA A   6      24.375  58.321 111.439  1.00 19.40           H
ATOM     82  HB3 ALA A   6      25.093  56.934 110.585  1.00 19.40           H
ATOM     83  N   VAL A   7      24.868  54.681 113.558  1.00 14.79           N
ATOM     84  CA  VAL A   7      24.897  53.241 113.714  1.00 17.64           C
ATOM     85  C   VAL A   7      23.461  52.767 113.503  1.00 17.46           C
ATOM     86  O   VAL A   7      22.616  52.868 114.395  1.00 20.69           O
ATOM     87  CB  VAL A   7      25.472  52.838 115.086  1.00 16.61           C
ATOM     88  CG1 VAL A   7      25.612  51.316 115.149  1.00 16.51           C
ATOM     89  CG2 VAL A   7      26.853  53.454 115.357  1.00 21.49           C
ATOM     90  H   VAL A   7      24.094  55.161 113.988  1.00 17.76           H
ATOM     91  HA  VAL A   7      25.526  52.810 112.935  1.00 21.18           H
ATOM     92  HB  VAL A   7      24.789  53.168 115.870  1.00 19.94           H
ATOM     93 HG11 VAL A   7      25.977  51.030 116.135  1.00 19.82           H
ATOM     94 HG12 VAL A   7      24.641  50.852 114.991  1.00 19.82           H
ATOM     95 HG13 VAL A   7      26.312  50.967 114.390  1.00 19.82           H
ATOM     96 HG21 VAL A   7      27.228  53.109 116.318  1.00 25.79           H
ATOM     97 HG22 VAL A   7      27.560  53.166 114.580  1.00 25.79           H
ATOM     98 HG23 VAL A   7      26.773  54.540 115.385  1.00 25.79           H
ATOM     99  N   ILE A   8      23.193  52.287 112.288  1.00 20.01           N
ATOM    100  CA  ILE A   8      21.857  52.027 111.769  1.00 16.65           C
ATOM    101  C   ILE A   8      21.683  50.515 111.680  1.00 19.81           C
ATOM    102  O   ILE A   8      22.238  49.886 110.789  1.00 17.98           O
ATOM    103  CB  ILE A   8      21.672  52.748 110.404  1.00 21.48           C
ATOM    104  CG1 ILE A   8      21.958  54.267 110.539  1.00 16.43           C
ATOM    105  CG2 ILE A   8      20.266  52.452 109.853  1.00 16.03           C
ATOM    106  CD1 ILE A   8      21.693  55.115 109.296  1.00 17.17           C
ATOM    107  H   ILE A   8      23.952  52.233 111.621  1.00 24.03           H
ATOM    108  HA  ILE A   8      21.118  52.414 112.467  1.00 19.99           H
ATOM    109  HB  ILE A   8      22.389  52.349 109.691  1.00 25.78           H
ATOM    110 HG12 ILE A   8      21.375  54.680 111.351  1.00 19.72           H
ATOM    111 HG13 ILE A   8      23.007  54.407 110.800  1.00 19.72           H
ATOM    112 HG21 ILE A   8      20.145  52.887 108.863  1.00 19.24           H
ATOM    113 HG22 ILE A   8      20.124  51.376 109.754  1.00 19.24           H
ATOM    114 HG23 ILE A   8      19.504  52.846 110.524  1.00 19.24           H
ATOM    115 HD11 ILE A   8      21.927  56.158 109.517  1.00 20.61           H
ATOM    116 HD12 ILE A   8      22.336  54.773 108.487  1.00 20.61           H
ATOM    117 HD13 ILE A   8      20.648  55.051 108.998  1.00 20.61           H
ATOM    118  N   GLY A   9      20.920  49.918 112.596  1.00 15.89           N
ATOM    119  CA  GLY A   9      20.692  48.481 112.611  1.00 18.85           C
ATOM    120  C   GLY A   9      19.287  48.180 112.129  1.00 21.47           C
ATOM    121  O   GLY A   9      18.328  48.731 112.649  1.00 15.73           O
ATOM    122  H   GLY A   9      20.462  50.475 113.303  1.00 19.08           H
ATOM    123  HA2 GLY A   9      21.414  47.963 111.977  1.00 22.62           H
ATOM    124  HA3 GLY A   9      20.790  48.105 113.627  1.00 22.62           H
ATOM    125  N   TYR A  10      19.164  47.286 111.153  1.00 18.74           N
ATOM    126  CA  TYR A  10      17.877  46.796 110.704  1.00 18.17           C
ATOM    127  C   TYR A  10      17.337  45.801 111.763  1.00 26.65           C
ATOM    128  O   TYR A  10      18.011  44.951 112.280  1.00 21.47           O
ATOM    129  CB  TYR A  10      17.945  46.049 109.352  1.00 17.12           C
ATOM    130  CG  TYR A  10      17.800  46.969 108.175  1.00 14.87           C
ATOM    131  CD1 TYR A  10      18.909  47.699 107.711  1.00 15.48           C
ATOM    132  CD2 TYR A  10      16.566  47.094 107.524  1.00 20.78           C
ATOM    133  CE1 TYR A  10      18.783  48.554 106.627  1.00 15.11           C
ATOM    134  CE2 TYR A  10      16.406  47.948 106.435  1.00 22.43           C
ATOM    135  CZ  TYR A  10      17.522  48.682 106.020  1.00 20.42           C
ATOM    136  OH  TYR A  10      17.477  49.620 105.032  1.00 18.81           O
ATOM    137  H   TYR A  10      19.987  46.863 110.801  1.00 22.49           H
ATOM    138  HA  TYR A  10      17.162  47.655 110.589  1.00 21.81           H
ATOM    139  HB2 TYR A  10      18.895  45.477 109.287  1.00 20.55           H
ATOM    140  HB3 TYR A  10      17.145  45.275 109.315  1.00 20.55           H
ATOM    141  HD1 TYR A  10      19.869  47.610 108.213  1.00 18.59           H
ATOM    142  HD2 TYR A  10      15.704  46.544 107.887  1.00 24.95           H
ATOM    143  HE1 TYR A  10      19.619  49.134 106.245  1.00 18.13           H
ATOM    144  HE2 TYR A  10      15.450  48.052 105.931  1.00 26.92           H
ATOM    145  HH  TYR A  10      16.609  49.618 104.522  1.00 22.58           H
ATOM    146  N   TYR A  11      16.038  46.003 112.054  1.00 24.58           N
ATOM    147  CA  TYR A  11      15.196  45.098 112.820  1.00 22.85           C
ATOM    148  C   TYR A  11      14.159  44.549 111.853  1.00 23.68           C
ATOM    149  O   TYR A  11      13.213  45.249 111.504  1.00 23.25           O
ATOM    150  CB  TYR A  11      14.504  45.810 113.986  1.00 22.63           C
ATOM    151  CG  TYR A  11      13.701  44.824 114.817  1.00 27.59           C
ATOM    152  CD1 TYR A  11      14.348  44.039 115.788  1.00 26.44           C
ATOM    153  CD2 TYR A  11      12.334  44.617 114.554  1.00 25.12           C
ATOM    154  CE1 TYR A  11      13.638  43.046 116.489  1.00 26.86           C
ATOM    155  CE2 TYR A  11      11.622  43.622 115.240  1.00 32.30           C
ATOM    156  CZ  TYR A  11      12.276  42.814 116.191  1.00 32.26           C
ATOM    157  OH  TYR A  11      11.602  41.788 116.782  1.00 33.24           O
ATOM    158  H   TYR A  11      15.567  46.770 111.594  1.00 29.50           H
ATOM    159  HA  TYR A  11      15.799  44.285 113.221  1.00 27.42           H
ATOM    160  HB2 TYR A  11      15.257  46.268 114.620  1.00 27.17           H
ATOM    161  HB3 TYR A  11      13.849  46.596 113.604  1.00 27.17           H
ATOM    162  HD1 TYR A  11      15.401  44.184 115.972  1.00 31.74           H
ATOM    163  HD2 TYR A  11      11.841  45.184 113.782  1.00 30.15           H
ATOM    164  HE1 TYR A  11      14.132  42.452 117.240  1.00 32.24           H
ATOM    165  HE2 TYR A  11      10.581  43.449 115.018  1.00 38.76           H
ATOM    166  HH  TYR A  11      12.201  41.118 117.128  1.00 39.90           H
ATOM    167  N   PHE A  12      14.354  43.307 111.409  1.00 19.73           N
ATOM    168  CA  PHE A  12      13.433  42.663 110.488  1.00 25.12           C
ATOM    169  C   PHE A  12      12.624  41.618 111.238  1.00 28.48           C
ATOM    170  O   PHE A  12      13.181  40.779 111.950  1.00 26.78           O
ATOM    171  CB  PHE A  12      14.189  42.056 109.301  1.00 27.76           C
ATOM    172  CG  PHE A  12      13.292  41.266 108.365  1.00 28.20           C
ATOM    173  CD1 PHE A  12      12.214  41.902 107.727  1.00 29.18           C
ATOM    174  CD2 PHE A  12      13.497  39.887 108.169  1.00 36.83           C
ATOM    175  CE1 PHE A  12      11.326  41.171 106.922  1.00 29.46           C
ATOM    176  CE2 PHE A  12      12.632  39.158 107.331  1.00 34.66           C
ATOM    177  CZ  PHE A  12      11.542  39.799 106.713  1.00 31.28           C
ATOM    178  H   PHE A  12      15.122  42.765 111.777  1.00 23.68           H
ATOM    179  HA  PHE A  12      12.745  43.406 110.087  1.00 30.16           H
ATOM    180  HB2 PHE A  12      14.652  42.865 108.736  1.00 33.32           H
ATOM    181  HB3 PHE A  12      14.981  41.408 109.677  1.00 33.32           H
ATOM    182  HD1 PHE A  12      12.054  42.958 107.872  1.00 35.03           H
ATOM    183  HD2 PHE A  12      14.318  39.386 108.659  1.00 44.20           H
ATOM    184  HE1 PHE A  12      10.480  41.664 106.467  1.00 35.36           H
ATOM    185  HE2 PHE A  12      12.794  38.102 107.175  1.00 41.60           H
ATOM    186  HZ  PHE A  12      10.864  39.237 106.088  1.00 37.54           H
ATOM    187  N   ILE A  13      11.303  41.668 111.057  1.00 26.30           N
ATOM    188  CA  ILE A  13      10.420  40.657 111.607  1.00 34.58           C
ATOM    189  C   ILE A  13       9.408  40.288 110.527  1.00 28.68           C
ATOM    190  O   ILE A  13       8.681  41.163 110.068  1.00 32.38           O
ATOM    191  CB  ILE A  13       9.802  41.118 112.949  1.00 32.81           C
ATOM    192  CG1 ILE A  13       8.983  39.959 113.549  1.00 37.65           C
ATOM    193  CG2 ILE A  13       8.959  42.393 112.845  1.00 30.72           C
ATOM    194  CD1 ILE A  13       8.657  40.136 115.032  1.00 40.04           C
ATOM    195  H   ILE A  13      10.900  42.393 110.477  1.00 31.57           H
ATOM    196  HA  ILE A  13      11.019  39.779 111.832  1.00 41.51           H
ATOM    197  HB  ILE A  13      10.620  41.330 113.639  1.00 39.38           H
ATOM    198 HG12 ILE A  13       8.054  39.832 112.992  1.00 45.19           H
ATOM    199 HG13 ILE A  13       9.568  39.044 113.457  1.00 45.19           H
ATOM    200 HG21 ILE A  13       8.626  42.702 113.832  1.00 36.88           H
ATOM    201 HG22 ILE A  13       9.553  43.198 112.412  1.00 36.88           H
ATOM    202 HG23 ILE A  13       8.089  42.219 112.220  1.00 36.88           H
ATOM    203 HD11 ILE A  13       8.082  39.279 115.376  1.00 48.06           H
ATOM    204 HD12 ILE A  13       9.582  40.197 115.604  1.00 48.06           H
ATOM    205 HD13 ILE A  13       8.060  41.035 115.190  1.00 48.06           H
ATOM    206  N   PRO A  14       9.310  39.013 110.121  1.00 29.21           N
ATOM    207  CA  PRO A  14       8.310  38.619 109.143  1.00 39.25           C
ATOM    208  C   PRO A  14       6.913  38.706 109.761  1.00 23.11           C
ATOM    209  O   PRO A  14       6.742  38.605 110.973  1.00 23.23           O
ATOM    210  CB  PRO A  14       8.646  37.158 108.806  1.00 35.65           C
ATOM    211  CG  PRO A  14       9.293  36.661 110.091  1.00 46.46           C
ATOM    212  CD  PRO A  14      10.113  37.873 110.531  1.00 36.54           C
ATOM    213  HA  PRO A  14       8.407  39.196 108.225  1.00 47.11           H
ATOM    214  HB2 PRO A  14       7.793  36.552 108.502  1.00 42.79           H
ATOM    215  HB3 PRO A  14       9.400  37.160 108.016  1.00 42.79           H
ATOM    216  HG2 PRO A  14       8.524  36.393 110.814  1.00 55.76           H
ATOM    217  HG3 PRO A  14       9.954  35.818 109.903  1.00 55.76           H
ATOM    218  HD2 PRO A  14      10.245  37.832 111.611  1.00 43.86           H
ATOM    219  HD3 PRO A  14      11.067  37.884 110.004  1.00 43.86           H
ATOM    220  N   THR A  15       5.908  38.885 108.912  1.00 36.13           N
ATOM    221  CA  THR A  15       4.524  39.055 109.328  1.00 38.54           C
ATOM    222  C   THR A  15       4.039  37.953 110.266  1.00 47.92           C
ATOM    223  O   THR A  15       3.349  38.244 111.242  1.00 47.33           O
ATOM    224  CB  THR A  15       3.659  39.100 108.076  1.00 38.03           C
ATOM    225  OG1 THR A  15       4.171  40.115 107.241  1.00 40.51           O
ATOM    226  CG2 THR A  15       2.195  39.376 108.433  1.00 43.93           C
ATOM    227  H   THR A  15       6.117  39.016 107.930  1.00 43.36           H
ATOM    228  HA  THR A  15       4.459  40.018 109.838  1.00 46.26           H
ATOM    229  HB  THR A  15       3.723  38.140 107.560  1.00 45.64           H
ATOM    230  HG1 THR A  15       3.653  40.117 106.425  1.00 48.62           H
ATOM    231 HG21 THR A  15       1.597  39.420 107.524  1.00 52.73           H
ATOM    232 HG22 THR A  15       1.801  38.585 109.070  1.00 52.73           H
ATOM    233 HG23 THR A  15       2.121  40.331 108.949  1.00 52.73           H
ATOM    234  N   ASN A  16       4.370  36.690 109.972  1.00 42.96           N
ATOM    235  CA  ASN A  16       3.906  35.580 110.793  1.00 36.92           C
ATOM    236  C   ASN A  16       4.484  35.683 112.208  1.00 40.58           C
ATOM    237  O   ASN A  16       3.850  35.228 113.151  1.00 49.86           O
ATOM    238  CB  ASN A  16       4.168  34.223 110.112  1.00 42.53           C
ATOM    239  CG  ASN A  16       5.618  33.753 110.230  1.00 56.12           C
ATOM    240  OD1 ASN A  16       6.028  33.247 111.270  1.00 56.68           O
ATOM    241  ND2 ASN A  16       6.411  33.905 109.174  1.00 57.04           N
ATOM    242  H   ASN A  16       4.917  36.500 109.143  1.00 51.56           H
ATOM    243  HA  ASN A  16       2.824  35.683 110.878  1.00 44.31           H
ATOM    244  HB2 ASN A  16       3.538  33.501 110.632  1.00 51.04           H
ATOM    245  HB3 ASN A  16       3.867  34.277 109.063  1.00 51.04           H
ATOM    246 HD21 ASN A  16       7.374  33.604 109.231  1.00 68.46           H
ATOM    247 HD22 ASN A  16       6.061  34.332 108.327  1.00 68.46           H
ATOM    248  N   GLN A  17       5.660  36.294 112.378  1.00 41.65           N
ATOM    249  CA  GLN A  17       6.221  36.541 113.697  1.00 40.78           C
ATOM    250  C   GLN A  17       5.567  37.698 114.431  1.00 31.80           C
ATOM    251  O   GLN A  17       5.552  37.684 115.658  1.00 35.07           O
ATOM    252  CB  GLN A  17       7.721  36.766 113.615  1.00 33.06           C
ATOM    253  CG  GLN A  17       8.452  35.441 113.522  1.00 39.71           C
ATOM    254  CD  GLN A  17       9.941  35.690 113.414  1.00 40.74           C
ATOM    255  OE1 GLN A  17      10.520  36.391 114.235  1.00 41.36           O
ATOM    256  NE2 GLN A  17      10.571  35.117 112.400  1.00 44.09           N
ATOM    257  H   GLN A  17       6.128  36.702 111.579  1.00 49.99           H
ATOM    258  HA  GLN A  17       6.056  35.643 114.292  1.00 48.95           H
ATOM    259  HB2 GLN A  17       7.971  37.378 112.754  1.00 39.68           H
ATOM    260  HB3 GLN A  17       8.050  37.279 114.514  1.00 39.68           H
ATOM    261  HG2 GLN A  17       8.259  34.968 114.475  1.00 47.66           H
ATOM    262  HG3 GLN A  17       8.075  34.832 112.701  1.00 47.66           H
ATOM    263 HE21 GLN A  17      10.055  34.574 111.721  1.00 52.92           H
ATOM    264 HE22 GLN A  17      11.564  35.265 112.282  1.00 52.92           H
ATOM    265  N   ILE A  18       5.085  38.712 113.707  1.00 26.02           N
ATOM    266  CA  ILE A  18       4.300  39.791 114.301  1.00 40.77           C
ATOM    267  C   ILE A  18       2.995  39.206 114.846  1.00 34.67           C
ATOM    268  O   ILE A  18       2.669  39.388 116.016  1.00 36.04           O
ATOM    269  CB  ILE A  18       4.031  40.916 113.283  1.00 40.93           C
ATOM    270  CG1 ILE A  18       5.362  41.577 112.877  1.00 37.82           C
ATOM    271  CG2 ILE A  18       3.022  41.928 113.865  1.00 38.95           C
ATOM    272  CD1 ILE A  18       5.182  42.680 111.836  1.00 42.13           C
ATOM    273  H   ILE A  18       5.172  38.679 112.700  1.00 31.23           H
ATOM    274  HA  ILE A  18       4.876  40.214 115.126  1.00 48.94           H
ATOM    275  HB  ILE A  18       3.585  40.482 112.389  1.00 49.13           H
ATOM    276 HG12 ILE A  18       5.855  41.993 113.757  1.00 45.39           H
ATOM    277 HG13 ILE A  18       6.013  40.822 112.436  1.00 45.39           H
ATOM    278 HG21 ILE A  18       2.807  42.715 113.147  1.00 46.74           H
ATOM    279 HG22 ILE A  18       2.072  41.437 114.071  1.00 46.74           H
ATOM    280 HG23 ILE A  18       3.414  42.366 114.785  1.00 46.74           H
ATOM    281 HD11 ILE A  18       6.153  43.052 111.516  1.00 50.57           H
ATOM    282 HD12 ILE A  18       4.667  42.257 110.979  1.00 50.57           H
ATOM    283 HD13 ILE A  18       4.608  43.510 112.245  1.00 50.57           H
ATOM    284  N   ASN A  19       2.254  38.499 113.989  1.00 41.38           N
ATOM    285  CA  ASN A  19       0.937  37.949 114.301  1.00 50.46           C
ATOM    286  C   ASN A  19       0.963  36.921 115.439  1.00 47.56           C
ATOM    287  O   ASN A  19      -0.085  36.600 115.995  1.00 46.56           O
ATOM    288  CB  ASN A  19       0.343  37.335 113.030  1.00 38.01           C
ATOM    289  CG  ASN A  19       0.144  38.346 111.906  1.00 41.61           C
ATOM    290  OD1 ASN A  19       0.298  39.549 112.085  1.00 41.36           O
ATOM    291  ND2 ASN A  19      -0.253  37.860 110.738  1.00 34.66           N
ATOM    292  H   ASN A  19       2.579  38.418 113.033  1.00 49.66           H
ATOM    293  HA  ASN A  19       0.295  38.774 114.611  1.00 60.56           H
ATOM    294  HB2 ASN A  19       0.988  36.529 112.677  1.00 45.62           H
ATOM    295  HB3 ASN A  19      -0.630  36.910 113.273  1.00 45.62           H
ATOM    296 HD21 ASN A  19      -0.443  38.497 109.977  1.00 41.60           H
ATOM    297 HD22 ASN A  19      -0.384  36.869 110.621  1.00 41.60           H
ATOM    298  N   ASN A  20       2.155  36.410 115.768  1.00 39.45           N
ATOM    299  CA  ASN A  20       2.397  35.445 116.834  1.00 37.30           C
ATOM    300  C   ASN A  20       3.463  35.952 117.809  1.00 43.92           C
ATOM    301  O   ASN A  20       4.101  35.152 118.493  1.00 46.56           O
ATOM    302  CB  ASN A  20       2.740  34.084 116.207  1.00 48.73           C
ATOM    303  CG  ASN A  20       1.593  33.576 115.330  1.00 48.92           C
ATOM    304  OD1 ASN A  20       0.534  33.214 115.829  1.00 51.77           O
ATOM    305  ND2 ASN A  20       1.787  33.540 114.015  1.00 46.58           N
ATOM    306  H   ASN A  20       2.967  36.763 115.280  1.00 47.34           H
ATOM    307  HA  ASN A  20       1.485  35.318 117.419  1.00 44.77           H
ATOM    308  HB2 ASN A  20       3.671  34.157 115.642  1.00 58.48           H
ATOM    309  HB3 ASN A  20       2.853  33.384 117.035  1.00 58.48           H
ATOM    310 HD21 ASN A  20       1.048  33.225 113.410  1.00 55.90           H
ATOM    311 HD22 ASN A  20       2.669  33.860 113.635  1.00 55.90           H
ATOM    312  N   TYR A  21       3.639  37.281 117.888  1.00 45.32           N
ATOM    313  CA  TYR A  21       4.713  37.889 118.652  1.00 35.86           C
ATOM    314  C   TYR A  21       4.703  37.422 120.098  1.00 42.23           C
ATOM    315  O   TYR A  21       3.651  37.309 120.726  1.00 43.98           O
ATOM    316  CB  TYR A  21       4.658  39.418 118.586  1.00 38.11           C
ATOM    317  CG  TYR A  21       5.894  40.045 119.194  1.00 41.96           C
ATOM    318  CD1 TYR A  21       7.069  40.143 118.425  1.00 26.89           C
ATOM    319  CD2 TYR A  21       5.881  40.483 120.532  1.00 34.40           C
ATOM    320  CE1 TYR A  21       8.220  40.729 118.973  1.00 34.62           C
ATOM    321  CE2 TYR A  21       7.031  41.056 121.095  1.00 40.29           C
ATOM    322  CZ  TYR A  21       8.194  41.189 120.306  1.00 38.99           C
ATOM    323  OH  TYR A  21       9.302  41.749 120.838  1.00 35.82           O
ATOM    324  H   TYR A  21       3.145  37.875 117.235  1.00 54.39           H
ATOM    325  HA  TYR A  21       5.646  37.583 118.194  1.00 43.04           H
ATOM    326  HB2 TYR A  21       4.603  39.735 117.546  1.00 45.74           H
ATOM    327  HB3 TYR A  21       3.769  39.777 119.106  1.00 45.74           H
ATOM    328  HD1 TYR A  21       7.082  39.780 117.409  1.00 32.28           H
ATOM    329  HD2 TYR A  21       4.990  40.377 121.132  1.00 41.29           H
ATOM    330  HE1 TYR A  21       9.118  40.829 118.379  1.00 41.55           H
ATOM    331  HE2 TYR A  21       7.024  41.403 122.117  1.00 48.36           H
ATOM    332  HH  TYR A  21       9.329  41.727 121.803  1.00 43.00           H
ATOM    333  N   THR A  22       5.915  37.160 120.585  1.00 34.53           N
ATOM    334  CA  THR A  22       6.234  36.701 121.921  1.00 37.67           C
ATOM    335  C   THR A  22       7.713  36.990 122.176  1.00 33.90           C
ATOM    336  O   THR A  22       8.518  37.069 121.250  1.00 38.90           O
ATOM    337  CB  THR A  22       5.921  35.197 122.087  1.00 37.61           C
ATOM    338  OG1 THR A  22       6.330  34.745 123.365  1.00 36.45           O
ATOM    339  CG2 THR A  22       6.597  34.310 121.038  1.00 32.39           C
ATOM    340  H   THR A  22       6.708  37.320 119.977  1.00 41.44           H
ATOM    341  HA  THR A  22       5.655  37.257 122.659  1.00 45.21           H
ATOM    342  HB  THR A  22       4.841  35.068 122.006  1.00 45.15           H
ATOM    343  HG1 THR A  22       6.184  33.796 123.405  1.00 43.75           H
ATOM    344 HG21 THR A  22       6.355  33.267 121.237  1.00 38.88           H
ATOM    345 HG22 THR A  22       6.236  34.570 120.043  1.00 38.88           H
ATOM    346 HG23 THR A  22       7.681  34.424 121.082  1.00 38.88           H
ATOM    347  N   GLU A  23       8.068  37.142 123.446  1.00 37.62           N
ATOM    348  CA  GLU A  23       9.427  37.415 123.885  1.00 41.79           C
ATOM    349  C   GLU A  23       9.955  36.307 124.805  1.00 41.97           C
ATOM    350  O   GLU A  23      10.980  36.485 125.465  1.00 48.72           O
ATOM    351  CB  GLU A  23       9.465  38.782 124.571  1.00 40.26           C
ATOM    352  CG  GLU A  23       8.814  39.876 123.717  1.00 40.11           C
ATOM    353  CD  GLU A  23       9.265  41.240 124.212  1.00 57.36           C
ATOM    354  OE1 GLU A  23       8.870  41.616 125.336  1.00 59.54           O
ATOM    355  OE2 GLU A  23      10.015  41.891 123.458  1.00 57.83           O1-
ATOM    356  H   GLU A  23       7.350  37.110 124.157  1.00 45.15           H
ATOM    357  HA  GLU A  23      10.089  37.457 123.022  1.00 50.15           H
ATOM    358  HB2 GLU A  23       8.962  38.724 125.536  1.00 48.32           H
ATOM    359  HB3 GLU A  23      10.507  39.044 124.734  1.00 48.32           H
ATOM    360  HG2 GLU A  23       9.099  39.739 122.674  1.00 48.14           H
ATOM    361  HG3 GLU A  23       7.734  39.786 123.839  1.00 48.14           H
ATOM    362  N   THR A  24       9.247  35.171 124.846  1.00 38.82           N
ATOM    363  CA  THR A  24       9.518  34.052 125.744  1.00 44.17           C
ATOM    364  C   THR A  24       9.709  32.737 124.986  1.00 41.65           C
ATOM    365  O   THR A  24       9.984  31.733 125.644  1.00 41.65           O
ATOM    366  CB  THR A  24       8.388  33.917 126.786  1.00 47.15           C
ATOM    367  OG1 THR A  24       7.125  33.751 126.157  1.00 45.82           O
ATOM    368  CG2 THR A  24       8.360  35.109 127.750  1.00 39.42           C
ATOM    369  H   THR A  24       8.429  35.105 124.255  1.00 46.60           H
ATOM    370  HA  THR A  24      10.448  34.245 126.277  1.00 53.02           H
ATOM    371  HB  THR A  24       8.589  33.021 127.376  1.00 56.59           H
ATOM    372  HG1 THR A  24       7.074  34.333 125.393  1.00 54.99           H
ATOM    373 HG21 THR A  24       7.581  34.956 128.495  1.00 47.31           H
ATOM    374 HG22 THR A  24       9.326  35.197 128.250  1.00 47.31           H
ATOM    375 HG23 THR A  24       8.142  36.026 127.206  1.00 47.31           H
ATOM    376  N   ASP A  25       9.569  32.713 123.651  1.00 42.80           N
ATOM    377  CA  ASP A  25       9.733  31.475 122.900  1.00 54.66           C
ATOM    378  C   ASP A  25      10.411  31.746 121.549  1.00 35.65           C
ATOM    379  O   ASP A  25       9.776  32.104 120.559  1.00 44.14           O
ATOM    380  CB  ASP A  25       8.377  30.766 122.804  1.00 45.19           C
ATOM    381  CG  ASP A  25       8.510  29.290 122.440  1.00 50.94           C
ATOM    382  OD1 ASP A  25       9.556  28.910 121.869  1.00 54.03           O
ATOM    383  OD2 ASP A  25       7.553  28.553 122.756  1.00 52.85           O1-
ATOM    384  H   ASP A  25       9.387  33.568 123.145  1.00 51.36           H
ATOM    385  HA  ASP A  25      10.407  30.831 123.462  1.00 65.60           H
ATOM    386  HB2 ASP A  25       7.800  30.868 123.724  1.00 54.24           H
ATOM    387  HB3 ASP A  25       7.769  31.238 122.030  1.00 54.24           H
ATOM    388  N   THR A  26      11.729  31.507 121.537  1.00 52.47           N
ATOM    389  CA  THR A  26      12.617  31.548 120.376  1.00 45.36           C
ATOM    390  C   THR A  26      12.081  30.803 119.155  1.00 48.96           C
ATOM    391  O   THR A  26      12.320  31.250 118.033  1.00 39.86           O
ATOM    392  CB  THR A  26      13.985  30.967 120.781  1.00 43.71           C
ATOM    393  OG1 THR A  26      14.673  31.874 121.609  1.00 53.16           O
ATOM    394  CG2 THR A  26      14.880  30.644 119.583  1.00 50.66           C
ATOM    395  H   THR A  26      12.159  31.261 122.419  1.00 62.97           H
ATOM    396  HA  THR A  26      12.750  32.597 120.110  1.00 54.44           H
ATOM    397  HB  THR A  26      13.818  30.042 121.336  1.00 52.46           H
ATOM    398  HG1 THR A  26      15.537  31.501 121.795  1.00 63.80           H
ATOM    399 HG21 THR A  26      15.854  30.306 119.932  1.00 60.80           H
ATOM    400 HG22 THR A  26      14.432  29.846 118.989  1.00 60.80           H
ATOM    401 HG23 THR A  26      15.018  31.535 118.969  1.00 60.80           H
ATOM    402  N   SER A  27      11.450  29.635 119.357  1.00 50.32           N
ATOM    403  CA  SER A  27      10.950  28.807 118.255  1.00 49.05           C
ATOM    404  C   SER A  27      10.033  29.602 117.320  1.00 38.54           C
ATOM    405  O   SER A  27       9.973  29.314 116.125  1.00 46.72           O
ATOM    406  CB  SER A  27      10.231  27.560 118.794  1.00 52.54           C
ATOM    407  OG  SER A  27       8.973  27.868 119.360  1.00 58.84           O
ATOM    408  H   SER A  27      11.290  29.319 120.305  1.00 60.40           H
ATOM    409  HA  SER A  27      11.815  28.470 117.682  1.00 58.87           H
ATOM    410  HB2 SER A  27      10.079  26.862 117.970  1.00 63.06           H
ATOM    411  HB3 SER A  27      10.849  27.073 119.548  1.00 63.06           H
ATOM    412  HG  SER A  27       9.107  28.352 120.184  1.00 70.62           H
ATOM    413  N   VAL A  28       9.326  30.592 117.887  1.00 50.17           N
ATOM    414  CA  VAL A  28       8.369  31.438 117.191  1.00 44.42           C
ATOM    415  C   VAL A  28       9.005  32.769 116.819  1.00 35.74           C
ATOM    416  O   VAL A  28       8.993  33.100 115.642  1.00 39.29           O
ATOM    417  CB  VAL A  28       7.088  31.644 118.021  1.00 51.22           C
ATOM    418  CG1 VAL A  28       6.072  32.459 117.206  1.00 42.94           C
ATOM    419  CG2 VAL A  28       6.459  30.297 118.403  1.00 51.24           C
ATOM    420  H   VAL A  28       9.467  30.767 118.873  1.00 60.21           H
ATOM    421  HA  VAL A  28       8.086  30.938 116.264  1.00 53.31           H
ATOM    422  HB  VAL A  28       7.334  32.189 118.934  1.00 61.47           H
ATOM    423 HG11 VAL A  28       5.160  32.596 117.785  1.00 51.53           H
ATOM    424 HG12 VAL A  28       6.474  33.440 116.964  1.00 51.53           H
ATOM    425 HG13 VAL A  28       5.839  31.937 116.276  1.00 51.53           H
ATOM    426 HG21 VAL A  28       5.523  30.463 118.937  1.00 61.49           H
ATOM    427 HG22 VAL A  28       6.267  29.708 117.504  1.00 61.49           H
ATOM    428 HG23 VAL A  28       7.131  29.746 119.060  1.00 61.49           H
ATOM    429  N   VAL A  29       9.523  33.526 117.797  1.00 37.79           N
ATOM    430  CA  VAL A  29      10.161  34.827 117.571  1.00 42.86           C
ATOM    431  C   VAL A  29      11.612  34.691 118.019  1.00 37.63           C
ATOM    432  O   VAL A  29      11.904  34.854 119.205  1.00 38.20           O
ATOM    433  CB  VAL A  29       9.404  35.971 118.263  1.00 38.04           C
ATOM    434  CG1 VAL A  29      10.131  37.321 118.154  1.00 35.77           C
ATOM    435  CG2 VAL A  29       8.046  36.148 117.589  1.00 39.77           C
ATOM    436  H   VAL A  29       9.535  33.157 118.739  1.00 45.36           H
ATOM    437  HA  VAL A  29      10.144  35.058 116.508  1.00 51.44           H
ATOM    438  HB  VAL A  29       9.262  35.714 119.311  1.00 45.66           H
ATOM    439 HG11 VAL A  29       9.540  38.100 118.639  1.00 42.93           H
ATOM    440 HG12 VAL A  29      11.092  37.263 118.655  1.00 42.93           H
ATOM    441 HG13 VAL A  29      10.282  37.589 117.107  1.00 42.93           H
ATOM    442 HG21 VAL A  29       7.548  37.000 118.034  1.00 47.73           H
ATOM    443 HG22 VAL A  29       8.184  36.339 116.527  1.00 47.73           H
ATOM    444 HG23 VAL A  29       7.434  35.261 117.728  1.00 47.73           H
ATOM    445  N   PRO A  30      12.527  34.378 117.086  1.00 37.90           N
ATOM    446  CA  PRO A  30      13.933  34.178 117.405  1.00 39.35           C
ATOM    447  C   PRO A  30      14.605  35.413 118.011  1.00 34.61           C
ATOM    448  O   PRO A  30      15.391  35.268 118.945  1.00 38.75           O
ATOM    449  CB  PRO A  30      14.572  33.819 116.054  1.00 41.21           C
ATOM    450  CG  PRO A  30      13.432  33.158 115.286  1.00 36.82           C
ATOM    451  CD  PRO A  30      12.266  34.042 115.693  1.00 33.20           C
ATOM    452  HA  PRO A  30      14.032  33.313 118.060  1.00 47.23           H
ATOM    453  HB2 PRO A  30      14.820  34.750 115.539  1.00 49.46           H
ATOM    454  HB3 PRO A  30      15.451  33.183 116.127  1.00 49.46           H
ATOM    455  HG2 PRO A  30      13.576  33.218 114.208  1.00 44.19           H
ATOM    456  HG3 PRO A  30      13.295  32.125 115.608  1.00 44.19           H
ATOM    457  HD2 PRO A  30      12.253  34.940 115.085  1.00 39.85           H
ATOM    458  HD3 PRO A  30      11.357  33.462 115.565  1.00 39.85           H
ATOM    459  N   PHE A  31      14.255  36.610 117.531  1.00 36.42           N
ATOM    460  CA  PHE A  31      14.831  37.874 117.963  1.00 40.01           C
ATOM    461  C   PHE A  31      13.711  38.860 118.345  1.00 25.42           C
ATOM    462  O   PHE A  31      13.370  39.736 117.552  1.00 35.07           O
ATOM    463  CB  PHE A  31      15.753  38.423 116.861  1.00 28.01           C
ATOM    464  CG  PHE A  31      16.632  39.530 117.391  1.00 17.92           C
ATOM    465  CD1 PHE A  31      17.666  39.212 118.286  1.00 23.03           C
ATOM    466  CD2 PHE A  31      16.391  40.871 117.052  1.00 25.64           C
ATOM    467  CE1 PHE A  31      18.452  40.225 118.853  1.00 21.94           C
ATOM    468  CE2 PHE A  31      17.141  41.892 117.660  1.00 29.75           C
ATOM    469  CZ  PHE A  31      18.162  41.569 118.571  1.00 21.90           C
ATOM    470  H   PHE A  31      13.597  36.641 116.763  1.00 43.71           H
ATOM    471  HA  PHE A  31      15.440  37.693 118.845  1.00 48.02           H
ATOM    472  HB2 PHE A  31      16.391  37.626 116.490  1.00 33.61           H
ATOM    473  HB3 PHE A  31      15.163  38.789 116.020  1.00 33.61           H
ATOM    474  HD1 PHE A  31      17.868  38.181 118.517  1.00 27.64           H
ATOM    475  HD2 PHE A  31      15.618  41.120 116.342  1.00 30.78           H
ATOM    476  HE1 PHE A  31      19.263  39.976 119.520  1.00 26.34           H
ATOM    477  HE2 PHE A  31      16.934  42.927 117.428  1.00 35.71           H
ATOM    478  HZ  PHE A  31      18.732  42.355 119.041  1.00 26.29           H
ATOM    479  N   PRO A  32      13.145  38.763 119.559  1.00 39.58           N
ATOM    480  CA  PRO A  32      12.183  39.751 120.050  1.00 32.51           C
ATOM    481  C   PRO A  32      12.866  41.078 120.416  1.00 28.07           C
ATOM    482  O   PRO A  32      14.078  41.145 120.594  1.00 24.26           O
ATOM    483  CB  PRO A  32      11.623  39.090 121.315  1.00 32.92           C
ATOM    484  CG  PRO A  32      12.777  38.248 121.839  1.00 33.07           C
ATOM    485  CD  PRO A  32      13.409  37.729 120.554  1.00 31.92           C
ATOM    486  HA  PRO A  32      11.339  39.889 119.372  1.00 39.01           H
ATOM    487  HB2 PRO A  32      11.250  39.786 122.063  1.00 39.52           H
ATOM    488  HB3 PRO A  32      10.828  38.412 121.002  1.00 39.52           H
ATOM    489  HG2 PRO A  32      13.456  38.875 122.412  1.00 39.69           H
ATOM    490  HG3 PRO A  32      12.422  37.413 122.441  1.00 39.69           H
ATOM    491  HD2 PRO A  32      14.474  37.580 120.729  1.00 38.31           H
ATOM    492  HD3 PRO A  32      12.912  36.806 120.261  1.00 38.31           H
ATOM    493  N   VAL A  33      12.083  42.150 120.545  1.00 23.30           N
ATOM    494  CA  VAL A  33      12.567  43.492 120.871  1.00 29.62           C
ATOM    495  C   VAL A  33      13.280  43.535 122.227  1.00 36.07           C
ATOM    496  O   VAL A  33      14.190  44.344 122.406  1.00 29.99           O
ATOM    497  CB  VAL A  33      11.406  44.506 120.849  1.00 29.86           C
ATOM    498  CG1 VAL A  33      11.916  45.899 121.244  1.00 33.83           C
ATOM    499  CG2 VAL A  33      10.752  44.583 119.461  1.00 27.95           C
ATOM    500  H   VAL A  33      11.096  42.050 120.360  1.00 27.97           H
ATOM    501  HA  VAL A  33      13.284  43.776 120.101  1.00 35.55           H
ATOM    502  HB  VAL A  33      10.658  44.194 121.580  1.00 35.83           H
ATOM    503 HG11 VAL A  33      11.128  46.629 121.103  1.00 40.61           H
ATOM    504 HG12 VAL A  33      12.205  45.915 122.295  1.00 40.61           H
ATOM    505 HG13 VAL A  33      12.773  46.168 120.631  1.00 40.61           H
ATOM    506 HG21 VAL A  33       9.938  45.309 119.481  1.00 33.55           H
ATOM    507 HG22 VAL A  33      11.489  44.884 118.715  1.00 33.55           H
ATOM    508 HG23 VAL A  33      10.338  43.617 119.179  1.00 33.55           H
ATOM    509  N   SER A  34      12.855  42.707 123.190  1.00 31.11           N
ATOM    510  CA  SER A  34      13.498  42.590 124.494  1.00 26.99           C
ATOM    511  C   SER A  34      14.964  42.160 124.410  1.00 24.46           C
ATOM    512  O   SER A  34      15.706  42.393 125.361  1.00 33.12           O
ATOM    513  CB  SER A  34      12.711  41.637 125.394  1.00 32.11           C
ATOM    514  OG  SER A  34      12.678  40.349 124.825  1.00 37.32           O
ATOM    515  H   SER A  34      12.050  42.120 123.010  1.00 37.34           H
ATOM    516  HA  SER A  34      13.471  43.572 124.959  1.00 32.39           H
ATOM    517  HB2 SER A  34      13.196  41.584 126.369  1.00 38.55           H
ATOM    518  HB3 SER A  34      11.696  42.008 125.532  1.00 38.55           H
ATOM    519  HG  SER A  34      12.285  39.748 125.462  1.00 44.80           H
ATOM    520  N   ASN A  35      15.393  41.542 123.302  1.00 30.25           N
ATOM    521  CA  ASN A  35      16.801  41.220 123.079  1.00 32.06           C
ATOM    522  C   ASN A  35      17.655  42.460 122.799  1.00 35.44           C
ATOM    523  O   ASN A  35      18.881  42.389 122.912  1.00 28.78           O
ATOM    524  CB  ASN A  35      16.962  40.176 121.973  1.00 27.50           C
ATOM    525  CG  ASN A  35      16.599  38.768 122.437  1.00 30.62           C
ATOM    526  OD1 ASN A  35      15.740  38.550 123.280  1.00 33.17           O
ATOM    527  ND2 ASN A  35      17.256  37.779 121.840  1.00 32.26           N
ATOM    528  H   ASN A  35      14.737  41.365 122.551  1.00 36.30           H
ATOM    529  HA  ASN A  35      17.174  40.758 123.992  1.00 38.48           H
ATOM    530  HB2 ASN A  35      16.298  40.442 121.159  1.00 33.01           H
ATOM    531  HB3 ASN A  35      17.986  40.191 121.601  1.00 33.01           H
ATOM    532 HD21 ASN A  35      17.061  36.830 122.120  1.00 38.72           H
ATOM    533 HD22 ASN A  35      17.930  37.994 121.122  1.00 38.72           H
ATOM    534  N   ILE A  36      17.017  43.580 122.435  1.00 30.74           N
ATOM    535  CA  ILE A  36      17.645  44.888 122.294  1.00 25.28           C
ATOM    536  C   ILE A  36      17.655  45.511 123.689  1.00 28.55           C
ATOM    537  O   ILE A  36      16.843  46.371 124.021  1.00 29.70           O
ATOM    538  CB  ILE A  36      16.916  45.763 121.251  1.00 27.27           C
ATOM    539  CG1 ILE A  36      16.714  45.004 119.919  1.00 22.72           C
ATOM    540  CG2 ILE A  36      17.712  47.067 121.066  1.00 24.45           C
ATOM    541  CD1 ILE A  36      15.879  45.783 118.901  1.00 25.50           C
ATOM    542  H   ILE A  36      16.009  43.551 122.362  1.00 36.90           H
ATOM    543  HA  ILE A  36      18.670  44.750 121.952  1.00 30.34           H
ATOM    544  HB  ILE A  36      15.933  46.032 121.637  1.00 32.73           H
ATOM    545 HG12 ILE A  36      17.684  44.763 119.481  1.00 27.27           H
ATOM    546 HG13 ILE A  36      16.182  44.071 120.109  1.00 27.27           H
ATOM    547 HG21 ILE A  36      17.192  47.729 120.379  1.00 29.35           H
ATOM    548 HG22 ILE A  36      17.811  47.594 122.015  1.00 29.35           H
ATOM    549 HG23 ILE A  36      18.706  46.852 120.673  1.00 29.35           H
ATOM    550 HD11 ILE A  36      15.735  45.162 118.019  1.00 30.61           H
ATOM    551 HD12 ILE A  36      14.906  46.027 119.326  1.00 30.61           H
ATOM    552 HD13 ILE A  36      16.398  46.693 118.604  1.00 30.61           H
ATOM    553  N   THR A  37      18.597  45.063 124.513  1.00 31.44           N
ATOM    554  CA  THR A  37      18.728  45.518 125.887  1.00 27.97           C
ATOM    555  C   THR A  37      19.059  47.024 125.906  1.00 34.73           C
ATOM    556  O   THR A  37      19.438  47.577 124.873  1.00 29.05           O
ATOM    557  CB  THR A  37      19.831  44.698 126.573  1.00 39.37           C
ATOM    558  OG1 THR A  37      21.076  45.013 125.979  1.00 33.18           O
ATOM    559  CG2 THR A  37      19.589  43.183 126.483  1.00 30.36           C
ATOM    560  H   THR A  37      19.240  44.357 124.188  1.00 37.73           H
ATOM    561  HA  THR A  37      17.789  45.347 126.415  1.00 33.57           H
ATOM    562  HB  THR A  37      19.855  44.965 127.626  1.00 47.25           H
ATOM    563  HG1 THR A  37      21.777  44.544 126.443  1.00 39.82           H
ATOM    564 HG21 THR A  37      20.376  42.659 127.026  1.00 36.44           H
ATOM    565 HG22 THR A  37      18.618  42.934 126.913  1.00 36.44           H
ATOM    566 HG23 THR A  37      19.622  42.849 125.447  1.00 36.44           H
ATOM    567  N   PRO A  38      18.949  47.704 127.063  1.00 28.54           N
ATOM    568  CA  PRO A  38      19.296  49.112 127.181  1.00 28.82           C
ATOM    569  C   PRO A  38      20.705  49.422 126.683  1.00 29.33           C
ATOM    570  O   PRO A  38      20.894  50.445 126.029  1.00 29.18           O
ATOM    571  CB  PRO A  38      19.173  49.415 128.683  1.00 31.96           C
ATOM    572  CG  PRO A  38      18.066  48.460 129.128  1.00 26.62           C
ATOM    573  CD  PRO A  38      18.370  47.210 128.308  1.00 39.33           C
ATOM    574  HA  PRO A  38      18.552  49.709 126.650  1.00 34.59           H
ATOM    575  HB2 PRO A  38      20.100  49.114 129.175  1.00 38.36           H
ATOM    576  HB3 PRO A  38      18.955  50.457 128.913  1.00 38.36           H
ATOM    577  HG2 PRO A  38      18.126  48.236 130.194  1.00 31.95           H
ATOM    578  HG3 PRO A  38      17.091  48.866 128.879  1.00 31.95           H
ATOM    579  HD2 PRO A  38      19.084  46.592 128.847  1.00 47.20           H
ATOM    580  HD3 PRO A  38      17.431  46.685 128.132  1.00 47.20           H
ATOM    581  N   ALA A  39      21.662  48.516 126.935  1.00 26.12           N
ATOM    582  CA  ALA A  39      23.030  48.639 126.451  1.00 39.95           C
ATOM    583  C   ALA A  39      23.040  48.760 124.924  1.00 30.30           C
ATOM    584  O   ALA A  39      23.669  49.665 124.394  1.00 24.75           O
ATOM    585  CB  ALA A  39      23.876  47.456 126.936  1.00 33.88           C
ATOM    586  H   ALA A  39      21.417  47.682 127.450  1.00 31.35           H
ATOM    587  HA  ALA A  39      23.463  49.548 126.871  1.00 47.95           H
ATOM    588  HB1 ALA A  39      24.903  47.572 126.587  1.00 40.67           H
ATOM    589  HB2 ALA A  39      23.881  47.419 128.025  1.00 40.67           H
ATOM    590  HB3 ALA A  39      23.471  46.523 126.544  1.00 40.67           H
ATOM    591  N   LYS A  40      22.290  47.903 124.221  1.00 22.94           N
ATOM    592  CA  LYS A  40      22.257  47.874 122.765  1.00 24.43           C
ATOM    593  C   LYS A  40      21.545  49.087 122.186  1.00 25.84           C
ATOM    594  O   LYS A  40      21.994  49.627 121.181  1.00 21.64           O
ATOM    595  CB  LYS A  40      21.624  46.574 122.259  1.00 28.04           C
ATOM    596  CG  LYS A  40      22.470  45.375 122.692  1.00 29.79           C
ATOM    597  CD  LYS A  40      21.855  44.058 122.234  1.00 29.98           C
ATOM    598  CE  LYS A  40      22.437  42.936 123.093  1.00 30.26           C
ATOM    599  NZ  LYS A  40      21.745  41.672 122.823  1.00 39.93           N1+
ATOM    600  H   LYS A  40      21.744  47.215 124.721  1.00 27.54           H
ATOM    601  HA  LYS A  40      23.290  47.906 122.405  1.00 29.32           H
ATOM    602  HB2 LYS A  40      20.610  46.481 122.650  1.00 33.65           H
ATOM    603  HB3 LYS A  40      21.579  46.595 121.168  1.00 33.65           H
ATOM    604  HG2 LYS A  40      23.451  45.471 122.242  1.00 35.75           H
ATOM    605  HG3 LYS A  40      22.584  45.367 123.777  1.00 35.75           H
ATOM    606  HD2 LYS A  40      20.773  44.094 122.349  1.00 35.98           H
ATOM    607  HD3 LYS A  40      22.105  43.885 121.186  1.00 35.98           H
ATOM    608  HE2 LYS A  40      23.495  42.833 122.838  1.00 36.32           H
ATOM    609  HE3 LYS A  40      22.348  43.180 124.153  1.00 36.32           H
ATOM    610  HZ1 LYS A  40      22.016  40.975 123.503  1.00 47.93           H
ATOM    611  HZ2 LYS A  40      20.744  41.822 122.842  1.00 47.93           H
ATOM    612  HZ3 LYS A  40      22.000  41.341 121.901  1.00 47.93           H
ATOM    613  N   ALA A  41      20.455  49.527 122.826  1.00 24.73           N
ATOM    614  CA  ALA A  41      19.724  50.700 122.379  1.00 20.52           C
ATOM    615  C   ALA A  41      20.614  51.948 122.414  1.00 20.23           C
ATOM    616  O   ALA A  41      20.435  52.825 121.578  1.00 20.63           O
ATOM    617  CB  ALA A  41      18.459  50.878 123.217  1.00 23.94           C
ATOM    618  H   ALA A  41      20.141  49.044 123.656  1.00 29.68           H
ATOM    619  HA  ALA A  41      19.416  50.528 121.346  1.00 24.63           H
ATOM    620  HB1 ALA A  41      17.895  51.734 122.848  1.00 28.74           H
ATOM    621  HB2 ALA A  41      17.839  49.984 123.143  1.00 28.74           H
ATOM    622  HB3 ALA A  41      18.733  51.048 124.259  1.00 28.74           H
ATOM    623  N   LYS A  42      21.568  52.020 123.359  1.00 21.66           N
ATOM    624  CA  LYS A  42      22.507  53.134 123.514  1.00 25.25           C
ATOM    625  C   LYS A  42      23.649  53.126 122.500  1.00 28.24           C
ATOM    626  O   LYS A  42      24.268  54.162 122.290  1.00 25.40           O
ATOM    627  CB  LYS A  42      23.088  53.156 124.934  1.00 26.53           C
ATOM    628  CG  LYS A  42      22.058  53.529 126.009  1.00 40.76           C
ATOM    629  CD  LYS A  42      22.473  52.938 127.366  1.00 26.31           C
ATOM    630  CE  LYS A  42      21.491  53.307 128.479  1.00 35.94           C
ATOM    631  NZ  LYS A  42      21.519  54.755 128.750  1.00 45.97           N1+
ATOM    632  H   LYS A  42      21.650  51.245 124.006  1.00 26.00           H
ATOM    633  HA  LYS A  42      21.969  54.063 123.354  1.00 30.31           H
ATOM    634  HB2 LYS A  42      23.547  52.192 125.157  1.00 31.84           H
ATOM    635  HB3 LYS A  42      23.871  53.915 124.971  1.00 31.84           H
ATOM    636  HG2 LYS A  42      21.969  54.614 126.062  1.00 48.92           H
ATOM    637  HG3 LYS A  42      21.084  53.111 125.749  1.00 48.92           H
ATOM    638  HD2 LYS A  42      22.534  51.853 127.300  1.00 31.58           H
ATOM    639  HD3 LYS A  42      23.464  53.311 127.631  1.00 31.58           H
ATOM    640  HE2 LYS A  42      20.492  53.038 128.132  1.00 43.14           H
ATOM    641  HE3 LYS A  42      21.706  52.742 129.387  1.00 43.14           H
ATOM    642  HZ1 LYS A  42      21.211  54.938 129.693  1.00 55.18           H
ATOM    643  HZ2 LYS A  42      22.461  55.108 128.629  1.00 55.18           H
ATOM    644  HZ3 LYS A  42      20.906  55.228 128.096  1.00 55.18           H
ATOM    645  N   GLN A  43      23.955  51.980 121.903  1.00 20.01           N
ATOM    646  CA  GLN A  43      25.004  51.859 120.895  1.00 21.58           C
ATOM    647  C   GLN A  43      24.465  52.065 119.477  1.00 22.49           C
ATOM    648  O   GLN A  43      25.241  52.116 118.527  1.00 22.26           O
ATOM    649  CB  GLN A  43      25.637  50.477 121.007  1.00 16.27           C
ATOM    650  CG  GLN A  43      26.234  50.199 122.393  1.00 22.50           C
ATOM    651  CD  GLN A  43      26.702  48.757 122.548  1.00 17.93           C
ATOM    652  OE1 GLN A  43      26.344  47.886 121.764  1.00 19.56           O
ATOM    653  NE2 GLN A  43      27.489  48.483 123.576  1.00 15.82           N
ATOM    654  H   GLN A  43      23.429  51.150 122.136  1.00 24.02           H
ATOM    655  HA  GLN A  43      25.778  52.605 121.082  1.00 25.91           H
ATOM    656  HB2 GLN A  43      24.883  49.728 120.768  1.00 19.53           H
ATOM    657  HB3 GLN A  43      26.427  50.394 120.268  1.00 19.53           H
ATOM    658  HG2 GLN A  43      27.039  50.896 122.622  1.00 27.00           H
ATOM    659  HG3 GLN A  43      25.468  50.356 123.132  1.00 27.00           H
ATOM    660 HE21 GLN A  43      27.789  49.220 124.200  1.00 18.99           H
ATOM    661 HE22 GLN A  43      27.842  47.544 123.697  1.00 18.99           H
ATOM    662  N   LEU A  44      23.140  52.138 119.338  1.00 20.76           N
ATOM    663  CA  LEU A  44      22.451  52.457 118.101  1.00 14.05           C
ATOM    664  C   LEU A  44      22.124  53.943 118.063  1.00 24.79           C
ATOM    665  O   LEU A  44      21.908  54.561 119.100  1.00 18.02           O
ATOM    666  CB  LEU A  44      21.170  51.616 118.011  1.00 16.77           C
ATOM    667  CG  LEU A  44      21.435  50.123 117.750  1.00 27.13           C
ATOM    668  CD1 LEU A  44      20.254  49.287 118.259  1.00 27.01           C
ATOM    669  CD2 LEU A  44      21.646  49.870 116.253  1.00 20.50           C
ATOM    670  H   LEU A  44      22.574  52.064 120.171  1.00 24.92           H
ATOM    671  HA  LEU A  44      23.082  52.214 117.247  1.00 16.87           H
ATOM    672  HB2 LEU A  44      20.654  51.716 118.967  1.00 20.13           H
ATOM    673  HB3 LEU A  44      20.508  52.013 117.239  1.00 20.13           H
ATOM    674  HG  LEU A  44      22.336  49.813 118.276  1.00 32.56           H
ATOM    675 HD11 LEU A  44      20.431  48.231 118.057  1.00 32.42           H
ATOM    676 HD12 LEU A  44      20.138  49.426 119.333  1.00 32.42           H
ATOM    677 HD13 LEU A  44      19.340  49.604 117.761  1.00 32.42           H
ATOM    678 HD21 LEU A  44      21.814  48.808 116.082  1.00 24.61           H
ATOM    679 HD22 LEU A  44      20.766  50.180 115.687  1.00 24.61           H
ATOM    680 HD23 LEU A  44      22.517  50.420 115.897  1.00 24.61           H
ATOM    681  N   THR A  45      22.051  54.505 116.856  1.00 15.81           N
ATOM    682  CA  THR A  45      21.442  55.802 116.619  1.00 18.33           C
ATOM    683  C   THR A  45      20.120  55.592 115.891  1.00 19.62           C
ATOM    684  O   THR A  45      19.229  56.419 116.038  1.00 20.03           O
ATOM    685  CB  THR A  45      22.365  56.715 115.801  1.00 23.45           C
ATOM    686  OG1 THR A  45      22.639  56.134 114.554  1.00 19.69           O
ATOM    687  CG2 THR A  45      23.696  56.997 116.490  1.00 22.69           C
ATOM    688  H   THR A  45      22.294  53.953 116.045  1.00 18.98           H
ATOM    689  HA  THR A  45      21.239  56.295 117.570  1.00 22.01           H
ATOM    690  HB  THR A  45      21.854  57.662 115.631  1.00 28.14           H
ATOM    691  HG1 THR A  45      21.813  56.027 114.066  1.00 23.63           H
ATOM    692 HG21 THR A  45      24.298  57.647 115.854  1.00 27.24           H
ATOM    693 HG22 THR A  45      23.525  57.488 117.446  1.00 27.24           H
ATOM    694 HG23 THR A  45      24.250  56.069 116.639  1.00 27.24           H
ATOM    695  N   HIS A  46      19.992  54.528 115.084  1.00 14.39           N
ATOM    696  CA  HIS A  46      18.794  54.257 114.319  1.00 14.60           C
ATOM    697  C   HIS A  46      18.505  52.770 114.338  1.00 24.87           C
ATOM    698  O   HIS A  46      19.424  51.958 114.256  1.00 20.40           O
ATOM    699  CB  HIS A  46      18.930  54.703 112.857  1.00 20.49           C
ATOM    700  CG  HIS A  46      19.284  56.145 112.625  1.00 17.25           C
ATOM    701  ND1 HIS A  46      20.505  56.730 112.937  1.00 15.92           N
ATOM    702  CD2 HIS A  46      18.492  57.079 112.026  1.00 19.90           C
ATOM    703  CE1 HIS A  46      20.426  58.002 112.546  1.00 18.18           C
ATOM    704  NE2 HIS A  46      19.234  58.233 111.987  1.00 18.36           N
ATOM    705  H   HIS A  46      20.756  53.873 114.997  1.00 17.27           H
ATOM    706  HA  HIS A  46      17.965  54.792 114.766  1.00 17.52           H
ATOM    707  HB2 HIS A  46      17.992  54.492 112.345  1.00 24.59           H
ATOM    708  HB3 HIS A  46      19.691  54.088 112.399  1.00 24.59           H
ATOM    709  HD2 HIS A  46      17.491  56.937 111.644  1.00 23.88           H
ATOM    710  HE1 HIS A  46      21.202  58.742 112.681  1.00 21.82           H
ATOM    711  HE2 HIS A  46      18.930  59.117 111.607  1.00 22.04           H
ATOM    712  N   ILE A  47      17.217  52.435 114.386  1.00 14.39           N
ATOM    713  CA  ILE A  47      16.711  51.096 114.117  1.00 16.32           C
ATOM    714  C   ILE A  47      15.795  51.226 112.911  1.00 20.17           C
ATOM    715  O   ILE A  47      14.807  51.950 112.992  1.00 23.81           O
ATOM    716  CB  ILE A  47      15.974  50.473 115.325  1.00 24.87           C
ATOM    717  CG1 ILE A  47      16.948  50.210 116.491  1.00 21.62           C
ATOM    718  CG2 ILE A  47      15.294  49.148 114.900  1.00 19.60           C
ATOM    719  CD1 ILE A  47      16.270  49.696 117.768  1.00 20.56           C
ATOM    720  H   ILE A  47      16.531  53.175 114.447  1.00 17.28           H
ATOM    721  HA  ILE A  47      17.550  50.458 113.881  1.00 19.60           H
ATOM    722  HB  ILE A  47      15.207  51.171 115.662  1.00 29.86           H
ATOM    723 HG12 ILE A  47      17.683  49.471 116.169  1.00 25.95           H
ATOM    724 HG13 ILE A  47      17.480  51.126 116.736  1.00 25.95           H
ATOM    725 HG21 ILE A  47      14.726  48.729 115.725  1.00 23.53           H
ATOM    726 HG22 ILE A  47      14.589  49.318 114.088  1.00 23.53           H
ATOM    727 HG23 ILE A  47      16.048  48.430 114.574  1.00 23.53           H
ATOM    728 HD11 ILE A  47      17.011  49.602 118.562  1.00 24.68           H
ATOM    729 HD12 ILE A  47      15.495  50.392 118.088  1.00 24.68           H
ATOM    730 HD13 ILE A  47      15.829  48.716 117.595  1.00 24.68           H
ATOM    731  N   ASN A  48      16.092  50.513 111.824  1.00 24.86           N
ATOM    732  CA  ASN A  48      15.210  50.431 110.666  1.00 17.95           C
ATOM    733  C   ASN A  48      14.257  49.258 110.862  1.00 23.95           C
ATOM    734  O   ASN A  48      14.610  48.128 110.532  1.00 20.20           O
ATOM    735  CB  ASN A  48      16.030  50.300 109.374  1.00 18.19           C
ATOM    736  CG  ASN A  48      16.672  51.596 108.883  1.00 18.31           C
ATOM    737  OD1 ASN A  48      16.754  52.598 109.590  1.00 20.59           O
ATOM    738  ND2 ASN A  48      17.188  51.564 107.664  1.00 24.28           N
ATOM    739  H   ASN A  48      16.926  49.941 111.824  1.00 29.84           H
ATOM    740  HA  ASN A  48      14.616  51.341 110.597  1.00 21.55           H
ATOM    741  HB2 ASN A  48      16.826  49.576 109.541  1.00 21.83           H
ATOM    742  HB3 ASN A  48      15.407  49.885 108.591  1.00 21.83           H
ATOM    743 HD21 ASN A  48      17.634  52.384 107.280  1.00 29.14           H
ATOM    744 HD22 ASN A  48      17.087  50.734 107.092  1.00 29.14           H
ATOM    745  N   PHE A  49      13.057  49.528 111.403  1.00 25.67           N
ATOM    746  CA  PHE A  49      11.990  48.532 111.438  1.00 22.25           C
ATOM    747  C   PHE A  49      11.628  48.163 110.008  1.00 23.01           C
ATOM    748  O   PHE A  49      11.390  49.039 109.181  1.00 21.58           O
ATOM    749  CB  PHE A  49      10.744  49.048 112.166  1.00 24.19           C
ATOM    750  CG  PHE A  49       9.646  47.992 112.175  1.00 30.80           C
ATOM    751  CD1 PHE A  49       9.721  46.915 113.075  1.00 29.37           C
ATOM    752  CD2 PHE A  49       8.625  48.012 111.213  1.00 22.70           C
ATOM    753  CE1 PHE A  49       8.768  45.884 113.043  1.00 21.22           C
ATOM    754  CE2 PHE A  49       7.697  46.960 111.145  1.00 28.62           C
ATOM    755  CZ  PHE A  49       7.760  45.902 112.068  1.00 19.70           C
ATOM    756  H   PHE A  49      12.827  50.480 111.648  1.00 30.81           H
ATOM    757  HA  PHE A  49      12.344  47.648 111.969  1.00 26.71           H
ATOM    758  HB2 PHE A  49      11.011  49.294 113.194  1.00 29.03           H
ATOM    759  HB3 PHE A  49      10.379  49.948 111.669  1.00 29.03           H
ATOM    760  HD1 PHE A  49      10.532  46.876 113.776  1.00 35.26           H
ATOM    761  HD2 PHE A  49       8.577  48.813 110.490  1.00 27.25           H
ATOM    762  HE1 PHE A  49       8.826  45.071 113.751  1.00 25.47           H
ATOM    763  HE2 PHE A  49       6.933  46.969 110.383  1.00 34.35           H
ATOM    764  HZ  PHE A  49       7.032  45.107 112.031  1.00 23.65           H
ATOM    765  N   SER A  50      11.564  46.869 109.714  1.00 19.47           N
ATOM    766  CA  SER A  50      11.327  46.417 108.354  1.00 21.03           C
ATOM    767  C   SER A  50      10.442  45.168 108.298  1.00 15.71           C
ATOM    768  O   SER A  50      10.429  44.370 109.232  1.00 27.96           O
ATOM    769  CB  SER A  50      12.668  46.212 107.637  1.00 22.20           C
ATOM    770  OG  SER A  50      13.539  45.385 108.370  1.00 23.66           O
ATOM    771  H   SER A  50      11.788  46.177 110.416  1.00 23.37           H
ATOM    772  HA  SER A  50      10.801  47.214 107.839  1.00 25.24           H
ATOM    773  HB2 SER A  50      12.479  45.725 106.689  1.00 26.64           H
ATOM    774  HB3 SER A  50      13.142  47.174 107.453  1.00 26.64           H
ATOM    775  HG  SER A  50      14.321  45.233 107.835  1.00 28.40           H
ATOM    776  N   PHE A  51       9.672  44.962 107.223  1.00 23.82           N
ATOM    777  CA  PHE A  51       9.530  45.801 106.046  1.00 22.35           C
ATOM    778  C   PHE A  51       8.022  46.084 105.893  1.00 28.47           C
ATOM    779  O   PHE A  51       7.172  45.265 106.196  1.00 31.35           O
ATOM    780  CB  PHE A  51       9.959  45.159 104.695  1.00 28.10           C
ATOM    781  CG  PHE A  51      11.437  45.231 104.479  1.00 23.54           C
ATOM    782  CD1 PHE A  51      12.050  46.462 104.207  1.00 23.27           C
ATOM    783  CD2 PHE A  51      12.211  44.067 104.567  1.00 29.98           C
ATOM    784  CE1 PHE A  51      13.434  46.517 104.049  1.00 27.70           C
ATOM    785  CE2 PHE A  51      13.594  44.133 104.402  1.00 21.65           C
ATOM    786  CZ  PHE A  51      14.210  45.361 104.162  1.00 26.36           C
ATOM    787  H   PHE A  51       9.115  44.134 107.239  1.00 28.59           H
ATOM    788  HA  PHE A  51      10.089  46.764 106.121  1.00 26.83           H
ATOM    789  HB2 PHE A  51       9.604  44.112 104.652  1.00 33.73           H
ATOM    790  HB3 PHE A  51       9.458  45.674 103.847  1.00 33.73           H
ATOM    791  HD1 PHE A  51      11.457  47.367 104.106  1.00 27.93           H
ATOM    792  HD2 PHE A  51      11.739  43.110 104.772  1.00 35.98           H
ATOM    793  HE1 PHE A  51      13.895  47.459 103.806  1.00 33.25           H
ATOM    794  HE2 PHE A  51      14.189  43.220 104.441  1.00 25.99           H
ATOM    795  HZ  PHE A  51      15.295  45.415 104.036  1.00 31.64           H
ATOM    796  N   LEU A  52       7.762  47.292 105.386  1.00 23.52           N
ATOM    797  CA  LEU A  52       6.497  47.729 104.816  1.00 29.29           C
ATOM    798  C   LEU A  52       6.632  47.728 103.301  1.00 32.93           C
ATOM    799  O   LEU A  52       7.702  47.470 102.751  1.00 31.65           O
ATOM    800  CB  LEU A  52       6.071  49.103 105.385  1.00 23.97           C
ATOM    801  CG  LEU A  52       5.373  48.956 106.759  1.00 29.00           C
ATOM    802  CD1 LEU A  52       6.354  48.654 107.899  1.00 29.18           C
ATOM    803  CD2 LEU A  52       4.584  50.220 107.117  1.00 26.27           C
ATOM    804  H   LEU A  52       8.553  47.894 105.183  1.00 28.23           H
ATOM    805  HA  LEU A  52       5.715  47.014 105.070  1.00 35.16           H
ATOM    806  HB2 LEU A  52       6.935  49.767 105.465  1.00 28.77           H
ATOM    807  HB3 LEU A  52       5.364  49.565 104.694  1.00 28.77           H
ATOM    808  HG  LEU A  52       4.669  48.127 106.703  1.00 34.81           H
ATOM    809 HD11 LEU A  52       5.805  48.582 108.838  1.00 35.02           H
ATOM    810 HD12 LEU A  52       6.847  47.700 107.731  1.00 35.02           H
ATOM    811 HD13 LEU A  52       7.105  49.441 107.980  1.00 35.02           H
ATOM    812 HD21 LEU A  52       4.083  50.073 108.071  1.00 31.53           H
ATOM    813 HD22 LEU A  52       5.265  51.066 107.208  1.00 31.53           H
ATOM    814 HD23 LEU A  52       3.833  50.426 106.354  1.00 31.53           H
ATOM    815  N   ASP A  53       5.516  47.950 102.627  1.00 26.63           N
ATOM    816  CA  ASP A  53       5.452  47.876 101.190  1.00 34.34           C
ATOM    817  C   ASP A  53       4.656  49.075 100.673  1.00 33.67           C
ATOM    818  O   ASP A  53       4.239  49.959 101.425  1.00 42.71           O
ATOM    819  CB  ASP A  53       4.794  46.533 100.857  1.00 28.16           C
ATOM    820  CG  ASP A  53       4.995  46.055  99.431  1.00 32.81           C
ATOM    821  OD1 ASP A  53       5.857  46.610  98.713  1.00 34.36           O
ATOM    822  OD2 ASP A  53       4.278  45.107  99.079  1.00 42.57           O1-
ATOM    823  H   ASP A  53       4.659  48.141 103.127  1.00 31.96           H
ATOM    824  HA  ASP A  53       6.449  47.920 100.755  1.00 41.22           H
ATOM    825  HB2 ASP A  53       5.206  45.760 101.505  1.00 33.79           H
ATOM    826  HB3 ASP A  53       3.730  46.540 101.094  1.00 33.79           H
ATOM    827  N   ILE A  54       4.495  49.100  99.353  1.00 35.10           N
ATOM    828  CA  ILE A  54       3.574  49.948  98.632  1.00 36.37           C
ATOM    829  C   ILE A  54       2.549  48.981  98.049  1.00 40.10           C
ATOM    830  O   ILE A  54       2.929  48.078  97.307  1.00 37.57           O
ATOM    831  CB  ILE A  54       4.303  50.746  97.533  1.00 37.87           C
ATOM    832  CG1 ILE A  54       5.483  51.547  98.125  1.00 30.29           C
ATOM    833  CG2 ILE A  54       3.295  51.679  96.843  1.00 36.06           C
ATOM    834  CD1 ILE A  54       6.207  52.433  97.105  1.00 27.60           C
ATOM    835  H   ILE A  54       4.914  48.351  98.817  1.00 42.12           H
ATOM    836  HA  ILE A  54       3.097  50.648  99.315  1.00 43.65           H
ATOM    837  HB  ILE A  54       4.702  50.056  96.787  1.00 45.46           H
ATOM    838 HG12 ILE A  54       5.119  52.170  98.941  1.00 36.36           H
ATOM    839 HG13 ILE A  54       6.217  50.854  98.535  1.00 36.36           H
ATOM    840 HG21 ILE A  54       3.757  52.128  95.968  1.00 43.28           H
ATOM    841 HG22 ILE A  54       2.431  51.113  96.506  1.00 43.28           H
ATOM    842 HG23 ILE A  54       2.963  52.461  97.528  1.00 43.28           H
ATOM    843 HD11 ILE A  54       7.088  52.867  97.577  1.00 33.13           H
ATOM    844 HD12 ILE A  54       6.518  51.823  96.259  1.00 33.13           H
ATOM    845 HD13 ILE A  54       5.559  53.238  96.761  1.00 33.13           H
ATOM    846  N   ASN A  55       1.270  49.149  98.391  1.00 38.81           N
ATOM    847  CA  ASN A  55       0.181  48.312  97.876  1.00 46.75           C
ATOM    848  C   ASN A  55      -0.257  48.741  96.465  1.00 37.66           C
ATOM    849  O   ASN A  55       0.275  49.687  95.885  1.00 37.91           O
ATOM    850  CB  ASN A  55      -0.998  48.320  98.867  1.00 44.20           C
ATOM    851  CG  ASN A  55      -1.489  49.723  99.206  1.00 34.34           C
ATOM    852  OD1 ASN A  55      -1.334  50.654  98.425  1.00 35.71           O
ATOM    853  ND2 ASN A  55      -2.165  49.866 100.341  1.00 39.75           N
ATOM    854  H   ASN A  55       1.031  49.901  99.025  1.00 46.58           H
ATOM    855  HA  ASN A  55       0.539  47.282  97.815  1.00 56.10           H
ATOM    856  HB2 ASN A  55      -1.827  47.777  98.416  1.00 53.05           H
ATOM    857  HB3 ASN A  55      -0.721  47.797  99.778  1.00 53.05           H
ATOM    858 HD21 ASN A  55      -2.505  50.782 100.593  1.00 47.71           H
ATOM    859 HD22 ASN A  55      -2.280  49.081 100.964  1.00 47.71           H
ATOM    860  N   SER A  56      -1.242  48.032  95.899  1.00 44.54           N
ATOM    861  CA  SER A  56      -1.846  48.377  94.611  1.00 44.04           C
ATOM    862  C   SER A  56      -2.527  49.752  94.625  1.00 33.77           C
ATOM    863  O   SER A  56      -2.699  50.358  93.569  1.00 46.83           O
ATOM    864  CB  SER A  56      -2.829  47.277  94.196  1.00 37.84           C
ATOM    865  OG  SER A  56      -3.841  47.125  95.175  1.00 54.79           O
ATOM    866  H   SER A  56      -1.623  47.236  96.392  1.00 53.46           H
ATOM    867  HA  SER A  56      -1.054  48.411  93.864  1.00 52.86           H
ATOM    868  HB2 SER A  56      -3.286  47.545  93.242  1.00 45.41           H
ATOM    869  HB3 SER A  56      -2.290  46.338  94.072  1.00 45.41           H
ATOM    870  HG  SER A  56      -4.450  46.444  94.881  1.00 65.76           H
ATOM    871  N   ASN A  57      -2.912  50.250  95.806  1.00 37.43           N
ATOM    872  CA  ASN A  57      -3.436  51.602  95.991  1.00 40.55           C
ATOM    873  C   ASN A  57      -2.344  52.694  95.964  1.00 45.49           C
ATOM    874  O   ASN A  57      -2.662  53.874  96.130  1.00 34.85           O
ATOM    875  CB  ASN A  57      -4.238  51.645  97.301  1.00 47.53           C
ATOM    876  CG  ASN A  57      -5.159  52.858  97.412  1.00 50.35           C
ATOM    877  OD1 ASN A  57      -5.585  53.455  96.423  1.00 62.06           O
ATOM    878  ND2 ASN A  57      -5.536  53.192  98.637  1.00 62.63           N
ATOM    879  H   ASN A  57      -2.730  49.703  96.636  1.00 44.92           H
ATOM    880  HA  ASN A  57      -4.125  51.797  95.169  1.00 48.67           H
ATOM    881  HB2 ASN A  57      -4.859  50.751  97.359  1.00 57.05           H
ATOM    882  HB3 ASN A  57      -3.559  51.640  98.152  1.00 57.05           H
ATOM    883 HD21 ASN A  57      -6.119  54.000  98.782  1.00 75.16           H
ATOM    884 HD22 ASN A  57      -5.169  52.687  99.431  1.00 75.16           H
ATOM    885  N   LEU A  58      -1.071  52.310  95.769  1.00 38.73           N
ATOM    886  CA  LEU A  58       0.082  53.193  95.562  1.00 38.83           C
ATOM    887  C   LEU A  58       0.386  54.070  96.778  1.00 33.47           C
ATOM    888  O   LEU A  58       0.906  55.182  96.660  1.00 34.89           O
ATOM    889  CB  LEU A  58      -0.081  54.020  94.280  1.00 29.60           C
ATOM    890  CG  LEU A  58      -0.389  53.176  93.030  1.00 39.08           C
ATOM    891  CD1 LEU A  58      -0.280  54.097  91.816  1.00 36.11           C
ATOM    892  CD2 LEU A  58       0.560  51.978  92.856  1.00 36.54           C
ATOM    893  H   LEU A  58      -0.879  51.318  95.710  1.00 46.48           H
ATOM    894  HA  LEU A  58       0.957  52.559  95.432  1.00 46.60           H
ATOM    895  HB2 LEU A  58      -0.870  54.760  94.416  1.00 35.53           H
ATOM    896  HB3 LEU A  58       0.853  54.555  94.116  1.00 35.53           H
ATOM    897  HG  LEU A  58      -1.417  52.815  93.088  1.00 46.90           H
ATOM    898 HD11 LEU A  58      -0.521  53.542  90.909  1.00 43.34           H
ATOM    899 HD12 LEU A  58      -0.976  54.928  91.924  1.00 43.34           H
ATOM    900 HD13 LEU A  58       0.735  54.487  91.746  1.00 43.34           H
ATOM    901 HD21 LEU A  58       0.346  51.471  91.916  1.00 43.85           H
ATOM    902 HD22 LEU A  58       1.594  52.320  92.857  1.00 43.85           H
ATOM    903 HD23 LEU A  58       0.415  51.263  93.665  1.00 43.85           H
ATOM    904  N   GLU A  59       0.077  53.535  97.956  1.00 31.52           N
ATOM    905  CA  GLU A  59       0.364  54.170  99.224  1.00 39.93           C
ATOM    906  C   GLU A  59       1.233  53.210 100.054  1.00 45.76           C
ATOM    907  O   GLU A  59       1.178  51.988  99.885  1.00 36.19           O
ATOM    908  CB  GLU A  59      -0.966  54.570  99.893  1.00 37.91           C
ATOM    909  CG  GLU A  59      -1.712  53.444 100.617  0.45 41.76           C
ATOM    910  CD  GLU A  59      -2.988  53.963 101.285  0.00 44.42           C
ATOM    911  OE1 GLU A  59      -3.795  54.606 100.576  1.00 41.43           O
ATOM    912  OE2 GLU A  59      -3.142  53.723 102.500  0.60 55.17           O1-
ATOM    913  H   GLU A  59      -0.335  52.612  97.982  1.00 37.84           H
ATOM    914  HA  GLU A  59       0.929  55.089  99.067  1.00 47.93           H
ATOM    915  HB2 GLU A  59      -0.782  55.358 100.611  0.20 45.50           H
ATOM    916  HB3 GLU A  59      -1.623  54.989  99.128  1.00 45.50           H
ATOM    917  HG2 GLU A  59      -1.995  52.724  99.854  0.00 50.12           H
ATOM    918  HG3 GLU A  59      -1.069  52.968 101.358  1.00 50.12           H
ATOM    919  N   CYS A  60       2.035  53.778 100.959  1.00 30.59           N
ATOM    920  CA  CYS A  60       2.751  53.036 101.974  1.00 32.53           C
ATOM    921  C   CYS A  60       1.742  52.314 102.870  1.00 34.11           C
ATOM    922  O   CYS A  60       0.759  52.917 103.307  1.00 44.11           O
ATOM    923  CB  CYS A  60       3.612  53.999 102.797  1.00 35.74           C
ATOM    924  SG  CYS A  60       4.437  53.030 104.075  1.00 34.49           S
ATOM    925  H   CYS A  60       2.037  54.782 101.042  1.00 36.72           H
ATOM    926  HA  CYS A  60       3.412  52.316 101.490  1.00 39.05           H
ATOM    927  HB2 CYS A  60       4.349  54.504 102.173  1.00 42.89           H
ATOM    928  HB3 CYS A  60       2.964  54.735 103.272  1.00 42.89           H
ATOM    929  HG  CYS A  60       4.459  53.978 105.013  1.00 41.39           H
ATOM    930  N   ALA A  61       2.009  51.039 103.162  1.00 35.86           N
ATOM    931  CA  ALA A  61       1.127  50.194 103.945  1.00 42.82           C
ATOM    932  C   ALA A  61       1.852  48.937 104.418  1.00 32.01           C
ATOM    933  O   ALA A  61       2.832  48.490 103.828  1.00 31.69           O
ATOM    934  CB  ALA A  61      -0.097  49.820 103.095  1.00 40.91           C
ATOM    935  H   ALA A  61       2.853  50.618 102.793  1.00 43.04           H
ATOM    936  HA  ALA A  61       0.791  50.748 104.824  1.00 51.39           H
ATOM    937  HB1 ALA A  61      -0.763  49.179 103.672  1.00 49.10           H
ATOM    938  HB2 ALA A  61      -0.639  50.722 102.808  1.00 49.10           H
ATOM    939  HB3 ALA A  61       0.221  49.293 102.195  1.00 49.10           H
ATOM    940  N   TRP A  62       1.333  48.364 105.500  1.00 36.21           N
ATOM    941  CA  TRP A  62       1.755  47.081 106.029  1.00 35.40           C
ATOM    942  C   TRP A  62       1.341  45.939 105.105  1.00 34.23           C
ATOM    943  O   TRP A  62       0.480  46.114 104.241  1.00 39.83           O
ATOM    944  CB  TRP A  62       1.138  46.920 107.415  1.00 29.61           C
ATOM    945  CG  TRP A  62       1.648  47.890 108.434  1.00 33.72           C
ATOM    946  CD1 TRP A  62       1.293  49.189 108.568  1.00 32.19           C
ATOM    947  CD2 TRP A  62       2.612  47.639 109.492  1.00 33.40           C
ATOM    948  NE1 TRP A  62       1.941  49.747 109.647  1.00 26.93           N
ATOM    949  CE2 TRP A  62       2.771  48.834 110.256  1.00 30.19           C
ATOM    950  CE3 TRP A  62       3.366  46.512 109.877  1.00 28.06           C
ATOM    951  CZ2 TRP A  62       3.641  48.912 111.349  1.00 25.50           C
ATOM    952  CZ3 TRP A  62       4.257  46.589 110.958  1.00 27.47           C
ATOM    953  CH2 TRP A  62       4.399  47.780 111.686  1.00 26.64           C
ATOM    954  H   TRP A  62       0.510  48.780 105.912  1.00 43.46           H
ATOM    955  HA  TRP A  62       2.840  47.066 106.133  1.00 42.49           H
ATOM    956  HB2 TRP A  62       0.056  47.020 107.331  1.00 35.53           H
ATOM    957  HB3 TRP A  62       1.363  45.914 107.771  1.00 35.53           H
ATOM    958  HD1 TRP A  62       0.599  49.711 107.932  1.00 38.64           H
ATOM    959  HE1 TRP A  62       1.803  50.703 109.942  1.00 32.33           H
ATOM    960  HE3 TRP A  62       3.268  45.586 109.329  1.00 33.68           H
ATOM    961  HZ2 TRP A  62       3.744  49.829 111.911  1.00 30.61           H
ATOM    962  HZ3 TRP A  62       4.832  45.721 111.243  1.00 32.98           H
ATOM    963  HH2 TRP A  62       5.088  47.815 112.512  1.00 31.98           H
ATOM    964  N   ASP A  63       1.953  44.765 105.297  1.00 31.09           N
ATOM    965  CA  ASP A  63       1.510  43.534 104.656  1.00 31.68           C
ATOM    966  C   ASP A  63       0.028  43.321 105.029  1.00 33.24           C
ATOM    967  O   ASP A  63      -0.297  43.401 106.215  1.00 35.39           O
ATOM    968  CB  ASP A  63       2.391  42.372 105.136  1.00 39.52           C
ATOM    969  CG  ASP A  63       1.959  40.980 104.661  1.00 46.22           C
ATOM    970  OD1 ASP A  63       1.091  40.864 103.779  1.00 43.23           O
ATOM    971  OD2 ASP A  63       2.525  40.001 105.185  1.00 46.10           O1-
ATOM    972  H   ASP A  63       2.648  44.688 106.027  1.00 37.31           H
ATOM    973  HA  ASP A  63       1.652  43.628 103.583  1.00 38.03           H
ATOM    974  HB2 ASP A  63       3.402  42.528 104.762  1.00 47.44           H
ATOM    975  HB3 ASP A  63       2.511  42.371 106.217  1.00 47.44           H
ATOM    976  N   PRO A  64      -0.874  43.064 104.064  1.00 33.59           N
ATOM    977  CA  PRO A  64      -2.299  42.864 104.334  1.00 36.72           C
ATOM    978  C   PRO A  64      -2.620  41.844 105.435  1.00 38.65           C
ATOM    979  O   PRO A  64      -3.541  42.065 106.220  1.00 40.13           O
ATOM    980  CB  PRO A  64      -2.859  42.378 102.993  1.00 39.78           C
ATOM    981  CG  PRO A  64      -1.998  43.124 101.976  1.00 44.95           C
ATOM    982  CD  PRO A  64      -0.620  43.047 102.624  1.00 34.56           C
ATOM    983  HA  PRO A  64      -2.748  43.830 104.568  1.00 44.07           H
ATOM    984  HB2 PRO A  64      -2.643  41.310 102.901  1.00 47.74           H
ATOM    985  HB3 PRO A  64      -3.924  42.558 102.857  1.00 47.74           H
ATOM    986  HG2 PRO A  64      -1.979  42.609 101.015  1.00 53.95           H
ATOM    987  HG3 PRO A  64      -2.341  44.152 101.865  1.00 53.95           H
ATOM    988  HD2 PRO A  64      -0.153  42.113 102.321  1.00 41.48           H
ATOM    989  HD3 PRO A  64      -0.031  43.906 102.301  1.00 41.48           H
ATOM    990  N   ALA A  65      -1.844  40.755 105.523  1.00 44.17           N
ATOM    991  CA  ALA A  65      -2.049  39.705 106.516  1.00 44.18           C
ATOM    992  C   ALA A  65      -1.612  40.095 107.932  1.00 43.32           C
ATOM    993  O   ALA A  65      -1.817  39.297 108.845  1.00 40.74           O
ATOM    994  CB  ALA A  65      -1.350  38.423 106.053  1.00 35.59           C
ATOM    995  H   ALA A  65      -1.099  40.633 104.849  1.00 53.01           H
ATOM    996  HA  ALA A  65      -3.118  39.498 106.568  1.00 53.03           H
ATOM    997  HB1 ALA A  65      -1.519  37.627 106.778  1.00 42.72           H
ATOM    998  HB2 ALA A  65      -1.761  38.110 105.092  1.00 42.72           H
ATOM    999  HB3 ALA A  65      -0.279  38.597 105.950  1.00 42.72           H
ATOM   1000  N   THR A  66      -1.016  41.281 108.129  1.00 36.70           N
ATOM   1001  CA  THR A  66      -0.576  41.755 109.441  1.00 45.82           C
ATOM   1002  C   THR A  66      -1.780  42.031 110.340  1.00 38.31           C
ATOM   1003  O   THR A  66      -2.712  42.735 109.951  1.00 38.58           O
ATOM   1004  CB  THR A  66       0.303  43.026 109.332  1.00 30.94           C
ATOM   1005  OG1 THR A  66       1.335  42.875 108.397  1.00 33.71           O
ATOM   1006  CG2 THR A  66       0.992  43.334 110.659  1.00 31.91           C
ATOM   1007  H   THR A  66      -0.940  41.918 107.348  1.00 44.05           H
ATOM   1008  HA  THR A  66       0.032  40.960 109.872  1.00 54.99           H
ATOM   1009  HB  THR A  66      -0.318  43.875 109.041  1.00 37.14           H
ATOM   1010  HG1 THR A  66       0.933  42.794 107.526  1.00 40.46           H
ATOM   1011 HG21 THR A  66       1.627  44.210 110.540  1.00 38.30           H
ATOM   1012 HG22 THR A  66       0.253  43.540 111.428  1.00 38.30           H
ATOM   1013 HG23 THR A  66       1.619  42.493 110.956  1.00 38.30           H
ATOM   1014  N   ASN A  67      -1.710  41.511 111.567  1.00 38.99           N
ATOM   1015  CA  ASN A  67      -2.572  41.912 112.663  1.00 40.87           C
ATOM   1016  C   ASN A  67      -2.070  43.260 113.176  1.00 47.74           C
ATOM   1017  O   ASN A  67      -0.960  43.369 113.694  1.00 44.72           O
ATOM   1018  CB  ASN A  67      -2.563  40.840 113.755  1.00 38.57           C
ATOM   1019  CG  ASN A  67      -3.499  41.234 114.900  1.00 43.75           C
ATOM   1020  OD1 ASN A  67      -3.226  42.148 115.672  1.00 37.52           O
ATOM   1021  ND2 ASN A  67      -4.628  40.547 115.030  1.00 67.44           N
ATOM   1022  H   ASN A  67      -0.890  40.973 111.807  1.00 46.80           H
ATOM   1023  HA  ASN A  67      -3.595  42.012 112.294  1.00 49.05           H
ATOM   1024  HB2 ASN A  67      -2.857  39.881 113.325  1.00 46.30           H
ATOM   1025  HB3 ASN A  67      -1.542  40.784 114.133  1.00 46.30           H
ATOM   1026 HD21 ASN A  67      -5.262  40.792 115.774  1.00 80.93           H
ATOM   1027 HD22 ASN A  67      -4.841  39.798 114.384  1.00 80.93           H
ATOM   1028  N   ASP A  68      -2.903  44.283 113.018  1.00 39.99           N
ATOM   1029  CA  ASP A  68      -2.520  45.658 113.289  1.00 39.36           C
ATOM   1030  C   ASP A  68      -2.191  45.889 114.774  1.00 42.52           C
ATOM   1031  O   ASP A  68      -1.162  46.491 115.069  1.00 42.13           O
ATOM   1032  CB  ASP A  68      -3.651  46.550 112.798  1.00 41.25           C
ATOM   1033  CG  ASP A  68      -3.211  47.996 112.894  1.00 42.23           C
ATOM   1034  OD1 ASP A  68      -3.665  48.664 113.826  1.00 47.60           O
ATOM   1035  OD2 ASP A  68      -2.404  48.401 112.015  1.00 42.40           O1-
ATOM   1036  H   ASP A  68      -3.763  44.131 112.513  1.00 47.99           H
ATOM   1037  HA  ASP A  68      -1.626  45.880 112.703  1.00 47.24           H
ATOM   1038  HB2 ASP A  68      -3.846  46.288 111.758  1.00 49.51           H
ATOM   1039  HB3 ASP A  68      -4.530  46.386 113.425  1.00 49.51           H
ATOM   1040  N   ALA A  69      -3.021  45.406 115.715  1.00 37.33           N
ATOM   1041  CA  ALA A  69      -2.759  45.539 117.156  1.00 39.68           C
ATOM   1042  C   ALA A  69      -1.398  44.953 117.553  1.00 36.03           C
ATOM   1043  O   ALA A  69      -0.691  45.521 118.387  1.00 35.80           O
ATOM   1044  CB  ALA A  69      -3.865  44.851 117.968  1.00 35.43           C
ATOM   1045  H   ALA A  69      -3.848  44.906 115.424  1.00 44.80           H
ATOM   1046  HA  ALA A  69      -2.764  46.601 117.408  1.00 47.62           H
ATOM   1047  HB1 ALA A  69      -3.672  44.984 119.034  1.00 42.52           H
ATOM   1048  HB2 ALA A  69      -4.833  45.289 117.723  1.00 42.52           H
ATOM   1049  HB3 ALA A  69      -3.884  43.784 117.744  1.00 42.52           H
ATOM   1050  N   LYS A  70      -1.048  43.802 116.968  1.00 39.46           N
ATOM   1051  CA  LYS A  70       0.242  43.156 117.161  1.00 40.55           C
ATOM   1052  C   LYS A  70       1.377  44.039 116.661  1.00 36.21           C
ATOM   1053  O   LYS A  70       2.292  44.307 117.426  1.00 30.40           O
ATOM   1054  CB  LYS A  70       0.278  41.804 116.443  1.00 44.49           C
ATOM   1055  CG  LYS A  70      -0.543  40.716 117.142  1.00 41.39           C
ATOM   1056  CD  LYS A  70       0.186  40.220 118.392  1.00 49.67           C
ATOM   1057  CE  LYS A  70      -0.432  38.921 118.890  1.00 47.58           C
ATOM   1058  NZ  LYS A  70       0.389  38.360 119.980  1.00 59.73           N1+
ATOM   1059  H   LYS A  70      -1.692  43.386 116.307  1.00 47.36           H
ATOM   1060  HA  LYS A  70       0.403  42.999 118.227  1.00 48.67           H
ATOM   1061  HB2 LYS A  70      -0.047  41.909 115.414  1.00 53.39           H
ATOM   1062  HB3 LYS A  70       1.318  41.482 116.415  1.00 53.39           H
ATOM   1063  HG2 LYS A  70      -1.530  41.098 117.408  1.00 49.67           H
ATOM   1064  HG3 LYS A  70      -0.667  39.881 116.452  1.00 49.67           H
ATOM   1065  HD2 LYS A  70       1.242  40.056 118.171  1.00 59.61           H
ATOM   1066  HD3 LYS A  70       0.100  40.974 119.176  1.00 59.61           H
ATOM   1067  HE2 LYS A  70      -1.443  39.126 119.251  1.00 57.10           H
ATOM   1068  HE3 LYS A  70      -0.490  38.210 118.063  1.00 57.10           H
ATOM   1069  HZ1 LYS A  70      -0.026  37.501 120.313  1.00 71.68           H
ATOM   1070  HZ2 LYS A  70       1.324  38.171 119.638  1.00 71.68           H
ATOM   1071  HZ3 LYS A  70       0.448  39.030 120.735  1.00 71.68           H
ATOM   1072  N   ALA A  71       1.288  44.511 115.414  1.00 34.87           N
ATOM   1073  CA  ALA A  71       2.277  45.381 114.791  1.00 39.81           C
ATOM   1074  C   ALA A  71       2.554  46.602 115.651  1.00 30.31           C
ATOM   1075  O   ALA A  71       3.704  46.850 115.992  1.00 34.30           O
ATOM   1076  CB  ALA A  71       1.790  45.822 113.411  1.00 32.35           C
ATOM   1077  H   ALA A  71       0.475  44.265 114.867  1.00 41.85           H
ATOM   1078  HA  ALA A  71       3.206  44.823 114.671  1.00 47.78           H
ATOM   1079  HB1 ALA A  71       2.530  46.482 112.974  1.00 38.82           H
ATOM   1080  HB2 ALA A  71       1.660  44.953 112.774  1.00 38.82           H
ATOM   1081  HB3 ALA A  71       0.851  46.367 113.488  1.00 38.82           H
ATOM   1082  N   ARG A  72       1.497  47.328 116.039  1.00 40.51           N
ATOM   1083  CA  ARG A  72       1.610  48.501 116.891  1.00 39.08           C
ATOM   1084  C   ARG A  72       2.322  48.191 118.202  1.00 37.92           C
ATOM   1085  O   ARG A  72       3.138  48.996 118.624  1.00 30.04           O
ATOM   1086  CB  ARG A  72       0.243  49.129 117.171  1.00 37.05           C
ATOM   1087  CG  ARG A  72      -0.433  49.707 115.924  1.00 28.70           C
ATOM   1088  CD  ARG A  72      -1.803  50.287 116.281  1.00 37.31           C
ATOM   1089  NE  ARG A  72      -2.468  50.833 115.095  1.00 26.94           N
ATOM   1090  CZ  ARG A  72      -2.396  52.072 114.610  1.00 30.67           C
ATOM   1091  NH1 ARG A  72      -1.730  53.047 115.222  1.00 35.87           N
ATOM   1092  NH2 ARG A  72      -3.022  52.330 113.472  1.00 31.33           N1+
ATOM   1093  H   ARG A  72       0.580  47.072 115.697  1.00 48.62           H
ATOM   1094  HA  ARG A  72       2.216  49.235 116.357  1.00 46.91           H
ATOM   1095  HB2 ARG A  72      -0.411  48.399 117.651  1.00 44.46           H
ATOM   1096  HB3 ARG A  72       0.411  49.954 117.857  1.00 44.46           H
ATOM   1097  HG2 ARG A  72       0.187  50.500 115.517  1.00 34.44           H
ATOM   1098  HG3 ARG A  72      -0.566  48.932 115.172  1.00 34.44           H
ATOM   1099  HD2 ARG A  72      -2.430  49.491 116.686  1.00 44.78           H
ATOM   1100  HD3 ARG A  72      -1.698  51.062 117.040  1.00 44.78           H
ATOM   1101  HE  ARG A  72      -2.984  50.164 114.539  1.00 32.34           H
ATOM   1102 HH11 ARG A  72      -1.239  52.866 116.086  1.00 43.05           H
ATOM   1103 HH12 ARG A  72      -1.710  53.970 114.811  1.00 43.05           H
ATOM   1104 HH21 ARG A  72      -3.523  51.594 112.999  1.00 37.60           H
ATOM   1105 HH22 ARG A  72      -2.972  53.260 113.077  1.00 37.60           H
ATOM   1106  N   ASP A  73       2.047  47.040 118.826  1.00 32.23           N
ATOM   1107  CA  ASP A  73       2.711  46.627 120.058  1.00 43.12           C
ATOM   1108  C   ASP A  73       4.219  46.378 119.861  1.00 33.24           C
ATOM   1109  O   ASP A  73       5.016  46.790 120.703  1.00 36.24           O
ATOM   1110  CB  ASP A  73       1.996  45.415 120.671  1.00 32.02           C
ATOM   1111  CG  ASP A  73       2.729  44.892 121.911  1.00 42.87           C
ATOM   1112  OD1 ASP A  73       2.865  45.666 122.883  1.00 42.31           O
ATOM   1113  OD2 ASP A  73       3.136  43.711 121.893  1.00 42.59           O1-
ATOM   1114  H   ASP A  73       1.370  46.414 118.415  1.00 38.68           H
ATOM   1115  HA  ASP A  73       2.601  47.452 120.762  1.00 51.75           H
ATOM   1116  HB2 ASP A  73       1.005  45.751 120.972  1.00 38.44           H
ATOM   1117  HB3 ASP A  73       1.907  44.624 119.928  1.00 38.44           H
ATOM   1118  N   VAL A  74       4.609  45.714 118.762  1.00 36.65           N
ATOM   1119  CA  VAL A  74       6.012  45.509 118.400  1.00 29.12           C
ATOM   1120  C   VAL A  74       6.691  46.871 118.248  1.00 26.18           C
ATOM   1121  O   VAL A  74       7.737  47.114 118.845  1.00 30.51           O
ATOM   1122  CB  VAL A  74       6.174  44.702 117.092  1.00 39.90           C
ATOM   1123  CG1 VAL A  74       7.665  44.455 116.809  1.00 35.77           C
ATOM   1124  CG2 VAL A  74       5.487  43.330 117.130  1.00 39.67           C
ATOM   1125  H   VAL A  74       3.904  45.399 118.110  1.00 43.99           H
ATOM   1126  HA  VAL A  74       6.492  44.957 119.207  1.00 34.95           H
ATOM   1127  HB  VAL A  74       5.756  45.271 116.261  1.00 47.89           H
ATOM   1128 HG11 VAL A  74       7.775  43.908 115.874  1.00 42.93           H
ATOM   1129 HG12 VAL A  74       8.199  45.400 116.713  1.00 42.93           H
ATOM   1130 HG13 VAL A  74       8.107  43.872 117.619  1.00 42.93           H
ATOM   1131 HG21 VAL A  74       5.630  42.822 116.177  1.00 47.61           H
ATOM   1132 HG22 VAL A  74       5.887  42.724 117.941  1.00 47.61           H
ATOM   1133 HG23 VAL A  74       4.426  43.445 117.282  1.00 47.61           H
ATOM   1134  N   VAL A  75       6.101  47.750 117.435  1.00 23.92           N
ATOM   1135  CA  VAL A  75       6.613  49.089 117.169  1.00 33.98           C
ATOM   1136  C   VAL A  75       6.724  49.892 118.463  1.00 31.49           C
ATOM   1137  O   VAL A  75       7.744  50.532 118.690  1.00 25.62           O
ATOM   1138  CB  VAL A  75       5.742  49.791 116.111  1.00 29.71           C
ATOM   1139  CG1 VAL A  75       6.143  51.259 115.909  1.00 27.22           C
ATOM   1140  CG2 VAL A  75       5.906  49.084 114.765  1.00 31.16           C
ATOM   1141  H   VAL A  75       5.251  47.472 116.963  1.00 28.72           H
ATOM   1142  HA  VAL A  75       7.617  48.983 116.759  1.00 40.79           H
ATOM   1143  HB  VAL A  75       4.695  49.745 116.414  1.00 35.66           H
ATOM   1144 HG11 VAL A  75       5.531  51.707 115.128  1.00 32.67           H
ATOM   1145 HG12 VAL A  75       5.987  51.817 116.833  1.00 32.67           H
ATOM   1146 HG13 VAL A  75       7.193  51.328 115.621  1.00 32.67           H
ATOM   1147 HG21 VAL A  75       5.275  49.578 114.025  1.00 37.40           H
ATOM   1148 HG22 VAL A  75       6.948  49.125 114.443  1.00 37.40           H
ATOM   1149 HG23 VAL A  75       5.605  48.041 114.841  1.00 37.40           H
ATOM   1150  N   ASN A  76       5.713  49.843 119.330  1.00 33.11           N
ATOM   1151  CA  ASN A  76       5.735  50.526 120.614  1.00 30.17           C
ATOM   1152  C   ASN A  76       6.822  49.976 121.528  1.00 24.12           C
ATOM   1153  O   ASN A  76       7.398  50.752 122.277  1.00 28.93           O
ATOM   1154  CB  ASN A  76       4.381  50.439 121.326  1.00 29.00           C
ATOM   1155  CG  ASN A  76       3.239  51.120 120.585  1.00 30.43           C
ATOM   1156  OD1 ASN A  76       3.427  51.969 119.723  1.00 36.04           O
ATOM   1157  ND2 ASN A  76       2.017  50.785 120.973  1.00 36.55           N
ATOM   1158  H   ASN A  76       4.898  49.296 119.095  1.00 39.74           H
ATOM   1159  HA  ASN A  76       5.948  51.577 120.416  1.00 36.21           H
ATOM   1160  HB2 ASN A  76       4.128  49.394 121.508  1.00 34.81           H
ATOM   1161  HB3 ASN A  76       4.486  50.929 122.293  1.00 34.81           H
ATOM   1162 HD21 ASN A  76       1.220  51.200 120.514  1.00 43.87           H
ATOM   1163 HD22 ASN A  76       1.886  50.062 121.664  1.00 43.87           H
ATOM   1164  N   ARG A  77       7.107  48.667 121.493  1.00 23.40           N
ATOM   1165  CA  ARG A  77       8.264  48.110 122.190  1.00 27.03           C
ATOM   1166  C   ARG A  77       9.562  48.719 121.641  1.00 26.82           C
ATOM   1167  O   ARG A  77      10.482  48.971 122.413  1.00 23.69           O
ATOM   1168  CB  ARG A  77       8.303  46.578 122.095  1.00 27.65           C
ATOM   1169  CG  ARG A  77       7.265  45.889 122.990  1.00 45.53           C
ATOM   1170  CD  ARG A  77       7.048  44.451 122.502  1.00 45.07           C
ATOM   1171  NE  ARG A  77       5.850  43.841 123.087  1.00 47.82           N
ATOM   1172  CZ  ARG A  77       5.689  43.512 124.371  1.00 40.08           C
ATOM   1173  NH1 ARG A  77       6.690  43.572 125.245  1.00 44.34           N
ATOM   1174  NH2 ARG A  77       4.488  43.117 124.779  1.00 49.15           N1+
ATOM   1175  H   ARG A  77       6.574  48.060 120.883  1.00 28.08           H
ATOM   1176  HA  ARG A  77       8.192  48.373 123.245  1.00 32.45           H
ATOM   1177  HB2 ARG A  77       8.176  46.268 121.062  1.00 33.19           H
ATOM   1178  HB3 ARG A  77       9.284  46.237 122.421  1.00 33.19           H
ATOM   1179  HG2 ARG A  77       7.616  45.894 124.022  1.00 54.64           H
ATOM   1180  HG3 ARG A  77       6.315  46.418 122.945  1.00 54.64           H
ATOM   1181  HD2 ARG A  77       6.892  44.486 121.423  1.00 54.09           H
ATOM   1182  HD3 ARG A  77       7.921  43.830 122.705  1.00 54.09           H
ATOM   1183  HE  ARG A  77       5.025  43.813 122.500  1.00 57.40           H
ATOM   1184 HH11 ARG A  77       7.608  43.866 124.935  1.00 53.21           H
ATOM   1185 HH12 ARG A  77       6.542  43.315 126.207  1.00 53.21           H
ATOM   1186 HH21 ARG A  77       3.730  43.088 124.110  1.00 58.99           H
ATOM   1187 HH22 ARG A  77       4.343  42.876 125.747  1.00 58.99           H
ATOM   1188  N   LEU A  78       9.643  48.957 120.328  1.00 25.30           N
ATOM   1189  CA  LEU A  78      10.809  49.581 119.704  1.00 26.12           C
ATOM   1190  C   LEU A  78      10.963  51.047 120.130  1.00 16.48           C
ATOM   1191  O   LEU A  78      12.010  51.419 120.644  1.00 26.46           O
ATOM   1192  CB  LEU A  78      10.784  49.403 118.179  1.00 21.67           C
ATOM   1193  CG  LEU A  78      11.072  47.964 117.714  1.00 24.65           C
ATOM   1194  CD1 LEU A  78      10.722  47.831 116.239  1.00 22.36           C
ATOM   1195  CD2 LEU A  78      12.555  47.606 117.908  1.00 28.72           C
ATOM   1196  H   LEU A  78       8.868  48.691 119.734  1.00 30.36           H
ATOM   1197  HA  LEU A  78      11.685  49.052 120.072  1.00 31.35           H
ATOM   1198  HB2 LEU A  78       9.805  49.686 117.805  1.00 26.01           H
ATOM   1199  HB3 LEU A  78      11.510  50.077 117.725  1.00 26.01           H
ATOM   1200  HG  LEU A  78      10.454  47.265 118.277  1.00 29.59           H
ATOM   1201 HD11 LEU A  78      10.925  46.809 115.920  1.00 26.84           H
ATOM   1202 HD12 LEU A  78       9.662  48.042 116.089  1.00 26.84           H
ATOM   1203 HD13 LEU A  78      11.320  48.525 115.646  1.00 26.84           H
ATOM   1204 HD21 LEU A  78      12.751  46.605 117.521  1.00 34.47           H
ATOM   1205 HD22 LEU A  78      13.184  48.324 117.382  1.00 34.47           H
ATOM   1206 HD23 LEU A  78      12.810  47.629 118.963  1.00 34.47           H
ATOM   1207  N   THR A  79       9.946  51.888 119.949  1.00 23.43           N
ATOM   1208  CA  THR A  79      10.004  53.306 120.321  1.00 28.52           C
ATOM   1209  C   THR A  79      10.162  53.502 121.834  1.00 23.61           C
ATOM   1210  O   THR A  79      10.719  54.517 122.254  1.00 24.48           O
ATOM   1211  CB  THR A  79       8.768  54.062 119.797  1.00 31.35           C
ATOM   1212  OG1 THR A  79       7.598  53.612 120.432  1.00 26.33           O
ATOM   1213  CG2 THR A  79       8.580  53.954 118.284  1.00 26.81           C
ATOM   1214  H   THR A  79       9.106  51.546 119.503  1.00 28.13           H
ATOM   1215  HA  THR A  79      10.882  53.745 119.851  1.00 34.23           H
ATOM   1216  HB  THR A  79       8.889  55.118 120.043  1.00 37.63           H
ATOM   1217  HG1 THR A  79       7.789  52.789 120.890  1.00 31.61           H
ATOM   1218 HG21 THR A  79       7.703  54.532 117.995  1.00 32.18           H
ATOM   1219 HG22 THR A  79       9.452  54.352 117.769  1.00 32.18           H
ATOM   1220 HG23 THR A  79       8.405  52.925 117.978  1.00 32.18           H
ATOM   1221  N   ALA A  80       9.687  52.553 122.652  1.00 29.84           N
ATOM   1222  CA  ALA A  80       9.890  52.556 124.097  1.00 27.76           C
ATOM   1223  C   ALA A  80      11.381  52.540 124.455  1.00 23.43           C
ATOM   1224  O   ALA A  80      11.756  53.041 125.514  1.00 24.66           O
ATOM   1225  CB  ALA A  80       9.175  51.354 124.723  1.00 30.13           C
ATOM   1226  H   ALA A  80       9.221  51.751 122.250  1.00 35.82           H
ATOM   1227  HA  ALA A  80       9.439  53.462 124.502  1.00 33.32           H
ATOM   1228  HB1 ALA A  80       9.344  51.337 125.799  1.00 36.17           H
ATOM   1229  HB2 ALA A  80       8.103  51.419 124.549  1.00 36.17           H
ATOM   1230  HB3 ALA A  80       9.548  50.434 124.283  1.00 36.17           H
ATOM   1231  N   LEU A  81      12.232  51.980 123.578  1.00 28.18           N
ATOM   1232  CA  LEU A  81      13.687  51.940 123.761  1.00 15.74           C
ATOM   1233  C   LEU A  81      14.330  53.321 123.751  1.00 19.85           C
ATOM   1234  O   LEU A  81      15.454  53.466 124.236  1.00 24.24           O
ATOM   1235  CB  LEU A  81      14.371  51.092 122.676  1.00 27.19           C
ATOM   1236  CG  LEU A  81      13.883  49.643 122.546  1.00 20.76           C
ATOM   1237  CD1 LEU A  81      14.523  49.027 121.298  1.00 18.75           C
ATOM   1238  CD2 LEU A  81      14.191  48.823 123.800  1.00 25.65           C
ATOM   1239  H   LEU A  81      11.856  51.607 122.715  1.00 33.83           H
ATOM   1240  HA  LEU A  81      13.885  51.488 124.731  1.00 18.90           H
ATOM   1241  HB2 LEU A  81      14.236  51.598 121.719  1.00 32.63           H
ATOM   1242  HB3 LEU A  81      15.442  51.072 122.876  1.00 32.63           H
ATOM   1243  HG  LEU A  81      12.809  49.647 122.400  1.00 24.92           H
ATOM   1244 HD11 LEU A  81      14.193  47.995 121.185  1.00 22.51           H
ATOM   1245 HD12 LEU A  81      14.221  49.590 120.412  1.00 22.51           H
ATOM   1246 HD13 LEU A  81      15.608  49.056 121.391  1.00 22.51           H
ATOM   1247 HD21 LEU A  81      13.848  47.798 123.654  1.00 30.79           H
ATOM   1248 HD22 LEU A  81      15.264  48.826 123.993  1.00 30.79           H
ATOM   1249 HD23 LEU A  81      13.662  49.245 124.653  1.00 30.79           H
ATOM   1250  N   LYS A  82      13.653  54.331 123.188  1.00 24.94           N
ATOM   1251  CA  LYS A  82      14.122  55.721 123.220  1.00 25.17           C
ATOM   1252  C   LYS A  82      14.300  56.253 124.645  1.00 26.97           C
ATOM   1253  O   LYS A  82      15.056  57.202 124.855  1.00 25.52           O
ATOM   1254  CB  LYS A  82      13.188  56.620 122.401  1.00 21.11           C
ATOM   1255  CG  LYS A  82      13.232  56.272 120.903  1.00 33.88           C
ATOM   1256  CD  LYS A  82      12.018  56.813 120.147  1.00 37.33           C
ATOM   1257  CE  LYS A  82      12.107  58.332 119.959  1.00 34.49           C
ATOM   1258  NZ  LYS A  82      10.899  58.831 119.235  1.00 39.02           N1+
ATOM   1259  H   LYS A  82      12.756  54.137 122.759  1.00 29.93           H
ATOM   1260  HA  LYS A  82      15.108  55.749 122.752  1.00 30.21           H
ATOM   1261  HB2 LYS A  82      12.173  56.542 122.788  1.00 25.33           H
ATOM   1262  HB3 LYS A  82      13.509  57.652 122.522  1.00 25.33           H
ATOM   1263  HG2 LYS A  82      14.143  56.657 120.462  1.00 40.67           H
ATOM   1264  HG3 LYS A  82      13.214  55.202 120.756  1.00 40.67           H
ATOM   1265  HD2 LYS A  82      11.945  56.355 119.160  1.00 44.81           H
ATOM   1266  HD3 LYS A  82      11.097  56.616 120.699  1.00 44.81           H
ATOM   1267  HE2 LYS A  82      12.193  58.839 120.943  1.00 41.39           H
ATOM   1268  HE3 LYS A  82      13.011  58.568 119.357  1.00 41.39           H
ATOM   1269  HZ1 LYS A  82      11.186  59.109 118.281  1.00 46.83           H
ATOM   1270  HZ2 LYS A  82      10.221  58.063 119.147  1.00 46.83           H
ATOM   1271  HZ3 LYS A  82      10.506  59.647 119.733  1.00 46.83           H
ATOM   1272  N   ALA A  83      13.638  55.634 125.633  1.00 27.24           N
ATOM   1273  CA  ALA A  83      13.827  55.958 127.039  1.00 23.02           C
ATOM   1274  C   ALA A  83      15.279  55.758 127.496  1.00 31.12           C
ATOM   1275  O   ALA A  83      15.714  56.418 128.438  1.00 39.34           O
ATOM   1276  CB  ALA A  83      12.874  55.114 127.888  1.00 24.34           C
ATOM   1277  H   ALA A  83      13.031  54.858 125.401  1.00 32.69           H
ATOM   1278  HA  ALA A  83      13.564  57.008 127.168  1.00 27.63           H
ATOM   1279  HB1 ALA A  83      12.963  55.405 128.934  1.00 29.22           H
ATOM   1280  HB2 ALA A  83      11.847  55.276 127.557  1.00 29.22           H
ATOM   1281  HB3 ALA A  83      13.122  54.057 127.781  1.00 29.22           H
ATOM   1282  N   HIS A  84      16.018  54.846 126.850  1.00 29.56           N
ATOM   1283  CA  HIS A  84      17.410  54.552 127.173  1.00 27.38           C
ATOM   1284  C   HIS A  84      18.402  55.454 126.448  1.00 28.49           C
ATOM   1285  O   HIS A  84      19.538  55.575 126.893  1.00 28.40           O
ATOM   1286  CB  HIS A  84      17.717  53.086 126.858  1.00 31.08           C
ATOM   1287  CG  HIS A  84      16.808  52.160 127.607  1.00 33.58           C
ATOM   1288  ND1 HIS A  84      16.675  52.134 128.996  1.00 37.00           N
ATOM   1289  CD2 HIS A  84      15.969  51.241 127.046  1.00 32.62           C
ATOM   1290  CE1 HIS A  84      15.741  51.204 129.239  1.00 31.07           C
ATOM   1291  NE2 HIS A  84      15.304  50.648 128.093  1.00 35.44           N
ATOM   1292  H   HIS A  84      15.601  54.349 126.074  1.00 35.48           H
ATOM   1293  HA  HIS A  84      17.544  54.703 128.244  1.00 32.87           H
ATOM   1294  HB2 HIS A  84      18.744  52.864 127.140  1.00 37.30           H
ATOM   1295  HB3 HIS A  84      17.612  52.914 125.788  1.00 37.30           H
ATOM   1296  HD2 HIS A  84      15.844  51.036 125.993  1.00 39.15           H
ATOM   1297  HE1 HIS A  84      15.471  50.863 130.228  1.00 37.30           H
ATOM   1298  HE2 HIS A  84      14.661  49.871 128.023  1.00 42.54           H
ATOM   1299  N   ASN A  85      18.008  56.030 125.315  1.00 28.29           N
ATOM   1300  CA  ASN A  85      18.891  56.771 124.434  1.00 24.81           C
ATOM   1301  C   ASN A  85      18.064  57.827 123.703  1.00 24.00           C
ATOM   1302  O   ASN A  85      17.289  57.462 122.820  1.00 30.27           O
ATOM   1303  CB  ASN A  85      19.569  55.798 123.462  1.00 22.58           C
ATOM   1304  CG  ASN A  85      20.287  56.484 122.300  1.00 23.70           C
ATOM   1305  OD1 ASN A  85      20.493  57.692 122.257  1.00 21.78           O
ATOM   1306  ND2 ASN A  85      20.712  55.689 121.338  1.00 25.35           N
ATOM   1307  H   ASN A  85      17.051  55.908 125.015  1.00 33.96           H
ATOM   1308  HA  ASN A  85      19.670  57.236 125.034  1.00 29.78           H
ATOM   1309  HB2 ASN A  85      20.308  55.235 124.032  1.00 27.10           H
ATOM   1310  HB3 ASN A  85      18.844  55.085 123.068  1.00 27.10           H
ATOM   1311 HD21 ASN A  85      21.216  56.072 120.552  1.00 30.43           H
ATOM   1312 HD22 ASN A  85      20.528  54.695 121.375  1.00 30.43           H
ATOM   1313  N   PRO A  86      18.263  59.122 124.010  1.00 33.47           N
ATOM   1314  CA  PRO A  86      17.445  60.213 123.480  1.00 30.72           C
ATOM   1315  C   PRO A  86      17.847  60.669 122.063  1.00 31.12           C
ATOM   1316  O   PRO A  86      17.207  61.550 121.493  1.00 33.13           O
ATOM   1317  CB  PRO A  86      17.683  61.353 124.481  1.00 27.05           C
ATOM   1318  CG  PRO A  86      19.120  61.137 124.930  1.00 30.98           C
ATOM   1319  CD  PRO A  86      19.179  59.615 125.035  1.00 32.50           C
ATOM   1320  HA  PRO A  86      16.384  59.967 123.537  1.00 36.87           H
ATOM   1321  HB2 PRO A  86      17.526  62.351 124.072  1.00 32.47           H
ATOM   1322  HB3 PRO A  86      17.031  61.190 125.340  1.00 32.47           H
ATOM   1323  HG2 PRO A  86      19.812  61.528 124.182  1.00 37.19           H
ATOM   1324  HG3 PRO A  86      19.305  61.582 125.907  1.00 37.19           H
ATOM   1325  HD2 PRO A  86      20.205  59.289 124.859  1.00 39.01           H
ATOM   1326  HD3 PRO A  86      18.817  59.308 126.018  1.00 39.01           H
ATOM   1327  N   SER A  87      18.899  60.077 121.494  1.00 26.20           N
ATOM   1328  CA  SER A  87      19.252  60.241 120.089  1.00 28.06           C
ATOM   1329  C   SER A  87      18.705  59.093 119.233  1.00 27.71           C
ATOM   1330  O   SER A  87      18.772  59.194 118.011  1.00 27.22           O
ATOM   1331  CB  SER A  87      20.769  60.369 119.931  1.00 28.58           C
ATOM   1332  OG  SER A  87      21.247  61.530 120.576  1.00 37.44           O
ATOM   1333  H   SER A  87      19.394  59.368 122.020  1.00 31.44           H
ATOM   1334  HA  SER A  87      18.810  61.161 119.706  1.00 33.68           H
ATOM   1335  HB2 SER A  87      21.237  59.486 120.367  1.00 34.31           H
ATOM   1336  HB3 SER A  87      21.035  60.417 118.876  1.00 34.31           H
ATOM   1337  HG  SER A  87      20.971  62.295 120.069  1.00 44.94           H
ATOM   1338  N   LEU A  88      18.193  58.006 119.837  1.00 26.09           N
ATOM   1339  CA  LEU A  88      17.693  56.860 119.084  1.00 26.89           C
ATOM   1340  C   LEU A  88      16.483  57.262 118.232  1.00 23.07           C
ATOM   1341  O   LEU A  88      15.548  57.890 118.725  1.00 22.92           O
ATOM   1342  CB  LEU A  88      17.351  55.696 120.035  1.00 20.80           C
ATOM   1343  CG  LEU A  88      16.841  54.425 119.322  1.00 25.99           C
ATOM   1344  CD1 LEU A  88      17.901  53.843 118.374  1.00 19.08           C
ATOM   1345  CD2 LEU A  88      16.466  53.354 120.353  1.00 21.17           C
ATOM   1346  H   LEU A  88      18.159  57.971 120.846  1.00 31.31           H
ATOM   1347  HA  LEU A  88      18.497  56.528 118.432  1.00 32.27           H
ATOM   1348  HB2 LEU A  88      18.236  55.435 120.610  1.00 24.97           H
ATOM   1349  HB3 LEU A  88      16.582  56.026 120.735  1.00 24.97           H
ATOM   1350  HG  LEU A  88      15.945  54.670 118.750  1.00 31.19           H
ATOM   1351 HD11 LEU A  88      17.508  52.945 117.905  1.00 22.91           H
ATOM   1352 HD12 LEU A  88      18.124  54.556 117.584  1.00 22.91           H
ATOM   1353 HD13 LEU A  88      18.815  53.599 118.919  1.00 22.91           H
ATOM   1354 HD21 LEU A  88      16.075  52.472 119.844  1.00 25.41           H
ATOM   1355 HD22 LEU A  88      17.343  53.071 120.937  1.00 25.41           H
ATOM   1356 HD23 LEU A  88      15.695  53.741 121.020  1.00 25.41           H
ATOM   1357  N   ARG A  89      16.493  56.866 116.957  1.00 24.93           N
ATOM   1358  CA  ARG A  89      15.365  57.008 116.040  1.00 18.13           C
ATOM   1359  C   ARG A  89      14.879  55.624 115.608  1.00 25.78           C
ATOM   1360  O   ARG A  89      15.677  54.797 115.187  1.00 21.72           O
ATOM   1361  CB  ARG A  89      15.813  57.806 114.809  1.00 18.54           C
ATOM   1362  CG  ARG A  89      15.976  59.312 115.047  1.00 16.72           C
ATOM   1363  CD  ARG A  89      16.195  59.958 113.673  1.00 16.49           C
ATOM   1364  NE  ARG A  89      16.251  61.417 113.734  1.00 20.96           N
ATOM   1365  CZ  ARG A  89      17.313  62.165 114.030  1.00 15.91           C
ATOM   1366  NH1 ARG A  89      18.486  61.647 114.366  1.00 19.30           N
ATOM   1367  NH2 ARG A  89      17.198  63.477 113.977  1.00 16.74           N1+
ATOM   1368  H   ARG A  89      17.305  56.367 116.614  1.00 29.93           H
ATOM   1369  HA  ARG A  89      14.537  57.528 116.521  1.00 21.77           H
ATOM   1370  HB2 ARG A  89      16.749  57.393 114.431  1.00 22.25           H
ATOM   1371  HB3 ARG A  89      15.059  57.676 114.033  1.00 22.25           H
ATOM   1372  HG2 ARG A  89      15.073  59.724 115.500  1.00 20.07           H
ATOM   1373  HG3 ARG A  89      16.822  59.506 115.707  1.00 20.07           H
ATOM   1374  HD2 ARG A  89      17.117  59.576 113.235  1.00 19.79           H
ATOM   1375  HD3 ARG A  89      15.367  59.685 113.017  1.00 19.79           H
ATOM   1376  HE  ARG A  89      15.393  61.903 113.512  1.00 25.16           H
ATOM   1377 HH11 ARG A  89      18.593  60.642 114.405  1.00 23.17           H
ATOM   1378 HH12 ARG A  89      19.267  62.255 114.561  1.00 23.17           H
ATOM   1379 HH21 ARG A  89      16.317  63.891 113.704  1.00 20.09           H
ATOM   1380 HH22 ARG A  89      17.998  64.058 114.189  1.00 20.09           H
ATOM   1381  N   ILE A  90      13.573  55.376 115.646  1.00 17.65           N
ATOM   1382  CA  ILE A  90      12.977  54.182 115.071  1.00 15.19           C
ATOM   1383  C   ILE A  90      12.436  54.559 113.703  1.00 21.32           C
ATOM   1384  O   ILE A  90      11.337  55.083 113.585  1.00 27.10           O
ATOM   1385  CB  ILE A  90      11.907  53.555 115.985  1.00 19.95           C
ATOM   1386  CG1 ILE A  90      12.338  53.432 117.455  1.00 14.13           C
ATOM   1387  CG2 ILE A  90      11.533  52.176 115.416  1.00 16.68           C
ATOM   1388  CD1 ILE A  90      13.625  52.642 117.720  1.00 23.42           C
ATOM   1389  H   ILE A  90      12.950  56.067 116.034  1.00 21.19           H
ATOM   1390  HA  ILE A  90      13.758  53.433 114.935  1.00 18.24           H
ATOM   1391  HB  ILE A  90      11.018  54.187 115.963  1.00 23.95           H
ATOM   1392 HG12 ILE A  90      12.448  54.429 117.881  1.00 16.96           H
ATOM   1393 HG13 ILE A  90      11.533  52.936 117.987  1.00 16.96           H
ATOM   1394 HG21 ILE A  90      10.753  51.725 116.029  1.00 20.03           H
ATOM   1395 HG22 ILE A  90      11.156  52.280 114.400  1.00 20.03           H
ATOM   1396 HG23 ILE A  90      12.400  51.517 115.393  1.00 20.03           H
ATOM   1397 HD11 ILE A  90      13.825  52.649 118.791  1.00 28.11           H
ATOM   1398 HD12 ILE A  90      13.499  51.608 117.400  1.00 28.11           H
ATOM   1399 HD13 ILE A  90      14.470  53.093 117.202  1.00 28.11           H
ATOM   1400  N   MET A  91      13.214  54.274 112.662  1.00 21.27           N
ATOM   1401  CA  MET A  91      12.791  54.426 111.285  1.00 19.37           C
ATOM   1402  C   MET A  91      11.887  53.251 110.923  1.00 17.47           C
ATOM   1403  O   MET A  91      11.843  52.238 111.621  1.00 23.76           O
ATOM   1404  CB  MET A  91      14.008  54.457 110.342  1.00 18.30           C
ATOM   1405  CG  MET A  91      15.102  55.454 110.740  1.00 25.29           C
ATOM   1406  SD  MET A  91      14.642  57.187 110.511  1.00 23.16           S
ATOM   1407  CE  MET A  91      14.842  57.341 108.723  1.00 21.14           C
ATOM   1408  H   MET A  91      14.085  53.789 112.825  1.00 25.53           H
ATOM   1409  HA  MET A  91      12.240  55.360 111.174  1.00 23.25           H
ATOM   1410  HB2 MET A  91      14.444  53.463 110.303  1.00 21.96           H
ATOM   1411  HB3 MET A  91      13.664  54.702 109.336  1.00 21.96           H
ATOM   1412  HG2 MET A  91      15.402  55.292 111.775  1.00 30.35           H
ATOM   1413  HG3 MET A  91      15.974  55.251 110.116  1.00 30.35           H
ATOM   1414  HE1 MET A  91      14.598  58.355 108.416  1.00 25.38           H
ATOM   1415  HE2 MET A  91      15.874  57.127 108.454  1.00 25.38           H
ATOM   1416  HE3 MET A  91      14.180  56.646 108.207  1.00 25.38           H
ATOM   1417  N   PHE A  92      11.189  53.382 109.805  1.00 20.55           N
ATOM   1418  CA  PHE A  92      10.543  52.251 109.154  1.00 21.84           C
ATOM   1419  C   PHE A  92      10.986  52.228 107.699  1.00 23.41           C
ATOM   1420  O   PHE A  92      11.070  53.274 107.058  1.00 20.33           O
ATOM   1421  CB  PHE A  92       9.020  52.319 109.311  1.00 20.70           C
ATOM   1422  CG  PHE A  92       8.315  53.345 108.459  1.00 20.72           C
ATOM   1423  CD1 PHE A  92       8.221  54.675 108.898  1.00 20.35           C
ATOM   1424  CD2 PHE A  92       7.735  52.972 107.235  1.00 20.33           C
ATOM   1425  CE1 PHE A  92       7.517  55.620 108.138  1.00 20.25           C
ATOM   1426  CE2 PHE A  92       7.019  53.918 106.486  1.00 26.86           C
ATOM   1427  CZ  PHE A  92       6.899  55.241 106.937  1.00 20.90           C
ATOM   1428  H   PHE A  92      11.232  54.255 109.297  1.00 24.67           H
ATOM   1429  HA  PHE A  92      10.867  51.331 109.634  1.00 26.22           H
ATOM   1430  HB2 PHE A  92       8.605  51.337 109.085  1.00 24.84           H
ATOM   1431  HB3 PHE A  92       8.803  52.524 110.352  1.00 24.84           H
ATOM   1432  HD1 PHE A  92       8.699  54.973 109.815  1.00 24.43           H
ATOM   1433  HD2 PHE A  92       7.828  51.958 106.876  1.00 24.40           H
ATOM   1434  HE1 PHE A  92       7.485  56.641 108.465  1.00 24.30           H
ATOM   1435  HE2 PHE A  92       6.577  53.627 105.554  1.00 32.24           H
ATOM   1436  HZ  PHE A  92       6.377  55.970 106.338  1.00 25.08           H
ATOM   1437  N   SER A  93      11.279  51.022 107.205  1.00 19.32           N
ATOM   1438  CA  SER A  93      11.767  50.781 105.858  1.00 18.35           C
ATOM   1439  C   SER A  93      10.645  50.241 104.985  1.00 21.74           C
ATOM   1440  O   SER A  93       9.945  49.305 105.362  1.00 19.18           O
ATOM   1441  CB  SER A  93      12.928  49.792 105.852  1.00 22.36           C
ATOM   1442  OG  SER A  93      13.972  50.230 106.680  1.00 23.49           O
ATOM   1443  H   SER A  93      11.197  50.221 107.812  1.00 23.19           H
ATOM   1444  HA  SER A  93      12.139  51.706 105.441  1.00 22.03           H
ATOM   1445  HB2 SER A  93      12.570  48.826 106.205  1.00 26.83           H
ATOM   1446  HB3 SER A  93      13.306  49.684 104.837  1.00 26.83           H
ATOM   1447  HG  SER A  93      14.619  50.688 106.126  1.00 28.19           H
ATOM   1448  N   ILE A  94      10.530  50.817 103.792  1.00 14.61           N
ATOM   1449  CA  ILE A  94       9.575  50.461 102.763  1.00 19.81           C
ATOM   1450  C   ILE A  94      10.345  49.756 101.657  1.00 21.80           C
ATOM   1451  O   ILE A  94      11.246  50.358 101.091  1.00 17.73           O
ATOM   1452  CB  ILE A  94       8.910  51.742 102.199  1.00 21.14           C
ATOM   1453  CG1 ILE A  94       8.267  52.604 103.315  1.00 24.93           C
ATOM   1454  CG2 ILE A  94       7.896  51.330 101.113  1.00 24.70           C
ATOM   1455  CD1 ILE A  94       7.638  53.904 102.790  1.00 27.48           C
ATOM   1456  H   ILE A  94      11.180  51.560 103.569  1.00 17.55           H
ATOM   1457  HA  ILE A  94       8.814  49.799 103.173  1.00 23.77           H
ATOM   1458  HB  ILE A  94       9.677  52.354 101.719  1.00 25.37           H
ATOM   1459 HG12 ILE A  94       7.502  52.018 103.829  1.00 29.92           H
ATOM   1460 HG13 ILE A  94       9.028  52.889 104.044  1.00 29.92           H
ATOM   1461 HG21 ILE A  94       7.443  52.205 100.651  1.00 29.65           H
ATOM   1462 HG22 ILE A  94       8.400  50.780 100.321  1.00 29.65           H
ATOM   1463 HG23 ILE A  94       7.120  50.698 101.547  1.00 29.65           H
ATOM   1464 HD11 ILE A  94       7.276  54.499 103.627  1.00 32.99           H
ATOM   1465 HD12 ILE A  94       8.380  54.486 102.244  1.00 32.99           H
ATOM   1466 HD13 ILE A  94       6.791  53.680 102.140  1.00 32.99           H
ATOM   1467  N   GLY A  95       9.962  48.526 101.309  1.00 18.93           N
ATOM   1468  CA  GLY A  95      10.561  47.793 100.203  1.00 20.53           C
ATOM   1469  C   GLY A  95      11.404  46.667 100.739  1.00 23.48           C
ATOM   1470  O   GLY A  95      10.894  45.785 101.416  1.00 29.96           O
ATOM   1471  H   GLY A  95       9.247  48.063 101.851  1.00 22.72           H
ATOM   1472  HA2 GLY A  95       9.793  47.337  99.589  1.00 24.65           H
ATOM   1473  HA3 GLY A  95      11.166  48.449  99.576  1.00 24.65           H
ATOM   1474  N   GLY A  96      12.686  46.692 100.400  1.00 23.48           N
ATOM   1475  CA  GLY A  96      13.541  45.525 100.462  1.00 25.34           C
ATOM   1476  C   GLY A  96      13.405  44.729  99.148  1.00 31.52           C
ATOM   1477  O   GLY A  96      12.504  44.838  98.343  1.00 23.79           O
ATOM   1478  H   GLY A  96      12.984  47.431  99.808  1.00 28.18           H
ATOM   1479  HA2 GLY A  96      14.615  45.829 100.591  1.00 30.41           H
ATOM   1480  HA3 GLY A  96      13.302  44.868 101.328  1.00 30.41           H
ATOM   1481  N   TRP A  97      14.398  43.753  99.004  1.00 24.70           N
ATOM   1482  CA  TRP A  97      14.572  43.073  97.703  1.00 24.61           C
ATOM   1483  C   TRP A  97      13.301  42.304  97.305  1.00 23.34           C
ATOM   1484  O   TRP A  97      12.873  42.361  96.177  1.00 26.29           O
ATOM   1485  CB  TRP A  97      15.761  42.095  97.829  1.00 25.58           C
ATOM   1486  CG  TRP A  97      15.858  41.218  96.640  1.00 37.17           C
ATOM   1487  CD1 TRP A  97      15.361  39.926  96.517  1.00 23.98           C
ATOM   1488  CD2 TRP A  97      16.485  41.575  95.392  1.00 27.19           C
ATOM   1489  NE1 TRP A  97      15.649  39.443  95.224  1.00 36.06           N
ATOM   1490  CE2 TRP A  97      16.327  40.449  94.515  1.00 34.54           C
ATOM   1491  CE3 TRP A  97      17.140  42.734  94.924  1.00 28.57           C
ATOM   1492  CZ2 TRP A  97      16.809  40.462  93.190  1.00 31.22           C
ATOM   1493  CZ3 TRP A  97      17.612  42.738  93.623  1.00 32.14           C
ATOM   1494  CH2 TRP A  97      17.458  41.609  92.771  1.00 30.03           C
ATOM   1495  H   TRP A  97      15.267  43.846  99.565  1.00 29.64           H
ATOM   1496  HA  TRP A  97      14.789  43.826  96.890  1.00 29.54           H
ATOM   1497  HB2 TRP A  97      16.697  42.723  97.925  1.00 30.70           H
ATOM   1498  HB3 TRP A  97      15.670  41.498  98.761  1.00 30.70           H
ATOM   1499  HD1 TRP A  97      14.831  39.335  97.240  1.00 28.78           H
ATOM   1500  HE1 TRP A  97      15.404  38.540  94.877  1.00 43.28           H
ATOM   1501  HE3 TRP A  97      17.274  43.598  95.596  1.00 34.29           H
ATOM   1502  HZ2 TRP A  97      16.673  39.610  92.539  1.00 37.47           H
ATOM   1503  HZ3 TRP A  97      18.112  43.622  93.233  1.00 38.57           H
ATOM   1504  HH2 TRP A  97      17.854  41.657  91.760  1.00 36.04           H
ATOM   1505  N   TYR A  98      12.728  41.574  98.280  1.00 25.61           N
ATOM   1506  CA  TYR A  98      11.565  40.710  98.101  1.00 30.70           C
ATOM   1507  C   TYR A  98      10.398  41.463  97.453  1.00 27.07           C
ATOM   1508  O   TYR A  98       9.895  41.021  96.423  1.00 33.57           O
ATOM   1509  CB  TYR A  98      11.147  40.034  99.422  1.00 22.67           C
ATOM   1510  CG  TYR A  98       9.881  39.204  99.281  1.00 36.58           C
ATOM   1511  CD1 TYR A  98       9.873  38.102  98.403  1.00 45.13           C
ATOM   1512  CD2 TYR A  98       8.697  39.564  99.958  1.00 31.42           C
ATOM   1513  CE1 TYR A  98       8.687  37.377  98.175  1.00 40.18           C
ATOM   1514  CE2 TYR A  98       7.509  38.841  99.740  1.00 44.85           C
ATOM   1515  CZ  TYR A  98       7.496  37.751  98.836  1.00 51.50           C
ATOM   1516  OH  TYR A  98       6.338  37.067  98.604  1.00 48.40           O
ATOM   1517  H   TYR A  98      13.130  41.625  99.205  1.00 30.74           H
ATOM   1518  HA  TYR A  98      11.859  39.913  97.420  1.00 36.84           H
ATOM   1519  HB2 TYR A  98      11.955  39.392  99.771  1.00 27.21           H
ATOM   1520  HB3 TYR A  98      10.991  40.788 100.185  1.00 27.21           H
ATOM   1521  HD1 TYR A  98      10.776  37.832  97.875  1.00 54.17           H
ATOM   1522  HD2 TYR A  98       8.689  40.410 100.632  1.00 37.71           H
ATOM   1523  HE1 TYR A  98       8.683  36.556  97.474  1.00 48.23           H
ATOM   1524  HE2 TYR A  98       6.603  39.128 100.253  1.00 53.83           H
ATOM   1525  HH  TYR A  98       5.597  37.418  99.102  1.00 58.08           H
ATOM   1526  N   TYR A  99      10.000  42.614  98.010  1.00 36.92           N
ATOM   1527  CA  TYR A  99       8.896  43.392  97.460  1.00 25.89           C
ATOM   1528  C   TYR A  99       9.270  44.106  96.167  1.00 32.07           C
ATOM   1529  O   TYR A  99       8.501  44.045  95.206  1.00 30.70           O
ATOM   1530  CB  TYR A  99       8.376  44.404  98.482  1.00 23.75           C
ATOM   1531  CG  TYR A  99       7.650  43.833  99.681  1.00 24.11           C
ATOM   1532  CD1 TYR A  99       6.656  42.851  99.523  1.00 30.96           C
ATOM   1533  CD2 TYR A  99       7.916  44.342 100.961  1.00 29.17           C
ATOM   1534  CE1 TYR A  99       5.970  42.347 100.629  1.00 30.74           C
ATOM   1535  CE2 TYR A  99       7.258  43.836 102.087  1.00 33.49           C
ATOM   1536  CZ  TYR A  99       6.273  42.830 101.913  1.00 32.04           C
ATOM   1537  OH  TYR A  99       5.617  42.350 103.006  1.00 37.28           O
ATOM   1538  H   TYR A  99      10.482  42.966  98.826  1.00 44.31           H
ATOM   1539  HA  TYR A  99       8.090  42.703  97.211  1.00 31.08           H
ATOM   1540  HB2 TYR A  99       9.208  45.025  98.819  1.00 28.51           H
ATOM   1541  HB3 TYR A  99       7.677  45.057  97.961  1.00 28.51           H
ATOM   1542  HD1 TYR A  99       6.408  42.496  98.542  1.00 37.15           H
ATOM   1543  HD2 TYR A  99       8.630  45.136 101.083  1.00 35.01           H
ATOM   1544  HE1 TYR A  99       5.204  41.598 100.504  1.00 36.89           H
ATOM   1545  HE2 TYR A  99       7.478  44.224 103.072  1.00 40.19           H
ATOM   1546  HH  TYR A  99       5.934  42.752 103.792  1.00 44.75           H
ATOM   1547  N   SER A 100      10.406  44.816  96.170  1.00 29.48           N
ATOM   1548  CA  SER A 100      10.700  45.845  95.184  1.00 25.16           C
ATOM   1549  C   SER A 100      11.642  45.444  94.059  1.00 18.57           C
ATOM   1550  O   SER A 100      11.793  46.273  93.176  1.00 22.62           O
ATOM   1551  CB  SER A 100      11.240  47.110  95.857  1.00 23.61           C
ATOM   1552  OG  SER A 100      12.534  46.870  96.378  1.00 26.23           O
ATOM   1553  H   SER A 100      11.009  44.764  96.980  1.00 35.38           H
ATOM   1554  HA  SER A 100       9.758  46.122  94.708  1.00 30.19           H
ATOM   1555  HB2 SER A 100      11.298  47.910  95.116  1.00 28.34           H
ATOM   1556  HB3 SER A 100      10.569  47.427  96.653  1.00 28.34           H
ATOM   1557  HG  SER A 100      12.470  46.239  97.104  1.00 31.48           H
ATOM   1558  N   ASN A 101      12.309  44.282  94.048  1.00 27.05           N
ATOM   1559  CA  ASN A 101      13.165  43.907  92.907  1.00 27.53           C
ATOM   1560  C   ASN A 101      12.370  43.879  91.595  1.00 28.77           C
ATOM   1561  O   ASN A 101      11.147  43.839  91.636  1.00 29.41           O
ATOM   1562  CB  ASN A 101      13.970  42.619  93.141  1.00 35.61           C
ATOM   1563  CG  ASN A 101      13.208  41.326  92.865  1.00 30.63           C
ATOM   1564  OD1 ASN A 101      13.145  40.869  91.732  1.00 32.91           O
ATOM   1565  ND2 ASN A 101      12.633  40.712  93.883  1.00 25.46           N
ATOM   1566  H   ASN A 101      12.208  43.649  94.824  1.00 32.47           H
ATOM   1567  HA  ASN A 101      13.895  44.688  92.790  1.00 33.04           H
ATOM   1568  HB2 ASN A 101      14.800  42.654  92.435  1.00 42.74           H
ATOM   1569  HB3 ASN A 101      14.364  42.619  94.153  1.00 42.74           H
ATOM   1570 HD21 ASN A 101      12.124  39.857  93.718  1.00 30.56           H
ATOM   1571 HD22 ASN A 101      12.726  41.092  94.813  1.00 30.56           H
ATOM   1572  N   ASP A 102      13.034  43.958  90.438  1.00 23.79           N
ATOM   1573  CA  ASP A 102      12.371  43.997  89.134  1.00 38.31           C
ATOM   1574  C   ASP A 102      11.307  42.913  88.931  1.00 35.29           C
ATOM   1575  O   ASP A 102      10.286  43.167  88.297  1.00 26.06           O
ATOM   1576  CB  ASP A 102      13.390  43.953  87.995  1.00 36.08           C
ATOM   1577  CG  ASP A 102      14.152  45.242  87.724  1.00 32.67           C
ATOM   1578  OD1 ASP A 102      13.964  46.229  88.470  1.00 37.97           O
ATOM   1579  OD2 ASP A 102      14.921  45.234  86.751  1.00 37.13           O1-
ATOM   1580  H   ASP A 102      14.035  44.087  90.449  1.00 28.56           H
ATOM   1581  HA  ASP A 102      11.861  44.947  89.073  1.00 45.98           H
ATOM   1582  HB2 ASP A 102      14.135  43.191  88.219  1.00 43.30           H
ATOM   1583  HB3 ASP A 102      12.937  43.618  87.062  1.00 43.30           H
ATOM   1584  N   LEU A 103      11.572  41.713  89.454  1.00 25.24           N
ATOM   1585  CA  LEU A 103      10.731  40.521  89.403  1.00 30.24           C
ATOM   1586  C   LEU A 103       9.977  40.286  90.727  1.00 36.03           C
ATOM   1587  O   LEU A 103       9.415  39.214  90.943  1.00 33.62           O
ATOM   1588  CB  LEU A 103      11.621  39.324  89.020  1.00 35.74           C
ATOM   1589  CG  LEU A 103      12.031  39.202  87.527  1.00 32.96           C
ATOM   1590  CD1 LEU A 103      12.089  40.491  86.691  1.00 41.83           C
ATOM   1591  CD2 LEU A 103      13.408  38.528  87.468  1.00 43.09           C
ATOM   1592  H   LEU A 103      12.428  41.621  89.987  1.00 30.30           H
ATOM   1593  HA  LEU A 103       9.981  40.636  88.622  1.00 36.30           H
ATOM   1594  HB2 LEU A 103      12.520  39.385  89.635  1.00 42.89           H
ATOM   1595  HB3 LEU A 103      11.122  38.395  89.298  1.00 42.89           H
ATOM   1596  HG  LEU A 103      11.319  38.532  87.041  1.00 39.56           H
ATOM   1597 HD11 LEU A 103      12.370  40.249  85.666  1.00 50.21           H
ATOM   1598 HD12 LEU A 103      11.106  40.963  86.671  1.00 50.21           H
ATOM   1599 HD13 LEU A 103      12.823  41.180  87.108  1.00 50.21           H
ATOM   1600 HD21 LEU A 103      13.691  38.363  86.429  1.00 51.72           H
ATOM   1601 HD22 LEU A 103      14.152  39.168  87.943  1.00 51.72           H
ATOM   1602 HD23 LEU A 103      13.373  37.569  87.987  1.00 51.72           H
ATOM   1603  N   GLY A 104       9.960  41.291  91.610  1.00 39.30           N
ATOM   1604  CA  GLY A 104       9.359  41.255  92.934  1.00 28.47           C
ATOM   1605  C   GLY A 104       7.842  41.443  92.878  1.00 32.33           C
ATOM   1606  O   GLY A 104       7.314  42.041  91.939  1.00 34.05           O
ATOM   1607  H   GLY A 104      10.409  42.155  91.342  1.00 47.17           H
ATOM   1608  HA2 GLY A 104       9.591  40.295  93.381  1.00 34.17           H
ATOM   1609  HA3 GLY A 104       9.788  42.052  93.542  1.00 34.17           H
ATOM   1610  N   VAL A 105       7.145  40.952  93.910  1.00 34.83           N
ATOM   1611  CA  VAL A 105       5.680  40.909  93.955  1.00 43.08           C
ATOM   1612  C   VAL A 105       5.032  42.281  93.757  1.00 35.29           C
ATOM   1613  O   VAL A 105       4.014  42.384  93.073  1.00 39.93           O
ATOM   1614  CB  VAL A 105       5.162  40.257  95.258  1.00 29.70           C
ATOM   1615  CG1 VAL A 105       5.466  38.760  95.295  1.00 41.96           C
ATOM   1616  CG2 VAL A 105       5.744  40.869  96.540  1.00 37.78           C
ATOM   1617  H   VAL A 105       7.645  40.500  94.662  1.00 41.81           H
ATOM   1618  HA  VAL A 105       5.360  40.289  93.116  1.00 51.71           H
ATOM   1619  HB  VAL A 105       4.078  40.378  95.295  1.00 35.64           H
ATOM   1620 HG11 VAL A 105       5.036  38.318  96.193  1.00 50.36           H
ATOM   1621 HG12 VAL A 105       5.048  38.278  94.412  1.00 50.36           H
ATOM   1622 HG13 VAL A 105       6.537  38.596  95.313  1.00 50.36           H
ATOM   1623 HG21 VAL A 105       5.304  40.388  97.414  1.00 45.34           H
ATOM   1624 HG22 VAL A 105       6.828  40.756  96.575  1.00 45.34           H
ATOM   1625 HG23 VAL A 105       5.499  41.923  96.581  1.00 45.34           H
ATOM   1626  N   SER A 106       5.595  43.321  94.373  1.00 34.15           N
ATOM   1627  CA  SER A 106       4.975  44.639  94.409  1.00 27.81           C
ATOM   1628  C   SER A 106       5.698  45.626  93.525  1.00 31.17           C
ATOM   1629  O   SER A 106       5.374  46.805  93.593  1.00 36.23           O
ATOM   1630  CB  SER A 106       4.922  45.155  95.837  1.00 27.97           C
ATOM   1631  OG  SER A 106       4.417  44.132  96.656  1.00 30.90           O
ATOM   1632  H   SER A 106       6.441  43.183  94.911  1.00 40.99           H
ATOM   1633  HA  SER A 106       3.951  44.584  94.040  1.00 33.37           H
ATOM   1634  HB2 SER A 106       5.921  45.442  96.164  1.00 33.57           H
ATOM   1635  HB3 SER A 106       4.266  46.024  95.893  1.00 33.57           H
ATOM   1636  HG  SER A 106       4.445  44.445  97.571  1.00 37.08           H
ATOM   1637  N   HIS A 107       6.648  45.163  92.704  1.00 32.90           N
ATOM   1638  CA  HIS A 107       7.476  46.011  91.863  1.00 31.47           C
ATOM   1639  C   HIS A 107       6.675  47.089  91.141  1.00 39.32           C
ATOM   1640  O   HIS A 107       7.064  48.249  91.189  1.00 38.28           O
ATOM   1641  CB  HIS A 107       8.229  45.135  90.866  1.00 32.11           C
ATOM   1642  CG  HIS A 107       9.127  45.922  89.959  1.00 27.50           C
ATOM   1643  ND1 HIS A 107       8.953  46.135  88.616  1.00 37.99           N
ATOM   1644  CD2 HIS A 107      10.254  46.595  90.314  1.00 26.19           C
ATOM   1645  CE1 HIS A 107       9.986  46.873  88.178  1.00 33.42           C
ATOM   1646  NE2 HIS A 107      10.816  47.168  89.184  1.00 38.12           N
ATOM   1647  H   HIS A 107       6.865  44.174  92.730  1.00 39.49           H
ATOM   1648  HA  HIS A 107       8.213  46.502  92.501  1.00 37.78           H
ATOM   1649  HB2 HIS A 107       7.522  44.575  90.256  1.00 38.54           H
ATOM   1650  HB3 HIS A 107       8.829  44.423  91.421  1.00 38.54           H
ATOM   1651  HD1 HIS A 107       8.161  45.845  88.068  1.00 45.60           H
ATOM   1652  HD2 HIS A 107      10.683  46.609  91.285  1.00 31.43           H
ATOM   1653  HE1 HIS A 107      10.034  47.334  87.207  1.00 40.11           H
ATOM   1654  N   ALA A 108       5.540  46.718  90.530  1.00 37.08           N
ATOM   1655  CA  ALA A 108       4.685  47.629  89.765  1.00 35.88           C
ATOM   1656  C   ALA A 108       4.185  48.820  90.598  1.00 24.51           C
ATOM   1657  O   ALA A 108       4.024  49.925  90.080  1.00 32.88           O
ATOM   1658  CB  ALA A 108       3.480  46.852  89.223  1.00 40.32           C
ATOM   1659  H   ALA A 108       5.262  45.751  90.599  1.00 44.51           H
ATOM   1660  HA  ALA A 108       5.266  48.006  88.922  1.00 43.06           H
ATOM   1661  HB1 ALA A 108       2.848  47.527  88.645  1.00 48.39           H
ATOM   1662  HB2 ALA A 108       3.814  46.034  88.583  1.00 48.39           H
ATOM   1663  HB3 ALA A 108       2.897  46.445  90.052  1.00 48.39           H
ATOM   1664  N   ASN A 109       3.903  48.577  91.877  1.00 29.14           N
ATOM   1665  CA  ASN A 109       3.456  49.592  92.818  1.00 35.04           C
ATOM   1666  C   ASN A 109       4.518  50.673  93.026  1.00 41.15           C
ATOM   1667  O   ASN A 109       4.150  51.836  93.108  1.00 38.23           O
ATOM   1668  CB  ASN A 109       3.035  48.938  94.134  1.00 36.15           C
ATOM   1669  CG  ASN A 109       1.963  47.860  93.961  1.00 31.17           C
ATOM   1670  OD1 ASN A 109       1.256  47.816  92.964  1.00 38.32           O
ATOM   1671  ND2 ASN A 109       1.769  47.013  94.960  1.00 29.80           N
ATOM   1672  H   ASN A 109       4.051  47.642  92.232  1.00 34.98           H
ATOM   1673  HA  ASN A 109       2.575  50.071  92.391  1.00 42.06           H
ATOM   1674  HB2 ASN A 109       3.900  48.527  94.651  1.00 43.38           H
ATOM   1675  HB3 ASN A 109       2.619  49.725  94.757  1.00 43.38           H
ATOM   1676 HD21 ASN A 109       1.014  46.347  94.910  1.00 35.77           H
ATOM   1677 HD22 ASN A 109       2.326  47.097  95.800  1.00 35.77           H
ATOM   1678  N   TYR A 110       5.812  50.319  93.081  1.00 31.39           N
ATOM   1679  CA  TYR A 110       6.915  51.283  93.176  1.00 32.71           C
ATOM   1680  C   TYR A 110       7.000  52.143  91.914  1.00 33.68           C
ATOM   1681  O   TYR A 110       7.051  53.372  92.001  1.00 23.19           O
ATOM   1682  CB  TYR A 110       8.253  50.574  93.468  1.00 31.44           C
ATOM   1683  CG  TYR A 110       8.308  49.962  94.853  1.00 26.07           C
ATOM   1684  CD1 TYR A 110       7.615  48.770  95.115  1.00 29.02           C
ATOM   1685  CD2 TYR A 110       8.954  50.637  95.905  1.00 23.96           C
ATOM   1686  CE1 TYR A 110       7.496  48.281  96.423  1.00 27.13           C
ATOM   1687  CE2 TYR A 110       8.845  50.154  97.221  1.00 20.65           C
ATOM   1688  CZ  TYR A 110       8.106  48.982  97.487  1.00 26.27           C
ATOM   1689  OH  TYR A 110       7.944  48.551  98.766  1.00 35.30           O
ATOM   1690  H   TYR A 110       6.050  49.339  93.009  1.00 37.68           H
ATOM   1691  HA  TYR A 110       6.708  51.947  94.015  1.00 39.26           H
ATOM   1692  HB2 TYR A 110       8.429  49.798  92.723  1.00 37.73           H
ATOM   1693  HB3 TYR A 110       9.053  51.305  93.378  1.00 37.73           H
ATOM   1694  HD1 TYR A 110       7.137  48.250  94.305  1.00 34.83           H
ATOM   1695  HD2 TYR A 110       9.498  51.549  95.709  1.00 28.76           H
ATOM   1696  HE1 TYR A 110       6.919  47.392  96.616  1.00 32.56           H
ATOM   1697  HE2 TYR A 110       9.313  50.690  98.034  1.00 24.79           H
ATOM   1698  HH  TYR A 110       7.404  47.756  98.825  1.00 42.37           H
ATOM   1699  N   VAL A 111       6.954  51.492  90.745  1.00 27.30           N
ATOM   1700  CA  VAL A 111       7.002  52.145  89.433  1.00 29.90           C
ATOM   1701  C   VAL A 111       5.874  53.180  89.284  1.00 25.82           C
ATOM   1702  O   VAL A 111       6.103  54.292  88.806  1.00 25.70           O
ATOM   1703  CB  VAL A 111       6.918  51.096  88.297  1.00 38.40           C
ATOM   1704  CG1 VAL A 111       7.121  51.776  86.934  1.00 37.45           C
ATOM   1705  CG2 VAL A 111       7.969  49.987  88.429  1.00 29.32           C
ATOM   1706  H   VAL A 111       6.882  50.483  90.763  1.00 32.77           H
ATOM   1707  HA  VAL A 111       7.960  52.660  89.353  1.00 35.89           H
ATOM   1708  HB  VAL A 111       5.929  50.635  88.307  1.00 46.09           H
ATOM   1709 HG11 VAL A 111       7.075  51.032  86.138  1.00 44.95           H
ATOM   1710 HG12 VAL A 111       6.350  52.523  86.760  1.00 44.95           H
ATOM   1711 HG13 VAL A 111       8.100  52.255  86.909  1.00 44.95           H
ATOM   1712 HG21 VAL A 111       7.868  49.280  87.605  1.00 35.19           H
ATOM   1713 HG22 VAL A 111       8.974  50.409  88.425  1.00 35.19           H
ATOM   1714 HG23 VAL A 111       7.834  49.440  89.349  1.00 35.19           H
ATOM   1715  N   ASN A 112       4.648  52.790  89.654  1.00 33.32           N
ATOM   1716  CA  ASN A 112       3.456  53.618  89.522  1.00 32.02           C
ATOM   1717  C   ASN A 112       3.313  54.649  90.639  1.00 30.16           C
ATOM   1718  O   ASN A 112       2.727  55.702  90.401  1.00 37.93           O
ATOM   1719  CB  ASN A 112       2.202  52.738  89.471  1.00 30.70           C
ATOM   1720  CG  ASN A 112       2.125  51.838  88.244  1.00 28.26           C
ATOM   1721  OD1 ASN A 112       2.541  52.202  87.149  1.00 30.40           O
ATOM   1722  ND2 ASN A 112       1.481  50.687  88.395  1.00 33.65           N
ATOM   1723  H   ASN A 112       4.528  51.845  89.996  1.00 39.99           H
ATOM   1724  HA  ASN A 112       3.532  54.162  88.582  1.00 38.44           H
ATOM   1725  HB2 ASN A 112       2.132  52.144  90.382  1.00 36.84           H
ATOM   1726  HB3 ASN A 112       1.347  53.411  89.421  1.00 36.84           H
ATOM   1727 HD21 ASN A 112       1.393  50.058  87.615  1.00 40.39           H
ATOM   1728 HD22 ASN A 112       1.153  50.405  89.309  1.00 40.39           H
ATOM   1729  N   ALA A 113       3.780  54.359  91.860  1.00 35.17           N
ATOM   1730  CA  ALA A 113       3.673  55.288  92.985  1.00 29.83           C
ATOM   1731  C   ALA A 113       4.372  56.613  92.687  1.00 30.27           C
ATOM   1732  O   ALA A 113       3.925  57.650  93.172  1.00 39.18           O
ATOM   1733  CB  ALA A 113       4.245  54.668  94.257  1.00 34.22           C
ATOM   1734  H   ALA A 113       4.230  53.467  92.019  1.00 42.21           H
ATOM   1735  HA  ALA A 113       2.620  55.499  93.159  1.00 35.80           H
ATOM   1736  HB1 ALA A 113       4.208  55.396  95.067  1.00 41.08           H
ATOM   1737  HB2 ALA A 113       3.643  53.809  94.539  1.00 41.08           H
ATOM   1738  HB3 ALA A 113       5.282  54.366  94.096  1.00 41.08           H
ATOM   1739  N   VAL A 114       5.461  56.572  91.904  1.00 35.00           N
ATOM   1740  CA  VAL A 114       6.267  57.742  91.556  1.00 26.69           C
ATOM   1741  C   VAL A 114       5.952  58.334  90.177  1.00 32.50           C
ATOM   1742  O   VAL A 114       6.597  59.300  89.776  1.00 29.18           O
ATOM   1743  CB  VAL A 114       7.771  57.449  91.711  1.00 33.41           C
ATOM   1744  CG1 VAL A 114       8.106  56.954  93.126  1.00 21.22           C
ATOM   1745  CG2 VAL A 114       8.289  56.468  90.652  1.00 37.13           C
ATOM   1746  H   VAL A 114       5.798  55.668  91.598  1.00 42.01           H
ATOM   1747  HA  VAL A 114       6.035  58.513  92.281  1.00 32.03           H
ATOM   1748  HB  VAL A 114       8.297  58.386  91.572  1.00 40.10           H
ATOM   1749 HG11 VAL A 114       9.185  56.854  93.236  1.00 25.47           H
ATOM   1750 HG12 VAL A 114       7.744  57.675  93.860  1.00 25.47           H
ATOM   1751 HG13 VAL A 114       7.642  55.987  93.323  1.00 25.47           H
ATOM   1752 HG21 VAL A 114       9.365  56.341  90.767  1.00 44.57           H
ATOM   1753 HG22 VAL A 114       7.800  55.500  90.757  1.00 44.57           H
ATOM   1754 HG23 VAL A 114       8.098  56.857  89.652  1.00 44.57           H
ATOM   1755  N   LYS A 115       5.007  57.752  89.428  1.00 36.96           N
ATOM   1756  CA  LYS A 115       4.746  58.102  88.031  1.00 35.58           C
ATOM   1757  C   LYS A 115       4.359  59.569  87.801  1.00 38.23           C
ATOM   1758  O   LYS A 115       4.791  60.143  86.807  1.00 35.04           O
ATOM   1759  CB  LYS A 115       3.678  57.150  87.468  1.00 47.49           C
ATOM   1760  CG  LYS A 115       4.168  56.207  86.361  1.00 35.94           C
ATOM   1761  CD  LYS A 115       3.527  56.609  85.031  1.00 43.26           C
ATOM   1762  CE  LYS A 115       3.928  55.628  83.937  1.00 59.87           C
ATOM   1763  NZ  LYS A 115       3.446  56.083  82.620  1.00 57.40           N1+
ATOM   1764  H   LYS A 115       4.524  56.949  89.812  1.00 44.37           H
ATOM   1765  HA  LYS A 115       5.681  57.947  87.491  1.00 42.70           H
ATOM   1766  HB2 LYS A 115       3.252  56.548  88.259  1.00 56.99           H
ATOM   1767  HB3 LYS A 115       2.852  57.745  87.090  1.00 56.99           H
ATOM   1768  HG2 LYS A 115       5.257  56.218  86.287  1.00 43.14           H
ATOM   1769  HG3 LYS A 115       3.853  55.189  86.597  1.00 43.14           H
ATOM   1770  HD2 LYS A 115       2.440  56.589  85.138  1.00 51.93           H
ATOM   1771  HD3 LYS A 115       3.847  57.619  84.765  1.00 51.93           H
ATOM   1772  HE2 LYS A 115       5.014  55.511  83.925  1.00 71.85           H
ATOM   1773  HE3 LYS A 115       3.477  54.664  84.168  1.00 71.85           H
ATOM   1774  HZ1 LYS A 115       3.745  55.423  81.916  1.00 68.89           H
ATOM   1775  HZ2 LYS A 115       2.436  56.132  82.631  1.00 68.89           H
ATOM   1776  HZ3 LYS A 115       3.832  56.995  82.419  1.00 68.89           H
ATOM   1777  N   THR A 116       3.536  60.169  88.672  1.00 42.09           N
ATOM   1778  CA  THR A 116       2.972  61.514  88.457  1.00 43.77           C
ATOM   1779  C   THR A 116       2.905  62.328  89.759  1.00 42.65           C
ATOM   1780  O   THR A 116       2.893  61.738  90.833  1.00 38.56           O
ATOM   1781  CB  THR A 116       1.546  61.427  87.870  1.00 39.84           C
ATOM   1782  OG1 THR A 116       0.639  60.934  88.834  1.00 38.60           O
ATOM   1783  CG2 THR A 116       1.435  60.546  86.624  1.00 39.66           C
ATOM   1784  H   THR A 116       3.227  59.639  89.475  1.00 50.52           H
ATOM   1785  HA  THR A 116       3.598  62.056  87.753  1.00 52.53           H
ATOM   1786  HB  THR A 116       1.228  62.428  87.582  1.00 47.81           H
ATOM   1787  HG1 THR A 116      -0.245  61.128  88.518  1.00 46.32           H
ATOM   1788 HG21 THR A 116       0.429  60.621  86.213  1.00 47.60           H
ATOM   1789 HG22 THR A 116       2.163  60.863  85.876  1.00 47.60           H
ATOM   1790 HG23 THR A 116       1.605  59.506  86.890  1.00 47.60           H
ATOM   1791  N   PRO A 117       2.742  63.664  89.697  1.00 40.69           N
ATOM   1792  CA  PRO A 117       2.547  64.509  90.877  1.00 39.64           C
ATOM   1793  C   PRO A 117       1.417  64.060  91.806  1.00 39.57           C
ATOM   1794  O   PRO A 117       1.568  64.163  93.020  1.00 39.08           O
ATOM   1795  CB  PRO A 117       2.215  65.896  90.304  1.00 38.75           C
ATOM   1796  CG  PRO A 117       2.973  65.909  88.982  1.00 44.42           C
ATOM   1797  CD  PRO A 117       2.752  64.481  88.491  1.00 49.72           C
ATOM   1798  HA  PRO A 117       3.486  64.590  91.426  1.00 47.57           H
ATOM   1799  HB2 PRO A 117       1.147  65.924  90.078  1.00 46.50           H
ATOM   1800  HB3 PRO A 117       2.479  66.729  90.954  1.00 46.50           H
ATOM   1801  HG2 PRO A 117       2.535  66.613  88.275  1.00 53.32           H
ATOM   1802  HG3 PRO A 117       4.025  66.136  89.154  1.00 53.32           H
ATOM   1803  HD2 PRO A 117       1.787  64.417  87.988  1.00 59.67           H
ATOM   1804  HD3 PRO A 117       3.575  64.218  87.831  1.00 59.67           H
ATOM   1805  N   ALA A 118       0.315  63.528  91.255  1.00 31.51           N
ATOM   1806  CA  ALA A 118      -0.792  63.015  92.052  1.00 34.60           C
ATOM   1807  C   ALA A 118      -0.379  61.744  92.798  1.00 30.88           C
ATOM   1808  O   ALA A 118      -0.570  61.680  94.009  1.00 32.68           O
ATOM   1809  CB  ALA A 118      -2.044  62.795  91.191  1.00 27.63           C
ATOM   1810  H   ALA A 118       0.249  63.478  90.250  1.00 37.82           H
ATOM   1811  HA  ALA A 118      -1.046  63.769  92.800  1.00 41.53           H
ATOM   1812  HB1 ALA A 118      -2.858  62.433  91.821  1.00 33.16           H
ATOM   1813  HB2 ALA A 118      -2.351  63.733  90.728  1.00 33.16           H
ATOM   1814  HB3 ALA A 118      -1.840  62.057  90.415  1.00 33.16           H
ATOM   1815  N   SER A 119       0.182  60.743  92.103  1.00 36.85           N
ATOM   1816  CA  SER A 119       0.640  59.512  92.749  1.00 45.16           C
ATOM   1817  C   SER A 119       1.743  59.784  93.775  1.00 30.41           C
ATOM   1818  O   SER A 119       1.750  59.160  94.827  1.00 31.50           O
ATOM   1819  CB  SER A 119       1.060  58.455  91.721  1.00 40.42           C
ATOM   1820  OG  SER A 119       2.200  58.862  90.994  1.00 41.32           O
ATOM   1821  H   SER A 119       0.307  60.832  91.105  1.00 44.23           H
ATOM   1822  HA  SER A 119      -0.208  59.105  93.293  1.00 54.20           H
ATOM   1823  HB2 SER A 119       1.261  57.508  92.224  1.00 48.51           H
ATOM   1824  HB3 SER A 119       0.232  58.292  91.030  1.00 48.51           H
ATOM   1825  HG  SER A 119       2.289  59.818  91.065  1.00 49.59           H
ATOM   1826  N   ARG A 120       2.642  60.725  93.477  1.00 31.02           N
ATOM   1827  CA  ARG A 120       3.737  61.141  94.343  1.00 37.69           C
ATOM   1828  C   ARG A 120       3.254  61.832  95.603  1.00 38.59           C
ATOM   1829  O   ARG A 120       3.684  61.463  96.690  1.00 28.13           O
ATOM   1830  CB  ARG A 120       4.706  62.057  93.594  1.00 28.31           C
ATOM   1831  CG  ARG A 120       5.537  61.248  92.599  1.00 26.87           C
ATOM   1832  CD  ARG A 120       6.761  62.027  92.155  1.00 26.04           C
ATOM   1833  NE  ARG A 120       6.415  63.194  91.333  1.00 35.50           N
ATOM   1834  CZ  ARG A 120       6.342  63.199  90.000  1.00 35.83           C
ATOM   1835  NH1 ARG A 120       6.426  62.079  89.295  1.00 28.97           N
ATOM   1836  NH2 ARG A 120       6.191  64.351  89.359  1.00 38.34           N1+
ATOM   1837  H   ARG A 120       2.563  61.181  92.581  1.00 37.24           H
ATOM   1838  HA  ARG A 120       4.279  60.248  94.661  1.00 45.24           H
ATOM   1839  HB2 ARG A 120       4.156  62.849  93.085  1.00 33.98           H
ATOM   1840  HB3 ARG A 120       5.384  62.514  94.317  1.00 33.98           H
ATOM   1841  HG2 ARG A 120       5.896  60.359  93.105  1.00 32.25           H
ATOM   1842  HG3 ARG A 120       4.949  60.940  91.740  1.00 32.25           H
ATOM   1843  HD2 ARG A 120       7.290  62.372  93.040  1.00 31.26           H
ATOM   1844  HD3 ARG A 120       7.419  61.356  91.605  1.00 31.26           H
ATOM   1845  HE  ARG A 120       6.320  64.075  91.818  1.00 42.61           H
ATOM   1846 HH11 ARG A 120       6.559  61.196  89.773  1.00 34.77           H
ATOM   1847 HH12 ARG A 120       6.403  62.099  88.288  1.00 34.77           H
ATOM   1848 HH21 ARG A 120       6.142  65.214  89.876  1.00 46.02           H
ATOM   1849 HH22 ARG A 120       6.166  64.358  88.349  1.00 46.02           H
ATOM   1850  N   ALA A 121       2.365  62.820  95.469  1.00 36.01           N
ATOM   1851  CA  ALA A 121       1.759  63.471  96.621  1.00 35.79           C
ATOM   1852  C   ALA A 121       0.987  62.453  97.450  1.00 28.92           C
ATOM   1853  O   ALA A 121       1.114  62.465  98.663  1.00 26.79           O
ATOM   1854  CB  ALA A 121       0.851  64.628  96.201  1.00 28.42           C
ATOM   1855  H   ALA A 121       2.101  63.123  94.543  1.00 43.22           H
ATOM   1856  HA  ALA A 121       2.563  63.881  97.237  1.00 42.96           H
ATOM   1857  HB1 ALA A 121       0.438  65.106  97.091  1.00 34.12           H
ATOM   1858  HB2 ALA A 121       1.430  65.364  95.640  1.00 34.12           H
ATOM   1859  HB3 ALA A 121       0.038  64.253  95.579  1.00 34.12           H
ATOM   1860  N   LYS A 122       0.219  61.559  96.815  1.00 28.95           N
ATOM   1861  CA  LYS A 122      -0.521  60.501  97.502  1.00 33.36           C
ATOM   1862  C   LYS A 122       0.430  59.567  98.265  1.00 22.35           C
ATOM   1863  O   LYS A 122       0.189  59.246  99.426  1.00 27.11           O
ATOM   1864  CB  LYS A 122      -1.398  59.750  96.487  1.00 27.95           C
ATOM   1865  CG  LYS A 122      -2.245  58.652  97.141  1.00 38.56           C
ATOM   1866  CD  LYS A 122      -3.315  58.111  96.182  1.00 37.10           C
ATOM   1867  CE  LYS A 122      -4.136  57.021  96.873  1.00 43.83           C
ATOM   1868  NZ  LYS A 122      -5.223  56.549  95.998  1.00 52.66           N1+
ATOM   1869  H   LYS A 122       0.191  61.581  95.805  1.00 34.74           H
ATOM   1870  HA  LYS A 122      -1.181  60.974  98.229  1.00 40.04           H
ATOM   1871  HB2 LYS A 122      -2.060  60.461  95.990  1.00 33.55           H
ATOM   1872  HB3 LYS A 122      -0.759  59.291  95.732  1.00 33.55           H
ATOM   1873  HG2 LYS A 122      -1.597  57.838  97.470  1.00 46.28           H
ATOM   1874  HG3 LYS A 122      -2.753  59.079  98.005  1.00 46.28           H
ATOM   1875  HD2 LYS A 122      -3.975  58.916  95.862  1.00 44.52           H
ATOM   1876  HD3 LYS A 122      -2.827  57.678  95.310  1.00 44.52           H
ATOM   1877  HE2 LYS A 122      -3.497  56.187  97.168  1.00 52.61           H
ATOM   1878  HE3 LYS A 122      -4.574  57.463  97.770  1.00 52.61           H
ATOM   1879  HZ1 LYS A 122      -5.321  55.545  96.100  1.00 63.20           H
ATOM   1880  HZ2 LYS A 122      -6.090  57.005  96.241  1.00 63.20           H
ATOM   1881  HZ3 LYS A 122      -4.989  56.749  95.033  1.00 63.20           H
ATOM   1882  N   PHE A 123       1.515  59.150  97.624  1.00 26.46           N
ATOM   1883  CA  PHE A 123       2.509  58.274  98.224  1.00 29.27           C
ATOM   1884  C   PHE A 123       3.227  58.959  99.391  1.00 19.99           C
ATOM   1885  O   PHE A 123       3.300  58.411 100.482  1.00 27.71           O
ATOM   1886  CB  PHE A 123       3.509  57.810  97.162  1.00 29.75           C
ATOM   1887  CG  PHE A 123       4.618  56.979  97.763  1.00 28.96           C
ATOM   1888  CD1 PHE A 123       4.300  55.809  98.475  1.00 29.56           C
ATOM   1889  CD2 PHE A 123       5.949  57.423  97.694  1.00 24.49           C
ATOM   1890  CE1 PHE A 123       5.312  55.085  99.122  1.00 34.95           C
ATOM   1891  CE2 PHE A 123       6.965  56.679  98.309  1.00 28.61           C
ATOM   1892  CZ  PHE A 123       6.647  55.507  99.022  1.00 27.47           C
ATOM   1893  H   PHE A 123       1.654  59.436  96.666  1.00 31.76           H
ATOM   1894  HA  PHE A 123       1.993  57.391  98.602  1.00 35.13           H
ATOM   1895  HB2 PHE A 123       2.985  57.213  96.415  1.00 35.71           H
ATOM   1896  HB3 PHE A 123       3.936  58.683  96.665  1.00 35.71           H
ATOM   1897  HD1 PHE A 123       3.275  55.481  98.554  1.00 35.48           H
ATOM   1898  HD2 PHE A 123       6.195  58.340  97.179  1.00 29.39           H
ATOM   1899  HE1 PHE A 123       5.061  54.216  99.709  1.00 41.95           H
ATOM   1900  HE2 PHE A 123       7.988  57.024  98.262  1.00 34.34           H
ATOM   1901  HZ  PHE A 123       7.427  54.949  99.520  1.00 32.97           H
ATOM   1902  N   ALA A 124       3.755  60.160  99.166  1.00 22.50           N
ATOM   1903  CA  ALA A 124       4.465  60.951 100.157  1.00 19.14           C
ATOM   1904  C   ALA A 124       3.593  61.164 101.386  1.00 28.19           C
ATOM   1905  O   ALA A 124       4.020  60.862 102.496  1.00 31.35           O
ATOM   1906  CB  ALA A 124       4.889  62.290  99.532  1.00 19.58           C
ATOM   1907  H   ALA A 124       3.691  60.537  98.233  1.00 27.01           H
ATOM   1908  HA  ALA A 124       5.360  60.402 100.454  1.00 22.98           H
ATOM   1909  HB1 ALA A 124       5.438  62.884 100.261  1.00 23.51           H
ATOM   1910  HB2 ALA A 124       5.534  62.106  98.673  1.00 23.51           H
ATOM   1911  HB3 ALA A 124       4.010  62.847  99.207  1.00 23.51           H
ATOM   1912  N   GLN A 125       2.351  61.616 101.180  1.00 25.30           N
ATOM   1913  CA  GLN A 125       1.388  61.845 102.252  1.00 32.30           C
ATOM   1914  C   GLN A 125       1.117  60.549 103.033  1.00 28.29           C
ATOM   1915  O   GLN A 125       0.938  60.613 104.247  1.00 28.14           O
ATOM   1916  CB  GLN A 125       0.082  62.415 101.669  1.00 29.01           C
ATOM   1917  CG  GLN A 125      -0.605  63.417 102.603  1.00 41.22           C
ATOM   1918  CD  GLN A 125       0.024  64.817 102.544  1.00 44.91           C
ATOM   1919  OE1 GLN A 125       0.450  65.296 101.498  1.00 50.69           O
ATOM   1920  NE2 GLN A 125       0.036  65.529 103.665  1.00 41.91           N
ATOM   1921  H   GLN A 125       2.064  61.825 100.233  1.00 30.37           H
ATOM   1922  HA  GLN A 125       1.818  62.577 102.936  1.00 38.77           H
ATOM   1923  HB2 GLN A 125       0.284  62.935 100.745  1.00 34.82           H
ATOM   1924  HB3 GLN A 125      -0.605  61.599 101.442  1.00 34.82           H
ATOM   1925  HG2 GLN A 125      -1.629  63.508 102.237  1.00 49.47           H
ATOM   1926  HG3 GLN A 125      -0.627  63.037 103.624  1.00 49.47           H
ATOM   1927 HE21 GLN A 125      -0.327  65.137 104.520  1.00 50.30           H
ATOM   1928 HE22 GLN A 125       0.414  66.462 103.634  1.00 50.30           H
ATOM   1929  N   SER A 126       1.077  59.383 102.368  1.00 26.57           N
ATOM   1930  CA  SER A 126       0.913  58.111 103.073  1.00 24.35           C
ATOM   1931  C   SER A 126       2.144  57.745 103.910  1.00 30.66           C
ATOM   1932  O   SER A 126       1.988  57.198 104.993  1.00 27.18           O
ATOM   1933  CB  SER A 126       0.518  56.985 102.119  1.00 32.93           C
ATOM   1934  OG  SER A 126       1.591  56.572 101.313  1.00 34.46           O
ATOM   1935  H   SER A 126       1.211  59.373 101.366  1.00 31.89           H
ATOM   1936  HA  SER A 126       0.075  58.238 103.754  1.00 29.22           H
ATOM   1937  HB2 SER A 126       0.165  56.127 102.690  1.00 39.52           H
ATOM   1938  HB3 SER A 126      -0.289  57.333 101.476  1.00 39.52           H
ATOM   1939  HG  SER A 126       1.974  57.335 100.866  1.00 41.36           H
ATOM   1940  N   CYS A 127       3.362  58.028 103.433  1.00 26.73           N
ATOM   1941  CA  CYS A 127       4.587  57.779 104.193  1.00 26.16           C
ATOM   1942  C   CYS A 127       4.572  58.544 105.513  1.00 20.88           C
ATOM   1943  O   CYS A 127       4.878  57.993 106.565  1.00 24.03           O
ATOM   1944  CB  CYS A 127       5.832  58.173 103.380  1.00 25.23           C
ATOM   1945  SG  CYS A 127       6.107  57.071 101.972  1.00 27.69           S
ATOM   1946  H   CYS A 127       3.444  58.475 102.530  1.00 32.08           H
ATOM   1947  HA  CYS A 127       4.641  56.709 104.404  1.00 31.40           H
ATOM   1948  HB2 CYS A 127       5.735  59.189 103.000  1.00 30.28           H
ATOM   1949  HB3 CYS A 127       6.701  58.123 104.036  1.00 30.28           H
ATOM   1950  HG  CYS A 127       5.050  57.468 101.252  1.00 33.23           H
ATOM   1951  N   VAL A 128       4.202  59.824 105.467  1.00 25.87           N
ATOM   1952  CA  VAL A 128       4.168  60.659 106.658  1.00 27.30           C
ATOM   1953  C   VAL A 128       3.029  60.222 107.586  1.00 24.81           C
ATOM   1954  O   VAL A 128       3.187  60.232 108.803  1.00 28.59           O
ATOM   1955  CB  VAL A 128       4.061  62.141 106.262  1.00 26.57           C
ATOM   1956  CG1 VAL A 128       4.154  63.040 107.501  1.00 28.40           C
ATOM   1957  CG2 VAL A 128       5.196  62.526 105.308  1.00 31.03           C
ATOM   1958  H   VAL A 128       3.954  60.239 104.578  1.00 31.05           H
ATOM   1959  HA  VAL A 128       5.111  60.523 107.192  1.00 32.76           H
ATOM   1960  HB  VAL A 128       3.103  62.315 105.767  1.00 31.89           H
ATOM   1961 HG11 VAL A 128       4.081  64.084 107.202  1.00 34.09           H
ATOM   1962 HG12 VAL A 128       3.334  62.824 108.187  1.00 34.09           H
ATOM   1963 HG13 VAL A 128       5.107  62.878 108.008  1.00 34.09           H
ATOM   1964 HG21 VAL A 128       5.101  63.574 105.067  1.00 37.24           H
ATOM   1965 HG22 VAL A 128       6.168  62.351 105.768  1.00 37.24           H
ATOM   1966 HG23 VAL A 128       5.134  61.964 104.382  1.00 37.24           H
ATOM   1967  N   ARG A 129       1.880  59.846 107.019  1.00 27.78           N
ATOM   1968  CA  ARG A 129       0.723  59.383 107.784  1.00 34.16           C
ATOM   1969  C   ARG A 129       1.043  58.112 108.572  1.00 22.96           C
ATOM   1970  O   ARG A 129       0.677  58.008 109.738  1.00 20.64           O
ATOM   1971  CB  ARG A 129      -0.443  59.162 106.823  1.00 25.20           C
ATOM   1972  CG  ARG A 129      -1.727  58.724 107.534  1.00 40.09           C
ATOM   1973  CD  ARG A 129      -2.869  58.587 106.527  1.00 49.35           C
ATOM   1974  NE  ARG A 129      -2.649  57.460 105.613  1.00 42.25           N
ATOM   1975  CZ  ARG A 129      -2.598  57.489 104.283  1.00 41.66           C
ATOM   1976  NH1 ARG A 129      -2.707  58.618 103.593  1.00 48.46           N
ATOM   1977  NH2 ARG A 129      -2.436  56.351 103.627  1.00 46.40           N1+
ATOM   1978  H   ARG A 129       1.807  59.875 106.011  1.00 33.34           H
ATOM   1979  HA  ARG A 129       0.443  60.163 108.492  1.00 41.00           H
ATOM   1980  HB2 ARG A 129      -0.643  60.087 106.283  1.00 30.24           H
ATOM   1981  HB3 ARG A 129      -0.155  58.392 106.109  1.00 30.24           H
ATOM   1982  HG2 ARG A 129      -1.568  57.772 108.042  1.00 48.12           H
ATOM   1983  HG3 ARG A 129      -2.007  59.478 108.266  1.00 48.12           H
ATOM   1984  HD2 ARG A 129      -3.792  58.410 107.078  1.00 59.23           H
ATOM   1985  HD3 ARG A 129      -2.964  59.513 105.961  1.00 59.23           H
ATOM   1986  HE  ARG A 129      -2.544  56.552 106.040  1.00 50.71           H
ATOM   1987 HH11 ARG A 129      -2.820  59.495 104.073  1.00 58.16           H
ATOM   1988 HH12 ARG A 129      -2.667  58.585 102.585  1.00 58.16           H
ATOM   1989 HH21 ARG A 129      -2.353  55.477 104.130  1.00 55.69           H
ATOM   1990 HH22 ARG A 129      -2.420  56.345 102.619  1.00 55.69           H
ATOM   1991  N   ILE A 130       1.735  57.159 107.943  1.00 24.34           N
ATOM   1992  CA  ILE A 130       2.211  55.934 108.598  1.00 23.54           C
ATOM   1993  C   ILE A 130       3.232  56.273 109.692  1.00 25.74           C
ATOM   1994  O   ILE A 130       3.167  55.733 110.799  1.00 19.09           O
ATOM   1995  CB  ILE A 130       2.797  54.977 107.538  1.00 28.27           C
ATOM   1996  CG1 ILE A 130       1.723  54.494 106.533  1.00 37.25           C
ATOM   1997  CG2 ILE A 130       3.557  53.794 108.166  1.00 26.78           C
ATOM   1998  CD1 ILE A 130       0.741  53.440 107.048  1.00 30.07           C
ATOM   1999  H   ILE A 130       1.989  57.308 106.976  1.00 29.22           H
ATOM   2000  HA  ILE A 130       1.359  55.445 109.070  1.00 28.25           H
ATOM   2001  HB  ILE A 130       3.533  55.551 106.970  1.00 33.93           H
ATOM   2002 HG12 ILE A 130       1.126  55.335 106.193  1.00 44.70           H
ATOM   2003 HG13 ILE A 130       2.232  54.083 105.662  1.00 44.70           H
ATOM   2004 HG21 ILE A 130       3.930  53.140 107.379  1.00 32.15           H
ATOM   2005 HG22 ILE A 130       4.412  54.155 108.738  1.00 32.15           H
ATOM   2006 HG23 ILE A 130       2.900  53.232 108.830  1.00 32.15           H
ATOM   2007 HD11 ILE A 130       0.027  53.212 106.255  1.00 36.09           H
ATOM   2008 HD12 ILE A 130       1.272  52.526 107.314  1.00 36.09           H
ATOM   2009 HD13 ILE A 130       0.201  53.829 107.910  1.00 36.09           H
ATOM   2010  N   MET A 131       4.188  57.158 109.382  1.00 24.93           N
ATOM   2011  CA  MET A 131       5.209  57.577 110.335  1.00 25.95           C
ATOM   2012  C   MET A 131       4.548  58.056 111.634  1.00 25.95           C
ATOM   2013  O   MET A 131       4.816  57.514 112.704  1.00 26.75           O
ATOM   2014  CB  MET A 131       6.062  58.695 109.731  1.00 22.33           C
ATOM   2015  CG  MET A 131       7.255  59.024 110.634  1.00 21.80           C
ATOM   2016  SD  MET A 131       8.234  60.396 110.001  1.00 21.38           S
ATOM   2017  CE  MET A 131       7.152  61.783 110.478  1.00 23.82           C
ATOM   2018  H   MET A 131       4.228  57.530 108.442  1.00 29.93           H
ATOM   2019  HA  MET A 131       5.848  56.722 110.544  1.00 31.15           H
ATOM   2020  HB2 MET A 131       6.418  58.412 108.744  1.00 26.80           H
ATOM   2021  HB3 MET A 131       5.458  59.589 109.613  1.00 26.80           H
ATOM   2022  HG2 MET A 131       6.885  59.301 111.620  1.00 26.17           H
ATOM   2023  HG3 MET A 131       7.894  58.147 110.735  1.00 26.17           H
ATOM   2024  HE1 MET A 131       7.602  62.721 110.149  1.00 28.59           H
ATOM   2025  HE2 MET A 131       6.174  61.676 110.007  1.00 28.59           H
ATOM   2026  HE3 MET A 131       7.032  61.803 111.562  1.00 28.59           H
ATOM   2027  N   LYS A 132       3.660  59.053 111.519  1.00 21.99           N
ATOM   2028  CA  LYS A 132       2.960  59.656 112.642  1.00 24.23           C
ATOM   2029  C   LYS A 132       2.035  58.663 113.350  1.00 22.47           C
ATOM   2030  O   LYS A 132       2.006  58.647 114.576  1.00 28.29           O
ATOM   2031  CB  LYS A 132       2.186  60.894 112.177  1.00 29.63           C
ATOM   2032  CG  LYS A 132       3.051  62.098 111.760  1.00 30.92           C
ATOM   2033  CD  LYS A 132       4.079  62.528 112.819  1.00 31.96           C
ATOM   2034  CE  LYS A 132       3.519  62.685 114.236  1.00 42.14           C
ATOM   2035  NZ  LYS A 132       2.607  63.838 114.338  1.00 31.27           N1+
ATOM   2036  H   LYS A 132       3.475  59.427 110.597  1.00 26.40           H
ATOM   2037  HA  LYS A 132       3.702  59.961 113.381  1.00 29.08           H
ATOM   2038  HB2 LYS A 132       1.545  60.617 111.338  1.00 35.57           H
ATOM   2039  HB3 LYS A 132       1.540  61.203 112.997  1.00 35.57           H
ATOM   2040  HG2 LYS A 132       3.592  61.846 110.849  1.00 37.11           H
ATOM   2041  HG3 LYS A 132       2.401  62.941 111.524  1.00 37.11           H
ATOM   2042  HD2 LYS A 132       4.895  61.806 112.833  1.00 38.36           H
ATOM   2043  HD3 LYS A 132       4.499  63.483 112.513  1.00 38.36           H
ATOM   2044  HE2 LYS A 132       3.015  61.772 114.560  1.00 50.57           H
ATOM   2045  HE3 LYS A 132       4.371  62.860 114.893  1.00 50.57           H
ATOM   2046  HZ1 LYS A 132       2.080  63.785 115.197  1.00 37.53           H
ATOM   2047  HZ2 LYS A 132       3.165  64.687 114.340  1.00 37.53           H
ATOM   2048  HZ3 LYS A 132       1.984  63.857 113.543  1.00 37.53           H
ATOM   2049  N   ASP A 133       1.295  57.843 112.599  1.00 25.49           N
ATOM   2050  CA  ASP A 133       0.272  56.975 113.187  1.00 23.50           C
ATOM   2051  C   ASP A 133       0.905  55.889 114.074  1.00 32.38           C
ATOM   2052  O   ASP A 133       0.407  55.602 115.163  1.00 25.35           O
ATOM   2053  CB  ASP A 133      -0.576  56.335 112.084  1.00 31.78           C
ATOM   2054  CG  ASP A 133      -1.821  55.618 112.611  1.00 43.16           C
ATOM   2055  OD1 ASP A 133      -2.304  55.978 113.706  1.00 39.89           O
ATOM   2056  OD2 ASP A 133      -2.315  54.727 111.897  1.00 40.45           O1-
ATOM   2057  H   ASP A 133       1.357  57.905 111.592  1.00 30.60           H
ATOM   2058  HA  ASP A 133      -0.374  57.602 113.802  1.00 28.21           H
ATOM   2059  HB2 ASP A 133      -0.935  57.125 111.428  1.00 38.15           H
ATOM   2060  HB3 ASP A 133       0.012  55.663 111.456  1.00 38.15           H
ATOM   2061  N   TYR A 134       1.985  55.257 113.600  1.00 31.10           N
ATOM   2062  CA  TYR A 134       2.655  54.187 114.326  1.00 24.90           C
ATOM   2063  C   TYR A 134       3.766  54.711 115.254  1.00 29.04           C
ATOM   2064  O   TYR A 134       4.335  53.937 116.019  1.00 21.71           O
ATOM   2065  CB  TYR A 134       3.120  53.109 113.334  1.00 32.66           C
ATOM   2066  CG  TYR A 134       1.957  52.398 112.655  1.00 24.17           C
ATOM   2067  CD1 TYR A 134       1.381  52.938 111.492  1.00 23.31           C
ATOM   2068  CD2 TYR A 134       1.407  51.230 113.216  1.00 31.91           C
ATOM   2069  CE1 TYR A 134       0.246  52.356 110.910  1.00 29.17           C
ATOM   2070  CE2 TYR A 134       0.273  50.625 112.630  1.00 32.08           C
ATOM   2071  CZ  TYR A 134      -0.324  51.204 111.486  1.00 37.87           C
ATOM   2072  OH  TYR A 134      -1.450  50.676 110.931  1.00 40.61           O
ATOM   2073  H   TYR A 134       2.345  55.514 112.690  1.00 37.32           H
ATOM   2074  HA  TYR A 134       1.921  53.706 114.972  1.00 29.89           H
ATOM   2075  HB2 TYR A 134       3.764  53.565 112.581  1.00 39.20           H
ATOM   2076  HB3 TYR A 134       3.709  52.370 113.875  1.00 39.20           H
ATOM   2077  HD1 TYR A 134       1.798  53.820 111.044  1.00 27.97           H
ATOM   2078  HD2 TYR A 134       1.854  50.802 114.101  1.00 38.30           H
ATOM   2079  HE1 TYR A 134      -0.194  52.791 110.027  1.00 35.01           H
ATOM   2080  HE2 TYR A 134      -0.155  49.734 113.062  1.00 38.50           H
ATOM   2081  HH  TYR A 134      -1.735  49.860 111.364  1.00 48.74           H
ATOM   2082  N   GLY A 135       4.079  56.011 115.210  1.00 22.12           N
ATOM   2083  CA  GLY A 135       5.051  56.631 116.111  1.00 23.65           C
ATOM   2084  C   GLY A 135       6.523  56.446 115.690  1.00 16.46           C
ATOM   2085  O   GLY A 135       7.404  56.619 116.532  1.00 28.97           O
ATOM   2086  H   GLY A 135       3.591  56.608 114.556  1.00 26.56           H
ATOM   2087  HA2 GLY A 135       4.841  57.698 116.174  1.00 28.38           H
ATOM   2088  HA3 GLY A 135       4.932  56.187 117.099  1.00 28.38           H
ATOM   2089  N   PHE A 136       6.805  56.165 114.409  1.00 29.47           N
ATOM   2090  CA  PHE A 136       8.163  56.154 113.842  1.00 26.03           C
ATOM   2091  C   PHE A 136       8.782  57.562 113.753  1.00 26.54           C
ATOM   2092  O   PHE A 136       8.091  58.573 113.793  1.00 25.95           O
ATOM   2093  CB  PHE A 136       8.131  55.537 112.434  1.00 22.57           C
ATOM   2094  CG  PHE A 136       7.727  54.075 112.370  1.00 20.97           C
ATOM   2095  CD1 PHE A 136       8.557  53.106 112.954  1.00 17.65           C
ATOM   2096  CD2 PHE A 136       6.557  53.674 111.696  1.00 23.38           C
ATOM   2097  CE1 PHE A 136       8.228  51.743 112.884  1.00 22.31           C
ATOM   2098  CE2 PHE A 136       6.235  52.305 111.606  1.00 24.82           C
ATOM   2099  CZ  PHE A 136       7.066  51.342 112.205  1.00 22.12           C
ATOM   2100  H   PHE A 136       6.033  56.055 113.765  1.00 35.38           H
ATOM   2101  HA  PHE A 136       8.805  55.534 114.467  1.00 31.25           H
ATOM   2102  HB2 PHE A 136       7.466  56.124 111.806  1.00 27.09           H
ATOM   2103  HB3 PHE A 136       9.131  55.616 112.006  1.00 27.09           H
ATOM   2104  HD1 PHE A 136       9.461  53.411 113.454  1.00 21.19           H
ATOM   2105  HD2 PHE A 136       5.918  54.408 111.228  1.00 28.07           H
ATOM   2106  HE1 PHE A 136       8.875  51.010 113.342  1.00 26.78           H
ATOM   2107  HE2 PHE A 136       5.347  51.991 111.077  1.00 29.79           H
ATOM   2108  HZ  PHE A 136       6.819  50.292 112.134  1.00 26.56           H
ATOM   2109  N   ASP A 137      10.111  57.616 113.613  1.00 21.36           N
ATOM   2110  CA  ASP A 137      10.927  58.817 113.635  1.00 17.79           C
ATOM   2111  C   ASP A 137      11.475  59.216 112.256  1.00 24.58           C
ATOM   2112  O   ASP A 137      12.163  60.228 112.126  1.00 21.09           O
ATOM   2113  CB  ASP A 137      12.063  58.589 114.638  1.00 26.99           C
ATOM   2114  CG  ASP A 137      11.539  58.351 116.047  1.00 26.57           C
ATOM   2115  OD1 ASP A 137      10.688  59.149 116.480  1.00 24.22           O
ATOM   2116  OD2 ASP A 137      12.000  57.409 116.715  1.00 22.11           O1-
ATOM   2117  H   ASP A 137      10.611  56.742 113.562  1.00 25.64           H
ATOM   2118  HA  ASP A 137      10.315  59.646 113.989  1.00 21.36           H
ATOM   2119  HB2 ASP A 137      12.707  57.772 114.316  1.00 32.39           H
ATOM   2120  HB3 ASP A 137      12.653  59.500 114.669  1.00 32.39           H
ATOM   2121  N   GLY A 138      11.207  58.416 111.226  1.00 24.69           N
ATOM   2122  CA  GLY A 138      11.600  58.731 109.871  1.00 27.39           C
ATOM   2123  C   GLY A 138      11.230  57.619 108.906  1.00 20.91           C
ATOM   2124  O   GLY A 138      10.785  56.540 109.296  1.00 23.08           O
ATOM   2125  H   GLY A 138      10.672  57.572 111.377  1.00 29.64           H
ATOM   2126  HA2 GLY A 138      11.115  59.657 109.565  1.00 32.87           H
ATOM   2127  HA3 GLY A 138      12.676  58.896 109.841  1.00 32.87           H
ATOM   2128  N   VAL A 139      11.449  57.922 107.632  1.00 15.49           N
ATOM   2129  CA  VAL A 139      11.079  57.115 106.495  1.00 20.30           C
ATOM   2130  C   VAL A 139      12.368  56.651 105.832  1.00 24.68           C
ATOM   2131  O   VAL A 139      13.197  57.468 105.461  1.00 21.39           O
ATOM   2132  CB  VAL A 139      10.215  57.953 105.535  1.00 15.87           C
ATOM   2133  CG1 VAL A 139       9.807  57.109 104.321  1.00 22.85           C
ATOM   2134  CG2 VAL A 139       8.955  58.494 106.233  1.00 16.73           C
ATOM   2135  H   VAL A 139      11.883  58.811 107.423  1.00 18.59           H
ATOM   2136  HA  VAL A 139      10.506  56.246 106.827  1.00 24.37           H
ATOM   2137  HB  VAL A 139      10.804  58.801 105.185  1.00 19.05           H
ATOM   2138 HG11 VAL A 139       9.188  57.700 103.646  1.00 27.43           H
ATOM   2139 HG12 VAL A 139      10.697  56.783 103.782  1.00 27.43           H
ATOM   2140 HG13 VAL A 139       9.250  56.229 104.650  1.00 27.43           H
ATOM   2141 HG21 VAL A 139       8.355  59.065 105.524  1.00 20.08           H
ATOM   2142 HG22 VAL A 139       8.363  57.664 106.611  1.00 20.08           H
ATOM   2143 HG23 VAL A 139       9.227  59.151 107.059  1.00 20.08           H
ATOM   2144  N   ASP A 140      12.522  55.344 105.683  1.00 19.42           N
ATOM   2145  CA  ASP A 140      13.585  54.732 104.916  1.00 21.87           C
ATOM   2146  C   ASP A 140      12.951  54.040 103.704  1.00 22.21           C
ATOM   2147  O   ASP A 140      11.959  53.323 103.838  1.00 22.20           O
ATOM   2148  CB  ASP A 140      14.377  53.780 105.812  1.00 18.46           C
ATOM   2149  CG  ASP A 140      15.471  53.105 105.006  1.00 22.38           C
ATOM   2150  OD1 ASP A 140      16.309  53.820 104.413  1.00 20.92           O
ATOM   2151  OD2 ASP A 140      15.472  51.866 105.040  1.00 23.50           O1-
ATOM   2152  H   ASP A 140      11.806  54.724 106.032  1.00 23.32           H
ATOM   2153  HA  ASP A 140      14.276  55.498 104.584  1.00 26.26           H
ATOM   2154  HB2 ASP A 140      14.848  54.379 106.589  1.00 22.16           H
ATOM   2155  HB3 ASP A 140      13.724  53.046 106.279  1.00 22.16           H
ATOM   2156  N   ILE A 141      13.479  54.284 102.506  1.00 21.23           N
ATOM   2157  CA  ILE A 141      12.969  53.650 101.296  1.00 21.61           C
ATOM   2158  C   ILE A 141      14.056  52.774 100.709  1.00 21.35           C
ATOM   2159  O   ILE A 141      15.123  53.262 100.361  1.00 21.48           O
ATOM   2160  CB  ILE A 141      12.423  54.678 100.291  1.00 23.50           C
ATOM   2161  CG1 ILE A 141      11.309  55.522 100.955  1.00 25.48           C
ATOM   2162  CG2 ILE A 141      11.905  53.933  99.044  1.00 24.48           C
ATOM   2163  CD1 ILE A 141      10.714  56.600 100.050  1.00 26.21           C
ATOM   2164  H   ILE A 141      14.280  54.898 102.431  1.00 25.48           H
ATOM   2165  HA  ILE A 141      12.137  52.995 101.551  1.00 25.94           H
ATOM   2166  HB  ILE A 141      13.225  55.345  99.983  1.00 28.21           H
ATOM   2167 HG12 ILE A 141      10.506  54.862 101.287  1.00 30.59           H
ATOM   2168 HG13 ILE A 141      11.716  56.035 101.827  1.00 30.59           H
ATOM   2169 HG21 ILE A 141      11.554  54.641  98.296  1.00 29.38           H
ATOM   2170 HG22 ILE A 141      12.707  53.357  98.584  1.00 29.38           H
ATOM   2171 HG23 ILE A 141      11.095  53.255  99.318  1.00 29.38           H
ATOM   2172 HD11 ILE A 141       9.972  57.155 100.622  1.00 31.46           H
ATOM   2173 HD12 ILE A 141      11.500  57.279  99.720  1.00 31.46           H
ATOM   2174 HD13 ILE A 141      10.217  56.150  99.192  1.00 31.46           H
ATOM   2175  N   ASP A 142      13.746  51.492 100.550  1.00 24.49           N
ATOM   2176  CA  ASP A 142      14.646  50.470 100.035  1.00 21.49           C
ATOM   2177  C   ASP A 142      14.060  49.862  98.754  1.00 25.39           C
ATOM   2178  O   ASP A 142      13.807  48.664  98.666  1.00 23.98           O
ATOM   2179  CB  ASP A 142      14.878  49.409 101.113  1.00 17.06           C
ATOM   2180  CG  ASP A 142      15.408  49.921 102.444  1.00 22.15           C
ATOM   2181  OD1 ASP A 142      15.847  51.088 102.504  1.00 20.02           O
ATOM   2182  OD2 ASP A 142      15.403  49.116 103.387  1.00 21.14           O1-
ATOM   2183  H   ASP A 142      12.852  51.175 100.893  1.00 29.39           H
ATOM   2184  HA  ASP A 142      15.603  50.925  99.775  1.00 25.79           H
ATOM   2185  HB2 ASP A 142      13.964  48.855 101.311  1.00 20.48           H
ATOM   2186  HB3 ASP A 142      15.592  48.669 100.748  1.00 20.48           H
ATOM   2187  N   TRP A 143      13.910  50.686  97.715  1.00 27.61           N
ATOM   2188  CA  TRP A 143      13.628  50.200  96.374  1.00 23.60           C
ATOM   2189  C   TRP A 143      14.928  49.716  95.743  1.00 21.46           C
ATOM   2190  O   TRP A 143      15.867  50.493  95.561  1.00 26.45           O
ATOM   2191  CB  TRP A 143      12.976  51.293  95.540  1.00 26.37           C
ATOM   2192  CG  TRP A 143      12.542  50.932  94.149  1.00 26.59           C
ATOM   2193  CD1 TRP A 143      12.688  49.752  93.500  1.00 26.74           C
ATOM   2194  CD2 TRP A 143      11.849  51.798  93.209  1.00 28.16           C
ATOM   2195  NE1 TRP A 143      12.211  49.856  92.213  1.00 30.80           N
ATOM   2196  CE2 TRP A 143      11.644  51.087  91.991  1.00 28.72           C
ATOM   2197  CE3 TRP A 143      11.341  53.111  93.290  1.00 29.22           C
ATOM   2198  CZ2 TRP A 143      10.986  51.656  90.895  1.00 29.86           C
ATOM   2199  CZ3 TRP A 143      10.663  53.688  92.201  1.00 34.17           C
ATOM   2200  CH2 TRP A 143      10.491  52.964  91.006  1.00 40.63           C
ATOM   2201  H   TRP A 143      14.162  51.657  97.820  1.00 33.13           H
ATOM   2202  HA  TRP A 143      12.913  49.382  96.437  1.00 28.32           H
ATOM   2203  HB2 TRP A 143      12.097  51.661  96.072  1.00 31.65           H
ATOM   2204  HB3 TRP A 143      13.663  52.137  95.465  1.00 31.65           H
ATOM   2205  HD1 TRP A 143      13.132  48.859  93.898  1.00 32.10           H
ATOM   2206  HE1 TRP A 143      12.306  49.113  91.528  1.00 36.96           H
ATOM   2207  HE3 TRP A 143      11.465  53.670  94.204  1.00 35.08           H
ATOM   2208  HZ2 TRP A 143      10.861  51.091  89.983  1.00 35.84           H
ATOM   2209  HZ3 TRP A 143      10.278  54.692  92.278  1.00 41.01           H
ATOM   2210  HH2 TRP A 143       9.984  53.411  90.167  1.00 48.77           H
ATOM   2211  N   GLU A 144      14.956  48.428  95.417  1.00 22.55           N
ATOM   2212  CA  GLU A 144      16.130  47.747  94.892  1.00 28.48           C
ATOM   2213  C   GLU A 144      15.800  47.221  93.471  1.00 26.72           C
ATOM   2214  O   GLU A 144      15.580  46.038  93.293  1.00 30.54           O
ATOM   2215  CB  GLU A 144      16.536  46.548  95.758  1.00 25.52           C
ATOM   2216  CG  GLU A 144      16.874  47.008  97.164  1.00 24.44           C
ATOM   2217  CD  GLU A 144      17.329  45.817  98.035  1.00 30.40           C
ATOM   2218  OE1 GLU A 144      17.798  44.806  97.465  1.00 30.91           O
ATOM   2219  OE2 GLU A 144      17.160  45.972  99.265  1.00 34.02           O1-
ATOM   2220  H   GLU A 144      14.188  47.865  95.712  1.00 27.07           H
ATOM   2221  HA  GLU A 144      16.980  48.455  94.856  1.00 34.19           H
ATOM   2222  HB2 GLU A 144      15.726  45.790  95.775  1.00 30.63           H
ATOM   2223  HB3 GLU A 144      17.404  46.022  95.310  1.00 30.63           H
ATOM   2224  HG2 GLU A 144      17.663  47.778  97.156  1.00 29.33           H
ATOM   2225  HG3 GLU A 144      15.995  47.475  97.642  1.00 29.33           H
ATOM   2226  N   TYR A 145      15.808  48.068  92.430  1.00 25.31           N
ATOM   2227  CA  TYR A 145      16.138  49.503  92.440  1.00 31.16           C
ATOM   2228  C   TYR A 145      15.369  50.242  91.345  1.00 31.81           C
ATOM   2229  O   TYR A 145      15.054  49.624  90.334  1.00 34.68           O
ATOM   2230  CB  TYR A 145      17.644  49.722  92.199  1.00 30.68           C
ATOM   2231  CG  TYR A 145      18.575  48.983  93.132  1.00 31.13           C
ATOM   2232  CD1 TYR A 145      19.135  49.636  94.246  1.00 31.75           C
ATOM   2233  CD2 TYR A 145      18.804  47.608  92.935  1.00 31.23           C
ATOM   2234  CE1 TYR A 145      19.926  48.911  95.149  1.00 24.46           C
ATOM   2235  CE2 TYR A 145      19.576  46.877  93.848  1.00 26.75           C
ATOM   2236  CZ  TYR A 145      20.161  47.537  94.944  1.00 27.69           C
ATOM   2237  OH  TYR A 145      20.965  46.847  95.789  1.00 28.76           O
ATOM   2238  H   TYR A 145      15.529  47.694  91.532  1.00 30.37           H
ATOM   2239  HA  TYR A 145      15.861  49.941  93.379  1.00 37.40           H
ATOM   2240  HB2 TYR A 145      17.871  49.407  91.183  1.00 36.83           H
ATOM   2241  HB3 TYR A 145      17.859  50.788  92.274  1.00 36.83           H
ATOM   2242  HD1 TYR A 145      18.929  50.680  94.433  1.00 38.11           H
ATOM   2243  HD2 TYR A 145      18.342  47.097  92.103  1.00 37.48           H
ATOM   2244  HE1 TYR A 145      20.338  49.401  96.016  1.00 29.35           H
ATOM   2245  HE2 TYR A 145      19.728  45.816  93.708  1.00 32.11           H
ATOM   2246  HH  TYR A 145      20.913  45.895  95.653  1.00 34.52           H
ATOM   2247  N   PRO A 146      15.148  51.568  91.441  1.00 31.17           N
ATOM   2248  CA  PRO A 146      14.579  52.305  90.320  1.00 32.04           C
ATOM   2249  C   PRO A 146      15.558  52.328  89.149  1.00 32.78           C
ATOM   2250  O   PRO A 146      16.765  52.493  89.324  1.00 38.89           O
ATOM   2251  CB  PRO A 146      14.351  53.717  90.859  1.00 32.36           C
ATOM   2252  CG  PRO A 146      15.434  53.856  91.931  1.00 30.09           C
ATOM   2253  CD  PRO A 146      15.459  52.459  92.547  1.00 30.03           C
ATOM   2254  HA  PRO A 146      13.603  51.916  90.028  1.00 38.45           H
ATOM   2255  HB2 PRO A 146      14.363  54.510  90.111  1.00 38.84           H
ATOM   2256  HB3 PRO A 146      13.382  53.708  91.359  1.00 38.84           H
ATOM   2257  HG2 PRO A 146      16.385  54.138  91.478  1.00 36.12           H
ATOM   2258  HG3 PRO A 146      15.144  54.576  92.695  1.00 36.12           H
ATOM   2259  HD2 PRO A 146      16.451  52.284  92.960  1.00 36.05           H
ATOM   2260  HD3 PRO A 146      14.689  52.386  93.313  1.00 36.05           H
ATOM   2261  N   GLN A 147      15.006  52.173  87.946  1.00 33.18           N
ATOM   2262  CA  GLN A 147      15.751  52.209  86.701  1.00 35.69           C
ATOM   2263  C   GLN A 147      15.664  53.605  86.112  1.00 40.55           C
ATOM   2264  O   GLN A 147      14.743  54.344  86.431  1.00 46.53           O
ATOM   2265  CB  GLN A 147      15.194  51.176  85.725  1.00 51.59           C
ATOM   2266  CG  GLN A 147      15.330  49.746  86.253  1.00 46.11           C
ATOM   2267  CD  GLN A 147      14.660  48.771  85.294  1.00 45.77           C
ATOM   2268  OE1 GLN A 147      14.884  48.828  84.090  1.00 55.17           O
ATOM   2269  NE2 GLN A 147      13.852  47.856  85.817  1.00 41.08           N
ATOM   2270  H   GLN A 147      14.007  52.021  87.883  1.00 39.82           H
ATOM   2271  HA  GLN A 147      16.794  51.958  86.879  1.00 42.84           H
ATOM   2272  HB2 GLN A 147      14.143  51.394  85.531  1.00 61.91           H
ATOM   2273  HB3 GLN A 147      15.751  51.252  84.791  1.00 61.91           H
ATOM   2274  HG2 GLN A 147      16.396  49.521  86.284  1.00 55.34           H
ATOM   2275  HG3 GLN A 147      14.911  49.650  87.251  1.00 55.34           H
ATOM   2276 HE21 GLN A 147      13.679  47.830  86.815  1.00 49.30           H
ATOM   2277 HE22 GLN A 147      13.437  47.158  85.217  1.00 49.30           H
ATOM   2278  N   ALA A 148      16.631  53.951  85.260  1.00 43.44           N
ATOM   2279  CA  ALA A 148      16.855  55.243  84.614  1.00 54.26           C
ATOM   2280  C   ALA A 148      15.592  56.103  84.387  1.00 48.25           C
ATOM   2281  O   ALA A 148      15.527  57.235  84.857  1.00 47.87           O
ATOM   2282  CB  ALA A 148      17.612  54.984  83.302  1.00 44.92           C
ATOM   2283  H   ALA A 148      17.366  53.272  85.132  1.00 52.14           H
ATOM   2284  HA  ALA A 148      17.516  55.814  85.265  1.00 65.12           H
ATOM   2285  HB1 ALA A 148      17.773  55.922  82.772  1.00 53.91           H
ATOM   2286  HB2 ALA A 148      18.577  54.527  83.520  1.00 53.91           H
ATOM   2287  HB3 ALA A 148      17.037  54.311  82.666  1.00 53.91           H
ATOM   2288  N   ALA A 149      14.581  55.587  83.688  1.00 47.50           N
ATOM   2289  CA  ALA A 149      13.364  56.319  83.335  1.00 40.85           C
ATOM   2290  C   ALA A 149      12.433  56.591  84.519  1.00 46.92           C
ATOM   2291  O   ALA A 149      11.576  57.458  84.411  1.00 46.87           O
ATOM   2292  CB  ALA A 149      12.596  55.561  82.246  1.00 54.10           C
ATOM   2293  H   ALA A 149      14.662  54.634  83.369  1.00 57.01           H
ATOM   2294  HA  ALA A 149      13.667  57.283  82.929  1.00 49.02           H
ATOM   2295  HB1 ALA A 149      11.714  56.131  81.957  1.00 64.93           H
ATOM   2296  HB2 ALA A 149      13.229  55.415  81.371  1.00 64.93           H
ATOM   2297  HB3 ALA A 149      12.270  54.592  82.626  1.00 64.93           H
ATOM   2298  N   GLU A 150      12.554  55.837  85.609  1.00 42.40           N
ATOM   2299  CA  GLU A 150      11.779  55.975  86.835  1.00 35.02           C
ATOM   2300  C   GLU A 150      12.493  56.895  87.842  1.00 36.94           C
ATOM   2301  O   GLU A 150      11.878  57.288  88.833  1.00 34.25           O
ATOM   2302  CB  GLU A 150      11.560  54.596  87.468  1.00 41.06           C
ATOM   2303  CG  GLU A 150      10.994  53.543  86.494  1.00 44.62           C
ATOM   2304  CD  GLU A 150      11.230  52.107  86.937  1.00 40.62           C
ATOM   2305  OE1 GLU A 150      12.102  51.911  87.796  1.00 43.86           O
ATOM   2306  OE2 GLU A 150      10.552  51.215  86.378  1.00 40.01           O1-
ATOM   2307  H   GLU A 150      13.243  55.097  85.600  1.00 50.89           H
ATOM   2308  HA  GLU A 150      10.804  56.401  86.597  1.00 42.04           H
ATOM   2309  HB2 GLU A 150      12.509  54.263  87.884  1.00 49.28           H
ATOM   2310  HB3 GLU A 150      10.851  54.702  88.291  1.00 49.28           H
ATOM   2311  HG2 GLU A 150       9.937  53.713  86.295  1.00 53.56           H
ATOM   2312  HG3 GLU A 150      11.482  53.622  85.525  1.00 53.56           H
ATOM   2313  N   VAL A 151      13.785  57.196  87.619  1.00 35.63           N
ATOM   2314  CA  VAL A 151      14.631  57.964  88.532  1.00 37.54           C
ATOM   2315  C   VAL A 151      14.068  59.368  88.770  1.00 33.94           C
ATOM   2316  O   VAL A 151      14.015  59.790  89.915  1.00 23.17           O
ATOM   2317  CB  VAL A 151      16.094  58.048  88.042  1.00 30.64           C
ATOM   2318  CG1 VAL A 151      16.956  58.827  89.036  1.00 33.11           C
ATOM   2319  CG2 VAL A 151      16.753  56.677  87.888  1.00 42.45           C
ATOM   2320  H   VAL A 151      14.229  56.794  86.803  1.00 42.77           H
ATOM   2321  HA  VAL A 151      14.634  57.436  89.486  1.00 45.06           H
ATOM   2322  HB  VAL A 151      16.120  58.570  87.084  1.00 36.78           H
ATOM   2323 HG11 VAL A 151      17.988  58.851  88.692  1.00 39.74           H
ATOM   2324 HG12 VAL A 151      16.597  59.847  89.112  1.00 39.74           H
ATOM   2325 HG13 VAL A 151      16.907  58.348  90.013  1.00 39.74           H
ATOM   2326 HG21 VAL A 151      17.770  56.790  87.511  1.00 50.95           H
ATOM   2327 HG22 VAL A 151      16.762  56.145  88.839  1.00 50.95           H
ATOM   2328 HG23 VAL A 151      16.195  56.098  87.171  1.00 50.95           H
ATOM   2329  N   ASP A 152      13.676  60.110  87.731  1.00 26.12           N
ATOM   2330  CA  ASP A 152      13.066  61.427  87.923  1.00 31.57           C
ATOM   2331  C   ASP A 152      11.823  61.390  88.819  1.00 26.67           C
ATOM   2332  O   ASP A 152      11.611  62.316  89.597  1.00 26.14           O
ATOM   2333  CB  ASP A 152      12.750  62.111  86.586  1.00 29.03           C
ATOM   2334  CG  ASP A 152      13.969  62.532  85.781  1.00 40.62           C
ATOM   2335  OD1 ASP A 152      15.081  62.495  86.352  1.00 35.02           O
ATOM   2336  OD2 ASP A 152      13.778  62.905  84.607  1.00 35.75           O1-
ATOM   2337  H   ASP A 152      13.763  59.742  86.796  1.00 31.36           H
ATOM   2338  HA  ASP A 152      13.806  62.043  88.438  1.00 37.89           H
ATOM   2339  HB2 ASP A 152      12.122  61.484  85.958  1.00 34.84           H
ATOM   2340  HB3 ASP A 152      12.152  63.005  86.765  1.00 34.84           H
ATOM   2341  N   GLY A 153      10.997  60.343  88.719  1.00 24.23           N
ATOM   2342  CA  GLY A 153       9.839  60.176  89.581  1.00 28.60           C
ATOM   2343  C   GLY A 153      10.278  59.871  91.013  1.00 24.69           C
ATOM   2344  O   GLY A 153       9.767  60.483  91.947  1.00 26.05           O
ATOM   2345  H   GLY A 153      11.201  59.612  88.048  1.00 29.08           H
ATOM   2346  HA2 GLY A 153       9.266  61.104  89.582  1.00 34.33           H
ATOM   2347  HA3 GLY A 153       9.213  59.367  89.206  1.00 34.33           H
ATOM   2348  N   PHE A 154      11.212  58.925  91.176  1.00 25.50           N
ATOM   2349  CA  PHE A 154      11.815  58.562  92.455  1.00 29.33           C
ATOM   2350  C   PHE A 154      12.358  59.805  93.170  1.00 18.95           C
ATOM   2351  O   PHE A 154      11.980  60.072  94.304  1.00 28.21           O
ATOM   2352  CB  PHE A 154      12.916  57.516  92.226  1.00 21.33           C
ATOM   2353  CG  PHE A 154      13.586  57.013  93.486  1.00 17.54           C
ATOM   2354  CD1 PHE A 154      12.855  56.249  94.413  1.00 25.01           C
ATOM   2355  CD2 PHE A 154      14.948  57.282  93.717  1.00 33.33           C
ATOM   2356  CE1 PHE A 154      13.479  55.753  95.567  1.00 33.93           C
ATOM   2357  CE2 PHE A 154      15.580  56.757  94.855  1.00 33.52           C
ATOM   2358  CZ  PHE A 154      14.844  56.003  95.780  1.00 28.40           C
ATOM   2359  H   PHE A 154      11.567  58.460  90.351  1.00 30.61           H
ATOM   2360  HA  PHE A 154      11.047  58.107  93.079  1.00 35.21           H
ATOM   2361  HB2 PHE A 154      12.482  56.658  91.710  1.00 25.61           H
ATOM   2362  HB3 PHE A 154      13.676  57.938  91.572  1.00 25.61           H
ATOM   2363  HD1 PHE A 154      11.808  56.048  94.242  1.00 30.02           H
ATOM   2364  HD2 PHE A 154      15.518  57.868  93.011  1.00 40.00           H
ATOM   2365  HE1 PHE A 154      12.915  55.174  96.283  1.00 40.73           H
ATOM   2366  HE2 PHE A 154      16.631  56.939  95.028  1.00 40.23           H
ATOM   2367  HZ  PHE A 154      15.331  55.626  96.665  1.00 34.09           H
ATOM   2368  N   ILE A 155      13.185  60.599  92.483  1.00 22.37           N
ATOM   2369  CA  ILE A 155      13.740  61.857  92.969  1.00 25.13           C
ATOM   2370  C   ILE A 155      12.645  62.817  93.409  1.00 28.55           C
ATOM   2371  O   ILE A 155      12.761  63.406  94.481  1.00 21.24           O
ATOM   2372  CB  ILE A 155      14.627  62.498  91.888  1.00 25.67           C
ATOM   2373  CG1 ILE A 155      15.930  61.691  91.754  1.00 27.45           C
ATOM   2374  CG2 ILE A 155      14.914  63.984  92.187  1.00 23.66           C
ATOM   2375  CD1 ILE A 155      16.776  62.112  90.549  1.00 30.76           C
ATOM   2376  H   ILE A 155      13.435  60.317  91.547  1.00 26.85           H
ATOM   2377  HA  ILE A 155      14.361  61.630  93.836  1.00 30.17           H
ATOM   2378  HB  ILE A 155      14.092  62.449  90.938  1.00 30.81           H
ATOM   2379 HG12 ILE A 155      16.516  61.801  92.667  1.00 32.95           H
ATOM   2380 HG13 ILE A 155      15.697  60.632  91.635  1.00 32.95           H
ATOM   2381 HG21 ILE A 155      15.538  64.415  91.410  1.00 28.41           H
ATOM   2382 HG22 ILE A 155      13.989  64.558  92.187  1.00 28.41           H
ATOM   2383 HG23 ILE A 155      15.408  64.081  93.155  1.00 28.41           H
ATOM   2384 HD11 ILE A 155      17.667  61.487  90.514  1.00 36.92           H
ATOM   2385 HD12 ILE A 155      16.205  61.991  89.628  1.00 36.92           H
ATOM   2386 HD13 ILE A 155      17.082  63.146  90.629  1.00 36.92           H
ATOM   2387  N   ALA A 156      11.629  63.028  92.560  1.00 24.27           N
ATOM   2388  CA  ALA A 156      10.551  63.959  92.866  1.00 22.46           C
ATOM   2389  C   ALA A 156       9.771  63.498  94.095  1.00 19.21           C
ATOM   2390  O   ALA A 156       9.295  64.334  94.852  1.00 27.82           O
ATOM   2391  CB  ALA A 156       9.640  64.138  91.647  1.00 31.46           C
ATOM   2392  H   ALA A 156      11.601  62.524  91.684  1.00 29.13           H
ATOM   2393  HA  ALA A 156      10.998  64.925  93.090  1.00 26.96           H
ATOM   2394  HB1 ALA A 156       8.845  64.845  91.884  1.00 37.76           H
ATOM   2395  HB2 ALA A 156      10.216  64.522  90.806  1.00 37.76           H
ATOM   2396  HB3 ALA A 156       9.207  63.179  91.368  1.00 37.76           H
ATOM   2397  N   ALA A 157       9.625  62.177  94.284  1.00 23.58           N
ATOM   2398  CA  ALA A 157       8.931  61.587  95.413  1.00 24.79           C
ATOM   2399  C   ALA A 157       9.700  61.824  96.714  1.00 27.29           C
ATOM   2400  O   ALA A 157       9.085  62.120  97.730  1.00 22.37           O
ATOM   2401  CB  ALA A 157       8.724  60.093  95.173  1.00 27.39           C
ATOM   2402  H   ALA A 157      10.051  61.544  93.619  1.00 28.31           H
ATOM   2403  HA  ALA A 157       7.949  62.054  95.491  1.00 29.75           H
ATOM   2404  HB1 ALA A 157       8.145  59.667  95.992  1.00 32.87           H
ATOM   2405  HB2 ALA A 157       8.192  59.939  94.236  1.00 32.87           H
ATOM   2406  HB3 ALA A 157       9.685  59.585  95.126  1.00 32.87           H
ATOM   2407  N   LEU A 158      11.031  61.694  96.681  1.00 20.68           N
ATOM   2408  CA  LEU A 158      11.900  61.957  97.827  1.00 27.35           C
ATOM   2409  C   LEU A 158      11.874  63.423  98.241  1.00 28.08           C
ATOM   2410  O   LEU A 158      11.821  63.698  99.434  1.00 27.55           O
ATOM   2411  CB  LEU A 158      13.342  61.560  97.513  1.00 22.66           C
ATOM   2412  CG  LEU A 158      13.551  60.050  97.299  1.00 23.67           C
ATOM   2413  CD1 LEU A 158      14.946  59.825  96.709  1.00 24.97           C
ATOM   2414  CD2 LEU A 158      13.408  59.276  98.611  1.00 26.24           C
ATOM   2415  H   LEU A 158      11.470  61.430  95.809  1.00 24.82           H
ATOM   2416  HA  LEU A 158      11.544  61.366  98.671  1.00 32.83           H
ATOM   2417  HB2 LEU A 158      13.653  62.091  96.613  1.00 27.19           H
ATOM   2418  HB3 LEU A 158      13.979  61.891  98.332  1.00 27.19           H
ATOM   2419  HG  LEU A 158      12.807  59.668  96.605  1.00 28.41           H
ATOM   2420 HD11 LEU A 158      15.107  58.760  96.555  1.00 29.97           H
ATOM   2421 HD12 LEU A 158      15.021  60.336  95.747  1.00 29.97           H
ATOM   2422 HD13 LEU A 158      15.713  60.211  97.382  1.00 29.97           H
ATOM   2423 HD21 LEU A 158      13.564  58.214  98.422  1.00 31.49           H
ATOM   2424 HD22 LEU A 158      14.139  59.629  99.337  1.00 31.49           H
ATOM   2425 HD23 LEU A 158      12.406  59.415  99.017  1.00 31.49           H
ATOM   2426  N   GLN A 159      11.921  64.353  97.277  1.00 29.23           N
ATOM   2427  CA  GLN A 159      11.794  65.787  97.538  1.00 24.78           C
ATOM   2428  C   GLN A 159      10.467  66.093  98.227  1.00 23.42           C
ATOM   2429  O   GLN A 159      10.411  66.925  99.130  1.00 27.83           O
ATOM   2430  CB  GLN A 159      11.858  66.583  96.230  1.00 24.65           C
ATOM   2431  CG  GLN A 159      13.221  66.529  95.529  1.00 25.20           C
ATOM   2432  CD  GLN A 159      13.138  67.047  94.087  1.00 34.02           C
ATOM   2433  OE1 GLN A 159      12.080  67.070  93.469  1.00 28.35           O
ATOM   2434  NE2 GLN A 159      14.267  67.435  93.511  1.00 26.98           N
ATOM   2435  H   GLN A 159      11.986  64.051  96.313  1.00 35.08           H
ATOM   2436  HA  GLN A 159      12.618  66.103  98.180  1.00 29.74           H
ATOM   2437  HB2 GLN A 159      11.081  66.213  95.561  1.00 29.59           H
ATOM   2438  HB3 GLN A 159      11.639  67.630  96.447  1.00 29.59           H
ATOM   2439  HG2 GLN A 159      13.951  67.101  96.096  1.00 30.24           H
ATOM   2440  HG3 GLN A 159      13.563  65.498  95.496  1.00 30.24           H
ATOM   2441 HE21 GLN A 159      15.142  67.379  94.011  1.00 32.38           H
ATOM   2442 HE22 GLN A 159      14.261  67.729  92.545  1.00 32.38           H
ATOM   2443  N   GLU A 160       9.401  65.431  97.776  1.00 30.50           N
ATOM   2444  CA  GLU A 160       8.063  65.620  98.299  1.00 23.10           C
ATOM   2445  C   GLU A 160       7.976  65.117  99.745  1.00 35.16           C
ATOM   2446  O   GLU A 160       7.406  65.781 100.611  1.00 33.19           O
ATOM   2447  CB  GLU A 160       7.054  64.890  97.397  1.00 35.19           C
ATOM   2448  CG  GLU A 160       5.663  65.525  97.462  1.00 47.79           C
ATOM   2449  CD  GLU A 160       5.748  67.035  97.215  1.00 46.83           C
ATOM   2450  OE1 GLU A 160       6.300  67.418  96.160  1.00 43.01           O
ATOM   2451  OE2 GLU A 160       5.336  67.782  98.129  1.00 55.84           O1-
ATOM   2452  H   GLU A 160       9.515  64.791  97.002  1.00 36.61           H
ATOM   2453  HA  GLU A 160       7.879  66.691  98.289  1.00 27.72           H
ATOM   2454  HB2 GLU A 160       7.392  64.887  96.364  1.00 42.23           H
ATOM   2455  HB3 GLU A 160       6.971  63.854  97.728  1.00 42.23           H
ATOM   2456  HG2 GLU A 160       5.098  65.078  96.643  1.00 57.36           H
ATOM   2457  HG3 GLU A 160       5.187  65.302  98.418  1.00 57.36           H
ATOM   2458  N   ILE A 161       8.574  63.950 100.018  1.00 26.08           N
ATOM   2459  CA  ILE A 161       8.678  63.419 101.368  1.00 29.43           C
ATOM   2460  C   ILE A 161       9.477  64.373 102.252  1.00 26.68           C
ATOM   2461  O   ILE A 161       9.042  64.643 103.366  1.00 29.67           O
ATOM   2462  CB  ILE A 161       9.234  61.984 101.350  1.00 29.66           C
ATOM   2463  CG1 ILE A 161       8.140  61.023 100.826  1.00 30.73           C
ATOM   2464  CG2 ILE A 161       9.693  61.577 102.757  1.00 23.48           C
ATOM   2465  CD1 ILE A 161       8.610  59.584 100.594  1.00 30.72           C
ATOM   2466  H   ILE A 161       9.040  63.448  99.273  1.00 31.30           H
ATOM   2467  HA  ILE A 161       7.665  63.372 101.772  1.00 35.32           H
ATOM   2468  HB  ILE A 161      10.095  61.949 100.678  1.00 35.60           H
ATOM   2469 HG12 ILE A 161       7.316  61.005 101.541  1.00 36.89           H
ATOM   2470 HG13 ILE A 161       7.757  61.394  99.877  1.00 36.89           H
ATOM   2471 HG21 ILE A 161      10.010  60.542 102.761  1.00 28.18           H
ATOM   2472 HG22 ILE A 161      10.536  62.190 103.073  1.00 28.18           H
ATOM   2473 HG23 ILE A 161       8.870  61.690 103.462  1.00 28.18           H
ATOM   2474 HD11 ILE A 161       7.781  58.998 100.196  1.00 36.87           H
ATOM   2475 HD12 ILE A 161       9.434  59.575  99.879  1.00 36.87           H
ATOM   2476 HD13 ILE A 161       8.930  59.129 101.531  1.00 36.87           H
ATOM   2477  N   ARG A 162      10.601  64.907 101.763  1.00 26.97           N
ATOM   2478  CA  ARG A 162      11.447  65.830 102.510  1.00 29.08           C
ATOM   2479  C   ARG A 162      10.662  67.068 102.937  1.00 28.19           C
ATOM   2480  O   ARG A 162      10.728  67.461 104.100  1.00 30.46           O
ATOM   2481  CB  ARG A 162      12.717  66.162 101.705  1.00 27.16           C
ATOM   2482  CG  ARG A 162      13.552  67.331 102.249  1.00 25.12           C
ATOM   2483  CD  ARG A 162      13.942  67.174 103.719  1.00 27.64           C
ATOM   2484  NE  ARG A 162      14.800  66.015 103.921  1.00 21.93           N
ATOM   2485  CZ  ARG A 162      15.212  65.551 105.096  1.00 26.98           C
ATOM   2486  NH1 ARG A 162      14.852  66.140 106.225  1.00 18.77           N
ATOM   2487  NH2 ARG A 162      15.990  64.479 105.124  1.00 22.04           N1+
ATOM   2488  H   ARG A 162      10.875  64.667 100.819  1.00 32.37           H
ATOM   2489  HA  ARG A 162      11.768  65.319 103.419  1.00 34.90           H
ATOM   2490  HB2 ARG A 162      13.338  65.271 101.627  1.00 32.60           H
ATOM   2491  HB3 ARG A 162      12.420  66.444 100.696  1.00 32.60           H
ATOM   2492  HG2 ARG A 162      14.462  67.419 101.658  1.00 30.16           H
ATOM   2493  HG3 ARG A 162      12.990  68.261 102.144  1.00 30.16           H
ATOM   2494  HD2 ARG A 162      14.479  68.066 104.039  1.00 33.18           H
ATOM   2495  HD3 ARG A 162      13.059  67.052 104.341  1.00 33.18           H
ATOM   2496  HE  ARG A 162      15.100  65.515 103.099  1.00 26.32           H
ATOM   2497 HH11 ARG A 162      14.261  66.958 106.207  1.00 22.53           H
ATOM   2498 HH12 ARG A 162      15.183  65.775 107.104  1.00 22.53           H
ATOM   2499 HH21 ARG A 162      16.257  64.033 104.258  1.00 26.46           H
ATOM   2500 HH22 ARG A 162      16.309  64.099 106.003  1.00 26.46           H
ATOM   2501  N   THR A 163       9.892  67.649 102.012  1.00 19.72           N
ATOM   2502  CA  THR A 163       9.016  68.786 102.269  1.00 23.08           C
ATOM   2503  C   THR A 163       8.045  68.479 103.402  1.00 25.46           C
ATOM   2504  O   THR A 163       7.998  69.213 104.387  1.00 35.01           O
ATOM   2505  CB  THR A 163       8.284  69.187 100.975  1.00 25.43           C
ATOM   2506  OG1 THR A 163       9.226  69.733 100.079  1.00 24.80           O
ATOM   2507  CG2 THR A 163       7.182  70.221 101.192  1.00 29.44           C
ATOM   2508  H   THR A 163       9.893  67.254 101.081  1.00 23.67           H
ATOM   2509  HA  THR A 163       9.656  69.616 102.574  1.00 27.71           H
ATOM   2510  HB  THR A 163       7.841  68.299 100.524  1.00 30.52           H
ATOM   2511  HG1 THR A 163       9.862  69.051  99.847  1.00 29.76           H
ATOM   2512 HG21 THR A 163       6.735  70.469 100.231  1.00 35.33           H
ATOM   2513 HG22 THR A 163       6.409  69.825 101.849  1.00 35.33           H
ATOM   2514 HG23 THR A 163       7.604  71.131 101.618  1.00 35.33           H
ATOM   2515  N   LEU A 164       7.281  67.396 103.278  1.00 24.02           N
ATOM   2516  CA  LEU A 164       6.297  67.043 104.282  1.00 33.64           C
ATOM   2517  C   LEU A 164       6.941  66.758 105.641  1.00 36.52           C
ATOM   2518  O   LEU A 164       6.422  67.218 106.651  1.00 26.06           O
ATOM   2519  CB  LEU A 164       5.449  65.863 103.803  1.00 20.48           C
ATOM   2520  CG  LEU A 164       4.580  66.118 102.553  1.00 33.25           C
ATOM   2521  CD1 LEU A 164       3.776  64.842 102.273  1.00 29.96           C
ATOM   2522  CD2 LEU A 164       3.627  67.306 102.730  1.00 33.09           C
ATOM   2523  H   LEU A 164       7.356  66.821 102.447  1.00 28.83           H
ATOM   2524  HA  LEU A 164       5.644  67.905 104.414  1.00 40.38           H
ATOM   2525  HB2 LEU A 164       6.110  65.017 103.604  1.00 24.58           H
ATOM   2526  HB3 LEU A 164       4.778  65.605 104.621  1.00 24.58           H
ATOM   2527  HG  LEU A 164       5.220  66.320 101.697  1.00 39.91           H
ATOM   2528 HD11 LEU A 164       3.184  64.969 101.367  1.00 35.96           H
ATOM   2529 HD12 LEU A 164       4.459  64.003 102.135  1.00 35.96           H
ATOM   2530 HD13 LEU A 164       3.114  64.624 103.113  1.00 35.96           H
ATOM   2531 HD21 LEU A 164       2.997  67.401 101.845  1.00 39.72           H
ATOM   2532 HD22 LEU A 164       2.999  67.158 103.609  1.00 39.72           H
ATOM   2533 HD23 LEU A 164       4.201  68.227 102.836  1.00 39.72           H
ATOM   2534  N   LEU A 165       8.063  66.033 105.684  1.00 22.96           N
ATOM   2535  CA  LEU A 165       8.762  65.712 106.926  1.00 23.31           C
ATOM   2536  C   LEU A 165       9.270  66.958 107.636  1.00 22.18           C
ATOM   2537  O   LEU A 165       9.131  67.053 108.854  1.00 25.39           O
ATOM   2538  CB  LEU A 165       9.932  64.747 106.668  1.00 18.55           C
ATOM   2539  CG  LEU A 165       9.530  63.301 106.345  1.00 28.43           C
ATOM   2540  CD1 LEU A 165      10.825  62.492 106.192  1.00 24.58           C
ATOM   2541  CD2 LEU A 165       8.648  62.680 107.431  1.00 25.09           C
ATOM   2542  H   LEU A 165       8.435  65.662 104.821  1.00 27.56           H
ATOM   2543  HA  LEU A 165       8.048  65.234 107.594  1.00 27.98           H
ATOM   2544  HB2 LEU A 165      10.535  65.134 105.844  1.00 22.27           H
ATOM   2545  HB3 LEU A 165      10.557  64.733 107.564  1.00 22.27           H
ATOM   2546  HG  LEU A 165       8.982  63.274 105.408  1.00 34.13           H
ATOM   2547 HD11 LEU A 165      10.596  61.456 105.939  1.00 29.50           H
ATOM   2548 HD12 LEU A 165      11.431  62.932 105.401  1.00 29.50           H
ATOM   2549 HD13 LEU A 165      11.387  62.514 107.128  1.00 29.50           H
ATOM   2550 HD21 LEU A 165       8.480  61.627 107.207  1.00 30.12           H
ATOM   2551 HD22 LEU A 165       9.138  62.768 108.397  1.00 30.12           H
ATOM   2552 HD23 LEU A 165       7.681  63.178 107.473  1.00 30.12           H
ATOM   2553  N   ASN A 166       9.868  67.891 106.887  1.00 17.20           N
ATOM   2554  CA  ASN A 166      10.365  69.139 107.432  1.00 18.41           C
ATOM   2555  C   ASN A 166       9.222  69.945 108.026  1.00 24.66           C
ATOM   2556  O   ASN A 166       9.377  70.460 109.127  1.00 19.64           O
ATOM   2557  CB  ASN A 166      11.169  69.949 106.400  1.00 20.93           C
ATOM   2558  CG  ASN A 166      12.607  69.463 106.204  1.00 28.40           C
ATOM   2559  OD1 ASN A 166      13.011  68.412 106.687  1.00 23.27           O
ATOM   2560  ND2 ASN A 166      13.402  70.232 105.465  1.00 24.71           N
ATOM   2561  H   ASN A 166       9.994  67.717 105.898  1.00 20.65           H
ATOM   2562  HA  ASN A 166      11.043  68.884 108.247  1.00 22.10           H
ATOM   2563  HB2 ASN A 166      10.663  69.888 105.437  1.00 25.12           H
ATOM   2564  HB3 ASN A 166      11.196  70.996 106.699  1.00 25.12           H
ATOM   2565 HD21 ASN A 166      14.363  69.958 105.327  1.00 29.66           H
ATOM   2566 HD22 ASN A 166      13.044  71.077 105.044  1.00 29.66           H
ATOM   2567  N   GLN A 167       8.079  70.019 107.334  1.00 22.81           N
ATOM   2568  CA  GLN A 167       6.874  70.641 107.869  1.00 24.53           C
ATOM   2569  C   GLN A 167       6.413  69.958 109.146  1.00 21.12           C
ATOM   2570  O   GLN A 167       5.993  70.624 110.084  1.00 29.70           O
ATOM   2571  CB  GLN A 167       5.739  70.612 106.835  1.00 32.34           C
ATOM   2572  CG  GLN A 167       5.863  71.728 105.797  1.00 27.77           C
ATOM   2573  CD  GLN A 167       4.923  71.587 104.601  1.00 44.09           C
ATOM   2574  OE1 GLN A 167       5.235  72.033 103.502  1.00 49.08           O
ATOM   2575  NE2 GLN A 167       3.757  70.990 104.793  1.00 37.43           N
ATOM   2576  H   GLN A 167       8.009  69.531 106.451  1.00 27.39           H
ATOM   2577  HA  GLN A 167       7.107  71.676 108.109  1.00 29.45           H
ATOM   2578  HB2 GLN A 167       5.746  69.656 106.316  1.00 38.82           H
ATOM   2579  HB3 GLN A 167       4.785  70.725 107.351  1.00 38.82           H
ATOM   2580  HG2 GLN A 167       5.668  72.690 106.275  1.00 33.33           H
ATOM   2581  HG3 GLN A 167       6.873  71.778 105.417  1.00 33.33           H
ATOM   2582 HE21 GLN A 167       3.516  70.628 105.708  1.00 44.92           H
ATOM   2583 HE22 GLN A 167       3.128  70.878 104.014  1.00 44.92           H
ATOM   2584  N   GLN A 168       6.481  68.628 109.178  1.00 30.71           N
ATOM   2585  CA  GLN A 168       6.025  67.854 110.308  1.00 22.34           C
ATOM   2586  C   GLN A 168       6.925  68.049 111.530  1.00 21.16           C
ATOM   2587  O   GLN A 168       6.426  68.045 112.650  1.00 20.62           O
ATOM   2588  CB  GLN A 168       5.938  66.384 109.901  1.00 18.41           C
ATOM   2589  CG  GLN A 168       5.040  65.596 110.846  1.00 26.70           C
ATOM   2590  CD  GLN A 168       3.596  66.074 110.777  1.00 31.74           C
ATOM   2591  OE1 GLN A 168       3.058  66.571 111.756  1.00 31.04           O
ATOM   2592  NE2 GLN A 168       2.961  65.961 109.620  1.00 25.70           N
ATOM   2593  H   GLN A 168       6.847  68.133 108.375  1.00 36.86           H
ATOM   2594  HA  GLN A 168       5.029  68.211 110.565  1.00 26.82           H
ATOM   2595  HB2 GLN A 168       5.545  66.296 108.891  1.00 22.10           H
ATOM   2596  HB3 GLN A 168       6.933  65.939 109.914  1.00 22.10           H
ATOM   2597  HG2 GLN A 168       5.086  64.544 110.567  1.00 32.04           H
ATOM   2598  HG3 GLN A 168       5.403  65.709 111.863  1.00 32.04           H
ATOM   2599 HE21 GLN A 168       3.443  65.594 108.809  1.00 30.84           H
ATOM   2600 HE22 GLN A 168       2.000  66.252 109.552  1.00 30.84           H
ATOM   2601  N   THR A 169       8.241  68.193 111.324  1.00 23.01           N
ATOM   2602  CA  THR A 169       9.209  68.467 112.383  1.00 20.00           C
ATOM   2603  C   THR A 169       8.832  69.759 113.104  1.00 32.37           C
ATOM   2604  O   THR A 169       8.828  69.803 114.332  1.00 25.46           O
ATOM   2605  CB  THR A 169      10.638  68.551 111.805  1.00 23.05           C
ATOM   2606  OG1 THR A 169      11.034  67.260 111.401  1.00 27.39           O
ATOM   2607  CG2 THR A 169      11.681  69.039 112.806  1.00 26.07           C
ATOM   2608  H   THR A 169       8.586  68.145 110.375  1.00 27.62           H
ATOM   2609  HA  THR A 169       9.162  67.632 113.082  1.00 24.01           H
ATOM   2610  HB  THR A 169      10.644  69.198 110.934  1.00 27.67           H
ATOM   2611  HG1 THR A 169      10.358  66.646 111.610  1.00 32.87           H
ATOM   2612 HG21 THR A 169      12.665  69.038 112.343  1.00 31.30           H
ATOM   2613 HG22 THR A 169      11.444  70.045 113.136  1.00 31.30           H
ATOM   2614 HG23 THR A 169      11.700  68.365 113.660  1.00 31.30           H
ATOM   2615  N   ILE A 170       8.512  70.802 112.334  1.00 24.82           N
ATOM   2616  CA  ILE A 170       8.092  72.085 112.876  1.00 30.80           C
ATOM   2617  C   ILE A 170       6.798  71.907 113.669  1.00 27.33           C
ATOM   2618  O   ILE A 170       6.753  72.314 114.824  1.00 23.74           O
ATOM   2619  CB  ILE A 170       7.942  73.140 111.762  1.00 24.04           C
ATOM   2620  CG1 ILE A 170       9.228  73.313 110.928  1.00 21.02           C
ATOM   2621  CG2 ILE A 170       7.510  74.486 112.364  1.00 38.05           C
ATOM   2622  CD1 ILE A 170      10.533  73.482 111.716  1.00 44.67           C
ATOM   2623  H   ILE A 170       8.514  70.688 111.329  1.00 29.79           H
ATOM   2624  HA  ILE A 170       8.867  72.422 113.566  1.00 36.96           H
ATOM   2625  HB  ILE A 170       7.151  72.812 111.085  1.00 28.85           H
ATOM   2626 HG12 ILE A 170       9.348  72.437 110.313  1.00 25.23           H
ATOM   2627 HG13 ILE A 170       9.107  74.154 110.245  1.00 25.23           H
ATOM   2628 HG21 ILE A 170       7.395  75.224 111.569  1.00 45.66           H
ATOM   2629 HG22 ILE A 170       6.549  74.382 112.867  1.00 45.66           H
ATOM   2630 HG23 ILE A 170       8.255  74.835 113.079  1.00 45.66           H
ATOM   2631 HD11 ILE A 170      11.357  73.601 111.010  1.00 53.61           H
ATOM   2632 HD12 ILE A 170      10.473  74.363 112.353  1.00 53.61           H
ATOM   2633 HD13 ILE A 170      10.729  72.596 112.321  1.00 53.61           H
ATOM   2634  N   THR A 171       5.764  71.297 113.072  1.00 21.84           N
ATOM   2635  CA  THR A 171       4.468  71.093 113.717  1.00 25.15           C
ATOM   2636  C   THR A 171       4.601  70.319 115.037  1.00 22.29           C
ATOM   2637  O   THR A 171       3.843  70.543 115.978  1.00 24.50           O
ATOM   2638  CB  THR A 171       3.525  70.365 112.738  1.00 16.35           C
ATOM   2639  OG1 THR A 171       3.435  71.065 111.524  1.00 19.23           O
ATOM   2640  CG2 THR A 171       2.102  70.251 113.282  1.00 25.16           C
ATOM   2641  H   THR A 171       5.869  70.971 112.121  1.00 26.22           H
ATOM   2642  HA  THR A 171       4.062  72.085 113.921  1.00 30.19           H
ATOM   2643  HB  THR A 171       3.915  69.362 112.551  1.00 19.62           H
ATOM   2644  HG1 THR A 171       3.879  70.548 110.844  1.00 23.09           H
ATOM   2645 HG21 THR A 171       1.472  69.749 112.548  1.00 30.20           H
ATOM   2646 HG22 THR A 171       2.099  69.672 114.205  1.00 30.20           H
ATOM   2647 HG23 THR A 171       1.698  71.246 113.465  1.00 30.20           H
ATOM   2648  N   ASP A 172       5.549  69.389 115.105  1.00 19.92           N
ATOM   2649  CA  ASP A 172       5.716  68.492 116.240  1.00 25.21           C
ATOM   2650  C   ASP A 172       6.830  68.937 117.198  1.00 20.48           C
ATOM   2651  O   ASP A 172       7.147  68.223 118.147  1.00 17.39           O
ATOM   2652  CB  ASP A 172       5.901  67.074 115.707  1.00 21.35           C
ATOM   2653  CG  ASP A 172       4.712  66.537 114.900  1.00 24.57           C
ATOM   2654  OD1 ASP A 172       3.619  67.149 114.893  1.00 23.65           O
ATOM   2655  OD2 ASP A 172       4.900  65.460 114.311  1.00 36.99           O1-
ATOM   2656  H   ASP A 172       6.135  69.232 114.297  1.00 23.91           H
ATOM   2657  HA  ASP A 172       4.796  68.481 116.826  1.00 30.26           H
ATOM   2658  HB2 ASP A 172       6.812  67.003 115.111  1.00 25.63           H
ATOM   2659  HB3 ASP A 172       6.078  66.387 116.535  1.00 25.63           H
ATOM   2660  N   GLY A 173       7.439  70.104 116.945  1.00 26.95           N
ATOM   2661  CA  GLY A 173       8.505  70.665 117.765  1.00 34.41           C
ATOM   2662  C   GLY A 173       9.693  69.710 117.927  1.00 32.24           C
ATOM   2663  O   GLY A 173      10.251  69.594 119.017  1.00 23.15           O
ATOM   2664  H   GLY A 173       7.156  70.625 116.126  1.00 32.35           H
ATOM   2665  HA2 GLY A 173       8.856  71.582 117.298  1.00 41.30           H
ATOM   2666  HA3 GLY A 173       8.105  70.906 118.750  1.00 41.30           H
ATOM   2667  N   ARG A 174      10.087  69.050 116.829  1.00 23.31           N
ATOM   2668  CA  ARG A 174      11.151  68.050 116.774  1.00 25.24           C
ATOM   2669  C   ARG A 174      12.470  68.614 116.256  1.00 25.77           C
ATOM   2670  O   ARG A 174      13.279  67.867 115.728  1.00 23.76           O
ATOM   2671  CB  ARG A 174      10.668  66.823 115.972  1.00 25.13           C
ATOM   2672  CG  ARG A 174       9.780  65.907 116.812  1.00 20.90           C
ATOM   2673  CD  ARG A 174      10.622  65.108 117.817  1.00 28.83           C
ATOM   2674  NE  ARG A 174      11.263  63.950 117.191  1.00 27.58           N
ATOM   2675  CZ  ARG A 174      10.668  62.779 116.955  1.00 29.78           C
ATOM   2676  NH1 ARG A 174       9.427  62.536 117.356  1.00 32.07           N
ATOM   2677  NH2 ARG A 174      11.327  61.836 116.300  1.00 24.53           N1+
ATOM   2678  H   ARG A 174       9.569  69.218 115.978  1.00 27.98           H
ATOM   2679  HA  ARG A 174      11.369  67.729 117.791  1.00 30.29           H
ATOM   2680  HB2 ARG A 174      10.141  67.133 115.073  1.00 30.17           H
ATOM   2681  HB3 ARG A 174      11.523  66.229 115.655  1.00 30.17           H
ATOM   2682  HG2 ARG A 174       9.014  66.484 117.327  1.00 25.09           H
ATOM   2683  HG3 ARG A 174       9.279  65.205 116.145  1.00 25.09           H
ATOM   2684  HD2 ARG A 174      11.417  65.737 118.211  1.00 34.61           H
ATOM   2685  HD3 ARG A 174      10.018  64.801 118.664  1.00 34.61           H
ATOM   2686  HE  ARG A 174      12.193  64.089 116.821  1.00 33.11           H
ATOM   2687 HH11 ARG A 174       8.923  63.254 117.857  1.00 38.50           H
ATOM   2688 HH12 ARG A 174       8.994  61.645 117.163  1.00 38.50           H
ATOM   2689 HH21 ARG A 174      12.270  61.998 115.974  1.00 29.44           H
ATOM   2690 HH22 ARG A 174      10.893  60.940 116.126  1.00 29.44           H
ATOM   2691  N   GLN A 175      12.734  69.909 116.441  1.00 24.11           N
ATOM   2692  CA  GLN A 175      13.982  70.536 116.001  1.00 28.81           C
ATOM   2693  C   GLN A 175      15.238  69.798 116.504  1.00 26.76           C
ATOM   2694  O   GLN A 175      16.222  69.723 115.776  1.00 27.38           O
ATOM   2695  CB  GLN A 175      14.053  72.006 116.443  1.00 27.22           C
ATOM   2696  CG  GLN A 175      13.029  72.938 115.776  1.00 40.30           C
ATOM   2697  CD  GLN A 175      11.729  73.109 116.567  1.00 37.64           C
ATOM   2698  OE1 GLN A 175      11.308  72.246 117.329  1.00 28.28           O
ATOM   2699  NE2 GLN A 175      11.057  74.237 116.369  1.00 44.38           N
ATOM   2700  H   GLN A 175      12.038  70.485 116.893  1.00 28.94           H
ATOM   2701  HA  GLN A 175      13.995  70.504 114.909  1.00 34.58           H
ATOM   2702  HB2 GLN A 175      13.944  72.057 117.528  1.00 32.67           H
ATOM   2703  HB3 GLN A 175      15.048  72.382 116.200  1.00 32.67           H
ATOM   2704  HG2 GLN A 175      13.490  73.914 115.621  1.00 48.36           H
ATOM   2705  HG3 GLN A 175      12.781  72.525 114.797  1.00 48.36           H
ATOM   2706 HE21 GLN A 175      11.423  74.953 115.762  1.00 53.26           H
ATOM   2707 HE22 GLN A 175      10.163  74.354 116.829  1.00 53.26           H
ATOM   2708  N   ALA A 176      15.219  69.289 117.747  1.00 32.36           N
ATOM   2709  CA  ALA A 176      16.337  68.553 118.347  1.00 28.39           C
ATOM   2710  C   ALA A 176      16.495  67.111 117.832  1.00 35.12           C
ATOM   2711  O   ALA A 176      17.557  66.510 117.997  1.00 32.54           O
ATOM   2712  CB  ALA A 176      16.152  68.555 119.863  1.00 31.45           C
ATOM   2713  H   ALA A 176      14.381  69.401 118.299  1.00 38.84           H
ATOM   2714  HA  ALA A 176      17.261  69.085 118.118  1.00 34.08           H
ATOM   2715  HB1 ALA A 176      16.984  68.032 120.336  1.00 37.75           H
ATOM   2716  HB2 ALA A 176      16.122  69.582 120.227  1.00 37.75           H
ATOM   2717  HB3 ALA A 176      15.219  68.051 120.122  1.00 37.75           H
ATOM   2718  N   LEU A 177      15.438  66.531 117.255  1.00 28.30           N
ATOM   2719  CA  LEU A 177      15.471  65.195 116.673  1.00 26.67           C
ATOM   2720  C   LEU A 177      14.574  65.200 115.426  1.00 22.18           C
ATOM   2721  O   LEU A 177      13.514  64.573 115.451  1.00 20.12           O
ATOM   2722  CB  LEU A 177      15.066  64.166 117.748  1.00 23.65           C
ATOM   2723  CG  LEU A 177      15.435  62.719 117.359  1.00 26.27           C
ATOM   2724  CD1 LEU A 177      16.943  62.491 117.562  1.00 21.91           C
ATOM   2725  CD2 LEU A 177      14.623  61.726 118.209  1.00 26.27           C
ATOM   2726  H   LEU A 177      14.596  67.075 117.126  1.00 33.96           H
ATOM   2727  HA  LEU A 177      16.486  64.982 116.342  1.00 32.01           H
ATOM   2728  HB2 LEU A 177      15.535  64.412 118.702  1.00 28.39           H
ATOM   2729  HB3 LEU A 177      13.988  64.230 117.898  1.00 28.39           H
ATOM   2730  HG  LEU A 177      15.200  62.551 116.308  1.00 31.53           H
ATOM   2731 HD11 LEU A 177      17.198  61.461 117.307  1.00 26.30           H
ATOM   2732 HD12 LEU A 177      17.516  63.162 116.923  1.00 26.30           H
ATOM   2733 HD13 LEU A 177      17.214  62.676 118.602  1.00 26.30           H
ATOM   2734 HD21 LEU A 177      14.887  60.704 117.933  1.00 31.53           H
ATOM   2735 HD22 LEU A 177      14.833  61.876 119.269  1.00 31.53           H
ATOM   2736 HD23 LEU A 177      13.557  61.869 118.031  1.00 31.53           H
ATOM   2737  N   PRO A 178      14.946  65.932 114.350  1.00 26.95           N
ATOM   2738  CA  PRO A 178      14.076  66.110 113.187  1.00 22.59           C
ATOM   2739  C   PRO A 178      13.700  64.774 112.566  1.00 17.36           C
ATOM   2740  O   PRO A 178      14.465  63.812 112.647  1.00 18.76           O
ATOM   2741  CB  PRO A 178      14.919  66.916 112.192  1.00 25.35           C
ATOM   2742  CG  PRO A 178      15.841  67.725 113.093  1.00 30.78           C
ATOM   2743  CD  PRO A 178      16.166  66.712 114.184  1.00 26.41           C
ATOM   2744  HA  PRO A 178      13.201  66.709 113.437  1.00 27.11           H
ATOM   2745  HB2 PRO A 178      15.534  66.217 111.621  1.00 30.43           H
ATOM   2746  HB3 PRO A 178      14.341  67.539 111.510  1.00 30.43           H
ATOM   2747  HG2 PRO A 178      16.752  68.012 112.569  1.00 36.95           H
ATOM   2748  HG3 PRO A 178      15.317  68.599 113.479  1.00 36.95           H
ATOM   2749  HD2 PRO A 178      16.977  66.068 113.849  1.00 31.70           H
ATOM   2750  HD3 PRO A 178      16.445  67.263 115.078  1.00 31.70           H
ATOM   2751  N   TYR A 179      12.534  64.710 111.937  1.00 19.87           N
ATOM   2752  CA  TYR A 179      12.165  63.535 111.179  1.00 20.93           C
ATOM   2753  C   TYR A 179      13.134  63.375 110.015  1.00 19.29           C
ATOM   2754  O   TYR A 179      13.569  64.367 109.428  1.00 20.03           O
ATOM   2755  CB  TYR A 179      10.729  63.670 110.695  1.00 20.82           C
ATOM   2756  CG  TYR A 179       9.734  63.710 111.827  1.00 20.34           C
ATOM   2757  CD1 TYR A 179       9.689  62.650 112.751  1.00 25.57           C
ATOM   2758  CD2 TYR A 179       8.850  64.790 111.956  1.00 19.40           C
ATOM   2759  CE1 TYR A 179       8.753  62.652 113.790  1.00 28.58           C
ATOM   2760  CE2 TYR A 179       7.931  64.819 113.015  1.00 23.53           C
ATOM   2761  CZ  TYR A 179       7.864  63.736 113.919  1.00 30.46           C
ATOM   2762  OH  TYR A 179       6.946  63.729 114.915  1.00 35.64           O
ATOM   2763  H   TYR A 179      11.935  65.523 111.879  1.00 23.85           H
ATOM   2764  HA  TYR A 179      12.236  62.663 111.823  1.00 25.12           H
ATOM   2765  HB2 TYR A 179      10.641  64.565 110.076  1.00 25.00           H
ATOM   2766  HB3 TYR A 179      10.506  62.796 110.087  1.00 25.00           H
ATOM   2767  HD1 TYR A 179      10.358  61.815 112.651  1.00 30.69           H
ATOM   2768  HD2 TYR A 179       8.867  65.592 111.234  1.00 23.29           H
ATOM   2769  HE1 TYR A 179       8.715  61.829 114.489  1.00 34.31           H
ATOM   2770  HE2 TYR A 179       7.264  65.657 113.130  1.00 28.24           H
ATOM   2771  HH  TYR A 179       6.263  64.398 114.772  1.00 42.77           H
ATOM   2772  N   GLN A 180      13.512  62.134 109.721  1.00 18.21           N
ATOM   2773  CA  GLN A 180      14.525  61.875 108.709  1.00 19.81           C
ATOM   2774  C   GLN A 180      14.011  61.061 107.540  1.00 18.81           C
ATOM   2775  O   GLN A 180      13.016  60.349 107.644  1.00 18.04           O
ATOM   2776  CB  GLN A 180      15.740  61.192 109.339  1.00 12.83           C
ATOM   2777  CG  GLN A 180      16.501  62.169 110.232  1.00 14.75           C
ATOM   2778  CD  GLN A 180      17.810  61.555 110.690  1.00 17.96           C
ATOM   2779  OE1 GLN A 180      17.933  60.339 110.745  1.00 18.44           O
ATOM   2780  NE2 GLN A 180      18.780  62.375 111.077  1.00 14.90           N
ATOM   2781  H   GLN A 180      13.118  61.348 110.221  1.00 21.86           H
ATOM   2782  HA  GLN A 180      14.868  62.820 108.290  1.00 23.78           H
ATOM   2783  HB2 GLN A 180      15.411  60.337 109.931  1.00 15.41           H
ATOM   2784  HB3 GLN A 180      16.410  60.829 108.557  1.00 15.41           H
ATOM   2785  HG2 GLN A 180      16.688  63.110 109.717  1.00 17.71           H
ATOM   2786  HG3 GLN A 180      15.888  62.366 111.108  1.00 17.71           H
ATOM   2787 HE21 GLN A 180      18.655  63.377 111.022  1.00 17.89           H
ATOM   2788 HE22 GLN A 180      19.633  61.984 111.451  1.00 17.89           H
ATOM   2789  N   LEU A 181      14.747  61.181 106.437  1.00 18.28           N
ATOM   2790  CA  LEU A 181      14.551  60.435 105.221  1.00 15.51           C
ATOM   2791  C   LEU A 181      15.886  59.811 104.839  1.00 16.96           C
ATOM   2792  O   LEU A 181      16.899  60.505 104.764  1.00 20.28           O
ATOM   2793  CB  LEU A 181      14.027  61.369 104.138  1.00 18.69           C
ATOM   2794  CG  LEU A 181      13.803  60.691 102.776  1.00 19.97           C
ATOM   2795  CD1 LEU A 181      12.761  59.573 102.876  1.00 15.55           C
ATOM   2796  CD2 LEU A 181      13.397  61.783 101.776  1.00 15.83           C
ATOM   2797  H   LEU A 181      15.595  61.732 106.491  1.00 21.95           H
ATOM   2798  HA  LEU A 181      13.811  59.664 105.389  1.00 18.62           H
ATOM   2799  HB2 LEU A 181      13.082  61.787 104.477  1.00 22.43           H
ATOM   2800  HB3 LEU A 181      14.742  62.184 104.016  1.00 22.43           H
ATOM   2801  HG  LEU A 181      14.740  60.244 102.462  1.00 23.97           H
ATOM   2802 HD11 LEU A 181      12.477  59.241 101.877  1.00 18.66           H
ATOM   2803 HD12 LEU A 181      13.186  58.722 103.397  1.00 18.66           H
ATOM   2804 HD13 LEU A 181      11.890  59.915 103.423  1.00 18.66           H
ATOM   2805 HD21 LEU A 181      13.210  61.345 100.798  1.00 19.00           H
ATOM   2806 HD22 LEU A 181      12.509  62.308 102.117  1.00 19.00           H
ATOM   2807 HD23 LEU A 181      14.210  62.501 101.679  1.00 19.00           H
ATOM   2808  N   THR A 182      15.871  58.507 104.584  1.00 17.96           N
ATOM   2809  CA  THR A 182      17.025  57.763 104.106  1.00 21.80           C
ATOM   2810  C   THR A 182      16.579  56.795 103.009  1.00 20.75           C
ATOM   2811  O   THR A 182      15.389  56.530 102.826  1.00 19.85           O
ATOM   2812  CB  THR A 182      17.693  57.017 105.275  1.00 19.07           C
ATOM   2813  OG1 THR A 182      16.804  56.096 105.854  1.00 16.23           O
ATOM   2814  CG2 THR A 182      18.150  57.956 106.395  1.00 19.72           C
ATOM   2815  H   THR A 182      15.003  57.995 104.678  1.00 21.56           H
ATOM   2816  HA  THR A 182      17.745  58.449 103.666  1.00 26.17           H
ATOM   2817  HB  THR A 182      18.563  56.481 104.893  1.00 22.89           H
ATOM   2818  HG1 THR A 182      16.573  55.429 105.194  1.00 19.49           H
ATOM   2819 HG21 THR A 182      18.647  57.372 107.170  1.00 23.67           H
ATOM   2820 HG22 THR A 182      18.837  58.702 105.999  1.00 23.67           H
ATOM   2821 HG23 THR A 182      17.291  58.452 106.848  1.00 23.67           H
ATOM   2822  N   ILE A 183      17.558  56.272 102.270  1.00 20.78           N
ATOM   2823  CA  ILE A 183      17.341  55.136 101.389  1.00 19.13           C
ATOM   2824  C   ILE A 183      18.458  54.125 101.596  1.00 22.44           C
ATOM   2825  O   ILE A 183      19.579  54.490 101.944  1.00 17.65           O
ATOM   2826  CB  ILE A 183      17.192  55.546  99.898  1.00 13.99           C
ATOM   2827  CG1 ILE A 183      18.522  55.975  99.259  1.00 14.78           C
ATOM   2828  CG2 ILE A 183      16.094  56.609  99.713  1.00 24.20           C
ATOM   2829  CD1 ILE A 183      18.452  56.227  97.749  1.00 25.86           C
ATOM   2830  H   ILE A 183      18.515  56.523 102.470  1.00 24.95           H
ATOM   2831  HA  ILE A 183      16.421  54.646 101.698  1.00 22.97           H
ATOM   2832  HB  ILE A 183      16.876  54.664  99.344  1.00 16.79           H
ATOM   2833 HG12 ILE A 183      18.901  56.860  99.758  1.00 17.74           H
ATOM   2834 HG13 ILE A 183      19.248  55.179  99.403  1.00 17.74           H
ATOM   2835 HG21 ILE A 183      15.905  56.803  98.660  1.00 29.04           H
ATOM   2836 HG22 ILE A 183      15.174  56.246 100.163  1.00 29.04           H
ATOM   2837 HG23 ILE A 183      16.383  57.537 100.201  1.00 29.04           H
ATOM   2838 HD11 ILE A 183      19.446  56.491  97.387  1.00 31.04           H
ATOM   2839 HD12 ILE A 183      18.119  55.322  97.241  1.00 31.04           H
ATOM   2840 HD13 ILE A 183      17.773  57.048  97.524  1.00 31.04           H
ATOM   2841  N   ALA A 184      18.137  52.859 101.327  1.00 22.06           N
ATOM   2842  CA  ALA A 184      19.122  51.824 101.044  1.00 23.13           C
ATOM   2843  C   ALA A 184      19.470  52.001  99.548  1.00 22.57           C
ATOM   2844  O   ALA A 184      18.648  51.973  98.663  1.00 21.24           O
ATOM   2845  CB  ALA A 184      18.640  50.399 101.276  1.00 21.78           C
ATOM   2846  H   ALA A 184      17.185  52.656 101.116  1.00 26.48           H
ATOM   2847  HA  ALA A 184      20.017  51.971 101.702  1.00 27.77           H
ATOM   2848  HB1 ALA A 184      19.455  49.671 101.152  1.00 26.14           H
ATOM   2849  HB2 ALA A 184      18.256  50.266 102.293  1.00 26.14           H
ATOM   2850  HB3 ALA A 184      17.848  50.115 100.568  1.00 26.14           H
ATOM   2851  N   GLY A 185      20.767  52.259  99.344  1.00 17.94           N
ATOM   2852  CA  GLY A 185      21.402  52.473  98.059  1.00 18.24           C
ATOM   2853  C   GLY A 185      22.180  51.229  97.650  1.00 19.98           C
ATOM   2854  O   GLY A 185      22.650  50.466  98.489  1.00 18.36           O
ATOM   2855  H   GLY A 185      21.375  52.277 100.151  1.00 21.54           H
ATOM   2856  HA2 GLY A 185      20.651  52.720  97.309  1.00 21.90           H
ATOM   2857  HA3 GLY A 185      22.109  53.294  98.157  1.00 21.90           H
ATOM   2858  N   ALA A 186      22.344  51.044  96.341  1.00 21.59           N
ATOM   2859  CA  ALA A 186      23.217  50.033  95.767  1.00 20.06           C
ATOM   2860  C   ALA A 186      24.649  50.223  96.276  1.00 18.26           C
ATOM   2861  O   ALA A 186      25.154  51.346  96.362  1.00 18.76           O
ATOM   2862  CB  ALA A 186      23.159  50.128  94.243  1.00 16.15           C
ATOM   2863  H   ALA A 186      21.901  51.689  95.706  1.00 25.92           H
ATOM   2864  HA  ALA A 186      22.851  49.047  96.053  1.00 24.08           H
ATOM   2865  HB1 ALA A 186      23.722  49.304  93.806  1.00 19.39           H
ATOM   2866  HB2 ALA A 186      22.124  50.065  93.909  1.00 19.39           H
ATOM   2867  HB3 ALA A 186      23.586  51.072  93.906  1.00 19.39           H
ATOM   2868  N   GLY A 187      25.292  49.107  96.614  1.00 14.52           N
ATOM   2869  CA  GLY A 187      26.679  49.045  97.059  1.00 20.50           C
ATOM   2870  C   GLY A 187      27.613  48.417  96.020  1.00 26.61           C
ATOM   2871  O   GLY A 187      28.762  48.142  96.350  1.00 20.81           O
ATOM   2872  H   GLY A 187      24.792  48.231  96.546  1.00 17.43           H
ATOM   2873  HA2 GLY A 187      27.034  50.044  97.310  1.00 24.60           H
ATOM   2874  HA3 GLY A 187      26.724  48.424  97.945  1.00 24.60           H
ATOM   2875  N   GLY A 188      27.139  48.209  94.785  1.00 18.48           N
ATOM   2876  CA  GLY A 188      27.912  47.682  93.665  1.00 17.16           C
ATOM   2877  C   GLY A 188      27.520  48.367  92.358  1.00 23.43           C
ATOM   2878  O   GLY A 188      26.350  48.685  92.140  1.00 24.93           O
ATOM   2879  H   GLY A 188      26.184  48.480  94.597  1.00 22.18           H
ATOM   2880  HA2 GLY A 188      28.973  47.830  93.853  1.00 20.60           H
ATOM   2881  HA3 GLY A 188      27.732  46.611  93.572  1.00 20.60           H
ATOM   2882  N   ALA A 189      28.514  48.574  91.487  1.00 21.73           N
ATOM   2883  CA  ALA A 189      28.425  49.356  90.256  1.00 24.84           C
ATOM   2884  C   ALA A 189      27.293  48.899  89.331  1.00 21.34           C
ATOM   2885  O   ALA A 189      26.692  49.740  88.675  1.00 23.28           O
ATOM   2886  CB  ALA A 189      29.767  49.297  89.510  1.00 19.91           C
ATOM   2887  H   ALA A 189      29.444  48.296  91.770  1.00 26.08           H
ATOM   2888  HA  ALA A 189      28.246  50.397  90.527  1.00 29.82           H
ATOM   2889  HB1 ALA A 189      29.680  49.817  88.557  1.00 23.90           H
ATOM   2890  HB2 ALA A 189      30.552  49.772  90.099  1.00 23.90           H
ATOM   2891  HB3 ALA A 189      30.034  48.257  89.319  1.00 23.90           H
ATOM   2892  N   PHE A 190      27.007  47.593  89.251  1.00 19.96           N
ATOM   2893  CA  PHE A 190      25.960  47.071  88.378  1.00 23.74           C
ATOM   2894  C   PHE A 190      24.587  47.674  88.688  1.00 23.32           C
ATOM   2895  O   PHE A 190      24.069  48.386  87.843  1.00 28.02           O
ATOM   2896  CB  PHE A 190      25.940  45.540  88.366  1.00 25.92           C
ATOM   2897  CG  PHE A 190      27.235  44.940  87.869  1.00 17.87           C
ATOM   2898  CD1 PHE A 190      28.185  44.410  88.759  1.00 25.39           C
ATOM   2899  CD2 PHE A 190      27.513  44.979  86.493  1.00 27.11           C
ATOM   2900  CE1 PHE A 190      29.388  43.876  88.262  1.00 32.17           C
ATOM   2901  CE2 PHE A 190      28.709  44.447  85.991  1.00 22.22           C
ATOM   2902  CZ  PHE A 190      29.637  43.875  86.875  1.00 28.29           C
ATOM   2903  H   PHE A 190      27.540  46.940  89.808  1.00 23.96           H
ATOM   2904  HA  PHE A 190      26.207  47.377  87.361  1.00 28.50           H
ATOM   2905  HB2 PHE A 190      25.692  45.147  89.344  1.00 31.12           H
ATOM   2906  HB3 PHE A 190      25.148  45.226  87.689  1.00 31.12           H
ATOM   2907  HD1 PHE A 190      27.993  44.413  89.823  1.00 30.47           H
ATOM   2908  HD2 PHE A 190      26.811  45.442  85.822  1.00 32.53           H
ATOM   2909  HE1 PHE A 190      30.118  43.466  88.945  1.00 38.61           H
ATOM   2910  HE2 PHE A 190      28.916  44.486  84.932  1.00 26.68           H
ATOM   2911  HZ  PHE A 190      30.548  43.458  86.481  1.00 33.96           H
ATOM   2912  N   PHE A 191      24.017  47.479  89.884  1.00 22.23           N
ATOM   2913  CA  PHE A 191      22.770  48.142  90.260  1.00 27.64           C
ATOM   2914  C   PHE A 191      22.911  49.660  90.378  1.00 21.87           C
ATOM   2915  O   PHE A 191      21.964  50.382  90.065  1.00 18.77           O
ATOM   2916  CB  PHE A 191      22.209  47.555  91.558  1.00 27.07           C
ATOM   2917  CG  PHE A 191      21.613  46.171  91.401  1.00 30.86           C
ATOM   2918  CD1 PHE A 191      20.529  45.964  90.519  1.00 27.70           C
ATOM   2919  CD2 PHE A 191      22.108  45.099  92.163  1.00 27.06           C
ATOM   2920  CE1 PHE A 191      19.955  44.689  90.395  1.00 22.12           C
ATOM   2921  CE2 PHE A 191      21.522  43.826  92.051  1.00 27.52           C
ATOM   2922  CZ  PHE A 191      20.446  43.623  91.171  1.00 35.92           C
ATOM   2923  H   PHE A 191      24.481  46.898  90.567  1.00 26.69           H
ATOM   2924  HA  PHE A 191      22.047  47.951  89.467  1.00 33.17           H
ATOM   2925  HB2 PHE A 191      22.993  47.537  92.315  1.00 32.49           H
ATOM   2926  HB3 PHE A 191      21.419  48.216  91.915  1.00 32.49           H
ATOM   2927  HD1 PHE A 191      20.129  46.788  89.948  1.00 33.25           H
ATOM   2928  HD2 PHE A 191      22.928  45.251  92.850  1.00 32.48           H
ATOM   2929  HE1 PHE A 191      19.124  44.533  89.723  1.00 26.55           H
ATOM   2930  HE2 PHE A 191      21.892  43.005  92.648  1.00 33.03           H
ATOM   2931  HZ  PHE A 191      19.995  42.645  91.093  1.00 43.11           H
ATOM   2932  N   LEU A 192      24.073  50.152  90.828  1.00 22.33           N
ATOM   2933  CA  LEU A 192      24.300  51.584  90.991  1.00 15.80           C
ATOM   2934  C   LEU A 192      24.123  52.325  89.662  1.00 26.44           C
ATOM   2935  O   LEU A 192      23.588  53.431  89.652  1.00 23.68           O
ATOM   2936  CB  LEU A 192      25.701  51.829  91.579  1.00 17.47           C
ATOM   2937  CG  LEU A 192      26.017  53.315  91.840  1.00 19.04           C
ATOM   2938  CD1 LEU A 192      24.988  53.968  92.774  1.00 18.31           C
ATOM   2939  CD2 LEU A 192      27.419  53.451  92.443  1.00 16.85           C
ATOM   2940  H   LEU A 192      24.823  49.519  91.069  1.00 26.81           H
ATOM   2941  HA  LEU A 192      23.552  51.947  91.698  1.00 18.97           H
ATOM   2942  HB2 LEU A 192      25.799  51.275  92.514  1.00 20.97           H
ATOM   2943  HB3 LEU A 192      26.433  51.443  90.876  1.00 20.97           H
ATOM   2944  HG  LEU A 192      26.012  53.839  90.888  1.00 22.86           H
ATOM   2945 HD11 LEU A 192      25.260  55.006  92.966  1.00 21.98           H
ATOM   2946 HD12 LEU A 192      24.006  53.958  92.306  1.00 21.98           H
ATOM   2947 HD13 LEU A 192      24.942  53.422  93.717  1.00 21.98           H
ATOM   2948 HD21 LEU A 192      27.639  54.503  92.624  1.00 20.23           H
ATOM   2949 HD22 LEU A 192      27.476  52.912  93.389  1.00 20.23           H
ATOM   2950 HD23 LEU A 192      28.158  53.046  91.754  1.00 20.23           H
ATOM   2951  N   SER A 193      24.576  51.728  88.545  1.00 20.78           N
ATOM   2952  CA  SER A 193      24.545  52.356  87.223  1.00 20.60           C
ATOM   2953  C   SER A 193      23.135  52.746  86.759  1.00 20.78           C
ATOM   2954  O   SER A 193      23.018  53.510  85.803  1.00 29.57           O
ATOM   2955  CB  SER A 193      25.210  51.461  86.179  1.00 26.48           C
ATOM   2956  OG  SER A 193      24.432  50.307  85.978  1.00 21.47           O
ATOM   2957  H   SER A 193      25.017  50.821  88.630  1.00 24.95           H
ATOM   2958  HA  SER A 193      25.138  53.267  87.292  1.00 24.73           H
ATOM   2959  HB2 SER A 193      25.286  52.006  85.237  1.00 31.78           H
ATOM   2960  HB3 SER A 193      26.210  51.172  86.495  1.00 31.78           H
ATOM   2961  HG  SER A 193      24.465  49.755  86.767  1.00 25.77           H
ATOM   2962  N   ARG A 194      22.078  52.230  87.403  1.00 19.97           N
ATOM   2963  CA  ARG A 194      20.688  52.559  87.102  1.00 26.58           C
ATOM   2964  C   ARG A 194      20.328  54.023  87.367  1.00 34.05           C
ATOM   2965  O   ARG A 194      19.495  54.579  86.657  1.00 31.41           O
ATOM   2966  CB  ARG A 194      19.738  51.667  87.899  1.00 29.16           C
ATOM   2967  CG  ARG A 194      19.779  50.200  87.481  1.00 30.92           C
ATOM   2968  CD  ARG A 194      18.767  49.439  88.334  1.00 31.50           C
ATOM   2969  NE  ARG A 194      18.574  48.091  87.812  1.00 34.52           N
ATOM   2970  CZ  ARG A 194      17.488  47.335  87.952  1.00 36.02           C
ATOM   2971  NH1 ARG A 194      16.433  47.737  88.653  1.00 28.78           N
ATOM   2972  NH2 ARG A 194      17.472  46.150  87.361  1.00 24.73           N1+
ATOM   2973  H   ARG A 194      22.251  51.602  88.179  1.00 23.97           H
ATOM   2974  HA  ARG A 194      20.528  52.366  86.045  1.00 31.90           H
ATOM   2975  HB2 ARG A 194      19.949  51.757  88.965  1.00 35.00           H
ATOM   2976  HB3 ARG A 194      18.728  52.023  87.722  1.00 35.00           H
ATOM   2977  HG2 ARG A 194      19.524  50.108  86.424  1.00 37.12           H
ATOM   2978  HG3 ARG A 194      20.776  49.789  87.652  1.00 37.12           H
ATOM   2979  HD2 ARG A 194      19.146  49.369  89.353  1.00 37.81           H
ATOM   2980  HD3 ARG A 194      17.816  49.973  88.338  1.00 37.81           H
ATOM   2981  HE  ARG A 194      19.319  47.714  87.244  1.00 41.44           H
ATOM   2982 HH11 ARG A 194      16.420  48.642  89.096  1.00 34.55           H
ATOM   2983 HH12 ARG A 194      15.614  47.143  88.724  1.00 34.55           H
ATOM   2984 HH21 ARG A 194      18.254  45.837  86.812  1.00 29.68           H
ATOM   2985 HH22 ARG A 194      16.636  45.583  87.432  1.00 29.68           H
ATOM   2986  N   TYR A 195      20.947  54.637  88.381  1.00 30.10           N
ATOM   2987  CA  TYR A 195      20.627  55.993  88.831  1.00 21.98           C
ATOM   2988  C   TYR A 195      21.851  56.863  89.112  1.00 22.34           C
ATOM   2989  O   TYR A 195      21.707  58.003  89.550  1.00 23.76           O
ATOM   2990  CB  TYR A 195      19.702  55.910  90.042  1.00 24.89           C
ATOM   2991  CG  TYR A 195      20.279  55.175  91.233  1.00 26.50           C
ATOM   2992  CD1 TYR A 195      21.152  55.833  92.125  1.00 21.53           C
ATOM   2993  CD2 TYR A 195      19.924  53.829  91.443  1.00 26.32           C
ATOM   2994  CE1 TYR A 195      21.679  55.140  93.225  1.00 24.24           C
ATOM   2995  CE2 TYR A 195      20.442  53.130  92.542  1.00 22.95           C
ATOM   2996  CZ  TYR A 195      21.323  53.788  93.423  1.00 27.01           C
ATOM   2997  OH  TYR A 195      21.848  53.102  94.458  1.00 23.91           O
ATOM   2998  H   TYR A 195      21.592  54.099  88.944  1.00 36.13           H
ATOM   2999  HA  TYR A 195      20.079  56.506  88.042  1.00 26.39           H
ATOM   3000  HB2 TYR A 195      19.439  56.918  90.333  1.00 29.87           H
ATOM   3001  HB3 TYR A 195      18.786  55.405  89.739  1.00 29.87           H
ATOM   3002  HD1 TYR A 195      21.427  56.863  91.964  1.00 25.85           H
ATOM   3003  HD2 TYR A 195      19.252  53.331  90.760  1.00 31.59           H
ATOM   3004  HE1 TYR A 195      22.357  55.632  93.908  1.00 29.09           H
ATOM   3005  HE2 TYR A 195      20.190  52.092  92.697  1.00 27.55           H
ATOM   3006  HH  TYR A 195      22.581  53.557  94.888  1.00 28.69           H
ATOM   3007  N   TYR A 196      23.048  56.319  88.883  1.00 22.49           N
ATOM   3008  CA  TYR A 196      24.317  56.922  89.239  1.00 21.50           C
ATOM   3009  C   TYR A 196      24.486  58.355  88.719  1.00 26.77           C
ATOM   3010  O   TYR A 196      25.011  59.198  89.438  1.00 23.77           O
ATOM   3011  CB  TYR A 196      25.427  56.015  88.719  1.00 19.08           C
ATOM   3012  CG  TYR A 196      26.788  56.523  89.082  1.00 26.12           C
ATOM   3013  CD1 TYR A 196      27.230  56.459  90.414  1.00 31.08           C
ATOM   3014  CD2 TYR A 196      27.577  57.134  88.097  1.00 29.45           C
ATOM   3015  CE1 TYR A 196      28.495  56.957  90.759  1.00 18.55           C
ATOM   3016  CE2 TYR A 196      28.799  57.702  88.454  1.00 21.45           C
ATOM   3017  CZ  TYR A 196      29.289  57.576  89.767  1.00 20.80           C
ATOM   3018  OH  TYR A 196      30.510  58.087  90.060  1.00 25.10           O
ATOM   3019  H   TYR A 196      23.075  55.360  88.566  1.00 26.99           H
ATOM   3020  HA  TYR A 196      24.380  56.948  90.327  1.00 25.81           H
ATOM   3021  HB2 TYR A 196      25.320  55.023  89.137  1.00 22.90           H
ATOM   3022  HB3 TYR A 196      25.344  55.929  87.634  1.00 22.90           H
ATOM   3023  HD1 TYR A 196      26.586  56.051  91.177  1.00 37.30           H
ATOM   3024  HD2 TYR A 196      27.226  57.209  87.078  1.00 35.35           H
ATOM   3025  HE1 TYR A 196      28.829  56.902  91.783  1.00 22.26           H
ATOM   3026  HE2 TYR A 196      29.350  58.268  87.733  1.00 25.75           H
ATOM   3027  HH  TYR A 196      30.710  58.028  91.000  1.00 30.13           H
ATOM   3028  N   SER A 197      24.046  58.630  87.482  1.00 28.27           N
ATOM   3029  CA  SER A 197      24.124  59.951  86.860  1.00 29.64           C
ATOM   3030  C   SER A 197      23.372  61.041  87.626  1.00 24.98           C
ATOM   3031  O   SER A 197      23.718  62.214  87.481  1.00 32.35           O
ATOM   3032  CB  SER A 197      23.652  59.901  85.396  1.00 28.27           C
ATOM   3033  OG  SER A 197      22.274  59.582  85.289  1.00 27.78           O
ATOM   3034  H   SER A 197      23.640  57.877  86.944  1.00 33.93           H
ATOM   3035  HA  SER A 197      25.176  60.231  86.857  1.00 35.57           H
ATOM   3036  HB2 SER A 197      23.821  60.881  84.946  1.00 33.94           H
ATOM   3037  HB3 SER A 197      24.236  59.163  84.844  1.00 33.94           H
ATOM   3038  HG  SER A 197      22.163  58.648  85.474  1.00 33.34           H
ATOM   3039  N   LYS A 198      22.343  60.663  88.400  1.00 28.22           N
ATOM   3040  CA  LYS A 198      21.495  61.571  89.180  1.00 31.92           C
ATOM   3041  C   LYS A 198      21.645  61.354  90.695  1.00 29.84           C
ATOM   3042  O   LYS A 198      20.739  61.694  91.454  1.00 25.30           O
ATOM   3043  CB  LYS A 198      20.030  61.471  88.722  1.00 31.54           C
ATOM   3044  CG  LYS A 198      19.818  61.852  87.247  1.00 30.95           C
ATOM   3045  CD  LYS A 198      18.435  61.423  86.744  1.00 36.67           C
ATOM   3046  CE  LYS A 198      18.292  61.772  85.252  1.00 29.22           C
ATOM   3047  NZ  LYS A 198      17.011  61.280  84.716  1.00 37.27           N1+
ATOM   3048  H   LYS A 198      22.148  59.673  88.475  1.00 33.87           H
ATOM   3049  HA  LYS A 198      21.815  62.593  88.989  1.00 38.31           H
ATOM   3050  HB2 LYS A 198      19.662  60.462  88.907  1.00 37.85           H
ATOM   3051  HB3 LYS A 198      19.441  62.171  89.315  1.00 37.85           H
ATOM   3052  HG2 LYS A 198      19.940  62.931  87.129  1.00 37.15           H
ATOM   3053  HG3 LYS A 198      20.559  61.347  86.628  1.00 37.15           H
ATOM   3054  HD2 LYS A 198      18.316  60.348  86.879  1.00 44.01           H
ATOM   3055  HD3 LYS A 198      17.663  61.941  87.319  1.00 44.01           H
ATOM   3056  HE2 LYS A 198      18.361  62.853  85.117  1.00 35.07           H
ATOM   3057  HE3 LYS A 198      19.109  61.297  84.706  1.00 35.07           H
ATOM   3058  HZ1 LYS A 198      16.878  61.610  83.772  1.00 44.73           H
ATOM   3059  HZ2 LYS A 198      17.005  60.269  84.736  1.00 44.73           H
ATOM   3060  HZ3 LYS A 198      16.256  61.629  85.296  1.00 44.73           H
ATOM   3061  N   LEU A 199      22.797  60.834  91.140  1.00 21.28           N
ATOM   3062  CA  LEU A 199      23.131  60.692  92.554  1.00 25.04           C
ATOM   3063  C   LEU A 199      22.898  61.975  93.347  1.00 27.55           C
ATOM   3064  O   LEU A 199      22.285  61.909  94.410  1.00 23.83           O
ATOM   3065  CB  LEU A 199      24.602  60.277  92.758  1.00 28.03           C
ATOM   3066  CG  LEU A 199      24.865  58.811  93.132  1.00 28.19           C
ATOM   3067  CD1 LEU A 199      26.362  58.693  93.467  1.00 26.94           C
ATOM   3068  CD2 LEU A 199      24.064  58.331  94.353  1.00 25.03           C
ATOM   3069  H   LEU A 199      23.498  60.571  90.462  1.00 25.55           H
ATOM   3070  HA  LEU A 199      22.472  59.927  92.954  1.00 30.06           H
ATOM   3071  HB2 LEU A 199      25.177  60.520  91.863  1.00 33.64           H
ATOM   3072  HB3 LEU A 199      25.005  60.878  93.569  1.00 33.64           H
ATOM   3073  HG  LEU A 199      24.638  58.174  92.277  1.00 33.83           H
ATOM   3074 HD11 LEU A 199      26.608  57.655  93.693  1.00 32.33           H
ATOM   3075 HD12 LEU A 199      26.962  59.017  92.617  1.00 32.33           H
ATOM   3076 HD13 LEU A 199      26.606  59.309  94.335  1.00 32.33           H
ATOM   3077 HD21 LEU A 199      24.364  57.313  94.604  1.00 30.05           H
ATOM   3078 HD22 LEU A 199      24.253  58.980  95.210  1.00 30.05           H
ATOM   3079 HD23 LEU A 199      22.998  58.315  94.133  1.00 30.05           H
ATOM   3080  N   ALA A 200      23.420  63.118  92.873  1.00 16.94           N
ATOM   3081  CA  ALA A 200      23.301  64.386  93.588  1.00 25.28           C
ATOM   3082  C   ALA A 200      21.837  64.687  93.927  1.00 29.60           C
ATOM   3083  O   ALA A 200      21.518  64.981  95.075  1.00 30.65           O
ATOM   3084  CB  ALA A 200      23.929  65.527  92.774  1.00 25.66           C
ATOM   3085  H   ALA A 200      23.950  63.099  92.011  1.00 20.33           H
ATOM   3086  HA  ALA A 200      23.857  64.298  94.521  1.00 30.34           H
ATOM   3087  HB1 ALA A 200      23.863  66.460  93.332  1.00 30.80           H
ATOM   3088  HB2 ALA A 200      24.975  65.302  92.582  1.00 30.80           H
ATOM   3089  HB3 ALA A 200      23.415  65.645  91.824  1.00 30.80           H
ATOM   3090  N   GLN A 201      20.934  64.572  92.954  1.00 19.20           N
ATOM   3091  CA  GLN A 201      19.516  64.820  93.175  1.00 23.59           C
ATOM   3092  C   GLN A 201      18.868  63.795  94.111  1.00 28.57           C
ATOM   3093  O   GLN A 201      17.974  64.151  94.872  1.00 26.77           O
ATOM   3094  CB  GLN A 201      18.784  64.831  91.836  1.00 35.86           C
ATOM   3095  CG  GLN A 201      19.084  66.043  90.945  1.00 32.99           C
ATOM   3096  CD  GLN A 201      18.578  65.759  89.534  1.00 41.51           C
ATOM   3097  OE1 GLN A 201      19.340  65.485  88.607  1.00 37.40           O
ATOM   3098  NE2 GLN A 201      17.263  65.780  89.382  1.00 37.79           N
ATOM   3099  H   GLN A 201      21.238  64.312  92.023  1.00 23.04           H
ATOM   3100  HA  GLN A 201      19.418  65.808  93.626  1.00 28.32           H
ATOM   3101  HB2 GLN A 201      19.037  63.920  91.292  1.00 43.04           H
ATOM   3102  HB3 GLN A 201      17.715  64.836  92.045  1.00 43.04           H
ATOM   3103  HG2 GLN A 201      18.583  66.919  91.356  1.00 39.60           H
ATOM   3104  HG3 GLN A 201      20.154  66.224  90.920  1.00 39.60           H
ATOM   3105 HE21 GLN A 201      16.668  65.997  90.170  1.00 45.36           H
ATOM   3106 HE22 GLN A 201      16.856  65.542  88.488  1.00 45.36           H
ATOM   3107  N   ILE A 202      19.281  62.525  94.041  1.00 20.04           N
ATOM   3108  CA  ILE A 202      18.784  61.485  94.931  1.00 22.49           C
ATOM   3109  C   ILE A 202      19.184  61.768  96.372  1.00 19.09           C
ATOM   3110  O   ILE A 202      18.359  61.586  97.257  1.00 24.78           O
ATOM   3111  CB  ILE A 202      19.253  60.093  94.466  1.00 21.37           C
ATOM   3112  CG1 ILE A 202      18.504  59.734  93.171  1.00 21.96           C
ATOM   3113  CG2 ILE A 202      19.024  59.019  95.539  1.00 21.07           C
ATOM   3114  CD1 ILE A 202      19.107  58.547  92.446  1.00 30.75           C
ATOM   3115  H   ILE A 202      19.997  62.275  93.373  1.00 24.06           H
ATOM   3116  HA  ILE A 202      17.694  61.508  94.881  1.00 27.00           H
ATOM   3117  HB  ILE A 202      20.322  60.134  94.255  1.00 25.66           H
ATOM   3118 HG12 ILE A 202      17.455  59.524  93.389  1.00 26.36           H
ATOM   3119 HG13 ILE A 202      18.550  60.575  92.482  1.00 26.36           H
ATOM   3120 HG21 ILE A 202      19.340  58.043  95.177  1.00 25.29           H
ATOM   3121 HG22 ILE A 202      19.618  59.242  96.426  1.00 25.29           H
ATOM   3122 HG23 ILE A 202      17.967  58.985  95.809  1.00 25.29           H
ATOM   3123 HD11 ILE A 202      18.517  58.382  91.550  1.00 36.91           H
ATOM   3124 HD12 ILE A 202      20.138  58.773  92.170  1.00 36.91           H
ATOM   3125 HD13 ILE A 202      19.064  57.649  93.062  1.00 36.91           H
ATOM   3126  N   VAL A 203      20.444  62.162  96.598  1.00 20.64           N
ATOM   3127  CA  VAL A 203      21.028  62.357  97.917  1.00 24.34           C
ATOM   3128  C   VAL A 203      20.612  63.693  98.546  1.00 23.19           C
ATOM   3129  O   VAL A 203      20.666  63.816  99.770  1.00 20.17           O
ATOM   3130  CB  VAL A 203      22.563  62.159  97.842  1.00 25.12           C
ATOM   3131  CG1 VAL A 203      23.284  62.522  99.143  1.00 24.15           C
ATOM   3132  CG2 VAL A 203      22.886  60.687  97.532  1.00 21.40           C
ATOM   3133  H   VAL A 203      21.056  62.277  95.801  1.00 24.77           H
ATOM   3134  HA  VAL A 203      20.633  61.578  98.562  1.00 29.21           H
ATOM   3135  HB  VAL A 203      22.960  62.794  97.048  1.00 30.15           H
ATOM   3136 HG11 VAL A 203      24.352  62.331  99.045  1.00 28.98           H
ATOM   3137 HG12 VAL A 203      23.156  63.584  99.344  1.00 28.98           H
ATOM   3138 HG13 VAL A 203      22.880  61.937  99.972  1.00 28.98           H
ATOM   3139 HG21 VAL A 203      23.967  60.552  97.473  1.00 25.69           H
ATOM   3140 HG22 VAL A 203      22.487  60.047  98.319  1.00 25.69           H
ATOM   3141 HG23 VAL A 203      22.452  60.393  96.577  1.00 25.69           H
ATOM   3142  N   ALA A 204      20.229  64.698  97.740  1.00 19.09           N
ATOM   3143  CA  ALA A 204      19.898  66.031  98.244  1.00 19.28           C
ATOM   3144  C   ALA A 204      18.787  66.008  99.321  1.00 18.79           C
ATOM   3145  O   ALA A 204      18.973  66.633 100.365  1.00 24.43           O
ATOM   3146  CB  ALA A 204      19.535  66.967  97.077  1.00 17.88           C
ATOM   3147  H   ALA A 204      20.204  64.541  96.741  1.00 22.92           H
ATOM   3148  HA  ALA A 204      20.798  66.428  98.710  1.00 23.15           H
ATOM   3149  HB1 ALA A 204      19.282  67.956  97.457  1.00 21.47           H
ATOM   3150  HB2 ALA A 204      20.375  67.064  96.390  1.00 21.47           H
ATOM   3151  HB3 ALA A 204      18.687  66.575  96.525  1.00 21.47           H
ATOM   3152  N   PRO A 205      17.655  65.301  99.139  1.00 21.70           N
ATOM   3153  CA  PRO A 205      16.606  65.282 100.155  1.00 19.28           C
ATOM   3154  C   PRO A 205      16.873  64.312 101.312  1.00 22.60           C
ATOM   3155  O   PRO A 205      16.044  64.231 102.210  1.00 20.12           O
ATOM   3156  CB  PRO A 205      15.346  64.890  99.378  1.00 21.60           C
ATOM   3157  CG  PRO A 205      15.877  64.013  98.261  1.00 25.88           C
ATOM   3158  CD  PRO A 205      17.174  64.711  97.895  1.00 22.96           C
ATOM   3159  HA  PRO A 205      16.419  66.283 100.543  1.00 23.14           H
ATOM   3160  HB2 PRO A 205      14.574  64.393  99.960  1.00 25.93           H
ATOM   3161  HB3 PRO A 205      14.950  65.800  98.923  1.00 25.93           H
ATOM   3162  HG2 PRO A 205      16.046  63.002  98.634  1.00 31.06           H
ATOM   3163  HG3 PRO A 205      15.204  64.018  97.402  1.00 31.06           H
ATOM   3164  HD2 PRO A 205      17.857  63.973  97.488  1.00 27.56           H
ATOM   3165  HD3 PRO A 205      16.943  65.494  97.173  1.00 27.56           H
ATOM   3166  N   LEU A 206      17.996  63.580 101.326  1.00 20.56           N
ATOM   3167  CA  LEU A 206      18.244  62.539 102.323  1.00 16.11           C
ATOM   3168  C   LEU A 206      19.134  63.035 103.461  1.00 21.56           C
ATOM   3169  O   LEU A 206      20.059  63.801 103.232  1.00 23.66           O
ATOM   3170  CB  LEU A 206      18.922  61.335 101.658  1.00 18.85           C
ATOM   3171  CG  LEU A 206      18.206  60.775 100.423  1.00 22.93           C
ATOM   3172  CD1 LEU A 206      19.014  59.592  99.893  1.00 18.71           C
ATOM   3173  CD2 LEU A 206      16.776  60.318 100.721  1.00 14.59           C
ATOM   3174  H   LEU A 206      18.680  63.715 100.594  1.00 24.68           H
ATOM   3175  HA  LEU A 206      17.299  62.202 102.751  1.00 19.34           H
ATOM   3176  HB2 LEU A 206      19.940  61.610 101.375  1.00 22.63           H
ATOM   3177  HB3 LEU A 206      18.985  60.541 102.401  1.00 22.63           H
ATOM   3178  HG  LEU A 206      18.167  61.551  99.664  1.00 27.53           H
ATOM   3179 HD11 LEU A 206      18.545  59.208  98.986  1.00 22.46           H
ATOM   3180 HD12 LEU A 206      20.030  59.904  99.661  1.00 22.46           H
ATOM   3181 HD13 LEU A 206      19.058  58.814 100.655  1.00 22.46           H
ATOM   3182 HD21 LEU A 206      16.339  59.889  99.821  1.00 17.52           H
ATOM   3183 HD22 LEU A 206      16.777  59.571 101.516  1.00 17.52           H
ATOM   3184 HD23 LEU A 206      16.176  61.177 101.013  1.00 17.52           H
ATOM   3185  N   ASP A 207      18.915  62.539 104.677  1.00 19.68           N
ATOM   3186  CA  ASP A 207      19.926  62.608 105.734  1.00 17.83           C
ATOM   3187  C   ASP A 207      21.096  61.674 105.429  1.00 18.15           C
ATOM   3188  O   ASP A 207      22.247  62.065 105.605  1.00 21.44           O
ATOM   3189  CB  ASP A 207      19.329  62.264 107.096  1.00 23.28           C
ATOM   3190  CG  ASP A 207      18.247  63.261 107.435  1.00 20.82           C
ATOM   3191  OD1 ASP A 207      18.587  64.325 107.996  1.00 19.88           O
ATOM   3192  OD2 ASP A 207      17.078  62.950 107.144  1.00 21.44           O1-
ATOM   3193  H   ASP A 207      18.135  61.910 104.819  1.00 23.63           H
ATOM   3194  HA  ASP A 207      20.291  63.636 105.787  1.00 21.40           H
ATOM   3195  HB2 ASP A 207      18.899  61.263 107.032  1.00 27.94           H
ATOM   3196  HB3 ASP A 207      20.131  62.312 107.833  1.00 27.94           H
ATOM   3197  N   TYR A 208      20.801  60.446 104.986  1.00 14.24           N
ATOM   3198  CA  TYR A 208      21.804  59.439 104.688  1.00 19.09           C
ATOM   3199  C   TYR A 208      21.383  58.606 103.475  1.00 16.60           C
ATOM   3200  O   TYR A 208      20.198  58.414 103.199  1.00 15.07           O
ATOM   3201  CB  TYR A 208      22.037  58.500 105.892  1.00 16.80           C
ATOM   3202  CG  TYR A 208      22.419  59.165 107.198  1.00 17.43           C
ATOM   3203  CD1 TYR A 208      23.700  59.729 107.374  1.00 28.64           C
ATOM   3204  CD2 TYR A 208      21.477  59.239 108.238  1.00 20.92           C
ATOM   3205  CE1 TYR A 208      24.057  60.320 108.587  1.00 19.67           C
ATOM   3206  CE2 TYR A 208      21.815  59.825 109.458  1.00 20.62           C
ATOM   3207  CZ  TYR A 208      23.118  60.356 109.633  1.00 18.23           C
ATOM   3208  OH  TYR A 208      23.424  60.985 110.796  1.00 18.92           O
ATOM   3209  H   TYR A 208      19.833  60.192 104.843  1.00 17.10           H
ATOM   3210  HA  TYR A 208      22.737  59.945 104.453  1.00 22.92           H
ATOM   3211  HB2 TYR A 208      21.143  57.895 106.044  1.00 20.16           H
ATOM   3212  HB3 TYR A 208      22.838  57.815 105.619  1.00 20.16           H
ATOM   3213  HD1 TYR A 208      24.400  59.727 106.557  1.00 34.38           H
ATOM   3214  HD2 TYR A 208      20.482  58.853 108.093  1.00 25.11           H
ATOM   3215  HE1 TYR A 208      25.036  60.759 108.722  1.00 23.61           H
ATOM   3216  HE2 TYR A 208      21.087  59.873 110.254  1.00 24.75           H
ATOM   3217  HH  TYR A 208      23.958  61.615 110.642  1.00 22.71           H
ATOM   3218  N   ILE A 209      22.387  58.079 102.786  1.00 17.22           N
ATOM   3219  CA  ILE A 209      22.253  56.997 101.830  1.00 10.54           C
ATOM   3220  C   ILE A 209      23.062  55.822 102.385  1.00 13.60           C
ATOM   3221  O   ILE A 209      24.277  55.910 102.553  1.00 12.97           O
ATOM   3222  CB  ILE A 209      22.661  57.476 100.425  1.00 12.50           C
ATOM   3223  CG1 ILE A 209      22.348  56.342  99.430  1.00 15.08           C
ATOM   3224  CG2 ILE A 209      24.111  57.976 100.315  1.00 16.82           C
ATOM   3225  CD1 ILE A 209      22.487  56.741  97.962  1.00 12.41           C
ATOM   3226  H   ILE A 209      23.330  58.321 103.060  1.00 20.67           H
ATOM   3227  HA  ILE A 209      21.206  56.697 101.777  1.00 12.65           H
ATOM   3228  HB  ILE A 209      22.019  58.321 100.168  1.00 15.00           H
ATOM   3229 HG12 ILE A 209      22.998  55.493  99.623  1.00 18.10           H
ATOM   3230 HG13 ILE A 209      21.323  56.009  99.588  1.00 18.10           H
ATOM   3231 HG21 ILE A 209      24.279  58.401  99.327  1.00 20.19           H
ATOM   3232 HG22 ILE A 209      24.290  58.762 101.046  1.00 20.19           H
ATOM   3233 HG23 ILE A 209      24.817  57.161 100.470  1.00 20.19           H
ATOM   3234 HD11 ILE A 209      22.187  55.897  97.338  1.00 14.90           H
ATOM   3235 HD12 ILE A 209      21.844  57.595  97.743  1.00 14.90           H
ATOM   3236 HD13 ILE A 209      23.525  56.983  97.735  1.00 14.90           H
ATOM   3237  N   ASN A 210      22.360  54.738 102.721  1.00 17.62           N
ATOM   3238  CA  ASN A 210      22.940  53.575 103.362  1.00 16.78           C
ATOM   3239  C   ASN A 210      23.280  52.575 102.271  1.00 21.13           C
ATOM   3240  O   ASN A 210      22.409  51.908 101.720  1.00 14.44           O
ATOM   3241  CB  ASN A 210      21.987  53.032 104.433  1.00 12.10           C
ATOM   3242  CG  ASN A 210      21.524  54.098 105.429  1.00 15.00           C
ATOM   3243  OD1 ASN A 210      22.260  55.004 105.799  1.00 18.30           O
ATOM   3244  ND2 ASN A 210      20.314  53.960 105.950  1.00 20.16           N
ATOM   3245  H   ASN A 210      21.360  54.736 102.578  1.00 21.15           H
ATOM   3246  HA  ASN A 210      23.866  53.859 103.859  1.00 20.14           H
ATOM   3247  HB2 ASN A 210      21.130  52.545 103.968  1.00 14.53           H
ATOM   3248  HB3 ASN A 210      22.552  52.292 104.997  1.00 14.53           H
ATOM   3249 HD21 ASN A 210      19.980  54.612 106.642  1.00 24.20           H
ATOM   3250 HD22 ASN A 210      19.712  53.217 105.623  1.00 24.20           H
ATOM   3251  N   LEU A 211      24.564  52.522 101.921  1.00 22.05           N
ATOM   3252  CA  LEU A 211      25.048  51.706 100.830  1.00 19.11           C
ATOM   3253  C   LEU A 211      25.048  50.256 101.259  1.00 17.99           C
ATOM   3254  O   LEU A 211      25.620  49.915 102.292  1.00 14.99           O
ATOM   3255  CB  LEU A 211      26.474  52.098 100.410  1.00 14.80           C
ATOM   3256  CG  LEU A 211      26.766  53.590 100.177  1.00 19.63           C
ATOM   3257  CD1 LEU A 211      28.159  53.697  99.532  1.00 11.88           C
ATOM   3258  CD2 LEU A 211      25.720  54.285  99.301  1.00 21.61           C
ATOM   3259  H   LEU A 211      25.220  53.139 102.377  1.00 26.46           H
ATOM   3260  HA  LEU A 211      24.386  51.830  99.972  1.00 22.94           H
ATOM   3261  HB2 LEU A 211      27.185  51.721 101.146  1.00 17.77           H
ATOM   3262  HB3 LEU A 211      26.657  51.583  99.465  1.00 17.77           H
ATOM   3263  HG  LEU A 211      26.795  54.097 101.140  1.00 23.56           H
ATOM   3264 HD11 LEU A 211      28.429  54.745  99.403  1.00 14.27           H
ATOM   3265 HD12 LEU A 211      28.903  53.221 100.172  1.00 14.27           H
ATOM   3266 HD13 LEU A 211      28.156  53.215  98.553  1.00 14.27           H
ATOM   3267 HD21 LEU A 211      25.986  55.337  99.183  1.00 25.94           H
ATOM   3268 HD22 LEU A 211      25.655  53.808  98.324  1.00 25.94           H
ATOM   3269 HD23 LEU A 211      24.749  54.229  99.788  1.00 25.94           H
ATOM   3270  N   MET A 212      24.476  49.395 100.427  1.00 19.11           N
ATOM   3271  CA  MET A 212      24.412  47.951 100.683  1.00 22.52           C
ATOM   3272  C   MET A 212      25.702  47.343 100.095  1.00 17.94           C
ATOM   3273  O   MET A 212      25.712  46.589  99.143  1.00 18.99           O
ATOM   3274  CB  MET A 212      23.140  47.328 100.095  1.00 18.29           C
ATOM   3275  CG  MET A 212      21.906  47.836 100.829  1.00 20.79           C
ATOM   3276  SD  MET A 212      20.383  47.177 100.065  1.00 26.64           S
ATOM   3277  CE  MET A 212      20.367  48.033  98.488  1.00 23.45           C
ATOM   3278  H   MET A 212      24.039  49.749  99.607  1.00 22.94           H
ATOM   3279  HA  MET A 212      24.417  47.749 101.792  1.00 27.04           H
ATOM   3280  HB2 MET A 212      23.083  47.540  99.008  1.00 21.96           H
ATOM   3281  HB3 MET A 212      23.214  46.218 100.168  1.00 21.96           H
ATOM   3282  HG2 MET A 212      21.896  47.489 101.882  1.00 24.96           H
ATOM   3283  HG3 MET A 212      21.876  48.938 100.848  1.00 24.96           H
ATOM   3284  HE1 MET A 212      19.523  47.626  97.898  1.00 28.15           H
ATOM   3285  HE2 MET A 212      20.234  49.107  98.591  1.00 28.15           H
ATOM   3286  HE3 MET A 212      21.294  47.837  97.942  1.00 28.15           H
ATOM   3287  N   THR A 213      26.818  47.753 100.721  1.00 18.79           N
ATOM   3288  CA  THR A 213      28.206  47.403 100.389  1.00 15.76           C
ATOM   3289  C   THR A 213      28.529  46.037 100.982  1.00 21.00           C
ATOM   3290  O   THR A 213      29.427  45.847 101.800  1.00 21.63           O
ATOM   3291  CB  THR A 213      29.187  48.476 100.876  1.00 16.84           C
ATOM   3292  OG1 THR A 213      28.852  48.958 102.155  1.00 18.55           O
ATOM   3293  CG2 THR A 213      29.287  49.653  99.924  1.00 23.60           C
ATOM   3294  H   THR A 213      26.698  48.401 101.490  1.00 22.55           H
ATOM   3295  HA  THR A 213      28.282  47.327  99.304  1.00 18.92           H
ATOM   3296  HB  THR A 213      30.174  48.029 100.923  1.00 20.22           H
ATOM   3297  HG1 THR A 213      28.792  48.215 102.763  1.00 22.26           H
ATOM   3298 HG21 THR A 213      30.020  50.366 100.301  1.00 28.32           H
ATOM   3299 HG22 THR A 213      29.593  49.287  98.946  1.00 28.32           H
ATOM   3300 HG23 THR A 213      28.324  50.144  99.846  1.00 28.32           H
ATOM   3301  N   TYR A 214      27.796  45.067 100.472  1.00 19.44           N
ATOM   3302  CA  TYR A 214      27.808  43.673 100.855  1.00 16.61           C
ATOM   3303  C   TYR A 214      26.983  42.959  99.771  1.00 21.24           C
ATOM   3304  O   TYR A 214      26.547  43.585  98.814  1.00 18.72           O
ATOM   3305  CB  TYR A 214      27.350  43.369 102.305  1.00 24.41           C
ATOM   3306  CG  TYR A 214      26.054  43.997 102.719  1.00 19.19           C
ATOM   3307  CD1 TYR A 214      24.841  43.410 102.325  1.00 22.99           C
ATOM   3308  CD2 TYR A 214      26.043  45.141 103.523  1.00 19.88           C
ATOM   3309  CE1 TYR A 214      23.633  43.930 102.761  1.00 25.99           C
ATOM   3310  CE2 TYR A 214      24.841  45.700 103.963  1.00 20.75           C
ATOM   3311  CZ  TYR A 214      23.644  45.072 103.585  1.00 23.83           C
ATOM   3312  OH  TYR A 214      22.483  45.639 104.028  1.00 20.90           O
ATOM   3313  H   TYR A 214      27.101  45.345  99.789  1.00 23.34           H
ATOM   3314  HA  TYR A 214      28.857  43.272 100.805  1.00 19.94           H
ATOM   3315  HB2 TYR A 214      27.302  42.274 102.463  1.00 29.30           H
ATOM   3316  HB3 TYR A 214      28.166  43.718 102.963  1.00 29.30           H
ATOM   3317  HD1 TYR A 214      24.850  42.538 101.676  1.00 27.59           H
ATOM   3318  HD2 TYR A 214      26.987  45.607 103.797  1.00 23.86           H
ATOM   3319  HE1 TYR A 214      22.685  43.468 102.473  1.00 31.20           H
ATOM   3320  HE2 TYR A 214      24.815  46.581 104.592  1.00 24.90           H
ATOM   3321  HH  TYR A 214      21.673  45.041 103.794  1.00 25.09           H
ATOM   3322  N   ASP A 215      26.921  41.624  99.863  1.00 19.29           N
ATOM   3323  CA  ASP A 215      26.419  40.777  98.779  1.00 27.65           C
ATOM   3324  C   ASP A 215      27.216  40.990  97.483  1.00 22.81           C
ATOM   3325  O   ASP A 215      26.709  40.756  96.388  1.00 27.57           O
ATOM   3326  CB  ASP A 215      24.902  40.967  98.583  1.00 27.45           C
ATOM   3327  CG  ASP A 215      24.093  40.534  99.789  1.00 26.30           C
ATOM   3328  OD1 ASP A 215      24.605  39.672 100.535  1.00 28.26           O
ATOM   3329  OD2 ASP A 215      22.952  41.011  99.933  1.00 39.60           O1-
ATOM   3330  H   ASP A 215      27.339  41.155 100.660  1.00 23.15           H
ATOM   3331  HA  ASP A 215      26.583  39.742  99.081  1.00 33.18           H
ATOM   3332  HB2 ASP A 215      24.637  41.989  98.315  1.00 32.94           H
ATOM   3333  HB3 ASP A 215      24.574  40.345  97.752  1.00 32.94           H
ATOM   3334  N   LEU A 216      28.477  41.439  97.605  1.00 25.81           N
ATOM   3335  CA  LEU A 216      29.354  41.691  96.467  1.00 24.49           C
ATOM   3336  C   LEU A 216      29.838  40.397  95.810  1.00 27.85           C
ATOM   3337  O   LEU A 216      30.430  40.417  94.740  1.00 27.61           O
ATOM   3338  CB  LEU A 216      30.494  42.654  96.812  1.00 21.37           C
ATOM   3339  CG  LEU A 216      30.043  44.016  97.396  1.00 20.43           C
ATOM   3340  CD1 LEU A 216      31.283  44.890  97.648  1.00 21.30           C
ATOM   3341  CD2 LEU A 216      29.055  44.775  96.498  1.00 23.85           C
ATOM   3342  H   LEU A 216      28.843  41.621  98.530  1.00 30.98           H
ATOM   3343  HA  LEU A 216      28.761  42.209  95.748  1.00 29.40           H
ATOM   3344  HB2 LEU A 216      31.162  42.160  97.510  1.00 25.65           H
ATOM   3345  HB3 LEU A 216      31.063  42.839  95.901  1.00 25.65           H
ATOM   3346  HG  LEU A 216      29.558  43.845  98.358  1.00 24.52           H
ATOM   3347 HD11 LEU A 216      30.989  45.843  98.091  1.00 25.56           H
ATOM   3348 HD12 LEU A 216      31.954  44.378  98.339  1.00 25.56           H
ATOM   3349 HD13 LEU A 216      31.806  45.076  96.710  1.00 25.56           H
ATOM   3350 HD21 LEU A 216      28.791  45.714  96.983  1.00 28.62           H
ATOM   3351 HD22 LEU A 216      29.498  44.975  95.522  1.00 28.62           H
ATOM   3352 HD23 LEU A 216      28.137  44.202  96.374  1.00 28.62           H
ATOM   3353  N   ALA A 217      29.577  39.272  96.471  1.00 27.68           N
ATOM   3354  CA  ALA A 217      29.768  37.921  96.008  1.00 25.03           C
ATOM   3355  C   ALA A 217      28.500  37.167  96.392  1.00 31.04           C
ATOM   3356  O   ALA A 217      27.815  37.528  97.353  1.00 27.79           O
ATOM   3357  CB  ALA A 217      30.994  37.329  96.702  1.00 22.72           C
ATOM   3358  H   ALA A 217      29.036  39.361  97.319  1.00 33.23           H
ATOM   3359  HA  ALA A 217      29.914  37.890  94.925  1.00 30.04           H
ATOM   3360  HB1 ALA A 217      31.213  36.342  96.307  1.00 27.27           H
ATOM   3361  HB2 ALA A 217      31.854  37.977  96.530  1.00 27.27           H
ATOM   3362  HB3 ALA A 217      30.810  37.247  97.773  1.00 27.27           H
ATOM   3363  N   GLY A 218      28.195  36.122  95.631  1.00 33.97           N
ATOM   3364  CA  GLY A 218      27.057  35.249  95.872  1.00 37.36           C
ATOM   3365  C   GLY A 218      27.148  34.000  95.003  1.00 36.39           C
ATOM   3366  O   GLY A 218      28.045  33.897  94.166  1.00 31.83           O
ATOM   3367  H   GLY A 218      28.809  35.885  94.864  1.00 40.77           H
ATOM   3368  HA2 GLY A 218      27.042  34.963  96.924  1.00 44.84           H
ATOM   3369  HA3 GLY A 218      26.142  35.791  95.639  1.00 44.84           H
ATOM   3370  N   PRO A 219      26.223  33.042  95.166  1.00 42.84           N
ATOM   3371  CA  PRO A 219      26.240  31.799  94.394  1.00 29.34           C
ATOM   3372  C   PRO A 219      25.820  32.001  92.933  1.00 40.19           C
ATOM   3373  O   PRO A 219      26.020  31.107  92.115  1.00 30.68           O
ATOM   3374  CB  PRO A 219      25.229  30.901  95.112  1.00 28.74           C
ATOM   3375  CG  PRO A 219      24.230  31.900  95.685  1.00 40.87           C
ATOM   3376  CD  PRO A 219      25.092  33.094  96.080  1.00 40.42           C
ATOM   3377  HA  PRO A 219      27.208  31.301  94.465  1.00 35.22           H
ATOM   3378  HB2 PRO A 219      24.762  30.152  94.475  1.00 34.50           H
ATOM   3379  HB3 PRO A 219      25.743  30.417  95.940  1.00 34.50           H
ATOM   3380  HG2 PRO A 219      23.514  32.200  94.926  1.00 49.06           H
ATOM   3381  HG3 PRO A 219      23.728  31.483  96.556  1.00 49.06           H
ATOM   3382  HD2 PRO A 219      24.508  34.000  95.950  1.00 48.52           H
ATOM   3383  HD3 PRO A 219      25.420  32.994  97.110  1.00 48.52           H
ATOM   3384  N   TRP A 220      25.259  33.171  92.601  1.00 41.59           N
ATOM   3385  CA  TRP A 220      25.023  33.609  91.229  1.00 33.99           C
ATOM   3386  C   TRP A 220      26.331  33.980  90.507  1.00 31.01           C
ATOM   3387  O   TRP A 220      26.330  34.162  89.292  1.00 36.41           O
ATOM   3388  CB  TRP A 220      24.025  34.770  91.252  1.00 41.66           C
ATOM   3389  CG  TRP A 220      24.452  35.918  92.103  1.00 43.19           C
ATOM   3390  CD1 TRP A 220      25.288  36.897  91.709  1.00 31.99           C
ATOM   3391  CD2 TRP A 220      24.076  36.236  93.475  1.00 45.51           C
ATOM   3392  NE1 TRP A 220      25.484  37.777  92.747  1.00 36.11           N
ATOM   3393  CE2 TRP A 220      24.759  37.428  93.861  1.00 42.60           C
ATOM   3394  CE3 TRP A 220      23.222  35.643  94.427  1.00 45.20           C
ATOM   3395  CZ2 TRP A 220      24.616  38.001  95.131  1.00 52.47           C
ATOM   3396  CZ3 TRP A 220      23.065  36.214  95.704  1.00 50.46           C
ATOM   3397  CH2 TRP A 220      23.761  37.384  96.057  1.00 44.73           C
ATOM   3398  H   TRP A 220      25.097  33.851  93.329  1.00 49.92           H
ATOM   3399  HA  TRP A 220      24.556  32.791  90.682  1.00 40.79           H
ATOM   3400  HB2 TRP A 220      23.878  35.133  90.239  1.00 50.00           H
ATOM   3401  HB3 TRP A 220      23.071  34.398  91.626  1.00 50.00           H
ATOM   3402  HD1 TRP A 220      25.745  36.961  90.731  1.00 38.39           H
ATOM   3403  HE1 TRP A 220      26.094  38.576  92.673  1.00 43.34           H
ATOM   3404  HE3 TRP A 220      22.684  34.741  94.171  1.00 54.25           H
ATOM   3405  HZ2 TRP A 220      25.149  38.904  95.390  1.00 62.97           H
ATOM   3406  HZ3 TRP A 220      22.413  35.741  96.422  1.00 60.56           H
ATOM   3407  HH2 TRP A 220      23.637  37.816  97.035  1.00 53.68           H
ATOM   3408  N   GLU A 221      27.442  34.103  91.243  1.00 34.82           N
ATOM   3409  CA  GLU A 221      28.767  34.340  90.686  1.00 30.48           C
ATOM   3410  C   GLU A 221      29.560  33.049  90.598  1.00 33.20           C
ATOM   3411  O   GLU A 221      29.650  32.334  91.589  1.00 33.71           O
ATOM   3412  CB  GLU A 221      29.548  35.355  91.537  1.00 33.60           C
ATOM   3413  CG  GLU A 221      29.127  36.805  91.318  1.00 42.57           C
ATOM   3414  CD  GLU A 221      29.102  37.108  89.828  1.00 34.09           C
ATOM   3415  OE1 GLU A 221      30.249  37.122  89.244  1.00 43.58           O
ATOM   3416  OE2 GLU A 221      28.044  37.167  89.256  1.00 56.56           O1-
ATOM   3417  H   GLU A 221      27.385  33.919  92.233  1.00 41.79           H
ATOM   3418  HA  GLU A 221      28.666  34.722  89.674  1.00 36.59           H
ATOM   3419  HB2 GLU A 221      29.392  35.126  92.584  1.00 40.33           H
ATOM   3420  HB3 GLU A 221      30.614  35.252  91.347  1.00 40.33           H
ATOM   3421  HG2 GLU A 221      28.133  36.956  91.749  1.00 51.09           H
ATOM   3422  HG3 GLU A 221      29.871  37.422  91.814  1.00 51.09           H
ATOM   3423  N   LYS A 222      30.177  32.793  89.436  1.00 40.50           N
ATOM   3424  CA  LYS A 222      30.898  31.559  89.129  1.00 31.86           C
ATOM   3425  C   LYS A 222      32.158  31.343  89.963  1.00 35.26           C
ATOM   3426  O   LYS A 222      32.601  30.209  90.100  1.00 39.83           O
ATOM   3427  CB  LYS A 222      31.256  31.549  87.640  1.00 37.26           C
ATOM   3428  H   LYS A 222      30.085  33.472  88.692  1.00 48.61           H
ATOM   3429  HA  LYS A 222      30.227  30.723  89.326  1.00 38.24           H
ATOM   3430  HB1 LYS A 222      30.353  31.634  87.036  1.00 44.72           H
ATOM   3431  HB3 LYS A 222      31.779  30.628  87.384  1.00 44.72           H
ATOM   3432  N   VAL A 223      32.764  32.403  90.492  1.00 34.24           N
ATOM   3433  CA  VAL A 223      33.964  32.294  91.306  1.00 36.72           C
ATOM   3434  C   VAL A 223      33.648  32.826  92.704  1.00 26.33           C
ATOM   3435  O   VAL A 223      33.122  33.927  92.849  1.00 32.89           O
ATOM   3436  CB  VAL A 223      35.184  32.853  90.605  1.00 36.13           C
ATOM   3437  CG1 VAL A 223      34.963  33.791  89.394  1.00 43.86           C
ATOM   3438  CG2 VAL A 223      36.155  33.599  91.514  1.00 27.84           C
ATOM   3439  H   VAL A 223      32.392  33.326  90.312  1.00 41.09           H
ATOM   3440  HA  VAL A 223      34.188  31.239  91.443  1.00 44.07           H
ATOM   3441  HB  VAL A 223      35.752  32.009  90.213  1.00 43.37           H
ATOM   3442 HG11 VAL A 223      35.914  33.992  88.909  1.00 52.64           H
ATOM   3443 HG12 VAL A 223      34.298  33.328  88.665  1.00 52.64           H
ATOM   3444 HG13 VAL A 223      34.556  34.733  89.748  1.00 52.64           H
ATOM   3445 HG21 VAL A 223      37.059  33.908  90.989  1.00 33.42           H
ATOM   3446 HG22 VAL A 223      35.658  34.474  91.936  1.00 33.42           H
ATOM   3447 HG23 VAL A 223      36.408  32.910  92.303  1.00 33.42           H
ATOM   3448  N   THR A 224      33.941  32.022  93.733  1.00 34.22           N
ATOM   3449  CA  THR A 224      33.749  32.391  95.130  1.00 28.60           C
ATOM   3450  C   THR A 224      34.616  33.605  95.435  1.00 32.59           C
ATOM   3451  O   THR A 224      35.725  33.752  94.920  1.00 29.54           O
ATOM   3452  CB  THR A 224      34.136  31.248  96.080  1.00 28.16           C
ATOM   3453  OG1 THR A 224      35.521  30.981  96.017  1.00 25.40           O
ATOM   3454  CG2 THR A 224      33.375  29.961  95.792  1.00 25.50           C
ATOM   3455  H   THR A 224      34.368  31.126  93.549  1.00 41.07           H
ATOM   3456  HA  THR A 224      32.700  32.635  95.301  1.00 34.33           H
ATOM   3457  HB  THR A 224      33.889  31.549  97.098  1.00 33.80           H
ATOM   3458  HG1 THR A 224      35.761  30.428  96.768  1.00 30.49           H
ATOM   3459 HG21 THR A 224      33.646  29.229  96.542  1.00 30.61           H
ATOM   3460 HG22 THR A 224      32.304  30.133  95.833  1.00 30.61           H
ATOM   3461 HG23 THR A 224      33.640  29.564  94.817  1.00 30.61           H
ATOM   3462  N   ASN A 225      34.105  34.486  96.284  1.00 25.46           N
ATOM   3463  CA  ASN A 225      34.797  35.714  96.628  1.00 24.24           C
ATOM   3464  C   ASN A 225      34.249  36.244  97.944  1.00 23.63           C
ATOM   3465  O   ASN A 225      33.205  35.801  98.423  1.00 24.49           O
ATOM   3466  CB  ASN A 225      34.640  36.726  95.474  1.00 20.85           C
ATOM   3467  CG  ASN A 225      35.494  37.978  95.637  1.00 22.42           C
ATOM   3468  OD1 ASN A 225      36.573  37.942  96.212  1.00 26.02           O
ATOM   3469  ND2 ASN A 225      35.074  39.092  95.062  1.00 26.14           N
ATOM   3470  H   ASN A 225      33.186  34.333  96.676  1.00 30.56           H
ATOM   3471  HA  ASN A 225      35.855  35.496  96.777  1.00 29.10           H
ATOM   3472  HB2 ASN A 225      34.982  36.236  94.562  1.00 25.03           H
ATOM   3473  HB3 ASN A 225      33.591  36.989  95.350  1.00 25.03           H
ATOM   3474 HD21 ASN A 225      35.620  39.936  95.157  1.00 31.37           H
ATOM   3475 HD22 ASN A 225      34.199  39.098  94.554  1.00 31.37           H
ATOM   3476  N   HIS A 226      34.998  37.174  98.535  1.00 21.04           N
ATOM   3477  CA  HIS A 226      34.561  37.951  99.673  1.00 20.76           C
ATOM   3478  C   HIS A 226      33.360  38.790  99.239  1.00 23.69           C
ATOM   3479  O   HIS A 226      33.399  39.434  98.188  1.00 20.17           O
ATOM   3480  CB  HIS A 226      35.718  38.819 100.178  1.00 24.35           C
ATOM   3481  CG  HIS A 226      36.940  38.007 100.518  1.00 24.67           C
ATOM   3482  ND1 HIS A 226      37.100  37.220 101.657  1.00 24.81           N
ATOM   3483  CD2 HIS A 226      38.025  37.846  99.712  1.00 24.11           C
ATOM   3484  CE1 HIS A 226      38.272  36.594 101.497  1.00 25.74           C
ATOM   3485  NE2 HIS A 226      38.860  36.972 100.354  1.00 29.48           N
ATOM   3486  H   HIS A 226      35.857  37.457  98.085  1.00 25.25           H
ATOM   3487  HA  HIS A 226      34.290  37.263 100.465  1.00 24.93           H
ATOM   3488  HB2 HIS A 226      35.391  39.363 101.065  1.00 29.22           H
ATOM   3489  HB3 HIS A 226      35.977  39.529  99.397  1.00 29.22           H
ATOM   3490  HD2 HIS A 226      38.185  38.297  98.745  1.00 28.94           H
ATOM   3491  HE1 HIS A 226      38.649  35.820 102.145  1.00 30.90           H
ATOM   3492  HE2 HIS A 226      39.728  36.601  99.989  1.00 35.38           H
ATOM   3493  N   GLN A 227      32.287  38.760 100.034  1.00 18.88           N
ATOM   3494  CA  GLN A 227      31.065  39.505  99.741  1.00 22.54           C
ATOM   3495  C   GLN A 227      31.167  40.977 100.138  1.00 20.70           C
ATOM   3496  O   GLN A 227      30.287  41.757  99.785  1.00 16.56           O
ATOM   3497  CB  GLN A 227      29.848  38.840 100.398  1.00 21.69           C
ATOM   3498  CG  GLN A 227      29.832  38.945 101.934  1.00 25.70           C
ATOM   3499  CD  GLN A 227      28.429  38.942 102.536  1.00 24.24           C
ATOM   3500  OE1 GLN A 227      27.492  39.489 101.969  1.00 25.25           O
ATOM   3501  NE2 GLN A 227      28.286  38.366 103.727  1.00 20.13           N
ATOM   3502  H   GLN A 227      32.306  38.192 100.869  1.00 22.67           H
ATOM   3503  HA  GLN A 227      30.907  39.477  98.666  1.00 27.05           H
ATOM   3504  HB2 GLN A 227      28.946  39.282  99.975  1.00 26.04           H
ATOM   3505  HB3 GLN A 227      29.847  37.782 100.129  1.00 26.04           H
ATOM   3506  HG2 GLN A 227      30.432  38.148 102.370  1.00 30.85           H
ATOM   3507  HG3 GLN A 227      30.266  39.901 102.215  1.00 30.85           H
ATOM   3508 HE21 GLN A 227      29.092  37.981 104.199  1.00 24.16           H
ATOM   3509 HE22 GLN A 227      27.390  38.394 104.194  1.00 24.16           H
ATOM   3510  N   ALA A 228      32.174  41.350 100.933  1.00 13.64           N
ATOM   3511  CA  ALA A 228      32.300  42.686 101.480  1.00 17.31           C
ATOM   3512  C   ALA A 228      33.777  43.013 101.731  1.00 21.35           C
ATOM   3513  O   ALA A 228      34.127  43.571 102.765  1.00 16.47           O
ATOM   3514  CB  ALA A 228      31.417  42.788 102.735  1.00 18.76           C
ATOM   3515  H   ALA A 228      32.837  40.654 101.244  1.00 16.37           H
ATOM   3516  HA  ALA A 228      31.935  43.404 100.744  1.00 20.78           H
ATOM   3517  HB1 ALA A 228      31.446  43.802 103.124  1.00 22.52           H
ATOM   3518  HB2 ALA A 228      30.384  42.534 102.497  1.00 22.52           H
ATOM   3519  HB3 ALA A 228      31.778  42.104 103.499  1.00 22.52           H
ATOM   3520  N   ALA A 229      34.655  42.695 100.773  1.00 20.04           N
ATOM   3521  CA  ALA A 229      36.048  43.109 100.804  1.00 16.49           C
ATOM   3522  C   ALA A 229      36.112  44.628 100.904  1.00 23.24           C
ATOM   3523  O   ALA A 229      35.488  45.312 100.094  1.00 18.77           O
ATOM   3524  CB  ALA A 229      36.741  42.637  99.529  1.00 22.15           C
ATOM   3525  H   ALA A 229      34.316  42.245  99.934  1.00 24.06           H
ATOM   3526  HA  ALA A 229      36.544  42.657 101.664  1.00 19.80           H
ATOM   3527  HB1 ALA A 229      37.773  42.969  99.550  1.00 26.59           H
ATOM   3528  HB2 ALA A 229      36.722  41.553  99.472  1.00 26.59           H
ATOM   3529  HB3 ALA A 229      36.254  43.060  98.652  1.00 26.59           H
ATOM   3530  N   LEU A 230      36.849  45.157 101.887  1.00 16.91           N
ATOM   3531  CA  LEU A 230      37.046  46.597 102.012  1.00 24.47           C
ATOM   3532  C   LEU A 230      37.889  47.108 100.851  1.00 25.07           C
ATOM   3533  O   LEU A 230      37.563  48.134 100.270  1.00 26.85           O
ATOM   3534  CB  LEU A 230      37.639  46.956 103.384  1.00 17.60           C
ATOM   3535  CG  LEU A 230      38.059  48.431 103.571  1.00 16.37           C
ATOM   3536  CD1 LEU A 230      36.912  49.440 103.424  1.00 24.12           C
ATOM   3537  CD2 LEU A 230      38.690  48.585 104.954  1.00 21.36           C
ATOM   3538  H   LEU A 230      37.315  44.549 102.547  1.00 20.31           H
ATOM   3539  HA  LEU A 230      36.065  47.061 101.957  1.00 29.37           H
ATOM   3540  HB2 LEU A 230      36.900  46.706 104.145  1.00 21.13           H
ATOM   3541  HB3 LEU A 230      38.520  46.335 103.547  1.00 21.13           H
ATOM   3542  HG  LEU A 230      38.819  48.674 102.829  1.00 19.65           H
ATOM   3543 HD11 LEU A 230      37.295  50.447 103.580  1.00 28.95           H
ATOM   3544 HD12 LEU A 230      36.495  49.384 102.420  1.00 28.95           H
ATOM   3545 HD13 LEU A 230      36.129  49.239 104.155  1.00 28.95           H
ATOM   3546 HD21 LEU A 230      39.028  49.613 105.090  1.00 25.64           H
ATOM   3547 HD22 LEU A 230      37.965  48.335 105.732  1.00 25.64           H
ATOM   3548 HD23 LEU A 230      39.548  47.917 105.038  1.00 25.64           H
ATOM   3549  N   PHE A 231      38.972  46.395 100.541  1.00 24.54           N
ATOM   3550  CA  PHE A 231      39.888  46.699  99.461  1.00 18.69           C
ATOM   3551  C   PHE A 231      40.096  45.473  98.591  1.00 22.70           C
ATOM   3552  O   PHE A 231      39.689  44.367  98.934  1.00 19.55           O
ATOM   3553  CB  PHE A 231      41.222  47.155 100.050  1.00 23.94           C
ATOM   3554  CG  PHE A 231      41.158  48.437 100.838  1.00 21.00           C
ATOM   3555  CD1 PHE A 231      40.699  49.609 100.217  1.00 14.83           C
ATOM   3556  CD2 PHE A 231      41.605  48.472 102.172  1.00 21.69           C
ATOM   3557  CE1 PHE A 231      40.718  50.825 100.919  1.00 23.02           C
ATOM   3558  CE2 PHE A 231      41.640  49.691 102.864  1.00 24.39           C
ATOM   3559  CZ  PHE A 231      41.208  50.872 102.235  1.00 27.00           C
ATOM   3560  H   PHE A 231      39.159  45.559 101.076  1.00 29.46           H
ATOM   3561  HA  PHE A 231      39.481  47.489  98.829  1.00 22.43           H
ATOM   3562  HB2 PHE A 231      41.600  46.366 100.691  1.00 28.74           H
ATOM   3563  HB3 PHE A 231      41.934  47.300  99.241  1.00 28.74           H
ATOM   3564  HD1 PHE A 231      40.355  49.582  99.192  1.00 17.80           H
ATOM   3565  HD2 PHE A 231      41.948  47.571 102.656  1.00 26.03           H
ATOM   3566  HE1 PHE A 231      40.380  51.727 100.431  1.00 27.63           H
ATOM   3567  HE2 PHE A 231      42.011  49.719 103.876  1.00 29.27           H
ATOM   3568  HZ  PHE A 231      41.246  51.814 102.760  1.00 32.40           H
ATOM   3569  N   GLY A 232      40.669  45.689  97.411  1.00 24.65           N
ATOM   3570  CA  GLY A 232      40.752  44.643  96.412  1.00 27.66           C
ATOM   3571  C   GLY A 232      41.945  43.732  96.664  1.00 26.98           C
ATOM   3572  O   GLY A 232      42.970  44.125  97.210  1.00 25.79           O
ATOM   3573  H   GLY A 232      40.942  46.628  97.155  1.00 29.59           H
ATOM   3574  HA2 GLY A 232      39.840  44.053  96.470  1.00 33.20           H
ATOM   3575  HA3 GLY A 232      40.820  45.078  95.420  1.00 33.20           H
ATOM   3576  N   ASP A 233      41.809  42.492  96.233  1.00 26.43           N
ATOM   3577  CA  ASP A 233      42.899  41.551  96.126  1.00 28.79           C
ATOM   3578  C   ASP A 233      43.096  41.271  94.636  1.00 27.49           C
ATOM   3579  O   ASP A 233      42.199  40.730  94.006  1.00 25.63           O
ATOM   3580  CB  ASP A 233      42.526  40.296  96.911  1.00 22.50           C
ATOM   3581  CG  ASP A 233      43.602  39.214  96.895  1.00 28.94           C
ATOM   3582  OD1 ASP A 233      44.661  39.432  96.259  1.00 35.67           O
ATOM   3583  OD2 ASP A 233      43.356  38.175  97.536  1.00 32.04           O1-
ATOM   3584  H   ASP A 233      40.920  42.209  95.845  1.00 31.72           H
ATOM   3585  HA  ASP A 233      43.812  41.970  96.548  1.00 34.56           H
ATOM   3586  HB2 ASP A 233      42.307  40.558  97.945  1.00 27.01           H
ATOM   3587  HB3 ASP A 233      41.596  39.867  96.539  1.00 27.01           H
ATOM   3588  N   ALA A 234      44.257  41.619  94.071  1.00 29.97           N
ATOM   3589  CA  ALA A 234      44.567  41.371  92.660  1.00 36.53           C
ATOM   3590  C   ALA A 234      44.420  39.897  92.236  1.00 39.46           C
ATOM   3591  O   ALA A 234      44.191  39.627  91.058  1.00 31.40           O
ATOM   3592  CB  ALA A 234      45.992  41.847  92.373  1.00 39.66           C
ATOM   3593  H   ALA A 234      44.939  42.114  94.627  1.00 35.97           H
ATOM   3594  HA  ALA A 234      43.877  41.968  92.060  1.00 43.84           H
ATOM   3595  HB1 ALA A 234      46.223  41.693  91.319  1.00 47.60           H
ATOM   3596  HB2 ALA A 234      46.089  42.906  92.607  1.00 47.60           H
ATOM   3597  HB3 ALA A 234      46.693  41.280  92.986  1.00 47.60           H
ATOM   3598  N   ALA A 235      44.599  38.948  93.170  1.00 36.20           N
ATOM   3599  CA  ALA A 235      44.402  37.524  92.918  1.00 28.15           C
ATOM   3600  C   ALA A 235      42.917  37.127  92.831  1.00 34.77           C
ATOM   3601  O   ALA A 235      42.608  36.022  92.386  1.00 38.92           O
ATOM   3602  CB  ALA A 235      45.117  36.727  94.013  1.00 38.31           C
ATOM   3603  H   ALA A 235      44.789  39.231  94.123  1.00 43.44           H
ATOM   3604  HA  ALA A 235      44.872  37.278  91.965  1.00 33.79           H
ATOM   3605  HB1 ALA A 235      45.028  35.659  93.809  1.00 45.98           H
ATOM   3606  HB2 ALA A 235      46.174  36.996  94.042  1.00 45.98           H
ATOM   3607  HB3 ALA A 235      44.664  36.942  94.982  1.00 45.98           H
ATOM   3608  N   GLY A 236      42.010  37.995  93.293  1.00 27.21           N
ATOM   3609  CA  GLY A 236      40.568  37.784  93.249  1.00 34.81           C
ATOM   3610  C   GLY A 236      39.984  38.148  91.878  1.00 22.80           C
ATOM   3611  O   GLY A 236      40.668  38.738  91.040  1.00 28.39           O
ATOM   3612  H   GLY A 236      42.329  38.903  93.598  1.00 32.66           H
ATOM   3613  HA2 GLY A 236      40.358  36.737  93.458  1.00 41.78           H
ATOM   3614  HA3 GLY A 236      40.101  38.414  94.005  1.00 41.78           H
ATOM   3615  N   PRO A 237      38.703  37.836  91.634  1.00 26.55           N
ATOM   3616  CA  PRO A 237      38.063  38.196  90.376  1.00 30.99           C
ATOM   3617  C   PRO A 237      37.923  39.717  90.254  1.00 30.09           C
ATOM   3618  O   PRO A 237      38.005  40.451  91.238  1.00 26.46           O
ATOM   3619  CB  PRO A 237      36.687  37.520  90.462  1.00 22.55           C
ATOM   3620  CG  PRO A 237      36.381  37.573  91.957  1.00 26.63           C
ATOM   3621  CD  PRO A 237      37.749  37.245  92.564  1.00 20.76           C
ATOM   3622  HA  PRO A 237      38.579  37.766  89.517  1.00 37.20           H
ATOM   3623  HB2 PRO A 237      35.916  37.982  89.846  1.00 27.07           H
ATOM   3624  HB3 PRO A 237      36.815  36.474  90.176  1.00 27.07           H
ATOM   3625  HG2 PRO A 237      36.023  38.566  92.233  1.00 31.97           H
ATOM   3626  HG3 PRO A 237      35.659  36.810  92.239  1.00 31.97           H
ATOM   3627  HD2 PRO A 237      37.809  37.693  93.556  1.00 24.92           H
ATOM   3628  HD3 PRO A 237      37.885  36.164  92.597  1.00 24.92           H
ATOM   3629  N   THR A 238      37.723  40.182  89.027  1.00 27.41           N
ATOM   3630  CA  THR A 238      37.469  41.580  88.700  1.00 24.15           C
ATOM   3631  C   THR A 238      36.204  41.627  87.847  1.00 27.95           C
ATOM   3632  O   THR A 238      35.728  40.599  87.361  1.00 25.81           O
ATOM   3633  CB  THR A 238      38.666  42.196  87.960  1.00 28.45           C
ATOM   3634  OG1 THR A 238      38.940  41.489  86.769  1.00 30.74           O
ATOM   3635  CG2 THR A 238      39.945  42.236  88.799  1.00 26.06           C
ATOM   3636  H   THR A 238      37.658  39.524  88.264  1.00 32.90           H
ATOM   3637  HA  THR A 238      37.296  42.154  89.610  1.00 28.99           H
ATOM   3638  HB  THR A 238      38.424  43.230  87.721  1.00 34.14           H
ATOM   3639  HG1 THR A 238      39.245  40.607  87.002  1.00 36.89           H
ATOM   3640 HG21 THR A 238      40.741  42.691  88.206  1.00 31.28           H
ATOM   3641 HG22 THR A 238      39.786  42.821  89.707  1.00 31.28           H
ATOM   3642 HG23 THR A 238      40.252  41.222  89.059  1.00 31.28           H
ATOM   3643  N   PHE A 239      35.633  42.821  87.700  1.00 24.20           N
ATOM   3644  CA  PHE A 239      34.342  43.000  87.065  1.00 22.81           C
ATOM   3645  C   PHE A 239      34.341  44.185  86.141  1.00 25.68           C
ATOM   3646  O   PHE A 239      35.061  45.156  86.356  1.00 24.92           O
ATOM   3647  CB  PHE A 239      33.267  43.222  88.125  1.00 30.42           C
ATOM   3648  CG  PHE A 239      33.029  42.009  88.978  1.00 25.81           C
ATOM   3649  CD1 PHE A 239      33.765  41.818  90.157  1.00 18.37           C
ATOM   3650  CD2 PHE A 239      32.067  41.072  88.587  1.00 32.40           C
ATOM   3651  CE1 PHE A 239      33.503  40.710  90.971  1.00 19.63           C
ATOM   3652  CE2 PHE A 239      31.800  39.971  89.403  1.00 36.97           C
ATOM   3653  CZ  PHE A 239      32.515  39.789  90.597  1.00 29.19           C
ATOM   3654  H   PHE A 239      36.057  43.630  88.133  1.00 29.05           H
ATOM   3655  HA  PHE A 239      34.083  42.116  86.481  1.00 27.38           H
ATOM   3656  HB2 PHE A 239      33.529  44.075  88.751  1.00 36.51           H
ATOM   3657  HB3 PHE A 239      32.337  43.463  87.619  1.00 36.51           H
ATOM   3658  HD1 PHE A 239      34.519  42.535  90.443  1.00 22.05           H
ATOM   3659  HD2 PHE A 239      31.520  41.204  87.668  1.00 38.89           H
ATOM   3660  HE1 PHE A 239      34.049  40.578  91.893  1.00 23.56           H
ATOM   3661  HE2 PHE A 239      31.034  39.284  89.109  1.00 44.37           H
ATOM   3662  HZ  PHE A 239      32.298  38.944  91.227  1.00 35.04           H
ATOM   3663  N   TYR A 240      33.462  44.097  85.145  1.00 24.84           N
ATOM   3664  CA  TYR A 240      33.130  45.176  84.244  1.00 17.91           C
ATOM   3665  C   TYR A 240      32.610  46.356  85.076  1.00 22.25           C
ATOM   3666  O   TYR A 240      31.718  46.174  85.904  1.00 22.86           O
ATOM   3667  CB  TYR A 240      32.072  44.615  83.289  1.00 22.99           C
ATOM   3668  CG  TYR A 240      31.697  45.560  82.188  1.00 24.60           C
ATOM   3669  CD1 TYR A 240      30.863  46.658  82.467  1.00 23.65           C
ATOM   3670  CD2 TYR A 240      32.196  45.351  80.891  1.00 29.45           C
ATOM   3671  CE1 TYR A 240      30.582  47.592  81.459  1.00 29.83           C
ATOM   3672  CE2 TYR A 240      31.852  46.235  79.860  1.00 23.55           C
ATOM   3673  CZ  TYR A 240      31.074  47.380  80.153  1.00 27.57           C
ATOM   3674  OH  TYR A 240      30.814  48.303  79.196  1.00 23.17           O
ATOM   3675  H   TYR A 240      32.869  43.279  85.104  1.00 29.82           H
ATOM   3676  HA  TYR A 240      34.013  45.467  83.672  1.00 21.50           H
ATOM   3677  HB2 TYR A 240      32.459  43.699  82.841  1.00 27.59           H
ATOM   3678  HB3 TYR A 240      31.174  44.362  83.853  1.00 27.59           H
ATOM   3679  HD1 TYR A 240      30.459  46.796  83.458  1.00 28.39           H
ATOM   3680  HD2 TYR A 240      32.840  44.509  80.683  1.00 35.35           H
ATOM   3681  HE1 TYR A 240      29.985  48.465  81.674  1.00 35.81           H
ATOM   3682  HE2 TYR A 240      32.220  46.057  78.861  1.00 28.27           H
ATOM   3683  HH  TYR A 240      31.159  48.047  78.331  1.00 27.81           H
ATOM   3684  N   ASN A 241      33.170  47.554  84.860  1.00 19.49           N
ATOM   3685  CA  ASN A 241      32.734  48.774  85.526  1.00 29.46           C
ATOM   3686  C   ASN A 241      31.523  49.327  84.784  1.00 27.02           C
ATOM   3687  O   ASN A 241      31.662  50.120  83.857  1.00 20.99           O
ATOM   3688  CB  ASN A 241      33.886  49.789  85.617  1.00 25.06           C
ATOM   3689  CG  ASN A 241      33.615  50.850  86.680  1.00 29.52           C
ATOM   3690  OD1 ASN A 241      32.486  51.291  86.884  1.00 20.31           O
ATOM   3691  ND2 ASN A 241      34.678  51.315  87.327  1.00 20.31           N
ATOM   3692  H   ASN A 241      33.895  47.637  84.160  1.00 23.40           H
ATOM   3693  HA  ASN A 241      32.431  48.524  86.541  1.00 35.36           H
ATOM   3694  HB2 ASN A 241      34.822  49.275  85.828  1.00 30.08           H
ATOM   3695  HB3 ASN A 241      33.979  50.294  84.656  1.00 30.08           H
ATOM   3696 HD21 ASN A 241      34.556  52.026  88.032  1.00 24.38           H
ATOM   3697 HD22 ASN A 241      35.593  50.935  87.125  1.00 24.38           H
ATOM   3698  N   ALA A 242      30.332  48.916  85.230  1.00 22.55           N
ATOM   3699  CA  ALA A 242      29.055  49.323  84.663  1.00 22.00           C
ATOM   3700  C   ALA A 242      28.866  50.842  84.613  1.00 24.57           C
ATOM   3701  O   ALA A 242      28.148  51.318  83.741  1.00 24.58           O
ATOM   3702  CB  ALA A 242      27.944  48.658  85.469  1.00 18.30           C
ATOM   3703  H   ALA A 242      30.313  48.221  85.963  1.00 27.07           H
ATOM   3704  HA  ALA A 242      28.995  48.951  83.641  1.00 26.41           H
ATOM   3705  HB1 ALA A 242      26.975  48.968  85.081  1.00 21.97           H
ATOM   3706  HB2 ALA A 242      28.026  47.575  85.384  1.00 21.97           H
ATOM   3707  HB3 ALA A 242      28.015  48.951  86.515  1.00 21.97           H
ATOM   3708  N   LEU A 243      29.483  51.602  85.533  1.00 28.75           N
ATOM   3709  CA  LEU A 243      29.334  53.057  85.611  1.00 25.07           C
ATOM   3710  C   LEU A 243      29.817  53.797  84.354  1.00 22.47           C
ATOM   3711  O   LEU A 243      29.301  54.876  84.056  1.00 30.79           O
ATOM   3712  CB  LEU A 243      30.066  53.609  86.839  1.00 19.51           C
ATOM   3713  CG  LEU A 243      29.600  53.085  88.215  1.00 24.10           C
ATOM   3714  CD1 LEU A 243      30.242  53.962  89.298  1.00 21.15           C
ATOM   3715  CD2 LEU A 243      28.082  53.116  88.386  1.00 13.71           C
ATOM   3716  H   LEU A 243      30.092  51.153  86.203  1.00 34.51           H
ATOM   3717  HA  LEU A 243      28.272  53.276  85.719  1.00 30.09           H
ATOM   3718  HB2 LEU A 243      31.130  53.406  86.736  1.00 23.42           H
ATOM   3719  HB3 LEU A 243      29.932  54.691  86.826  1.00 23.42           H
ATOM   3720  HG  LEU A 243      29.956  52.063  88.340  1.00 28.93           H
ATOM   3721 HD11 LEU A 243      29.946  53.611  90.285  1.00 25.39           H
ATOM   3722 HD12 LEU A 243      31.326  53.912  89.204  1.00 25.39           H
ATOM   3723 HD13 LEU A 243      29.926  54.996  89.176  1.00 25.39           H
ATOM   3724 HD21 LEU A 243      27.814  52.808  89.394  1.00 16.47           H
ATOM   3725 HD22 LEU A 243      27.705  54.119  88.194  1.00 16.47           H
ATOM   3726 HD23 LEU A 243      27.623  52.421  87.686  1.00 16.47           H
ATOM   3727  N   ARG A 244      30.789  53.246  83.612  1.00 23.44           N
ATOM   3728  CA  ARG A 244      31.233  53.855  82.350  1.00 25.20           C
ATOM   3729  C   ARG A 244      30.156  53.849  81.256  1.00 24.37           C
ATOM   3730  O   ARG A 244      30.342  54.512  80.245  1.00 28.42           O
ATOM   3731  CB  ARG A 244      32.533  53.215  81.865  1.00 20.68           C
ATOM   3732  CG  ARG A 244      32.308  51.901  81.105  1.00 29.27           C
ATOM   3733  CD  ARG A 244      33.655  51.345  80.667  1.00 34.21           C
ATOM   3734  NE  ARG A 244      33.520  50.059  79.965  1.00 27.83           N
ATOM   3735  CZ  ARG A 244      34.571  49.352  79.535  1.00 32.15           C
ATOM   3736  NH1 ARG A 244      35.807  49.772  79.761  1.00 25.77           N
ATOM   3737  NH2 ARG A 244      34.416  48.215  78.870  1.00 29.83           N1+
ATOM   3738  H   ARG A 244      31.185  52.358  83.891  1.00 28.14           H
ATOM   3739  HA  ARG A 244      31.457  54.896  82.572  1.00 30.25           H
ATOM   3740  HB2 ARG A 244      33.003  53.917  81.175  1.00 24.82           H
ATOM   3741  HB3 ARG A 244      33.210  53.057  82.703  1.00 24.82           H
ATOM   3742  HG2 ARG A 244      31.797  51.181  81.734  1.00 35.13           H
ATOM   3743  HG3 ARG A 244      31.699  52.072  80.221  1.00 35.13           H
ATOM   3744  HD2 ARG A 244      34.136  52.065  80.007  1.00 41.06           H
ATOM   3745  HD3 ARG A 244      34.283  51.210  81.549  1.00 41.06           H
ATOM   3746  HE  ARG A 244      32.587  49.719  79.768  1.00 33.40           H
ATOM   3747 HH11 ARG A 244      35.947  50.639  80.259  1.00 30.93           H
ATOM   3748 HH12 ARG A 244      36.591  49.239  79.420  1.00 30.93           H
ATOM   3749 HH21 ARG A 244      33.490  47.876  78.649  1.00 35.81           H
ATOM   3750 HH22 ARG A 244      35.231  47.715  78.550  1.00 35.81           H
ATOM   3751  N   GLU A 245      29.080  53.082  81.438  1.00 29.71           N
ATOM   3752  CA  GLU A 245      27.942  53.003  80.536  1.00 24.33           C
ATOM   3753  C   GLU A 245      26.729  53.834  80.988  1.00 25.61           C
ATOM   3754  O   GLU A 245      25.723  53.871  80.278  1.00 31.04           O
ATOM   3755  CB  GLU A 245      27.570  51.527  80.310  1.00 24.52           C
ATOM   3756  CG  GLU A 245      28.667  50.744  79.584  1.00 29.87           C
ATOM   3757  CD  GLU A 245      28.984  51.390  78.237  1.00 26.35           C
ATOM   3758  OE1 GLU A 245      28.173  51.276  77.300  1.00 23.92           O
ATOM   3759  OE2 GLU A 245      30.043  52.032  78.164  1.00 26.06           O1-
ATOM   3760  H   GLU A 245      29.035  52.520  82.276  1.00 35.66           H
ATOM   3761  HA  GLU A 245      28.241  53.419  79.578  1.00 29.21           H
ATOM   3762  HB2 GLU A 245      27.384  51.054  81.273  1.00 29.43           H
ATOM   3763  HB3 GLU A 245      26.652  51.471  79.727  1.00 29.43           H
ATOM   3764  HG2 GLU A 245      29.557  50.696  80.212  1.00 35.85           H
ATOM   3765  HG3 GLU A 245      28.272  49.749  79.407  1.00 35.85           H
ATOM   3766  N   ALA A 246      26.800  54.490  82.158  1.00 32.75           N
ATOM   3767  CA  ALA A 246      25.729  55.353  82.651  1.00 25.49           C
ATOM   3768  C   ALA A 246      25.581  56.588  81.754  1.00 36.18           C
ATOM   3769  O   ALA A 246      26.518  56.972  81.053  1.00 28.22           O
ATOM   3770  CB  ALA A 246      26.034  55.756  84.098  1.00 30.72           C
ATOM   3771  H   ALA A 246      27.660  54.457  82.689  1.00 39.31           H
ATOM   3772  HA  ALA A 246      24.790  54.798  82.648  1.00 30.60           H
ATOM   3773  HB1 ALA A 246      25.229  56.385  84.479  1.00 36.87           H
ATOM   3774  HB2 ALA A 246      26.114  54.866  84.722  1.00 36.87           H
ATOM   3775  HB3 ALA A 246      26.970  56.313  84.137  1.00 36.87           H
ATOM   3776  N   ASN A 247      24.394  57.200  81.755  1.00 34.66           N
ATOM   3777  CA  ASN A 247      24.114  58.367  80.927  1.00 36.12           C
ATOM   3778  C   ASN A 247      24.670  59.624  81.600  1.00 33.05           C
ATOM   3779  O   ASN A 247      23.927  60.460  82.115  1.00 30.42           O
ATOM   3780  CB  ASN A 247      22.609  58.471  80.645  1.00 33.68           C
ATOM   3781  CG  ASN A 247      22.331  59.629  79.679  1.00 45.00           C
ATOM   3782  OD1 ASN A 247      23.121  59.919  78.786  1.00 44.05           O
ATOM   3783  ND2 ASN A 247      21.167  60.263  79.799  1.00 51.56           N
ATOM   3784  H   ASN A 247      23.643  56.824  82.313  1.00 41.60           H
ATOM   3785  HA  ASN A 247      24.629  58.233  79.971  1.00 43.35           H
ATOM   3786  HB2 ASN A 247      22.308  57.543  80.158  1.00 40.42           H
ATOM   3787  HB3 ASN A 247      22.052  58.594  81.575  1.00 40.42           H
ATOM   3788 HD21 ASN A 247      20.965  61.017  79.161  1.00 61.88           H
ATOM   3789 HD22 ASN A 247      20.516  59.999  80.523  1.00 61.88           H
ATOM   3790  N   LEU A 248      25.997  59.737  81.591  1.00 29.80           N
ATOM   3791  CA  LEU A 248      26.725  60.829  82.210  1.00 28.95           C
ATOM   3792  C   LEU A 248      26.942  61.966  81.213  1.00 35.49           C
ATOM   3793  O   LEU A 248      27.130  63.110  81.624  1.00 33.09           O
ATOM   3794  CB  LEU A 248      28.040  60.283  82.780  1.00 28.07           C
ATOM   3795  CG  LEU A 248      27.829  59.360  84.000  1.00 35.69           C
ATOM   3796  CD1 LEU A 248      29.052  58.468  84.179  1.00 26.16           C
ATOM   3797  CD2 LEU A 248      27.603  60.170  85.286  1.00 32.45           C
ATOM   3798  H   LEU A 248      26.541  59.000  81.161  1.00 35.77           H
ATOM   3799  HA  LEU A 248      26.134  61.221  83.037  1.00 34.75           H
ATOM   3800  HB2 LEU A 248      28.546  59.722  81.991  1.00 33.69           H
ATOM   3801  HB3 LEU A 248      28.689  61.106  83.064  1.00 33.69           H
ATOM   3802  HG  LEU A 248      26.960  58.721  83.841  1.00 42.83           H
ATOM   3803 HD11 LEU A 248      28.914  57.810  85.039  1.00 31.40           H
ATOM   3804 HD12 LEU A 248      29.194  57.853  83.288  1.00 31.40           H
ATOM   3805 HD13 LEU A 248      29.928  59.098  84.336  1.00 31.40           H
ATOM   3806 HD21 LEU A 248      27.465  59.491  86.129  1.00 38.95           H
ATOM   3807 HD22 LEU A 248      28.463  60.808  85.485  1.00 38.95           H
ATOM   3808 HD23 LEU A 248      26.715  60.790  85.181  1.00 38.95           H
ATOM   3809  N   GLY A 249      26.961  61.636  79.913  1.00 37.90           N
ATOM   3810  CA  GLY A 249      27.280  62.552  78.834  1.00 29.92           C
ATOM   3811  C   GLY A 249      28.739  63.016  78.868  1.00 26.25           C
ATOM   3812  O   GLY A 249      29.046  64.066  78.314  1.00 33.02           O
ATOM   3813  H   GLY A 249      26.828  60.664  79.666  1.00 45.49           H
ATOM   3814  HA2 GLY A 249      27.090  62.045  77.890  1.00 35.91           H
ATOM   3815  HA3 GLY A 249      26.631  63.423  78.910  1.00 35.91           H
ATOM   3816  N   TRP A 250      29.640  62.245  79.492  1.00 31.95           N
ATOM   3817  CA  TRP A 250      31.060  62.583  79.599  1.00 23.82           C
ATOM   3818  C   TRP A 250      31.872  62.046  78.419  1.00 30.05           C
ATOM   3819  O   TRP A 250      31.393  61.209  77.655  1.00 22.71           O
ATOM   3820  CB  TRP A 250      31.617  62.006  80.900  1.00 29.67           C
ATOM   3821  CG  TRP A 250      31.043  62.454  82.203  1.00 38.97           C
ATOM   3822  CD1 TRP A 250      30.138  63.439  82.410  1.00 32.41           C
ATOM   3823  CD2 TRP A 250      31.376  61.935  83.522  1.00 27.96           C
ATOM   3824  NE1 TRP A 250      29.886  63.559  83.763  1.00 29.28           N
ATOM   3825  CE2 TRP A 250      30.631  62.662  84.498  1.00 28.92           C
ATOM   3826  CE3 TRP A 250      32.254  60.932  83.984  1.00 28.51           C
ATOM   3827  CZ2 TRP A 250      30.729  62.383  85.868  1.00 23.88           C
ATOM   3828  CZ3 TRP A 250      32.362  60.653  85.356  1.00 29.15           C
ATOM   3829  CH2 TRP A 250      31.593  61.361  86.294  1.00 27.74           C
ATOM   3830  H   TRP A 250      29.331  61.376  79.906  1.00 38.35           H
ATOM   3831  HA  TRP A 250      31.176  63.666  79.631  1.00 28.59           H
ATOM   3832  HB2 TRP A 250      31.583  60.919  80.865  1.00 35.62           H
ATOM   3833  HB3 TRP A 250      32.663  62.260  80.950  1.00 35.62           H
ATOM   3834  HD1 TRP A 250      29.694  64.048  81.636  1.00 38.90           H
ATOM   3835  HE1 TRP A 250      29.216  64.218  84.137  1.00 35.15           H
ATOM   3836  HE3 TRP A 250      32.839  60.364  83.277  1.00 34.22           H
ATOM   3837  HZ2 TRP A 250      30.117  62.912  86.582  1.00 28.67           H
ATOM   3838  HZ3 TRP A 250      33.013  59.864  85.691  1.00 34.99           H
ATOM   3839  HH2 TRP A 250      31.655  61.106  87.342  1.00 33.29           H
ATOM   3840  N   SER A 251      33.114  62.525  78.271  1.00 27.70           N
ATOM   3841  CA  SER A 251      33.986  62.133  77.175  1.00 25.87           C
ATOM   3842  C   SER A 251      34.680  60.815  77.455  1.00 27.53           C
ATOM   3843  O   SER A 251      34.677  60.342  78.590  1.00 29.72           O
ATOM   3844  CB  SER A 251      34.971  63.257  76.833  1.00 29.31           C
ATOM   3845  OG  SER A 251      35.976  63.416  77.810  1.00 26.48           O
ATOM   3846  H   SER A 251      33.475  63.179  78.951  1.00 33.25           H
ATOM   3847  HA  SER A 251      33.357  61.983  76.307  1.00 31.05           H
ATOM   3848  HB2 SER A 251      35.446  63.020  75.886  1.00 35.17           H
ATOM   3849  HB3 SER A 251      34.431  64.196  76.718  1.00 35.17           H
ATOM   3850  HG  SER A 251      36.825  63.221  77.395  1.00 31.78           H
ATOM   3851  N   TRP A 252      35.266  60.201  76.423  1.00 29.10           N
ATOM   3852  CA  TRP A 252      35.975  58.947  76.608  1.00 20.88           C
ATOM   3853  C   TRP A 252      37.034  59.088  77.698  1.00 24.11           C
ATOM   3854  O   TRP A 252      37.107  58.236  78.572  1.00 20.15           O
ATOM   3855  CB  TRP A 252      36.604  58.487  75.303  1.00 29.05           C
ATOM   3856  CG  TRP A 252      37.203  57.124  75.361  1.00 30.02           C
ATOM   3857  CD1 TRP A 252      36.583  55.991  74.963  1.00 23.92           C
ATOM   3858  CD2 TRP A 252      38.510  56.713  75.859  1.00 24.61           C
ATOM   3859  NE1 TRP A 252      37.411  54.920  75.155  1.00 16.98           N
ATOM   3860  CE2 TRP A 252      38.605  55.296  75.730  1.00 27.20           C
ATOM   3861  CE3 TRP A 252      39.622  57.389  76.408  1.00 33.92           C
ATOM   3862  CZ2 TRP A 252      39.736  54.579  76.136  1.00 32.57           C
ATOM   3863  CZ3 TRP A 252      40.764  56.678  76.817  1.00 34.00           C
ATOM   3864  CH2 TRP A 252      40.822  55.279  76.680  1.00 29.53           C
ATOM   3865  H   TRP A 252      35.233  60.604  75.496  1.00 34.92           H
ATOM   3866  HA  TRP A 252      35.251  58.190  76.916  1.00 25.07           H
ATOM   3867  HB2 TRP A 252      35.832  58.481  74.539  1.00 34.86           H
ATOM   3868  HB3 TRP A 252      37.387  59.193  75.034  1.00 34.86           H
ATOM   3869  HD1 TRP A 252      35.585  55.937  74.556  1.00 28.71           H
ATOM   3870  HE1 TRP A 252      37.123  53.972  74.950  1.00 20.38           H
ATOM   3871  HE3 TRP A 252      39.601  58.463  76.511  1.00 40.71           H
ATOM   3872  HZ2 TRP A 252      39.766  53.503  76.046  1.00 39.09           H
ATOM   3873  HZ3 TRP A 252      41.600  57.212  77.246  1.00 40.81           H
ATOM   3874  HH2 TRP A 252      41.698  54.741  77.005  1.00 35.44           H
ATOM   3875  N   GLU A 253      37.812  60.176  77.681  1.00 30.11           N
ATOM   3876  CA  GLU A 253      38.794  60.449  78.712  1.00 27.26           C
ATOM   3877  C   GLU A 253      38.151  60.507  80.091  1.00 27.16           C
ATOM   3878  O   GLU A 253      38.580  59.751  80.951  1.00 30.43           O
ATOM   3879  CB  GLU A 253      39.568  61.745  78.440  1.00 42.60           C
ATOM   3880  CG  GLU A 253      40.569  61.568  77.298  1.00 40.81           C
ATOM   3881  CD  GLU A 253      41.770  60.674  77.617  1.00 41.27           C
ATOM   3882  OE1 GLU A 253      41.904  60.232  78.780  1.00 43.63           O
ATOM   3883  OE2 GLU A 253      42.554  60.435  76.675  1.00 39.07           O1-
ATOM   3884  H   GLU A 253      37.719  60.838  76.922  1.00 36.14           H
ATOM   3885  HA  GLU A 253      39.495  59.614  78.708  1.00 32.72           H
ATOM   3886  HB2 GLU A 253      38.863  62.533  78.178  1.00 51.13           H
ATOM   3887  HB3 GLU A 253      40.096  62.058  79.341  1.00 51.13           H
ATOM   3888  HG2 GLU A 253      40.075  61.192  76.403  1.00 48.98           H
ATOM   3889  HG3 GLU A 253      40.950  62.549  77.014  1.00 48.98           H
ATOM   3890  N   GLU A 254      37.108  61.329  80.276  1.00 26.37           N
ATOM   3891  CA  GLU A 254      36.403  61.503  81.544  1.00 23.77           C
ATOM   3892  C   GLU A 254      35.856  60.166  82.090  1.00 25.34           C
ATOM   3893  O   GLU A 254      36.022  59.843  83.265  1.00 29.43           O
ATOM   3894  CB  GLU A 254      35.278  62.541  81.371  1.00 27.93           C
ATOM   3895  CG  GLU A 254      35.748  63.985  81.100  1.00 30.23           C
ATOM   3896  CD  GLU A 254      34.609  64.979  80.830  1.00 34.69           C
ATOM   3897  OE1 GLU A 254      33.627  64.619  80.153  1.00 29.44           O
ATOM   3898  OE2 GLU A 254      34.745  66.129  81.307  1.00 44.66           O1-
ATOM   3899  H   GLU A 254      36.750  61.836  79.478  1.00 31.65           H
ATOM   3900  HA  GLU A 254      37.115  61.902  82.261  1.00 28.53           H
ATOM   3901  HB2 GLU A 254      34.680  62.218  80.526  1.00 33.52           H
ATOM   3902  HB3 GLU A 254      34.661  62.545  82.271  1.00 33.52           H
ATOM   3903  HG2 GLU A 254      36.377  64.348  81.911  1.00 36.28           H
ATOM   3904  HG3 GLU A 254      36.366  63.967  80.207  1.00 36.28           H
ATOM   3905  N   LEU A 255      35.201  59.368  81.248  1.00 27.32           N
ATOM   3906  CA  LEU A 255      34.686  58.059  81.630  1.00 29.58           C
ATOM   3907  C   LEU A 255      35.820  57.139  82.079  1.00 28.17           C
ATOM   3908  O   LEU A 255      35.749  56.550  83.153  1.00 23.32           O
ATOM   3909  CB  LEU A 255      33.936  57.434  80.450  1.00 24.69           C
ATOM   3910  CG  LEU A 255      32.636  58.164  80.078  1.00 20.22           C
ATOM   3911  CD1 LEU A 255      32.169  57.707  78.694  1.00 23.98           C
ATOM   3912  CD2 LEU A 255      31.551  57.922  81.139  1.00 23.75           C
ATOM   3913  H   LEU A 255      35.094  59.659  80.286  1.00 32.79           H
ATOM   3914  HA  LEU A 255      34.001  58.191  82.467  1.00 35.50           H
ATOM   3915  HB2 LEU A 255      34.604  57.453  79.588  1.00 29.63           H
ATOM   3916  HB3 LEU A 255      33.712  56.390  80.677  1.00 29.63           H
ATOM   3917  HG  LEU A 255      32.826  59.233  80.030  1.00 24.27           H
ATOM   3918 HD11 LEU A 255      31.265  58.246  78.413  1.00 28.78           H
ATOM   3919 HD12 LEU A 255      32.947  57.917  77.958  1.00 28.78           H
ATOM   3920 HD13 LEU A 255      31.958  56.641  78.702  1.00 28.78           H
ATOM   3921 HD21 LEU A 255      30.627  58.415  80.836  1.00 28.50           H
ATOM   3922 HD22 LEU A 255      31.365  56.854  81.259  1.00 28.50           H
ATOM   3923 HD23 LEU A 255      31.866  58.346  82.089  1.00 28.50           H
ATOM   3924  N   THR A 256      36.870  57.028  81.266  1.00 25.55           N
ATOM   3925  CA  THR A 256      37.965  56.086  81.485  1.00 23.85           C
ATOM   3926  C   THR A 256      38.685  56.350  82.812  1.00 26.60           C
ATOM   3927  O   THR A 256      38.957  55.410  83.563  1.00 26.32           O
ATOM   3928  CB  THR A 256      38.935  56.119  80.287  1.00 22.50           C
ATOM   3929  OG1 THR A 256      38.247  55.819  79.091  1.00 24.09           O
ATOM   3930  CG2 THR A 256      40.087  55.111  80.370  1.00 28.52           C
ATOM   3931  H   THR A 256      36.870  57.566  80.410  1.00 30.67           H
ATOM   3932  HA  THR A 256      37.495  55.105  81.525  1.00 28.63           H
ATOM   3933  HB  THR A 256      39.358  57.123  80.210  1.00 27.00           H
ATOM   3934  HG1 THR A 256      37.663  56.556  78.879  1.00 28.91           H
ATOM   3935 HG21 THR A 256      40.784  55.322  79.561  1.00 34.24           H
ATOM   3936 HG22 THR A 256      40.611  55.181  81.322  1.00 34.24           H
ATOM   3937 HG23 THR A 256      39.726  54.102  80.203  1.00 34.24           H
ATOM   3938  N   ARG A 257      38.991  57.622  83.107  1.00 26.16           N
ATOM   3939  CA  ARG A 257      39.652  58.010  84.355  1.00 31.66           C
ATOM   3940  C   ARG A 257      38.764  57.842  85.585  1.00 30.33           C
ATOM   3941  O   ARG A 257      39.303  57.558  86.646  1.00 24.80           O
ATOM   3942  CB  ARG A 257      40.227  59.432  84.314  1.00 24.75           C
ATOM   3943  CG  ARG A 257      39.326  60.456  83.628  1.00 38.85           C
ATOM   3944  CD  ARG A 257      39.165  61.757  84.372  1.00 52.62           C
ATOM   3945  NE  ARG A 257      40.462  62.380  84.578  1.00 60.67           N
ATOM   3946  CZ  ARG A 257      40.602  63.597  85.074  1.00 56.93           C
ATOM   3947  NH1 ARG A 257      41.822  63.978  85.410  1.00 51.31           N
ATOM   3948  NH2 ARG A 257      39.551  64.399  85.219  1.00 56.42           N1+
ATOM   3949  H   ARG A 257      38.711  58.354  82.465  1.00 31.40           H
ATOM   3950  HA  ARG A 257      40.496  57.335  84.501  1.00 38.00           H
ATOM   3951  HB2 ARG A 257      40.465  59.760  85.326  1.00 29.71           H
ATOM   3952  HB3 ARG A 257      41.156  59.402  83.744  1.00 29.71           H
ATOM   3953  HG2 ARG A 257      39.759  60.701  82.664  1.00 46.62           H
ATOM   3954  HG3 ARG A 257      38.336  60.043  83.502  1.00 46.62           H
ATOM   3955  HD2 ARG A 257      38.571  62.413  83.731  1.00 63.16           H
ATOM   3956  HD3 ARG A 257      38.662  61.622  85.324  1.00 63.16           H
ATOM   3957  HE  ARG A 257      41.279  61.794  84.499  1.00 72.81           H
ATOM   3958 HH11 ARG A 257      42.595  63.343  85.291  1.00 61.58           H
ATOM   3959 HH12 ARG A 257      41.980  64.890  85.805  1.00 61.58           H
ATOM   3960 HH21 ARG A 257      38.637  64.078  84.930  1.00 67.71           H
ATOM   3961 HH22 ARG A 257      39.666  65.340  85.566  1.00 67.71           H
ATOM   3962  N   ALA A 258      37.448  58.036  85.476  1.00 26.28           N
ATOM   3963  CA  ALA A 258      36.545  57.819  86.603  1.00 32.62           C
ATOM   3964  C   ALA A 258      36.259  56.340  86.856  1.00 26.34           C
ATOM   3965  O   ALA A 258      36.038  55.953  87.996  1.00 26.09           O
ATOM   3966  CB  ALA A 258      35.242  58.589  86.405  1.00 26.89           C
ATOM   3967  H   ALA A 258      37.053  58.301  84.584  1.00 31.54           H
ATOM   3968  HA  ALA A 258      37.022  58.205  87.501  1.00 39.15           H
ATOM   3969  HB1 ALA A 258      34.588  58.408  87.259  1.00 32.27           H
ATOM   3970  HB2 ALA A 258      35.444  59.655  86.343  1.00 32.27           H
ATOM   3971  HB3 ALA A 258      34.743  58.257  85.496  1.00 32.27           H
ATOM   3972  N   PHE A 259      36.224  55.516  85.809  1.00 27.18           N
ATOM   3973  CA  PHE A 259      35.649  54.179  85.855  1.00 20.17           C
ATOM   3974  C   PHE A 259      36.628  53.156  85.289  1.00 28.52           C
ATOM   3975  O   PHE A 259      36.265  52.534  84.289  1.00 25.64           O
ATOM   3976  CB  PHE A 259      34.328  54.170  85.080  1.00 18.19           C
ATOM   3977  CG  PHE A 259      33.340  55.209  85.523  1.00 22.10           C
ATOM   3978  CD1 PHE A 259      32.974  55.323  86.877  1.00 20.67           C
ATOM   3979  CD2 PHE A 259      32.844  56.094  84.563  1.00 21.61           C
ATOM   3980  CE1 PHE A 259      32.088  56.334  87.266  1.00 23.45           C
ATOM   3981  CE2 PHE A 259      31.962  57.094  84.955  1.00 27.54           C
ATOM   3982  CZ  PHE A 259      31.589  57.218  86.300  1.00 26.05           C
ATOM   3983  H   PHE A 259      36.478  55.875  84.900  1.00 32.62           H
ATOM   3984  HA  PHE A 259      35.438  53.907  86.885  1.00 24.21           H
ATOM   3985  HB2 PHE A 259      34.569  54.335  84.030  1.00 21.84           H
ATOM   3986  HB3 PHE A 259      33.869  53.184  85.177  1.00 21.84           H
ATOM   3987  HD1 PHE A 259      33.359  54.630  87.611  1.00 24.81           H
ATOM   3988  HD2 PHE A 259      33.146  56.003  83.530  1.00 25.95           H
ATOM   3989  HE1 PHE A 259      31.794  56.426  88.297  1.00 28.15           H
ATOM   3990  HE2 PHE A 259      31.591  57.772  84.216  1.00 33.05           H
ATOM   3991  HZ  PHE A 259      30.940  58.018  86.583  1.00 31.27           H
ATOM   3992  N   PRO A 260      37.818  52.927  85.897  1.00 29.46           N
ATOM   3993  CA  PRO A 260      38.707  51.875  85.420  1.00 36.05           C
ATOM   3994  C   PRO A 260      38.020  50.515  85.335  1.00 27.21           C
ATOM   3995  O   PRO A 260      37.208  50.192  86.195  1.00 25.15           O
ATOM   3996  CB  PRO A 260      39.866  51.860  86.402  1.00 28.72           C
ATOM   3997  CG  PRO A 260      39.253  52.357  87.698  1.00 35.39           C
ATOM   3998  CD  PRO A 260      38.264  53.415  87.205  1.00 32.72           C
ATOM   3999  HA  PRO A 260      39.139  52.168  84.486  1.00 43.26           H
ATOM   4000  HB2 PRO A 260      40.384  50.908  86.471  1.00 34.47           H
ATOM   4001  HB3 PRO A 260      40.559  52.633  86.071  1.00 34.47           H
ATOM   4002  HG2 PRO A 260      38.777  51.527  88.218  1.00 42.48           H
ATOM   4003  HG3 PRO A 260      40.013  52.830  88.316  1.00 42.48           H
ATOM   4004  HD2 PRO A 260      37.434  53.420  87.907  1.00 39.28           H
ATOM   4005  HD3 PRO A 260      38.770  54.389  87.159  1.00 39.28           H
ATOM   4006  N   SER A 261      38.361  49.724  84.309  1.00 33.41           N
ATOM   4007  CA  SER A 261      37.666  48.478  84.060  1.00 25.75           C
ATOM   4008  C   SER A 261      38.590  47.450  83.388  1.00 35.66           C
ATOM   4009  O   SER A 261      39.292  47.783  82.433  1.00 39.07           O
ATOM   4010  CB  SER A 261      36.408  48.747  83.226  1.00 22.08           C
ATOM   4011  OG  SER A 261      35.647  47.567  83.074  1.00 26.07           O
ATOM   4012  H   SER A 261      39.057  50.025  83.642  1.00 40.10           H
ATOM   4013  HA  SER A 261      37.337  48.130  85.030  1.00 30.91           H
ATOM   4014  HB2 SER A 261      35.796  49.484  83.741  1.00 26.51           H
ATOM   4015  HB3 SER A 261      36.671  49.144  82.247  1.00 26.51           H
ATOM   4016  HG  SER A 261      36.125  46.961  82.495  1.00 31.29           H
ATOM   4017  N   PRO A 262      38.565  46.189  83.855  1.00 36.08           N
ATOM   4018  CA  PRO A 262      37.769  45.748  84.999  1.00 25.53           C
ATOM   4019  C   PRO A 262      38.342  46.267  86.330  1.00 22.19           C
ATOM   4020  O   PRO A 262      39.395  46.905  86.362  1.00 25.78           O
ATOM   4021  CB  PRO A 262      37.850  44.222  84.912  1.00 30.25           C
ATOM   4022  CG  PRO A 262      39.268  44.000  84.395  1.00 26.65           C
ATOM   4023  CD  PRO A 262      39.353  45.085  83.320  1.00 29.90           C
ATOM   4024  HA  PRO A 262      36.720  46.010  84.877  1.00 30.64           H
ATOM   4025  HB2 PRO A 262      37.638  43.707  85.841  1.00 36.31           H
ATOM   4026  HB3 PRO A 262      37.139  43.891  84.153  1.00 36.31           H
ATOM   4027  HG2 PRO A 262      39.991  44.144  85.201  1.00 31.99           H
ATOM   4028  HG3 PRO A 262      39.378  43.016  83.941  1.00 31.99           H
ATOM   4029  HD2 PRO A 262      40.399  45.355  83.170  1.00 35.89           H
ATOM   4030  HD3 PRO A 262      38.894  44.716  82.402  1.00 35.89           H
ATOM   4031  N   PHE A 263      37.609  46.059  87.425  1.00 28.90           N
ATOM   4032  CA  PHE A 263      37.952  46.602  88.740  1.00 28.03           C
ATOM   4033  C   PHE A 263      37.517  45.632  89.845  1.00 21.38           C
ATOM   4034  O   PHE A 263      36.788  44.671  89.618  1.00 22.50           O
ATOM   4035  CB  PHE A 263      37.289  47.985  88.912  1.00 28.57           C
ATOM   4036  CG  PHE A 263      35.840  47.961  89.335  1.00 21.47           C
ATOM   4037  CD1 PHE A 263      34.848  47.571  88.428  1.00 17.43           C
ATOM   4038  CD2 PHE A 263      35.488  48.313  90.652  1.00 28.73           C
ATOM   4039  CE1 PHE A 263      33.510  47.478  88.843  1.00 22.33           C
ATOM   4040  CE2 PHE A 263      34.147  48.232  91.064  1.00 24.25           C
ATOM   4041  CZ  PHE A 263      33.162  47.806  90.161  1.00 19.96           C
ATOM   4042  H   PHE A 263      36.720  45.583  87.337  1.00 34.69           H
ATOM   4043  HA  PHE A 263      39.033  46.729  88.797  1.00 33.64           H
ATOM   4044  HB2 PHE A 263      37.804  48.530  89.686  1.00 34.29           H
ATOM   4045  HB3 PHE A 263      37.409  48.560  88.000  1.00 34.29           H
ATOM   4046  HD1 PHE A 263      35.113  47.350  87.406  1.00 20.93           H
ATOM   4047  HD2 PHE A 263      36.245  48.625  91.355  1.00 34.48           H
ATOM   4048  HE1 PHE A 263      32.750  47.146  88.155  1.00 26.81           H
ATOM   4049  HE2 PHE A 263      33.872  48.480  92.076  1.00 29.11           H
ATOM   4050  HZ  PHE A 263      32.133  47.733  90.477  1.00 23.96           H
ATOM   4051  N   SER A 264      37.985  45.908  91.057  1.00 20.39           N
ATOM   4052  CA  SER A 264      37.674  45.167  92.262  1.00 29.30           C
ATOM   4053  C   SER A 264      36.407  45.718  92.891  1.00 21.91           C
ATOM   4054  O   SER A 264      36.333  46.864  93.323  1.00 23.98           O
ATOM   4055  CB  SER A 264      38.832  45.215  93.248  1.00 31.15           C
ATOM   4056  OG  SER A 264      39.943  44.541  92.711  1.00 19.70           O
ATOM   4057  H   SER A 264      38.558  46.724  91.164  1.00 24.47           H
ATOM   4058  HA  SER A 264      37.515  44.122  92.002  1.00 35.16           H
ATOM   4059  HB2 SER A 264      39.094  46.245  93.474  1.00 37.39           H
ATOM   4060  HB3 SER A 264      38.539  44.729  94.176  1.00 37.39           H
ATOM   4061  HG  SER A 264      40.092  43.744  93.228  1.00 23.65           H
ATOM   4062  N   LEU A 265      35.404  44.857  92.946  1.00 23.65           N
ATOM   4063  CA  LEU A 265      34.115  45.136  93.533  1.00 25.09           C
ATOM   4064  C   LEU A 265      34.236  45.027  95.058  1.00 25.48           C
ATOM   4065  O   LEU A 265      34.136  43.940  95.620  1.00 22.03           O
ATOM   4066  CB  LEU A 265      33.163  44.120  92.911  1.00 25.48           C
ATOM   4067  CG  LEU A 265      31.694  44.346  93.259  1.00 25.08           C
ATOM   4068  CD1 LEU A 265      31.127  45.578  92.544  1.00 26.68           C
ATOM   4069  CD2 LEU A 265      30.943  43.101  92.795  1.00 30.23           C
ATOM   4070  H   LEU A 265      35.535  43.944  92.533  1.00 28.39           H
ATOM   4071  HA  LEU A 265      33.809  46.144  93.253  1.00 30.12           H
ATOM   4072  HB2 LEU A 265      33.282  44.129  91.825  1.00 30.58           H
ATOM   4073  HB3 LEU A 265      33.460  43.132  93.270  1.00 30.58           H
ATOM   4074  HG  LEU A 265      31.587  44.470  94.336  1.00 30.10           H
ATOM   4075 HD11 LEU A 265      30.075  45.685  92.807  1.00 32.03           H
ATOM   4076 HD12 LEU A 265      31.664  46.471  92.859  1.00 32.03           H
ATOM   4077 HD13 LEU A 265      31.225  45.472  91.462  1.00 32.03           H
ATOM   4078 HD21 LEU A 265      29.887  43.227  92.990  1.00 36.28           H
ATOM   4079 HD22 LEU A 265      31.094  42.950  91.725  1.00 36.28           H
ATOM   4080 HD23 LEU A 265      31.312  42.233  93.336  1.00 36.28           H
ATOM   4081  N   THR A 266      34.487  46.168  95.707  1.00 23.71           N
ATOM   4082  CA  THR A 266      34.746  46.302  97.140  1.00 20.19           C
ATOM   4083  C   THR A 266      33.879  47.415  97.731  1.00 15.94           C
ATOM   4084  O   THR A 266      33.309  48.237  97.013  1.00 19.04           O
ATOM   4085  CB  THR A 266      36.213  46.709  97.354  1.00 18.07           C
ATOM   4086  OG1 THR A 266      36.430  47.944  96.721  1.00 21.16           O
ATOM   4087  CG2 THR A 266      37.222  45.710  96.807  1.00 24.55           C
ATOM   4088  H   THR A 266      34.617  47.006  95.157  1.00 28.46           H
ATOM   4089  HA  THR A 266      34.537  45.366  97.659  1.00 24.23           H
ATOM   4090  HB  THR A 266      36.400  46.837  98.417  1.00 21.69           H
ATOM   4091  HG1 THR A 266      37.293  47.912  96.299  1.00 25.40           H
ATOM   4092 HG21 THR A 266      38.210  46.119  96.959  1.00 29.47           H
ATOM   4093 HG22 THR A 266      37.125  44.752  97.317  1.00 29.47           H
ATOM   4094 HG23 THR A 266      37.087  45.585  95.735  1.00 29.47           H
ATOM   4095  N   VAL A 267      33.870  47.492  99.059  1.00 16.66           N
ATOM   4096  CA  VAL A 267      33.260  48.584  99.812  1.00 18.79           C
ATOM   4097  C   VAL A 267      33.921  49.910  99.434  1.00 17.78           C
ATOM   4098  O   VAL A 267      33.232  50.903  99.225  1.00 15.61           O
ATOM   4099  CB  VAL A 267      33.404  48.335 101.325  1.00 15.05           C
ATOM   4100  CG1 VAL A 267      32.721  49.450 102.124  1.00 16.29           C
ATOM   4101  CG2 VAL A 267      32.846  46.975 101.764  1.00 24.61           C
ATOM   4102  H   VAL A 267      34.385  46.799  99.586  1.00 20.00           H
ATOM   4103  HA  VAL A 267      32.199  48.624  99.564  1.00 22.56           H
ATOM   4104  HB  VAL A 267      34.462  48.355 101.573  1.00 18.07           H
ATOM   4105 HG11 VAL A 267      32.838  49.242 103.185  1.00 19.56           H
ATOM   4106 HG12 VAL A 267      33.184  50.412 101.908  1.00 19.56           H
ATOM   4107 HG13 VAL A 267      31.662  49.500 101.882  1.00 19.56           H
ATOM   4108 HG21 VAL A 267      32.957  46.868 102.843  1.00 29.54           H
ATOM   4109 HG22 VAL A 267      31.796  46.892 101.505  1.00 29.54           H
ATOM   4110 HG23 VAL A 267      33.389  46.165 101.281  1.00 29.54           H
ATOM   4111  N   ASP A 268      35.255  49.922  99.349  1.00 15.46           N
ATOM   4112  CA  ASP A 268      36.005  51.099  98.964  1.00 22.12           C
ATOM   4113  C   ASP A 268      35.593  51.623  97.584  1.00 14.24           C
ATOM   4114  O   ASP A 268      35.375  52.817  97.425  1.00 18.62           O
ATOM   4115  CB  ASP A 268      37.506  50.833  99.071  1.00 17.98           C
ATOM   4116  CG  ASP A 268      38.317  51.947  98.414  1.00 20.14           C
ATOM   4117  OD1 ASP A 268      38.362  53.055  98.979  1.00 26.57           O
ATOM   4118  OD2 ASP A 268      38.909  51.691  97.354  1.00 19.49           O1-
ATOM   4119  H   ASP A 268      35.769  49.072  99.532  1.00 18.56           H
ATOM   4120  HA  ASP A 268      35.765  51.869  99.696  1.00 26.55           H
ATOM   4121  HB2 ASP A 268      37.747  50.785 100.132  1.00 21.58           H
ATOM   4122  HB3 ASP A 268      37.727  49.893  98.573  1.00 21.58           H
ATOM   4123  N   ALA A 269      35.439  50.740  96.598  1.00 25.14           N
ATOM   4124  CA  ALA A 269      34.990  51.126  95.269  1.00 19.14           C
ATOM   4125  C   ALA A 269      33.644  51.825  95.318  1.00 22.03           C
ATOM   4126  O   ALA A 269      33.498  52.875  94.699  1.00 20.67           O
ATOM   4127  CB  ALA A 269      34.927  49.920  94.336  1.00 20.10           C
ATOM   4128  H   ALA A 269      35.584  49.758  96.789  1.00 30.17           H
ATOM   4129  HA  ALA A 269      35.709  51.835  94.866  1.00 22.97           H
ATOM   4130  HB1 ALA A 269      34.686  50.261  93.329  1.00 24.13           H
ATOM   4131  HB2 ALA A 269      35.884  49.418  94.321  1.00 24.13           H
ATOM   4132  HB3 ALA A 269      34.167  49.216  94.673  1.00 24.13           H
ATOM   4133  N   ALA A 270      32.668  51.272  96.046  1.00 20.80           N
ATOM   4134  CA  ALA A 270      31.350  51.886  96.122  1.00 17.28           C
ATOM   4135  C   ALA A 270      31.414  53.266  96.787  1.00 22.49           C
ATOM   4136  O   ALA A 270      30.841  54.214  96.256  1.00 17.58           O
ATOM   4137  CB  ALA A 270      30.384  50.968  96.837  1.00 17.46           C
ATOM   4138  H   ALA A 270      32.845  50.421  96.562  1.00 24.97           H
ATOM   4139  HA  ALA A 270      30.978  52.016  95.105  1.00 20.74           H
ATOM   4140  HB1 ALA A 270      29.392  51.421  96.864  1.00 20.96           H
ATOM   4141  HB2 ALA A 270      30.341  50.022  96.307  1.00 20.96           H
ATOM   4142  HB3 ALA A 270      30.749  50.803  97.848  1.00 20.96           H
ATOM   4143  N   VAL A 271      32.123  53.407  97.915  1.00 20.53           N
ATOM   4144  CA  VAL A 271      32.240  54.702  98.586  1.00 18.27           C
ATOM   4145  C   VAL A 271      32.876  55.727  97.646  1.00 23.03           C
ATOM   4146  O   VAL A 271      32.349  56.828  97.483  1.00 23.07           O
ATOM   4147  CB  VAL A 271      33.009  54.603  99.908  1.00 17.79           C
ATOM   4148  CG1 VAL A 271      33.220  56.004 100.506  1.00 19.53           C
ATOM   4149  CG2 VAL A 271      32.254  53.731 100.919  1.00 17.03           C
ATOM   4150  H   VAL A 271      32.596  52.606  98.312  1.00 24.64           H
ATOM   4151  HA  VAL A 271      31.230  55.042  98.821  1.00 21.93           H
ATOM   4152  HB  VAL A 271      33.985  54.157  99.712  1.00 21.35           H
ATOM   4153 HG11 VAL A 271      33.757  55.934 101.445  1.00 23.44           H
ATOM   4154 HG12 VAL A 271      33.823  56.616  99.836  1.00 23.44           H
ATOM   4155 HG13 VAL A 271      32.258  56.494 100.673  1.00 23.44           H
ATOM   4156 HG21 VAL A 271      32.824  53.654 101.843  1.00 20.44           H
ATOM   4157 HG22 VAL A 271      31.275  54.162 101.131  1.00 20.44           H
ATOM   4158 HG23 VAL A 271      32.121  52.727 100.524  1.00 20.44           H
ATOM   4159  N   GLN A 272      34.010  55.369  97.040  1.00 23.42           N
ATOM   4160  CA  GLN A 272      34.739  56.267  96.150  1.00 18.83           C
ATOM   4161  C   GLN A 272      33.896  56.629  94.937  1.00 19.62           C
ATOM   4162  O   GLN A 272      33.917  57.780  94.518  1.00 19.70           O
ATOM   4163  CB  GLN A 272      36.090  55.666  95.740  1.00 23.93           C
ATOM   4164  CG  GLN A 272      37.060  55.482  96.922  1.00 23.88           C
ATOM   4165  CD  GLN A 272      37.294  56.771  97.696  1.00 20.68           C
ATOM   4166  OE1 GLN A 272      37.723  57.782  97.153  1.00 26.71           O
ATOM   4167  NE2 GLN A 272      37.019  56.733  98.994  1.00 26.12           N
ATOM   4168  H   GLN A 272      34.394  54.451  97.214  1.00 28.11           H
ATOM   4169  HA  GLN A 272      34.926  57.191  96.697  1.00 22.61           H
ATOM   4170  HB2 GLN A 272      35.920  54.695  95.275  1.00 28.73           H
ATOM   4171  HB3 GLN A 272      36.546  56.318  95.001  1.00 28.73           H
ATOM   4172  HG2 GLN A 272      36.715  54.713  97.600  1.00 28.66           H
ATOM   4173  HG3 GLN A 272      38.010  55.177  96.487  1.00 28.66           H
ATOM   4174 HE21 GLN A 272      36.682  55.879  99.413  1.00 31.36           H
ATOM   4175 HE22 GLN A 272      37.164  57.557  99.561  1.00 31.36           H
ATOM   4176  N   GLN A 273      33.116  55.687  94.398  1.00 19.24           N
ATOM   4177  CA  GLN A 273      32.218  55.970  93.287  1.00 21.94           C
ATOM   4178  C   GLN A 273      31.172  57.028  93.639  1.00 26.67           C
ATOM   4179  O   GLN A 273      30.908  57.912  92.825  1.00 22.52           O
ATOM   4180  CB  GLN A 273      31.589  54.683  92.775  1.00 20.68           C
ATOM   4181  CG  GLN A 273      32.576  53.829  91.965  1.00 15.30           C
ATOM   4182  CD  GLN A 273      32.128  52.370  91.886  1.00 22.09           C
ATOM   4183  OE1 GLN A 273      31.080  51.999  92.401  1.00 19.52           O
ATOM   4184  NE2 GLN A 273      32.922  51.522  91.234  1.00 28.65           N
ATOM   4185  H   GLN A 273      33.110  54.758  94.800  1.00 23.10           H
ATOM   4186  HA  GLN A 273      32.820  56.379  92.483  1.00 26.33           H
ATOM   4187  HB2 GLN A 273      31.226  54.117  93.633  1.00 24.82           H
ATOM   4188  HB3 GLN A 273      30.737  54.929  92.140  1.00 24.82           H
ATOM   4189  HG2 GLN A 273      32.668  54.239  90.959  1.00 18.37           H
ATOM   4190  HG3 GLN A 273      33.572  53.861  92.407  1.00 18.37           H
ATOM   4191 HE21 GLN A 273      33.788  51.846  90.829  1.00 34.39           H
ATOM   4192 HE22 GLN A 273      32.652  50.550  91.163  1.00 34.39           H
ATOM   4193  N   HIS A 274      30.611  56.974  94.851  1.00 19.94           N
ATOM   4194  CA  HIS A 274      29.719  58.019  95.327  1.00 25.32           C
ATOM   4195  C   HIS A 274      30.430  59.375  95.431  1.00 21.38           C
ATOM   4196  O   HIS A 274      29.886  60.387  94.991  1.00 24.83           O
ATOM   4197  CB  HIS A 274      29.060  57.607  96.652  1.00 18.48           C
ATOM   4198  CG  HIS A 274      28.011  56.545  96.475  1.00 20.75           C
ATOM   4199  ND1 HIS A 274      28.215  55.245  96.087  1.00 20.62           N
ATOM   4200  CD2 HIS A 274      26.662  56.729  96.549  1.00 14.16           C
ATOM   4201  CE1 HIS A 274      27.024  54.659  95.933  1.00 19.64           C
ATOM   4202  NE2 HIS A 274      26.044  55.541  96.169  1.00 21.15           N
ATOM   4203  H   HIS A 274      30.910  56.262  95.503  1.00 23.93           H
ATOM   4204  HA  HIS A 274      28.925  58.121  94.588  1.00 30.39           H
ATOM   4205  HB2 HIS A 274      28.580  58.482  97.087  1.00 22.19           H
ATOM   4206  HB3 HIS A 274      29.821  57.245  97.339  1.00 22.19           H
ATOM   4207  HD1 HIS A 274      29.114  54.809  95.941  1.00 24.75           H
ATOM   4208  HD2 HIS A 274      26.160  57.656  96.778  1.00 17.00           H
ATOM   4209  HE1 HIS A 274      26.873  53.623  95.660  1.00 23.58           H
ATOM   4210  N   LEU A 275      31.643  59.394  95.996  1.00 23.90           N
ATOM   4211  CA  LEU A 275      32.407  60.625  96.217  1.00 24.27           C
ATOM   4212  C   LEU A 275      32.929  61.252  94.920  1.00 26.99           C
ATOM   4213  O   LEU A 275      33.274  62.433  94.908  1.00 29.99           O
ATOM   4214  CB  LEU A 275      33.575  60.358  97.178  1.00 25.60           C
ATOM   4215  CG  LEU A 275      33.176  60.004  98.621  1.00 28.72           C
ATOM   4216  CD1 LEU A 275      34.441  59.641  99.421  1.00 26.70           C
ATOM   4217  CD2 LEU A 275      32.458  61.175  99.306  1.00 29.28           C
ATOM   4218  H   LEU A 275      32.046  58.523  96.318  1.00 28.69           H
ATOM   4219  HA  LEU A 275      31.742  61.356  96.673  1.00 29.13           H
ATOM   4220  HB2 LEU A 275      34.168  59.536  96.772  1.00 30.73           H
ATOM   4221  HB3 LEU A 275      34.211  61.244  97.204  1.00 30.73           H
ATOM   4222  HG  LEU A 275      32.507  59.144  98.615  1.00 34.47           H
ATOM   4223 HD11 LEU A 275      34.169  59.371 100.443  1.00 32.05           H
ATOM   4224 HD12 LEU A 275      34.945  58.795  98.952  1.00 32.05           H
ATOM   4225 HD13 LEU A 275      35.122  60.493  99.448  1.00 32.05           H
ATOM   4226 HD21 LEU A 275      32.261  60.906 100.340  1.00 35.14           H
ATOM   4227 HD22 LEU A 275      33.078  62.073  99.281  1.00 35.14           H
ATOM   4228 HD23 LEU A 275      31.506  61.376  98.814  1.00 35.14           H
ATOM   4229  N   MET A 276      33.007  60.476  93.835  1.00 23.65           N
ATOM   4230  CA  MET A 276      33.377  60.987  92.521  1.00 27.57           C
ATOM   4231  C   MET A 276      32.344  61.945  91.929  1.00 26.60           C
ATOM   4232  O   MET A 276      32.678  62.650  90.983  1.00 26.14           O
ATOM   4233  CB  MET A 276      33.597  59.848  91.525  1.00 23.82           C
ATOM   4234  CG  MET A 276      34.884  59.048  91.720  1.00 21.72           C
ATOM   4235  SD  MET A 276      35.388  58.223  90.203  1.00 31.24           S
ATOM   4236  CE  MET A 276      34.010  57.077  90.053  1.00 31.69           C
ATOM   4237  H   MET A 276      32.741  59.504  93.912  1.00 28.39           H
ATOM   4238  HA  MET A 276      34.312  61.535  92.625  1.00 33.10           H
ATOM   4239  HB2 MET A 276      32.743  59.176  91.550  1.00 28.59           H
ATOM   4240  HB3 MET A 276      33.643  60.279  90.524  1.00 28.59           H
ATOM   4241  HG2 MET A 276      35.689  59.705  92.039  1.00 26.07           H
ATOM   4242  HG3 MET A 276      34.739  58.287  92.475  1.00 26.07           H
ATOM   4243  HE1 MET A 276      34.093  56.525  89.126  1.00 38.04           H
ATOM   4244  HE2 MET A 276      34.040  56.380  90.885  1.00 38.04           H
ATOM   4245  HE3 MET A 276      33.069  57.620  90.049  1.00 38.04           H
ATOM   4246  N   MET A 277      31.093  61.918  92.394  1.00 22.90           N
ATOM   4247  CA  MET A 277      30.037  62.773  91.863  1.00 24.56           C
ATOM   4248  C   MET A 277      29.958  64.051  92.679  1.00 25.11           C
ATOM   4249  O   MET A 277      29.842  64.003  93.899  1.00 25.82           O
ATOM   4250  CB  MET A 277      28.675  62.063  91.846  1.00 21.52           C
ATOM   4251  CG  MET A 277      28.616  60.880  90.877  1.00 30.13           C
ATOM   4252  SD  MET A 277      28.881  61.261  89.120  1.00 25.88           S
ATOM   4253  CE  MET A 277      27.382  62.215  88.772  1.00 28.14           C
ATOM   4254  H   MET A 277      30.872  61.312  93.173  1.00 27.48           H
ATOM   4255  HA  MET A 277      30.278  63.031  90.835  1.00 29.49           H
ATOM   4256  HB2 MET A 277      28.461  61.698  92.850  1.00 25.83           H
ATOM   4257  HB3 MET A 277      27.901  62.784  91.579  1.00 25.83           H
ATOM   4258  HG2 MET A 277      29.358  60.147  91.192  1.00 36.16           H
ATOM   4259  HG3 MET A 277      27.635  60.416  90.976  1.00 36.16           H
ATOM   4260  HE1 MET A 277      27.377  62.521  87.726  1.00 33.77           H
ATOM   4261  HE2 MET A 277      26.507  61.599  88.978  1.00 33.77           H
ATOM   4262  HE3 MET A 277      27.360  63.101  89.407  1.00 33.77           H
ATOM   4263  N   GLU A 278      29.963  65.188  91.986  1.00 25.76           N
ATOM   4264  CA  GLU A 278      29.742  66.507  92.564  1.00 36.02           C
ATOM   4265  C   GLU A 278      28.409  66.522  93.336  1.00 20.69           C
ATOM   4266  O   GLU A 278      27.439  65.889  92.918  1.00 31.73           O
ATOM   4267  CB  GLU A 278      29.716  67.528  91.417  1.00 40.53           C
ATOM   4268  CG  GLU A 278      30.028  68.962  91.862  1.00 45.38           C
ATOM   4269  CD  GLU A 278      29.993  69.930  90.673  1.00 59.90           C
ATOM   4270  OE1 GLU A 278      30.691  69.654  89.668  1.00 49.94           O
ATOM   4271  OE2 GLU A 278      29.262  70.939  90.789  1.00 68.42           O1-
ATOM   4272  H   GLU A 278      30.054  65.133  90.981  1.00 30.91           H
ATOM   4273  HA  GLU A 278      30.569  66.750  93.230  1.00 43.24           H
ATOM   4274  HB2 GLU A 278      30.443  67.232  90.660  1.00 48.64           H
ATOM   4275  HB3 GLU A 278      28.722  67.519  90.965  1.00 48.64           H
ATOM   4276  HG2 GLU A 278      29.340  69.285  92.645  1.00 54.46           H
ATOM   4277  HG3 GLU A 278      31.047  68.945  92.253  1.00 54.46           H
ATOM   4278  N   GLY A 279      28.355  67.228  94.470  1.00 30.38           N
ATOM   4279  CA  GLY A 279      27.143  67.336  95.270  1.00 25.80           C
ATOM   4280  C   GLY A 279      26.786  66.055  96.037  1.00 22.23           C
ATOM   4281  O   GLY A 279      25.639  65.920  96.445  1.00 31.41           O
ATOM   4282  H   GLY A 279      29.185  67.707  94.796  1.00 36.46           H
ATOM   4283  HA2 GLY A 279      27.251  68.156  95.978  1.00 30.97           H
ATOM   4284  HA3 GLY A 279      26.311  67.551  94.599  1.00 30.97           H
ATOM   4285  N   VAL A 280      27.719  65.119  96.261  1.00 30.26           N
ATOM   4286  CA  VAL A 280      27.458  63.931  97.080  1.00 23.35           C
ATOM   4287  C   VAL A 280      28.378  64.009  98.293  1.00 29.45           C
ATOM   4288  O   VAL A 280      29.506  63.525  98.217  1.00 28.88           O
ATOM   4289  CB  VAL A 280      27.601  62.609  96.297  1.00 29.92           C
ATOM   4290  CG1 VAL A 280      27.282  61.419  97.225  1.00 26.39           C
ATOM   4291  CG2 VAL A 280      26.626  62.565  95.113  1.00 31.99           C
ATOM   4292  H   VAL A 280      28.656  65.255  95.904  1.00 36.32           H
ATOM   4293  HA  VAL A 280      26.427  63.952  97.422  1.00 28.03           H
ATOM   4294  HB  VAL A 280      28.620  62.509  95.925  1.00 35.91           H
ATOM   4295 HG11 VAL A 280      27.370  60.484  96.673  1.00 31.67           H
ATOM   4296 HG12 VAL A 280      27.982  61.391  98.059  1.00 31.67           H
ATOM   4297 HG13 VAL A 280      26.268  61.509  97.617  1.00 31.67           H
ATOM   4298 HG21 VAL A 280      26.774  61.632  94.576  1.00 38.39           H
ATOM   4299 HG22 VAL A 280      25.597  62.630  95.471  1.00 38.39           H
ATOM   4300 HG23 VAL A 280      26.826  63.391  94.430  1.00 38.39           H
ATOM   4301  N   PRO A 281      27.920  64.611  99.404  1.00 32.62           N
ATOM   4302  CA  PRO A 281      28.771  64.806 100.570  1.00 27.08           C
ATOM   4303  C   PRO A 281      29.054  63.503 101.315  1.00 21.25           C
ATOM   4304  O   PRO A 281      28.164  62.678 101.522  1.00 19.53           O
ATOM   4305  CB  PRO A 281      27.969  65.763 101.464  1.00 22.30           C
ATOM   4306  CG  PRO A 281      26.526  65.483 101.061  1.00 26.39           C
ATOM   4307  CD  PRO A 281      26.642  65.293  99.563  1.00 23.88           C
ATOM   4308  HA  PRO A 281      29.687  65.318 100.292  1.00 32.50           H
ATOM   4309  HB2 PRO A 281      28.133  65.619 102.532  1.00 26.77           H
ATOM   4310  HB3 PRO A 281      28.213  66.788 101.181  1.00 26.77           H
ATOM   4311  HG2 PRO A 281      26.184  64.570 101.537  1.00 31.67           H
ATOM   4312  HG3 PRO A 281      25.865  66.321 101.282  1.00 31.67           H
ATOM   4313  HD2 PRO A 281      25.796  64.688  99.233  1.00 28.66           H
ATOM   4314  HD3 PRO A 281      26.668  66.266  99.070  1.00 28.66           H
ATOM   4315  N   SER A 282      30.304  63.345 101.756  1.00 19.03           N
ATOM   4316  CA  SER A 282      30.764  62.148 102.453  1.00 20.84           C
ATOM   4317  C   SER A 282      29.959  61.887 103.727  1.00 19.53           C
ATOM   4318  O   SER A 282      29.655  60.739 104.035  1.00 18.62           O
ATOM   4319  CB  SER A 282      32.261  62.271 102.749  1.00 26.16           C
ATOM   4320  OG  SER A 282      32.509  63.289 103.693  1.00 24.33           O
ATOM   4321  H   SER A 282      31.009  64.024 101.489  1.00 22.84           H
ATOM   4322  HA  SER A 282      30.621  61.298 101.788  1.00 25.01           H
ATOM   4323  HB2 SER A 282      32.630  61.322 103.132  1.00 31.40           H
ATOM   4324  HB3 SER A 282      32.792  62.509 101.828  1.00 31.40           H
ATOM   4325  HG  SER A 282      32.127  63.005 104.530  1.00 29.21           H
ATOM   4326  N   ALA A 283      29.602  62.950 104.454  1.00 16.64           N
ATOM   4327  CA  ALA A 283      28.818  62.887 105.682  1.00 20.92           C
ATOM   4328  C   ALA A 283      27.444  62.229 105.490  1.00 19.03           C
ATOM   4329  O   ALA A 283      26.871  61.750 106.460  1.00 16.64           O
ATOM   4330  CB  ALA A 283      28.655  64.304 106.225  1.00 27.70           C
ATOM   4331  H   ALA A 283      29.884  63.864 104.122  1.00 19.97           H
ATOM   4332  HA  ALA A 283      29.374  62.299 106.412  1.00 25.11           H
ATOM   4333  HB1 ALA A 283      28.082  64.282 107.151  1.00 33.25           H
ATOM   4334  HB2 ALA A 283      29.637  64.732 106.428  1.00 33.25           H
ATOM   4335  HB3 ALA A 283      28.132  64.919 105.491  1.00 33.25           H
ATOM   4336  N   LYS A 284      26.895  62.209 104.270  1.00 19.98           N
ATOM   4337  CA  LYS A 284      25.641  61.512 103.994  1.00 21.32           C
ATOM   4338  C   LYS A 284      25.843  60.051 103.613  1.00 18.11           C
ATOM   4339  O   LYS A 284      24.874  59.304 103.598  1.00 16.34           O
ATOM   4340  CB  LYS A 284      24.847  62.245 102.919  1.00 18.47           C
ATOM   4341  CG  LYS A 284      24.370  63.618 103.409  1.00 17.28           C
ATOM   4342  CD  LYS A 284      23.304  64.124 102.442  1.00 28.37           C
ATOM   4343  CE  LYS A 284      22.678  65.435 102.912  1.00 24.55           C
ATOM   4344  NZ  LYS A 284      21.616  65.813 101.967  1.00 19.28           N1+
ATOM   4345  H   LYS A 284      27.410  62.596 103.488  1.00 23.99           H
ATOM   4346  HA  LYS A 284      25.032  61.509 104.899  1.00 25.60           H
ATOM   4347  HB2 LYS A 284      25.465  62.358 102.028  1.00 22.17           H
ATOM   4348  HB3 LYS A 284      23.977  61.640 102.657  1.00 22.17           H
ATOM   4349  HG2 LYS A 284      23.934  63.532 104.403  1.00 20.74           H
ATOM   4350  HG3 LYS A 284      25.205  64.315 103.465  1.00 20.74           H
ATOM   4351  HD2 LYS A 284      23.763  64.284 101.468  1.00 34.06           H
ATOM   4352  HD3 LYS A 284      22.521  63.370 102.340  1.00 34.06           H
ATOM   4353  HE2 LYS A 284      22.253  65.297 103.908  1.00 29.47           H
ATOM   4354  HE3 LYS A 284      23.441  66.216 102.952  1.00 29.47           H
ATOM   4355  HZ1 LYS A 284      21.163  66.663 102.262  1.00 23.14           H
ATOM   4356  HZ2 LYS A 284      22.011  65.951 101.047  1.00 23.14           H
ATOM   4357  HZ3 LYS A 284      20.930  65.069 101.921  1.00 23.14           H
ATOM   4358  N   ILE A 285      27.061  59.643 103.254  1.00 15.40           N
ATOM   4359  CA  ILE A 285      27.329  58.270 102.863  1.00 15.84           C
ATOM   4360  C   ILE A 285      27.408  57.438 104.130  1.00 22.11           C
ATOM   4361  O   ILE A 285      28.187  57.749 105.018  1.00 21.11           O
ATOM   4362  CB  ILE A 285      28.609  58.170 102.015  1.00 13.51           C
ATOM   4363  CG1 ILE A 285      28.449  59.010 100.729  1.00 21.78           C
ATOM   4364  CG2 ILE A 285      28.908  56.686 101.727  1.00 12.46           C
ATOM   4365  CD1 ILE A 285      29.673  58.975  99.815  1.00 22.07           C
ATOM   4366  H   ILE A 285      27.833  60.293 103.280  1.00 18.49           H
ATOM   4367  HA  ILE A 285      26.499  57.911 102.253  1.00 19.02           H
ATOM   4368  HB  ILE A 285      29.442  58.576 102.587  1.00 16.21           H
ATOM   4369 HG12 ILE A 285      27.585  58.650 100.167  1.00 26.14           H
ATOM   4370 HG13 ILE A 285      28.272  60.052 100.995  1.00 26.14           H
ATOM   4371 HG21 ILE A 285      29.823  56.590 101.148  1.00 14.96           H
ATOM   4372 HG22 ILE A 285      29.065  56.142 102.657  1.00 14.96           H
ATOM   4373 HG23 ILE A 285      28.080  56.237 101.180  1.00 14.96           H
ATOM   4374 HD11 ILE A 285      29.510  59.645  98.970  1.00 26.49           H
ATOM   4375 HD12 ILE A 285      30.555  59.295 100.368  1.00 26.49           H
ATOM   4376 HD13 ILE A 285      29.831  57.967  99.437  1.00 26.49           H
ATOM   4377  N   VAL A 286      26.655  56.346 104.194  1.00 17.85           N
ATOM   4378  CA  VAL A 286      26.747  55.389 105.283  1.00 11.93           C
ATOM   4379  C   VAL A 286      27.163  54.057 104.683  1.00 15.70           C
ATOM   4380  O   VAL A 286      26.604  53.621 103.682  1.00 16.16           O
ATOM   4381  CB  VAL A 286      25.405  55.339 106.029  1.00 15.13           C
ATOM   4382  CG1 VAL A 286      25.273  54.127 106.956  1.00 16.36           C
ATOM   4383  CG2 VAL A 286      25.212  56.626 106.837  1.00 20.47           C
ATOM   4384  H   VAL A 286      26.013  56.138 103.439  1.00 21.43           H
ATOM   4385  HA  VAL A 286      27.513  55.694 105.995  1.00 14.33           H
ATOM   4386  HB  VAL A 286      24.619  55.285 105.284  1.00 18.16           H
ATOM   4387 HG11 VAL A 286      24.311  54.156 107.464  1.00 19.64           H
ATOM   4388 HG12 VAL A 286      25.333  53.203 106.383  1.00 19.64           H
ATOM   4389 HG13 VAL A 286      26.067  54.154 107.695  1.00 19.64           H
ATOM   4390 HG21 VAL A 286      24.244  56.595 107.341  1.00 24.57           H
ATOM   4391 HG22 VAL A 286      26.000  56.726 107.580  1.00 24.57           H
ATOM   4392 HG23 VAL A 286      25.227  57.488 106.169  1.00 24.57           H
ATOM   4393  N   MET A 287      28.135  53.408 105.316  1.00 14.19           N
ATOM   4394  CA  MET A 287      28.652  52.120 104.876  1.00 17.25           C
ATOM   4395  C   MET A 287      27.857  50.975 105.484  1.00 14.47           C
ATOM   4396  O   MET A 287      27.934  50.725 106.685  1.00 14.55           O
ATOM   4397  CB  MET A 287      30.124  52.024 105.264  1.00 18.64           C
ATOM   4398  CG  MET A 287      30.739  50.687 104.842  1.00 17.74           C
ATOM   4399  SD  MET A 287      32.239  50.242 105.742  1.00 16.65           S
ATOM   4400  CE  MET A 287      33.404  51.457 105.094  1.00 12.58           C
ATOM   4401  H   MET A 287      28.529  53.816 106.153  1.00 17.04           H
ATOM   4402  HA  MET A 287      28.582  52.061 103.787  1.00 20.71           H
ATOM   4403  HB2 MET A 287      30.683  52.843 104.809  1.00 22.38           H
ATOM   4404  HB3 MET A 287      30.190  52.115 106.346  1.00 22.38           H
ATOM   4405  HG2 MET A 287      30.031  49.878 105.010  1.00 21.30           H
ATOM   4406  HG3 MET A 287      30.946  50.729 103.774  1.00 21.30           H
ATOM   4407  HE1 MET A 287      34.383  51.296 105.546  1.00 15.10           H
ATOM   4408  HE2 MET A 287      33.487  51.352 104.013  1.00 15.10           H
ATOM   4409  HE3 MET A 287      33.053  52.461 105.330  1.00 15.10           H
ATOM   4410  N   GLY A 288      27.186  50.201 104.637  1.00 20.52           N
ATOM   4411  CA  GLY A 288      26.532  48.977 105.063  1.00 17.79           C
ATOM   4412  C   GLY A 288      27.557  47.879 105.338  1.00 18.99           C
ATOM   4413  O   GLY A 288      28.553  47.750 104.634  1.00 13.89           O
ATOM   4414  H   GLY A 288      27.189  50.412 103.649  1.00 24.63           H
ATOM   4415  HA2 GLY A 288      25.960  49.192 105.957  1.00 21.36           H
ATOM   4416  HA3 GLY A 288      25.844  48.628 104.299  1.00 21.36           H
ATOM   4417  N   VAL A 289      27.299  47.055 106.350  1.00 14.91           N
ATOM   4418  CA  VAL A 289      28.088  45.871 106.660  1.00 18.81           C
ATOM   4419  C   VAL A 289      27.139  44.723 106.974  1.00 16.93           C
ATOM   4420  O   VAL A 289      26.071  44.976 107.523  1.00 13.68           O
ATOM   4421  CB  VAL A 289      29.056  46.098 107.841  1.00 15.61           C
ATOM   4422  CG1 VAL A 289      30.124  47.147 107.517  1.00 18.62           C
ATOM   4423  CG2 VAL A 289      28.361  46.480 109.154  1.00 19.12           C
ATOM   4424  H   VAL A 289      26.482  47.226 106.920  1.00 17.90           H
ATOM   4425  HA  VAL A 289      28.682  45.604 105.791  1.00 22.58           H
ATOM   4426  HB  VAL A 289      29.558  45.151 108.009  1.00 18.74           H
ATOM   4427 HG11 VAL A 289      30.807  47.250 108.361  1.00 22.35           H
ATOM   4428 HG12 VAL A 289      30.687  46.816 106.652  1.00 22.35           H
ATOM   4429 HG13 VAL A 289      29.662  48.113 107.306  1.00 22.35           H
ATOM   4430 HG21 VAL A 289      29.105  46.600 109.940  1.00 22.95           H
ATOM   4431 HG22 VAL A 289      27.818  47.414 109.033  1.00 22.95           H
ATOM   4432 HG23 VAL A 289      27.671  45.693 109.455  1.00 22.95           H
ATOM   4433  N   PRO A 290      27.521  43.463 106.705  1.00 14.84           N
ATOM   4434  CA  PRO A 290      26.637  42.351 106.964  1.00 13.85           C
ATOM   4435  C   PRO A 290      26.963  41.717 108.314  1.00 17.86           C
ATOM   4436  O   PRO A 290      28.122  41.610 108.720  1.00 19.91           O
ATOM   4437  CB  PRO A 290      26.954  41.380 105.821  1.00 15.51           C
ATOM   4438  CG  PRO A 290      28.461  41.554 105.634  1.00 19.99           C
ATOM   4439  CD  PRO A 290      28.664  43.050 105.900  1.00 21.55           C
ATOM   4440  HA  PRO A 290      25.581  42.615 106.867  1.00 16.62           H
ATOM   4441  HB2 PRO A 290      26.658  40.348 106.001  1.00 18.62           H
ATOM   4442  HB3 PRO A 290      26.450  41.754 104.927  1.00 18.62           H
ATOM   4443  HG2 PRO A 290      29.003  40.926 106.342  1.00 24.00           H
ATOM   4444  HG3 PRO A 290      28.757  41.316 104.613  1.00 24.00           H
ATOM   4445  HD2 PRO A 290      29.611  43.214 106.413  1.00 25.87           H
ATOM   4446  HD3 PRO A 290      28.630  43.567 104.946  1.00 25.87           H
ATOM   4447  N   PHE A 291      25.918  41.243 108.990  1.00 19.55           N
ATOM   4448  CA  PHE A 291      26.015  40.464 110.222  1.00 18.00           C
ATOM   4449  C   PHE A 291      25.834  38.977 109.937  1.00 13.43           C
ATOM   4450  O   PHE A 291      25.553  38.204 110.842  1.00 20.37           O
ATOM   4451  CB  PHE A 291      25.018  40.994 111.262  1.00 21.61           C
ATOM   4452  CG  PHE A 291      25.452  42.205 112.072  1.00 16.16           C
ATOM   4453  CD1 PHE A 291      26.427  43.116 111.618  1.00 11.97           C
ATOM   4454  CD2 PHE A 291      24.869  42.401 113.337  1.00 17.60           C
ATOM   4455  CE1 PHE A 291      26.804  44.212 112.412  1.00 17.13           C
ATOM   4456  CE2 PHE A 291      25.247  43.498 114.132  1.00 20.31           C
ATOM   4457  CZ  PHE A 291      26.203  44.410 113.664  1.00 15.34           C
ATOM   4458  H   PHE A 291      24.991  41.364 108.601  1.00 23.47           H
ATOM   4459  HA  PHE A 291      27.011  40.575 110.652  1.00 21.61           H
ATOM   4460  HB2 PHE A 291      24.070  41.213 110.774  1.00 25.94           H
ATOM   4461  HB3 PHE A 291      24.818  40.207 111.986  1.00 25.94           H
ATOM   4462  HD1 PHE A 291      26.891  42.996 110.656  1.00 14.37           H
ATOM   4463  HD2 PHE A 291      24.127  41.706 113.700  1.00 21.13           H
ATOM   4464  HE1 PHE A 291      27.547  44.908 112.055  1.00 20.57           H
ATOM   4465  HE2 PHE A 291      24.808  43.636 115.109  1.00 24.38           H
ATOM   4466  HZ  PHE A 291      26.494  45.249 114.280  1.00 18.41           H
ATOM   4467  N   TYR A 292      26.041  38.572 108.684  1.00 17.01           N
ATOM   4468  CA  TYR A 292      25.902  37.213 108.195  1.00 18.62           C
ATOM   4469  C   TYR A 292      26.979  36.948 107.147  1.00 18.47           C
ATOM   4470  O   TYR A 292      27.517  37.868 106.533  1.00 19.99           O
ATOM   4471  CB  TYR A 292      24.492  37.035 107.599  1.00 19.63           C
ATOM   4472  CG  TYR A 292      24.255  37.877 106.354  1.00 14.57           C
ATOM   4473  CD1 TYR A 292      23.844  39.214 106.488  1.00 19.60           C
ATOM   4474  CD2 TYR A 292      24.553  37.359 105.077  1.00 18.27           C
ATOM   4475  CE1 TYR A 292      23.744  40.043 105.359  1.00 17.25           C
ATOM   4476  CE2 TYR A 292      24.464  38.180 103.941  1.00 25.51           C
ATOM   4477  CZ  TYR A 292      24.056  39.527 104.085  1.00 23.60           C
ATOM   4478  OH  TYR A 292      23.952  40.344 103.011  1.00 24.83           O
ATOM   4479  H   TYR A 292      26.319  39.267 108.006  1.00 20.41           H
ATOM   4480  HA  TYR A 292      26.036  36.508 109.015  1.00 22.36           H
ATOM   4481  HB2 TYR A 292      24.339  35.984 107.354  1.00 23.56           H
ATOM   4482  HB3 TYR A 292      23.767  37.299 108.364  1.00 23.56           H
ATOM   4483  HD1 TYR A 292      23.652  39.623 107.465  1.00 23.53           H
ATOM   4484  HD2 TYR A 292      24.900  36.341 104.977  1.00 21.94           H
ATOM   4485  HE1 TYR A 292      23.455  41.079 105.467  1.00 20.71           H
ATOM   4486  HE2 TYR A 292      24.726  37.789 102.970  1.00 30.62           H
ATOM   4487  HH  TYR A 292      24.275  39.954 102.189  1.00 29.80           H
ATOM   4488  N   GLY A 293      27.273  35.665 106.942  1.00 19.05           N
ATOM   4489  CA  GLY A 293      28.136  35.198 105.882  1.00 26.37           C
ATOM   4490  C   GLY A 293      27.362  34.455 104.800  1.00 17.31           C
ATOM   4491  O   GLY A 293      26.266  33.951 105.036  1.00 19.22           O
ATOM   4492  H   GLY A 293      26.781  34.966 107.479  1.00 22.86           H
ATOM   4493  HA2 GLY A 293      28.640  36.054 105.442  1.00 31.65           H
ATOM   4494  HA3 GLY A 293      28.865  34.510 106.302  1.00 31.65           H
ATOM   4495  N   ARG A 294      27.975  34.373 103.616  1.00 18.26           N
ATOM   4496  CA  ARG A 294      27.500  33.573 102.497  1.00 18.35           C
ATOM   4497  C   ARG A 294      28.372  32.342 102.348  1.00 25.14           C
ATOM   4498  O   ARG A 294      29.591  32.459 102.243  1.00 20.67           O
ATOM   4499  CB  ARG A 294      27.513  34.383 101.202  1.00 18.25           C
ATOM   4500  CG  ARG A 294      26.500  35.526 101.247  1.00 19.06           C
ATOM   4501  CD  ARG A 294      26.283  36.098  99.849  1.00 23.29           C
ATOM   4502  NE  ARG A 294      25.106  36.975  99.815  1.00 26.06           N
ATOM   4503  CZ  ARG A 294      23.847  36.597  99.575  1.00 30.69           C
ATOM   4504  NH1 ARG A 294      23.538  35.337  99.272  1.00 32.41           N
ATOM   4505  NH2 ARG A 294      22.877  37.501  99.642  1.00 31.74           N1+
ATOM   4506  H   ARG A 294      28.871  34.830 103.509  1.00 21.92           H
ATOM   4507  HA  ARG A 294      26.478  33.262 102.691  1.00 22.03           H
ATOM   4508  HB2 ARG A 294      28.510  34.789 101.037  1.00 21.91           H
ATOM   4509  HB3 ARG A 294      27.262  33.718 100.372  1.00 21.91           H
ATOM   4510  HG2 ARG A 294      25.552  35.140 101.602  1.00 22.88           H
ATOM   4511  HG3 ARG A 294      26.842  36.311 101.923  1.00 22.88           H
ATOM   4512  HD2 ARG A 294      27.164  36.684  99.587  1.00 27.95           H
ATOM   4513  HD3 ARG A 294      26.172  35.295  99.118  1.00 27.95           H
ATOM   4514  HE  ARG A 294      25.257  37.949 100.053  1.00 31.28           H
ATOM   4515 HH11 ARG A 294      24.262  34.637  99.229  1.00 38.90           H
ATOM   4516 HH12 ARG A 294      22.578  35.076  99.101  1.00 38.90           H
ATOM   4517 HH21 ARG A 294      23.110  38.463  99.861  1.00 38.10           H
ATOM   4518 HH22 ARG A 294      21.920  37.239  99.462  1.00 38.10           H
ATOM   4519  N   ALA A 295      27.731  31.177 102.328  1.00 24.42           N
ATOM   4520  CA  ALA A 295      28.398  29.897 102.221  1.00 24.81           C
ATOM   4521  C   ALA A 295      28.247  29.316 100.818  1.00 31.10           C
ATOM   4522  O   ALA A 295      27.194  29.412 100.192  1.00 28.01           O
ATOM   4523  CB  ALA A 295      27.819  28.943 103.253  1.00 25.89           C
ATOM   4524  H   ALA A 295      26.721  31.177 102.379  1.00 29.31           H
ATOM   4525  HA  ALA A 295      29.452  30.022 102.452  1.00 29.78           H
ATOM   4526  HB1 ALA A 295      28.324  27.982 103.168  1.00 31.08           H
ATOM   4527  HB2 ALA A 295      27.947  29.344 104.260  1.00 31.08           H
ATOM   4528  HB3 ALA A 295      26.762  28.814 103.047  1.00 31.08           H
ATOM   4529  N   PHE A 296      29.320  28.677 100.364  1.00 27.45           N
ATOM   4530  CA  PHE A 296      29.464  28.005  99.087  1.00 24.38           C
ATOM   4531  C   PHE A 296      29.940  26.576  99.357  1.00 27.93           C
ATOM   4532  O   PHE A 296      30.689  26.333 100.304  1.00 28.64           O
ATOM   4533  CB  PHE A 296      30.511  28.742  98.238  1.00 25.14           C
ATOM   4534  CG  PHE A 296      30.203  30.194  97.944  1.00 28.54           C
ATOM   4535  CD1 PHE A 296      30.382  31.179  98.935  1.00 27.10           C
ATOM   4536  CD2 PHE A 296      29.761  30.572  96.665  1.00 28.40           C
ATOM   4537  CE1 PHE A 296      30.081  32.521  98.664  1.00 32.60           C
ATOM   4538  CE2 PHE A 296      29.510  31.921  96.382  1.00 34.79           C
ATOM   4539  CZ  PHE A 296      29.652  32.897  97.382  1.00 30.94           C
ATOM   4540  H   PHE A 296      30.134  28.660 100.961  1.00 32.95           H
ATOM   4541  HA  PHE A 296      28.511  27.995  98.563  1.00 29.26           H
ATOM   4542  HB2 PHE A 296      31.474  28.688  98.745  1.00 30.18           H
ATOM   4543  HB3 PHE A 296      30.611  28.213  97.289  1.00 30.18           H
ATOM   4544  HD1 PHE A 296      30.728  30.906  99.919  1.00 32.53           H
ATOM   4545  HD2 PHE A 296      29.629  29.833  95.891  1.00 34.09           H
ATOM   4546  HE1 PHE A 296      30.189  33.264  99.437  1.00 39.13           H
ATOM   4547  HE2 PHE A 296      29.218  32.199  95.386  1.00 41.76           H
ATOM   4548  HZ  PHE A 296      29.449  33.935  97.165  1.00 37.13           H
ATOM   4549  N   LYS A 297      29.526  25.635  98.507  1.00 29.59           N
ATOM   4550  CA  LYS A 297      29.975  24.244  98.523  1.00 25.94           C
ATOM   4551  C   LYS A 297      30.622  23.913  97.187  1.00 29.79           C
ATOM   4552  O   LYS A 297      30.339  24.560  96.185  1.00 30.86           O
ATOM   4553  CB  LYS A 297      28.771  23.335  98.804  1.00 25.93           C
ATOM   4554  CG  LYS A 297      27.837  23.132  97.594  1.00 33.69           C
ATOM   4555  CD  LYS A 297      26.727  22.148  97.947  1.00 35.46           C
ATOM   4556  CE  LYS A 297      25.668  21.987  96.853  1.00 27.51           C
ATOM   4557  NZ  LYS A 297      26.192  21.195  95.726  1.00 27.81           N1+
ATOM   4558  H   LYS A 297      28.915  25.912  97.751  1.00 35.51           H
ATOM   4559  HA  LYS A 297      30.702  24.097  99.321  1.00 31.13           H
ATOM   4560  HB2 LYS A 297      29.151  22.355  99.097  1.00 31.13           H
ATOM   4561  HB3 LYS A 297      28.209  23.732  99.648  1.00 31.13           H
ATOM   4562  HG2 LYS A 297      27.412  24.090  97.284  1.00 40.44           H
ATOM   4563  HG3 LYS A 297      28.396  22.701  96.771  1.00 40.44           H
ATOM   4564  HD2 LYS A 297      27.161  21.176  98.178  1.00 42.56           H
ATOM   4565  HD3 LYS A 297      26.258  22.497  98.843  1.00 42.56           H
ATOM   4566  HE2 LYS A 297      24.796  21.488  97.278  1.00 33.02           H
ATOM   4567  HE3 LYS A 297      25.364  22.974  96.494  1.00 33.02           H
ATOM   4568  HZ1 LYS A 297      25.496  21.141  94.996  1.00 33.38           H
ATOM   4569  HZ2 LYS A 297      27.019  21.644  95.350  1.00 33.38           H
ATOM   4570  HZ3 LYS A 297      26.434  20.265  96.042  1.00 33.38           H
ATOM   4571  N   GLY A 298      31.456  22.876  97.161  1.00 23.50           N
ATOM   4572  CA  GLY A 298      32.096  22.407  95.943  1.00 30.26           C
ATOM   4573  C   GLY A 298      33.326  23.232  95.577  1.00 32.40           C
ATOM   4574  O   GLY A 298      33.708  23.266  94.411  1.00 25.68           O
ATOM   4575  H   GLY A 298      31.670  22.398  98.026  1.00 28.21           H
ATOM   4576  HA2 GLY A 298      32.387  21.368  96.080  1.00 36.32           H
ATOM   4577  HA3 GLY A 298      31.388  22.471  95.118  1.00 36.32           H
ATOM   4578  N   VAL A 299      33.975  23.871  96.556  1.00 30.36           N
ATOM   4579  CA  VAL A 299      35.208  24.604  96.304  1.00 28.55           C
ATOM   4580  C   VAL A 299      36.375  23.623  96.299  1.00 29.00           C
ATOM   4581  O   VAL A 299      36.257  22.514  96.818  1.00 32.60           O
ATOM   4582  CB  VAL A 299      35.403  25.783  97.281  1.00 29.56           C
ATOM   4583  CG1 VAL A 299      34.178  26.703  97.250  1.00 33.11           C
ATOM   4584  CG2 VAL A 299      35.687  25.337  98.711  1.00 29.55           C
ATOM   4585  H   VAL A 299      33.644  23.801  97.508  1.00 36.44           H
ATOM   4586  HA  VAL A 299      35.147  25.047  95.314  1.00 34.27           H
ATOM   4587  HB  VAL A 299      36.264  26.368  96.957  1.00 35.48           H
ATOM   4588 HG11 VAL A 299      34.359  27.557  97.900  1.00 39.74           H
ATOM   4589 HG12 VAL A 299      34.023  27.053  96.229  1.00 39.74           H
ATOM   4590 HG13 VAL A 299      33.284  26.181  97.594  1.00 39.74           H
ATOM   4591 HG21 VAL A 299      35.888  26.196  99.347  1.00 35.47           H
ATOM   4592 HG22 VAL A 299      34.825  24.826  99.102  1.00 35.47           H
ATOM   4593 HG23 VAL A 299      36.540  24.663  98.718  1.00 35.47           H
ATOM   4594  N   SER A 300      37.481  24.022  95.675  1.00 35.45           N
ATOM   4595  CA  SER A 300      38.722  23.262  95.634  1.00 33.70           C
ATOM   4596  C   SER A 300      39.750  23.952  96.528  1.00 35.10           C
ATOM   4597  O   SER A 300      39.638  25.145  96.808  1.00 43.60           O
ATOM   4598  CB  SER A 300      39.186  23.103  94.175  1.00 46.76           C
ATOM   4599  OG  SER A 300      39.691  24.307  93.639  1.00 51.71           O
ATOM   4600  H   SER A 300      37.498  24.942  95.255  1.00 42.55           H
ATOM   4601  HA  SER A 300      38.546  22.256  96.013  1.00 40.45           H
ATOM   4602  HB2 SER A 300      39.957  22.334  94.121  1.00 56.12           H
ATOM   4603  HB3 SER A 300      38.343  22.777  93.565  1.00 56.12           H
ATOM   4604  HG  SER A 300      40.083  24.113  92.785  1.00 62.06           H
ATOM   4605  N   GLY A 301      40.732  23.197  97.019  1.00 46.75           N
ATOM   4606  CA  GLY A 301      41.795  23.736  97.862  1.00 43.80           C
ATOM   4607  C   GLY A 301      42.840  24.513  97.060  1.00 33.60           C
ATOM   4608  O   GLY A 301      42.816  24.530  95.830  1.00 45.66           O
ATOM   4609  H   GLY A 301      40.742  22.208  96.810  1.00 56.10           H
ATOM   4610  HA2 GLY A 301      41.354  24.417  98.593  1.00 52.57           H
ATOM   4611  HA3 GLY A 301      42.286  22.910  98.376  1.00 52.57           H
ATOM   4612  N   GLY A 302      43.765  25.159  97.784  1.00 39.65           N
ATOM   4613  CA  GLY A 302      44.884  25.915  97.209  1.00 47.85           C
ATOM   4614  C   GLY A 302      44.904  27.389  97.631  1.00 47.72           C
ATOM   4615  O   GLY A 302      45.972  27.991  97.723  1.00 44.39           O
ATOM   4616  H   GLY A 302      43.711  25.107  98.792  1.00 47.59           H
ATOM   4617  HA2 GLY A 302      45.809  25.457  97.558  1.00 57.42           H
ATOM   4618  HA3 GLY A 302      44.859  25.865  96.120  1.00 57.42           H
ATOM   4619  N   ASN A 303      43.723  27.967  97.871  1.00 38.12           N
ATOM   4620  CA  ASN A 303      43.526  29.344  98.309  1.00 39.19           C
ATOM   4621  C   ASN A 303      42.522  29.411  99.470  1.00 35.07           C
ATOM   4622  O   ASN A 303      41.895  30.443  99.681  1.00 35.15           O
ATOM   4623  CB  ASN A 303      43.123  30.210  97.095  1.00 37.38           C
ATOM   4624  CG  ASN A 303      44.154  31.302  96.837  1.00 52.92           C
ATOM   4625  OD1 ASN A 303      44.441  32.121  97.709  1.00 55.84           O
ATOM   4626  ND2 ASN A 303      44.693  31.348  95.623  1.00 43.29           N
ATOM   4627  H   ASN A 303      42.886  27.423  97.705  1.00 45.76           H
ATOM   4628  HA  ASN A 303      44.471  29.724  98.702  1.00 47.04           H
ATOM   4629  HB2 ASN A 303      42.978  29.596  96.204  1.00 44.87           H
ATOM   4630  HB3 ASN A 303      42.182  30.705  97.323  1.00 44.87           H
ATOM   4631 HD21 ASN A 303      45.379  32.058  95.420  1.00 51.95           H
ATOM   4632 HD22 ASN A 303      44.421  30.674  94.924  1.00 51.95           H
ATOM   4633  N   GLY A 304      42.362  28.320 100.237  1.00 30.69           N
ATOM   4634  CA  GLY A 304      41.433  28.275 101.361  1.00 33.80           C
ATOM   4635  C   GLY A 304      39.986  28.473 100.915  1.00 30.62           C
ATOM   4636  O   GLY A 304      39.192  29.049 101.648  1.00 28.21           O
ATOM   4637  H   GLY A 304      42.917  27.499 100.046  1.00 36.84           H
ATOM   4638  HA2 GLY A 304      41.522  27.320 101.876  1.00 40.57           H
ATOM   4639  HA3 GLY A 304      41.690  29.082 102.049  1.00 40.57           H
ATOM   4640  N   GLY A 305      39.641  28.005  99.714  1.00 26.93           N
ATOM   4641  CA  GLY A 305      38.296  28.079  99.166  1.00 20.00           C
ATOM   4642  C   GLY A 305      37.988  29.408  98.478  1.00 32.96           C
ATOM   4643  O   GLY A 305      36.899  29.531  97.921  1.00 30.92           O
ATOM   4644  H   GLY A 305      40.359  27.605  99.127  1.00 32.32           H
ATOM   4645  HA2 GLY A 305      38.179  27.278  98.438  1.00 24.01           H
ATOM   4646  HA3 GLY A 305      37.580  27.941  99.977  1.00 24.01           H
ATOM   4647  N   GLN A 306      38.913  30.383  98.510  1.00 34.28           N
ATOM   4648  CA  GLN A 306      38.766  31.654  97.808  1.00 25.00           C
ATOM   4649  C   GLN A 306      39.016  31.448  96.315  1.00 30.77           C
ATOM   4650  O   GLN A 306      39.908  30.701  95.920  1.00 26.80           O
ATOM   4651  CB  GLN A 306      39.787  32.706  98.267  1.00 23.81           C
ATOM   4652  CG  GLN A 306      39.911  32.945  99.766  1.00 24.96           C
ATOM   4653  CD  GLN A 306      41.101  33.859 100.018  1.00 33.01           C
ATOM   4654  OE1 GLN A 306      40.955  35.073 100.068  1.00 26.60           O
ATOM   4655  NE2 GLN A 306      42.301  33.302 100.138  1.00 36.43           N
ATOM   4656  H   GLN A 306      39.786  30.210  98.987  1.00 41.14           H
ATOM   4657  HA  GLN A 306      37.759  32.046  97.970  1.00 30.00           H
ATOM   4658  HB2 GLN A 306      40.769  32.457  97.865  1.00 28.58           H
ATOM   4659  HB3 GLN A 306      39.486  33.654  97.818  1.00 28.58           H
ATOM   4660  HG2 GLN A 306      39.004  33.459 100.081  1.00 29.96           H
ATOM   4661  HG3 GLN A 306      40.028  32.002 100.297  1.00 29.96           H
ATOM   4662 HE21 GLN A 306      42.395  32.296 100.101  1.00 43.73           H
ATOM   4663 HE22 GLN A 306      43.107  33.890 100.288  1.00 43.73           H
ATOM   4664  N   TYR A 307      38.276  32.196  95.503  1.00 28.28           N
ATOM   4665  CA  TYR A 307      38.500  32.354  94.070  1.00 30.13           C
ATOM   4666  C   TYR A 307      38.415  31.025  93.325  1.00 25.91           C
ATOM   4667  O   TYR A 307      39.092  30.810  92.321  1.00 36.31           O
ATOM   4668  CB  TYR A 307      39.786  33.130  93.769  1.00 29.88           C
ATOM   4669  CG  TYR A 307      40.042  34.295  94.700  1.00 26.76           C
ATOM   4670  CD1 TYR A 307      38.973  35.080  95.181  1.00 26.83           C
ATOM   4671  CD2 TYR A 307      41.352  34.533  95.157  1.00 25.86           C
ATOM   4672  CE1 TYR A 307      39.208  36.042  96.166  1.00 30.23           C
ATOM   4673  CE2 TYR A 307      41.598  35.546  96.091  1.00 24.75           C
ATOM   4674  CZ  TYR A 307      40.517  36.298  96.609  1.00 27.38           C
ATOM   4675  OH  TYR A 307      40.714  37.285  97.516  1.00 29.39           O
ATOM   4676  H   TYR A 307      37.554  32.776  95.908  1.00 33.94           H
ATOM   4677  HA  TYR A 307      37.694  32.980  93.735  1.00 36.16           H
ATOM   4678  HB2 TYR A 307      40.629  32.440  93.822  1.00 35.86           H
ATOM   4679  HB3 TYR A 307      39.725  33.512  92.749  1.00 35.86           H
ATOM   4680  HD1 TYR A 307      37.966  34.924  94.828  1.00 32.20           H
ATOM   4681  HD2 TYR A 307      42.169  33.927  94.793  1.00 31.04           H
ATOM   4682  HE1 TYR A 307      38.393  36.587  96.595  1.00 36.28           H
ATOM   4683  HE2 TYR A 307      42.604  35.737  96.418  1.00 29.70           H
ATOM   4684  HH  TYR A 307      41.633  37.578  97.535  1.00 35.28           H
ATOM   4685  N   SER A 308      37.560  30.141  93.837  1.00 27.77           N
ATOM   4686  CA  SER A 308      37.363  28.807  93.334  1.00 28.66           C
ATOM   4687  C   SER A 308      36.023  28.738  92.604  1.00 43.27           C
ATOM   4688  O   SER A 308      35.093  29.486  92.904  1.00 30.24           O
ATOM   4689  CB  SER A 308      37.468  27.846  94.521  1.00 31.88           C
ATOM   4690  OG  SER A 308      37.053  26.553  94.158  1.00 32.13           O
ATOM   4691  H   SER A 308      37.008  30.418  94.638  1.00 33.33           H
ATOM   4692  HA  SER A 308      38.162  28.561  92.636  1.00 34.40           H
ATOM   4693  HB2 SER A 308      38.515  27.788  94.825  1.00 38.27           H
ATOM   4694  HB3 SER A 308      36.877  28.206  95.363  1.00 38.27           H
ATOM   4695  HG  SER A 308      36.105  26.570  93.978  1.00 38.57           H
ATOM   4696  N   SER A 309      35.908  27.802  91.662  1.00 27.52           N
ATOM   4697  CA  SER A 309      34.611  27.349  91.190  1.00 31.14           C
ATOM   4698  C   SER A 309      33.881  26.629  92.323  1.00 29.45           C
ATOM   4699  O   SER A 309      34.488  26.173  93.292  1.00 31.88           O
ATOM   4700  CB  SER A 309      34.776  26.466  89.948  1.00 29.34           C
ATOM   4701  OG  SER A 309      35.620  25.360  90.199  1.00 47.10           O
ATOM   4702  H   SER A 309      36.701  27.208  91.463  1.00 33.03           H
ATOM   4703  HA  SER A 309      34.021  28.216  90.889  1.00 37.38           H
ATOM   4704  HB2 SER A 309      33.796  26.104  89.634  1.00 35.21           H
ATOM   4705  HB3 SER A 309      35.194  27.069  89.140  1.00 35.21           H
ATOM   4706  HG  SER A 309      35.745  24.888  89.373  1.00 56.53           H
ATOM   4707  N   HIS A 310      32.560  26.563  92.223  1.00 29.26           N
ATOM   4708  CA  HIS A 310      31.712  25.998  93.256  1.00 34.14           C
ATOM   4709  C   HIS A 310      30.472  25.390  92.591  1.00 36.68           C
ATOM   4710  O   HIS A 310      30.266  25.519  91.385  1.00 35.31           O
ATOM   4711  CB  HIS A 310      31.397  27.103  94.279  1.00 26.78           C
ATOM   4712  CG  HIS A 310      30.454  28.145  93.757  1.00 26.50           C
ATOM   4713  ND1 HIS A 310      29.074  28.004  93.789  1.00 30.76           N
ATOM   4714  CD2 HIS A 310      30.772  29.310  93.120  1.00 21.42           C
ATOM   4715  CE1 HIS A 310      28.572  29.075  93.174  1.00 22.80           C
ATOM   4716  NE2 HIS A 310      29.568  29.865  92.763  1.00 28.20           N
ATOM   4717  H   HIS A 310      32.105  26.961  91.413  1.00 35.11           H
ATOM   4718  HA  HIS A 310      32.244  25.198  93.768  1.00 40.98           H
ATOM   4719  HB2 HIS A 310      32.321  27.575  94.605  1.00 32.14           H
ATOM   4720  HB3 HIS A 310      30.934  26.657  95.154  1.00 32.14           H
ATOM   4721  HD2 HIS A 310      31.758  29.694  92.905  1.00 25.72           H
ATOM   4722  HE1 HIS A 310      27.519  29.264  93.023  1.00 27.37           H
ATOM   4723  HE2 HIS A 310      29.442  30.737  92.273  1.00 33.85           H
ATOM   4724  N   SER A 311      29.663  24.688  93.384  1.00 30.55           N
ATOM   4725  CA  SER A 311      28.448  24.003  92.945  1.00 31.55           C
ATOM   4726  C   SER A 311      27.220  24.466  93.736  1.00 29.29           C
ATOM   4727  O   SER A 311      26.313  23.680  94.018  1.00 33.25           O
ATOM   4728  CB  SER A 311      28.663  22.491  93.050  1.00 36.19           C
ATOM   4729  OG  SER A 311      28.858  22.111  94.400  1.00 35.13           O
ATOM   4730  H   SER A 311      29.885  24.646  94.367  1.00 36.67           H
ATOM   4731  HA  SER A 311      28.256  24.242  91.900  1.00 37.86           H
ATOM   4732  HB2 SER A 311      27.799  21.967  92.641  1.00 43.44           H
ATOM   4733  HB3 SER A 311      29.545  22.218  92.471  1.00 43.44           H
ATOM   4734  HG  SER A 311      29.625  22.581  94.738  1.00 42.16           H
ATOM   4735  N   THR A 312      27.197  25.747  94.107  1.00 32.04           N
ATOM   4736  CA  THR A 312      26.157  26.300  94.954  1.00 27.50           C
ATOM   4737  C   THR A 312      25.019  26.771  94.054  1.00 26.84           C
ATOM   4738  O   THR A 312      25.276  27.538  93.121  1.00 30.72           O
ATOM   4739  CB  THR A 312      26.702  27.442  95.829  1.00 35.83           C
ATOM   4740  OG1 THR A 312      27.942  27.066  96.383  1.00 30.84           O
ATOM   4741  CG2 THR A 312      25.733  27.767  96.964  1.00 24.87           C
ATOM   4742  H   THR A 312      27.917  26.372  93.775  1.00 38.46           H
ATOM   4743  HA  THR A 312      25.851  25.513  95.636  1.00 33.01           H
ATOM   4744  HB  THR A 312      26.839  28.338  95.223  1.00 43.00           H
ATOM   4745  HG1 THR A 312      28.559  26.944  95.655  1.00 37.01           H
ATOM   4746 HG21 THR A 312      26.154  28.548  97.597  1.00 29.86           H
ATOM   4747 HG22 THR A 312      24.778  28.108  96.563  1.00 29.86           H
ATOM   4748 HG23 THR A 312      25.583  26.879  97.570  1.00 29.86           H
ATOM   4749  N   PRO A 313      23.763  26.404  94.355  1.00 29.21           N
ATOM   4750  CA  PRO A 313      22.623  26.899  93.595  1.00 32.90           C
ATOM   4751  C   PRO A 313      22.389  28.381  93.891  1.00 36.61           C
ATOM   4752  O   PRO A 313      22.506  28.785  95.047  1.00 29.03           O
ATOM   4753  CB  PRO A 313      21.445  26.051  94.098  1.00 35.34           C
ATOM   4754  CG  PRO A 313      22.093  24.811  94.708  1.00 40.03           C
ATOM   4755  CD  PRO A 313      23.338  25.415  95.332  1.00 27.35           C
ATOM   4756  HA  PRO A 313      22.740  26.686  92.532  1.00 39.49           H
ATOM   4757  HB2 PRO A 313      20.945  26.598  94.900  1.00 42.41           H
ATOM   4758  HB3 PRO A 313      20.732  25.792  93.319  1.00 42.41           H
ATOM   4759  HG2 PRO A 313      21.468  24.356  95.477  1.00 48.05           H
ATOM   4760  HG3 PRO A 313      22.344  24.090  93.928  1.00 48.05           H
ATOM   4761  HD2 PRO A 313      23.105  25.908  96.277  1.00 32.83           H
ATOM   4762  HD3 PRO A 313      24.060  24.609  95.466  1.00 32.83           H
ATOM   4763  N   GLY A 314      22.057  29.173  92.865  1.00 29.71           N
ATOM   4764  CA  GLY A 314      21.809  30.610  92.993  1.00 31.80           C
ATOM   4765  C   GLY A 314      20.335  30.983  93.160  1.00 30.30           C
ATOM   4766  O   GLY A 314      20.028  32.121  93.513  1.00 40.52           O
ATOM   4767  H   GLY A 314      22.011  28.775  91.936  1.00 35.66           H
ATOM   4768  HA2 GLY A 314      22.325  30.965  93.875  1.00 38.17           H
ATOM   4769  HA3 GLY A 314      22.204  31.124  92.118  1.00 38.17           H
ATOM   4770  N   GLU A 315      19.425  30.039  92.914  1.00 31.82           N
ATOM   4771  CA  GLU A 315      17.987  30.285  92.889  1.00 43.00           C
ATOM   4772  C   GLU A 315      17.409  30.588  94.267  1.00 40.81           C
ATOM   4773  O   GLU A 315      17.899  30.101  95.276  1.00 31.66           O
ATOM   4774  CB  GLU A 315      17.251  29.059  92.327  1.00 46.04           C
ATOM   4775  CG  GLU A 315      17.551  28.820  90.839  1.00 40.35           C
ATOM   4776  CD  GLU A 315      18.863  28.084  90.535  1.00 44.93           C
ATOM   4777  OE1 GLU A 315      19.273  27.210  91.331  1.00 45.88           O
ATOM   4778  OE2 GLU A 315      19.458  28.409  89.489  1.00 53.60           O1-
ATOM   4779  H   GLU A 315      19.742  29.112  92.666  1.00 38.20           H
ATOM   4780  HA  GLU A 315      17.786  31.135  92.235  1.00 51.61           H
ATOM   4781  HB2 GLU A 315      17.510  28.183  92.917  1.00 55.26           H
ATOM   4782  HB3 GLU A 315      16.177  29.215  92.440  1.00 55.26           H
ATOM   4783  HG2 GLU A 315      16.743  28.188  90.468  1.00 48.43           H
ATOM   4784  HG3 GLU A 315      17.496  29.757  90.283  1.00 48.43           H
ATOM   4785  N   ASP A 316      16.310  31.337  94.302  1.00 40.65           N
ATOM   4786  CA  ASP A 316      15.575  31.641  95.518  1.00 40.07           C
ATOM   4787  C   ASP A 316      14.093  31.287  95.284  1.00 51.22           C
ATOM   4788  O   ASP A 316      13.523  31.737  94.285  1.00 54.55           O
ATOM   4789  CB  ASP A 316      15.799  33.126  95.805  0.64 44.79           C
ATOM   4790  CG  ASP A 316      15.067  33.618  97.042  0.42 43.58           C
ATOM   4791  OD1 ASP A 316      14.893  32.828  97.993  0.55 42.27           O
ATOM   4792  OD2 ASP A 316      14.710  34.809  97.026  0.55 39.97           O1-
ATOM   4793  H   ASP A 316      15.912  31.660  93.433  1.00 48.79           H
ATOM   4794  HA  ASP A 316      15.977  31.072  96.353  1.00 48.09           H
ATOM   4795  HB2 ASP A 316      16.863  33.251  96.012  1.00 53.76           H
ATOM   4796  HB3 ASP A 316      15.571  33.753  94.942  1.00 53.76           H
ATOM   4797  N   PRO A 317      13.444  30.486  96.156  1.00 45.15           N
ATOM   4798  CA  PRO A 317      13.977  29.851  97.373  1.00 36.31           C
ATOM   4799  C   PRO A 317      15.044  28.794  97.082  1.00 46.02           C
ATOM   4800  O   PRO A 317      15.284  28.452  95.921  1.00 38.13           O
ATOM   4801  CB  PRO A 317      12.747  29.171  97.991  1.00 44.62           C
ATOM   4802  CG  PRO A 317      11.921  28.785  96.768  1.00 45.87           C
ATOM   4803  CD  PRO A 317      12.084  30.034  95.907  1.00 47.19           C
ATOM   4804  HA  PRO A 317      14.322  30.564  98.116  1.00 43.58           H
ATOM   4805  HB2 PRO A 317      12.969  28.321  98.637  1.00 53.56           H
ATOM   4806  HB3 PRO A 317      12.199  29.929  98.557  1.00 53.56           H
ATOM   4807  HG2 PRO A 317      12.334  27.891  96.296  1.00 55.06           H
ATOM   4808  HG3 PRO A 317      10.870  28.648  97.020  1.00 55.06           H
ATOM   4809  HD2 PRO A 317      11.938  29.756  94.861  1.00 56.63           H
ATOM   4810  HD3 PRO A 317      11.381  30.802  96.229  1.00 56.63           H
ATOM   4811  N   TYR A 318      15.697  28.302  98.149  1.00 42.94           N
ATOM   4812  CA  TYR A 318      16.732  27.283  98.033  1.00 39.68           C
ATOM   4813  C   TYR A 318      16.136  26.073  97.285  1.00 34.12           C
ATOM   4814  O   TYR A 318      15.175  25.481  97.773  1.00 40.49           O
ATOM   4815  CB  TYR A 318      17.237  26.891  99.434  1.00 40.85           C
ATOM   4816  CG  TYR A 318      18.370  25.882  99.406  1.00 37.14           C
ATOM   4817  CD1 TYR A 318      18.262  24.669 100.111  1.00 43.88           C
ATOM   4818  CD2 TYR A 318      19.521  26.143  98.642  1.00 38.34           C
ATOM   4819  CE1 TYR A 318      19.273  23.699 100.014  1.00 40.00           C
ATOM   4820  CE2 TYR A 318      20.533  25.178  98.530  1.00 43.00           C
ATOM   4821  CZ  TYR A 318      20.403  23.944  99.204  1.00 34.94           C
ATOM   4822  OH  TYR A 318      21.354  22.985  99.039  1.00 35.85           O
ATOM   4823  H   TYR A 318      15.458  28.633  99.074  1.00 51.53           H
ATOM   4824  HA  TYR A 318      17.564  27.716  97.483  1.00 47.62           H
ATOM   4825  HB2 TYR A 318      17.587  27.784  99.950  1.00 49.03           H
ATOM   4826  HB3 TYR A 318      16.406  26.479 100.007  1.00 49.03           H
ATOM   4827  HD1 TYR A 318      17.390  24.475 100.718  1.00 52.66           H
ATOM   4828  HD2 TYR A 318      19.615  27.077  98.112  1.00 46.02           H
ATOM   4829  HE1 TYR A 318      19.169  22.759 100.536  1.00 48.00           H
ATOM   4830  HE2 TYR A 318      21.403  25.376  97.922  1.00 51.60           H
ATOM   4831  HH  TYR A 318      21.387  22.382  99.792  1.00 43.03           H
ATOM   4832  N   PRO A 319      16.664  25.695  96.104  1.00 43.32           N
ATOM   4833  CA  PRO A 319      16.029  24.717  95.208  1.00 42.23           C
ATOM   4834  C   PRO A 319      16.361  23.264  95.591  1.00 45.84           C
ATOM   4835  O   PRO A 319      16.485  22.389  94.733  1.00 49.56           O
ATOM   4836  CB  PRO A 319      16.569  25.081  93.817  1.00 42.51           C
ATOM   4837  CG  PRO A 319      17.979  25.557  94.143  1.00 48.76           C
ATOM   4838  CD  PRO A 319      17.754  26.369  95.413  1.00 40.66           C
ATOM   4839  HA  PRO A 319      14.949  24.865  95.163  1.00 50.68           H
ATOM   4840  HB2 PRO A 319      16.552  24.281  93.078  1.00 51.02           H
[truncated: 1,078,839 more chars]
