# Supplementary material for: High-throughput quantum-mechanics/molecular-mechanics (ONIOM) macromolecular crystallographic refinement with PHENIX/DivCon: the impact of mixed Hamiltonian methods on ligand and protein structure
Source: Acta Crystallogr D Struct Biol. 2018 Oct 29;74(Pt 11):1063–77. doi: 10.1107/S2059798318012913 (PMC6213575; doi:10.1107/S2059798318012913)
Supplement: Supplementary file 2 [file d-74-01063-sup2.gz › results_ONIOM/1W1P-H.cif]

# Generated by MOE 2016.08 on 2017-01-11 15:41.35
# Structure optimized with MOE using MMFF94x forcefield to determine
# ideal geometry (Gas Phase with Electrostatics disabled).
data_comp_list
_chem_comp.id	GIO
_chem_comp.three_letter_code	GIO
_chem_comp.name	1W1P.A
_chem_comp.group	non-polymer
_chem_comp.number_atoms_all	21
_chem_comp.number_atoms_nh	11
_chem_comp.desc_level	?
#
data_comp_GIO
#
loop_
_chem_comp_atom.comp_id
_chem_comp_atom.atom_id
_chem_comp_atom.type_symbol
_chem_comp_atom.type_energy
_chem_comp_atom.partial_charge
_chem_comp_atom.x
_chem_comp_atom.y
_chem_comp_atom.z
GIO	OP	O	O	-0.57	15.9870	43.6500	101.1850	
GIO	CP	C	CR6	0.569	16.9460	43.5230	101.9460	
GIO	CAP	C	CR56	0.2811	17.3080	44.6340	102.9360	
GIO	HAP	H	HCH1	0.0799999999999999	16.7148	44.4053	103.8214	
GIO	CBP	C	CH2	-0.16	17.0650	46.0150	102.3230	
GIO	HBP1	H	HCH2	0.0799999999999999	16.0097	46.2872	102.3404	
GIO	HBP2	H	HCH2	0.0799999999999999	17.4396	46.0776	101.3013	
GIO	CGP	C	CH2	-0.16	17.8910	46.8710	103.2870	
GIO	HGP1	H	HCH2	0.0799999999999999	17.4280	46.9167	104.2727	
GIO	HGP2	H	HCH2	0.0799999999999999	18.0272	47.8817	102.9023	
GIO	CDP	C	CH2	0.1401	19.2180	46.1080	103.3300	
GIO	HDP1	H	HCH2	0.0799999999999999	19.7341	46.2594	104.2781	
GIO	HDP2	H	HCH2	0.0799999999999999	19.8727	46.4008	102.5092	
GIO	NP	N	NR5	-0.6602	18.7570	44.7080	103.1820	
GIO	C	C	CR6	0.569	19.5130	43.5290	103.1500	
GIO	O	O	O	-0.57	20.7240	43.5790	103.3540	
GIO	CA	C	CH2	0.2011	18.8510	42.1780	102.8620	
GIO	HAC1	H	HCH2	0.0799999999999999	18.4690	41.7561	103.7916	
GIO	HAC2	H	HCH2	0.0799999999999999	19.5861	41.4990	102.4298	
GIO	N	N	NR16	-0.7301	17.7320	42.3640	101.9090	
GIO	H	H	HNH1	0.37	17.5337	41.6475	101.2253	
#
#
loop_
_chem_comp_tree.comp_id
_chem_comp_tree.atom_id
_chem_comp_tree.atom_back
_chem_comp_tree.atom_forward
_chem_comp_tree.connect_type
GIO	OP	?	CP	START	
GIO	CP	OP	CAP	?	
GIO	CAP	CP	HAP	?	
GIO	HAP	CAP	?	?	
GIO	CBP	CAP	HBP1	?	
GIO	HBP1	CBP	?	?	
GIO	HBP2	CBP	?	?	
GIO	CGP	CBP	HGP1	?	
GIO	HGP1	CGP	?	?	
GIO	HGP2	CGP	?	?	
GIO	CDP	CGP	HDP1	?	
GIO	HDP1	CDP	?	?	
GIO	HDP2	CDP	?	?	
GIO	NP	CDP	C	?	
GIO	C	NP	CA	?	
GIO	CA	C	HAC1	?	
GIO	HAC1	CA	?	?	
GIO	HAC2	CA	?	?	
GIO	N	CA	H	?	
GIO	H	N	?	?	
GIO	O	C	?	END	
GIO	CP	N	?	ADD	
GIO	CAP	NP	?	ADD	
#
#
loop_
_chem_comp_bond.comp_id
_chem_comp_bond.atom_id_1
_chem_comp_bond.atom_id_2
_chem_comp_bond.type
_chem_comp_bond.value_dist
_chem_comp_bond.value_dist_esd
GIO	CP	OP	double	1.228	0.020	
GIO	CAP	CP	single	1.515	0.020	
GIO	HAP	CAP	single	1.096	0.020	
GIO	CBP	CAP	single	1.525	0.020	
GIO	HBP1	CBP	single	1.094	0.020	
GIO	HBP2	CBP	single	1.097	0.020	
GIO	CGP	CBP	single	1.527	0.020	
GIO	HGP1	CGP	single	1.097	0.020	
GIO	HGP2	CGP	single	1.093	0.020	
GIO	CDP	CGP	single	1.522	0.020	
GIO	HDP1	CDP	single	1.094	0.020	
GIO	HDP2	CDP	single	1.095	0.020	
GIO	NP	CDP	single	1.451	0.020	
GIO	C	NP	single	1.383	0.020	
GIO	CA	C	single	1.512	0.020	
GIO	HAC1	CA	single	1.094	0.020	
GIO	HAC2	CA	single	1.093	0.020	
GIO	N	CA	single	1.452	0.020	
GIO	H	N	single	1.015	0.020	
GIO	O	C	double	1.228	0.020	
GIO	CP	N	single	1.388	0.020	
GIO	CAP	NP	single	1.457	0.020	
#
#
loop_
_chem_comp_angle.comp_id
_chem_comp_angle.atom_id_1
_chem_comp_angle.atom_id_2
_chem_comp_angle.atom_id_3
_chem_comp_angle.value_angle
_chem_comp_angle.value_angle_esd
GIO	CAP	CP	N	112.56	3.000	
GIO	OP	CP	CAP	123.38	3.000	
GIO	OP	CP	N	123.73	3.000	
GIO	HAP	CAP	CBP	112.02	3.000	
GIO	HAP	CAP	NP	108.50	3.000	
GIO	CBP	CAP	NP	103.91	3.000	
GIO	CP	CAP	HAP	109.86	3.000	
GIO	CP	CAP	CBP	114.70	3.000	
GIO	CP	CAP	NP	107.43	3.000	
GIO	HBP1	CBP	HBP2	107.84	3.000	
GIO	HBP1	CBP	CGP	112.50	3.000	
GIO	HBP2	CBP	CGP	109.74	3.000	
GIO	CAP	CBP	HBP1	112.34	3.000	
GIO	CAP	CBP	HBP2	111.41	3.000	
GIO	CAP	CBP	CGP	103.00	3.000	
GIO	HGP1	CGP	HGP2	108.24	3.000	
GIO	HGP1	CGP	CDP	109.95	3.000	
GIO	HGP2	CGP	CDP	112.70	3.000	
GIO	CBP	CGP	HGP1	109.57	3.000	
GIO	CBP	CGP	HGP2	113.02	3.000	
GIO	CBP	CGP	CDP	103.28	3.000	
GIO	HDP1	CDP	HDP2	108.96	3.000	
GIO	HDP1	CDP	NP	110.92	3.000	
GIO	HDP2	CDP	NP	107.66	3.000	
GIO	CGP	CDP	HDP1	113.45	3.000	
GIO	CGP	CDP	HDP2	111.65	3.000	
GIO	CGP	CDP	NP	103.99	3.000	
GIO	CDP	NP	C	124.93	3.000	
GIO	CAP	NP	CDP	112.10	3.000	
GIO	CAP	NP	C	122.94	3.000	
GIO	NP	C	CA	112.19	3.000	
GIO	NP	C	O	125.33	3.000	
GIO	O	C	CA	122.26	3.000	
GIO	HAC1	CA	HAC2	110.56	3.000	
GIO	HAC1	CA	N	109.23	3.000	
GIO	HAC2	CA	N	108.13	3.000	
GIO	C	CA	HAC1	110.18	3.000	
GIO	C	CA	HAC2	110.19	3.000	
GIO	C	CA	N	108.48	3.000	
GIO	CA	N	H	118.81	3.000	
GIO	CP	N	H	118.64	3.000	
GIO	CP	N	CA	122.48	3.000	
#
#
loop_
_chem_comp_tor.comp_id
_chem_comp_tor.id
_chem_comp_tor.atom_id_1
_chem_comp_tor.atom_id_2
_chem_comp_tor.atom_id_3
_chem_comp_tor.atom_id_4
_chem_comp_tor.value_angle
_chem_comp_tor.value_angle_esd
_chem_comp_tor.period
GIO	CONST_1	CAP	CP	N	H	-178.91	20.0	1	
GIO	CONST_2	OP	CP	CAP	HAP	97.11	20.0	3	
GIO	CONST_3	HAP	CAP	CBP	HBP1	-34.30	20.0	3	
GIO	CONST_4	HAP	CAP	NP	CDP	-107.80	20.0	3	
GIO	CONST_5	HBP1	CBP	CGP	HGP1	41.23	20.0	3	
GIO	CONST_6	HGP1	CGP	CDP	HDP1	-33.93	20.0	3	
GIO	CONST_7	HDP1	CDP	NP	C	-43.92	20.0	3	
GIO	CONST_8	CDP	NP	C	CA	-176.14	20.0	1	
GIO	CONST_9	NP	C	CA	HAC1	-79.43	20.0	3	
GIO	CONST_10	HAC1	CA	N	H	-103.77	20.0	3	
#
_chem_comp_chir.comp_id	GIO
_chem_comp_chir.id	chir_1
_chem_comp_chir.atom_id_centre	CAP
_chem_comp_chir.atom_id_1	CBP
_chem_comp_chir.atom_id_2	CP
_chem_comp_chir.atom_id_3	NP
_chem_comp_chir.volume_sign	negative
