# Supplementary material for: High-throughput quantum-mechanics/molecular-mechanics (ONIOM) macromolecular crystallographic refinement with PHENIX/DivCon: the impact of mixed Hamiltonian methods on ligand and protein structure
Source: Acta Crystallogr D Struct Biol. 2018 Oct 29;74(Pt 11):1063–77. doi: 10.1107/S2059798318012913 (PMC6213575; doi:10.1107/S2059798318012913)
Supplement: Supplementary file 2 [file d-74-01063-sup2.gz › results_ONIOM/1W2G-H_refine_001.pdb]

REMARK Date 2017-01-11 Time 18:26:42 EST -0500 (1484177202.04 s)
REMARK PHENIX refinement
REMARK 
REMARK ****************** INPUT FILES AND LABELS ******************************
REMARK Reflections:
REMARK   file name      : 1W2G.sf
REMARK   labels         : ['r1w2gsf,wavelength_id=1,_refln.intensity_meas,_refln.intensity_sigma']
REMARK R-free flags:
REMARK   file name      : None
REMARK   label          : R-free-flags
REMARK   test_flag_value: 1
REMARK Model file name(s): 
REMARK   /scratch/oleg/2711290.gondor.quantumbioinc.com/1W2G-H.pdb
REMARK 
REMARK ******************** REFINEMENT SUMMARY: QUICK FACTS *******************
REMARK Start: r_work = 0.2044 r_free = 0.2144 bonds = 0.011 angles = 1.388
REMARK Final: r_work = 0.1827 r_free = 0.2310 bonds = 0.013 angles = 1.776
REMARK ************************************************************************
REMARK 
REMARK ****************** REFINEMENT STATISTICS STEP BY STEP ******************
REMARK leading digit, like 1_, means number of macro-cycle                     
REMARK 0    : statistics at the very beginning when nothing is done yet        
REMARK 1_bss: bulk solvent correction and/or (anisotropic) scaling             
REMARK 1_xyz: refinement of coordinates                                        
REMARK 1_adp: refinement of ADPs (Atomic Displacement Parameters)              
REMARK 1_occ: refinement of occupancies                                        
REMARK ------------------------------------------------------------------------
REMARK  stage       r-work r-free bonds angles b_min b_max b_ave n_water shift
REMARK       0    : 0.3105 0.3204 0.011  1.39  13.8  99.0  31.9 459      0.000
REMARK       1_bss: 0.2044 0.2144 0.011  1.39  12.9  98.2  31.0 459      0.000
REMARK 1_settarget: 0.2044 0.2144 0.011  1.39  12.9  98.2  31.0 459      0.000
REMARK       1_nqh: 0.2044 0.2144 0.011  1.39  12.9  98.2  31.0 459      0.000
REMARK    1_weight: 0.2044 0.2144 0.011  1.39  12.9  98.2  31.0 459      0.000
REMARK    1_checkH: 0.2047 0.2145 0.011  1.39  12.9  98.2  31.0 459      0.425
REMARK    1_xyzrec: 0.1957 0.2263 0.013  1.88  12.9  98.2  31.0 459      0.543
REMARK    1_checkH: 0.1957 0.2263 0.013  1.88  12.9  98.2  31.0 459      0.544
REMARK       1_adp: 0.1883 0.2316 0.013  1.88  10.8  93.2  31.6 459      0.544
REMARK   1_regHadp: 0.1881 0.2323 0.013  1.88  10.8  93.2  31.6 459      0.544
REMARK       2_bss: 0.1878 0.2322 0.013  1.88  10.5  92.9  31.4 459      0.544
REMARK 2_settarget: 0.1878 0.2322 0.013  1.88  10.5  92.9  31.4 459      0.544
REMARK 2_updatecdl: 0.1878 0.2322 0.013  1.88  10.5  92.9  31.4 459      0.544
REMARK       2_nqh: 0.1878 0.2322 0.013  1.88  10.5  92.9  31.4 459      0.544
REMARK    2_weight: 0.1878 0.2322 0.013  1.88  10.5  92.9  31.4 459      0.544
REMARK    2_checkH: 0.1878 0.2322 0.013  1.88  10.5  92.9  31.4 459      0.544
REMARK    2_xyzrec: 0.1854 0.2300 0.013  1.73  10.5  92.9  31.4 459      0.545
REMARK    2_checkH: 0.1854 0.2301 0.013  1.73  10.5  92.9  31.4 459      0.544
REMARK       2_adp: 0.1844 0.2290 0.013  1.73   6.7  87.9  31.2 459      0.544
REMARK   2_regHadp: 0.1846 0.2294 0.013  1.73   6.7  87.9  31.2 459      0.544
REMARK       3_bss: 0.1842 0.2293 0.013  1.73   6.7  87.9  31.2 459      0.544
REMARK 3_settarget: 0.1842 0.2293 0.013  1.73   6.7  87.9  31.2 459      0.544
REMARK 3_updatecdl: 0.1842 0.2293 0.013  1.73   6.7  87.9  31.2 459      0.544
REMARK       3_nqh: 0.1842 0.2293 0.013  1.73   6.7  87.9  31.2 459      0.544
REMARK    3_weight: 0.1842 0.2293 0.013  1.73   6.7  87.9  31.2 459      0.544
REMARK    3_checkH: 0.1842 0.2293 0.013  1.73   6.7  87.9  31.2 459      0.544
REMARK    3_xyzrec: 0.1827 0.2309 0.013  1.78   6.7  87.9  31.2 459      0.556
REMARK    3_checkH: 0.1827 0.2309 0.013  1.78   6.7  87.9  31.2 459      0.556
REMARK       3_adp: 0.1827 0.2309 0.013  1.78   6.7  87.8  31.1 459      0.556
REMARK   3_regHadp: 0.1827 0.2309 0.013  1.78   6.7  87.8  31.1 459      0.556
REMARK         end: 0.1827 0.2310 0.013  1.78   6.7  87.8  31.1 459      0.556
REMARK ------------------------------------------------------------------------
REMARK MODEL CONTENT.
REMARK  ELEMENT        ATOM RECORD COUNT   OCCUPANCY SUM
REMARK        C                     1867         1867.00
REMARK        H                     3229         3229.00
REMARK        O                      662          662.00
REMARK        N                      531          531.00
REMARK        S                        6            6.00
REMARK      O1-                       38           38.00
REMARK    TOTAL                     6333         6333.00
REMARK -----------------------------------------------------------------------
REMARK r_free_flags.md5.hexdigest 074082e69cbe76af00ab01fd62b1ebe9
REMARK 
REMARK IF THIS FILE IS FOR PDB DEPOSITION: REMOVE ALL FROM THIS LINE UP.
REMARK   3
REMARK   3 REFINEMENT.
REMARK   3   PROGRAM     : PHENIX (1.11.1_2575: ???)
REMARK   3   AUTHORS     : Adams,Afonine,Bunkoczi,Burnley,Chen,Dar,Davis,
REMARK   3               : Draizen,Echols,Gildea,Gros,Grosse-Kunstleve,Headd,
REMARK   3               : Hintze,Hung,Ioerger,Liebschner,McCoy,McKee,Moriarty,
REMARK   3               : Oeffner,Poon,Read,Richardson,Richardson,Sacchettini,
REMARK   3               : Sauter,Sobolev,Storoni,Terwilliger,Williams,Zwart
REMARK   3
REMARK   3  REFINEMENT TARGET : ML
REMARK   3  
REMARK   3  DATA USED IN REFINEMENT.
REMARK   3   RESOLUTION RANGE HIGH (ANGSTROMS) : 2.100   
REMARK   3   RESOLUTION RANGE LOW  (ANGSTROMS) : 19.904  
REMARK   3   MIN(FOBS/SIGMA_FOBS)              : 1.33  
REMARK   3   COMPLETENESS FOR RANGE        (%) : 99.96 
REMARK   3   NUMBER OF REFLECTIONS             : 27855     
REMARK   3   NUMBER OF REFLECTIONS (NON-ANOMALOUS) : 27855     
REMARK   3  
REMARK   3  FIT TO DATA USED IN REFINEMENT.
REMARK   3   R VALUE     (WORKING + TEST SET) : 0.1861
REMARK   3   R VALUE            (WORKING SET) : 0.1827
REMARK   3   FREE R VALUE                     : 0.2310
REMARK   3   FREE R VALUE TEST SET SIZE   (%) : 7.18  
REMARK   3   FREE R VALUE TEST SET COUNT      : 2001      
REMARK   3  
REMARK   3  FIT TO DATA USED IN REFINEMENT (IN BINS).
REMARK   3   BIN  RESOLUTION RANGE  COMPL.    NWORK NFREE   RWORK  RFREE  CCWORK CCFREE
REMARK   3     1 19.9049 -  5.0363    1.00     2003   155  0.1801 0.2235   0.938  0.898
REMARK   3     2  5.0363 -  4.0082    1.00     1894   147  0.1473 0.1793   0.948  0.941
REMARK   3     3  4.0082 -  3.5046    1.00     1873   150  0.1700 0.2162   0.927  0.874
REMARK   3     4  3.5046 -  3.1856    1.00     1852   142  0.1962 0.2299   0.905  0.871
REMARK   3     5  3.1856 -  2.9581    1.00     1847   142  0.1966 0.2472   0.906  0.908
REMARK   3     6  2.9581 -  2.7842    1.00     1826   138  0.2033 0.2922   0.916  0.857
REMARK   3     7  2.7842 -  2.6451    1.00     1830   145  0.1982 0.2702   0.920  0.845
REMARK   3     8  2.6451 -  2.5302    1.00     1840   141  0.1765 0.2091   0.934  0.894
REMARK   3     9  2.5302 -  2.4329    1.00     1831   143  0.1876 0.2327   0.928  0.888
REMARK   3    10  2.4329 -  2.3491    1.00     1799   139  0.1789 0.2525   0.929  0.885
REMARK   3    11  2.3491 -  2.2758    1.00     1815   140  0.2031 0.2502   0.908  0.869
REMARK   3    12  2.2758 -  2.2108    1.00     1804   140  0.1932 0.2798   0.917  0.798
REMARK   3    13  2.2108 -  2.1527    1.00     1830   141  0.2026 0.2420   0.909  0.831
REMARK   3    14  2.1527 -  2.1002    1.00     1810   138  0.2182 0.2759   0.874  0.814
REMARK   3  
REMARK   3  BULK SOLVENT MODELLING.
REMARK   3   METHOD USED        : FLAT BULK SOLVENT MODEL
REMARK   3   SOLVENT RADIUS     : 1.11    
REMARK   3   SHRINKAGE RADIUS   : 0.90    
REMARK   3   GRID STEP FACTOR   : 4.00    
REMARK   3  
REMARK   3  ERROR ESTIMATES.
REMARK   3   COORDINATE ERROR (MAXIMUM-LIKELIHOOD BASED)     : 0.22    
REMARK   3   PHASE ERROR (DEGREES, MAXIMUM-LIKELIHOOD BASED) : 21.79   
REMARK   3  
REMARK   3  STRUCTURE FACTORS CALCULATION ALGORITHM : FFT
REMARK   3  
REMARK   3  RESTRAINTS LIBRARY
REMARK   3    GEOSTD + MON.LIB. + CDL v1.2
REMARK   3  
REMARK   3  DEVIATIONS FROM IDEAL VALUES.
REMARK   3                 RMSD     MAX  COUNT
REMARK   3   BOND      :  0.013   0.073   3000
REMARK   3   ANGLE     :  1.776  11.527   4076
REMARK   3   CHIRALITY :  0.093   0.296    463
REMARK   3   PLANARITY :  0.015   0.102    530
REMARK   3   DIHEDRAL  : 17.277 178.674   1725
REMARK   3   MIN NONBONDED DISTANCE : 1.845 
REMARK   3  
REMARK   3  MOLPROBITY STATISTICS.
REMARK   3   ALL-ATOM CLASHSCORE : 0.86
REMARK   3   RAMACHANDRAN PLOT:
REMARK   3     OUTLIERS : 0.26  %
REMARK   3     ALLOWED  : 1.79  %
REMARK   3     FAVORED  : 97.96 %
REMARK   3   ROTAMER OUTLIERS : 1.20 %
REMARK   3   CBETA DEVIATIONS : 0
REMARK   3   PEPTIDE PLANE:
REMARK   3     CIS-PROLINE     : 2
REMARK   3     CIS-GENERAL     : 0
REMARK   3     TWISTED PROLINE : 0
REMARK   3     TWISTED GENERAL : 0
REMARK   3  
REMARK   3  ATOMIC DISPLACEMENT PARAMETERS.
REMARK   3   WILSON B : 25.77
REMARK   3   RMS(B_ISO_OR_EQUIVALENT_BONDED) : 4.08
REMARK   3   ATOMS          NUMBER OF ATOMS
REMARK   3                    ISO.  ANISO. 
REMARK   3    ALL         :   6333       0
REMARK   3    ALL (NO H)  :   3104       0
REMARK   3    SOLVENT     :    153       0
REMARK   3    NON-SOLVENT :   2951       0
REMARK   3    HYDROGENS   :   3229       0
REMARK   3
REMARK   3
REMARK   3   OTHER REFINEMENT REMARKS:
REMARK   3   XRAY REFINEMENT USING QUANTUM MECHANICAL FUNCTIONAL
REMARK   3   PROGRAM      :QuantumBio DivCon 6 build-7.1.1-b4015.17
REMARK   3   AUTHORS      :BORBULEVYCH O.Y., PLUMLEY J., 
REMARK   3                :MARTIN, R.I., WESTERHOFF L.M. 
REMARK   3
REMARK   3   REFERENCE     :BORBULEVYCH O.Y., PLUMLEY J.A.,
REMARK   3                 :MARTIN, R.I., MERZ, K.M.,  WESTERHOFF L.M.
REMARK   3                 :ACTA CRYSTLLOGRAPHICA SECTION D, 2014, 
REMARK   3                 :V. D70, pp. 1233-1247
REMARK   3   QM METHOD(HAMILTONIAN): PM6 AMBERFF14
REMARK   3   REGION QM REFINEMENT: 
REMARK   3      MAIN/BUFFER QM REGION RADII (A): 3.0 / 0.0
REMARK   3      LIGAND / STRAIN ENERGY: THM_A_1210 / 3.03 KCAL/MOLE
REMARK   3      LIGAND / STRAIN ENERGY: THM_B_1210 / 4.21 KCAL/MOLE
REMARK   3
HELIX    1   1 LYS A   13  ALA A   26  1               Generated by MOE   14
HELIX    2   2 VAL A   43  ALA A   51  1               Generated by MOE    9
HELIX    3   3 LEU A   59  SER A   61  5               Generated by MOE    3
HELIX    4   4 VAL A   63  GLY A   87  1               Generated by MOE   25
HELIX    5   5 VAL A   97  ARG A  107  1               Generated by MOE   11
HELIX    6   6 LYS A  115  GLU A  124  1               Generated by MOE   10
HELIX    7   7 ALA A  143  GLU A  148  1               Generated by MOE    6
HELIX    8   8 ALA A  169  ALA A  184  1               Generated by MOE   16
HELIX    9   9 PRO A  200  LEU A  207  1               Generated by MOE    8
HELIX   10  10 LYS B   13  ALA B   26  1               Generated by MOE   14
HELIX   11  11 VAL B   43  ALA B   51  1               Generated by MOE    9
HELIX   12  12 LEU B   59  SER B   61  5               Generated by MOE    3
HELIX   13  13 VAL B   63  ALA B   75  1               Generated by MOE   13
HELIX   14  14 VAL B   78  GLY B   87  1               Generated by MOE   10
HELIX   15  15 VAL B   97  ARG B  107  1               Generated by MOE   11
HELIX   16  16 LYS B  115  GLU B  124  1               Generated by MOE   10
HELIX   17  17 ALA B  143  GLN B  155  1               Generated by MOE   13
HELIX   18  18 ALA B  169  ALA B  184  1               Generated by MOE   16
HELIX   19  19 PRO B  200  LEU B  207  1               Generated by MOE    8
SHEET    1       LEU A   2  GLU A   6                  Generated by MOE
SHEET    2       VAL A  31  ALA A  35                  Generated by MOE
SHEET    3       VAL A  90  ASP A  94                  Generated by MOE
SHEET    4       TRP A 135  LEU A 139                  Generated by MOE
SHEET    5       TRP A 191  VAL A 194                  Generated by MOE
SHEET    6       LEU B   2  GLU B   6                  Generated by MOE
SHEET    7       VAL B  31  ALA B  35                  Generated by MOE
SHEET    8       VAL B  90  ASP B  94                  Generated by MOE
SHEET    9       TRP B 135  LEU B 139                  Generated by MOE
SHEET   10       ARG B 190  VAL B 194                  Generated by MOE
CRYST1   63.865   63.865  195.336  90.00  90.00 120.00 P 31 2 1
SCALE1      0.015658  0.009040  0.000000        0.00000
SCALE2      0.000000  0.018080  0.000000        0.00000
SCALE3      0.000000  0.000000  0.005119        0.00000
ATOM      1  N   MET A   1      54.897  23.063  95.232  1.00 31.09           N
ATOM      2  CA  MET A   1      53.831  22.060  95.161  1.00 31.46           C
ATOM      3  C   MET A   1      52.507  22.676  94.711  1.00 27.03           C
ATOM      4  O   MET A   1      52.041  23.663  95.275  1.00 27.18           O
ATOM      5  CB  MET A   1      53.694  21.393  96.533  1.00 29.25           C
ATOM      6  CG  MET A   1      52.699  20.250  96.443  1.00 34.16           C
ATOM      7  SD  MET A   1      52.815  19.153  97.864  1.00 44.43           S
ATOM      8  CE  MET A   1      54.129  18.078  97.211  1.00 39.93           C
ATOM      9  H1  MET A   1      55.733  22.652  95.629  1.00 37.30           H
ATOM     10  H2  MET A   1      54.616  23.837  95.823  1.00 37.30           H
ATOM     11  HA  MET A   1      54.115  21.295  94.437  1.00 37.75           H
ATOM     12  HB2 MET A   1      53.361  22.110  97.286  1.00 35.10           H
ATOM     13  HB3 MET A   1      54.668  21.001  96.831  1.00 35.10           H
ATOM     14  HG2 MET A   1      52.924  19.672  95.545  1.00 40.99           H
ATOM     15  HG3 MET A   1      51.691  20.639  96.357  1.00 40.99           H
ATOM     16  HE1 MET A   1      53.778  17.566  96.315  1.00 47.91           H
ATOM     17  HE2 MET A   1      55.005  18.676  96.967  1.00 47.91           H
ATOM     18  HE3 MET A   1      54.412  17.336  97.957  1.00 47.91           H
ATOM     19  N   LEU A   2      51.874  22.039  93.739  1.00 21.40           N
ATOM     20  CA  LEU A   2      50.588  22.432  93.191  1.00 22.28           C
ATOM     21  C   LEU A   2      49.575  21.377  93.576  1.00 22.29           C
ATOM     22  O   LEU A   2      49.699  20.193  93.248  1.00 25.02           O
ATOM     23  CB  LEU A   2      50.722  22.599  91.665  1.00 25.89           C
ATOM     24  CG  LEU A   2      49.439  23.156  91.037  1.00 21.00           C
ATOM     25  CD1 LEU A   2      49.175  24.585  91.516  1.00 22.21           C
ATOM     26  CD2 LEU A   2      49.552  23.183  89.500  1.00 23.49           C
ATOM     27  H   LEU A   2      52.326  21.244  93.312  1.00 25.68           H
ATOM     28  HA  LEU A   2      50.297  23.388  93.621  1.00 26.74           H
ATOM     29  HB2 LEU A   2      51.553  23.271  91.441  1.00 31.07           H
ATOM     30  HB3 LEU A   2      50.948  21.625  91.230  1.00 31.07           H
ATOM     31  HG  LEU A   2      48.593  22.528  91.326  1.00 25.20           H
ATOM     32 HD11 LEU A   2      48.369  25.041  90.946  1.00 26.65           H
ATOM     33 HD12 LEU A   2      48.859  24.579  92.553  1.00 26.65           H
ATOM     34 HD13 LEU A   2      50.077  25.187  91.390  1.00 26.65           H
ATOM     35 HD21 LEU A   2      48.618  23.542  89.068  1.00 28.19           H
ATOM     36 HD22 LEU A   2      50.355  23.857  89.205  1.00 28.19           H
ATOM     37 HD23 LEU A   2      49.763  22.185  89.115  1.00 28.19           H
ATOM     38  N   ILE A   3      48.530  21.819  94.262  1.00 18.56           N
ATOM     39  CA  ILE A   3      47.502  20.948  94.766  1.00 20.55           C
ATOM     40  C   ILE A   3      46.191  21.443  94.208  1.00 20.12           C
ATOM     41  O   ILE A   3      45.919  22.621  94.325  1.00 20.16           O
ATOM     42  CB  ILE A   3      47.526  20.952  96.313  1.00 23.84           C
ATOM     43  CG1 ILE A   3      48.889  20.447  96.851  1.00 25.31           C
ATOM     44  CG2 ILE A   3      46.346  20.107  96.788  1.00 19.44           C
ATOM     45  CD1 ILE A   3      49.060  20.647  98.341  1.00 27.92           C
ATOM     46  H   ILE A   3      48.452  22.805  94.466  1.00 22.28           H
ATOM     47  HA  ILE A   3      47.660  19.928  94.427  1.00 24.66           H
ATOM     48  HB  ILE A   3      47.380  21.980  96.650  1.00 28.60           H
ATOM     49 HG12 ILE A   3      49.025  19.393  96.612  1.00 30.37           H
ATOM     50 HG13 ILE A   3      49.684  21.013  96.378  1.00 30.37           H
ATOM     51 HG21 ILE A   3      46.329  20.060  97.876  1.00 23.33           H
ATOM     52 HG22 ILE A   3      45.405  20.558  96.481  1.00 23.33           H
ATOM     53 HG23 ILE A   3      46.425  19.098  96.385  1.00 23.33           H
ATOM     54 HD11 ILE A   3      50.091  20.426  98.619  1.00 33.51           H
ATOM     55 HD12 ILE A   3      48.825  21.678  98.596  1.00 33.51           H
ATOM     56 HD13 ILE A   3      48.392  19.985  98.883  1.00 33.51           H
ATOM     57  N   ALA A   4      45.354  20.556  93.663  1.00 18.50           N
ATOM     58  CA  ALA A   4      43.998  20.897  93.249  1.00 15.12           C
ATOM     59  C   ALA A   4      43.002  20.240  94.193  1.00 18.63           C
ATOM     60  O   ALA A   4      43.087  19.053  94.436  1.00 23.79           O
ATOM     61  CB  ALA A   4      43.735  20.465  91.805  1.00 17.93           C
ATOM     62  H   ALA A   4      45.622  19.581  93.644  1.00 22.20           H
ATOM     63  HA  ALA A   4      43.857  21.977  93.285  1.00 18.15           H
ATOM     64  HB1 ALA A   4      42.716  20.732  91.527  1.00 21.52           H
ATOM     65  HB2 ALA A   4      44.434  20.963  91.133  1.00 21.52           H
ATOM     66  HB3 ALA A   4      43.861  19.390  91.725  1.00 21.52           H
ATOM     67  N   ILE A   5      42.015  20.998  94.664  1.00 18.31           N
ATOM     68  CA  ILE A   5      40.893  20.517  95.422  1.00 24.79           C
ATOM     69  C   ILE A   5      39.742  20.389  94.436  1.00 24.47           C
ATOM     70  O   ILE A   5      39.392  21.344  93.753  1.00 22.01           O
ATOM     71  CB  ILE A   5      40.562  21.483  96.577  1.00 23.50           C
ATOM     72  CG1 ILE A   5      41.777  21.767  97.482  1.00 27.26           C
ATOM     73  CG2 ILE A   5      39.377  20.925  97.368  1.00 25.79           C
ATOM     74  CD1 ILE A   5      42.549  20.541  97.966  1.00 24.65           C
ATOM     75  H   ILE A   5      41.976  21.963  94.382  1.00 21.97           H
ATOM     76  HA  ILE A   5      41.123  19.541  95.848  1.00 29.75           H
ATOM     77  HB  ILE A   5      40.238  22.428  96.137  1.00 28.20           H
ATOM     78 HG12 ILE A   5      42.471  22.390  96.918  1.00 32.71           H
ATOM     79 HG13 ILE A   5      41.456  22.339  98.351  1.00 32.71           H
ATOM     80 HG21 ILE A   5      39.217  21.520  98.267  1.00 30.95           H
ATOM     81 HG22 ILE A   5      38.473  20.976  96.765  1.00 30.95           H
ATOM     82 HG23 ILE A   5      39.562  19.886  97.637  1.00 30.95           H
ATOM     83 HD11 ILE A   5      43.334  20.864  98.647  1.00 29.57           H
ATOM     84 HD12 ILE A   5      41.880  19.865  98.498  1.00 29.57           H
ATOM     85 HD13 ILE A   5      43.018  20.033  97.128  1.00 29.57           H
ATOM     86  N   GLU A   6      39.145  19.201  94.388  1.00 21.16           N
ATOM     87  CA  GLU A   6      38.114  18.863  93.432  1.00 20.71           C
ATOM     88  C   GLU A   6      36.925  18.270  94.141  1.00 19.47           C
ATOM     89  O   GLU A   6      37.048  17.730  95.238  1.00 23.19           O
ATOM     90  CB  GLU A   6      38.694  17.849  92.434  1.00 16.08           C
ATOM     91  CG  GLU A   6      39.817  18.447  91.581  1.00 20.59           C
ATOM     92  CD  GLU A   6      39.340  19.393  90.483  1.00 23.79           C
ATOM     93  OE1 GLU A   6      40.203  19.832  89.692  1.00 26.13           O
ATOM     94  OE2 GLU A   6      38.120  19.640  90.421  1.00 22.78           O1-
ATOM     95  H   GLU A   6      39.463  18.462  94.999  1.00 25.39           H
ATOM     96  HA  GLU A   6      37.777  19.751  92.899  1.00 24.85           H
ATOM     97  HB2 GLU A   6      39.098  16.996  92.985  1.00 19.30           H
ATOM     98  HB3 GLU A   6      37.905  17.462  91.804  1.00 19.30           H
ATOM     99  HG2 GLU A   6      40.567  18.956  92.186  1.00 24.71           H
ATOM    100  HG3 GLU A   6      40.384  17.643  91.110  1.00 24.71           H
ATOM    101  N   GLY A   7      35.770  18.318  93.476  1.00 21.50           N
ATOM    102  CA  GLY A   7      34.518  17.821  94.012  1.00 23.04           C
ATOM    103  C   GLY A   7      33.321  18.530  93.408  1.00 31.75           C
ATOM    104  O   GLY A   7      33.472  19.504  92.663  1.00 27.85           O
ATOM    105  H   GLY A   7      35.749  18.738  92.559  1.00 25.80           H
ATOM    106  HA2 GLY A   7      34.459  16.760  93.773  1.00 27.65           H
ATOM    107  HA3 GLY A   7      34.500  17.943  95.096  1.00 27.65           H
ATOM    108  N   VAL A   8      32.129  17.994  93.706  1.00 23.61           N
ATOM    109  CA  VAL A   8      30.863  18.422  93.140  1.00 27.49           C
ATOM    110  C   VAL A   8      30.367  19.661  93.884  1.00 34.40           C
ATOM    111  O   VAL A   8      30.961  20.086  94.877  1.00 32.78           O
ATOM    112  CB  VAL A   8      29.815  17.285  93.111  1.00 25.98           C
ATOM    113  CG1 VAL A   8      30.288  16.106  92.262  1.00 22.17           C
ATOM    114  CG2 VAL A   8      29.419  16.775  94.507  1.00 27.64           C
ATOM    115  H   VAL A   8      32.100  17.212  94.342  1.00 28.33           H
ATOM    116  HA  VAL A   8      31.038  18.705  92.102  1.00 32.99           H
ATOM    117  HB  VAL A   8      28.911  17.671  92.644  1.00 31.17           H
ATOM    118 HG11 VAL A   8      29.507  15.346  92.228  1.00 26.60           H
ATOM    119 HG12 VAL A   8      30.495  16.444  91.248  1.00 26.60           H
ATOM    120 HG13 VAL A   8      31.189  15.661  92.684  1.00 26.60           H
ATOM    121 HG21 VAL A   8      28.622  16.040  94.403  1.00 33.16           H
ATOM    122 HG22 VAL A   8      30.265  16.305  94.990  1.00 33.16           H
ATOM    123 HG23 VAL A   8      29.054  17.593  95.127  1.00 33.16           H
ATOM    124  N   ASP A   9      29.303  20.273  93.340  1.00 41.23           N
ATOM    125  CA  ASP A   9      28.607  21.375  93.977  1.00 42.41           C
ATOM    126  C   ASP A   9      28.187  20.941  95.393  1.00 42.77           C
ATOM    127  O   ASP A   9      27.570  19.883  95.562  1.00 41.15           O
ATOM    128  CB  ASP A   9      27.392  21.742  93.109  1.00 44.30           C
ATOM    129  H   ASP A   9      28.855  19.854  92.538  1.00 49.47           H
ATOM    130  HA  ASP A   9      29.275  22.238  94.030  1.00 50.89           H
ATOM    131  HB1 ASP A   9      27.700  21.911  92.076  1.00 53.16           H
ATOM    132  HB3 ASP A   9      26.926  22.649  93.495  1.00 53.16           H
ATOM    133  N   GLY A  10      28.575  21.736  96.404  1.00 45.23           N
ATOM    134  CA  GLY A  10      28.259  21.461  97.811  1.00 42.47           C
ATOM    135  C   GLY A  10      29.214  20.478  98.495  1.00 36.29           C
ATOM    136  O   GLY A  10      28.936  20.085  99.623  1.00 38.75           O
ATOM    137  H   GLY A  10      29.132  22.559  96.208  1.00 54.28           H
ATOM    138  HA2 GLY A  10      28.302  22.402  98.361  1.00 50.96           H
ATOM    139  HA3 GLY A  10      27.251  21.048  97.881  1.00 50.96           H
ATOM    140  N   ALA A  11      30.351  20.120  97.873  1.00 35.39           N
ATOM    141  CA  ALA A  11      31.408  19.338  98.506  1.00 37.44           C
ATOM    142  C   ALA A  11      32.012  20.015  99.744  1.00 39.10           C
ATOM    143  O   ALA A  11      32.339  19.315 100.698  1.00 43.04           O
ATOM    144  CB  ALA A  11      32.485  18.983  97.473  1.00 37.75           C
ATOM    145  H   ALA A  11      30.510  20.439  96.927  1.00 42.47           H
ATOM    146  HA  ALA A  11      30.964  18.401  98.842  1.00 44.93           H
ATOM    147  HB1 ALA A  11      33.293  18.432  97.954  1.00 45.30           H
ATOM    148  HB2 ALA A  11      32.046  18.360  96.694  1.00 45.30           H
ATOM    149  HB3 ALA A  11      32.890  19.888  97.023  1.00 45.30           H
ATOM    150  N   GLY A  12      32.172  21.346  99.738  1.00 37.35           N
ATOM    151  CA  GLY A  12      32.775  22.114 100.838  1.00 26.96           C
ATOM    152  C   GLY A  12      34.255  22.382 100.589  1.00 31.84           C
ATOM    153  O   GLY A  12      35.081  22.333 101.509  1.00 23.94           O
ATOM    154  H   GLY A  12      31.879  21.857  98.915  1.00 44.82           H
ATOM    155  HA2 GLY A  12      32.269  23.074 100.923  1.00 32.35           H
ATOM    156  HA3 GLY A  12      32.673  21.564 101.772  1.00 32.35           H
ATOM    157  N   LYS A  13      34.588  22.667  99.324  1.00 27.58           N
ATOM    158  CA  LYS A  13      35.946  22.865  98.848  1.00 29.54           C
ATOM    159  C   LYS A  13      36.561  24.093  99.500  1.00 24.23           C
ATOM    160  O   LYS A  13      37.704  23.997  99.905  1.00 26.11           O
ATOM    161  CB  LYS A  13      36.000  22.981  97.312  1.00 25.25           C
ATOM    162  CG  LYS A  13      35.583  21.674  96.592  1.00 28.42           C
ATOM    163  CD  LYS A  13      35.701  21.771  95.063  1.00 26.34           C
ATOM    164  CE  LYS A  13      34.698  22.708  94.388  1.00 27.84           C
ATOM    165  NZ  LYS A  13      33.306  22.247  94.538  1.00 39.99           N1+
ATOM    166  H   LYS A  13      33.850  22.710  98.634  1.00 33.10           H
ATOM    167  HA  LYS A  13      36.545  22.001  99.136  1.00 35.45           H
ATOM    168  HB2 LYS A  13      35.369  23.807  96.983  1.00 30.30           H
ATOM    169  HB3 LYS A  13      37.028  23.211  97.028  1.00 30.30           H
ATOM    170  HG2 LYS A  13      36.219  20.858  96.932  1.00 34.10           H
ATOM    171  HG3 LYS A  13      34.561  21.418  96.855  1.00 34.10           H
ATOM    172  HD2 LYS A  13      36.706  22.113  94.807  1.00 31.61           H
ATOM    173  HD3 LYS A  13      35.571  20.774  94.646  1.00 31.61           H
ATOM    174  HE2 LYS A  13      34.792  23.700  94.836  1.00 33.40           H
ATOM    175  HE3 LYS A  13      34.937  22.785  93.328  1.00 33.40           H
ATOM    176  HZ1 LYS A  13      32.691  22.812  93.972  1.00 47.99           H
ATOM    177  HZ2 LYS A  13      33.228  21.278  94.259  1.00 47.99           H
ATOM    178  HZ3 LYS A  13      33.016  22.344  95.506  1.00 47.99           H
ATOM    179  N   ARG A  14      35.834  25.215  99.601  1.00 25.48           N
ATOM    180  CA  ARG A  14      36.354  26.451 100.202  1.00 33.67           C
ATOM    181  C   ARG A  14      36.844  26.204 101.633  1.00 32.73           C
ATOM    182  O   ARG A  14      37.933  26.633 102.013  1.00 27.89           O
ATOM    183  CB  ARG A  14      35.306  27.584 100.162  1.00 33.42           C
ATOM    184  CG  ARG A  14      35.052  28.070  98.734  1.00 42.04           C
ATOM    185  H   ARG A  14      34.913  25.237  99.188  1.00 30.58           H
ATOM    186  HA  ARG A  14      37.216  26.775  99.617  1.00 40.41           H
ATOM    187  HB2 ARG A  14      35.680  28.431 100.739  1.00 40.11           H
ATOM    188  HB3 ARG A  14      34.372  27.247 100.610  1.00 40.11           H
ATOM    189  HG1 ARG A  14      34.657  27.258  98.123  1.00 50.45           H
ATOM    190  HG3 ARG A  14      34.342  28.898  98.743  1.00 50.45           H
ATOM    191  N   THR A  15      36.059  25.448 102.409  1.00 28.62           N
ATOM    192  CA  THR A  15      36.416  25.082 103.763  1.00 31.13           C
ATOM    193  C   THR A  15      37.681  24.231 103.809  1.00 33.29           C
ATOM    194  O   THR A  15      38.573  24.513 104.606  1.00 27.27           O
ATOM    195  CB  THR A  15      35.207  24.422 104.437  1.00 34.62           C
ATOM    196  OG1 THR A  15      34.180  25.394 104.471  1.00 35.57           O
ATOM    197  CG2 THR A  15      35.533  23.922 105.856  1.00 32.89           C
ATOM    198  H   THR A  15      35.167  25.137 102.056  1.00 34.34           H
ATOM    199  HA  THR A  15      36.617  26.016 104.288  1.00 37.36           H
ATOM    200  HB  THR A  15      34.871  23.576 103.840  1.00 41.55           H
ATOM    201  HG1 THR A  15      33.344  24.956 104.646  1.00 42.69           H
ATOM    202 HG21 THR A  15      34.631  23.512 106.311  1.00 39.47           H
ATOM    203 HG22 THR A  15      36.297  23.145 105.828  1.00 39.47           H
ATOM    204 HG23 THR A  15      35.878  24.755 106.471  1.00 39.47           H
ATOM    205  N   LEU A  16      37.789  23.200 102.964  1.00 27.37           N
ATOM    206  CA  LEU A  16      39.014  22.409 102.932  1.00 33.22           C
ATOM    207  C   LEU A  16      40.236  23.254 102.515  1.00 30.15           C
ATOM    208  O   LEU A  16      41.319  23.024 103.057  1.00 31.67           O
ATOM    209  CB  LEU A  16      38.824  21.184 102.031  1.00 25.14           C
ATOM    210  CG  LEU A  16      40.073  20.298 101.923  1.00 26.55           C
ATOM    211  CD1 LEU A  16      40.475  19.722 103.282  1.00 29.70           C
ATOM    212  CD2 LEU A  16      39.797  19.161 100.937  1.00 31.48           C
ATOM    213  H   LEU A  16      37.047  22.992 102.311  1.00 32.85           H
ATOM    214  HA  LEU A  16      39.184  22.051 103.947  1.00 39.87           H
ATOM    215  HB2 LEU A  16      37.990  20.591 102.409  1.00 30.17           H
ATOM    216  HB3 LEU A  16      38.567  21.539 101.031  1.00 30.17           H
ATOM    217  HG  LEU A  16      40.909  20.876 101.529  1.00 31.86           H
ATOM    218 HD11 LEU A  16      41.328  19.057 103.148  1.00 35.64           H
ATOM    219 HD12 LEU A  16      40.767  20.518 103.965  1.00 35.64           H
ATOM    220 HD13 LEU A  16      39.646  19.163 103.715  1.00 35.64           H
ATOM    221 HD21 LEU A  16      40.708  18.582 100.782  1.00 37.78           H
ATOM    222 HD22 LEU A  16      39.013  18.513 101.321  1.00 37.78           H
ATOM    223 HD23 LEU A  16      39.482  19.573  99.979  1.00 37.78           H
ATOM    224  N   VAL A  17      40.083  24.198 101.567  1.00 24.66           N
ATOM    225  CA  VAL A  17      41.171  25.094 101.163  1.00 25.57           C
ATOM    226  C   VAL A  17      41.672  25.879 102.389  1.00 26.95           C
ATOM    227  O   VAL A  17      42.862  25.843 102.690  1.00 24.84           O
ATOM    228  CB  VAL A  17      40.761  25.968  99.962  1.00 29.27           C
ATOM    229  CG1 VAL A  17      41.798  27.042  99.613  1.00 26.43           C
ATOM    230  CG2 VAL A  17      40.586  25.111  98.701  1.00 31.57           C
ATOM    231  H   VAL A  17      39.179  24.322 101.133  1.00 29.59           H
ATOM    232  HA  VAL A  17      41.996  24.466 100.822  1.00 30.69           H
ATOM    233  HB  VAL A  17      39.819  26.471 100.177  1.00 35.13           H
ATOM    234 HG11 VAL A  17      41.450  27.622  98.759  1.00 31.71           H
ATOM    235 HG12 VAL A  17      41.922  27.726 100.453  1.00 31.71           H
ATOM    236 HG13 VAL A  17      42.759  26.585  99.378  1.00 31.71           H
ATOM    237 HG21 VAL A  17      40.151  25.715  97.912  1.00 37.88           H
ATOM    238 HG22 VAL A  17      41.550  24.728  98.370  1.00 37.88           H
ATOM    239 HG23 VAL A  17      39.927  24.267  98.884  1.00 37.88           H
ATOM    240  N   GLU A  18      40.779  26.513 103.147  1.00 30.52           N
ATOM    241  CA  GLU A  18      41.141  27.238 104.361  1.00 32.50           C
ATOM    242  C   GLU A  18      41.843  26.359 105.400  1.00 31.19           C
ATOM    243  O   GLU A  18      42.909  26.737 105.885  1.00 33.44           O
ATOM    244  CB  GLU A  18      39.922  27.907 104.987  1.00 25.09           C
ATOM    245  CG  GLU A  18      39.381  29.035 104.115  1.00 34.70           C
ATOM    246  H   GLU A  18      39.805  26.506 102.873  1.00 36.63           H
ATOM    247  HA  GLU A  18      41.832  28.026 104.061  1.00 38.99           H
ATOM    248  HB2 GLU A  18      40.204  28.327 105.952  1.00 30.10           H
ATOM    249  HB3 GLU A  18      39.139  27.165 105.143  1.00 30.10           H
ATOM    250  HG1 GLU A  18      39.046  28.652 103.154  1.00 41.64           H
ATOM    251  HG3 GLU A  18      38.542  29.518 104.617  1.00 41.64           H
ATOM    252  N   LYS A  19      41.296  25.173 105.700  1.00 30.62           N
ATOM    253  CA  LYS A  19      41.881  24.258 106.686  1.00 29.45           C
ATOM    254  C   LYS A  19      43.254  23.791 106.261  1.00 33.86           C
ATOM    255  O   LYS A  19      44.159  23.774 107.083  1.00 28.55           O
ATOM    256  CB  LYS A  19      41.027  22.996 106.889  1.00 34.65           C
ATOM    257  CG  LYS A  19      39.667  23.187 107.571  1.00 38.78           C
ATOM    258  CD  LYS A  19      39.065  21.841 108.033  1.00 44.17           C
ATOM    259  CE  LYS A  19      39.157  20.723 106.970  1.00 44.78           C
ATOM    260  NZ  LYS A  19      38.686  19.417 107.484  1.00 46.33           N1+
ATOM    261  H   LYS A  19      40.442  24.897 105.231  1.00 36.75           H
ATOM    262  HA  LYS A  19      41.978  24.777 107.640  1.00 35.34           H
ATOM    263  HB2 LYS A  19      40.873  22.526 105.916  1.00 41.59           H
ATOM    264  HB3 LYS A  19      41.605  22.315 107.505  1.00 41.59           H
ATOM    265  HG2 LYS A  19      39.809  23.812 108.454  1.00 46.53           H
ATOM    266  HG3 LYS A  19      38.969  23.693 106.909  1.00 46.53           H
ATOM    267  HD2 LYS A  19      39.575  21.520 108.942  1.00 53.01           H
ATOM    268  HD3 LYS A  19      38.012  22.002 108.276  1.00 53.01           H
ATOM    269  HE2 LYS A  19      38.520  21.016 106.132  1.00 53.73           H
ATOM    270  HE3 LYS A  19      40.179  20.621 106.603  1.00 53.73           H
ATOM    271  HZ1 LYS A  19      39.113  18.663 106.964  1.00 55.59           H
ATOM    272  HZ2 LYS A  19      38.950  19.311 108.455  1.00 55.59           H
ATOM    273  HZ3 LYS A  19      37.678  19.351 107.400  1.00 55.59           H
ATOM    274  N   LEU A  20      43.407  23.361 104.997  1.00 26.18           N
ATOM    275  CA  LEU A  20      44.645  22.767 104.530  1.00 25.75           C
ATOM    276  C   LEU A  20      45.717  23.856 104.470  1.00 23.64           C
ATOM    277  O   LEU A  20      46.879  23.590 104.778  1.00 23.54           O
ATOM    278  CB  LEU A  20      44.404  22.107 103.148  1.00 23.96           C
ATOM    279  CG  LEU A  20      45.657  21.449 102.553  1.00 33.68           C
ATOM    280  CD1 LEU A  20      46.264  20.395 103.494  1.00 26.49           C
ATOM    281  CD2 LEU A  20      45.315  20.805 101.190  1.00 26.67           C
ATOM    282  H   LEU A  20      42.628  23.418 104.358  1.00 31.41           H
ATOM    283  HA  LEU A  20      44.948  22.001 105.243  1.00 30.90           H
ATOM    284  HB2 LEU A  20      43.616  21.358 103.245  1.00 28.75           H
ATOM    285  HB3 LEU A  20      44.052  22.874 102.455  1.00 28.75           H
ATOM    286  HG  LEU A  20      46.395  22.230 102.382  1.00 40.41           H
ATOM    287 HD11 LEU A  20      47.082  19.874 103.001  1.00 31.79           H
ATOM    288 HD12 LEU A  20      46.671  20.878 104.380  1.00 31.79           H
ATOM    289 HD13 LEU A  20      45.504  19.678 103.793  1.00 31.79           H
ATOM    290 HD21 LEU A  20      46.219  20.394 100.743  1.00 32.01           H
ATOM    291 HD22 LEU A  20      44.589  20.004 101.326  1.00 32.01           H
ATOM    292 HD23 LEU A  20      44.895  21.551 100.516  1.00 32.01           H
ATOM    293  N   SER A  21      45.327  25.061 104.039  1.00 26.39           N
ATOM    294  CA  SER A  21      46.226  26.211 103.992  1.00 30.15           C
ATOM    295  C   SER A  21      46.724  26.504 105.408  1.00 27.81           C
ATOM    296  O   SER A  21      47.935  26.602 105.593  1.00 27.99           O
ATOM    297  CB  SER A  21      45.519  27.457 103.472  1.00 29.62           C
ATOM    298  OG  SER A  21      45.141  27.339 102.136  1.00 32.00           O
ATOM    299  H   SER A  21      44.363  25.200 103.768  1.00 31.67           H
ATOM    300  HA  SER A  21      47.083  25.989 103.355  1.00 36.18           H
ATOM    301  HB2 SER A  21      44.635  27.671 104.075  1.00 35.54           H
ATOM    302  HB3 SER A  21      46.216  28.290 103.554  1.00 35.54           H
ATOM    303  HG  SER A  21      44.400  26.727 102.096  1.00 38.40           H
ATOM    304  N   GLY A  22      45.800  26.582 106.388  1.00 30.66           N
ATOM    305  CA  GLY A  22      46.132  26.777 107.812  1.00 31.33           C
ATOM    306  C   GLY A  22      47.126  25.727 108.283  1.00 29.77           C
ATOM    307  O   GLY A  22      48.100  26.071 108.944  1.00 35.24           O
ATOM    308  H   GLY A  22      44.821  26.481 106.148  1.00 36.79           H
ATOM    309  HA2 GLY A  22      46.590  27.758 107.937  1.00 37.59           H
ATOM    310  HA3 GLY A  22      45.229  26.725 108.420  1.00 37.59           H
ATOM    311  N   ALA A  23      46.941  24.451 107.903  1.00 29.31           N
ATOM    312  CA  ALA A  23      47.890  23.410 108.289  1.00 29.62           C
ATOM    313  C   ALA A  23      49.261  23.560 107.617  1.00 30.50           C
ATOM    314  O   ALA A  23      50.282  23.370 108.276  1.00 28.83           O
ATOM    315  CB  ALA A  23      47.282  22.034 108.037  1.00 36.62           C
ATOM    316  H   ALA A  23      46.140  24.198 107.341  1.00 35.17           H
ATOM    317  HA  ALA A  23      48.046  23.488 109.365  1.00 35.54           H
ATOM    318  HB1 ALA A  23      47.984  21.260 108.348  1.00 43.94           H
ATOM    319  HB2 ALA A  23      46.371  21.942 108.621  1.00 43.94           H
ATOM    320  HB3 ALA A  23      47.045  21.910 106.980  1.00 43.94           H
ATOM    321  N   PHE A  24      49.341  23.892 106.323  1.00 23.94           N
ATOM    322  CA  PHE A  24      50.651  24.104 105.710  1.00 25.30           C
ATOM    323  C   PHE A  24      51.375  25.293 106.383  1.00 24.64           C
ATOM    324  O   PHE A  24      52.579  25.208 106.593  1.00 22.82           O
ATOM    325  CB  PHE A  24      50.537  24.270 104.175  1.00 27.54           C
ATOM    326  CG  PHE A  24      50.409  22.976 103.387  1.00 27.43           C
ATOM    327  CD1 PHE A  24      49.259  22.718 102.621  1.00 27.36           C
ATOM    328  CD2 PHE A  24      51.462  22.041 103.398  1.00 27.86           C
ATOM    329  CE1 PHE A  24      49.176  21.541 101.861  1.00 31.96           C
ATOM    330  CE2 PHE A  24      51.364  20.847 102.666  1.00 32.37           C
ATOM    331  CZ  PHE A  24      50.214  20.599 101.904  1.00 27.47           C
ATOM    332  H   PHE A  24      48.504  24.073 105.788  1.00 28.73           H
ATOM    333  HA  PHE A  24      51.259  23.219 105.891  1.00 30.36           H
ATOM    334  HB2 PHE A  24      49.679  24.900 103.962  1.00 33.05           H
ATOM    335  HB3 PHE A  24      51.429  24.778 103.809  1.00 33.05           H
ATOM    336  HD1 PHE A  24      48.454  23.437 102.588  1.00 32.83           H
ATOM    337  HD2 PHE A  24      52.347  22.234 103.984  1.00 33.43           H
ATOM    338  HE1 PHE A  24      48.313  21.359 101.239  1.00 38.35           H
ATOM    339  HE2 PHE A  24      52.174  20.131 102.674  1.00 38.84           H
ATOM    340  HZ  PHE A  24      50.149  19.707 101.307  1.00 32.97           H
ATOM    341  N   ARG A  25      50.647  26.376 106.697  1.00 25.35           N
ATOM    342  CA  ARG A  25      51.168  27.587 107.330  1.00 31.52           C
ATOM    343  C   ARG A  25      51.772  27.256 108.706  1.00 34.99           C
ATOM    344  O   ARG A  25      52.935  27.574 108.938  1.00 29.51           O
ATOM    345  CB  ARG A  25      50.078  28.678 107.403  1.00 27.80           C
ATOM    346  CG  ARG A  25      49.860  29.378 106.043  1.00 27.73           C
ATOM    347  CD  ARG A  25      48.477  30.038 105.948  1.00 30.86           C
ATOM    348  NE  ARG A  25      48.285  30.603 104.614  1.00 30.23           N
ATOM    349  CZ  ARG A  25      47.134  30.861 103.993  1.00 35.55           C
ATOM    350  NH1 ARG A  25      45.963  30.766 104.623  1.00 34.36           N
ATOM    351  NH2 ARG A  25      47.176  31.212 102.703  1.00 36.49           N1+
ATOM    352  H   ARG A  25      49.658  26.359 106.488  1.00 30.42           H
ATOM    353  HA  ARG A  25      51.987  27.976 106.726  1.00 37.82           H
ATOM    354  HB2 ARG A  25      49.148  28.256 107.784  1.00 33.36           H
ATOM    355  HB3 ARG A  25      50.412  29.445 108.103  1.00 33.36           H
ATOM    356  HG2 ARG A  25      50.641  30.121 105.890  1.00 33.28           H
ATOM    357  HG3 ARG A  25      49.927  28.639 105.245  1.00 33.28           H
ATOM    358  HD2 ARG A  25      47.698  29.302 106.152  1.00 37.03           H
ATOM    359  HD3 ARG A  25      48.421  30.840 106.686  1.00 37.03           H
ATOM    360  HE  ARG A  25      49.127  30.725 104.069  1.00 36.27           H
ATOM    361 HH11 ARG A  25      45.950  30.508 105.598  1.00 41.23           H
ATOM    362 HH12 ARG A  25      45.102  30.964 104.135  1.00 41.23           H
ATOM    363 HH21 ARG A  25      48.065  31.279 102.226  1.00 43.79           H
ATOM    364 HH22 ARG A  25      46.324  31.403 102.198  1.00 43.79           H
ATOM    365  N   ALA A  26      51.024  26.523 109.546  1.00 31.41           N
ATOM    366  CA  ALA A  26      51.503  25.991 110.829  1.00 33.34           C
ATOM    367  C   ALA A  26      52.784  25.196 110.655  1.00 33.36           C
ATOM    368  O   ALA A  26      53.698  25.329 111.459  1.00 37.23           O
ATOM    369  CB  ALA A  26      50.432  25.100 111.474  1.00 31.33           C
ATOM    370  H   ALA A  26      50.087  26.275 109.260  1.00 37.69           H
ATOM    371  HA  ALA A  26      51.705  26.833 111.492  1.00 40.01           H
ATOM    372  HB1 ALA A  26      50.796  24.748 112.438  1.00 37.59           H
ATOM    373  HB2 ALA A  26      49.518  25.675 111.621  1.00 37.59           H
ATOM    374  HB3 ALA A  26      50.219  24.238 110.844  1.00 37.59           H
ATOM    375  N   ALA A  27      52.861  24.384 109.593  1.00 30.25           N
ATOM    376  CA  ALA A  27      54.029  23.586 109.297  1.00 26.54           C
ATOM    377  C   ALA A  27      55.185  24.395 108.652  1.00 28.31           C
ATOM    378  O   ALA A  27      56.193  23.801 108.284  1.00 26.60           O
ATOM    379  CB  ALA A  27      53.587  22.372 108.470  1.00 32.04           C
ATOM    380  H   ALA A  27      52.077  24.320 108.961  1.00 36.30           H
ATOM    381  HA  ALA A  27      54.410  23.197 110.242  1.00 31.85           H
ATOM    382  HB1 ALA A  27      54.436  21.715 108.284  1.00 38.45           H
ATOM    383  HB2 ALA A  27      52.820  21.820 109.016  1.00 38.45           H
ATOM    384  HB3 ALA A  27      53.178  22.695 107.513  1.00 38.45           H
ATOM    385  N   GLY A  28      55.079  25.727 108.517  1.00 27.73           N
ATOM    386  CA  GLY A  28      56.184  26.572 108.046  1.00 28.69           C
ATOM    387  C   GLY A  28      56.369  26.606 106.524  1.00 30.23           C
ATOM    388  O   GLY A  28      57.499  26.770 106.037  1.00 28.21           O
ATOM    389  H   GLY A  28      54.237  26.188 108.834  1.00 33.27           H
ATOM    390  HA2 GLY A  28      56.017  27.591 108.391  1.00 34.43           H
ATOM    391  HA3 GLY A  28      57.114  26.204 108.482  1.00 34.43           H
ATOM    392  N   ARG A  29      55.245  26.510 105.790  1.00 29.19           N
ATOM    393  CA  ARG A  29      55.176  26.746 104.348  1.00 28.67           C
ATOM    394  C   ARG A  29      54.269  27.922 104.024  1.00 24.87           C
ATOM    395  O   ARG A  29      53.220  28.143 104.633  1.00 24.17           O
ATOM    396  CB  ARG A  29      54.698  25.482 103.651  1.00 31.13           C
ATOM    397  CG  ARG A  29      55.813  24.431 103.711  1.00 39.12           C
ATOM    398  CD  ARG A  29      55.347  23.182 102.968  1.00 50.28           C
ATOM    399  NE  ARG A  29      56.405  22.168 102.867  1.00 58.78           N
ATOM    400  CZ  ARG A  29      56.678  21.225 103.775  1.00 60.35           C
ATOM    401  NH1 ARG A  29      56.088  21.218 104.973  1.00 62.45           N
ATOM    402  NH2 ARG A  29      57.560  20.271 103.469  1.00 64.50           N1+
ATOM    403  H   ARG A  29      54.367  26.362 106.269  1.00 35.03           H
ATOM    404  HA  ARG A  29      56.168  26.980 103.957  1.00 34.40           H
ATOM    405  HB2 ARG A  29      53.783  25.116 104.114  1.00 37.36           H
ATOM    406  HB3 ARG A  29      54.492  25.709 102.607  1.00 37.36           H
ATOM    407  HG2 ARG A  29      56.715  24.824 103.238  1.00 46.95           H
ATOM    408  HG3 ARG A  29      56.029  24.171 104.748  1.00 46.95           H
ATOM    409  HD2 ARG A  29      54.485  22.761 103.485  1.00 60.34           H
ATOM    410  HD3 ARG A  29      55.037  23.462 101.960  1.00 60.34           H
ATOM    411  HE  ARG A  29      56.921  22.149 101.999  1.00 70.54           H
ATOM    412 HH11 ARG A  29      55.435  21.950 105.210  1.00 74.93           H
ATOM    413 HH12 ARG A  29      56.318  20.508 105.650  1.00 74.93           H
ATOM    414 HH21 ARG A  29      58.006  20.263 102.563  1.00 77.40           H
ATOM    415 HH22 ARG A  29      57.784  19.551 104.138  1.00 77.40           H
ATOM    416  N   SER A  30      54.693  28.674 103.010  1.00 26.13           N
ATOM    417  CA  SER A  30      53.863  29.680 102.392  1.00 23.05           C
ATOM    418  C   SER A  30      52.857  29.005 101.456  1.00 22.09           C
ATOM    419  O   SER A  30      53.152  28.027 100.772  1.00 20.40           O
ATOM    420  CB  SER A  30      54.734  30.702 101.645  1.00 21.47           C
ATOM    421  OG  SER A  30      55.562  30.037 100.724  1.00 22.95           O
ATOM    422  H   SER A  30      55.557  28.426 102.546  1.00 31.35           H
ATOM    423  HA  SER A  30      53.318  30.224 103.165  1.00 27.66           H
ATOM    424  HB2 SER A  30      54.110  31.428 101.126  1.00 25.76           H
ATOM    425  HB3 SER A  30      55.354  31.237 102.363  1.00 25.76           H
ATOM    426  HG  SER A  30      56.404  30.507 100.697  1.00 27.54           H
ATOM    427  N   VAL A  31      51.658  29.580 101.426  1.00 25.12           N
ATOM    428  CA  VAL A  31      50.519  29.052 100.719  1.00 27.72           C
ATOM    429  C   VAL A  31      49.874  30.206  99.983  1.00 24.63           C
ATOM    430  O   VAL A  31      49.549  31.215 100.602  1.00 21.47           O
ATOM    431  CB  VAL A  31      49.505  28.379 101.662  1.00 24.50           C
ATOM    432  CG1 VAL A  31      48.384  27.699 100.851  1.00 21.03           C
ATOM    433  CG2 VAL A  31      50.140  27.293 102.529  1.00 27.56           C
ATOM    434  H   VAL A  31      51.500  30.403 101.988  1.00 30.14           H
ATOM    435  HA  VAL A  31      50.858  28.303 100.018  1.00 33.27           H
ATOM    436  HB  VAL A  31      49.062  29.132 102.311  1.00 29.40           H
ATOM    437 HG11 VAL A  31      47.664  27.237 101.519  1.00 25.23           H
ATOM    438 HG12 VAL A  31      47.854  28.430 100.242  1.00 25.23           H
ATOM    439 HG13 VAL A  31      48.806  26.926 100.209  1.00 25.23           H
ATOM    440 HG21 VAL A  31      49.371  26.891 103.186  1.00 33.08           H
ATOM    441 HG22 VAL A  31      50.561  26.501 101.916  1.00 33.08           H
ATOM    442 HG23 VAL A  31      50.927  27.709 103.158  1.00 33.08           H
ATOM    443  N   ALA A  32      49.612  30.005  98.687  1.00 22.90           N
ATOM    444  CA  ALA A  32      48.689  30.826  97.912  1.00 21.69           C
ATOM    445  C   ALA A  32      47.555  29.973  97.394  1.00 20.67           C
ATOM    446  O   ALA A  32      47.708  28.775  97.234  1.00 23.48           O
ATOM    447  CB  ALA A  32      49.427  31.434  96.737  1.00 21.99           C
ATOM    448  H   ALA A  32      49.947  29.153  98.255  1.00 27.48           H
ATOM    449  HA  ALA A  32      48.279  31.628  98.520  1.00 26.03           H
ATOM    450  HB1 ALA A  32      48.717  31.969  96.108  1.00 26.39           H
ATOM    451  HB2 ALA A  32      50.170  32.135  97.110  1.00 26.39           H
ATOM    452  HB3 ALA A  32      49.911  30.653  96.150  1.00 26.39           H
ATOM    453  N   THR A  33      46.425  30.591  97.106  1.00 20.38           N
ATOM    454  CA  THR A  33      45.262  29.909  96.588  1.00 24.35           C
ATOM    455  C   THR A  33      44.682  30.704  95.435  1.00 22.14           C
ATOM    456  O   THR A  33      44.855  31.911  95.312  1.00 22.42           O
ATOM    457  CB  THR A  33      44.171  29.674  97.656  1.00 29.43           C
ATOM    458  OG1 THR A  33      43.519  30.895  97.941  1.00 35.42           O
ATOM    459  CG2 THR A  33      44.684  29.140  99.010  1.00 28.77           C
ATOM    460  H   THR A  33      46.365  31.591  97.222  1.00 24.45           H
ATOM    461  HA  THR A  33      45.579  28.958  96.191  1.00 29.22           H
ATOM    462  HB  THR A  33      43.452  28.960  97.252  1.00 35.32           H
ATOM    463  HG1 THR A  33      42.579  30.778  97.763  1.00 42.50           H
ATOM    464 HG21 THR A  33      43.841  28.982  99.679  1.00 34.53           H
ATOM    465 HG22 THR A  33      45.227  28.208  98.871  1.00 34.53           H
ATOM    466 HG23 THR A  33      45.339  29.871  99.482  1.00 34.53           H
ATOM    467  N   LEU A  34      43.951  29.989  94.599  1.00 22.70           N
ATOM    468  CA  LEU A  34      43.340  30.510  93.384  1.00 22.51           C
ATOM    469  C   LEU A  34      42.134  29.621  93.102  1.00 26.15           C
ATOM    470  O   LEU A  34      42.200  28.419  93.338  1.00 25.65           O
ATOM    471  CB  LEU A  34      44.403  30.471  92.263  1.00 21.21           C
ATOM    472  CG  LEU A  34      44.013  31.179  90.958  1.00 24.20           C
ATOM    473  CD1 LEU A  34      43.826  32.686  91.197  1.00 26.47           C
ATOM    474  CD2 LEU A  34      45.123  30.954  89.913  1.00 29.68           C
ATOM    475  H   LEU A  34      43.826  29.003  94.795  1.00 27.23           H
ATOM    476  HA  LEU A  34      43.002  31.532  93.558  1.00 27.02           H
ATOM    477  HB2 LEU A  34      45.333  30.911  92.626  1.00 25.45           H
ATOM    478  HB3 LEU A  34      44.619  29.438  92.041  1.00 25.45           H
ATOM    479  HG  LEU A  34      43.080  30.753  90.587  1.00 29.03           H
ATOM    480 HD11 LEU A  34      43.631  33.180  90.244  1.00 31.77           H
ATOM    481 HD12 LEU A  34      42.967  32.872  91.843  1.00 31.77           H
ATOM    482 HD13 LEU A  34      44.725  33.110  91.647  1.00 31.77           H
ATOM    483 HD21 LEU A  34      44.885  31.494  88.995  1.00 35.61           H
ATOM    484 HD22 LEU A  34      46.083  31.301  90.296  1.00 35.61           H
ATOM    485 HD23 LEU A  34      45.197  29.893  89.676  1.00 35.61           H
ATOM    486  N   ALA A  35      41.010  30.199  92.681  1.00 26.70           N
ATOM    487  CA  ALA A  35      39.778  29.446  92.440  1.00 24.92           C
ATOM    488  C   ALA A  35      39.368  29.538  90.969  1.00 25.20           C
ATOM    489  O   ALA A  35      39.450  30.610  90.392  1.00 25.19           O
ATOM    490  CB  ALA A  35      38.681  29.980  93.373  1.00 30.37           C
ATOM    491  H   ALA A  35      40.988  31.196  92.532  1.00 32.04           H
ATOM    492  HA  ALA A  35      39.923  28.393  92.674  1.00 29.91           H
ATOM    493  HB1 ALA A  35      37.765  29.406  93.232  1.00 36.45           H
ATOM    494  HB2 ALA A  35      38.996  29.877  94.411  1.00 36.45           H
ATOM    495  HB3 ALA A  35      38.488  31.030  93.156  1.00 36.45           H
ATOM    496  N   PHE A  36      38.915  28.422  90.382  1.00 20.07           N
ATOM    497  CA  PHE A  36      38.339  28.357  89.054  1.00 21.70           C
ATOM    498  C   PHE A  36      36.876  27.928  89.112  1.00 27.58           C
ATOM    499  O   PHE A  36      36.492  27.148  89.980  1.00 28.59           O
ATOM    500  CB  PHE A  36      39.103  27.373  88.176  1.00 22.98           C
ATOM    501  CG  PHE A  36      40.498  27.843  87.862  1.00 22.04           C
ATOM    502  CD1 PHE A  36      40.677  28.798  86.852  1.00 23.58           C
ATOM    503  CD2 PHE A  36      41.596  27.424  88.627  1.00 19.32           C
ATOM    504  CE1 PHE A  36      41.939  29.345  86.612  1.00 22.17           C
ATOM    505  CE2 PHE A  36      42.860  27.965  88.380  1.00 24.37           C
ATOM    506  CZ  PHE A  36      43.031  28.920  87.371  1.00 22.73           C
ATOM    507  H   PHE A  36      38.923  27.562  90.914  1.00 24.09           H
ATOM    508  HA  PHE A  36      38.439  29.328  88.584  1.00 26.04           H
ATOM    509  HB2 PHE A  36      39.132  26.405  88.674  1.00 27.57           H
ATOM    510  HB3 PHE A  36      38.567  27.244  87.235  1.00 27.57           H
ATOM    511  HD1 PHE A  36      39.834  29.135  86.269  1.00 28.30           H
ATOM    512  HD2 PHE A  36      41.475  26.759  89.457  1.00 23.19           H
ATOM    513  HE1 PHE A  36      42.062  30.089  85.841  1.00 26.61           H
ATOM    514  HE2 PHE A  36      43.700  27.667  88.987  1.00 29.24           H
ATOM    515  HZ  PHE A  36      44.006  29.346  87.198  1.00 27.28           H
ATOM    516  N   PRO A  37      36.051  28.371  88.159  1.00 26.48           N
ATOM    517  CA  PRO A  37      36.392  29.405  87.186  1.00 29.75           C
ATOM    518  C   PRO A  37      36.558  30.786  87.847  1.00 30.14           C
ATOM    519  O   PRO A  37      36.023  31.109  88.882  1.00 25.90           O
ATOM    520  CB  PRO A  37      35.123  29.542  86.281  1.00 30.55           C
ATOM    521  CG  PRO A  37      34.214  28.382  86.689  1.00 29.83           C
ATOM    522  CD  PRO A  37      34.615  28.058  88.141  1.00 30.94           C
ATOM    523  HA  PRO A  37      37.273  29.112  86.575  1.00 35.70           H
ATOM    524  HB2 PRO A  37      34.598  30.504  86.463  1.00 36.66           H
ATOM    525  HB3 PRO A  37      35.383  29.523  85.213  1.00 36.66           H
ATOM    526  HG2 PRO A  37      33.146  28.657  86.613  1.00 35.79           H
ATOM    527  HG3 PRO A  37      34.375  27.507  86.033  1.00 35.79           H
ATOM    528  HD2 PRO A  37      34.051  28.708  88.850  1.00 37.12           H
ATOM    529  HD3 PRO A  37      34.429  26.993  88.385  1.00 37.12           H
ATOM    530  N   ARG A  38      37.346  31.611  87.143  1.00 25.83           N
ATOM    531  CA  ARG A  38      37.717  32.945  87.618  1.00 33.03           C
ATOM    532  C   ARG A  38      36.610  33.919  87.236  1.00 29.80           C
ATOM    533  O   ARG A  38      36.821  34.817  86.428  1.00 28.01           O
ATOM    534  CB  ARG A  38      39.071  33.376  87.049  1.00 26.65           C
ATOM    535  CG  ARG A  38      40.249  32.460  87.369  1.00 27.75           C
ATOM    536  CD  ARG A  38      41.525  33.078  86.808  1.00 24.36           C
ATOM    537  NE  ARG A  38      41.439  33.176  85.339  1.00 27.83           N
ATOM    538  CZ  ARG A  38      42.094  34.007  84.541  1.00 29.22           C
ATOM    539  NH1 ARG A  38      42.984  34.869  85.023  1.00 28.95           N
ATOM    540  NH2 ARG A  38      41.847  33.961  83.237  1.00 25.04           N1+
ATOM    541  H   ARG A  38      37.748  31.285  86.272  1.00 30.99           H
ATOM    542  HA  ARG A  38      37.799  32.923  88.707  1.00 39.64           H
ATOM    543  HB2 ARG A  38      38.967  33.481  85.969  1.00 31.97           H
ATOM    544  HB3 ARG A  38      39.313  34.349  87.469  1.00 31.97           H
ATOM    545  HG2 ARG A  38      40.352  32.344  88.448  1.00 33.30           H
ATOM    546  HG3 ARG A  38      40.078  31.488  86.911  1.00 33.30           H
ATOM    547  HD2 ARG A  38      41.655  34.069  87.243  1.00 29.23           H
ATOM    548  HD3 ARG A  38      42.374  32.454  87.088  1.00 29.23           H
ATOM    549  HE  ARG A  38      40.783  32.550  84.884  1.00 33.40           H
ATOM    550 HH11 ARG A  38      43.173  34.900  86.010  1.00 34.74           H
ATOM    551 HH12 ARG A  38      43.467  35.487  84.387  1.00 34.74           H
ATOM    552 HH21 ARG A  38      41.179  33.286  82.888  1.00 30.05           H
ATOM    553 HH22 ARG A  38      42.337  34.576  82.603  1.00 30.05           H
ATOM    554  N   TYR A  39      35.437  33.747  87.842  1.00 28.91           N
ATOM    555  CA  TYR A  39      34.339  34.675  87.641  1.00 32.94           C
ATOM    556  C   TYR A  39      34.778  36.120  88.021  1.00 34.57           C
ATOM    557  O   TYR A  39      35.519  36.388  88.935  1.00 37.13           O
ATOM    558  CB  TYR A  39      33.097  34.282  88.475  1.00 38.78           C
ATOM    559  CG  TYR A  39      32.615  32.895  88.160  1.00 32.78           C
ATOM    560  CD1 TYR A  39      32.410  31.955  89.182  1.00 39.23           C
ATOM    561  CD2 TYR A  39      32.416  32.520  86.818  1.00 34.97           C
ATOM    562  CE1 TYR A  39      31.868  30.691  88.897  1.00 34.32           C
ATOM    563  CE2 TYR A  39      31.975  31.238  86.510  1.00 42.58           C
ATOM    564  CZ  TYR A  39      31.620  30.383  87.563  1.00 39.04           C
ATOM    565  OH  TYR A  39      31.072  29.127  87.296  1.00 46.41           O
ATOM    566  H   TYR A  39      35.409  33.115  88.615  1.00 34.69           H
ATOM    567  HA  TYR A  39      34.048  34.674  86.552  1.00 39.53           H
ATOM    568  HB2 TYR A  39      33.337  34.380  89.558  1.00 46.54           H
ATOM    569  HB3 TYR A  39      32.278  35.009  88.294  1.00 46.54           H
ATOM    570  HD1 TYR A  39      32.655  32.209  90.215  1.00 47.07           H
ATOM    571  HD2 TYR A  39      32.627  33.224  86.010  1.00 41.97           H
ATOM    572  HE1 TYR A  39      31.627  29.986  89.685  1.00 41.19           H
ATOM    573  HE2 TYR A  39      31.910  30.910  85.476  1.00 51.10           H
ATOM    574  HH  TYR A  39      30.620  29.130  86.416  1.00 55.69           H
ATOM    575  N   GLY A  40      34.303  37.011  87.141  1.00 38.01           N
ATOM    576  CA  GLY A  40      34.539  38.443  87.109  1.00 38.97           C
ATOM    577  C   GLY A  40      35.888  38.842  86.505  1.00 38.91           C
ATOM    578  O   GLY A  40      36.142  40.038  86.398  1.00 36.38           O
ATOM    579  H   GLY A  40      33.746  36.653  86.375  1.00 45.61           H
ATOM    580  HA2 GLY A  40      33.755  38.898  86.503  1.00 46.76           H
ATOM    581  HA3 GLY A  40      34.485  38.832  88.127  1.00 46.76           H
ATOM    582  N   GLN A  41      36.760  37.878  86.170  1.00 34.46           N
ATOM    583  CA  GLN A  41      38.175  38.107  85.858  1.00 35.36           C
ATOM    584  C   GLN A  41      38.572  37.647  84.453  1.00 36.70           C
ATOM    585  O   GLN A  41      39.685  37.949  84.028  1.00 41.58           O
ATOM    586  CB  GLN A  41      39.068  37.377  86.885  1.00 36.39           C
ATOM    587  CG  GLN A  41      38.877  37.803  88.348  1.00 46.41           C
ATOM    588  CD  GLN A  41      39.580  36.822  89.301  1.00 36.46           C
ATOM    589  H   GLN A  41      36.461  36.917  86.270  1.00 41.35           H
ATOM    590  HA  GLN A  41      38.392  39.173  85.921  1.00 42.43           H
ATOM    591  HB2 GLN A  41      38.877  36.315  86.797  1.00 43.66           H
ATOM    592  HB3 GLN A  41      40.114  37.548  86.625  1.00 43.66           H
ATOM    593  HG2 GLN A  41      39.286  38.804  88.491  1.00 55.69           H
ATOM    594  HG3 GLN A  41      37.816  37.823  88.598  1.00 55.69           H
ATOM    595  N   SER A  42      37.738  36.870  83.751  1.00 33.30           N
ATOM    596  CA  SER A  42      37.960  36.603  82.331  1.00 39.41           C
ATOM    597  C   SER A  42      36.645  36.416  81.612  1.00 29.83           C
ATOM    598  O   SER A  42      35.679  35.867  82.153  1.00 26.31           O
ATOM    599  CB  SER A  42      38.856  35.382  82.064  1.00 41.49           C
ATOM    600  OG  SER A  42      38.144  34.171  82.217  1.00 29.23           O
ATOM    601  H   SER A  42      36.842  36.615  84.146  1.00 39.96           H
ATOM    602  HA  SER A  42      38.465  37.469  81.898  1.00 47.29           H
ATOM    603  HB2 SER A  42      39.231  35.438  81.041  1.00 49.79           H
ATOM    604  HB3 SER A  42      39.705  35.396  82.747  1.00 49.79           H
ATOM    605  HG  SER A  42      38.047  33.992  83.157  1.00 35.08           H
ATOM    606  N   VAL A  43      36.678  36.831  80.349  1.00 34.55           N
ATOM    607  CA  VAL A  43      35.543  36.763  79.469  1.00 29.50           C
ATOM    608  C   VAL A  43      35.080  35.322  79.316  1.00 25.56           C
ATOM    609  O   VAL A  43      33.879  35.096  79.392  1.00 25.39           O
ATOM    610  CB  VAL A  43      35.855  37.450  78.122  1.00 35.62           C
ATOM    611  CG1 VAL A  43      35.928  38.960  78.378  1.00 42.26           C
ATOM    612  CG2 VAL A  43      37.175  37.003  77.475  1.00 40.43           C
ATOM    613  H   VAL A  43      37.524  37.242  79.984  1.00 41.47           H
ATOM    614  HA  VAL A  43      34.732  37.310  79.952  1.00 35.40           H
ATOM    615  HB  VAL A  43      35.039  37.256  77.422  1.00 42.74           H
ATOM    616 HG11 VAL A  43      36.142  39.480  77.446  1.00 50.71           H
ATOM    617 HG12 VAL A  43      34.975  39.316  78.771  1.00 50.71           H
ATOM    618 HG13 VAL A  43      36.720  39.195  79.089  1.00 50.71           H
ATOM    619 HG21 VAL A  43      37.301  37.508  76.516  1.00 48.52           H
ATOM    620 HG22 VAL A  43      38.027  37.255  78.107  1.00 48.52           H
ATOM    621 HG23 VAL A  43      37.165  35.929  77.301  1.00 48.52           H
ATOM    622  N   ALA A  44      36.002  34.366  79.125  1.00 25.03           N
ATOM    623  CA  ALA A  44      35.647  32.963  78.911  1.00 23.24           C
ATOM    624  C   ALA A  44      34.865  32.406  80.104  1.00 22.70           C
ATOM    625  O   ALA A  44      33.820  31.792  79.877  1.00 24.02           O
ATOM    626  CB  ALA A  44      36.895  32.143  78.606  1.00 19.47           C
ATOM    627  H   ALA A  44      36.979  34.618  79.106  1.00 30.03           H
ATOM    628  HA  ALA A  44      35.000  32.909  78.034  1.00 27.89           H
ATOM    629  HB1 ALA A  44      36.613  31.112  78.406  1.00 23.36           H
ATOM    630  HB2 ALA A  44      37.390  32.540  77.722  1.00 23.36           H
ATOM    631  HB3 ALA A  44      37.584  32.180  79.450  1.00 23.36           H
ATOM    632  N   ALA A  45      35.319  32.685  81.344  1.00 22.13           N
ATOM    633  CA  ALA A  45      34.631  32.268  82.564  1.00 29.45           C
ATOM    634  C   ALA A  45      33.233  32.870  82.601  1.00 23.92           C
ATOM    635  O   ALA A  45      32.285  32.154  82.885  1.00 26.54           O
ATOM    636  CB  ALA A  45      35.426  32.618  83.845  1.00 28.66           C
ATOM    637  H   ALA A  45      36.153  33.243  81.449  1.00 26.56           H
ATOM    638  HA  ALA A  45      34.524  31.183  82.536  1.00 35.34           H
ATOM    639  HB1 ALA A  45      34.881  32.262  84.719  1.00 34.39           H
ATOM    640  HB2 ALA A  45      36.402  32.143  83.824  1.00 34.39           H
ATOM    641  HB3 ALA A  45      35.558  33.698  83.934  1.00 34.39           H
ATOM    642  N   ASP A  46      33.096  34.173  82.338  1.00 24.24           N
ATOM    643  CA  ASP A  46      31.807  34.834  82.493  1.00 27.30           C
ATOM    644  C   ASP A  46      30.790  34.385  81.446  1.00 20.09           C
ATOM    645  O   ASP A  46      29.637  34.159  81.787  1.00 28.30           O
ATOM    646  CB  ASP A  46      31.986  36.346  82.513  1.00 30.87           C
ATOM    647  CG  ASP A  46      32.771  36.886  83.716  1.00 34.09           C
ATOM    648  OD1 ASP A  46      33.265  38.021  83.563  1.00 35.15           O
ATOM    649  OD2 ASP A  46      32.886  36.183  84.752  1.00 36.63           O1-
ATOM    650  H   ASP A  46      33.904  34.734  82.105  1.00 29.09           H
ATOM    651  HA  ASP A  46      31.412  34.540  83.465  1.00 32.76           H
ATOM    652  HB2 ASP A  46      32.442  36.694  81.585  1.00 37.04           H
ATOM    653  HB3 ASP A  46      30.998  36.803  82.547  1.00 37.04           H
ATOM    654  N   ILE A  47      31.215  34.197  80.187  1.00 23.09           N
ATOM    655  CA  ILE A  47      30.374  33.646  79.148  1.00 18.82           C
ATOM    656  C   ILE A  47      29.948  32.233  79.528  1.00 21.80           C
ATOM    657  O   ILE A  47      28.778  31.933  79.382  1.00 21.27           O
ATOM    658  CB  ILE A  47      31.085  33.683  77.783  1.00 16.83           C
ATOM    659  CG1 ILE A  47      31.267  35.147  77.321  1.00 30.51           C
ATOM    660  CG2 ILE A  47      30.288  32.891  76.738  1.00 21.71           C
ATOM    661  CD1 ILE A  47      32.171  35.274  76.095  1.00 25.41           C
ATOM    662  H   ILE A  47      32.186  34.361  79.959  1.00 27.70           H
ATOM    663  HA  ILE A  47      29.479  34.263  79.085  1.00 22.58           H
ATOM    664  HB  ILE A  47      32.065  33.219  77.885  1.00 20.20           H
ATOM    665 HG12 ILE A  47      30.290  35.576  77.088  1.00 36.61           H
ATOM    666 HG13 ILE A  47      31.708  35.744  78.118  1.00 36.61           H
ATOM    667 HG21 ILE A  47      30.790  32.936  75.774  1.00 26.05           H
ATOM    668 HG22 ILE A  47      30.220  31.839  77.009  1.00 26.05           H
ATOM    669 HG23 ILE A  47      29.288  33.304  76.638  1.00 26.05           H
ATOM    670 HD11 ILE A  47      32.412  36.325  75.938  1.00 30.49           H
ATOM    671 HD12 ILE A  47      33.096  34.720  76.255  1.00 30.49           H
ATOM    672 HD13 ILE A  47      31.664  34.896  75.210  1.00 30.49           H
ATOM    673  N   ALA A  48      30.865  31.374  79.994  1.00 25.18           N
ATOM    674  CA  ALA A  48      30.513  30.042  80.487  1.00 22.13           C
ATOM    675  C   ALA A  48      29.418  30.124  81.556  1.00 24.88           C
ATOM    676  O   ALA A  48      28.423  29.413  81.432  1.00 22.61           O
ATOM    677  CB  ALA A  48      31.758  29.297  80.989  1.00 21.92           C
ATOM    678  H   ALA A  48      31.829  31.671  80.068  1.00 30.22           H
ATOM    679  HA  ALA A  48      30.115  29.479  79.642  1.00 26.56           H
ATOM    680  HB1 ALA A  48      31.492  28.281  81.281  1.00 26.31           H
ATOM    681  HB2 ALA A  48      32.505  29.249  80.201  1.00 26.31           H
ATOM    682  HB3 ALA A  48      32.185  29.804  81.854  1.00 26.31           H
ATOM    683  N   ALA A  49      29.558  31.005  82.567  1.00 22.95           N
ATOM    684  CA  ALA A  49      28.573  31.108  83.651  1.00 25.81           C
ATOM    685  C   ALA A  49      27.225  31.574  83.122  1.00 30.49           C
ATOM    686  O   ALA A  49      26.192  31.002  83.481  1.00 26.34           O
ATOM    687  CB  ALA A  49      29.041  32.064  84.751  1.00 27.79           C
ATOM    688  H   ALA A  49      30.366  31.614  82.591  1.00 27.55           H
ATOM    689  HA  ALA A  49      28.449  30.119  84.089  1.00 30.97           H
ATOM    690  HB1 ALA A  49      28.300  32.081  85.550  1.00 33.35           H
ATOM    691  HB2 ALA A  49      29.978  31.714  85.145  1.00 33.35           H
ATOM    692  HB3 ALA A  49      29.182  33.074  84.364  1.00 33.35           H
ATOM    693  N   GLU A  50      27.242  32.579  82.239  1.00 23.69           N
ATOM    694  CA  GLU A  50      26.034  33.099  81.630  1.00 24.23           C
ATOM    695  C   GLU A  50      25.335  32.031  80.788  1.00 25.91           C
ATOM    696  O   GLU A  50      24.125  31.892  80.888  1.00 28.22           O
ATOM    697  CB  GLU A  50      26.400  34.307  80.788  1.00 24.92           C
ATOM    698  CG  GLU A  50      26.829  35.496  81.643  1.00 24.17           C
ATOM    699  CD  GLU A  50      27.667  36.505  80.868  1.00 33.53           C
ATOM    700  OE1 GLU A  50      27.699  36.419  79.625  1.00 29.13           O
ATOM    701  OE2 GLU A  50      28.254  37.391  81.518  1.00 38.31           O1-
ATOM    702  H   GLU A  50      28.125  32.992  81.968  1.00 28.42           H
ATOM    703  HA  GLU A  50      25.356  33.424  82.418  1.00 29.08           H
ATOM    704  HB2 GLU A  50      27.210  34.015  80.121  1.00 29.90           H
ATOM    705  HB3 GLU A  50      25.543  34.615  80.199  1.00 29.90           H
ATOM    706  HG2 GLU A  50      25.946  36.004  82.028  1.00 29.00           H
ATOM    707  HG3 GLU A  50      27.372  35.194  82.537  1.00 29.00           H
ATOM    708  N   ALA A  51      26.088  31.256  80.007  1.00 25.09           N
ATOM    709  CA  ALA A  51      25.599  30.134  79.237  1.00 26.06           C
ATOM    710  C   ALA A  51      24.928  29.088  80.128  1.00 25.92           C
ATOM    711  O   ALA A  51      23.890  28.544  79.762  1.00 26.63           O
ATOM    712  CB  ALA A  51      26.735  29.531  78.408  1.00 22.42           C
ATOM    713  H   ALA A  51      27.088  31.400  80.014  1.00 30.10           H
ATOM    714  HA  ALA A  51      24.853  30.512  78.550  1.00 31.27           H
ATOM    715  HB1 ALA A  51      26.332  28.765  77.748  1.00 26.91           H
ATOM    716  HB2 ALA A  51      27.200  30.302  77.799  1.00 26.91           H
ATOM    717  HB3 ALA A  51      27.486  29.078  79.052  1.00 26.91           H
ATOM    718  N   LEU A  52      25.479  28.830  81.317  1.00 30.58           N
ATOM    719  CA  LEU A  52      24.851  27.917  82.265  1.00 31.32           C
ATOM    720  C   LEU A  52      23.560  28.490  82.850  1.00 29.04           C
ATOM    721  O   LEU A  52      22.735  27.709  83.303  1.00 35.65           O
ATOM    722  CB  LEU A  52      25.832  27.478  83.353  1.00 32.11           C
ATOM    723  CG  LEU A  52      27.014  26.628  82.863  1.00 31.66           C
ATOM    724  CD1 LEU A  52      27.889  26.310  84.078  1.00 37.55           C
ATOM    725  CD2 LEU A  52      26.538  25.344  82.165  1.00 35.50           C
ATOM    726  H   LEU A  52      26.335  29.299  81.583  1.00 36.70           H
ATOM    727  HA  LEU A  52      24.563  27.026  81.708  1.00 37.59           H
ATOM    728  HB2 LEU A  52      26.193  28.354  83.893  1.00 38.53           H
ATOM    729  HB3 LEU A  52      25.291  26.838  84.039  1.00 38.53           H
ATOM    730  HG  LEU A  52      27.596  27.207  82.155  1.00 38.00           H
ATOM    731 HD11 LEU A  52      28.730  25.690  83.765  1.00 45.07           H
ATOM    732 HD12 LEU A  52      28.272  27.236  84.508  1.00 45.07           H
ATOM    733 HD13 LEU A  52      27.313  25.773  84.834  1.00 45.07           H
ATOM    734 HD21 LEU A  52      27.393  24.700  81.980  1.00 42.60           H
ATOM    735 HD22 LEU A  52      25.812  24.823  82.788  1.00 42.60           H
ATOM    736 HD23 LEU A  52      26.088  25.583  81.202  1.00 42.60           H
ATOM    737  N   HIS A  53      23.357  29.812  82.826  1.00 29.21           N
ATOM    738  CA  HIS A  53      22.092  30.470  83.162  1.00 32.69           C
ATOM    739  C   HIS A  53      21.162  30.702  81.952  1.00 35.91           C
ATOM    740  O   HIS A  53      20.205  31.465  82.068  1.00 34.88           O
ATOM    741  CB  HIS A  53      22.371  31.763  83.934  1.00 28.88           C
ATOM    742  CG  HIS A  53      22.959  31.540  85.301  1.00 38.28           C
ATOM    743  ND1 HIS A  53      24.293  31.442  85.621  1.00 42.95           N
ATOM    744  CD2 HIS A  53      22.258  31.377  86.468  1.00 39.47           C
ATOM    745  CE1 HIS A  53      24.385  31.260  86.947  1.00 46.94           C
ATOM    746  NE2 HIS A  53      23.170  31.213  87.515  1.00 40.31           N
ATOM    747  H   HIS A  53      24.096  30.402  82.467  1.00 35.06           H
ATOM    748  HA  HIS A  53      21.540  29.827  83.846  1.00 39.23           H
ATOM    749  HB2 HIS A  53      21.441  32.309  84.076  1.00 34.66           H
ATOM    750  HB3 HIS A  53      23.041  32.391  83.348  1.00 34.66           H
ATOM    751  HD1 HIS A  53      25.068  31.474  84.971  1.00 51.54           H
ATOM    752  HD2 HIS A  53      21.182  31.381  86.563  1.00 47.36           H
ATOM    753  HE1 HIS A  53      25.310  31.087  87.475  1.00 56.33           H
ATOM    754  N   GLY A  54      21.430  30.076  80.795  1.00 29.61           N
ATOM    755  CA  GLY A  54      20.565  30.142  79.622  1.00 31.21           C
ATOM    756  C   GLY A  54      20.812  31.362  78.727  1.00 33.76           C
ATOM    757  O   GLY A  54      20.001  31.631  77.850  1.00 34.20           O
ATOM    758  H   GLY A  54      22.259  29.503  80.723  1.00 35.53           H
ATOM    759  HA2 GLY A  54      20.719  29.247  79.019  1.00 37.45           H
ATOM    760  HA3 GLY A  54      19.527  30.174  79.955  1.00 37.45           H
ATOM    761  N   GLU A  55      21.920  32.085  78.891  1.00 26.71           N
ATOM    762  CA  GLU A  55      22.321  33.063  77.906  1.00 25.78           C
ATOM    763  C   GLU A  55      23.088  32.386  76.750  1.00 24.21           C
ATOM    764  O   GLU A  55      23.463  31.217  76.809  1.00 24.94           O
ATOM    765  CB  GLU A  55      23.122  34.173  78.570  1.00 21.57           C
ATOM    766  CG  GLU A  55      22.322  34.961  79.630  1.00 31.08           C
ATOM    767  CD  GLU A  55      23.107  36.154  80.172  1.00 26.26           C
ATOM    768  H   GLU A  55      22.586  31.822  79.603  1.00 32.06           H
ATOM    769  HA  GLU A  55      21.437  33.543  77.486  1.00 30.94           H
ATOM    770  HB2 GLU A  55      23.992  33.719  79.026  1.00 25.89           H
ATOM    771  HB3 GLU A  55      23.474  34.870  77.812  1.00 25.89           H
ATOM    772  HG2 GLU A  55      21.398  35.333  79.186  1.00 37.29           H
ATOM    773  HG3 GLU A  55      22.079  34.306  80.464  1.00 37.29           H
ATOM    774  N   HIS A  56      23.319  33.146  75.684  1.00 30.46           N
ATOM    775  CA  HIS A  56      24.185  32.781  74.553  1.00 22.78           C
ATOM    776  C   HIS A  56      23.656  31.559  73.824  1.00 19.59           C
ATOM    777  O   HIS A  56      24.403  30.649  73.482  1.00 23.95           O
ATOM    778  CB  HIS A  56      25.630  32.612  75.009  1.00 23.03           C
ATOM    779  CG  HIS A  56      26.108  33.736  75.880  1.00 21.77           C
ATOM    780  ND1 HIS A  56      26.084  35.086  75.543  1.00 24.80           N
ATOM    781  CD2 HIS A  56      26.646  33.601  77.122  1.00 23.81           C
ATOM    782  CE1 HIS A  56      26.608  35.738  76.583  1.00 27.82           C
ATOM    783  NE2 HIS A  56      26.956  34.869  77.537  1.00 24.99           N
ATOM    784  H   HIS A  56      22.959  34.089  75.689  1.00 36.55           H
ATOM    785  HA  HIS A  56      24.159  33.610  73.847  1.00 27.34           H
ATOM    786  HB2 HIS A  56      26.263  32.576  74.121  1.00 27.64           H
ATOM    787  HB3 HIS A  56      25.746  31.671  75.549  1.00 27.64           H
ATOM    788  HD2 HIS A  56      26.819  32.683  77.660  1.00 28.57           H
ATOM    789  HE1 HIS A  56      26.753  36.805  76.646  1.00 33.38           H
ATOM    790  HE2 HIS A  56      27.395  35.119  78.413  1.00 29.98           H
ATOM    791  N   GLY A  57      22.351  31.545  73.556  1.00 27.84           N
ATOM    792  CA  GLY A  57      21.742  30.617  72.601  1.00 29.06           C
ATOM    793  C   GLY A  57      21.971  29.151  72.939  1.00 22.56           C
ATOM    794  O   GLY A  57      21.648  28.665  74.025  1.00 22.66           O
ATOM    795  H   GLY A  57      21.779  32.302  73.902  1.00 33.41           H
ATOM    796  HA2 GLY A  57      20.670  30.795  72.546  1.00 34.88           H
ATOM    797  HA3 GLY A  57      22.163  30.818  71.615  1.00 34.88           H
ATOM    798  N   ASP A  58      22.540  28.443  71.978  1.00 18.98           N
ATOM    799  CA  ASP A  58      22.790  27.014  72.079  1.00 18.58           C
ATOM    800  C   ASP A  58      24.193  26.691  72.652  1.00 19.74           C
ATOM    801  O   ASP A  58      24.619  25.539  72.567  1.00 20.69           O
ATOM    802  CB  ASP A  58      22.622  26.370  70.680  1.00 24.94           C
ATOM    803  CG  ASP A  58      23.668  26.801  69.634  1.00 21.94           C
ATOM    804  OD1 ASP A  58      24.533  27.637  69.967  1.00 20.63           O
ATOM    805  OD2 ASP A  58      23.610  26.275  68.501  1.00 23.98           O1-
ATOM    806  H   ASP A  58      22.858  28.912  71.144  1.00 22.78           H
ATOM    807  HA  ASP A  58      22.045  26.570  72.736  1.00 22.30           H
ATOM    808  HB2 ASP A  58      22.632  25.282  70.750  1.00 29.92           H
ATOM    809  HB3 ASP A  58      21.630  26.589  70.286  1.00 29.92           H
ATOM    810  N   LEU A  59      24.945  27.672  73.175  1.00 19.55           N
ATOM    811  CA  LEU A  59      26.350  27.461  73.601  1.00 23.97           C
ATOM    812  C   LEU A  59      26.437  26.291  74.604  1.00 24.10           C
ATOM    813  O   LEU A  59      27.190  25.339  74.403  1.00 20.90           O
ATOM    814  CB  LEU A  59      26.899  28.756  74.211  1.00 23.88           C
ATOM    815  CG  LEU A  59      28.421  28.944  74.107  1.00 23.17           C
ATOM    816  CD1 LEU A  59      28.734  30.328  74.674  1.00 23.05           C
ATOM    817  CD2 LEU A  59      29.221  27.871  74.823  1.00 28.83           C
ATOM    818  H   LEU A  59      24.556  28.604  73.253  1.00 23.46           H
ATOM    819  HA  LEU A  59      26.950  27.223  72.726  1.00 28.77           H
ATOM    820  HB2 LEU A  59      26.472  29.584  73.661  1.00 28.66           H
ATOM    821  HB3 LEU A  59      26.589  28.837  75.252  1.00 28.66           H
ATOM    822  HG  LEU A  59      28.694  28.927  73.056  1.00 27.80           H
ATOM    823 HD11 LEU A  59      29.797  30.537  74.570  1.00 27.66           H
ATOM    824 HD12 LEU A  59      28.186  31.092  74.125  1.00 27.66           H
ATOM    825 HD13 LEU A  59      28.456  30.375  75.725  1.00 27.66           H
ATOM    826 HD21 LEU A  59      30.277  28.129  74.809  1.00 34.60           H
ATOM    827 HD22 LEU A  59      28.882  27.770  75.855  1.00 34.60           H
ATOM    828 HD23 LEU A  59      29.113  26.927  74.295  1.00 34.60           H
ATOM    829  N   ALA A  60      25.597  26.330  75.643  1.00 23.00           N
ATOM    830  CA  ALA A  60      25.666  25.375  76.753  1.00 28.14           C
ATOM    831  C   ALA A  60      25.232  23.975  76.344  1.00 28.82           C
ATOM    832  O   ALA A  60      25.552  23.014  77.032  1.00 23.55           O
ATOM    833  CB  ALA A  60      24.803  25.859  77.909  1.00 20.30           C
ATOM    834  H   ALA A  60      24.934  27.090  75.707  1.00 27.60           H
ATOM    835  HA  ALA A  60      26.697  25.326  77.098  1.00 33.77           H
ATOM    836  HB1 ALA A  60      24.858  25.140  78.723  1.00 24.36           H
ATOM    837  HB2 ALA A  60      25.184  26.817  78.257  1.00 24.36           H
ATOM    838  HB3 ALA A  60      23.764  25.966  77.595  1.00 24.36           H
ATOM    839  N   SER A  61      24.503  23.824  75.239  1.00 24.08           N
ATOM    840  CA  SER A  61      24.111  22.514  74.765  1.00 26.64           C
ATOM    841  C   SER A  61      25.314  21.720  74.222  1.00 19.47           C
ATOM    842  O   SER A  61      25.209  20.505  74.106  1.00 24.39           O
ATOM    843  CB  SER A  61      22.959  22.645  73.752  1.00 28.09           C
ATOM    844  OG  SER A  61      23.503  22.948  72.493  1.00 29.73           O
ATOM    845  H   SER A  61      24.314  24.626  74.657  1.00 28.89           H
ATOM    846  HA  SER A  61      23.715  21.967  75.621  1.00 31.97           H
ATOM    847  HB2 SER A  61      22.426  21.697  73.681  1.00 33.71           H
ATOM    848  HB3 SER A  61      22.260  23.425  74.063  1.00 33.71           H
ATOM    849  HG  SER A  61      23.890  23.830  72.507  1.00 35.68           H
ATOM    850  N   SER A  62      26.452  22.362  73.911  1.00 26.02           N
ATOM    851  CA  SER A  62      27.675  21.660  73.529  1.00 21.68           C
ATOM    852  C   SER A  62      28.565  21.422  74.763  1.00 21.81           C
ATOM    853  O   SER A  62      29.036  22.372  75.391  1.00 18.68           O
ATOM    854  CB  SER A  62      28.403  22.441  72.454  1.00 21.08           C
ATOM    855  OG  SER A  62      29.724  21.965  72.323  1.00 20.24           O
ATOM    856  H   SER A  62      26.505  23.366  74.027  1.00 31.23           H
ATOM    857  HA  SER A  62      27.418  20.701  73.084  1.00 26.02           H
ATOM    858  HB2 SER A  62      27.883  22.321  71.504  1.00 25.30           H
ATOM    859  HB3 SER A  62      28.419  23.497  72.717  1.00 25.30           H
ATOM    860  HG  SER A  62      29.699  21.056  72.002  1.00 24.29           H
ATOM    861  N   VAL A  63      28.799  20.143  75.071  1.00 18.71           N
ATOM    862  CA  VAL A  63      29.680  19.690  76.148  1.00 21.51           C
ATOM    863  C   VAL A  63      31.102  20.161  75.909  1.00 16.93           C
ATOM    864  O   VAL A  63      31.696  20.741  76.809  1.00 17.91           O
ATOM    865  CB  VAL A  63      29.655  18.151  76.305  1.00 21.49           C
ATOM    866  CG1 VAL A  63      30.590  17.703  77.451  1.00 20.14           C
ATOM    867  CG2 VAL A  63      28.233  17.690  76.613  1.00 17.37           C
ATOM    868  H   VAL A  63      28.413  19.426  74.467  1.00 22.46           H
ATOM    869  HA  VAL A  63      29.322  20.133  77.078  1.00 25.81           H
ATOM    870  HB  VAL A  63      29.984  17.687  75.372  1.00 25.79           H
ATOM    871 HG11 VAL A  63      30.566  16.625  77.565  1.00 24.17           H
ATOM    872 HG12 VAL A  63      31.627  17.974  77.253  1.00 24.17           H
ATOM    873 HG13 VAL A  63      30.265  18.171  78.380  1.00 24.17           H
ATOM    874 HG21 VAL A  63      28.217  16.618  76.798  1.00 20.84           H
ATOM    875 HG22 VAL A  63      27.858  18.220  77.484  1.00 20.84           H
ATOM    876 HG23 VAL A  63      27.584  17.892  75.762  1.00 20.84           H
ATOM    877  N   TYR A  64      31.644  19.943  74.704  1.00 16.99           N
ATOM    878  CA  TYR A  64      32.990  20.360  74.357  1.00 15.71           C
ATOM    879  C   TYR A  64      33.159  21.866  74.284  1.00 21.27           C
ATOM    880  O   TYR A  64      34.259  22.338  74.539  1.00 18.16           O
ATOM    881  CB  TYR A  64      33.442  19.725  73.044  1.00 20.67           C
ATOM    882  CG  TYR A  64      33.814  18.284  73.198  1.00 18.39           C
ATOM    883  CD1 TYR A  64      32.832  17.291  73.366  1.00 21.56           C
ATOM    884  CD2 TYR A  64      35.168  17.933  73.123  1.00 22.02           C
ATOM    885  CE1 TYR A  64      33.220  15.944  73.484  1.00 24.66           C
ATOM    886  CE2 TYR A  64      35.566  16.606  73.279  1.00 24.57           C
ATOM    887  CZ  TYR A  64      34.592  15.616  73.491  1.00 22.99           C
ATOM    888  OH  TYR A  64      35.012  14.362  73.767  1.00 27.54           O
ATOM    889  H   TYR A  64      31.084  19.504  73.986  1.00 20.39           H
ATOM    890  HA  TYR A  64      33.660  20.004  75.140  1.00 18.85           H
ATOM    891  HB2 TYR A  64      32.671  19.836  72.280  1.00 24.80           H
ATOM    892  HB3 TYR A  64      34.319  20.266  72.688  1.00 24.80           H
ATOM    893  HD1 TYR A  64      31.786  17.549  73.407  1.00 25.87           H
ATOM    894  HD2 TYR A  64      35.914  18.689  72.949  1.00 26.42           H
ATOM    895  HE1 TYR A  64      32.475  15.176  73.633  1.00 29.59           H
ATOM    896  HE2 TYR A  64      36.610  16.344  73.242  1.00 29.48           H
ATOM    897  HH  TYR A  64      35.957  14.263  73.648  1.00 33.04           H
ATOM    898  N   ALA A  65      32.111  22.617  73.922  1.00 19.26           N
ATOM    899  CA  ALA A  65      32.165  24.076  73.949  1.00 22.97           C
ATOM    900  C   ALA A  65      32.294  24.612  75.369  1.00 18.38           C
ATOM    901  O   ALA A  65      33.097  25.508  75.611  1.00 17.48           O
ATOM    902  CB  ALA A  65      30.919  24.683  73.322  1.00 19.30           C
ATOM    903  H   ALA A  65      31.237  22.172  73.677  1.00 23.11           H
ATOM    904  HA  ALA A  65      33.029  24.403  73.369  1.00 27.56           H
ATOM    905  HB1 ALA A  65      30.998  25.769  73.362  1.00 23.16           H
ATOM    906  HB2 ALA A  65      30.846  24.358  72.285  1.00 23.16           H
ATOM    907  HB3 ALA A  65      30.028  24.392  73.877  1.00 23.16           H
ATOM    908  N   MET A  66      31.469  24.089  76.298  1.00 19.94           N
ATOM    909  CA  MET A  66      31.572  24.454  77.704  1.00 21.49           C
ATOM    910  C   MET A  66      32.959  24.129  78.238  1.00 16.77           C
ATOM    911  O   MET A  66      33.578  24.967  78.900  1.00 19.24           O
ATOM    912  CB  MET A  66      30.461  23.803  78.542  1.00 17.66           C
ATOM    913  CG  MET A  66      29.103  24.432  78.233  1.00 17.84           C
ATOM    914  SD  MET A  66      28.994  26.242  78.434  1.00 21.70           S
ATOM    915  CE  MET A  66      29.569  26.393  80.142  1.00 23.98           C
ATOM    916  H   MET A  66      30.798  23.384  76.027  1.00 23.93           H
ATOM    917  HA  MET A  66      31.455  25.534  77.763  1.00 25.79           H
ATOM    918  HB2 MET A  66      30.408  22.731  78.353  1.00 21.20           H
ATOM    919  HB3 MET A  66      30.686  23.958  79.590  1.00 21.20           H
ATOM    920  HG2 MET A  66      28.838  24.201  77.200  1.00 21.40           H
ATOM    921  HG3 MET A  66      28.354  23.961  78.872  1.00 21.40           H
ATOM    922  HE1 MET A  66      29.381  27.401  80.480  1.00 28.77           H
ATOM    923  HE2 MET A  66      29.032  25.688  80.764  1.00 28.77           H
ATOM    924  HE3 MET A  66      30.635  26.194  80.190  1.00 28.77           H
ATOM    925  N   ALA A  67      33.469  22.941  77.908  1.00 18.87           N
ATOM    926  CA  ALA A  67      34.795  22.526  78.349  1.00 19.39           C
ATOM    927  C   ALA A  67      35.876  23.463  77.815  1.00 19.81           C
ATOM    928  O   ALA A  67      36.778  23.859  78.557  1.00 17.35           O
ATOM    929  CB  ALA A  67      35.075  21.104  77.908  1.00 15.45           C
ATOM    930  H   ALA A  67      32.929  22.305  77.338  1.00 22.65           H
ATOM    931  HA  ALA A  67      34.809  22.559  79.437  1.00 23.26           H
ATOM    932  HB1 ALA A  67      35.991  20.757  78.379  1.00 18.54           H
ATOM    933  HB2 ALA A  67      34.251  20.455  78.199  1.00 18.54           H
ATOM    934  HB3 ALA A  67      35.190  21.059  76.825  1.00 18.54           H
ATOM    935  N   THR A  68      35.785  23.824  76.537  1.00 15.36           N
ATOM    936  CA  THR A  68      36.747  24.707  75.925  1.00 18.34           C
ATOM    937  C   THR A  68      36.722  26.055  76.629  1.00 18.31           C
ATOM    938  O   THR A  68      37.774  26.617  76.872  1.00 19.12           O
ATOM    939  CB  THR A  68      36.499  24.817  74.416  1.00 20.75           C
ATOM    940  OG1 THR A  68      36.621  23.550  73.786  1.00 19.31           O
ATOM    941  CG2 THR A  68      37.549  25.723  73.774  1.00 24.10           C
ATOM    942  H   THR A  68      35.024  23.479  75.972  1.00 18.43           H
ATOM    943  HA  THR A  68      37.728  24.250  76.067  1.00 22.00           H
ATOM    944  HB  THR A  68      35.503  25.221  74.237  1.00 24.90           H
ATOM    945  HG1 THR A  68      35.897  22.986  74.080  1.00 23.17           H
ATOM    946 HG21 THR A  68      37.396  25.737  72.694  1.00 28.92           H
ATOM    947 HG22 THR A  68      37.474  26.742  74.154  1.00 28.92           H
ATOM    948 HG23 THR A  68      38.545  25.325  73.966  1.00 28.92           H
ATOM    949  N   LEU A  69      35.558  26.592  76.980  1.00 17.00           N
ATOM    950  CA  LEU A  69      35.514  27.880  77.656  1.00 16.45           C
ATOM    951  C   LEU A  69      36.215  27.833  79.037  1.00 19.06           C
ATOM    952  O   LEU A  69      36.971  28.735  79.361  1.00 19.07           O
ATOM    953  CB  LEU A  69      34.082  28.358  77.803  1.00 19.09           C
ATOM    954  CG  LEU A  69      33.415  28.847  76.510  1.00 19.83           C
ATOM    955  CD1 LEU A  69      32.008  29.308  76.886  1.00 22.63           C
ATOM    956  CD2 LEU A  69      34.197  30.014  75.906  1.00 23.97           C
ATOM    957  H   LEU A  69      34.694  26.109  76.773  1.00 20.40           H
ATOM    958  HA  LEU A  69      36.064  28.596  77.054  1.00 19.74           H
ATOM    959  HB2 LEU A  69      33.484  27.554  78.230  1.00 22.91           H
ATOM    960  HB3 LEU A  69      34.087  29.183  78.519  1.00 22.91           H
ATOM    961  HG  LEU A  69      33.362  28.033  75.791  1.00 23.80           H
ATOM    962 HD11 LEU A  69      31.515  29.715  76.006  1.00 27.15           H
ATOM    963 HD12 LEU A  69      31.424  28.470  77.266  1.00 27.15           H
ATOM    964 HD13 LEU A  69      32.058  30.087  77.648  1.00 27.15           H
ATOM    965 HD21 LEU A  69      33.616  30.466  75.105  1.00 28.76           H
ATOM    966 HD22 LEU A  69      34.408  30.765  76.668  1.00 28.76           H
ATOM    967 HD23 LEU A  69      35.131  29.656  75.471  1.00 28.76           H
ATOM    968  N   PHE A  70      35.989  26.791  79.834  1.00 20.50           N
ATOM    969  CA  PHE A  70      36.613  26.674  81.144  1.00 18.86           C
ATOM    970  C   PHE A  70      38.153  26.438  81.007  1.00 18.37           C
ATOM    971  O   PHE A  70      38.940  26.892  81.810  1.00 21.15           O
ATOM    972  CB  PHE A  70      35.988  25.517  81.938  1.00 16.46           C
ATOM    973  CG  PHE A  70      34.581  25.836  82.352  1.00 18.77           C
ATOM    974  CD1 PHE A  70      33.550  24.969  81.979  1.00 20.25           C
ATOM    975  CD2 PHE A  70      34.300  26.953  83.159  1.00 24.04           C
ATOM    976  CE1 PHE A  70      32.252  25.176  82.443  1.00 24.62           C
ATOM    977  CE2 PHE A  70      32.992  27.174  83.593  1.00 21.96           C
ATOM    978  CZ  PHE A  70      31.984  26.248  83.296  1.00 19.24           C
ATOM    979  H   PHE A  70      35.337  26.101  79.534  1.00 24.59           H
ATOM    980  HA  PHE A  70      36.501  27.629  81.735  1.00 22.63           H
ATOM    981  HB2 PHE A  70      36.018  24.571  81.355  1.00 19.75           H
ATOM    982  HB3 PHE A  70      36.598  25.303  82.844  1.00 19.75           H
ATOM    983  HD1 PHE A  70      33.751  24.116  81.330  1.00 24.30           H
ATOM    984  HD2 PHE A  70      35.087  27.653  83.431  1.00 28.85           H
ATOM    985  HE1 PHE A  70      31.460  24.484  82.136  1.00 29.55           H
ATOM    986  HE2 PHE A  70      32.767  28.065  84.175  1.00 26.35           H
ATOM    987  HZ  PHE A  70      30.983  26.379  83.697  1.00 23.09           H
ATOM    988  N   ALA A  71      38.552  25.714  79.950  1.00 18.62           N
ATOM    989  CA  ALA A  71      39.953  25.522  79.571  1.00 20.78           C
ATOM    990  C   ALA A  71      40.593  26.848  79.188  1.00 22.85           C
ATOM    991  O   ALA A  71      41.692  27.132  79.648  1.00 18.72           O
ATOM    992  CB  ALA A  71      40.083  24.475  78.470  1.00 22.77           C
ATOM    993  H   ALA A  71      37.850  25.318  79.343  1.00 22.34           H
ATOM    994  HA  ALA A  71      40.490  25.135  80.439  1.00 24.94           H
ATOM    995  HB1 ALA A  71      41.129  24.231  78.329  1.00 27.33           H
ATOM    996  HB2 ALA A  71      39.558  23.563  78.756  1.00 27.33           H
ATOM    997  HB3 ALA A  71      39.671  24.855  77.536  1.00 27.33           H
ATOM    998  N   LEU A  72      39.893  27.700  78.431  1.00 20.46           N
ATOM    999  CA  LEU A  72      40.425  28.992  77.989  1.00 22.10           C
ATOM   1000  C   LEU A  72      40.547  29.983  79.122  1.00 19.86           C
ATOM   1001  O   LEU A  72      41.482  30.774  79.134  1.00 23.53           O
ATOM   1002  CB  LEU A  72      39.621  29.578  76.821  1.00 20.47           C
ATOM   1003  CG  LEU A  72      39.800  28.798  75.506  1.00 25.19           C
ATOM   1004  CD1 LEU A  72      38.816  29.336  74.465  1.00 28.47           C
ATOM   1005  CD2 LEU A  72      41.234  28.868  74.961  1.00 29.22           C
ATOM   1006  H   LEU A  72      38.966  27.437  78.134  1.00 24.55           H
ATOM   1007  HA  LEU A  72      41.441  28.820  77.638  1.00 26.52           H
ATOM   1008  HB2 LEU A  72      38.564  29.568  77.096  1.00 24.57           H
ATOM   1009  HB3 LEU A  72      39.914  30.616  76.667  1.00 24.57           H
ATOM   1010  HG  LEU A  72      39.586  27.746  75.674  1.00 30.23           H
ATOM   1011 HD11 LEU A  72      38.835  28.701  73.581  1.00 34.17           H
ATOM   1012 HD12 LEU A  72      37.804  29.334  74.873  1.00 34.17           H
ATOM   1013 HD13 LEU A  72      39.086  30.354  74.182  1.00 34.17           H
ATOM   1014 HD21 LEU A  72      41.278  28.393  73.980  1.00 35.07           H
ATOM   1015 HD22 LEU A  72      41.545  29.908  74.861  1.00 35.07           H
ATOM   1016 HD23 LEU A  72      41.922  28.337  75.618  1.00 35.07           H
ATOM   1017  N   ASP A  73      39.629  29.934  80.080  1.00 23.01           N
ATOM   1018  CA  ASP A  73      39.775  30.649  81.327  1.00 22.79           C
ATOM   1019  C   ASP A  73      41.073  30.298  82.059  1.00 18.91           C
ATOM   1020  O   ASP A  73      41.842  31.172  82.450  1.00 21.43           O
ATOM   1021  CB  ASP A  73      38.565  30.388  82.200  1.00 17.76           C
ATOM   1022  CG  ASP A  73      38.750  30.976  83.604  1.00 24.69           C
ATOM   1023  OD1 ASP A  73      39.297  32.091  83.730  1.00 29.20           O
ATOM   1024  OD2 ASP A  73      38.332  30.295  84.553  1.00 23.68           O1-
ATOM   1025  H   ASP A  73      38.864  29.281  79.986  1.00 27.62           H
ATOM   1026  HA  ASP A  73      39.796  31.711  81.087  1.00 27.35           H
ATOM   1027  HB2 ASP A  73      37.725  30.900  81.732  1.00 21.31           H
ATOM   1028  HB3 ASP A  73      38.329  29.329  82.256  1.00 21.31           H
ATOM   1029  N   ARG A  74      41.313  29.004  82.238  1.00 18.67           N
ATOM   1030  CA  ARG A  74      42.528  28.522  82.866  1.00 22.33           C
ATOM   1031  C   ARG A  74      43.806  28.892  82.079  1.00 24.13           C
ATOM   1032  O   ARG A  74      44.815  29.214  82.662  1.00 21.70           O
ATOM   1033  CB  ARG A  74      42.493  26.978  83.012  1.00 25.02           C
ATOM   1034  CG  ARG A  74      41.766  26.603  84.292  1.00 21.60           C
ATOM   1035  CD  ARG A  74      41.905  25.139  84.662  1.00 21.62           C
ATOM   1036  NE  ARG A  74      41.091  24.255  83.787  1.00 21.06           N
ATOM   1037  CZ  ARG A  74      39.728  24.140  83.945  1.00 20.47           C
ATOM   1038  NH1 ARG A  74      39.104  24.583  85.089  1.00 22.97           N
ATOM   1039  NH2 ARG A  74      38.996  23.496  82.980  1.00 25.17           N1+
ATOM   1040  H   ARG A  74      40.659  28.349  81.867  1.00 22.40           H
ATOM   1041  HA  ARG A  74      42.650  28.985  83.890  1.00 26.80           H
ATOM   1042  HB2 ARG A  74      42.015  26.511  82.131  1.00 30.02           H
ATOM   1043  HB3 ARG A  74      43.522  26.594  83.036  1.00 30.02           H
ATOM   1044  HG2 ARG A  74      42.201  27.198  85.128  1.00 25.92           H
ATOM   1045  HG3 ARG A  74      40.709  26.927  84.215  1.00 25.92           H
ATOM   1046  HD2 ARG A  74      42.968  24.797  84.569  1.00 25.94           H
ATOM   1047  HD3 ARG A  74      41.634  24.966  85.729  1.00 25.94           H
ATOM   1048  HE  ARG A  74      41.486  24.084  82.852  1.00 25.27           H
ATOM   1049 HH11 ARG A  74      39.544  25.277  85.680  1.00 27.56           H
ATOM   1050 HH12 ARG A  74      38.082  24.415  85.214  1.00 27.56           H
ATOM   1051 HH21 ARG A  74      39.456  23.070  82.175  1.00 30.20           H
ATOM   1052 HH22 ARG A  74      38.002  23.255  83.109  1.00 30.20           H
ATOM   1053  N   ALA A  75      43.699  28.872  80.740  1.00 19.84           N
ATOM   1054  CA  ALA A  75      44.786  29.274  79.874  1.00 20.33           C
ATOM   1055  C   ALA A  75      45.205  30.715  80.196  1.00 19.67           C
ATOM   1056  O   ALA A  75      46.394  31.035  80.202  1.00 24.69           O
ATOM   1057  CB  ALA A  75      44.427  29.109  78.382  1.00 22.31           C
ATOM   1058  H   ALA A  75      42.830  28.577  80.323  1.00 23.81           H
ATOM   1059  HA  ALA A  75      45.627  28.612  80.081  1.00 24.40           H
ATOM   1060  HB1 ALA A  75      45.292  29.351  77.766  1.00 26.77           H
ATOM   1061  HB2 ALA A  75      44.142  28.079  78.199  1.00 26.77           H
ATOM   1062  HB3 ALA A  75      43.608  29.770  78.104  1.00 26.77           H
ATOM   1063  N   GLY A  76      44.223  31.577  80.467  1.00 22.40           N
ATOM   1064  CA  GLY A  76      44.453  32.980  80.788  1.00 22.85           C
ATOM   1065  C   GLY A  76      45.141  33.123  82.137  1.00 21.06           C
ATOM   1066  O   GLY A  76      45.752  34.146  82.412  1.00 25.51           O
ATOM   1067  H   GLY A  76      43.270  31.239  80.476  1.00 26.88           H
ATOM   1068  HA2 GLY A  76      45.093  33.408  80.020  1.00 27.42           H
ATOM   1069  HA3 GLY A  76      43.500  33.505  80.814  1.00 27.42           H
ATOM   1070  N   ALA A  77      45.022  32.112  82.995  1.00 21.53           N
ATOM   1071  CA  ALA A  77      45.616  32.112  84.320  1.00 22.55           C
ATOM   1072  C   ALA A  77      47.018  31.489  84.378  1.00 22.33           C
ATOM   1073  O   ALA A  77      47.584  31.468  85.466  1.00 23.01           O
ATOM   1074  CB  ALA A  77      44.676  31.363  85.264  1.00 21.29           C
ATOM   1075  H   ALA A  77      44.496  31.296  82.713  1.00 25.84           H
ATOM   1076  HA  ALA A  77      45.689  33.139  84.681  1.00 27.07           H
ATOM   1077  HB1 ALA A  77      44.995  31.520  86.296  1.00 25.55           H
ATOM   1078  HB2 ALA A  77      43.666  31.741  85.143  1.00 25.55           H
ATOM   1079  HB3 ALA A  77      44.686  30.296  85.043  1.00 25.55           H
ATOM   1080  N   VAL A  78      47.555  30.896  83.302  1.00 19.94           N
ATOM   1081  CA  VAL A  78      48.833  30.191  83.378  1.00 22.19           C
ATOM   1082  C   VAL A  78      49.937  31.066  83.973  1.00 24.05           C
ATOM   1083  O   VAL A  78      50.689  30.582  84.810  1.00 20.80           O
ATOM   1084  CB  VAL A  78      49.245  29.591  82.033  1.00 25.98           C
ATOM   1085  CG1 VAL A  78      50.707  29.122  82.031  1.00 24.12           C
ATOM   1086  CG2 VAL A  78      48.335  28.395  81.676  1.00 27.92           C
ATOM   1087  H   VAL A  78      47.034  30.854  82.437  1.00 23.93           H
ATOM   1088  HA  VAL A  78      48.690  29.357  84.067  1.00 26.63           H
ATOM   1089  HB  VAL A  78      49.136  30.354  81.260  1.00 31.17           H
ATOM   1090 HG11 VAL A  78      50.936  28.710  81.051  1.00 28.95           H
ATOM   1091 HG12 VAL A  78      51.391  29.957  82.186  1.00 28.95           H
ATOM   1092 HG13 VAL A  78      50.870  28.349  82.781  1.00 28.95           H
ATOM   1093 HG21 VAL A  78      48.585  28.026  80.681  1.00 33.51           H
ATOM   1094 HG22 VAL A  78      48.465  27.591  82.399  1.00 33.51           H
ATOM   1095 HG23 VAL A  78      47.292  28.702  81.671  1.00 33.51           H
ATOM   1096  N   HIS A  79      50.025  32.333  83.575  1.00 23.81           N
ATOM   1097  CA  HIS A  79      51.045  33.233  84.079  1.00 31.08           C
ATOM   1098  C   HIS A  79      50.835  33.470  85.569  1.00 25.17           C
ATOM   1099  O   HIS A  79      51.816  33.533  86.303  1.00 27.89           O
ATOM   1100  CB  HIS A  79      51.094  34.533  83.253  1.00 24.89           C
ATOM   1101  CG  HIS A  79      51.992  35.609  83.816  1.00 43.90           C
ATOM   1102  ND1 HIS A  79      51.677  36.448  84.897  1.00 50.37           N
ATOM   1103  CD2 HIS A  79      53.255  35.909  83.377  1.00 44.52           C
ATOM   1104  CE1 HIS A  79      52.768  37.208  85.100  1.00 42.92           C
ATOM   1105  NE2 HIS A  79      53.729  36.910  84.206  1.00 46.34           N
ATOM   1106  H   HIS A  79      49.343  32.692  82.925  1.00 28.58           H
ATOM   1107  HA  HIS A  79      52.009  32.736  83.956  1.00 37.30           H
ATOM   1108  HB2 HIS A  79      50.097  34.946  83.173  1.00 29.87           H
ATOM   1109  HB3 HIS A  79      51.431  34.283  82.247  1.00 29.87           H
ATOM   1110  HD2 HIS A  79      53.784  35.433  82.563  1.00 53.42           H
ATOM   1111  HE1 HIS A  79      52.903  37.875  85.940  1.00 51.51           H
ATOM   1112  HE2 HIS A  79      54.663  37.297  84.200  1.00 55.60           H
ATOM   1113  N   THR A  80      49.579  33.587  86.014  1.00 24.24           N
ATOM   1114  CA  THR A  80      49.267  33.729  87.426  1.00 22.13           C
ATOM   1115  C   THR A  80      49.730  32.482  88.157  1.00 20.72           C
ATOM   1116  O   THR A  80      50.457  32.616  89.129  1.00 21.32           O
ATOM   1117  CB  THR A  80      47.782  34.062  87.624  1.00 21.95           C
ATOM   1118  OG1 THR A  80      47.522  35.302  87.024  1.00 30.65           O
ATOM   1119  CG2 THR A  80      47.405  34.146  89.115  1.00 23.35           C
ATOM   1120  H   THR A  80      48.815  33.524  85.357  1.00 29.08           H
ATOM   1121  HA  THR A  80      49.843  34.578  87.791  1.00 26.55           H
ATOM   1122  HB  THR A  80      47.160  33.308  87.145  1.00 26.34           H
ATOM   1123  HG1 THR A  80      47.779  35.261  86.098  1.00 36.78           H
ATOM   1124 HG21 THR A  80      46.351  34.409  89.209  1.00 28.02           H
ATOM   1125 HG22 THR A  80      47.584  33.192  89.612  1.00 28.02           H
ATOM   1126 HG23 THR A  80      47.994  34.924  89.602  1.00 28.02           H
ATOM   1127  N   ILE A  81      49.413  31.272  87.664  1.00 20.21           N
ATOM   1128  CA  ILE A  81      49.789  30.026  88.325  1.00 19.87           C
ATOM   1129  C   ILE A  81      51.300  29.871  88.436  1.00 20.73           C
ATOM   1130  O   ILE A  81      51.787  29.447  89.478  1.00 19.61           O
ATOM   1131  CB  ILE A  81      49.148  28.811  87.670  1.00 18.41           C
ATOM   1132  CG1 ILE A  81      47.624  28.880  87.818  1.00 18.73           C
ATOM   1133  CG2 ILE A  81      49.667  27.515  88.319  1.00 21.02           C
ATOM   1134  CD1 ILE A  81      46.936  27.890  86.882  1.00 23.33           C
ATOM   1135  H   ILE A  81      48.902  31.211  86.796  1.00 24.25           H
ATOM   1136  HA  ILE A  81      49.403  30.080  89.345  1.00 23.84           H
ATOM   1137  HB  ILE A  81      49.414  28.816  86.614  1.00 22.09           H
ATOM   1138 HG12 ILE A  81      47.349  28.666  88.851  1.00 22.47           H
ATOM   1139 HG13 ILE A  81      47.259  29.875  87.571  1.00 22.47           H
ATOM   1140 HG21 ILE A  81      49.182  26.646  87.878  1.00 25.22           H
ATOM   1141 HG22 ILE A  81      50.734  27.399  88.143  1.00 25.22           H
ATOM   1142 HG23 ILE A  81      49.480  27.528  89.393  1.00 25.22           H
ATOM   1143 HD11 ILE A  81      45.859  28.031  86.932  1.00 27.99           H
ATOM   1144 HD12 ILE A  81      47.270  28.052  85.856  1.00 27.99           H
ATOM   1145 HD13 ILE A  81      47.164  26.868  87.179  1.00 27.99           H
ATOM   1146  N   GLN A  82      52.027  30.205  87.374  1.00 18.99           N
ATOM   1147  CA  GLN A  82      53.470  30.065  87.312  1.00 22.69           C
ATOM   1148  C   GLN A  82      54.134  31.030  88.294  1.00 20.71           C
ATOM   1149  O   GLN A  82      55.076  30.620  88.956  1.00 23.60           O
ATOM   1150  CB  GLN A  82      53.984  30.281  85.873  1.00 20.13           C
ATOM   1151  CG  GLN A  82      53.680  29.077  84.945  1.00 25.27           C
ATOM   1152  CD  GLN A  82      54.182  29.310  83.516  1.00 28.67           C
ATOM   1153  OE1 GLN A  82      54.519  30.428  83.135  1.00 33.45           O
ATOM   1154  NE2 GLN A  82      54.218  28.248  82.714  1.00 25.85           N
ATOM   1155  H   GLN A  82      51.552  30.586  86.569  1.00 22.78           H
ATOM   1156  HA  GLN A  82      53.723  29.045  87.606  1.00 27.23           H
ATOM   1157  HB2 GLN A  82      53.525  31.184  85.469  1.00 24.15           H
ATOM   1158  HB3 GLN A  82      55.063  30.431  85.897  1.00 24.15           H
ATOM   1159  HG2 GLN A  82      54.146  28.173  85.342  1.00 30.32           H
ATOM   1160  HG3 GLN A  82      52.604  28.911  84.905  1.00 30.32           H
ATOM   1161 HE21 GLN A  82      53.907  27.345  83.040  1.00 31.02           H
ATOM   1162 HE22 GLN A  82      54.520  28.361  81.759  1.00 31.02           H
ATOM   1163  N   GLY A  83      53.648  32.276  88.377  1.00 20.88           N
ATOM   1164  CA  GLY A  83      54.070  33.265  89.361  1.00 22.49           C
ATOM   1165  C   GLY A  83      53.890  32.749  90.807  1.00 23.71           C
ATOM   1166  O   GLY A  83      54.842  32.760  91.577  1.00 20.77           O
ATOM   1167  H   GLY A  83      52.870  32.527  87.782  1.00 25.06           H
ATOM   1168  HA2 GLY A  83      55.123  33.483  89.192  1.00 26.99           H
ATOM   1169  HA3 GLY A  83      53.486  34.175  89.236  1.00 26.99           H
ATOM   1170  N   LEU A  84      52.696  32.257  91.163  1.00 18.59           N
ATOM   1171  CA  LEU A  84      52.431  31.631  92.446  1.00 18.38           C
ATOM   1172  C   LEU A  84      53.362  30.448  92.733  1.00 22.60           C
ATOM   1173  O   LEU A  84      53.899  30.373  93.834  1.00 20.59           O
ATOM   1174  CB  LEU A  84      50.958  31.219  92.568  1.00 15.72           C
ATOM   1175  CG  LEU A  84      49.972  32.397  92.539  1.00 22.53           C
ATOM   1176  CD1 LEU A  84      48.557  31.852  92.701  1.00 18.95           C
ATOM   1177  CD2 LEU A  84      50.256  33.442  93.617  1.00 25.94           C
ATOM   1178  H   LEU A  84      51.941  32.279  90.493  1.00 22.31           H
ATOM   1179  HA  LEU A  84      52.647  32.377  93.206  1.00 22.05           H
ATOM   1180  HB2 LEU A  84      50.717  30.521  91.768  1.00 18.87           H
ATOM   1181  HB3 LEU A  84      50.833  30.694  93.510  1.00 18.87           H
ATOM   1182  HG  LEU A  84      50.046  32.895  91.577  1.00 27.03           H
ATOM   1183 HD11 LEU A  84      47.838  32.668  92.644  1.00 22.74           H
ATOM   1184 HD12 LEU A  84      48.349  31.145  91.898  1.00 22.74           H
ATOM   1185 HD13 LEU A  84      48.456  31.342  93.658  1.00 22.74           H
ATOM   1186 HD21 LEU A  84      49.455  34.181  93.626  1.00 31.13           H
ATOM   1187 HD22 LEU A  84      50.331  32.972  94.594  1.00 31.13           H
ATOM   1188 HD23 LEU A  84      51.189  33.962  93.397  1.00 31.13           H
ATOM   1189  N   CYS A  85      53.590  29.543  91.766  1.00 17.81           N
ATOM   1190  CA  CYS A  85      54.528  28.413  91.896  1.00 14.31           C
ATOM   1191  C   CYS A  85      55.991  28.827  92.142  1.00 24.16           C
ATOM   1192  O   CYS A  85      56.741  28.101  92.804  1.00 24.15           O
ATOM   1193  CB  CYS A  85      54.438  27.467  90.692  1.00 26.30           C
ATOM   1194  SG  CYS A  85      52.860  26.585  90.839  1.00 30.33           S
ATOM   1195  H   CYS A  85      53.124  29.663  90.878  1.00 21.38           H
ATOM   1196  HA  CYS A  85      54.214  27.840  92.772  1.00 17.17           H
ATOM   1197  HB2 CYS A  85      54.486  28.030  89.763  1.00 31.56           H
ATOM   1198  HB3 CYS A  85      55.260  26.752  90.719  1.00 31.56           H
ATOM   1199  HG  CYS A  85      52.162  27.613  90.341  1.00 36.40           H
ATOM   1200  N   ARG A  86      56.416  29.965  91.589  1.00 21.21           N
ATOM   1201  CA  ARG A  86      57.728  30.557  91.900  1.00 28.31           C
ATOM   1202  C   ARG A  86      57.803  31.176  93.290  1.00 21.19           C
ATOM   1203  O   ARG A  86      58.888  31.185  93.860  1.00 24.57           O
ATOM   1204  CB  ARG A  86      58.127  31.599  90.852  1.00 24.92           C
ATOM   1205  CG  ARG A  86      58.438  30.877  89.538  1.00 28.29           C
ATOM   1206  CD  ARG A  86      59.203  31.755  88.550  1.00 35.30           C
ATOM   1207  NE  ARG A  86      58.375  32.857  88.086  1.00 42.83           N
ATOM   1208  CZ  ARG A  86      57.602  32.868  86.994  1.00 45.36           C
ATOM   1209  NH1 ARG A  86      57.572  31.870  86.099  1.00 34.61           N
ATOM   1210  NH2 ARG A  86      56.847  33.945  86.824  1.00 44.16           N1+
ATOM   1211  H   ARG A  86      55.773  30.501  91.018  1.00 25.45           H
ATOM   1212  HA  ARG A  86      58.467  29.754  91.898  1.00 33.97           H
ATOM   1213  HB2 ARG A  86      57.320  32.317  90.720  1.00 29.90           H
ATOM   1214  HB3 ARG A  86      59.019  32.125  91.183  1.00 29.90           H
ATOM   1215  HG2 ARG A  86      59.077  30.016  89.744  1.00 33.95           H
ATOM   1216  HG3 ARG A  86      57.524  30.512  89.081  1.00 33.95           H
ATOM   1217  HD2 ARG A  86      60.102  32.156  89.021  1.00 42.36           H
ATOM   1218  HD3 ARG A  86      59.507  31.141  87.700  1.00 42.36           H
ATOM   1219  HE  ARG A  86      58.297  33.654  88.704  1.00 51.40           H
ATOM   1220 HH11 ARG A  86      58.152  31.057  86.241  1.00 41.54           H
ATOM   1221 HH12 ARG A  86      56.973  31.931  85.289  1.00 41.54           H
ATOM   1222 HH21 ARG A  86      56.869  34.694  87.503  1.00 52.99           H
ATOM   1223 HH22 ARG A  86      56.230  34.013  86.029  1.00 52.99           H
ATOM   1224  N   GLY A  87      56.696  31.759  93.761  1.00 21.05           N
ATOM   1225  CA  GLY A  87      56.665  32.612  94.940  1.00 22.60           C
ATOM   1226  C   GLY A  87      56.340  31.856  96.233  1.00 26.11           C
ATOM   1227  O   GLY A  87      56.671  32.333  97.308  1.00 24.77           O
ATOM   1228  H   GLY A  87      55.842  31.664  93.230  1.00 25.26           H
ATOM   1229  HA2 GLY A  87      57.639  33.087  95.061  1.00 27.12           H
ATOM   1230  HA3 GLY A  87      55.901  33.374  94.791  1.00 27.12           H
ATOM   1231  N   TYR A  88      55.630  30.730  96.151  1.00 21.55           N
ATOM   1232  CA  TYR A  88      54.997  30.064  97.281  1.00 19.21           C
ATOM   1233  C   TYR A  88      55.353  28.598  97.249  1.00 23.19           C
ATOM   1234  O   TYR A  88      55.477  28.005  96.178  1.00 24.38           O
ATOM   1235  CB  TYR A  88      53.493  30.210  97.228  1.00 18.65           C
ATOM   1236  CG  TYR A  88      53.009  31.613  97.508  1.00 22.65           C
ATOM   1237  CD1 TYR A  88      52.996  32.574  96.488  1.00 20.88           C
ATOM   1238  CD2 TYR A  88      52.522  31.942  98.782  1.00 19.35           C
ATOM   1239  CE1 TYR A  88      52.536  33.875  96.763  1.00 19.04           C
ATOM   1240  CE2 TYR A  88      52.074  33.232  99.068  1.00 23.29           C
ATOM   1241  CZ  TYR A  88      52.123  34.218  98.060  1.00 17.69           C
ATOM   1242  OH  TYR A  88      51.702  35.471  98.339  1.00 26.18           O
ATOM   1243  H   TYR A  88      55.421  30.362  95.234  1.00 25.86           H
ATOM   1244  HA  TYR A  88      55.337  30.490  98.223  1.00 23.06           H
ATOM   1245  HB2 TYR A  88      53.122  29.871  96.264  1.00 22.38           H
ATOM   1246  HB3 TYR A  88      53.068  29.548  97.983  1.00 22.38           H
ATOM   1247  HD1 TYR A  88      53.355  32.322  95.501  1.00 25.05           H
ATOM   1248  HD2 TYR A  88      52.520  31.197  99.555  1.00 23.22           H
ATOM   1249  HE1 TYR A  88      52.520  34.622  95.982  1.00 22.85           H
ATOM   1250  HE2 TYR A  88      51.733  33.483 100.060  1.00 27.94           H
ATOM   1251  HH  TYR A  88      51.384  35.560  99.237  1.00 31.42           H
ATOM   1252  N   ASP A  89      55.502  28.024  98.436  1.00 21.97           N
ATOM   1253  CA  ASP A  89      55.801  26.610  98.603  1.00 24.77           C
ATOM   1254  C   ASP A  89      54.642  25.705  98.162  1.00 18.31           C
ATOM   1255  O   ASP A  89      54.865  24.606  97.674  1.00 21.44           O
ATOM   1256  CB  ASP A  89      56.113  26.374 100.080  1.00 23.83           C
ATOM   1257  CG  ASP A  89      57.346  27.136 100.574  1.00 25.48           C
ATOM   1258  OD1 ASP A  89      58.324  27.259  99.801  1.00 30.95           O
ATOM   1259  OD2 ASP A  89      57.299  27.543 101.754  1.00 32.73           O1-
ATOM   1260  H   ASP A  89      55.373  28.574  99.271  1.00 26.36           H
ATOM   1261  HA  ASP A  89      56.680  26.368  98.005  1.00 29.72           H
ATOM   1262  HB2 ASP A  89      55.253  26.613 100.699  1.00 28.60           H
ATOM   1263  HB3 ASP A  89      56.316  25.309 100.206  1.00 28.60           H
ATOM   1264  N   VAL A  90      53.409  26.161  98.398  1.00 23.45           N
ATOM   1265  CA  VAL A  90      52.195  25.436  98.117  1.00 25.24           C
ATOM   1266  C   VAL A  90      51.249  26.399  97.435  1.00 25.56           C
ATOM   1267  O   VAL A  90      50.996  27.495  97.927  1.00 21.78           O
ATOM   1268  CB  VAL A  90      51.550  24.882  99.393  1.00 26.11           C
ATOM   1269  CG1 VAL A  90      50.409  23.945  98.973  1.00 23.07           C
ATOM   1270  CG2 VAL A  90      52.568  24.093 100.228  1.00 24.76           C
ATOM   1271  H   VAL A  90      53.303  27.081  98.808  1.00 28.14           H
ATOM   1272  HA  VAL A  90      52.418  24.600  97.457  1.00 30.29           H
ATOM   1273  HB  VAL A  90      51.151  25.703  99.983  1.00 31.33           H
ATOM   1274 HG11 VAL A  90      49.932  23.535  99.861  1.00 27.68           H
ATOM   1275 HG12 VAL A  90      49.654  24.479  98.402  1.00 27.68           H
ATOM   1276 HG13 VAL A  90      50.806  23.126  98.373  1.00 27.68           H
ATOM   1277 HG21 VAL A  90      52.069  23.658 101.091  1.00 29.71           H
ATOM   1278 HG22 VAL A  90      53.007  23.298  99.629  1.00 29.71           H
ATOM   1279 HG23 VAL A  90      53.356  24.753 100.587  1.00 29.71           H
ATOM   1280  N   VAL A  91      50.712  25.967  96.298  1.00 21.93           N
ATOM   1281  CA  VAL A  91      49.649  26.652  95.611  1.00 18.68           C
ATOM   1282  C   VAL A  91      48.480  25.686  95.620  1.00 22.56           C
ATOM   1283  O   VAL A  91      48.608  24.585  95.084  1.00 21.78           O
ATOM   1284  CB  VAL A  91      50.132  27.023  94.192  1.00 23.65           C
ATOM   1285  CG1 VAL A  91      48.981  27.666  93.420  1.00 21.77           C
ATOM   1286  CG2 VAL A  91      51.296  28.021  94.285  1.00 20.96           C
ATOM   1287  H   VAL A  91      51.008  25.076  95.925  1.00 26.32           H
ATOM   1288  HA  VAL A  91      49.372  27.564  96.126  1.00 22.41           H
ATOM   1289  HB  VAL A  91      50.471  26.128  93.670  1.00 28.38           H
ATOM   1290 HG11 VAL A  91      49.330  27.970  92.432  1.00 26.13           H
ATOM   1291 HG12 VAL A  91      48.163  26.956  93.299  1.00 26.13           H
ATOM   1292 HG13 VAL A  91      48.613  28.541  93.957  1.00 26.13           H
ATOM   1293 HG21 VAL A  91      51.604  28.301  93.281  1.00 25.15           H
ATOM   1294 HG22 VAL A  91      50.990  28.906  94.836  1.00 25.15           H
ATOM   1295 HG23 VAL A  91      52.149  27.563  94.783  1.00 25.15           H
ATOM   1296  N   ILE A  92      47.341  26.107  96.172  1.00 21.19           N
ATOM   1297  CA  ILE A  92      46.121  25.304  96.285  1.00 18.74           C
ATOM   1298  C   ILE A  92      45.053  25.883  95.367  1.00 23.31           C
ATOM   1299  O   ILE A  92      44.641  27.033  95.503  1.00 20.15           O
ATOM   1300  CB  ILE A  92      45.635  25.182  97.750  1.00 24.19           C
ATOM   1301  CG1 ILE A  92      46.761  24.728  98.711  1.00 27.33           C
ATOM   1302  CG2 ILE A  92      44.451  24.198  97.794  1.00 27.38           C
ATOM   1303  CD1 ILE A  92      46.311  24.627 100.191  1.00 26.86           C
ATOM   1304  H   ILE A  92      47.317  27.041  96.549  1.00 25.42           H
ATOM   1305  HA  ILE A  92      46.345  24.293  95.957  1.00 22.49           H
ATOM   1306  HB  ILE A  92      45.275  26.154  98.074  1.00 29.03           H
ATOM   1307 HG12 ILE A  92      47.144  23.756  98.394  1.00 32.80           H
ATOM   1308 HG13 ILE A  92      47.580  25.443  98.666  1.00 32.80           H
ATOM   1309 HG21 ILE A  92      44.045  24.130  98.802  1.00 32.85           H
ATOM   1310 HG22 ILE A  92      43.644  24.548  97.151  1.00 32.85           H
ATOM   1311 HG23 ILE A  92      44.778  23.212  97.462  1.00 32.85           H
ATOM   1312 HD11 ILE A  92      47.176  24.422 100.820  1.00 32.23           H
ATOM   1313 HD12 ILE A  92      45.862  25.570 100.489  1.00 32.23           H
ATOM   1314 HD13 ILE A  92      45.591  23.823 100.326  1.00 32.23           H
ATOM   1315  N   LEU A  93      44.605  25.070  94.411  1.00 19.26           N
ATOM   1316  CA  LEU A  93      43.572  25.432  93.444  1.00 19.79           C
ATOM   1317  C   LEU A  93      42.237  24.883  93.883  1.00 27.03           C
ATOM   1318  O   LEU A  93      42.118  23.679  94.064  1.00 31.01           O
ATOM   1319  CB  LEU A  93      43.951  24.954  92.042  1.00 19.96           C
ATOM   1320  CG  LEU A  93      45.310  25.516  91.577  1.00 21.25           C
ATOM   1321  CD1 LEU A  93      45.522  25.128  90.124  1.00 30.35           C
ATOM   1322  CD2 LEU A  93      45.361  27.041  91.676  1.00 25.79           C
ATOM   1323  H   LEU A  93      45.001  24.147  94.336  1.00 23.11           H
ATOM   1324  HA  LEU A  93      43.490  26.508  93.403  1.00 23.75           H
ATOM   1325  HB2 LEU A  93      43.995  23.865  92.026  1.00 23.95           H
ATOM   1326  HB3 LEU A  93      43.172  25.273  91.347  1.00 23.95           H
ATOM   1327  HG  LEU A  93      46.113  25.087  92.177  1.00 25.50           H
ATOM   1328 HD11 LEU A  93      46.480  25.500  89.765  1.00 36.42           H
ATOM   1329 HD12 LEU A  93      45.509  24.041  90.040  1.00 36.42           H
ATOM   1330 HD13 LEU A  93      44.730  25.563  89.518  1.00 36.42           H
ATOM   1331 HD21 LEU A  93      46.278  27.413  91.220  1.00 30.95           H
ATOM   1332 HD22 LEU A  93      44.499  27.460  91.158  1.00 30.95           H
ATOM   1333 HD23 LEU A  93      45.356  27.355  92.718  1.00 30.95           H
ATOM   1334  N   ASP A  94      41.231  25.743  94.017  1.00 23.14           N
ATOM   1335  CA  ASP A  94      39.850  25.322  94.231  1.00 29.04           C
ATOM   1336  C   ASP A  94      39.206  25.144  92.852  1.00 31.57           C
ATOM   1337  O   ASP A  94      38.851  26.122  92.198  1.00 24.30           O
ATOM   1338  CB  ASP A  94      39.114  26.359  95.090  1.00 36.71           C
ATOM   1339  CG  ASP A  94      37.658  25.986  95.430  1.00 33.74           C
ATOM   1340  OD1 ASP A  94      37.078  26.688  96.285  1.00 42.27           O
ATOM   1341  OD2 ASP A  94      37.133  25.010  94.859  1.00 33.35           O1-
ATOM   1342  H   ASP A  94      41.403  26.724  93.853  1.00 27.77           H
ATOM   1343  HA  ASP A  94      39.840  24.373  94.769  1.00 34.85           H
ATOM   1344  HB2 ASP A  94      39.663  26.558  96.006  1.00 44.05           H
ATOM   1345  HB3 ASP A  94      39.106  27.327  94.592  1.00 44.05           H
ATOM   1346  N   ARG A  95      39.089  23.879  92.438  1.00 23.82           N
ATOM   1347  CA  ARG A  95      38.713  23.412  91.122  1.00 21.50           C
ATOM   1348  C   ARG A  95      39.878  23.748  90.136  1.00 23.59           C
ATOM   1349  O   ARG A  95      40.464  24.799  90.121  1.00 26.21           O
ATOM   1350  CB  ARG A  95      37.431  23.968  90.473  1.00 22.33           C
ATOM   1351  CG  ARG A  95      36.128  23.677  91.210  1.00 31.07           C
ATOM   1352  CD  ARG A  95      34.939  24.087  90.320  1.00 29.53           C
ATOM   1353  NE  ARG A  95      33.604  23.641  90.798  1.00 30.49           N
ATOM   1354  CZ  ARG A  95      33.212  22.323  90.873  1.00 28.73           C
ATOM   1355  NH1 ARG A  95      32.001  21.988  91.442  1.00 30.32           N
ATOM   1356  NH2 ARG A  95      34.026  21.320  90.365  1.00 21.77           N1+
ATOM   1357  H   ARG A  95      39.421  23.186  93.070  1.00 28.58           H
ATOM   1358  HA  ARG A  95      38.600  22.291  91.182  1.00 25.81           H
ATOM   1359  HB2 ARG A  95      37.559  25.055  90.342  1.00 26.79           H
ATOM   1360  HB3 ARG A  95      37.375  23.565  89.440  1.00 26.79           H
ATOM   1361  HG2 ARG A  95      36.088  22.611  91.501  1.00 37.28           H
ATOM   1362  HG3 ARG A  95      36.104  24.231  92.173  1.00 37.28           H
ATOM   1363  HD2 ARG A  95      34.883  25.203  90.275  1.00 35.44           H
ATOM   1364  HD3 ARG A  95      35.096  23.731  89.273  1.00 35.44           H
ATOM   1365  HE  ARG A  95      32.940  24.382  91.045  1.00 36.59           H
ATOM   1366 HH11 ARG A  95      31.264  22.709  91.590  1.00 36.38           H
ATOM   1367 HH12 ARG A  95      31.614  21.043  91.277  1.00 36.38           H
ATOM   1368 HH21 ARG A  95      34.994  21.518  90.107  1.00 26.12           H
ATOM   1369 HH22 ARG A  95      33.868  20.344  90.628  1.00 26.12           H
ATOM   1370  N   TYR A  96      40.189  22.735  89.332  1.00 18.86           N
ATOM   1371  CA  TYR A  96      41.200  22.756  88.285  1.00 19.42           C
ATOM   1372  C   TYR A  96      40.769  21.837  87.124  1.00 18.37           C
ATOM   1373  O   TYR A  96      39.577  21.686  86.869  1.00 22.19           O
ATOM   1374  CB  TYR A  96      42.563  22.440  88.901  1.00 18.11           C
ATOM   1375  CG  TYR A  96      43.780  22.772  88.058  1.00 18.24           C
ATOM   1376  CD1 TYR A  96      43.920  24.055  87.495  1.00 21.22           C
ATOM   1377  CD2 TYR A  96      44.839  21.864  87.984  1.00 19.89           C
ATOM   1378  CE1 TYR A  96      45.106  24.438  86.852  1.00 23.46           C
ATOM   1379  CE2 TYR A  96      46.054  22.261  87.404  1.00 19.26           C
ATOM   1380  CZ  TYR A  96      46.185  23.540  86.817  1.00 20.83           C
ATOM   1381  OH  TYR A  96      47.347  23.901  86.209  1.00 19.39           O
ATOM   1382  H   TYR A  96      39.693  21.864  89.448  1.00 22.64           H
ATOM   1383  HA  TYR A  96      41.224  23.769  87.888  1.00 23.31           H
ATOM   1384  HB2 TYR A  96      42.659  23.037  89.809  1.00 21.73           H
ATOM   1385  HB3 TYR A  96      42.590  21.395  89.194  1.00 21.73           H
ATOM   1386  HD1 TYR A  96      43.125  24.780  87.588  1.00 25.47           H
ATOM   1387  HD2 TYR A  96      44.747  20.887  88.435  1.00 23.86           H
ATOM   1388  HE1 TYR A  96      45.197  25.422  86.420  1.00 28.16           H
ATOM   1389  HE2 TYR A  96      46.887  21.583  87.393  1.00 23.11           H
ATOM   1390  HH  TYR A  96      48.001  23.194  86.226  1.00 23.27           H
ATOM   1391  N   VAL A  97      41.723  21.308  86.354  1.00 18.09           N
ATOM   1392  CA  VAL A  97      41.517  20.642  85.075  1.00 19.21           C
ATOM   1393  C   VAL A  97      40.653  19.395  85.237  1.00 22.14           C
ATOM   1394  O   VAL A  97      39.834  19.143  84.359  1.00 16.93           O
ATOM   1395  CB  VAL A  97      42.897  20.339  84.463  1.00 27.07           C
ATOM   1396  CG1 VAL A  97      42.760  19.730  83.081  1.00 24.16           C
ATOM   1397  CG2 VAL A  97      43.745  21.621  84.256  1.00 23.86           C
ATOM   1398  H   VAL A  97      42.685  21.498  86.599  1.00 21.70           H
ATOM   1399  HA  VAL A  97      41.001  21.330  84.406  1.00 23.05           H
ATOM   1400  HB  VAL A  97      43.446  19.652  85.111  1.00 32.49           H
ATOM   1401 HG11 VAL A  97      43.718  19.339  82.736  1.00 29.00           H
ATOM   1402 HG12 VAL A  97      42.030  18.941  83.086  1.00 29.00           H
ATOM   1403 HG13 VAL A  97      42.398  20.484  82.394  1.00 29.00           H
ATOM   1404 HG21 VAL A  97      44.676  21.380  83.748  1.00 28.64           H
ATOM   1405 HG22 VAL A  97      43.200  22.336  83.644  1.00 28.64           H
ATOM   1406 HG23 VAL A  97      43.990  22.080  85.211  1.00 28.64           H
ATOM   1407  N   ALA A  98      40.777  18.632  86.348  1.00 20.80           N
ATOM   1408  CA  ALA A  98      39.897  17.480  86.588  1.00 18.07           C
ATOM   1409  C   ALA A  98      38.420  17.838  86.613  1.00 16.86           C
ATOM   1410  O   ALA A  98      37.622  16.979  86.245  1.00 19.73           O
ATOM   1411  CB  ALA A  98      40.245  16.711  87.880  1.00 22.83           C
ATOM   1412  H   ALA A  98      41.473  18.867  87.040  1.00 24.96           H
ATOM   1413  HA  ALA A  98      40.041  16.787  85.760  1.00 21.68           H
ATOM   1414  HB1 ALA A  98      39.540  15.891  88.011  1.00 27.39           H
ATOM   1415  HB2 ALA A  98      41.238  16.284  87.794  1.00 27.39           H
ATOM   1416  HB3 ALA A  98      40.192  17.365  88.746  1.00 27.39           H
ATOM   1417  N   SER A  99      38.037  19.047  87.072  1.00 18.34           N
ATOM   1418  CA  SER A  99      36.643  19.484  87.034  1.00 19.13           C
ATOM   1419  C   SER A  99      36.093  19.379  85.606  1.00 18.68           C
ATOM   1420  O   SER A  99      34.957  18.982  85.383  1.00 19.06           O
ATOM   1421  CB  SER A  99      36.470  20.941  87.458  1.00 22.37           C
ATOM   1422  OG  SER A  99      36.572  21.129  88.836  1.00 23.73           O
ATOM   1423  H   SER A  99      38.743  19.710  87.369  1.00 22.01           H
ATOM   1424  HA  SER A  99      36.033  18.851  87.677  1.00 22.96           H
ATOM   1425  HB2 SER A  99      37.195  21.574  86.950  1.00 26.84           H
ATOM   1426  HB3 SER A  99      35.479  21.282  87.152  1.00 26.84           H
ATOM   1427  HG  SER A  99      37.430  20.796  89.125  1.00 28.47           H
ATOM   1428  N   ASN A 100      36.893  19.767  84.625  1.00 20.95           N
ATOM   1429  CA  ASN A 100      36.452  19.719  83.231  1.00 18.02           C
ATOM   1430  C   ASN A 100      36.254  18.279  82.741  1.00 19.11           C
ATOM   1431  O   ASN A 100      35.262  17.976  82.123  1.00 21.87           O
ATOM   1432  CB  ASN A 100      37.493  20.391  82.312  1.00 18.82           C
ATOM   1433  CG  ASN A 100      36.790  21.416  81.474  1.00 19.29           C
ATOM   1434  OD1 ASN A 100      35.633  21.778  81.637  1.00 24.19           O
ATOM   1435  ND2 ASN A 100      37.615  22.037  80.553  1.00 20.21           N
ATOM   1436  H   ASN A 100      37.845  19.943  84.838  1.00 25.14           H
ATOM   1437  HA  ASN A 100      35.456  20.250  83.142  1.00 21.62           H
ATOM   1438  HB2 ASN A 100      38.315  20.854  82.900  1.00 22.58           H
ATOM   1439  HB3 ASN A 100      38.004  19.640  81.677  1.00 22.58           H
ATOM   1440 HD21 ASN A 100      37.219  22.653  79.852  1.00 24.25           H
ATOM   1441 HD22 ASN A 100      38.521  21.656  80.298  1.00 24.25           H
ATOM   1442  N   ALA A 101      37.206  17.408  83.124  1.00 18.75           N
ATOM   1443  CA  ALA A 101      37.140  15.991  82.796  1.00 18.14           C
ATOM   1444  C   ALA A 101      35.909  15.348  83.410  1.00 19.38           C
ATOM   1445  O   ALA A 101      35.206  14.595  82.721  1.00 20.06           O
ATOM   1446  CB  ALA A 101      38.450  15.301  83.159  1.00 20.11           C
ATOM   1447  H   ALA A 101      37.987  17.734  83.675  1.00 22.51           H
ATOM   1448  HA  ALA A 101      37.031  15.905  81.714  1.00 21.77           H
ATOM   1449  HB1 ALA A 101      38.417  14.251  82.868  1.00 24.13           H
ATOM   1450  HB2 ALA A 101      39.274  15.783  82.634  1.00 24.13           H
ATOM   1451  HB3 ALA A 101      38.619  15.370  84.234  1.00 24.13           H
ATOM   1452  N   ALA A 102      35.588  15.699  84.661  1.00 19.12           N
ATOM   1453  CA  ALA A 102      34.519  15.033  85.381  1.00 21.85           C
ATOM   1454  C   ALA A 102      33.144  15.463  84.860  1.00 18.52           C
ATOM   1455  O   ALA A 102      32.325  14.598  84.566  1.00 19.45           O
ATOM   1456  CB  ALA A 102      34.688  15.187  86.898  1.00 18.96           C
ATOM   1457  H   ALA A 102      36.144  16.385  85.151  1.00 22.95           H
ATOM   1458  HA  ALA A 102      34.621  13.970  85.175  1.00 26.22           H
ATOM   1459  HB1 ALA A 102      33.903  14.627  87.406  1.00 22.75           H
ATOM   1460  HB2 ALA A 102      35.653  14.788  87.209  1.00 22.75           H
ATOM   1461  HB3 ALA A 102      34.620  16.240  87.175  1.00 22.75           H
ATOM   1462  N   TYR A 103      32.898  16.772  84.739  1.00 18.48           N
ATOM   1463  CA  TYR A 103      31.607  17.289  84.306  1.00 23.48           C
ATOM   1464  C   TYR A 103      31.366  16.926  82.798  1.00 19.57           C
ATOM   1465  O   TYR A 103      30.278  16.545  82.462  1.00 18.26           O
ATOM   1466  CB  TYR A 103      31.463  18.815  84.520  1.00 25.70           C
ATOM   1467  CG  TYR A 103      31.132  19.156  85.954  1.00 28.89           C
ATOM   1468  CD1 TYR A 103      32.118  19.284  86.937  1.00 25.29           C
ATOM   1469  CD2 TYR A 103      29.785  19.298  86.351  1.00 33.28           C
ATOM   1470  CE1 TYR A 103      31.826  19.590  88.283  1.00 28.51           C
ATOM   1471  CE2 TYR A 103      29.456  19.573  87.684  1.00 34.92           C
ATOM   1472  CZ  TYR A 103      30.478  19.716  88.639  1.00 30.15           C
ATOM   1473  OH  TYR A 103      30.217  19.910  89.990  1.00 31.63           O
ATOM   1474  H   TYR A 103      33.648  17.401  84.880  1.00 22.18           H
ATOM   1475  HA  TYR A 103      30.784  16.783  84.891  1.00 28.18           H
ATOM   1476  HB2 TYR A 103      32.383  19.339  84.194  1.00 30.83           H
ATOM   1477  HB3 TYR A 103      30.656  19.199  83.854  1.00 30.83           H
ATOM   1478  HD1 TYR A 103      33.142  19.074  86.699  1.00 30.34           H
ATOM   1479  HD2 TYR A 103      28.986  19.167  85.613  1.00 39.93           H
ATOM   1480  HE1 TYR A 103      32.611  19.628  89.023  1.00 34.21           H
ATOM   1481  HE2 TYR A 103      28.411  19.628  87.974  1.00 41.90           H
ATOM   1482  HH  TYR A 103      29.272  19.681  90.214  1.00 37.95           H
ATOM   1483  N   SER A 104      32.424  16.981  81.958  1.00 19.53           N
ATOM   1484  CA  SER A 104      32.305  16.701  80.519  1.00 18.19           C
ATOM   1485  C   SER A 104      31.959  15.228  80.336  1.00 24.92           C
ATOM   1486  O   SER A 104      31.018  14.914  79.619  1.00 19.12           O
ATOM   1487  CB  SER A 104      33.579  17.027  79.716  1.00 15.40           C
ATOM   1488  OG  SER A 104      33.841  18.416  79.822  1.00 17.17           O
ATOM   1489  H   SER A 104      33.339  17.214  82.318  1.00 23.44           H
ATOM   1490  HA  SER A 104      31.491  17.302  80.119  1.00 21.82           H
ATOM   1491  HB2 SER A 104      34.434  16.446  80.059  1.00 18.48           H
ATOM   1492  HB3 SER A 104      33.400  16.771  78.671  1.00 18.48           H
ATOM   1493  HG  SER A 104      34.244  18.584  80.679  1.00 20.61           H
ATOM   1494  N   ALA A 105      32.683  14.320  81.007  1.00 22.02           N
ATOM   1495  CA  ALA A 105      32.386  12.912  80.897  1.00 21.66           C
ATOM   1496  C   ALA A 105      30.999  12.604  81.454  1.00 21.82           C
ATOM   1497  O   ALA A 105      30.252  11.876  80.815  1.00 24.53           O
ATOM   1498  CB  ALA A 105      33.481  12.067  81.510  1.00 18.02           C
ATOM   1499  H   ALA A 105      33.427  14.615  81.622  1.00 26.43           H
ATOM   1500  HA  ALA A 105      32.368  12.683  79.828  1.00 25.99           H
ATOM   1501  HB1 ALA A 105      33.251  11.009  81.395  1.00 21.62           H
ATOM   1502  HB2 ALA A 105      34.432  12.289  81.024  1.00 21.62           H
ATOM   1503  HB3 ALA A 105      33.546  12.306  82.567  1.00 21.62           H
ATOM   1504  N   ALA A 106      30.600  13.230  82.561  1.00 20.97           N
ATOM   1505  CA  ALA A 106      29.275  13.036  83.116  1.00 22.55           C
ATOM   1506  C   ALA A 106      28.157  13.524  82.180  1.00 24.28           C
ATOM   1507  O   ALA A 106      27.189  12.797  82.025  1.00 20.81           O
ATOM   1508  CB  ALA A 106      29.190  13.666  84.490  1.00 23.43           C
ATOM   1509  H   ALA A 106      31.234  13.862  83.030  1.00 25.17           H
ATOM   1510  HA  ALA A 106      29.143  11.962  83.260  1.00 27.06           H
ATOM   1511  HB1 ALA A 106      28.227  13.439  84.938  1.00 28.12           H
ATOM   1512  HB2 ALA A 106      29.976  13.245  85.112  1.00 28.12           H
ATOM   1513  HB3 ALA A 106      29.316  14.746  84.413  1.00 28.12           H
ATOM   1514  N   ARG A 107      28.275  14.696  81.528  1.00 24.35           N
ATOM   1515  CA  ARG A 107      27.292  15.175  80.557  1.00 21.31           C
ATOM   1516  C   ARG A 107      27.097  14.196  79.392  1.00 20.99           C
ATOM   1517  O   ARG A 107      25.981  14.045  78.924  1.00 27.86           O
ATOM   1518  CB  ARG A 107      27.648  16.575  80.043  1.00 20.18           C
ATOM   1519  CG  ARG A 107      27.384  17.661  81.093  1.00 23.84           C
ATOM   1520  CD  ARG A 107      27.518  19.056  80.532  1.00 24.21           C
ATOM   1521  NE  ARG A 107      26.473  19.278  79.536  1.00 27.72           N
ATOM   1522  CZ  ARG A 107      26.428  20.273  78.654  1.00 27.85           C
ATOM   1523  NH1 ARG A 107      27.322  21.255  78.672  1.00 23.15           N
ATOM   1524  NH2 ARG A 107      25.470  20.266  77.734  1.00 29.90           N1+
ATOM   1525  H   ARG A 107      29.113  15.244  81.660  1.00 29.22           H
ATOM   1526  HA  ARG A 107      26.325  15.240  81.049  1.00 25.58           H
ATOM   1527  HB2 ARG A 107      28.691  16.602  79.723  1.00 24.22           H
ATOM   1528  HB3 ARG A 107      27.017  16.772  79.175  1.00 24.22           H
ATOM   1529  HG2 ARG A 107      26.370  17.551  81.478  1.00 28.61           H
ATOM   1530  HG3 ARG A 107      28.071  17.555  81.928  1.00 28.61           H
ATOM   1531  HD2 ARG A 107      27.377  19.752  81.354  1.00 29.06           H
ATOM   1532  HD3 ARG A 107      28.508  19.204  80.095  1.00 29.06           H
ATOM   1533  HE  ARG A 107      25.770  18.557  79.455  1.00 33.26           H
ATOM   1534 HH11 ARG A 107      28.044  21.258  79.375  1.00 27.78           H
ATOM   1535 HH12 ARG A 107      27.271  21.995  77.987  1.00 27.78           H
ATOM   1536 HH21 ARG A 107      24.798  19.512  77.705  1.00 35.88           H
ATOM   1537 HH22 ARG A 107      25.428  21.011  77.053  1.00 35.88           H
ATOM   1538  N   LEU A 108      28.149  13.503  78.975  1.00 20.55           N
ATOM   1539  CA  LEU A 108      28.142  12.533  77.873  1.00 22.98           C
ATOM   1540  C   LEU A 108      27.878  11.083  78.295  1.00 25.60           C
ATOM   1541  O   LEU A 108      27.915  10.202  77.447  1.00 29.79           O
ATOM   1542  CB  LEU A 108      29.503  12.591  77.167  1.00 22.51           C
ATOM   1543  CG  LEU A 108      29.819  13.964  76.558  1.00 20.16           C
ATOM   1544  CD1 LEU A 108      31.313  14.022  76.228  1.00 21.33           C
ATOM   1545  CD2 LEU A 108      28.962  14.267  75.313  1.00 26.56           C
ATOM   1546  H   LEU A 108      29.038  13.685  79.419  1.00 24.66           H
ATOM   1547  HA  LEU A 108      27.367  12.801  77.158  1.00 27.58           H
ATOM   1548  HB2 LEU A 108      30.264  12.337  77.908  1.00 27.01           H
ATOM   1549  HB3 LEU A 108      29.554  11.843  76.375  1.00 27.01           H
ATOM   1550  HG  LEU A 108      29.601  14.727  77.296  1.00 24.19           H
ATOM   1551 HD11 LEU A 108      31.559  15.004  75.824  1.00 25.60           H
ATOM   1552 HD12 LEU A 108      31.896  13.864  77.131  1.00 25.60           H
ATOM   1553 HD13 LEU A 108      31.565  13.264  75.485  1.00 25.60           H
ATOM   1554 HD21 LEU A 108      29.260  15.232  74.900  1.00 31.87           H
ATOM   1555 HD22 LEU A 108      29.106  13.492  74.562  1.00 31.87           H
ATOM   1556 HD23 LEU A 108      27.908  14.322  75.578  1.00 31.87           H
ATOM   1557  N   HIS A 109      27.679  10.804  79.585  1.00 26.42           N
ATOM   1558  CA  HIS A 109      27.490   9.447  80.104  1.00 24.58           C
ATOM   1559  C   HIS A 109      28.702   8.563  79.808  1.00 29.69           C
ATOM   1560  O   HIS A 109      28.579   7.355  79.614  1.00 29.82           O
ATOM   1561  CB  HIS A 109      26.159   8.819  79.657  1.00 36.29           C
ATOM   1562  CG  HIS A 109      24.931   9.506  80.192  1.00 30.49           C
ATOM   1563  ND1 HIS A 109      24.505  10.781  79.898  1.00 42.65           N
ATOM   1564  CD2 HIS A 109      24.001   8.959  81.028  1.00 34.01           C
ATOM   1565  CE1 HIS A 109      23.367  11.008  80.572  1.00 38.60           C
ATOM   1566  NE2 HIS A 109      23.000   9.908  81.247  1.00 40.83           N
ATOM   1567  H   HIS A 109      27.715  11.562  80.252  1.00 31.70           H
ATOM   1568  HA  HIS A 109      27.427   9.534  81.185  1.00 29.50           H
ATOM   1569  HB2 HIS A 109      26.122   7.787  80.004  1.00 43.55           H
ATOM   1570  HB3 HIS A 109      26.105   8.796  78.569  1.00 43.55           H
ATOM   1571  HD1 HIS A 109      24.982  11.443  79.303  1.00 51.18           H
ATOM   1572  HD2 HIS A 109      24.018   7.954  81.426  1.00 40.81           H
ATOM   1573  HE1 HIS A 109      22.830  11.946  80.584  1.00 46.32           H
ATOM   1574  N   GLU A 110      29.885   9.184  79.800  1.00 23.83           N
ATOM   1575  CA  GLU A 110      31.168   8.535  79.645  1.00 22.03           C
ATOM   1576  C   GLU A 110      31.728   8.301  81.049  1.00 19.14           C
ATOM   1577  O   GLU A 110      31.250   8.876  82.028  1.00 24.53           O
ATOM   1578  CB  GLU A 110      32.123   9.410  78.813  1.00 24.89           C
ATOM   1579  CG  GLU A 110      31.764   9.489  77.329  1.00 28.13           C
ATOM   1580  CD  GLU A 110      32.742  10.336  76.481  1.00 29.21           C
ATOM   1581  OE1 GLU A 110      32.431  10.555  75.294  1.00 27.97           O
ATOM   1582  OE2 GLU A 110      33.818  10.710  76.993  1.00 29.19           O1-
ATOM   1583  H   GLU A 110      29.907  10.172  79.998  1.00 28.60           H
ATOM   1584  HA  GLU A 110      31.049   7.582  79.133  1.00 26.44           H
ATOM   1585  HB2 GLU A 110      32.128  10.420  79.223  1.00 29.87           H
ATOM   1586  HB3 GLU A 110      33.134   9.009  78.897  1.00 29.87           H
ATOM   1587  HG2 GLU A 110      31.740   8.482  76.911  1.00 33.75           H
ATOM   1588  HG3 GLU A 110      30.752   9.866  77.190  1.00 33.75           H
ATOM   1589  N   ASN A 111      32.725   7.433  81.140  1.00 24.05           N
ATOM   1590  CA  ASN A 111      33.478   7.204  82.359  1.00 27.92           C
ATOM   1591  C   ASN A 111      34.867   7.874  82.276  1.00 29.77           C
ATOM   1592  O   ASN A 111      35.228   8.493  81.278  1.00 22.45           O
ATOM   1593  CB  ASN A 111      33.506   5.690  82.636  1.00 28.59           C
ATOM   1594  CG  ASN A 111      34.203   4.864  81.573  1.00 32.49           C
ATOM   1595  OD1 ASN A 111      35.143   5.317  80.928  1.00 36.63           O
ATOM   1596  ND2 ASN A 111      33.820   3.596  81.459  1.00 38.64           N
ATOM   1597  H   ASN A 111      33.053   6.976  80.300  1.00 28.87           H
ATOM   1598  HA  ASN A 111      32.953   7.667  83.193  1.00 33.50           H
ATOM   1599  HB2 ASN A 111      34.057   5.531  83.556  1.00 34.31           H
ATOM   1600  HB3 ASN A 111      32.488   5.327  82.784  1.00 34.31           H
ATOM   1601 HD21 ASN A 111      34.288   2.994  80.798  1.00 46.36           H
ATOM   1602 HD22 ASN A 111      33.050   3.246  82.007  1.00 46.36           H
ATOM   1603  N   ALA A 112      35.644   7.778  83.346  1.00 24.68           N
ATOM   1604  CA  ALA A 112      36.938   8.411  83.490  1.00 25.24           C
ATOM   1605  C   ALA A 112      37.945   7.949  82.450  1.00 25.84           C
ATOM   1606  O   ALA A 112      38.913   8.661  82.211  1.00 27.04           O
ATOM   1607  CB  ALA A 112      37.464   8.075  84.897  1.00 28.13           C
ATOM   1608  H   ALA A 112      35.289   7.272  84.143  1.00 29.61           H
ATOM   1609  HA  ALA A 112      36.818   9.491  83.401  1.00 30.29           H
ATOM   1610  HB1 ALA A 112      38.463   8.486  85.028  1.00 33.75           H
ATOM   1611  HB2 ALA A 112      36.804   8.503  85.651  1.00 33.75           H
ATOM   1612  HB3 ALA A 112      37.522   6.994  85.024  1.00 33.75           H
ATOM   1613  N   ALA A 113      37.766   6.751  81.886  1.00 28.40           N
ATOM   1614  CA  ALA A 113      38.598   6.185  80.820  1.00 30.00           C
ATOM   1615  C   ALA A 113      38.108   6.553  79.408  1.00 24.92           C
ATOM   1616  O   ALA A 113      38.607   6.026  78.424  1.00 28.74           O
ATOM   1617  CB  ALA A 113      38.644   4.668  81.004  1.00 35.63           C
ATOM   1618  H   ALA A 113      36.949   6.220  82.150  1.00 34.07           H
ATOM   1619  HA  ALA A 113      39.617   6.553  80.933  1.00 36.00           H
ATOM   1620  HB1 ALA A 113      39.326   4.228  80.277  1.00 42.76           H
ATOM   1621  HB2 ALA A 113      39.002   4.424  82.005  1.00 42.76           H
ATOM   1622  HB3 ALA A 113      37.647   4.250  80.859  1.00 42.76           H
ATOM   1623  N   GLY A 114      37.105   7.423  79.286  1.00 29.04           N
ATOM   1624  CA  GLY A 114      36.490   7.766  78.014  1.00 25.20           C
ATOM   1625  C   GLY A 114      37.223   8.873  77.260  1.00 25.16           C
ATOM   1626  O   GLY A 114      38.326   9.316  77.624  1.00 23.87           O
ATOM   1627  H   GLY A 114      36.683   7.800  80.123  1.00 34.85           H
ATOM   1628  HA2 GLY A 114      36.471   6.886  77.373  1.00 30.24           H
ATOM   1629  HA3 GLY A 114      35.469   8.094  78.214  1.00 30.24           H
ATOM   1630  N   LYS A 115      36.562   9.314  76.184  1.00 29.89           N
ATOM   1631  CA  LYS A 115      37.126  10.218  75.201  1.00 24.94           C
ATOM   1632  C   LYS A 115      37.241  11.625  75.748  1.00 23.44           C
ATOM   1633  O   LYS A 115      38.298  12.206  75.592  1.00 27.41           O
ATOM   1634  CB  LYS A 115      36.315  10.198  73.905  1.00 27.24           C
ATOM   1635  CG  LYS A 115      36.431   8.877  73.143  1.00 29.52           C
ATOM   1636  CD  LYS A 115      37.871   8.503  72.798  1.00 41.29           C
ATOM   1637  H   LYS A 115      35.637   8.950  76.001  1.00 35.86           H
ATOM   1638  HA  LYS A 115      38.140   9.891  74.981  1.00 29.93           H
ATOM   1639  HB2 LYS A 115      36.664  10.995  73.248  1.00 32.68           H
ATOM   1640  HB3 LYS A 115      35.265  10.392  74.133  1.00 32.68           H
ATOM   1641  HG2 LYS A 115      35.868   8.974  72.211  1.00 35.42           H
ATOM   1642  HG3 LYS A 115      35.990   8.073  73.727  1.00 35.42           H
ATOM   1643  HD1 LYS A 115      38.445   9.382  72.511  1.00 49.55           H
ATOM   1644  HD3 LYS A 115      38.345   7.997  73.642  1.00 49.55           H
ATOM   1645  N   ALA A 116      36.216  12.173  76.391  1.00 21.34           N
ATOM   1646  CA  ALA A 116      36.245  13.536  76.907  1.00 22.40           C
ATOM   1647  C   ALA A 116      37.325  13.725  77.958  1.00 22.07           C
ATOM   1648  O   ALA A 116      38.045  14.703  77.900  1.00 19.31           O
ATOM   1649  CB  ALA A 116      34.883  13.945  77.448  1.00 22.28           C
ATOM   1650  H   ALA A 116      35.367  11.638  76.505  1.00 25.61           H
ATOM   1651  HA  ALA A 116      36.474  14.198  76.071  1.00 26.88           H
ATOM   1652  HB1 ALA A 116      34.929  14.966  77.819  1.00 26.73           H
ATOM   1653  HB2 ALA A 116      34.151  13.897  76.642  1.00 26.73           H
ATOM   1654  HB3 ALA A 116      34.585  13.281  78.260  1.00 26.73           H
ATOM   1655  N   ALA A 117      37.469  12.801  78.902  1.00 22.56           N
ATOM   1656  CA  ALA A 117      38.503  12.886  79.918  1.00 22.41           C
ATOM   1657  C   ALA A 117      39.895  12.862  79.276  1.00 24.13           C
ATOM   1658  O   ALA A 117      40.776  13.609  79.711  1.00 21.83           O
ATOM   1659  CB  ALA A 117      38.307  11.773  80.948  1.00 19.08           C
ATOM   1660  H   ALA A 117      36.846  12.006  78.908  1.00 27.07           H
ATOM   1661  HA  ALA A 117      38.388  13.840  80.436  1.00 26.89           H
ATOM   1662  HB1 ALA A 117      39.070  11.853  81.725  1.00 22.90           H
ATOM   1663  HB2 ALA A 117      37.322  11.861  81.404  1.00 22.90           H
ATOM   1664  HB3 ALA A 117      38.390  10.803  80.459  1.00 22.90           H
ATOM   1665  N   ALA A 118      40.078  12.045  78.224  1.00 22.50           N
ATOM   1666  CA  ALA A 118      41.326  11.959  77.482  1.00 19.86           C
ATOM   1667  C   ALA A 118      41.576  13.264  76.722  1.00 20.11           C
ATOM   1668  O   ALA A 118      42.696  13.758  76.685  1.00 23.51           O
ATOM   1669  CB  ALA A 118      41.325  10.762  76.511  1.00 27.23           C
ATOM   1670  H   ALA A 118      39.296  11.496  77.893  1.00 27.01           H
ATOM   1671  HA  ALA A 118      42.137  11.819  78.192  1.00 23.83           H
ATOM   1672  HB1 ALA A 118      42.275  10.721  75.983  1.00 32.68           H
ATOM   1673  HB2 ALA A 118      41.199   9.834  77.067  1.00 32.68           H
ATOM   1674  HB3 ALA A 118      40.517  10.853  75.789  1.00 32.68           H
ATOM   1675  N   TRP A 119      40.530  13.837  76.134  1.00 18.53           N
ATOM   1676  CA  TRP A 119      40.611  15.078  75.385  1.00 19.08           C
ATOM   1677  C   TRP A 119      41.035  16.220  76.311  1.00 21.47           C
ATOM   1678  O   TRP A 119      41.957  16.960  75.989  1.00 16.15           O
ATOM   1679  CB  TRP A 119      39.282  15.305  74.668  1.00 18.91           C
ATOM   1680  CG  TRP A 119      39.162  16.616  74.001  1.00 18.37           C
ATOM   1681  CD1 TRP A 119      39.469  16.868  72.718  1.00 18.78           C
ATOM   1682  CD2 TRP A 119      38.660  17.874  74.540  1.00 16.89           C
ATOM   1683  NE1 TRP A 119      39.209  18.183  72.448  1.00 20.22           N
ATOM   1684  CE2 TRP A 119      38.616  18.835  73.493  1.00 18.94           C
ATOM   1685  CE3 TRP A 119      38.189  18.283  75.790  1.00 16.83           C
ATOM   1686  CZ2 TRP A 119      38.126  20.139  73.679  1.00 17.06           C
ATOM   1687  CZ3 TRP A 119      37.725  19.590  76.006  1.00 23.73           C
ATOM   1688  CH2 TRP A 119      37.668  20.513  74.949  1.00 24.51           C
ATOM   1689  H   TRP A 119      39.622  13.411  76.241  1.00 22.23           H
ATOM   1690  HA  TRP A 119      41.379  14.976  74.621  1.00 22.89           H
ATOM   1691  HB2 TRP A 119      39.150  14.517  73.926  1.00 22.69           H
ATOM   1692  HB3 TRP A 119      38.475  15.238  75.394  1.00 22.69           H
ATOM   1693  HD1 TRP A 119      39.846  16.149  72.007  1.00 22.54           H
ATOM   1694  HE1 TRP A 119      39.379  18.584  71.536  1.00 24.26           H
ATOM   1695  HE3 TRP A 119      38.185  17.572  76.599  1.00 20.19           H
ATOM   1696  HZ2 TRP A 119      38.130  20.846  72.865  1.00 20.47           H
ATOM   1697  HZ3 TRP A 119      37.404  19.878  76.992  1.00 28.47           H
ATOM   1698  HH2 TRP A 119      37.299  21.509  75.129  1.00 29.41           H
ATOM   1699  N   VAL A 120      40.441  16.320  77.509  1.00 19.85           N
ATOM   1700  CA  VAL A 120      40.771  17.377  78.457  1.00 17.78           C
ATOM   1701  C   VAL A 120      42.274  17.347  78.779  1.00 22.27           C
ATOM   1702  O   VAL A 120      42.933  18.378  78.868  1.00 19.11           O
ATOM   1703  CB  VAL A 120      39.923  17.239  79.740  1.00 18.03           C
ATOM   1704  CG1 VAL A 120      40.477  18.191  80.807  1.00 19.89           C
ATOM   1705  CG2 VAL A 120      38.442  17.559  79.510  1.00 18.38           C
ATOM   1706  H   VAL A 120      39.720  15.661  77.763  1.00 23.82           H
ATOM   1707  HA  VAL A 120      40.536  18.332  77.985  1.00 21.34           H
ATOM   1708  HB  VAL A 120      40.006  16.216  80.102  1.00 21.63           H
ATOM   1709 HG11 VAL A 120      39.826  18.177  81.680  1.00 23.87           H
ATOM   1710 HG12 VAL A 120      41.467  17.863  81.122  1.00 23.87           H
ATOM   1711 HG13 VAL A 120      40.533  19.208  80.424  1.00 23.87           H
ATOM   1712 HG21 VAL A 120      37.896  17.462  80.442  1.00 22.06           H
ATOM   1713 HG22 VAL A 120      38.328  18.580  79.138  1.00 22.06           H
ATOM   1714 HG23 VAL A 120      38.001  16.883  78.792  1.00 22.06           H
ATOM   1715  N   GLN A 121      42.822  16.154  78.955  1.00 20.52           N
ATOM   1716  CA  GLN A 121      44.228  15.994  79.266  1.00 26.50           C
ATOM   1717  C   GLN A 121      45.128  16.491  78.113  1.00 27.18           C
ATOM   1718  O   GLN A 121      46.070  17.235  78.389  1.00 24.79           O
ATOM   1719  CB  GLN A 121      44.429  14.527  79.641  1.00 28.60           C
ATOM   1720  CG  GLN A 121      45.754  14.306  80.349  1.00 43.06           C
ATOM   1721  CD  GLN A 121      45.937  12.901  80.905  1.00 43.77           C
ATOM   1722  OE1 GLN A 121      46.548  12.747  81.955  1.00 44.45           O
ATOM   1723  NE2 GLN A 121      45.440  11.871  80.213  1.00 56.50           N
ATOM   1724  H   GLN A 121      42.249  15.325  78.857  1.00 24.62           H
ATOM   1725  HA  GLN A 121      44.440  16.603  80.147  1.00 31.80           H
ATOM   1726  HB2 GLN A 121      43.631  14.212  80.315  1.00 34.32           H
ATOM   1727  HB3 GLN A 121      44.390  13.917  78.739  1.00 34.32           H
ATOM   1728  HG2 GLN A 121      46.585  14.540  79.681  1.00 51.67           H
ATOM   1729  HG3 GLN A 121      45.807  14.977  81.197  1.00 51.67           H
ATOM   1730 HE21 GLN A 121      44.966  12.024  79.333  1.00 67.80           H
ATOM   1731 HE22 GLN A 121      45.546  10.934  80.571  1.00 67.80           H
ATOM   1732  N   ARG A 122      44.811  16.111  76.851  1.00 19.93           N
ATOM   1733  CA  ARG A 122      45.475  16.529  75.604  1.00 29.15           C
ATOM   1734  C   ARG A 122      45.429  18.036  75.372  1.00 21.34           C
ATOM   1735  O   ARG A 122      46.381  18.597  74.852  1.00 18.94           O
ATOM   1736  CB  ARG A 122      44.781  15.927  74.344  1.00 25.52           C
ATOM   1737  CG  ARG A 122      44.975  14.437  74.188  1.00 33.02           C
ATOM   1738  CD  ARG A 122      44.867  14.042  72.708  1.00 24.43           C
ATOM   1739  NE  ARG A 122      43.597  14.426  72.084  1.00 25.83           N
ATOM   1740  CZ  ARG A 122      42.449  13.759  72.176  1.00 20.50           C
ATOM   1741  NH1 ARG A 122      42.304  12.788  73.063  1.00 28.38           N
ATOM   1742  NH2 ARG A 122      41.435  14.083  71.382  1.00 26.25           N1+
ATOM   1743  H   ARG A 122      43.985  15.538  76.739  1.00 23.92           H
ATOM   1744  HA  ARG A 122      46.519  16.220  75.621  1.00 34.98           H
ATOM   1745  HB2 ARG A 122      43.713  16.142  74.356  1.00 30.63           H
ATOM   1746  HB3 ARG A 122      45.191  16.416  73.457  1.00 30.63           H
ATOM   1747  HG2 ARG A 122      45.979  14.182  74.527  1.00 39.62           H
ATOM   1748  HG3 ARG A 122      44.254  13.892  74.787  1.00 39.62           H
ATOM   1749  HD2 ARG A 122      45.684  14.492  72.144  1.00 29.31           H
ATOM   1750  HD3 ARG A 122      44.979  12.961  72.647  1.00 29.31           H
ATOM   1751  HE  ARG A 122      43.628  15.191  71.419  1.00 30.99           H
ATOM   1752 HH11 ARG A 122      43.078  12.537  73.662  1.00 34.06           H
ATOM   1753 HH12 ARG A 122      41.426  12.296  73.130  1.00 34.06           H
ATOM   1754 HH21 ARG A 122      41.542  14.840  70.711  1.00 31.50           H
ATOM   1755 HH22 ARG A 122      40.564  13.579  71.441  1.00 31.50           H
ATOM   1756  N   ILE A 123      44.289  18.656  75.656  1.00 20.06           N
ATOM   1757  CA  ILE A 123      44.077  20.075  75.411  1.00 19.96           C
ATOM   1758  C   ILE A 123      44.729  20.879  76.538  1.00 19.89           C
ATOM   1759  O   ILE A 123      45.611  21.689  76.282  1.00 20.50           O
ATOM   1760  CB  ILE A 123      42.581  20.383  75.231  1.00 18.92           C
ATOM   1761  CG1 ILE A 123      41.950  19.642  74.053  1.00 25.46           C
ATOM   1762  CG2 ILE A 123      42.375  21.902  75.115  1.00 28.58           C
ATOM   1763  CD1 ILE A 123      42.515  19.943  72.667  1.00 27.29           C
ATOM   1764  H   ILE A 123      43.529  18.119  76.051  1.00 24.08           H
ATOM   1765  HA  ILE A 123      44.577  20.349  74.480  1.00 23.96           H
ATOM   1766  HB  ILE A 123      42.063  20.056  76.131  1.00 22.70           H
ATOM   1767 HG12 ILE A 123      42.026  18.570  74.199  1.00 30.55           H
ATOM   1768 HG13 ILE A 123      40.896  19.901  74.045  1.00 30.55           H
ATOM   1769 HG21 ILE A 123      41.358  22.116  74.788  1.00 34.30           H
ATOM   1770 HG22 ILE A 123      42.523  22.373  76.088  1.00 34.30           H
ATOM   1771 HG23 ILE A 123      43.075  22.332  74.399  1.00 34.30           H
ATOM   1772 HD11 ILE A 123      41.935  19.393  71.923  1.00 32.74           H
ATOM   1773 HD12 ILE A 123      42.445  21.008  72.444  1.00 32.74           H
ATOM   1774 HD13 ILE A 123      43.545  19.595  72.611  1.00 32.74           H
ATOM   1775  N   GLU A 124      44.310  20.663  77.786  1.00 16.54           N
ATOM   1776  CA  GLU A 124      44.674  21.567  78.859  1.00 20.05           C
ATOM   1777  C   GLU A 124      46.147  21.484  79.241  1.00 17.69           C
ATOM   1778  O   GLU A 124      46.777  22.521  79.371  1.00 20.68           O
ATOM   1779  CB  GLU A 124      43.779  21.318  80.079  1.00 19.65           C
ATOM   1780  CG  GLU A 124      42.319  21.639  79.677  1.00 24.32           C
ATOM   1781  CD  GLU A 124      41.556  22.332  80.796  1.00 30.49           C
ATOM   1782  OE1 GLU A 124      40.380  21.962  80.994  1.00 25.84           O
ATOM   1783  OE2 GLU A 124      42.153  23.216  81.447  1.00 25.95           O1-
ATOM   1784  H   GLU A 124      43.599  19.970  77.970  1.00 19.85           H
ATOM   1785  HA  GLU A 124      44.487  22.580  78.507  1.00 24.06           H
ATOM   1786  HB2 GLU A 124      43.867  20.281  80.397  1.00 23.58           H
ATOM   1787  HB3 GLU A 124      44.119  21.942  80.904  1.00 23.58           H
ATOM   1788  HG2 GLU A 124      42.332  22.339  78.843  1.00 29.18           H
ATOM   1789  HG3 GLU A 124      41.797  20.745  79.339  1.00 29.18           H
ATOM   1790  N   PHE A 125      46.698  20.285  79.466  1.00 18.10           N
ATOM   1791  CA  PHE A 125      48.080  20.169  79.875  1.00 19.60           C
ATOM   1792  C   PHE A 125      49.052  20.448  78.729  1.00 27.52           C
ATOM   1793  O   PHE A 125      49.999  21.208  78.924  1.00 30.62           O
ATOM   1794  CB  PHE A 125      48.319  18.820  80.556  1.00 21.94           C
ATOM   1795  CG  PHE A 125      47.503  18.575  81.824  1.00 23.99           C
ATOM   1796  CD1 PHE A 125      46.943  17.308  82.044  1.00 27.95           C
ATOM   1797  CD2 PHE A 125      47.291  19.577  82.791  1.00 25.50           C
ATOM   1798  CE1 PHE A 125      46.165  17.049  83.189  1.00 24.18           C
ATOM   1799  CE2 PHE A 125      46.547  19.310  83.963  1.00 25.00           C
ATOM   1800  CZ  PHE A 125      45.956  18.052  84.141  1.00 24.91           C
ATOM   1801  H   PHE A 125      46.149  19.442  79.370  1.00 21.72           H
ATOM   1802  HA  PHE A 125      48.267  20.942  80.621  1.00 23.52           H
ATOM   1803  HB2 PHE A 125      48.116  18.032  79.833  1.00 26.33           H
ATOM   1804  HB3 PHE A 125      49.373  18.759  80.828  1.00 26.33           H
ATOM   1805  HD1 PHE A 125      47.133  16.536  81.320  1.00 33.54           H
ATOM   1806  HD2 PHE A 125      47.651  20.570  82.625  1.00 30.60           H
ATOM   1807  HE1 PHE A 125      45.726  16.074  83.342  1.00 29.01           H
ATOM   1808  HE2 PHE A 125      46.390  20.086  84.699  1.00 30.00           H
ATOM   1809  HZ  PHE A 125      45.353  17.853  85.014  1.00 29.89           H
ATOM   1810  N   ALA A 126      48.857  19.855  77.543  1.00 21.29           N
ATOM   1811  CA  ALA A 126      49.849  19.994  76.479  1.00 22.20           C
ATOM   1812  C   ALA A 126      49.628  21.273  75.680  1.00 23.32           C
ATOM   1813  O   ALA A 126      50.548  22.081  75.588  1.00 23.38           O
ATOM   1814  CB  ALA A 126      49.902  18.750  75.613  1.00 25.58           C
ATOM   1815  H   ALA A 126      48.053  19.262  77.393  1.00 25.55           H
ATOM   1816  HA  ALA A 126      50.837  20.070  76.935  1.00 26.64           H
ATOM   1817  HB1 ALA A 126      50.671  18.873  74.848  1.00 30.70           H
ATOM   1818  HB2 ALA A 126      50.159  17.892  76.235  1.00 30.70           H
ATOM   1819  HB3 ALA A 126      48.941  18.575  75.134  1.00 30.70           H
ATOM   1820  N   ARG A 127      48.424  21.481  75.137  1.00 19.94           N
ATOM   1821  CA  ARG A 127      48.165  22.601  74.224  1.00 24.74           C
ATOM   1822  C   ARG A 127      48.126  23.940  74.913  1.00 19.02           C
ATOM   1823  O   ARG A 127      48.631  24.913  74.358  1.00 21.93           O
ATOM   1824  CB  ARG A 127      46.900  22.409  73.349  1.00 17.45           C
ATOM   1825  CG  ARG A 127      47.027  21.155  72.512  1.00 19.47           C
ATOM   1826  CD  ARG A 127      45.948  21.007  71.423  1.00 20.89           C
ATOM   1827  NE  ARG A 127      45.933  22.089  70.452  1.00 22.42           N
ATOM   1828  CZ  ARG A 127      45.125  22.101  69.383  1.00 21.68           C
ATOM   1829  NH1 ARG A 127      45.285  23.021  68.454  1.00 24.99           N
ATOM   1830  NH2 ARG A 127      44.151  21.218  69.218  1.00 18.92           N1+
ATOM   1831  H   ARG A 127      47.690  20.804  75.285  1.00 23.93           H
ATOM   1832  HA  ARG A 127      49.015  22.648  73.540  1.00 29.69           H
ATOM   1833  HB2 ARG A 127      46.000  22.351  73.954  1.00 20.95           H
ATOM   1834  HB3 ARG A 127      46.801  23.271  72.690  1.00 20.95           H
ATOM   1835  HG2 ARG A 127      48.002  21.157  72.024  1.00 23.37           H
ATOM   1836  HG3 ARG A 127      46.977  20.288  73.161  1.00 23.37           H
ATOM   1837  HD2 ARG A 127      46.046  20.050  70.911  1.00 25.07           H
ATOM   1838  HD3 ARG A 127      44.991  21.036  71.935  1.00 25.07           H
ATOM   1839  HE  ARG A 127      46.668  22.777  70.494  1.00 26.91           H
ATOM   1840 HH11 ARG A 127      46.008  23.718  68.540  1.00 29.99           H
ATOM   1841 HH12 ARG A 127      44.689  23.001  67.634  1.00 29.99           H
ATOM   1842 HH21 ARG A 127      43.981  20.470  69.876  1.00 22.70           H
ATOM   1843 HH22 ARG A 127      43.586  21.263  68.386  1.00 22.70           H
ATOM   1844  N   LEU A 128      47.453  24.020  76.070  1.00 21.19           N
ATOM   1845  CA  LEU A 128      47.280  25.266  76.813  1.00 27.58           C
ATOM   1846  C   LEU A 128      48.396  25.461  77.858  1.00 23.97           C
ATOM   1847  O   LEU A 128      48.583  26.579  78.352  1.00 22.77           O
ATOM   1848  CB  LEU A 128      45.885  25.297  77.464  1.00 25.28           C
ATOM   1849  CG  LEU A 128      44.720  25.188  76.459  1.00 27.92           C
ATOM   1850  CD1 LEU A 128      43.376  25.203  77.206  1.00 22.84           C
ATOM   1851  CD2 LEU A 128      44.702  26.358  75.463  1.00 23.93           C
ATOM   1852  H   LEU A 128      47.029  23.183  76.441  1.00 25.43           H
ATOM   1853  HA  LEU A 128      47.341  26.103  76.118  1.00 33.10           H
ATOM   1854  HB2 LEU A 128      45.812  24.481  78.177  1.00 30.34           H
ATOM   1855  HB3 LEU A 128      45.785  26.232  78.017  1.00 30.34           H
ATOM   1856  HG  LEU A 128      44.803  24.253  75.907  1.00 33.50           H
ATOM   1857 HD11 LEU A 128      42.556  25.085  76.499  1.00 27.41           H
ATOM   1858 HD12 LEU A 128      43.351  24.385  77.924  1.00 27.41           H
ATOM   1859 HD13 LEU A 128      43.249  26.143  77.736  1.00 27.41           H
ATOM   1860 HD21 LEU A 128      43.804  26.287  74.849  1.00 28.71           H
ATOM   1861 HD22 LEU A 128      44.696  27.313  75.987  1.00 28.71           H
ATOM   1862 HD23 LEU A 128      45.581  26.308  74.822  1.00 28.71           H
ATOM   1863  N   GLY A 129      49.115  24.383  78.211  1.00 19.57           N
ATOM   1864  CA  GLY A 129      50.276  24.439  79.108  1.00 25.71           C
ATOM   1865  C   GLY A 129      49.921  24.650  80.579  1.00 26.04           C
ATOM   1866  O   GLY A 129      50.681  25.306  81.312  1.00 22.53           O
ATOM   1867  H   GLY A 129      48.895  23.492  77.791  1.00 23.48           H
ATOM   1868  HA2 GLY A 129      50.856  23.523  79.016  1.00 30.85           H
ATOM   1869  HA3 GLY A 129      50.899  25.278  78.797  1.00 30.85           H
ATOM   1870  N   LEU A 130      48.779  24.097  81.028  1.00 20.07           N
ATOM   1871  CA  LEU A 130      48.415  24.178  82.437  1.00 18.63           C
ATOM   1872  C   LEU A 130      49.327  23.234  83.215  1.00 22.02           C
ATOM   1873  O   LEU A 130      49.370  22.064  82.870  1.00 20.52           O
ATOM   1874  CB  LEU A 130      46.926  23.854  82.620  1.00 17.34           C
ATOM   1875  CG  LEU A 130      46.189  25.143  82.210  1.00 23.96           C
ATOM   1876  CD1 LEU A 130      44.901  24.910  81.444  1.00 37.18           C
ATOM   1877  CD2 LEU A 130      46.055  26.012  83.460  1.00 18.03           C
ATOM   1878  H   LEU A 130      48.192  23.557  80.408  1.00 24.09           H
ATOM   1879  HA  LEU A 130      48.579  25.204  82.760  1.00 22.35           H
ATOM   1880  HB2 LEU A 130      46.653  23.021  81.971  1.00 20.81           H
ATOM   1881  HB3 LEU A 130      46.699  23.566  83.642  1.00 20.81           H
ATOM   1882  HG  LEU A 130      46.789  25.731  81.509  1.00 28.75           H
ATOM   1883 HD11 LEU A 130      44.558  25.854  81.015  1.00 44.62           H
ATOM   1884 HD12 LEU A 130      45.062  24.209  80.625  1.00 44.62           H
ATOM   1885 HD13 LEU A 130      44.152  24.513  82.128  1.00 44.62           H
ATOM   1886 HD21 LEU A 130      45.808  27.030  83.190  1.00 21.64           H
ATOM   1887 HD22 LEU A 130      45.275  25.603  84.095  1.00 21.64           H
ATOM   1888 HD23 LEU A 130      46.989  26.028  84.022  1.00 21.64           H
ATOM   1889  N   PRO A 131      50.051  23.694  84.244  1.00 19.28           N
ATOM   1890  CA  PRO A 131      50.919  22.794  85.005  1.00 21.98           C
ATOM   1891  C   PRO A 131      50.106  21.621  85.574  1.00 24.53           C
ATOM   1892  O   PRO A 131      48.991  21.816  86.061  1.00 23.20           O
ATOM   1893  CB  PRO A 131      51.476  23.689  86.120  1.00 20.13           C
ATOM   1894  CG  PRO A 131      51.400  25.102  85.566  1.00 20.01           C
ATOM   1895  CD  PRO A 131      50.136  25.065  84.703  1.00 20.00           C
ATOM   1896  HA  PRO A 131      51.757  22.464  84.392  1.00 26.38           H
ATOM   1897  HB2 PRO A 131      50.779  23.641  86.954  1.00 24.15           H
ATOM   1898  HB3 PRO A 131      52.476  23.413  86.454  1.00 24.15           H
ATOM   1899  HG2 PRO A 131      51.280  25.841  86.355  1.00 24.01           H
ATOM   1900  HG3 PRO A 131      52.283  25.317  84.966  1.00 24.01           H
ATOM   1901  HD2 PRO A 131      49.263  25.312  85.304  1.00 24.00           H
ATOM   1902  HD3 PRO A 131      50.275  25.766  83.883  1.00 24.00           H
ATOM   1903  N   LYS A 132      50.638  20.400  85.502  1.00 26.26           N
ATOM   1904  CA  LYS A 132      49.968  19.274  86.114  1.00 26.76           C
ATOM   1905  C   LYS A 132      50.074  19.413  87.640  1.00 25.67           C
ATOM   1906  O   LYS A 132      51.144  19.723  88.150  1.00 21.68           O
ATOM   1907  CB  LYS A 132      50.580  17.953  85.650  1.00 28.37           C
ATOM   1908  CG  LYS A 132      50.427  17.780  84.133  1.00 28.14           C
ATOM   1909  CD  LYS A 132      50.639  16.352  83.618  1.00 38.13           C
ATOM   1910  CE  LYS A 132      49.585  15.401  84.175  1.00 43.76           C
ATOM   1911  NZ  LYS A 132      49.760  14.034  83.644  1.00 54.90           N1+
ATOM   1912  H   LYS A 132      51.554  20.267  85.097  1.00 31.52           H
ATOM   1913  HA  LYS A 132      48.925  19.292  85.801  1.00 32.11           H
ATOM   1914  HB2 LYS A 132      51.640  17.940  85.906  1.00 34.05           H
ATOM   1915  HB3 LYS A 132      50.084  17.141  86.178  1.00 34.05           H
ATOM   1916  HG2 LYS A 132      49.410  18.062  83.865  1.00 33.77           H
ATOM   1917  HG3 LYS A 132      51.114  18.453  83.623  1.00 33.77           H
ATOM   1918  HD2 LYS A 132      50.576  16.351  82.528  1.00 45.76           H
ATOM   1919  HD3 LYS A 132      51.630  16.008  83.917  1.00 45.76           H
ATOM   1920  HE2 LYS A 132      49.618  15.389  85.263  1.00 52.52           H
ATOM   1921  HE3 LYS A 132      48.610  15.778  83.857  1.00 52.52           H
ATOM   1922  HZ1 LYS A 132      49.020  13.784  83.216  1.00 65.89           H
ATOM   1923  HZ2 LYS A 132      50.448  14.020  83.079  1.00 65.89           H
ATOM   1924  HZ3 LYS A 132      49.917  13.472  84.316  1.00 65.89           H
ATOM   1925  N   PRO A 133      48.999  19.135  88.382  1.00 26.33           N
ATOM   1926  CA  PRO A 133      49.057  19.189  89.838  1.00 25.79           C
ATOM   1927  C   PRO A 133      49.876  17.999  90.384  1.00 27.05           C
ATOM   1928  O   PRO A 133      49.793  16.869  89.899  1.00 24.44           O
ATOM   1929  CB  PRO A 133      47.575  19.142  90.232  1.00 20.90           C
ATOM   1930  CG  PRO A 133      46.885  18.392  89.102  1.00 24.90           C
ATOM   1931  CD  PRO A 133      47.700  18.744  87.880  1.00 22.86           C
ATOM   1932  HA  PRO A 133      49.437  20.145  90.193  1.00 30.95           H
ATOM   1933  HB2 PRO A 133      47.383  18.699  91.206  1.00 25.08           H
ATOM   1934  HB3 PRO A 133      47.205  20.167  90.212  1.00 25.08           H
ATOM   1935  HG2 PRO A 133      46.941  17.321  89.273  1.00 29.88           H
ATOM   1936  HG3 PRO A 133      45.856  18.724  88.979  1.00 29.88           H
ATOM   1937  HD2 PRO A 133      47.776  17.852  87.258  1.00 27.44           H
ATOM   1938  HD3 PRO A 133      47.230  19.571  87.354  1.00 27.44           H
ATOM   1939  N   ASP A 134      50.688  18.257  91.405  1.00 24.46           N
ATOM   1940  CA  ASP A 134      51.364  17.222  92.193  1.00 23.57           C
ATOM   1941  C   ASP A 134      50.366  16.300  92.882  1.00 22.87           C
ATOM   1942  O   ASP A 134      50.588  15.100  92.940  1.00 28.99           O
ATOM   1943  CB  ASP A 134      52.288  17.846  93.246  1.00 26.22           C
ATOM   1944  CG  ASP A 134      53.326  18.670  92.509  1.00 30.56           C
ATOM   1945  OD1 ASP A 134      54.253  18.046  91.957  1.00 39.53           O
ATOM   1946  OD2 ASP A 134      53.143  19.904  92.461  1.00 31.62           O1-
ATOM   1947  H   ASP A 134      50.788  19.214  91.714  1.00 29.36           H
ATOM   1948  HA  ASP A 134      51.970  16.623  91.514  1.00 28.28           H
ATOM   1949  HB2 ASP A 134      51.701  18.471  93.919  1.00 31.47           H
ATOM   1950  HB3 ASP A 134      52.784  17.032  93.776  1.00 31.47           H
ATOM   1951  N   TRP A 135      49.283  16.863  93.401  1.00 20.65           N
ATOM   1952  CA  TRP A 135      48.208  16.134  94.025  1.00 23.77           C
ATOM   1953  C   TRP A 135      46.882  16.694  93.563  1.00 22.04           C
ATOM   1954  O   TRP A 135      46.687  17.902  93.515  1.00 20.76           O
ATOM   1955  CB  TRP A 135      48.296  16.287  95.557  1.00 24.84           C
ATOM   1956  CG  TRP A 135      49.431  15.574  96.206  1.00 27.22           C
ATOM   1957  CD1 TRP A 135      50.570  16.135  96.677  1.00 34.15           C
ATOM   1958  CD2 TRP A 135      49.511  14.164  96.540  1.00 29.35           C
ATOM   1959  NE1 TRP A 135      51.349  15.168  97.267  1.00 30.49           N
ATOM   1960  CE2 TRP A 135      50.753  13.930  97.206  1.00 33.21           C
ATOM   1961  CE3 TRP A 135      48.619  13.076  96.423  1.00 30.85           C
ATOM   1962  CZ2 TRP A 135      51.115  12.667  97.688  1.00 30.49           C
ATOM   1963  CZ3 TRP A 135      48.969  11.798  96.902  1.00 29.01           C
ATOM   1964  CH2 TRP A 135      50.219  11.596  97.511  1.00 36.76           C
ATOM   1965  H   TRP A 135      49.179  17.865  93.323  1.00 24.78           H
ATOM   1966  HA  TRP A 135      48.263  15.078  93.770  1.00 28.52           H
ATOM   1967  HB2 TRP A 135      48.354  17.347  95.802  1.00 29.81           H
ATOM   1968  HB3 TRP A 135      47.376  15.892  95.986  1.00 29.81           H
ATOM   1969  HD1 TRP A 135      50.820  17.186  96.625  1.00 40.98           H
ATOM   1970  HE1 TRP A 135      52.227  15.378  97.719  1.00 36.58           H
ATOM   1971  HE3 TRP A 135      47.651  13.231  95.972  1.00 37.01           H
ATOM   1972  HZ2 TRP A 135      52.058  12.523  98.191  1.00 36.59           H
ATOM   1973  HZ3 TRP A 135      48.276  10.976  96.803  1.00 34.81           H
ATOM   1974  HH2 TRP A 135      50.481  10.613  97.874  1.00 44.12           H
ATOM   1975  N   GLN A 136      45.914  15.812  93.383  1.00 25.19           N
ATOM   1976  CA  GLN A 136      44.526  16.198  93.244  1.00 22.44           C
ATOM   1977  C   GLN A 136      43.812  15.565  94.421  1.00 20.27           C
ATOM   1978  O   GLN A 136      43.865  14.361  94.602  1.00 21.01           O
ATOM   1979  CB  GLN A 136      44.002  15.731  91.873  1.00 18.18           C
ATOM   1980  CG  GLN A 136      44.633  16.551  90.743  1.00 23.41           C
ATOM   1981  CD  GLN A 136      44.411  15.916  89.377  1.00 22.17           C
ATOM   1982  OE1 GLN A 136      43.458  16.248  88.693  1.00 21.17           O
ATOM   1983  NE2 GLN A 136      45.274  14.996  88.974  1.00 21.52           N
ATOM   1984  H   GLN A 136      46.115  14.823  93.461  1.00 30.23           H
ATOM   1985  HA  GLN A 136      44.410  17.280  93.302  1.00 26.93           H
ATOM   1986  HB2 GLN A 136      44.248  14.678  91.733  1.00 21.81           H
ATOM   1987  HB3 GLN A 136      42.918  15.856  91.842  1.00 21.81           H
ATOM   1988  HG2 GLN A 136      44.146  17.521  90.739  1.00 28.09           H
ATOM   1989  HG3 GLN A 136      45.695  16.669  90.927  1.00 28.09           H
ATOM   1990 HE21 GLN A 136      46.034  14.716  89.577  1.00 25.82           H
ATOM   1991 HE22 GLN A 136      45.153  14.555  88.076  1.00 25.82           H
ATOM   1992  N   VAL A 137      43.137  16.368  95.229  1.00 19.94           N
ATOM   1993  CA  VAL A 137      42.443  15.933  96.403  1.00 21.67           C
ATOM   1994  C   VAL A 137      40.968  16.036  96.133  1.00 23.07           C
ATOM   1995  O   VAL A 137      40.420  17.132  96.047  1.00 19.18           O
ATOM   1996  CB  VAL A 137      42.841  16.772  97.619  1.00 22.48           C
ATOM   1997  CG1 VAL A 137      42.098  16.249  98.859  1.00 25.29           C
ATOM   1998  CG2 VAL A 137      44.355  16.692  97.829  1.00 20.27           C
ATOM   1999  H   VAL A 137      43.140  17.359  95.048  1.00 23.93           H
ATOM   2000  HA  VAL A 137      42.716  14.905  96.613  1.00 26.01           H
ATOM   2001  HB  VAL A 137      42.555  17.805  97.438  1.00 26.97           H
ATOM   2002 HG11 VAL A 137      42.413  16.808  99.740  1.00 30.35           H
ATOM   2003 HG12 VAL A 137      41.023  16.381  98.747  1.00 30.35           H
ATOM   2004 HG13 VAL A 137      42.320  15.191  98.999  1.00 30.35           H
ATOM   2005 HG21 VAL A 137      44.629  17.284  98.703  1.00 24.33           H
ATOM   2006 HG22 VAL A 137      44.658  15.655  97.974  1.00 24.33           H
ATOM   2007 HG23 VAL A 137      44.890  17.098  96.971  1.00 24.33           H
ATOM   2008  N   LEU A 138      40.330  14.873  96.090  1.00 21.71           N
ATOM   2009  CA  LEU A 138      38.907  14.741  95.939  1.00 20.14           C
ATOM   2010  C   LEU A 138      38.212  14.813  97.285  1.00 22.79           C
ATOM   2011  O   LEU A 138      38.400  13.948  98.140  1.00 22.02           O
ATOM   2012  CB  LEU A 138      38.625  13.430  95.205  1.00 23.05           C
ATOM   2013  CG  LEU A 138      37.136  13.135  95.030  1.00 24.76           C
ATOM   2014  CD1 LEU A 138      36.414  14.241  94.240  1.00 25.30           C
ATOM   2015  CD2 LEU A 138      37.065  11.773  94.340  1.00 22.49           C
ATOM   2016  H   LEU A 138      40.870  14.024  96.178  1.00 26.05           H
ATOM   2017  HA  LEU A 138      38.555  15.558  95.305  1.00 24.17           H
ATOM   2018  HB2 LEU A 138      39.087  13.467  94.224  1.00 27.67           H
ATOM   2019  HB3 LEU A 138      39.090  12.617  95.765  1.00 27.67           H
ATOM   2020  HG  LEU A 138      36.668  13.049  96.009  1.00 29.71           H
ATOM   2021 HD11 LEU A 138      35.392  13.932  94.019  1.00 30.36           H
ATOM   2022 HD12 LEU A 138      36.353  15.153  94.832  1.00 30.36           H
ATOM   2023 HD13 LEU A 138      36.944  14.450  93.308  1.00 30.36           H
ATOM   2024 HD21 LEU A 138      36.024  11.485  94.205  1.00 26.99           H
ATOM   2025 HD22 LEU A 138      37.559  11.821  93.368  1.00 26.99           H
ATOM   2026 HD23 LEU A 138      37.564  11.023  94.952  1.00 26.99           H
ATOM   2027  N   LEU A 139      37.338  15.809  97.422  1.00 22.10           N
ATOM   2028  CA  LEU A 139      36.484  15.986  98.572  1.00 22.28           C
ATOM   2029  C   LEU A 139      35.183  15.290  98.224  1.00 24.56           C
ATOM   2030  O   LEU A 139      34.224  15.928  97.812  1.00 25.71           O
ATOM   2031  CB  LEU A 139      36.363  17.485  98.906  1.00 25.31           C
ATOM   2032  CG  LEU A 139      35.527  17.793 100.162  1.00 30.37           C
ATOM   2033  CD1 LEU A 139      36.039  17.101 101.437  1.00 32.46           C
ATOM   2034  CD2 LEU A 139      35.526  19.304 100.401  1.00 30.31           C
ATOM   2035  H   LEU A 139      37.226  16.460  96.658  1.00 26.51           H
ATOM   2036  HA  LEU A 139      36.948  15.479  99.416  1.00 26.74           H
ATOM   2037  HB2 LEU A 139      37.372  17.880  99.052  1.00 30.37           H
ATOM   2038  HB3 LEU A 139      35.923  18.006  98.055  1.00 30.37           H
ATOM   2039  HG  LEU A 139      34.499  17.476  99.987  1.00 36.44           H
ATOM   2040 HD11 LEU A 139      35.435  17.420 102.285  1.00 38.96           H
ATOM   2041 HD12 LEU A 139      35.947  16.020 101.342  1.00 38.96           H
ATOM   2042 HD13 LEU A 139      37.078  17.364 101.625  1.00 38.96           H
ATOM   2043 HD21 LEU A 139      34.913  19.536 101.269  1.00 36.37           H
ATOM   2044 HD22 LEU A 139      36.541  19.660 100.578  1.00 36.37           H
ATOM   2045 HD23 LEU A 139      35.112  19.808  99.528  1.00 36.37           H
ATOM   2046  N   ALA A 140      35.200  13.954  98.331  1.00 26.82           N
ATOM   2047  CA  ALA A 140      34.124  13.090  97.867  1.00 24.15           C
ATOM   2048  C   ALA A 140      32.905  13.262  98.745  1.00 28.54           C
ATOM   2049  O   ALA A 140      33.009  13.333  99.971  1.00 29.41           O
ATOM   2050  CB  ALA A 140      34.566  11.626  97.838  1.00 24.62           C
ATOM   2051  H   ALA A 140      36.050  13.514  98.654  1.00 32.18           H
ATOM   2052  HA  ALA A 140      33.871  13.365  96.841  1.00 28.98           H
ATOM   2053  HB1 ALA A 140      33.761  11.021  97.418  1.00 29.55           H
ATOM   2054  HB2 ALA A 140      35.447  11.511  97.211  1.00 29.55           H
ATOM   2055  HB3 ALA A 140      34.791  11.275  98.844  1.00 29.55           H
ATOM   2056  N   VAL A 141      31.748  13.329  98.094  1.00 21.72           N
ATOM   2057  CA  VAL A 141      30.460  13.389  98.746  1.00 22.99           C
ATOM   2058  C   VAL A 141      29.494  12.521  97.925  1.00 32.69           C
ATOM   2059  O   VAL A 141      29.473  12.549  96.692  1.00 24.44           O
ATOM   2060  CB  VAL A 141      30.051  14.859  98.965  1.00 30.47           C
ATOM   2061  CG1 VAL A 141      29.939  15.689  97.697  1.00 30.49           C
ATOM   2062  CG2 VAL A 141      28.713  14.947  99.670  1.00 33.47           C
ATOM   2063  H   VAL A 141      31.750  13.273  97.086  1.00 26.07           H
ATOM   2064  HA  VAL A 141      30.542  12.932  99.732  1.00 27.59           H
ATOM   2065  HB  VAL A 141      30.798  15.332  99.605  1.00 36.56           H
ATOM   2066 HG11 VAL A 141      29.602  16.698  97.938  1.00 36.59           H
ATOM   2067 HG12 VAL A 141      30.918  15.765  97.238  1.00 36.59           H
ATOM   2068 HG13 VAL A 141      29.234  15.235  97.003  1.00 36.59           H
ATOM   2069 HG21 VAL A 141      28.481  15.981  99.924  1.00 40.17           H
ATOM   2070 HG22 VAL A 141      27.923  14.561  99.037  1.00 40.17           H
ATOM   2071 HG23 VAL A 141      28.790  14.363 100.583  1.00 40.17           H
ATOM   2072  N   SER A 142      28.724  11.687  98.620  1.00 22.94           N
ATOM   2073  CA  SER A 142      27.663  10.915  98.001  1.00 23.57           C
ATOM   2074  C   SER A 142      26.618  11.882  97.429  1.00 26.72           C
ATOM   2075  O   SER A 142      26.470  13.001  97.910  1.00 27.77           O
ATOM   2076  CB  SER A 142      26.994  10.005  99.042  1.00 26.92           C
ATOM   2077  OG  SER A 142      26.332  10.823  99.982  1.00 28.28           O
ATOM   2078  H   SER A 142      28.766  11.707  99.626  1.00 27.52           H
ATOM   2079  HA  SER A 142      28.074  10.283  97.213  1.00 28.29           H
ATOM   2080  HB2 SER A 142      26.276   9.334  98.566  1.00 32.30           H
ATOM   2081  HB3 SER A 142      27.758   9.411  99.547  1.00 32.30           H
ATOM   2082  HG  SER A 142      26.178  10.309 100.785  1.00 33.94           H
ATOM   2083  N   ALA A 143      25.845  11.418  96.450  1.00 27.79           N
ATOM   2084  CA  ALA A 143      24.760  12.197  95.894  1.00 33.20           C
ATOM   2085  C   ALA A 143      23.709  12.504  96.962  1.00 35.88           C
ATOM   2086  O   ALA A 143      23.186  13.611  96.970  1.00 35.06           O
ATOM   2087  CB  ALA A 143      24.175  11.437  94.701  1.00 29.00           C
ATOM   2088  H   ALA A 143      25.990  10.485  96.094  1.00 33.35           H
ATOM   2089  HA  ALA A 143      25.168  13.142  95.533  1.00 39.85           H
ATOM   2090  HB1 ALA A 143      23.354  12.008  94.267  1.00 34.80           H
ATOM   2091  HB2 ALA A 143      24.951  11.295  93.948  1.00 34.80           H
ATOM   2092  HB3 ALA A 143      23.802  10.463  95.021  1.00 34.80           H
ATOM   2093  N   GLU A 144      23.418  11.553  97.862  1.00 32.99           N
ATOM   2094  CA  GLU A 144      22.508  11.761  98.987  1.00 32.57           C
ATOM   2095  C   GLU A 144      22.884  13.009  99.797  1.00 32.60           C
ATOM   2096  O   GLU A 144      22.037  13.849 100.077  1.00 35.83           O
ATOM   2097  CB  GLU A 144      22.516  10.498  99.870  1.00 38.09           C
ATOM   2098  CG  GLU A 144      21.803  10.647 101.243  1.00 42.55           C
ATOM   2099  CD  GLU A 144      22.140   9.565 102.297  1.00 49.23           C
ATOM   2100  OE1 GLU A 144      23.147   8.838 102.115  1.00 47.35           O
ATOM   2101  OE2 GLU A 144      21.403   9.512 103.308  1.00 48.60           O1-
ATOM   2102  H   GLU A 144      23.884  10.661  97.808  1.00 39.59           H
ATOM   2103  HA  GLU A 144      21.505  11.896  98.587  1.00 39.09           H
ATOM   2104  HB2 GLU A 144      22.034   9.692  99.317  1.00 45.71           H
ATOM   2105  HB3 GLU A 144      23.556  10.217 100.041  1.00 45.71           H
ATOM   2106  HG2 GLU A 144      22.076  11.591 101.712  1.00 51.06           H
ATOM   2107  HG3 GLU A 144      20.722  10.717 101.114  1.00 51.06           H
ATOM   2108  N   LEU A 145      24.151  13.107 100.194  1.00 31.44           N
ATOM   2109  CA  LEU A 145      24.627  14.152 101.074  1.00 35.93           C
ATOM   2110  C   LEU A 145      24.758  15.490 100.350  1.00 43.85           C
ATOM   2111  O   LEU A 145      24.373  16.513 100.913  1.00 38.32           O
ATOM   2112  CB  LEU A 145      25.968  13.699 101.657  1.00 33.00           C
ATOM   2113  CG  LEU A 145      26.177  14.175 103.097  1.00 46.91           C
ATOM   2114  CD1 LEU A 145      25.284  13.337 104.020  1.00 46.31           C
ATOM   2115  CD2 LEU A 145      27.659  14.024 103.484  1.00 45.58           C
ATOM   2116  H   LEU A 145      24.809  12.387  99.925  1.00 37.73           H
ATOM   2117  HA  LEU A 145      23.897  14.278 101.871  1.00 43.12           H
ATOM   2118  HB2 LEU A 145      26.060  12.616 101.642  1.00 39.60           H
ATOM   2119  HB3 LEU A 145      26.745  14.106 101.036  1.00 39.60           H
ATOM   2120  HG  LEU A 145      25.890  15.225 103.173  1.00 56.29           H
ATOM   2121 HD11 LEU A 145      25.455  13.630 105.057  1.00 55.58           H
ATOM   2122 HD12 LEU A 145      24.228  13.488 103.796  1.00 55.58           H
ATOM   2123 HD13 LEU A 145      25.521  12.277 103.910  1.00 55.58           H
ATOM   2124 HD21 LEU A 145      27.796  14.288 104.532  1.00 54.69           H
ATOM   2125 HD22 LEU A 145      27.986  12.996 103.322  1.00 54.69           H
ATOM   2126 HD23 LEU A 145      28.270  14.694 102.878  1.00 54.69           H
ATOM   2127  N   ALA A 146      25.292  15.469  99.115  1.00 39.08           N
ATOM   2128  CA  ALA A 146      25.343  16.637  98.235  1.00 45.99           C
ATOM   2129  C   ALA A 146      23.935  17.184  97.971  1.00 42.27           C
ATOM   2130  O   ALA A 146      23.750  18.392  97.893  1.00 49.97           O
ATOM   2131  CB  ALA A 146      26.011  16.241  96.922  1.00 40.71           C
ATOM   2132  H   ALA A 146      25.564  14.578  98.722  1.00 46.90           H
ATOM   2133  HA  ALA A 146      25.941  17.417  98.708  1.00 55.18           H
ATOM   2134  HB1 ALA A 146      26.054  17.107  96.261  1.00 48.85           H
ATOM   2135  HB2 ALA A 146      27.025  15.894  97.114  1.00 48.85           H
ATOM   2136  HB3 ALA A 146      25.442  15.444  96.442  1.00 48.85           H
ATOM   2137  N   GLY A 147      22.951  16.291  97.851  1.00 44.53           N
ATOM   2138  CA  GLY A 147      21.557  16.635  97.638  1.00 53.17           C
ATOM   2139  C   GLY A 147      20.995  17.380  98.842  1.00 52.28           C
ATOM   2140  O   GLY A 147      20.300  18.373  98.655  1.00 54.98           O
ATOM   2141  H   GLY A 147      23.175  15.309  97.936  1.00 53.44           H
ATOM   2142  HA2 GLY A 147      21.483  17.281  96.763  1.00 63.80           H
ATOM   2143  HA3 GLY A 147      20.976  15.730  97.468  1.00 63.80           H
ATOM   2144  N   GLU A 148      21.296  16.908 100.061  1.00 51.56           N
ATOM   2145  CA  GLU A 148      20.871  17.565 101.288  1.00 52.53           C
ATOM   2146  C   GLU A 148      21.428  18.993 101.400  1.00 56.67           C
ATOM   2147  O   GLU A 148      20.689  19.896 101.795  1.00 58.03           O
ATOM   2148  CB  GLU A 148      21.286  16.726 102.500  1.00 51.27           C
ATOM   2149  H   GLU A 148      21.869  16.081 100.143  1.00 61.88           H
ATOM   2150  HA  GLU A 148      19.782  17.615 101.278  1.00 63.04           H
ATOM   2151  HB1 GLU A 148      20.929  15.702 102.389  1.00 61.53           H
ATOM   2152  HB3 GLU A 148      20.867  17.162 103.408  1.00 61.53           H
ATOM   2153  N   ARG A 149      22.719  19.199 101.085  1.00 53.73           N
ATOM   2154  CA  ARG A 149      23.337  20.525 101.093  1.00 53.61           C
ATOM   2155  C   ARG A 149      23.404  21.139  99.681  1.00 59.96           C
ATOM   2156  O   ARG A 149      22.311  21.463  99.155  1.00 62.27           O
ATOM   2157  CB  ARG A 149      24.643  20.493 101.905  1.00 53.47           C
ATOM   2158  CG  ARG A 149      25.783  19.626 101.369  1.00 47.49           C
ATOM   2159  CD  ARG A 149      26.674  19.077 102.486  1.00 47.96           C
ATOM   2160  NE  ARG A 149      27.900  18.489 101.939  1.00 51.71           N
ATOM   2161  CZ  ARG A 149      28.837  17.833 102.622  1.00 54.39           C
ATOM   2162  NH1 ARG A 149      28.725  17.619 103.927  1.00 57.02           N
ATOM   2163  NH2 ARG A 149      29.911  17.371 101.987  1.00 64.44           N1+
ATOM   2164  H   ARG A 149      23.272  18.422 100.749  1.00 64.48           H
ATOM   2165  HA  ARG A 149      22.674  21.190 101.647  1.00 64.33           H
ATOM   2166  HB2 ARG A 149      24.400  20.167 102.917  1.00 64.17           H
ATOM   2167  HB3 ARG A 149      25.009  21.518 101.971  1.00 64.17           H
ATOM   2168  HG2 ARG A 149      26.375  20.202 100.658  1.00 56.99           H
ATOM   2169  HG3 ARG A 149      25.363  18.775 100.841  1.00 56.99           H
ATOM   2170  HD2 ARG A 149      26.121  18.310 103.029  1.00 57.55           H
ATOM   2171  HD3 ARG A 149      26.942  19.879 103.172  1.00 57.55           H
ATOM   2172  HE  ARG A 149      28.054  18.634 100.951  1.00 62.06           H
ATOM   2173 HH11 ARG A 149      29.444  17.119 104.423  1.00 68.43           H
ATOM   2174 HH12 ARG A 149      27.917  17.974 104.416  1.00 68.43           H
ATOM   2175 HH21 ARG A 149      30.623  16.865 102.490  1.00 77.33           H
ATOM   2176 HH22 ARG A 149      30.007  17.525 100.994  1.00 77.33           H
ATOM   2177  HC  ARG A 149      24.528  21.322  99.160  1.00 71.95           H
ATOM   2178  N   ARG A 162      22.285  29.137  90.961  1.00 63.16           N
ATOM   2179  CA  ARG A 162      21.402  28.005  90.563  1.00 65.32           C
ATOM   2180  C   ARG A 162      21.307  27.839  89.035  1.00 61.54           C
ATOM   2181  O   ARG A 162      20.248  27.969  88.416  1.00 59.54           O
ATOM   2182  CB  ARG A 162      20.023  28.084  91.238  1.00 70.87           C
ATOM   2183  CG  ARG A 162      20.069  27.701  92.728  1.00 69.77           C
ATOM   2184  CD  ARG A 162      20.341  26.202  92.941  1.00 68.86           C
ATOM   2185  NE  ARG A 162      19.246  25.362  92.414  1.00 68.07           N
ATOM   2186  CZ  ARG A 162      19.133  24.037  92.589  1.00 71.59           C
ATOM   2187  NH1 ARG A 162      20.033  23.361  93.304  1.00 70.11           N
ATOM   2188  NH2 ARG A 162      18.106  23.379  92.046  1.00 64.98           N1+
ATOM   2189  H1  ARG A 162      22.230  29.300  91.958  1.00 75.79           H
ATOM   2190  H2  ARG A 162      22.014  29.984  90.473  1.00 75.79           H
ATOM   2191  HA  ARG A 162      21.882  27.092  90.917  1.00 78.38           H
ATOM   2192  HB2 ARG A 162      19.349  27.386  90.737  1.00 85.04           H
ATOM   2193  HB3 ARG A 162      19.606  29.086  91.116  1.00 85.04           H
ATOM   2194  HG2 ARG A 162      19.103  27.942  93.177  1.00 83.72           H
ATOM   2195  HG3 ARG A 162      20.831  28.288  93.241  1.00 83.72           H
ATOM   2196  HD2 ARG A 162      20.434  26.027  94.015  1.00 82.63           H
ATOM   2197  HD3 ARG A 162      21.282  25.918  92.468  1.00 82.63           H
ATOM   2198  HE  ARG A 162      18.541  25.823  91.857  1.00 81.69           H
ATOM   2199 HH11 ARG A 162      20.809  23.843  93.732  1.00 84.13           H
ATOM   2200 HH12 ARG A 162      19.937  22.364  93.430  1.00 84.13           H
ATOM   2201 HH21 ARG A 162      18.022  22.381  92.179  1.00 77.98           H
ATOM   2202 HH22 ARG A 162      17.409  23.871  91.509  1.00 77.98           H
ATOM   2203  N   ASP A 163      22.453  27.499  88.449  1.00 61.03           N
ATOM   2204  CA  ASP A 163      22.610  27.308  87.015  1.00 52.84           C
ATOM   2205  C   ASP A 163      22.131  25.923  86.497  1.00 52.77           C
ATOM   2206  O   ASP A 163      21.588  25.120  87.257  1.00 51.71           O
ATOM   2207  CB  ASP A 163      24.059  27.640  86.654  1.00 51.84           C
ATOM   2208  CG  ASP A 163      25.088  26.840  87.441  1.00 50.49           C
ATOM   2209  OD1 ASP A 163      25.134  25.599  87.267  1.00 52.35           O
ATOM   2210  OD2 ASP A 163      25.802  27.483  88.240  1.00 58.19           O1-
ATOM   2211  H   ASP A 163      23.291  27.461  89.008  1.00 73.24           H
ATOM   2212  HA  ASP A 163      21.999  28.061  86.514  1.00 63.41           H
ATOM   2213  HB2 ASP A 163      24.158  27.423  85.605  1.00 62.20           H
ATOM   2214  HB3 ASP A 163      24.225  28.699  86.817  1.00 62.20           H
ATOM   2215  N   ASN A 164      22.297  25.645  85.191  1.00 42.40           N
ATOM   2216  CA  ASN A 164      21.822  24.425  84.537  1.00 49.32           C
ATOM   2217  C   ASN A 164      22.520  23.153  85.052  1.00 40.20           C
ATOM   2218  O   ASN A 164      21.930  22.084  84.971  1.00 43.48           O
ATOM   2219  CB  ASN A 164      21.928  24.537  83.001  1.00 46.70           C
ATOM   2220  CG  ASN A 164      20.930  25.528  82.389  1.00 46.93           C
ATOM   2221  H   ASN A 164      22.768  26.325  84.611  1.00 50.88           H
ATOM   2222  HA  ASN A 164      20.764  24.326  84.780  1.00 59.19           H
ATOM   2223  HB2 ASN A 164      22.939  24.847  82.729  1.00 56.04           H
ATOM   2224  HB3 ASN A 164      21.755  23.556  82.553  1.00 56.04           H
ATOM   2225  N   TYR A 165      23.759  23.248  85.545  1.00 31.31           N
ATOM   2226  CA  TYR A 165      24.462  22.092  86.071  1.00 43.01           C
ATOM   2227  C   TYR A 165      24.050  21.795  87.549  1.00 41.28           C
ATOM   2228  O   TYR A 165      23.769  20.657  87.874  1.00 32.54           O
ATOM   2229  CB  TYR A 165      25.991  22.258  86.070  1.00 38.96           C
ATOM   2230  CG  TYR A 165      26.656  22.184  84.729  1.00 35.30           C
ATOM   2231  CD1 TYR A 165      25.952  22.106  83.500  1.00 34.87           C
ATOM   2232  CD2 TYR A 165      28.054  22.195  84.733  1.00 32.38           C
ATOM   2233  CE1 TYR A 165      26.644  22.085  82.298  1.00 26.91           C
ATOM   2234  CE2 TYR A 165      28.774  22.126  83.532  1.00 27.88           C
ATOM   2235  CZ  TYR A 165      28.059  22.114  82.329  1.00 30.96           C
ATOM   2236  OH  TYR A 165      28.688  22.126  81.121  1.00 27.74           O
ATOM   2237  H   TYR A 165      24.181  24.144  85.600  1.00 37.57           H
ATOM   2238  HA  TYR A 165      24.198  21.174  85.473  1.00 51.61           H
ATOM   2239  HB2 TYR A 165      26.259  23.223  86.551  1.00 46.75           H
ATOM   2240  HB3 TYR A 165      26.422  21.460  86.720  1.00 46.75           H
ATOM   2241  HD1 TYR A 165      24.861  22.066  83.487  1.00 41.84           H
ATOM   2242  HD2 TYR A 165      28.598  22.257  85.679  1.00 38.86           H
ATOM   2243  HE1 TYR A 165      26.131  22.057  81.339  1.00 32.29           H
ATOM   2244  HE2 TYR A 165      29.860  22.116  83.525  1.00 33.46           H
ATOM   2245  HH  TYR A 165      29.694  22.303  81.215  1.00 33.28           H
ATOM   2246  N   GLU A 166      24.032  22.857  88.378  1.00 40.78           N
ATOM   2247  CA  GLU A 166      23.556  22.858  89.774  1.00 49.80           C
ATOM   2248  C   GLU A 166      22.152  22.245  89.889  1.00 46.02           C
ATOM   2249  O   GLU A 166      21.921  21.418  90.769  1.00 50.67           O
ATOM   2250  CB  GLU A 166      23.559  24.285  90.380  1.00 41.26           C
ATOM   2251  CG  GLU A 166      24.973  24.799  90.692  1.00 44.11           C
ATOM   2252  CD  GLU A 166      25.009  26.304  90.957  1.00 40.47           C
ATOM   2253  H   GLU A 166      24.308  23.752  87.993  1.00 48.93           H
ATOM   2254  HA  GLU A 166      24.246  22.247  90.358  1.00 59.76           H
ATOM   2255  HB2 GLU A 166      23.062  24.971  89.694  1.00 49.51           H
ATOM   2256  HB3 GLU A 166      22.990  24.276  91.310  1.00 49.51           H
ATOM   2257  HG2 GLU A 166      25.368  24.275  91.563  1.00 52.93           H
ATOM   2258  HG3 GLU A 166      25.621  24.584  89.847  1.00 52.93           H
ATOM   2259  N   ARG A 167      21.229  22.639  88.998  1.00 46.30           N
ATOM   2260  CA  ARG A 167      19.835  22.180  88.991  1.00 47.79           C
ATOM   2261  C   ARG A 167      19.648  20.721  88.527  1.00 43.77           C
ATOM   2262  O   ARG A 167      18.585  20.161  88.783  1.00 45.85           O
ATOM   2263  CB  ARG A 167      18.978  23.145  88.142  1.00 53.07           C
ATOM   2264  CG  ARG A 167      18.790  24.558  88.734  1.00 54.40           C
ATOM   2265  CD  ARG A 167      18.020  25.455  87.751  1.00 50.25           C
ATOM   2266  H   ARG A 167      21.502  23.302  88.284  1.00 55.56           H
ATOM   2267  HA  ARG A 167      19.461  22.215  90.014  1.00 57.35           H
ATOM   2268  HB2 ARG A 167      17.982  22.709  88.042  1.00 63.69           H
ATOM   2269  HB3 ARG A 167      19.407  23.214  87.140  1.00 63.69           H
ATOM   2270  HG2 ARG A 167      19.753  25.016  88.956  1.00 65.27           H
ATOM   2271  HG3 ARG A 167      18.224  24.497  89.660  1.00 65.27           H
ATOM   2272  HD1 ARG A 167      18.437  25.365  86.748  1.00 60.29           H
ATOM   2273  HD3 ARG A 167      16.966  25.174  87.733  1.00 60.29           H
ATOM   2274  N   ASP A 168      20.622  20.117  87.830  1.00 43.85           N
ATOM   2275  CA  ASP A 168      20.543  18.746  87.299  1.00 37.77           C
ATOM   2276  C   ASP A 168      21.166  17.744  88.304  1.00 39.65           C
ATOM   2277  O   ASP A 168      22.382  17.581  88.388  1.00 31.65           O
ATOM   2278  CB  ASP A 168      21.216  18.709  85.921  1.00 42.00           C
ATOM   2279  CG  ASP A 168      21.157  17.360  85.200  1.00 47.20           C
ATOM   2280  OD1 ASP A 168      20.773  16.340  85.821  1.00 40.44           O
ATOM   2281  OD2 ASP A 168      21.510  17.375  83.999  1.00 47.92           O1-
ATOM   2282  H   ASP A 168      21.485  20.615  87.672  1.00 52.62           H
ATOM   2283  HA  ASP A 168      19.494  18.489  87.150  1.00 45.33           H
ATOM   2284  HB2 ASP A 168      20.791  19.468  85.262  1.00 50.41           H
ATOM   2285  HB3 ASP A 168      22.265  18.995  86.010  1.00 50.41           H
ATOM   2286  N   ALA A 169      20.328  17.053  89.078  1.00 38.81           N
ATOM   2287  CA  ALA A 169      20.810  16.180  90.144  1.00 40.11           C
ATOM   2288  C   ALA A 169      21.487  14.923  89.588  1.00 31.35           C
ATOM   2289  O   ALA A 169      22.488  14.480  90.143  1.00 33.97           O
ATOM   2290  CB  ALA A 169      19.652  15.845  91.082  1.00 42.77           C
ATOM   2291  H   ALA A 169      19.331  17.179  88.974  1.00 46.57           H
ATOM   2292  HA  ALA A 169      21.547  16.734  90.731  1.00 48.14           H
ATOM   2293  HB1 ALA A 169      20.018  15.231  91.906  1.00 51.33           H
ATOM   2294  HB2 ALA A 169      19.228  16.764  91.489  1.00 51.33           H
ATOM   2295  HB3 ALA A 169      18.879  15.301  90.535  1.00 51.33           H
ATOM   2296  N   GLU A 170      20.984  14.355  88.496  1.00 26.31           N
ATOM   2297  CA  GLU A 170      21.605  13.180  87.883  1.00 29.96           C
ATOM   2298  C   GLU A 170      23.003  13.499  87.321  1.00 28.55           C
ATOM   2299  O   GLU A 170      23.908  12.669  87.396  1.00 23.47           O
ATOM   2300  CB  GLU A 170      20.695  12.621  86.776  1.00 30.25           C
ATOM   2301  H   GLU A 170      20.188  14.774  88.040  1.00 31.58           H
ATOM   2302  HA  GLU A 170      21.708  12.415  88.652  1.00 35.95           H
ATOM   2303  HB1 GLU A 170      19.694  12.437  87.167  1.00 36.29           H
ATOM   2304  HB3 GLU A 170      21.110  11.689  86.390  1.00 36.29           H
ATOM   2305  N   LEU A 171      23.188  14.696  86.740  1.00 33.38           N
ATOM   2306  CA  LEU A 171      24.494  15.185  86.339  1.00 28.08           C
ATOM   2307  C   LEU A 171      25.437  15.270  87.544  1.00 21.62           C
ATOM   2308  O   LEU A 171      26.537  14.744  87.462  1.00 23.33           O
ATOM   2309  CB  LEU A 171      24.372  16.540  85.636  1.00 25.94           C
ATOM   2310  CG  LEU A 171      25.730  17.154  85.235  1.00 23.47           C
ATOM   2311  CD1 LEU A 171      26.478  16.229  84.286  1.00 20.92           C
ATOM   2312  CD2 LEU A 171      25.523  18.546  84.625  1.00 29.27           C
ATOM   2313  H   LEU A 171      22.408  15.337  86.668  1.00 40.06           H
ATOM   2314  HA  LEU A 171      24.896  14.459  85.634  1.00 33.70           H
ATOM   2315  HB2 LEU A 171      23.775  16.403  84.737  1.00 31.13           H
ATOM   2316  HB3 LEU A 171      23.859  17.233  86.300  1.00 31.13           H
ATOM   2317  HG  LEU A 171      26.347  17.291  86.123  1.00 28.16           H
ATOM   2318 HD11 LEU A 171      27.429  16.688  84.014  1.00 25.11           H
ATOM   2319 HD12 LEU A 171      26.694  15.278  84.760  1.00 25.11           H
ATOM   2320 HD13 LEU A 171      25.879  16.059  83.392  1.00 25.11           H
ATOM   2321 HD21 LEU A 171      26.490  19.004  84.409  1.00 35.13           H
ATOM   2322 HD22 LEU A 171      24.940  18.476  83.706  1.00 35.13           H
ATOM   2323 HD23 LEU A 171      24.994  19.174  85.340  1.00 35.13           H
ATOM   2324  N   GLN A 172      25.049  15.936  88.635  1.00 24.14           N
ATOM   2325  CA  GLN A 172      25.883  16.019  89.833  1.00 26.95           C
ATOM   2326  C   GLN A 172      26.283  14.612  90.327  1.00 22.96           C
ATOM   2327  O   GLN A 172      27.462  14.379  90.574  1.00 22.25           O
ATOM   2328  CB  GLN A 172      25.207  16.827  90.931  1.00 24.43           C
ATOM   2329  CG  GLN A 172      24.950  18.299  90.585  1.00 32.41           C
ATOM   2330  CD  GLN A 172      26.217  19.110  90.360  1.00 34.73           C
ATOM   2331  OE1 GLN A 172      27.214  18.953  91.047  1.00 31.98           O
ATOM   2332  NE2 GLN A 172      26.183  20.031  89.406  1.00 36.10           N
ATOM   2333  H   GLN A 172      24.126  16.349  88.662  1.00 28.97           H
ATOM   2334  HA  GLN A 172      26.800  16.541  89.559  1.00 32.34           H
ATOM   2335  HB2 GLN A 172      24.256  16.355  91.175  1.00 29.32           H
ATOM   2336  HB3 GLN A 172      25.843  16.804  91.812  1.00 29.32           H
ATOM   2337  HG2 GLN A 172      24.293  18.380  89.724  1.00 38.89           H
ATOM   2338  HG3 GLN A 172      24.448  18.737  91.449  1.00 38.89           H
ATOM   2339 HE21 GLN A 172      25.348  20.133  88.845  1.00 43.32           H
ATOM   2340 HE22 GLN A 172      26.986  20.617  89.248  1.00 43.32           H
ATOM   2341  N   GLN A 173      25.341  13.657  90.358  1.00 26.63           N
ATOM   2342  CA  GLN A 173      25.622  12.268  90.724  1.00 27.22           C
ATOM   2343  C   GLN A 173      26.661  11.639  89.799  1.00 28.19           C
ATOM   2344  O   GLN A 173      27.675  11.123  90.269  1.00 25.72           O
ATOM   2345  CB  GLN A 173      24.317  11.464  90.753  1.00 22.27           C
ATOM   2346  CG  GLN A 173      24.573  10.000  91.119  1.00 29.43           C
ATOM   2347  CD  GLN A 173      23.309   9.319  91.672  1.00 45.09           C
ATOM   2348  OE1 GLN A 173      22.185   9.643  91.305  1.00 51.33           O
ATOM   2349  NE2 GLN A 173      23.479   8.332  92.545  1.00 48.59           N
ATOM   2350  H   GLN A 173      24.390  13.899  90.116  1.00 31.96           H
ATOM   2351  HA  GLN A 173      26.031  12.275  91.735  1.00 32.66           H
ATOM   2352  HB2 GLN A 173      23.650  11.917  91.486  1.00 26.73           H
ATOM   2353  HB3 GLN A 173      23.828  11.498  89.781  1.00 26.73           H
ATOM   2354  HG2 GLN A 173      24.867   9.478  90.207  1.00 35.32           H
ATOM   2355  HG3 GLN A 173      25.382   9.926  91.847  1.00 35.32           H
ATOM   2356 HE21 GLN A 173      24.406   8.041  92.814  1.00 58.31           H
ATOM   2357 HE22 GLN A 173      22.664   7.856  92.900  1.00 58.31           H
ATOM   2358  N   ARG A 174      26.427  11.678  88.479  1.00 20.50           N
ATOM   2359  CA  ARG A 174      27.369  11.124  87.510  1.00 26.50           C
ATOM   2360  C   ARG A 174      28.744  11.787  87.607  1.00 19.30           C
ATOM   2361  O   ARG A 174      29.745  11.119  87.404  1.00 17.74           O
ATOM   2362  CB  ARG A 174      26.837  11.201  86.066  1.00 24.84           C
ATOM   2363  CG  ARG A 174      25.663  10.254  85.802  1.00 29.85           C
ATOM   2364  CD  ARG A 174      25.379  10.035  84.296  1.00 27.69           C
ATOM   2365  NE  ARG A 174      25.190  11.311  83.586  1.00 42.15           N
ATOM   2366  CZ  ARG A 174      24.163  12.174  83.683  1.00 42.53           C
ATOM   2367  NH1 ARG A 174      22.998  11.820  84.219  1.00 43.89           N
ATOM   2368  NH2 ARG A 174      24.303  13.422  83.220  1.00 32.89           N1+
ATOM   2369  H   ARG A 174      25.591  12.137  88.143  1.00 24.59           H
ATOM   2370  HA  ARG A 174      27.513  10.071  87.753  1.00 31.80           H
ATOM   2371  HB2 ARG A 174      26.528  12.226  85.860  1.00 29.80           H
ATOM   2372  HB3 ARG A 174      27.643  10.940  85.379  1.00 29.80           H
ATOM   2373  HG2 ARG A 174      25.925   9.282  86.220  1.00 35.82           H
ATOM   2374  HG3 ARG A 174      24.768  10.612  86.304  1.00 35.82           H
ATOM   2375  HD2 ARG A 174      26.271   9.585  83.874  1.00 33.22           H
ATOM   2376  HD3 ARG A 174      24.546   9.353  84.124  1.00 33.22           H
ATOM   2377  HE  ARG A 174      26.026  11.681  83.155  1.00 50.58           H
ATOM   2378 HH11 ARG A 174      22.869  10.880  84.560  1.00 52.67           H
ATOM   2379 HH12 ARG A 174      22.247  12.496  84.264  1.00 52.67           H
ATOM   2380 HH21 ARG A 174      25.176  13.705  82.802  1.00 39.47           H
ATOM   2381 HH22 ARG A 174      23.523  14.065  83.277  1.00 39.47           H
ATOM   2382  N   THR A 175      28.812  13.081  87.891  1.00 20.80           N
ATOM   2383  CA  THR A 175      30.095  13.784  88.028  1.00 19.16           C
ATOM   2384  C   THR A 175      30.872  13.281  89.254  1.00 20.47           C
ATOM   2385  O   THR A 175      32.073  13.028  89.170  1.00 20.33           O
ATOM   2386  CB  THR A 175      29.857  15.299  88.114  1.00 20.61           C
ATOM   2387  OG1 THR A 175      29.160  15.782  86.983  1.00 23.13           O
ATOM   2388  CG2 THR A 175      31.194  16.018  88.198  1.00 19.15           C
ATOM   2389  H   THR A 175      27.956  13.588  88.064  1.00 24.96           H
ATOM   2390  HA  THR A 175      30.678  13.584  87.133  1.00 22.99           H
ATOM   2391  HB  THR A 175      29.271  15.527  89.006  1.00 24.73           H
ATOM   2392  HG1 THR A 175      28.271  15.419  87.007  1.00 27.76           H
ATOM   2393 HG21 THR A 175      31.009  17.083  88.220  1.00 22.98           H
ATOM   2394 HG22 THR A 175      31.733  15.748  89.104  1.00 22.98           H
ATOM   2395 HG23 THR A 175      31.794  15.785  87.319  1.00 22.98           H
ATOM   2396  N   GLY A 176      30.181  13.089  90.386  1.00 20.50           N
ATOM   2397  CA  GLY A 176      30.766  12.434  91.554  1.00 19.86           C
ATOM   2398  C   GLY A 176      31.334  11.060  91.194  1.00 19.73           C
ATOM   2399  O   GLY A 176      32.449  10.715  91.577  1.00 21.50           O
ATOM   2400  H   GLY A 176      29.191  13.295  90.403  1.00 24.60           H
ATOM   2401  HA2 GLY A 176      31.575  13.058  91.937  1.00 23.84           H
ATOM   2402  HA3 GLY A 176      30.006  12.318  92.325  1.00 23.84           H
ATOM   2403  N   ALA A 177      30.617  10.286  90.385  1.00 22.89           N
ATOM   2404  CA  ALA A 177      31.074   8.960  89.989  1.00 21.12           C
ATOM   2405  C   ALA A 177      32.323   9.017  89.111  1.00 24.08           C
ATOM   2406  O   ALA A 177      33.266   8.244  89.318  1.00 24.15           O
ATOM   2407  CB  ALA A 177      29.913   8.195  89.358  1.00 23.68           C
ATOM   2408  H   ALA A 177      29.712  10.604  90.058  1.00 27.47           H
ATOM   2409  HA  ALA A 177      31.351   8.427  90.899  1.00 25.35           H
ATOM   2410  HB1 ALA A 177      30.251   7.223  89.001  1.00 28.41           H
ATOM   2411  HB2 ALA A 177      29.133   8.055  90.105  1.00 28.41           H
ATOM   2412  HB3 ALA A 177      29.497   8.764  88.531  1.00 28.41           H
ATOM   2413  N   VAL A 178      32.374   9.969  88.173  1.00 23.41           N
ATOM   2414  CA  VAL A 178      33.563  10.164  87.357  1.00 23.24           C
ATOM   2415  C   VAL A 178      34.735  10.597  88.229  1.00 19.26           C
ATOM   2416  O   VAL A 178      35.815  10.046  88.050  1.00 23.22           O
ATOM   2417  CB  VAL A 178      33.328  11.115  86.157  1.00 23.08           C
ATOM   2418  CG1 VAL A 178      34.627  11.220  85.358  1.00 17.12           C
ATOM   2419  CG2 VAL A 178      32.262  10.562  85.195  1.00 24.67           C
ATOM   2420  H   VAL A 178      31.589  10.594  88.046  1.00 28.09           H
ATOM   2421  HA  VAL A 178      33.828   9.195  86.936  1.00 27.88           H
ATOM   2422  HB  VAL A 178      33.033  12.103  86.510  1.00 27.70           H
ATOM   2423 HG11 VAL A 178      34.465  11.848  84.488  1.00 20.54           H
ATOM   2424 HG12 VAL A 178      35.413  11.676  85.955  1.00 20.54           H
ATOM   2425 HG13 VAL A 178      34.948  10.238  85.016  1.00 20.54           H
ATOM   2426 HG21 VAL A 178      32.087  11.275  84.391  1.00 29.61           H
ATOM   2427 HG22 VAL A 178      32.593   9.619  84.763  1.00 29.61           H
ATOM   2428 HG23 VAL A 178      31.326  10.390  85.713  1.00 29.61           H
ATOM   2429  N   TYR A 179      34.547  11.564  89.127  1.00 17.19           N
ATOM   2430  CA  TYR A 179      35.603  11.980  90.036  1.00 19.75           C
ATOM   2431  C   TYR A 179      36.191  10.796  90.810  1.00 19.35           C
ATOM   2432  O   TYR A 179      37.407  10.646  90.858  1.00 17.01           O
ATOM   2433  CB  TYR A 179      35.113  13.035  91.016  1.00 21.10           C
ATOM   2434  CG  TYR A 179      35.157  14.480  90.571  1.00 17.55           C
ATOM   2435  CD1 TYR A 179      34.023  15.290  90.734  1.00 19.47           C
ATOM   2436  CD2 TYR A 179      36.372  15.049  90.126  1.00 18.83           C
ATOM   2437  CE1 TYR A 179      34.104  16.678  90.523  1.00 21.09           C
ATOM   2438  CE2 TYR A 179      36.462  16.441  89.928  1.00 17.74           C
ATOM   2439  CZ  TYR A 179      35.346  17.256  90.189  1.00 17.44           C
ATOM   2440  OH  TYR A 179      35.451  18.607  90.143  1.00 22.48           O
ATOM   2441  H   TYR A 179      33.634  11.987  89.233  1.00 20.63           H
ATOM   2442  HA  TYR A 179      36.406  12.407  89.440  1.00 23.70           H
ATOM   2443  HB2 TYR A 179      34.110  12.780  91.357  1.00 25.33           H
ATOM   2444  HB3 TYR A 179      35.763  12.972  91.886  1.00 25.33           H
ATOM   2445  HD1 TYR A 179      33.092  14.859  91.069  1.00 23.36           H
ATOM   2446  HD2 TYR A 179      37.246  14.429  89.982  1.00 22.59           H
ATOM   2447  HE1 TYR A 179      33.243  17.308  90.686  1.00 25.31           H
ATOM   2448  HE2 TYR A 179      37.391  16.885  89.604  1.00 21.28           H
ATOM   2449  HH  TYR A 179      36.366  18.905  90.093  1.00 26.98           H
ATOM   2450  N   ALA A 180      35.346   9.938  91.375  1.00 20.32           N
ATOM   2451  CA  ALA A 180      35.815   8.774  92.142  1.00 22.37           C
ATOM   2452  C   ALA A 180      36.700   7.877  91.277  1.00 25.10           C
ATOM   2453  O   ALA A 180      37.708   7.364  91.757  1.00 24.89           O
ATOM   2454  CB  ALA A 180      34.611   8.028  92.749  1.00 21.71           C
ATOM   2455  H   ALA A 180      34.351  10.071  91.254  1.00 24.39           H
ATOM   2456  HA  ALA A 180      36.424   9.145  92.965  1.00 26.84           H
ATOM   2457  HB1 ALA A 180      34.959   7.187  93.349  1.00 26.05           H
ATOM   2458  HB2 ALA A 180      34.043   8.706  93.384  1.00 26.05           H
ATOM   2459  HB3 ALA A 180      33.957   7.652  91.964  1.00 26.05           H
ATOM   2460  N   GLU A 181      36.371   7.731  89.985  1.00 22.00           N
ATOM   2461  CA  GLU A 181      37.141   6.908  89.063  1.00 23.39           C
ATOM   2462  C   GLU A 181      38.393   7.606  88.565  1.00 22.44           C
ATOM   2463  O   GLU A 181      39.413   6.951  88.428  1.00 21.99           O
ATOM   2464  CB  GLU A 181      36.260   6.424  87.896  1.00 27.11           C
ATOM   2465  CG  GLU A 181      35.219   5.412  88.395  1.00 36.82           C
ATOM   2466  H   GLU A 181      35.555   8.208  89.627  1.00 26.40           H
ATOM   2467  HA  GLU A 181      37.465   6.020  89.606  1.00 28.07           H
ATOM   2468  HB2 GLU A 181      36.888   5.940  87.150  1.00 32.53           H
ATOM   2469  HB3 GLU A 181      35.753   7.272  87.438  1.00 32.53           H
ATOM   2470  HG1 GLU A 181      35.132   5.412  89.481  1.00 44.19           H
ATOM   2471  HG3 GLU A 181      34.246   5.636  87.959  1.00 44.19           H
ATOM   2472  N   LEU A 182      38.360   8.914  88.290  1.00 20.81           N
ATOM   2473  CA  LEU A 182      39.569   9.667  87.986  1.00 19.28           C
ATOM   2474  C   LEU A 182      40.598   9.468  89.104  1.00 19.25           C
ATOM   2475  O   LEU A 182      41.781   9.273  88.837  1.00 22.27           O
ATOM   2476  CB  LEU A 182      39.222  11.152  87.832  1.00 17.48           C
ATOM   2477  CG  LEU A 182      38.404  11.531  86.602  1.00 22.25           C
ATOM   2478  CD1 LEU A 182      37.959  13.000  86.699  1.00 22.57           C
ATOM   2479  CD2 LEU A 182      39.201  11.362  85.307  1.00 19.70           C
ATOM   2480  H   LEU A 182      37.500   9.427  88.409  1.00 24.98           H
ATOM   2481  HA  LEU A 182      40.009   9.297  87.061  1.00 23.14           H
ATOM   2482  HB2 LEU A 182      38.663  11.460  88.714  1.00 20.97           H
ATOM   2483  HB3 LEU A 182      40.149  11.728  87.820  1.00 20.97           H
ATOM   2484  HG  LEU A 182      37.523  10.903  86.527  1.00 26.69           H
ATOM   2485 HD11 LEU A 182      37.314  13.246  85.854  1.00 27.08           H
ATOM   2486 HD12 LEU A 182      37.401  13.166  87.617  1.00 27.08           H
ATOM   2487 HD13 LEU A 182      38.829  13.657  86.692  1.00 27.08           H
ATOM   2488 HD21 LEU A 182      38.547  11.546  84.456  1.00 23.64           H
ATOM   2489 HD22 LEU A 182      40.005  12.091  85.292  1.00 23.64           H
ATOM   2490 HD23 LEU A 182      39.609  10.359  85.221  1.00 23.64           H
ATOM   2491  N   ALA A 183      40.139   9.541  90.354  1.00 20.59           N
ATOM   2492  CA  ALA A 183      41.013   9.397  91.511  1.00 26.00           C
ATOM   2493  C   ALA A 183      41.626   7.994  91.582  1.00 27.11           C
ATOM   2494  O   ALA A 183      42.841   7.868  91.708  1.00 27.51           O
ATOM   2495  CB  ALA A 183      40.265   9.794  92.780  1.00 19.22           C
ATOM   2496  H   ALA A 183      39.153   9.699  90.507  1.00 24.71           H
ATOM   2497  HA  ALA A 183      41.828  10.093  91.382  1.00 31.20           H
ATOM   2498  HB1 ALA A 183      40.951   9.757  93.624  1.00 23.06           H
ATOM   2499  HB2 ALA A 183      39.878  10.806  92.675  1.00 23.06           H
ATOM   2500  HB3 ALA A 183      39.437   9.108  92.963  1.00 23.06           H
ATOM   2501  N   ALA A 184      40.815   6.938  91.441  1.00 25.97           N
ATOM   2502  CA  ALA A 184      41.331   5.567  91.425  1.00 27.40           C
ATOM   2503  C   ALA A 184      42.303   5.304  90.277  1.00 29.95           C
ATOM   2504  O   ALA A 184      43.208   4.484  90.400  1.00 32.53           O
ATOM   2505  CB  ALA A 184      40.181   4.573  91.340  1.00 30.81           C
ATOM   2506  H   ALA A 184      39.822   7.086  91.326  1.00 31.16           H
ATOM   2507  HA  ALA A 184      41.856   5.399  92.366  1.00 32.88           H
ATOM   2508  HB1 ALA A 184      40.577   3.558  91.383  1.00 36.98           H
ATOM   2509  HB2 ALA A 184      39.496   4.727  92.175  1.00 36.98           H
ATOM   2510  HB3 ALA A 184      39.642   4.706  90.401  1.00 36.98           H
ATOM   2511  N   GLN A 185      42.099   5.944  89.125  1.00 28.30           N
ATOM   2512  CA  GLN A 185      42.890   5.663  87.932  1.00 24.56           C
ATOM   2513  C   GLN A 185      44.158   6.517  87.876  1.00 28.30           C
ATOM   2514  O   GLN A 185      44.939   6.367  86.938  1.00 37.66           O
ATOM   2515  CB  GLN A 185      42.008   5.814  86.675  1.00 32.79           C
ATOM   2516  CG  GLN A 185      40.890   4.743  86.669  1.00 39.48           C
ATOM   2517  CD  GLN A 185      39.892   4.902  85.510  1.00 37.55           C
ATOM   2518  OE1 GLN A 185      40.166   5.495  84.478  1.00 33.93           O
ATOM   2519  NE2 GLN A 185      38.705   4.345  85.661  1.00 35.42           N
ATOM   2520  H   GLN A 185      41.332   6.598  89.053  1.00 33.96           H
ATOM   2521  HA  GLN A 185      43.212   4.622  87.962  1.00 29.47           H
ATOM   2522  HB2 GLN A 185      41.566   6.812  86.652  1.00 39.35           H
ATOM   2523  HB3 GLN A 185      42.626   5.694  85.784  1.00 39.35           H
ATOM   2524  HG2 GLN A 185      41.382   3.777  86.548  1.00 47.38           H
ATOM   2525  HG3 GLN A 185      40.347   4.718  87.614  1.00 47.38           H
ATOM   2526 HE21 GLN A 185      38.473   3.871  86.521  1.00 42.50           H
ATOM   2527 HE22 GLN A 185      38.031   4.440  84.919  1.00 42.50           H
ATOM   2528  N   GLY A 186      44.355   7.446  88.826  1.00 32.49           N
ATOM   2529  CA  GLY A 186      45.514   8.339  88.796  1.00 24.35           C
ATOM   2530  C   GLY A 186      45.478   9.293  87.604  1.00 21.30           C
ATOM   2531  O   GLY A 186      46.508   9.586  86.999  1.00 27.55           O
ATOM   2532  H   GLY A 186      43.673   7.564  89.564  1.00 38.99           H
ATOM   2533  HA2 GLY A 186      45.540   8.913  89.720  1.00 29.23           H
ATOM   2534  HA3 GLY A 186      46.415   7.732  88.720  1.00 29.23           H
ATOM   2535  N   TRP A 187      44.296   9.777  87.221  1.00 28.71           N
ATOM   2536  CA  TRP A 187      44.164  10.650  86.056  1.00 26.91           C
ATOM   2537  C   TRP A 187      44.928  11.957  86.271  1.00 24.31           C
ATOM   2538  O   TRP A 187      44.642  12.691  87.218  1.00 23.75           O
ATOM   2539  CB  TRP A 187      42.690  10.943  85.789  1.00 24.28           C
ATOM   2540  CG  TRP A 187      42.468  11.830  84.616  1.00 25.55           C
ATOM   2541  CD1 TRP A 187      42.237  11.399  83.358  1.00 29.75           C
ATOM   2542  CD2 TRP A 187      42.442  13.287  84.546  1.00 21.47           C
ATOM   2543  NE1 TRP A 187      42.044  12.471  82.526  1.00 21.34           N
ATOM   2544  CE2 TRP A 187      42.154  13.659  83.193  1.00 24.43           C
ATOM   2545  CE3 TRP A 187      42.605  14.334  85.483  1.00 25.27           C
ATOM   2546  CZ2 TRP A 187      42.038  14.991  82.788  1.00 20.61           C
ATOM   2547  CZ3 TRP A 187      42.513  15.681  85.089  1.00 25.51           C
ATOM   2548  CH2 TRP A 187      42.223  15.999  83.748  1.00 22.93           C
ATOM   2549  H   TRP A 187      43.463   9.508  87.726  1.00 34.45           H
ATOM   2550  HA  TRP A 187      44.571  10.131  85.188  1.00 32.29           H
ATOM   2551  HB2 TRP A 187      42.173   9.999  85.619  1.00 29.14           H
ATOM   2552  HB3 TRP A 187      42.262  11.423  86.669  1.00 29.14           H
ATOM   2553  HD1 TRP A 187      42.193  10.363  83.054  1.00 35.70           H
ATOM   2554  HE1 TRP A 187      41.852  12.366  81.539  1.00 25.61           H
ATOM   2555  HE3 TRP A 187      42.774  14.104  86.523  1.00 30.33           H
ATOM   2556  HZ2 TRP A 187      41.793  15.237  81.767  1.00 24.73           H
ATOM   2557  HZ3 TRP A 187      42.627  16.469  85.820  1.00 30.62           H
ATOM   2558  HH2 TRP A 187      42.110  17.019  83.464  1.00 27.52           H
ATOM   2559  N   GLY A 188      45.899  12.226  85.394  1.00 23.58           N
ATOM   2560  CA  GLY A 188      46.728  13.416  85.410  1.00 26.94           C
ATOM   2561  C   GLY A 188      47.681  13.479  86.620  1.00 30.46           C
ATOM   2562  O   GLY A 188      48.254  14.537  86.862  1.00 34.16           O
ATOM   2563  H   GLY A 188      46.094  11.541  84.678  1.00 28.29           H
ATOM   2564  HA2 GLY A 188      47.310  13.442  84.495  1.00 32.33           H
ATOM   2565  HA3 GLY A 188      46.073  14.288  85.452  1.00 32.33           H
ATOM   2566  N   GLY A 189      47.837  12.399  87.394  1.00 27.57           N
ATOM   2567  CA  GLY A 189      48.703  12.350  88.573  1.00 26.08           C
ATOM   2568  C   GLY A 189      48.054  11.682  89.776  1.00 30.63           C
ATOM   2569  O   GLY A 189      46.998  11.064  89.659  1.00 25.98           O
ATOM   2570  H   GLY A 189      47.297  11.569  87.185  1.00 33.08           H
ATOM   2571  HA2 GLY A 189      49.599  11.788  88.316  1.00 31.29           H
ATOM   2572  HA3 GLY A 189      48.990  13.359  88.863  1.00 31.29           H
ATOM   2573  N   ARG A 190      48.710  11.831  90.939  1.00 27.48           N
ATOM   2574  CA  ARG A 190      48.328  11.235  92.214  1.00 26.08           C
ATOM   2575  C   ARG A 190      47.108  11.929  92.779  1.00 25.33           C
ATOM   2576  O   ARG A 190      47.046  13.154  92.846  1.00 21.84           O
ATOM   2577  CB  ARG A 190      49.465  11.368  93.249  1.00 32.76           C
ATOM   2578  CG  ARG A 190      50.794  10.709  92.867  1.00 29.25           C
ATOM   2579  CD  ARG A 190      51.787  10.843  94.038  1.00 41.54           C
ATOM   2580  H   ARG A 190      49.543  12.405  90.938  1.00 32.98           H
ATOM   2581  HA  ARG A 190      48.110  10.178  92.071  1.00 31.30           H
ATOM   2582  HB2 ARG A 190      49.123  10.921  94.184  1.00 39.31           H
ATOM   2583  HB3 ARG A 190      49.649  12.428  93.435  1.00 39.31           H
ATOM   2584  HG2 ARG A 190      51.214  11.180  91.981  1.00 35.10           H
ATOM   2585  HG3 ARG A 190      50.628   9.650  92.670  1.00 35.10           H
ATOM   2586  HD1 ARG A 190      51.992  11.895  94.244  1.00 49.84           H
ATOM   2587  HD3 ARG A 190      51.383  10.367  94.933  1.00 49.84           H
ATOM   2588  N   TRP A 191      46.184  11.115  93.277  1.00 16.47           N
ATOM   2589  CA  TRP A 191      45.063  11.586  94.043  1.00 19.91           C
ATOM   2590  C   TRP A 191      45.082  11.068  95.479  1.00 25.95           C
ATOM   2591  O   TRP A 191      45.570   9.973  95.741  1.00 25.24           O
ATOM   2592  CB  TRP A 191      43.772  11.144  93.370  1.00 24.09           C
ATOM   2593  CG  TRP A 191      43.469  11.771  92.060  1.00 21.20           C
ATOM   2594  CD1 TRP A 191      44.113  11.528  90.905  1.00 19.94           C
ATOM   2595  CD2 TRP A 191      42.368  12.650  91.727  1.00 18.76           C
ATOM   2596  NE1 TRP A 191      43.492  12.206  89.879  1.00 25.72           N
ATOM   2597  CE2 TRP A 191      42.385  12.894  90.324  1.00 20.84           C
ATOM   2598  CE3 TRP A 191      41.352  13.261  92.475  1.00 24.00           C
ATOM   2599  CZ2 TRP A 191      41.433  13.706  89.698  1.00 21.48           C
ATOM   2600  CZ3 TRP A 191      40.408  14.095  91.864  1.00 23.22           C
ATOM   2601  CH2 TRP A 191      40.449  14.329  90.482  1.00 19.84           C
ATOM   2602  H   TRP A 191      46.312  10.119  93.192  1.00 19.76           H
ATOM   2603  HA  TRP A 191      45.110  12.658  94.072  1.00 23.90           H
ATOM   2604  HB2 TRP A 191      43.817  10.064  93.228  1.00 28.91           H
ATOM   2605  HB3 TRP A 191      42.941  11.363  94.040  1.00 28.91           H
ATOM   2606  HD1 TRP A 191      44.946  10.857  90.801  1.00 23.93           H
ATOM   2607  HE1 TRP A 191      43.847  12.206  88.931  1.00 30.86           H
ATOM   2608  HE3 TRP A 191      41.323  13.106  93.544  1.00 28.80           H
ATOM   2609  HZ2 TRP A 191      41.459  13.851  88.628  1.00 25.78           H
ATOM   2610  HZ3 TRP A 191      39.661  14.593  92.462  1.00 27.86           H
ATOM   2611  HH2 TRP A 191      39.719  14.983  90.037  1.00 23.80           H
ATOM   2612  N   LEU A 192      44.435  11.845  96.349  1.00 20.37           N
ATOM   2613  CA  LEU A 192      43.908  11.455  97.648  1.00 24.91           C
ATOM   2614  C   LEU A 192      42.426  11.751  97.686  1.00 26.91           C
ATOM   2615  O   LEU A 192      41.999  12.787  97.187  1.00 26.39           O
ATOM   2616  CB  LEU A 192      44.512  12.328  98.765  1.00 25.97           C
ATOM   2617  CG  LEU A 192      45.940  12.025  99.193  1.00 35.21           C
ATOM   2618  CD1 LEU A 192      46.192  12.839 100.471  1.00 35.58           C
ATOM   2619  CD2 LEU A 192      46.158  10.538  99.504  1.00 40.02           C
ATOM   2620  H   LEU A 192      44.092  12.730  96.000  1.00 24.44           H
ATOM   2621  HA  LEU A 192      44.066  10.394  97.839  1.00 29.90           H
ATOM   2622  HB2 LEU A 192      44.457  13.373  98.460  1.00 31.17           H
ATOM   2623  HB3 LEU A 192      43.876  12.215  99.646  1.00 31.17           H
ATOM   2624  HG  LEU A 192      46.630  12.339  98.412  1.00 42.26           H
ATOM   2625 HD11 LEU A 192      47.249  12.791 100.730  1.00 42.70           H
ATOM   2626 HD12 LEU A 192      45.923  13.881 100.305  1.00 42.70           H
ATOM   2627 HD13 LEU A 192      45.594  12.450 101.296  1.00 42.70           H
ATOM   2628 HD21 LEU A 192      47.145  10.396  99.945  1.00 48.02           H
ATOM   2629 HD22 LEU A 192      45.397  10.185 100.202  1.00 48.02           H
ATOM   2630 HD23 LEU A 192      46.112   9.951  98.585  1.00 48.02           H
ATOM   2631  N   VAL A 193      41.667  10.902  98.375  1.00 22.77           N
ATOM   2632  CA  VAL A 193      40.253  11.106  98.635  1.00 24.53           C
ATOM   2633  C   VAL A 193      40.121  11.374 100.132  1.00 25.04           C
ATOM   2634  O   VAL A 193      40.713  10.655 100.927  1.00 32.65           O
ATOM   2635  CB  VAL A 193      39.426   9.883  98.190  1.00 17.23           C
ATOM   2636  CG1 VAL A 193      37.930  10.192  98.324  1.00 26.54           C
ATOM   2637  CG2 VAL A 193      39.751   9.483  96.749  1.00 23.59           C
ATOM   2638  H   VAL A 193      42.100  10.096  98.805  1.00 27.33           H
ATOM   2639  HA  VAL A 193      39.895  11.974  98.083  1.00 29.44           H
ATOM   2640  HB  VAL A 193      39.660   9.038  98.837  1.00 20.67           H
ATOM   2641 HG11 VAL A 193      37.345   9.322  98.023  1.00 31.85           H
ATOM   2642 HG12 VAL A 193      37.675  10.433  99.355  1.00 31.85           H
ATOM   2643 HG13 VAL A 193      37.673  11.040  97.690  1.00 31.85           H
ATOM   2644 HG21 VAL A 193      39.094   8.674  96.429  1.00 28.31           H
ATOM   2645 HG22 VAL A 193      39.619  10.334  96.084  1.00 28.31           H
ATOM   2646 HG23 VAL A 193      40.779   9.127  96.681  1.00 28.31           H
ATOM   2647  N   VAL A 194      39.371  12.416 100.505  1.00 22.27           N
ATOM   2648  CA  VAL A 194      39.213  12.881 101.883  1.00 26.56           C
ATOM   2649  C   VAL A 194      37.751  13.273 102.093  1.00 22.46           C
ATOM   2650  O   VAL A 194      37.020  13.559 101.139  1.00 28.25           O
ATOM   2651  CB  VAL A 194      40.188  14.057 102.173  1.00 25.88           C
ATOM   2652  CG1 VAL A 194      41.628  13.768 101.736  1.00 25.93           C
ATOM   2653  CG2 VAL A 194      39.745  15.366 101.498  1.00 26.97           C
ATOM   2654  H   VAL A 194      38.919  12.965  99.788  1.00 26.72           H
ATOM   2655  HA  VAL A 194      39.450  12.072 102.572  1.00 31.87           H
ATOM   2656  HB  VAL A 194      40.197  14.223 103.246  1.00 31.06           H
ATOM   2657 HG11 VAL A 194      42.276  14.590 102.036  1.00 31.12           H
ATOM   2658 HG12 VAL A 194      41.978  12.850 102.206  1.00 31.12           H
ATOM   2659 HG13 VAL A 194      41.694  13.655 100.656  1.00 31.12           H
ATOM   2660 HG21 VAL A 194      40.473  16.149 101.708  1.00 32.36           H
ATOM   2661 HG22 VAL A 194      39.669  15.221 100.421  1.00 32.36           H
ATOM   2662 HG23 VAL A 194      38.779  15.690 101.885  1.00 32.36           H
ATOM   2663  N   GLY A 195      37.336  13.323 103.357  1.00 25.85           N
ATOM   2664  CA  GLY A 195      36.050  13.841 103.808  1.00 26.41           C
ATOM   2665  C   GLY A 195      36.202  15.226 104.415  1.00 29.58           C
ATOM   2666  O   GLY A 195      37.313  15.698 104.662  1.00 35.83           O
ATOM   2667  H   GLY A 195      38.000  13.082 104.077  1.00 31.02           H
ATOM   2668  HA2 GLY A 195      35.345  13.897 102.978  1.00 31.69           H
ATOM   2669  HA3 GLY A 195      35.659  13.177 104.577  1.00 31.69           H
ATOM   2670  N   ALA A 196      35.068  15.865 104.698  1.00 30.97           N
ATOM   2671  CA  ALA A 196      35.038  17.184 105.319  1.00 40.56           C
ATOM   2672  C   ALA A 196      35.639  17.190 106.737  1.00 41.38           C
ATOM   2673  O   ALA A 196      36.063  18.249 107.191  1.00 46.08           O
ATOM   2674  CB  ALA A 196      33.591  17.676 105.327  1.00 41.92           C
ATOM   2675  H   ALA A 196      34.183  15.441 104.449  1.00 37.17           H
ATOM   2676  HA  ALA A 196      35.622  17.869 104.702  1.00 48.67           H
ATOM   2677  HB1 ALA A 196      33.553  18.695 105.712  1.00 50.31           H
ATOM   2678  HB2 ALA A 196      33.195  17.665 104.310  1.00 50.31           H
ATOM   2679  HB3 ALA A 196      32.982  17.029 105.960  1.00 50.31           H
ATOM   2680  N   ASP A 197      35.688  16.032 107.418  1.00 42.01           N
ATOM   2681  CA  ASP A 197      36.241  15.880 108.771  1.00 43.92           C
ATOM   2682  C   ASP A 197      37.749  15.564 108.788  1.00 44.33           C
ATOM   2683  O   ASP A 197      38.295  15.345 109.870  1.00 39.13           O
ATOM   2684  CB  ASP A 197      35.461  14.794 109.547  1.00 49.26           C
ATOM   2685  CG  ASP A 197      35.471  13.443 108.830  1.00 50.93           C
ATOM   2686  H   ASP A 197      35.312  15.210 106.972  1.00 50.41           H
ATOM   2687  HA  ASP A 197      36.095  16.816 109.311  1.00 52.70           H
ATOM   2688  HB2 ASP A 197      35.889  14.664 110.541  1.00 59.12           H
ATOM   2689  HB3 ASP A 197      34.426  15.115 109.666  1.00 59.12           H
ATOM   2690  N   VAL A 198      38.411  15.473 107.619  1.00 34.38           N
ATOM   2691  CA  VAL A 198      39.835  15.125 107.527  1.00 33.06           C
ATOM   2692  C   VAL A 198      40.679  16.035 108.432  1.00 34.68           C
ATOM   2693  O   VAL A 198      40.418  17.240 108.515  1.00 33.10           O
ATOM   2694  CB  VAL A 198      40.298  15.173 106.053  1.00 35.22           C
ATOM   2695  CG1 VAL A 198      40.255  16.588 105.441  1.00 30.92           C
ATOM   2696  CG2 VAL A 198      41.718  14.582 105.897  1.00 32.86           C
ATOM   2697  H   VAL A 198      37.923  15.671 106.756  1.00 41.26           H
ATOM   2698  HA  VAL A 198      39.952  14.097 107.872  1.00 39.67           H
ATOM   2699  HB  VAL A 198      39.625  14.541 105.473  1.00 42.26           H
ATOM   2700 HG11 VAL A 198      40.460  16.520 104.372  1.00 37.11           H
ATOM   2701 HG12 VAL A 198      39.274  17.037 105.578  1.00 37.11           H
ATOM   2702 HG13 VAL A 198      41.003  17.235 105.896  1.00 37.11           H
ATOM   2703 HG21 VAL A 198      41.994  14.545 104.843  1.00 39.43           H
ATOM   2704 HG22 VAL A 198      42.451  15.192 106.426  1.00 39.43           H
ATOM   2705 HG23 VAL A 198      41.745  13.569 106.295  1.00 39.43           H
ATOM   2706  N   ASP A 199      41.667  15.444 109.118  1.00 35.55           N
ATOM   2707  CA  ASP A 199      42.527  16.219 110.004  1.00 39.92           C
ATOM   2708  C   ASP A 199      43.504  17.007 109.126  1.00 32.39           C
ATOM   2709  O   ASP A 199      44.278  16.395 108.380  1.00 28.33           O
ATOM   2710  CB  ASP A 199      43.288  15.354 111.009  1.00 35.46           C
ATOM   2711  CG  ASP A 199      44.150  16.281 111.867  1.00 38.81           C
ATOM   2712  OD1 ASP A 199      43.560  17.154 112.537  1.00 47.12           O
ATOM   2713  OD2 ASP A 199      45.387  16.167 111.779  1.00 42.50           O1-
ATOM   2714  H   ASP A 199      41.856  14.460 109.008  1.00 42.66           H
ATOM   2715  HA  ASP A 199      41.883  16.866 110.593  1.00 47.91           H
ATOM   2716  HB2 ASP A 199      42.536  14.884 111.645  1.00 42.56           H
ATOM   2717  HB3 ASP A 199      43.899  14.610 110.498  1.00 42.56           H
ATOM   2718  N   PRO A 200      43.499  18.344 109.210  1.00 35.08           N
ATOM   2719  CA  PRO A 200      44.277  19.136 108.279  1.00 36.63           C
ATOM   2720  C   PRO A 200      45.765  18.932 108.469  1.00 36.04           C
ATOM   2721  O   PRO A 200      46.491  18.966 107.488  1.00 31.18           O
ATOM   2722  CB  PRO A 200      43.898  20.578 108.601  1.00 41.18           C
ATOM   2723  CG  PRO A 200      42.528  20.462 109.242  1.00 36.38           C
ATOM   2724  CD  PRO A 200      42.686  19.200 110.061  1.00 34.22           C
ATOM   2725  HA  PRO A 200      43.950  18.935 107.259  1.00 43.95           H
ATOM   2726  HB2 PRO A 200      44.574  20.946 109.375  1.00 49.42           H
ATOM   2727  HB3 PRO A 200      43.911  21.237 107.734  1.00 49.42           H
ATOM   2728  HG2 PRO A 200      42.320  21.308 109.895  1.00 43.65           H
ATOM   2729  HG3 PRO A 200      41.759  20.341 108.479  1.00 43.65           H
ATOM   2730  HD2 PRO A 200      43.208  19.404 110.997  1.00 41.07           H
ATOM   2731  HD3 PRO A 200      41.683  18.815 110.228  1.00 41.07           H
ATOM   2732  N   GLY A 201      46.210  18.684 109.710  1.00 34.17           N
ATOM   2733  CA  GLY A 201      47.608  18.464 110.001  1.00 30.17           C
ATOM   2734  C   GLY A 201      48.074  17.156 109.373  1.00 28.72           C
ATOM   2735  O   GLY A 201      49.157  17.115 108.798  1.00 35.81           O
ATOM   2736  H   GLY A 201      45.548  18.608 110.469  1.00 41.00           H
ATOM   2737  HA2 GLY A 201      48.195  19.277 109.575  1.00 36.20           H
ATOM   2738  HA3 GLY A 201      47.769  18.431 111.077  1.00 36.20           H
ATOM   2739  N   ARG A 202      47.298  16.068 109.507  1.00 32.77           N
ATOM   2740  CA  ARG A 202      47.669  14.789 108.900  1.00 33.56           C
ATOM   2741  C   ARG A 202      47.612  14.883 107.369  1.00 31.29           C
ATOM   2742  O   ARG A 202      48.485  14.329 106.707  1.00 33.26           O
ATOM   2743  CB  ARG A 202      46.812  13.629 109.424  1.00 32.77           C
ATOM   2744  CG  ARG A 202      47.112  13.310 110.901  1.00 40.21           C
ATOM   2745  H   ARG A 202      46.444  16.124 110.048  1.00 39.32           H
ATOM   2746  HA  ARG A 202      48.705  14.576 109.166  1.00 40.28           H
ATOM   2747  HB2 ARG A 202      47.042  12.735 108.842  1.00 39.32           H
ATOM   2748  HB3 ARG A 202      45.755  13.863 109.300  1.00 39.32           H
ATOM   2749  HG1 ARG A 202      46.946  14.181 111.531  1.00 48.26           H
ATOM   2750  HG3 ARG A 202      46.476  12.492 111.238  1.00 48.26           H
ATOM   2751  N   LEU A 203      46.602  15.563 106.817  1.00 30.53           N
ATOM   2752  CA  LEU A 203      46.495  15.772 105.357  1.00 30.23           C
ATOM   2753  C   LEU A 203      47.741  16.500 104.843  1.00 32.28           C
ATOM   2754  O   LEU A 203      48.383  16.027 103.913  1.00 29.26           O
ATOM   2755  CB  LEU A 203      45.216  16.550 105.006  1.00 27.33           C
ATOM   2756  CG  LEU A 203      45.038  16.809 103.488  1.00 28.77           C
ATOM   2757  CD1 LEU A 203      45.128  15.515 102.678  1.00 25.31           C
ATOM   2758  CD2 LEU A 203      43.673  17.473 103.235  1.00 27.89           C
ATOM   2759  H   LEU A 203      45.899  15.967 107.421  1.00 36.64           H
ATOM   2760  HA  LEU A 203      46.447  14.789 104.889  1.00 36.28           H
ATOM   2761  HB2 LEU A 203      44.363  15.970 105.359  1.00 32.79           H
ATOM   2762  HB3 LEU A 203      45.216  17.508 105.526  1.00 32.79           H
ATOM   2763  HG  LEU A 203      45.826  17.479 103.152  1.00 34.52           H
ATOM   2764 HD11 LEU A 203      44.822  15.702 101.648  1.00 30.37           H
ATOM   2765 HD12 LEU A 203      46.153  15.147 102.660  1.00 30.37           H
ATOM   2766 HD13 LEU A 203      44.474  14.756 103.110  1.00 30.37           H
ATOM   2767 HD21 LEU A 203      43.580  17.737 102.182  1.00 33.47           H
ATOM   2768 HD22 LEU A 203      42.866  16.792 103.505  1.00 33.47           H
ATOM   2769 HD23 LEU A 203      43.584  18.384 103.827  1.00 33.47           H
ATOM   2770  N   ALA A 204      48.121  17.611 105.493  1.00 31.44           N
ATOM   2771  CA  ALA A 204      49.274  18.406 105.083  1.00 33.86           C
ATOM   2772  C   ALA A 204      50.572  17.610 105.134  1.00 36.77           C
ATOM   2773  O   ALA A 204      51.390  17.740 104.224  1.00 40.51           O
ATOM   2774  CB  ALA A 204      49.337  19.687 105.915  1.00 26.14           C
ATOM   2775  H   ALA A 204      47.577  17.932 106.283  1.00 37.73           H
ATOM   2776  HA  ALA A 204      49.119  18.699 104.043  1.00 40.63           H
ATOM   2777  HB1 ALA A 204      50.172  20.300 105.579  1.00 31.37           H
ATOM   2778  HB2 ALA A 204      48.415  20.253 105.793  1.00 31.37           H
ATOM   2779  HB3 ALA A 204      49.472  19.437 106.967  1.00 31.37           H
ATOM   2780  N   ALA A 205      50.723  16.740 106.144  1.00 29.94           N
ATOM   2781  CA  ALA A 205      51.851  15.834 106.260  1.00 32.78           C
ATOM   2782  C   ALA A 205      51.880  14.787 105.156  1.00 31.90           C
ATOM   2783  O   ALA A 205      52.946  14.489 104.619  1.00 35.37           O
ATOM   2784  CB  ALA A 205      51.823  15.177 107.643  1.00 34.27           C
ATOM   2785  H   ALA A 205      50.003  16.680 106.851  1.00 35.93           H
ATOM   2786  HA  ALA A 205      52.765  16.425 106.187  1.00 39.34           H
ATOM   2787  HB1 ALA A 205      52.701  14.541 107.751  1.00 41.13           H
ATOM   2788  HB2 ALA A 205      51.841  15.947 108.414  1.00 41.13           H
ATOM   2789  HB3 ALA A 205      50.925  14.572 107.760  1.00 41.13           H
ATOM   2790  N   THR A 206      50.719  14.237 104.792  1.00 28.41           N
ATOM   2791  CA  THR A 206      50.643  13.273 103.696  1.00 34.45           C
ATOM   2792  C   THR A 206      51.078  13.939 102.384  1.00 36.41           C
ATOM   2793  O   THR A 206      51.742  13.319 101.553  1.00 38.09           O
ATOM   2794  CB  THR A 206      49.216  12.702 103.599  1.00 38.72           C
ATOM   2795  OG1 THR A 206      48.814  12.138 104.833  1.00 37.13           O
ATOM   2796  CG2 THR A 206      49.178  11.593 102.552  1.00 37.75           C
ATOM   2797  H   THR A 206      49.864  14.532 105.243  1.00 34.09           H
ATOM   2798  HA  THR A 206      51.324  12.456 103.935  1.00 41.34           H
ATOM   2799  HB  THR A 206      48.513  13.487 103.314  1.00 46.47           H
ATOM   2800  HG1 THR A 206      48.852  12.823 105.507  1.00 44.55           H
ATOM   2801 HG21 THR A 206      48.173  11.172 102.514  1.00 45.31           H
ATOM   2802 HG22 THR A 206      49.434  11.981 101.569  1.00 45.31           H
ATOM   2803 HG23 THR A 206      49.877  10.802 102.827  1.00 45.31           H
ATOM   2804  N   LEU A 207      50.694  15.208 102.203  1.00 34.81           N
ATOM   2805  CA  LEU A 207      50.884  15.909 100.944  1.00 37.20           C
ATOM   2806  C   LEU A 207      52.282  16.499 100.803  1.00 42.64           C
ATOM   2807  O   LEU A 207      52.704  16.711  99.674  1.00 50.00           O
ATOM   2808  CB  LEU A 207      49.807  16.992 100.811  1.00 33.76           C
ATOM   2809  CG  LEU A 207      48.383  16.441 100.634  1.00 29.88           C
ATOM   2810  CD1 LEU A 207      47.398  17.599 100.715  1.00 31.55           C
ATOM   2811  CD2 LEU A 207      48.185  15.697  99.316  1.00 35.14           C
ATOM   2812  H   LEU A 207      50.159  15.671 102.925  1.00 41.78           H
ATOM   2813  HA  LEU A 207      50.756  15.197 100.128  1.00 44.65           H
ATOM   2814  HB2 LEU A 207      49.835  17.589 101.724  1.00 40.51           H
ATOM   2815  HB3 LEU A 207      50.045  17.640  99.966  1.00 40.51           H
ATOM   2816  HG  LEU A 207      48.162  15.735 101.432  1.00 35.86           H
ATOM   2817 HD11 LEU A 207      46.377  17.222 100.709  1.00 37.86           H
ATOM   2818 HD12 LEU A 207      47.571  18.164 101.628  1.00 37.86           H
ATOM   2819 HD13 LEU A 207      47.528  18.247  99.852  1.00 37.86           H
ATOM   2820 HD21 LEU A 207      47.137  15.432  99.187  1.00 42.16           H
ATOM   2821 HD22 LEU A 207      48.473  16.357  98.501  1.00 42.16           H
ATOM   2822 HD23 LEU A 207      48.782  14.785  99.296  1.00 42.16           H
ATOM   2823  N   ALA A 208      52.989  16.796 101.902  1.00 48.92           N
ATOM   2824  CA  ALA A 208      54.240  17.572 101.886  1.00 47.18           C
ATOM   2825  C   ALA A 208      55.296  16.995 100.923  1.00 52.85           C
ATOM   2826  O   ALA A 208      55.983  17.751 100.229  1.00 50.33           O
ATOM   2827  CB  ALA A 208      54.785  17.627 103.321  1.00 47.52           C
ATOM   2828  H   ALA A 208      52.585  16.583 102.805  1.00 58.70           H
ATOM   2829  HA  ALA A 208      54.009  18.589 101.568  1.00 56.62           H
ATOM   2830  HB1 ALA A 208      55.730  18.167 103.333  1.00 57.02           H
ATOM   2831  HB2 ALA A 208      54.073  18.140 103.969  1.00 57.02           H
ATOM   2832  HB3 ALA A 208      54.947  16.617 103.700  1.00 57.02           H
ATOM   2833  N   PRO A 209      55.421  15.662 100.868  1.00 56.71           N
ATOM   2834  H1  PRO A 209      56.099  15.243 100.250  1.00 68.05           H
ATOM   2835  H2  PRO A 209      54.844  15.077 101.455  1.00 68.05           H
TER
ATOM   2836  N   MET B   1      42.588  54.449  59.654  1.00 45.72           N1+
ATOM   2837  CA  MET B   1      41.582  53.814  58.768  1.00 45.28           C
ATOM   2838  C   MET B   1      41.566  52.298  58.961  1.00 40.59           C
ATOM   2839  O   MET B   1      42.541  51.639  58.615  1.00 42.52           O
ATOM   2840  CB  MET B   1      41.849  54.161  57.295  1.00 47.55           C
ATOM   2841  CG  MET B   1      40.794  55.127  56.747  1.00 56.31           C
ATOM   2842  SD  MET B   1      39.706  54.427  55.489  1.00 52.54           S
ATOM   2843  CE  MET B   1      40.932  54.129  54.207  1.00 54.47           C
ATOM   2844  H1  MET B   1      42.569  55.451  59.527  1.00 54.87           H
ATOM   2845  H2  MET B   1      42.382  54.229  60.618  1.00 54.87           H
ATOM   2846  H3  MET B   1      43.515  54.108  59.422  1.00 54.87           H
ATOM   2847  HA  MET B   1      40.597  54.195  59.029  1.00 54.34           H
ATOM   2848  HB2 MET B   1      42.826  54.632  57.194  1.00 57.06           H
ATOM   2849  HB3 MET B   1      41.869  53.256  56.686  1.00 57.06           H
ATOM   2850  HG2 MET B   1      40.183  55.522  57.560  1.00 67.57           H
ATOM   2851  HG3 MET B   1      41.309  55.976  56.292  1.00 67.57           H
ATOM   2852  HE1 MET B   1      40.423  53.974  53.255  1.00 65.36           H
ATOM   2853  HE2 MET B   1      41.592  54.991  54.138  1.00 65.36           H
ATOM   2854  HE3 MET B   1      41.524  53.252  54.458  1.00 65.36           H
ATOM   2855  N   LEU B   2      40.466  51.763  59.491  1.00 40.11           N
ATOM   2856  CA  LEU B   2      40.226  50.329  59.624  1.00 37.25           C
ATOM   2857  C   LEU B   2      39.187  49.925  58.573  1.00 32.57           C
ATOM   2858  O   LEU B   2      38.082  50.457  58.538  1.00 38.09           O
ATOM   2859  CB  LEU B   2      39.781  50.033  61.072  1.00 32.59           C
ATOM   2860  CG  LEU B   2      39.669  48.538  61.436  1.00 30.16           C
ATOM   2861  CD1 LEU B   2      41.009  47.798  61.282  1.00 30.59           C
ATOM   2862  CD2 LEU B   2      39.213  48.407  62.897  1.00 28.77           C
ATOM   2863  H   LEU B   2      39.711  52.381  59.760  1.00 48.14           H
ATOM   2864  HA  LEU B   2      41.152  49.790  59.434  1.00 44.70           H
ATOM   2865  HB2 LEU B   2      40.501  50.497  61.747  1.00 39.10           H
ATOM   2866  HB3 LEU B   2      38.813  50.508  61.244  1.00 39.10           H
ATOM   2867  HG  LEU B   2      38.931  48.070  60.785  1.00 36.19           H
ATOM   2868 HD11 LEU B   2      40.931  46.794  61.684  1.00 36.71           H
ATOM   2869 HD12 LEU B   2      41.278  47.719  60.230  1.00 36.71           H
ATOM   2870 HD13 LEU B   2      41.793  48.327  61.825  1.00 36.71           H
ATOM   2871 HD21 LEU B   2      39.045  47.358  63.139  1.00 34.53           H
ATOM   2872 HD22 LEU B   2      39.977  48.807  63.565  1.00 34.53           H
ATOM   2873 HD23 LEU B   2      38.281  48.953  63.045  1.00 34.53           H
ATOM   2874  N   ILE B   3      39.551  48.961  57.734  1.00 32.32           N
ATOM   2875  CA  ILE B   3      38.715  48.410  56.672  1.00 37.28           C
ATOM   2876  C   ILE B   3      38.617  46.901  56.834  1.00 36.19           C
ATOM   2877  O   ILE B   3      39.630  46.219  56.843  1.00 35.83           O
ATOM   2878  CB  ILE B   3      39.319  48.721  55.297  1.00 32.43           C
ATOM   2879  CG1 ILE B   3      39.438  50.249  55.094  1.00 37.77           C
ATOM   2880  CG2 ILE B   3      38.448  48.063  54.205  1.00 39.24           C
ATOM   2881  CD1 ILE B   3      40.115  50.588  53.764  1.00 46.57           C
ATOM   2882  H   ILE B   3      40.492  48.599  57.804  1.00 38.78           H
ATOM   2883  HA  ILE B   3      37.722  48.851  56.721  1.00 44.73           H
ATOM   2884  HB  ILE B   3      40.320  48.288  55.257  1.00 38.91           H
ATOM   2885 HG12 ILE B   3      38.455  50.713  55.132  1.00 45.32           H
ATOM   2886 HG13 ILE B   3      40.047  50.687  55.886  1.00 45.32           H
ATOM   2887 HG21 ILE B   3      38.887  48.208  53.219  1.00 47.09           H
ATOM   2888 HG22 ILE B   3      38.396  46.984  54.341  1.00 47.09           H
ATOM   2889 HG23 ILE B   3      37.439  48.477  54.228  1.00 47.09           H
ATOM   2890 HD11 ILE B   3      40.212  51.662  53.675  1.00 55.89           H
ATOM   2891 HD12 ILE B   3      41.097  50.120  53.718  1.00 55.89           H
ATOM   2892 HD13 ILE B   3      39.513  50.249  52.931  1.00 55.89           H
ATOM   2893  N   ALA B   4      37.404  46.371  56.864  1.00 29.55           N
ATOM   2894  CA  ALA B   4      37.160  44.938  56.923  1.00 33.37           C
ATOM   2895  C   ALA B   4      36.662  44.489  55.554  1.00 29.29           C
ATOM   2896  O   ALA B   4      35.666  45.022  55.083  1.00 28.29           O
ATOM   2897  CB  ALA B   4      36.108  44.667  58.002  1.00 31.63           C
ATOM   2898  H   ALA B   4      36.600  46.978  56.785  1.00 35.46           H
ATOM   2899  HA  ALA B   4      38.067  44.392  57.181  1.00 40.04           H
ATOM   2900  HB1 ALA B   4      35.835  43.613  57.997  1.00 37.96           H
ATOM   2901  HB2 ALA B   4      36.509  44.934  58.980  1.00 37.96           H
ATOM   2902  HB3 ALA B   4      35.223  45.265  57.802  1.00 37.96           H
ATOM   2903  N   ILE B   5      37.316  43.484  54.961  1.00 24.65           N
ATOM   2904  CA  ILE B   5      36.841  42.769  53.791  1.00 27.33           C
ATOM   2905  C   ILE B   5      36.029  41.556  54.239  1.00 24.07           C
ATOM   2906  O   ILE B   5      36.525  40.686  54.947  1.00 28.38           O
ATOM   2907  CB  ILE B   5      38.011  42.322  52.880  1.00 27.45           C
ATOM   2908  CG1 ILE B   5      38.952  43.479  52.488  1.00 35.89           C
ATOM   2909  CG2 ILE B   5      37.441  41.640  51.621  1.00 23.24           C
ATOM   2910  CD1 ILE B   5      38.241  44.730  51.979  1.00 31.29           C
ATOM   2911  H   ILE B   5      38.136  43.108  55.413  1.00 29.58           H
ATOM   2912  HA  ILE B   5      36.193  43.432  53.217  1.00 32.80           H
ATOM   2913  HB  ILE B   5      38.604  41.581  53.417  1.00 32.95           H
ATOM   2914 HG12 ILE B   5      39.537  43.756  53.365  1.00 43.07           H
ATOM   2915 HG13 ILE B   5      39.650  43.139  51.723  1.00 43.07           H
ATOM   2916 HG21 ILE B   5      38.251  41.353  50.953  1.00 27.89           H
ATOM   2917 HG22 ILE B   5      36.902  40.736  51.895  1.00 27.89           H
ATOM   2918 HG23 ILE B   5      36.753  42.309  51.105  1.00 27.89           H
ATOM   2919 HD11 ILE B   5      38.989  45.465  51.683  1.00 37.55           H
ATOM   2920 HD12 ILE B   5      37.623  44.486  51.114  1.00 37.55           H
ATOM   2921 HD13 ILE B   5      37.636  45.170  52.767  1.00 37.55           H
ATOM   2922  N   GLU B   6      34.794  41.488  53.760  1.00 22.17           N
ATOM   2923  CA  GLU B   6      33.819  40.463  54.061  1.00 21.33           C
ATOM   2924  C   GLU B   6      33.343  39.753  52.790  1.00 29.81           C
ATOM   2925  O   GLU B   6      33.472  40.288  51.688  1.00 23.96           O
ATOM   2926  CB  GLU B   6      32.653  41.137  54.789  1.00 24.35           C
ATOM   2927  CG  GLU B   6      33.046  41.743  56.151  1.00 23.06           C
ATOM   2928  CD  GLU B   6      33.421  40.704  57.204  1.00 25.71           C
ATOM   2929  OE1 GLU B   6      33.844  41.111  58.303  1.00 25.27           O
ATOM   2930  OE2 GLU B   6      33.315  39.498  56.899  1.00 24.37           O1-
ATOM   2931  H   GLU B   6      34.482  42.225  53.145  1.00 26.61           H
ATOM   2932  HA  GLU B   6      34.262  39.711  54.710  1.00 25.60           H
ATOM   2933  HB2 GLU B   6      32.263  41.935  54.157  1.00 29.22           H
ATOM   2934  HB3 GLU B   6      31.859  40.414  54.916  1.00 29.22           H
ATOM   2935  HG2 GLU B   6      33.859  42.463  56.061  1.00 27.67           H
ATOM   2936  HG3 GLU B   6      32.219  42.338  56.532  1.00 27.67           H
ATOM   2937  N   GLY B   7      32.793  38.537  52.949  1.00 26.05           N
ATOM   2938  CA  GLY B   7      32.266  37.721  51.850  1.00 21.59           C
ATOM   2939  C   GLY B   7      32.306  36.232  52.166  1.00 22.59           C
ATOM   2940  O   GLY B   7      32.888  35.789  53.156  1.00 22.43           O
ATOM   2941  H   GLY B   7      32.739  38.143  53.878  1.00 31.26           H
ATOM   2942  HA2 GLY B   7      31.228  38.009  51.691  1.00 25.91           H
ATOM   2943  HA3 GLY B   7      32.831  37.915  50.938  1.00 25.91           H
ATOM   2944  N   VAL B   8      31.638  35.450  51.326  1.00 19.44           N
ATOM   2945  CA  VAL B   8      31.498  34.011  51.493  1.00 18.75           C
ATOM   2946  C   VAL B   8      32.825  33.313  51.223  1.00 22.64           C
ATOM   2947  O   VAL B   8      33.764  33.916  50.712  1.00 22.90           O
ATOM   2948  CB  VAL B   8      30.321  33.466  50.660  1.00 23.93           C
ATOM   2949  CG1 VAL B   8      29.011  34.109  51.158  1.00 24.00           C
ATOM   2950  CG2 VAL B   8      30.480  33.711  49.148  1.00 22.77           C
ATOM   2951  H   VAL B   8      31.170  35.875  50.539  1.00 23.33           H
ATOM   2952  HA  VAL B   8      31.243  33.824  52.534  1.00 22.51           H
ATOM   2953  HB  VAL B   8      30.247  32.393  50.815  1.00 28.71           H
ATOM   2954 HG11 VAL B   8      28.178  33.712  50.580  1.00 28.80           H
ATOM   2955 HG12 VAL B   8      28.861  33.882  52.212  1.00 28.80           H
ATOM   2956 HG13 VAL B   8      29.028  35.190  51.029  1.00 28.80           H
ATOM   2957 HG21 VAL B   8      29.651  33.255  48.615  1.00 27.32           H
ATOM   2958 HG22 VAL B   8      30.489  34.776  48.934  1.00 27.32           H
ATOM   2959 HG23 VAL B   8      31.411  33.269  48.794  1.00 27.32           H
ATOM   2960  N   ASP B   9      32.919  32.045  51.624  1.00 21.66           N
ATOM   2961  CA  ASP B   9      34.100  31.237  51.339  1.00 26.60           C
ATOM   2962  C   ASP B   9      34.212  31.067  49.796  1.00 23.96           C
ATOM   2963  O   ASP B   9      33.255  30.845  49.098  1.00 24.29           O
ATOM   2964  CB  ASP B   9      34.059  29.858  52.010  1.00 27.93           C
ATOM   2965  CG  ASP B   9      34.141  30.053  53.535  1.00 33.46           C
ATOM   2966  OD1 ASP B   9      35.158  30.670  53.974  1.00 36.55           O
ATOM   2967  OD2 ASP B   9      33.172  29.708  54.233  1.00 26.49           O1-
ATOM   2968  H   ASP B   9      32.075  31.583  51.885  1.00 25.99           H
ATOM   2969  HA  ASP B   9      35.015  31.775  51.722  1.00 31.92           H
ATOM   2970  HB2 ASP B   9      33.140  29.302  51.742  1.00 33.51           H
ATOM   2971  HB3 ASP B   9      34.905  29.235  51.675  1.00 33.51           H
ATOM   2972  N   GLY B  10      35.449  31.259  49.301  1.00 29.45           N
ATOM   2973  CA  GLY B  10      35.795  31.282  47.876  1.00 33.71           C
ATOM   2974  C   GLY B  10      35.405  32.567  47.135  1.00 33.75           C
ATOM   2975  O   GLY B  10      35.501  32.599  45.906  1.00 26.52           O
ATOM   2976  H   GLY B  10      36.206  31.415  49.953  1.00 35.34           H
ATOM   2977  HA2 GLY B  10      36.873  31.155  47.784  1.00 40.45           H
ATOM   2978  HA3 GLY B  10      35.293  30.449  47.386  1.00 40.45           H
ATOM   2979  N   ALA B  11      35.017  33.640  47.848  1.00 33.06           N
ATOM   2980  CA  ALA B  11      34.794  34.948  47.244  1.00 29.56           C
ATOM   2981  C   ALA B  11      36.058  35.598  46.652  1.00 34.68           C
ATOM   2982  O   ALA B  11      35.918  36.502  45.841  1.00 32.94           O
ATOM   2983  CB  ALA B  11      34.091  35.889  48.232  1.00 29.67           C
ATOM   2984  H   ALA B  11      34.887  33.549  48.846  1.00 39.68           H
ATOM   2985  HA  ALA B  11      34.123  34.792  46.406  1.00 35.47           H
ATOM   2986  HB1 ALA B  11      33.883  36.847  47.758  1.00 35.60           H
ATOM   2987  HB2 ALA B  11      33.144  35.448  48.545  1.00 35.60           H
ATOM   2988  HB3 ALA B  11      34.719  36.058  49.105  1.00 35.60           H
ATOM   2989  N   GLY B  12      37.270  35.168  47.031  1.00 36.46           N
ATOM   2990  CA  GLY B  12      38.548  35.737  46.607  1.00 34.95           C
ATOM   2991  C   GLY B  12      38.901  37.007  47.365  1.00 41.88           C
ATOM   2992  O   GLY B  12      39.391  37.966  46.774  1.00 38.88           O
ATOM   2993  H   GLY B  12      37.317  34.386  47.664  1.00 43.75           H
ATOM   2994  HA2 GLY B  12      39.341  35.008  46.777  1.00 41.94           H
ATOM   2995  HA3 GLY B  12      38.496  35.977  45.546  1.00 41.94           H
ATOM   2996  N   LYS B  13      38.706  36.993  48.688  1.00 32.87           N
ATOM   2997  CA  LYS B  13      38.988  38.125  49.558  1.00 32.21           C
ATOM   2998  C   LYS B  13      40.476  38.406  49.647  1.00 33.26           C
ATOM   2999  O   LYS B  13      40.824  39.578  49.711  1.00 30.85           O
ATOM   3000  CB  LYS B  13      38.409  37.899  50.956  1.00 29.68           C
ATOM   3001  CG  LYS B  13      36.873  37.881  50.963  1.00 26.38           C
ATOM   3002  CD  LYS B  13      36.356  37.731  52.409  1.00 24.49           C
ATOM   3003  CE  LYS B  13      36.741  36.373  52.998  1.00 31.21           C
ATOM   3004  NZ  LYS B  13      35.997  35.293  52.337  1.00 33.79           N1+
ATOM   3005  H   LYS B  13      38.396  36.135  49.120  1.00 39.44           H
ATOM   3006  HA  LYS B  13      38.519  39.016  49.139  1.00 38.65           H
ATOM   3007  HB2 LYS B  13      38.807  36.966  51.355  1.00 35.62           H
ATOM   3008  HB3 LYS B  13      38.742  38.713  51.602  1.00 35.62           H
ATOM   3009  HG2 LYS B  13      36.503  38.821  50.550  1.00 31.66           H
ATOM   3010  HG3 LYS B  13      36.495  37.075  50.341  1.00 31.66           H
ATOM   3011  HD2 LYS B  13      36.766  38.522  53.037  1.00 29.39           H
ATOM   3012  HD3 LYS B  13      35.275  37.832  52.411  1.00 29.39           H
ATOM   3013  HE2 LYS B  13      37.816  36.191  52.930  1.00 37.45           H
ATOM   3014  HE3 LYS B  13      36.466  36.391  54.053  1.00 37.45           H
ATOM   3015  HZ1 LYS B  13      36.461  34.410  52.509  1.00 40.55           H
ATOM   3016  HZ2 LYS B  13      35.052  35.251  52.701  1.00 40.55           H
ATOM   3017  HZ3 LYS B  13      35.958  35.455  51.342  1.00 40.55           H
ATOM   3018  N   ARG B  14      41.344  37.377  49.640  1.00 34.02           N
ATOM   3019  CA  ARG B  14      42.793  37.577  49.654  1.00 40.42           C
ATOM   3020  C   ARG B  14      43.240  38.458  48.496  1.00 40.44           C
ATOM   3021  O   ARG B  14      44.029  39.379  48.688  1.00 44.53           O
ATOM   3022  CB  ARG B  14      43.571  36.268  49.555  1.00 46.87           C
ATOM   3023  CG  ARG B  14      43.417  35.383  50.780  1.00 56.67           C
ATOM   3024  CD  ARG B  14      44.426  34.227  50.678  1.00 57.33           C
ATOM   3025  NE  ARG B  14      44.026  33.069  51.494  1.00 64.62           N
ATOM   3026  CZ  ARG B  14      42.986  32.263  51.229  1.00 63.89           C
ATOM   3027  NH1 ARG B  14      42.324  32.322  50.071  1.00 60.70           N
ATOM   3028  NH2 ARG B  14      42.595  31.378  52.145  1.00 66.47           N1+
ATOM   3029  H   ARG B  14      40.986  36.432  49.621  1.00 40.82           H
ATOM   3030  HA  ARG B  14      43.062  38.074  50.588  1.00 48.50           H
ATOM   3031  HB2 ARG B  14      43.249  35.721  48.668  1.00 56.25           H
ATOM   3032  HB3 ARG B  14      44.632  36.508  49.451  1.00 56.25           H
ATOM   3033  HG2 ARG B  14      43.642  35.975  51.665  1.00 68.01           H
ATOM   3034  HG3 ARG B  14      42.391  35.015  50.847  1.00 68.01           H
ATOM   3035  HD2 ARG B  14      44.605  33.922  49.646  1.00 68.80           H
ATOM   3036  HD3 ARG B  14      45.366  34.605  51.084  1.00 68.80           H
ATOM   3037  HE  ARG B  14      44.442  33.000  52.411  1.00 77.55           H
ATOM   3038 HH11 ARG B  14      42.587  33.000  49.375  1.00 72.85           H
ATOM   3039 HH12 ARG B  14      41.528  31.721  49.917  1.00 72.85           H
ATOM   3040 HH21 ARG B  14      43.076  31.313  53.029  1.00 79.76           H
ATOM   3041 HH22 ARG B  14      41.809  30.774  51.953  1.00 79.76           H
ATOM   3042  N   THR B  15      42.718  38.172  47.304  1.00 39.48           N
ATOM   3043  CA  THR B  15      43.053  38.895  46.088  1.00 44.62           C
ATOM   3044  C   THR B  15      42.667  40.357  46.219  1.00 41.73           C
ATOM   3045  O   THR B  15      43.494  41.232  45.974  1.00 41.29           O
ATOM   3046  CB  THR B  15      42.381  38.213  44.893  1.00 44.70           C
ATOM   3047  OG1 THR B  15      42.853  36.884  44.804  1.00 50.35           O
ATOM   3048  CG2 THR B  15      42.693  38.927  43.579  1.00 44.94           C
ATOM   3049  H   THR B  15      42.063  37.408  47.230  1.00 47.38           H
ATOM   3050  HA  THR B  15      44.134  38.822  45.957  1.00 53.55           H
ATOM   3051  HB  THR B  15      41.300  38.204  45.035  1.00 53.64           H
ATOM   3052  HG1 THR B  15      42.334  36.426  44.137  1.00 60.42           H
ATOM   3053 HG21 THR B  15      42.223  38.391  42.754  1.00 53.93           H
ATOM   3054 HG22 THR B  15      42.310  39.947  43.598  1.00 53.93           H
ATOM   3055 HG23 THR B  15      43.771  38.942  43.414  1.00 53.93           H
ATOM   3056  N   LEU B  16      41.435  40.624  46.656  1.00 36.77           N
ATOM   3057  CA  LEU B  16      41.010  41.981  46.908  1.00 34.22           C
ATOM   3058  C   LEU B  16      41.921  42.666  47.933  1.00 40.79           C
ATOM   3059  O   LEU B  16      42.250  43.831  47.739  1.00 39.45           O
ATOM   3060  CB  LEU B  16      39.539  42.005  47.322  1.00 37.41           C
ATOM   3061  CG  LEU B  16      38.960  43.430  47.436  1.00 37.21           C
ATOM   3062  CD1 LEU B  16      38.981  44.149  46.084  1.00 38.25           C
ATOM   3063  CD2 LEU B  16      37.519  43.351  47.951  1.00 43.05           C
ATOM   3064  H   LEU B  16      40.799  39.868  46.872  1.00 44.13           H
ATOM   3065  HA  LEU B  16      41.110  42.510  45.961  1.00 41.06           H
ATOM   3066  HB2 LEU B  16      38.956  41.441  46.591  1.00 44.90           H
ATOM   3067  HB3 LEU B  16      39.445  41.506  48.288  1.00 44.90           H
ATOM   3068  HG  LEU B  16      39.549  44.010  48.146  1.00 44.65           H
ATOM   3069 HD11 LEU B  16      38.448  45.095  46.168  1.00 45.90           H
ATOM   3070 HD12 LEU B  16      40.005  44.363  45.780  1.00 45.90           H
ATOM   3071 HD13 LEU B  16      38.491  43.537  45.325  1.00 45.90           H
ATOM   3072 HD21 LEU B  16      37.127  44.356  48.111  1.00 51.66           H
ATOM   3073 HD22 LEU B  16      36.891  42.833  47.228  1.00 51.66           H
ATOM   3074 HD23 LEU B  16      37.495  42.813  48.898  1.00 51.66           H
ATOM   3075  N   VAL B  17      42.346  41.973  48.998  1.00 32.56           N
ATOM   3076  CA  VAL B  17      43.193  42.574  50.010  1.00 37.65           C
ATOM   3077  C   VAL B  17      44.520  42.995  49.367  1.00 40.13           C
ATOM   3078  O   VAL B  17      44.933  44.126  49.573  1.00 39.97           O
ATOM   3079  CB  VAL B  17      43.346  41.660  51.243  1.00 38.87           C
ATOM   3080  CG1 VAL B  17      44.468  42.157  52.171  1.00 37.63           C
ATOM   3081  CG2 VAL B  17      42.036  41.633  52.051  1.00 40.83           C
ATOM   3082  H   VAL B  17      42.068  41.010  49.114  1.00 39.07           H
ATOM   3083  HA  VAL B  17      42.693  43.481  50.351  1.00 45.18           H
ATOM   3084  HB  VAL B  17      43.586  40.643  50.933  1.00 46.65           H
ATOM   3085 HG11 VAL B  17      44.530  41.513  53.048  1.00 45.15           H
ATOM   3086 HG12 VAL B  17      45.431  42.114  51.661  1.00 45.15           H
ATOM   3087 HG13 VAL B  17      44.266  43.180  52.490  1.00 45.15           H
ATOM   3088 HG21 VAL B  17      42.118  40.912  52.862  1.00 49.00           H
ATOM   3089 HG22 VAL B  17      41.830  42.616  52.465  1.00 49.00           H
ATOM   3090 HG23 VAL B  17      41.201  41.343  51.420  1.00 49.00           H
ATOM   3091  N   GLU B  18      45.171  42.130  48.584  1.00 35.64           N
ATOM   3092  CA  GLU B  18      46.435  42.455  47.923  1.00 45.60           C
ATOM   3093  C   GLU B  18      46.299  43.685  47.004  1.00 41.44           C
ATOM   3094  O   GLU B  18      47.062  44.643  47.130  1.00 45.18           O
ATOM   3095  CB  GLU B  18      46.956  41.248  47.129  1.00 44.15           C
ATOM   3096  CG  GLU B  18      47.467  40.135  48.042  1.00 46.63           C
ATOM   3097  H   GLU B  18      44.761  41.222  48.410  1.00 42.77           H
ATOM   3098  HA  GLU B  18      47.167  42.685  48.698  1.00 54.72           H
ATOM   3099  HB2 GLU B  18      47.778  41.572  46.488  1.00 52.98           H
ATOM   3100  HB3 GLU B  18      46.164  40.851  46.493  1.00 52.98           H
ATOM   3101  HG1 GLU B  18      46.675  39.797  48.709  1.00 55.95           H
ATOM   3102  HG3 GLU B  18      47.806  39.293  47.436  1.00 55.95           H
ATOM   3103  N   LYS B  19      45.314  43.668  46.102  1.00 39.89           N
ATOM   3104  CA  LYS B  19      45.102  44.723  45.113  1.00 40.05           C
ATOM   3105  C   LYS B  19      44.766  46.057  45.776  1.00 43.48           C
ATOM   3106  O   LYS B  19      45.185  47.110  45.312  1.00 49.13           O
ATOM   3107  CB  LYS B  19      44.032  44.289  44.112  1.00 38.75           C
ATOM   3108  CG  LYS B  19      44.505  43.099  43.253  1.00 45.36           C
ATOM   3109  CD  LYS B  19      43.430  42.656  42.253  1.00 41.34           C
ATOM   3110  H   LYS B  19      44.689  42.871  46.078  1.00 47.87           H
ATOM   3111  HA  LYS B  19      46.030  44.873  44.561  1.00 48.06           H
ATOM   3112  HB2 LYS B  19      43.828  45.123  43.443  1.00 46.50           H
ATOM   3113  HB3 LYS B  19      43.114  44.036  44.643  1.00 46.50           H
ATOM   3114  HG2 LYS B  19      44.742  42.252  43.895  1.00 54.43           H
ATOM   3115  HG3 LYS B  19      45.408  43.374  42.706  1.00 54.43           H
ATOM   3116  HD1 LYS B  19      42.464  42.552  42.748  1.00 49.61           H
ATOM   3117  HD3 LYS B  19      43.352  43.382  41.444  1.00 49.61           H
ATOM   3118  N   LEU B  20      44.041  46.019  46.887  1.00 38.26           N
ATOM   3119  CA  LEU B  20      43.642  47.204  47.604  1.00 42.53           C
ATOM   3120  C   LEU B  20      44.828  47.767  48.408  1.00 44.55           C
ATOM   3121  O   LEU B  20      45.007  48.985  48.458  1.00 41.07           O
ATOM   3122  CB  LEU B  20      42.407  46.827  48.437  1.00 41.67           C
ATOM   3123  CG  LEU B  20      41.754  48.010  49.145  1.00 46.14           C
ATOM   3124  CD1 LEU B  20      41.338  49.115  48.159  1.00 41.36           C
ATOM   3125  CD2 LEU B  20      40.543  47.481  49.926  1.00 46.77           C
ATOM   3126  H   LEU B  20      43.730  45.125  47.239  1.00 45.91           H
ATOM   3127  HA  LEU B  20      43.345  47.948  46.866  1.00 51.03           H
ATOM   3128  HB2 LEU B  20      41.666  46.372  47.776  1.00 50.01           H
ATOM   3129  HB3 LEU B  20      42.702  46.091  49.188  1.00 50.01           H
ATOM   3130  HG  LEU B  20      42.486  48.401  49.845  1.00 55.37           H
ATOM   3131 HD11 LEU B  20      40.775  49.887  48.681  1.00 49.63           H
ATOM   3132 HD12 LEU B  20      42.220  49.586  47.729  1.00 49.63           H
ATOM   3133 HD13 LEU B  20      40.726  48.693  47.364  1.00 49.63           H
ATOM   3134 HD21 LEU B  20      40.047  48.305  50.439  1.00 56.13           H
ATOM   3135 HD22 LEU B  20      39.837  47.000  49.246  1.00 56.13           H
ATOM   3136 HD23 LEU B  20      40.876  46.758  50.672  1.00 56.13           H
ATOM   3137  N   SER B  21      45.647  46.892  49.016  1.00 39.95           N
ATOM   3138  CA  SER B  21      46.919  47.285  49.635  1.00 48.25           C
ATOM   3139  C   SER B  21      47.791  48.027  48.617  1.00 45.27           C
ATOM   3140  O   SER B  21      48.324  49.086  48.936  1.00 43.39           O
ATOM   3141  CB  SER B  21      47.725  46.088  50.159  1.00 45.93           C
ATOM   3142  OG  SER B  21      47.000  45.346  51.107  1.00 50.09           O
ATOM   3143  H   SER B  21      45.435  45.906  48.955  1.00 47.94           H
ATOM   3144  HA  SER B  21      46.711  47.959  50.465  1.00 57.89           H
ATOM   3145  HB2 SER B  21      48.023  45.433  49.340  1.00 55.12           H
ATOM   3146  HB3 SER B  21      48.626  46.467  50.642  1.00 55.12           H
ATOM   3147  HG  SER B  21      46.284  44.886  50.657  1.00 60.11           H
ATOM   3148  N   GLY B  22      47.935  47.466  47.412  1.00 41.65           N
ATOM   3149  CA  GLY B  22      48.744  48.044  46.347  1.00 44.48           C
ATOM   3150  C   GLY B  22      48.267  49.452  46.005  1.00 39.39           C
ATOM   3151  O   GLY B  22      49.047  50.392  46.087  1.00 50.09           O
ATOM   3152  H   GLY B  22      47.453  46.597  47.218  1.00 49.98           H
ATOM   3153  HA2 GLY B  22      49.778  48.101  46.687  1.00 53.37           H
ATOM   3154  HA3 GLY B  22      48.697  47.416  45.457  1.00 53.37           H
ATOM   3155  N   ALA B  23      46.985  49.611  45.673  1.00 45.47           N
ATOM   3156  CA  ALA B  23      46.388  50.904  45.368  1.00 44.49           C
ATOM   3157  C   ALA B  23      46.488  51.913  46.512  1.00 43.31           C
ATOM   3158  O   ALA B  23      46.600  53.108  46.251  1.00 41.58           O
ATOM   3159  CB  ALA B  23      44.932  50.694  44.942  1.00 46.42           C
ATOM   3160  H   ALA B  23      46.384  48.799  45.630  1.00 54.57           H
ATOM   3161  HA  ALA B  23      46.927  51.319  44.517  1.00 53.38           H
ATOM   3162  HB1 ALA B  23      44.485  51.653  44.683  1.00 55.70           H
ATOM   3163  HB2 ALA B  23      44.891  50.034  44.075  1.00 55.70           H
ATOM   3164  HB3 ALA B  23      44.364  50.246  45.759  1.00 55.70           H
ATOM   3165  N   PHE B  24      46.447  51.475  47.779  1.00 44.29           N
ATOM   3166  CA  PHE B  24      46.650  52.387  48.897  1.00 46.30           C
ATOM   3167  C   PHE B  24      48.110  52.851  48.979  1.00 41.13           C
ATOM   3168  O   PHE B  24      48.330  54.037  49.206  1.00 41.69           O
ATOM   3169  CB  PHE B  24      46.158  51.786  50.223  1.00 44.38           C
ATOM   3170  CG  PHE B  24      44.661  51.834  50.481  1.00 48.91           C
ATOM   3171  CD1 PHE B  24      43.961  50.663  50.831  1.00 47.62           C
ATOM   3172  CD2 PHE B  24      43.972  53.061  50.454  1.00 45.40           C
ATOM   3173  CE1 PHE B  24      42.589  50.724  51.142  1.00 44.95           C
ATOM   3174  CE2 PHE B  24      42.598  53.114  50.732  1.00 49.26           C
ATOM   3175  CZ  PHE B  24      41.903  51.942  51.068  1.00 46.27           C
ATOM   3176  H   PHE B  24      46.320  50.490  47.971  1.00 53.15           H
ATOM   3177  HA  PHE B  24      46.050  53.277  48.710  1.00 55.56           H
ATOM   3178  HB2 PHE B  24      46.490  50.751  50.262  1.00 53.25           H
ATOM   3179  HB3 PHE B  24      46.636  52.330  51.039  1.00 53.25           H
ATOM   3180  HD1 PHE B  24      44.483  49.721  50.885  1.00 57.14           H
ATOM   3181  HD2 PHE B  24      44.499  53.963  50.199  1.00 54.48           H
ATOM   3182  HE1 PHE B  24      42.060  49.835  51.448  1.00 53.94           H
ATOM   3183  HE2 PHE B  24      42.071  54.054  50.688  1.00 59.11           H
ATOM   3184  HZ  PHE B  24      40.848  51.978  51.289  1.00 55.53           H
ATOM   3185  N   ARG B  25      49.086  51.951  48.795  1.00 34.09           N
ATOM   3186  CA  ARG B  25      50.517  52.273  48.830  1.00 46.34           C
ATOM   3187  C   ARG B  25      50.914  53.275  47.739  1.00 51.99           C
ATOM   3188  O   ARG B  25      51.665  54.212  48.026  1.00 45.97           O
ATOM   3189  CB  ARG B  25      51.373  50.998  48.798  1.00 43.82           C
ATOM   3190  CG  ARG B  25      51.343  50.241  50.139  1.00 48.47           C
ATOM   3191  CD  ARG B  25      51.724  48.768  49.967  1.00 48.59           C
ATOM   3192  NE  ARG B  25      51.646  48.061  51.249  1.00 52.63           N
ATOM   3193  CZ  ARG B  25      51.572  46.740  51.442  1.00 50.24           C
ATOM   3194  NH1 ARG B  25      51.521  45.880  50.428  1.00 52.27           N
ATOM   3195  NH2 ARG B  25      51.543  46.269  52.688  1.00 56.10           N1+
ATOM   3196  H   ARG B  25      48.829  50.994  48.597  1.00 40.91           H
ATOM   3197  HA  ARG B  25      50.745  52.785  49.756  1.00 55.61           H
ATOM   3198  HB2 ARG B  25      51.059  50.354  47.976  1.00 52.58           H
ATOM   3199  HB3 ARG B  25      52.409  51.295  48.624  1.00 52.58           H
ATOM   3200  HG2 ARG B  25      52.010  50.729  50.850  1.00 58.17           H
ATOM   3201  HG3 ARG B  25      50.331  50.270  50.545  1.00 58.17           H
ATOM   3202  HD2 ARG B  25      51.036  48.307  49.256  1.00 58.31           H
ATOM   3203  HD3 ARG B  25      52.740  48.697  49.577  1.00 58.31           H
ATOM   3204  HE  ARG B  25      51.695  48.642  52.076  1.00 63.16           H
ATOM   3205 HH11 ARG B  25      51.541  46.227  49.481  1.00 62.73           H
ATOM   3206 HH12 ARG B  25      51.463  44.889  50.606  1.00 62.73           H
ATOM   3207 HH21 ARG B  25      51.564  46.904  53.475  1.00 67.32           H
ATOM   3208 HH22 ARG B  25      51.480  45.275  52.851  1.00 67.32           H
ATOM   3209  N   ALA B  26      50.357  53.081  46.534  1.00 49.41           N
ATOM   3210  CA  ALA B  26      50.522  53.934  45.358  1.00 48.21           C
ATOM   3211  C   ALA B  26      49.987  55.336  45.594  1.00 49.73           C
ATOM   3212  O   ALA B  26      50.616  56.290  45.150  1.00 53.14           O
ATOM   3213  CB  ALA B  26      49.801  53.301  44.174  1.00 44.18           C
ATOM   3214  H   ALA B  26      49.751  52.279  46.428  1.00 59.29           H
ATOM   3215  HA  ALA B  26      51.585  54.002  45.119  1.00 57.85           H
ATOM   3216  HB1 ALA B  26      49.945  53.920  43.289  1.00 53.01           H
ATOM   3217  HB2 ALA B  26      50.208  52.306  43.982  1.00 53.01           H
ATOM   3218  HB3 ALA B  26      48.735  53.222  44.388  1.00 53.01           H
ATOM   3219  N   ALA B  27      48.857  55.458  46.312  1.00 51.75           N
ATOM   3220  CA  ALA B  27      48.296  56.732  46.756  1.00 47.09           C
ATOM   3221  C   ALA B  27      49.045  57.351  47.956  1.00 44.78           C
ATOM   3222  O   ALA B  27      48.592  58.353  48.507  1.00 41.60           O
ATOM   3223  CB  ALA B  27      46.803  56.537  47.018  1.00 50.64           C
ATOM   3224  H   ALA B  27      48.390  54.618  46.623  1.00 62.09           H
ATOM   3225  HA  ALA B  27      48.374  57.440  45.932  1.00 56.51           H
ATOM   3226  HB1 ALA B  27      46.345  57.497  47.259  1.00 60.76           H
ATOM   3227  HB2 ALA B  27      46.322  56.130  46.128  1.00 60.76           H
ATOM   3228  HB3 ALA B  27      46.662  55.846  47.850  1.00 60.76           H
ATOM   3229  N   GLY B  28      50.184  56.766  48.355  1.00 49.42           N
ATOM   3230  CA  GLY B  28      51.075  57.242  49.417  1.00 51.34           C
ATOM   3231  C   GLY B  28      50.738  56.741  50.831  1.00 51.51           C
ATOM   3232  O   GLY B  28      51.312  57.244  51.797  1.00 47.23           O
ATOM   3233  H   GLY B  28      50.492  55.945  47.852  1.00 59.30           H
ATOM   3234  HA2 GLY B  28      52.085  56.904  49.183  1.00 61.61           H
ATOM   3235  HA3 GLY B  28      51.049  58.332  49.429  1.00 61.61           H
ATOM   3236  N   ARG B  29      49.832  55.763  50.976  1.00 47.64           N
ATOM   3237  CA  ARG B  29      49.374  55.317  52.301  1.00 54.22           C
ATOM   3238  C   ARG B  29      50.047  54.015  52.680  1.00 42.98           C
ATOM   3239  O   ARG B  29      50.089  53.075  51.896  1.00 43.96           O
ATOM   3240  CB  ARG B  29      47.841  55.241  52.367  1.00 50.33           C
ATOM   3241  CG  ARG B  29      47.277  56.668  52.466  1.00 58.01           C
ATOM   3242  CD  ARG B  29      45.752  56.711  52.586  1.00 60.84           C
ATOM   3243  NE  ARG B  29      45.107  56.325  51.319  1.00 63.80           N
ATOM   3244  CZ  ARG B  29      44.764  57.157  50.325  1.00 65.92           C
ATOM   3245  NH1 ARG B  29      44.917  58.473  50.458  1.00 63.80           N
ATOM   3246  NH2 ARG B  29      44.254  56.665  49.189  1.00 64.03           N1+
ATOM   3247  H   ARG B  29      49.431  55.330  50.156  1.00 57.17           H
ATOM   3248  HA  ARG B  29      49.676  56.044  53.059  1.00 65.06           H
ATOM   3249  HB2 ARG B  29      47.435  54.707  51.510  1.00 60.40           H
ATOM   3250  HB3 ARG B  29      47.561  54.705  53.272  1.00 60.40           H
ATOM   3251  HG2 ARG B  29      47.699  57.156  53.347  1.00 69.61           H
ATOM   3252  HG3 ARG B  29      47.574  57.237  51.583  1.00 69.61           H
ATOM   3253  HD2 ARG B  29      45.436  56.024  53.372  1.00 73.01           H
ATOM   3254  HD3 ARG B  29      45.445  57.716  52.881  1.00 73.01           H
ATOM   3255  HE  ARG B  29      44.986  55.336  51.168  1.00 76.56           H
ATOM   3256 HH11 ARG B  29      45.309  58.848  51.308  1.00 76.56           H
ATOM   3257 HH12 ARG B  29      44.663  59.090  49.701  1.00 76.56           H
ATOM   3258 HH21 ARG B  29      44.127  55.671  49.072  1.00 76.84           H
ATOM   3259 HH22 ARG B  29      43.994  57.290  48.441  1.00 76.84           H
ATOM   3260  N   SER B  30      50.586  53.966  53.894  1.00 38.97           N
ATOM   3261  CA  SER B  30      51.109  52.718  54.439  1.00 44.97           C
ATOM   3262  C   SER B  30      49.955  51.804  54.856  1.00 47.56           C
ATOM   3263  O   SER B  30      48.899  52.268  55.300  1.00 42.55           O
ATOM   3264  CB  SER B  30      52.081  52.979  55.581  1.00 35.64           C
ATOM   3265  OG  SER B  30      51.433  53.648  56.644  1.00 44.40           O
ATOM   3266  H   SER B  30      50.534  54.779  54.493  1.00 46.77           H
ATOM   3267  HA  SER B  30      51.684  52.213  53.662  1.00 53.96           H
ATOM   3268  HB2 SER B  30      52.484  52.031  55.932  1.00 42.77           H
ATOM   3269  HB3 SER B  30      52.910  53.579  55.218  1.00 42.77           H
ATOM   3270  HG  SER B  30      51.287  54.568  56.392  1.00 53.28           H
ATOM   3271  N   VAL B  31      50.184  50.498  54.677  1.00 48.97           N
ATOM   3272  CA  VAL B  31      49.186  49.450  54.836  1.00 43.27           C
ATOM   3273  C   VAL B  31      49.782  48.266  55.595  1.00 45.46           C
ATOM   3274  O   VAL B  31      50.837  47.743  55.216  1.00 38.38           O
ATOM   3275  CB  VAL B  31      48.642  48.979  53.472  1.00 43.30           C
ATOM   3276  CG1 VAL B  31      47.528  47.938  53.677  1.00 44.18           C
ATOM   3277  CG2 VAL B  31      48.080  50.142  52.648  1.00 42.94           C
ATOM   3278  H   VAL B  31      51.086  50.221  54.314  1.00 58.77           H
ATOM   3279  HA  VAL B  31      48.359  49.856  55.401  1.00 51.93           H
ATOM   3280  HB  VAL B  31      49.453  48.516  52.911  1.00 51.96           H
ATOM   3281 HG11 VAL B  31      47.106  47.653  52.716  1.00 53.02           H
ATOM   3282 HG12 VAL B  31      47.924  47.037  54.141  1.00 53.02           H
ATOM   3283 HG13 VAL B  31      46.738  48.352  54.305  1.00 53.02           H
ATOM   3284 HG21 VAL B  31      47.674  49.741  51.725  1.00 51.53           H
ATOM   3285 HG22 VAL B  31      47.297  50.661  53.193  1.00 51.53           H
ATOM   3286 HG23 VAL B  31      48.867  50.848  52.393  1.00 51.53           H
ATOM   3287  N   ALA B  32      49.017  47.802  56.590  1.00 41.79           N
ATOM   3288  CA  ALA B  32      49.139  46.472  57.188  1.00 42.64           C
ATOM   3289  C   ALA B  32      47.828  45.706  57.042  1.00 38.47           C
ATOM   3290  O   ALA B  32      46.749  46.294  57.025  1.00 38.22           O
ATOM   3291  CB  ALA B  32      49.470  46.597  58.673  1.00 42.05           C
ATOM   3292  H   ALA B  32      48.178  48.323  56.818  1.00 50.14           H
ATOM   3293  HA  ALA B  32      49.937  45.904  56.705  1.00 51.17           H
ATOM   3294  HB1 ALA B  32      49.509  45.602  59.117  1.00 50.46           H
ATOM   3295  HB2 ALA B  32      50.445  47.067  58.785  1.00 50.46           H
ATOM   3296  HB3 ALA B  32      48.711  47.194  59.182  1.00 50.46           H
ATOM   3297  N   THR B  33      47.935  44.383  56.952  1.00 42.16           N
ATOM   3298  CA  THR B  33      46.789  43.492  56.887  1.00 39.85           C
ATOM   3299  C   THR B  33      46.878  42.410  57.968  1.00 41.27           C
ATOM   3300  O   THR B  33      47.965  41.994  58.374  1.00 41.24           O
ATOM   3301  CB  THR B  33      46.628  42.876  55.484  1.00 37.87           C
ATOM   3302  OG1 THR B  33      47.604  41.875  55.262  1.00 42.03           O
ATOM   3303  CG2 THR B  33      46.793  43.923  54.374  1.00 42.47           C
ATOM   3304  H   THR B  33      48.853  43.961  56.939  1.00 50.59           H
ATOM   3305  HA  THR B  33      45.901  44.073  57.095  1.00 47.82           H
ATOM   3306  HB  THR B  33      45.630  42.438  55.411  1.00 45.44           H
ATOM   3307  HG1 THR B  33      47.456  41.489  54.396  1.00 50.44           H
ATOM   3308 HG21 THR B  33      46.554  43.484  53.407  1.00 50.96           H
ATOM   3309 HG22 THR B  33      46.160  44.783  54.564  1.00 50.96           H
ATOM   3310 HG23 THR B  33      47.829  44.261  54.329  1.00 50.96           H
ATOM   3311  N   LEU B  34      45.702  41.962  58.417  1.00 34.95           N
ATOM   3312  CA  LEU B  34      45.537  40.879  59.366  1.00 38.94           C
ATOM   3313  C   LEU B  34      44.318  40.052  58.939  1.00 31.73           C
ATOM   3314  O   LEU B  34      43.256  40.594  58.659  1.00 26.84           O
ATOM   3315  CB  LEU B  34      45.427  41.514  60.769  1.00 29.50           C
ATOM   3316  CG  LEU B  34      45.037  40.578  61.909  1.00 30.07           C
ATOM   3317  CD1 LEU B  34      46.113  39.502  62.094  1.00 36.22           C
ATOM   3318  CD2 LEU B  34      44.877  41.438  63.172  1.00 34.37           C
ATOM   3319  H   LEU B  34      44.857  42.374  58.044  1.00 41.94           H
ATOM   3320  HA  LEU B  34      46.415  40.234  59.340  1.00 46.73           H
ATOM   3321  HB2 LEU B  34      46.388  41.968  61.013  1.00 35.40           H
ATOM   3322  HB3 LEU B  34      44.701  42.323  60.720  1.00 35.40           H
ATOM   3323  HG  LEU B  34      44.082  40.103  61.685  1.00 36.09           H
ATOM   3324 HD11 LEU B  34      45.872  38.891  62.963  1.00 43.46           H
ATOM   3325 HD12 LEU B  34      46.154  38.853  61.222  1.00 43.46           H
ATOM   3326 HD13 LEU B  34      47.089  39.965  62.245  1.00 43.46           H
ATOM   3327 HD21 LEU B  34      44.647  40.801  64.025  1.00 41.25           H
ATOM   3328 HD22 LEU B  34      45.792  41.995  63.375  1.00 41.25           H
ATOM   3329 HD23 LEU B  34      44.056  42.141  63.033  1.00 41.25           H
ATOM   3330  N   ALA B  35      44.460  38.733  58.893  1.00 31.16           N
ATOM   3331  CA  ALA B  35      43.361  37.845  58.578  1.00 32.80           C
ATOM   3332  C   ALA B  35      42.826  37.205  59.866  1.00 32.85           C
ATOM   3333  O   ALA B  35      43.584  36.797  60.746  1.00 26.64           O
ATOM   3334  CB  ALA B  35      43.850  36.808  57.575  1.00 30.56           C
ATOM   3335  H   ALA B  35      45.352  38.314  59.114  1.00 37.39           H
ATOM   3336  HA  ALA B  35      42.552  38.397  58.106  1.00 39.36           H
ATOM   3337  HB1 ALA B  35      43.018  36.164  57.286  1.00 36.67           H
ATOM   3338  HB2 ALA B  35      44.236  37.304  56.685  1.00 36.67           H
ATOM   3339  HB3 ALA B  35      44.640  36.203  58.023  1.00 36.67           H
ATOM   3340  N   PHE B  36      41.503  37.092  59.928  1.00 28.47           N
ATOM   3341  CA  PHE B  36      40.794  36.362  60.940  1.00 25.78           C
ATOM   3342  C   PHE B  36      40.059  35.178  60.219  1.00 30.44           C
ATOM   3343  O   PHE B  36      39.465  35.321  59.161  1.00 28.12           O
ATOM   3344  CB  PHE B  36      39.692  37.206  61.633  1.00 25.82           C
ATOM   3345  CG  PHE B  36      40.319  38.216  62.544  1.00 26.18           C
ATOM   3346  CD1 PHE B  36      40.844  37.794  63.771  1.00 26.34           C
ATOM   3347  CD2 PHE B  36      40.433  39.560  62.164  1.00 25.26           C
ATOM   3348  CE1 PHE B  36      41.492  38.705  64.612  1.00 30.15           C
ATOM   3349  CE2 PHE B  36      41.106  40.463  62.992  1.00 28.22           C
ATOM   3350  CZ  PHE B  36      41.643  40.033  64.216  1.00 29.34           C
ATOM   3351  H   PHE B  36      40.973  37.475  59.175  1.00 34.16           H
ATOM   3352  HA  PHE B  36      41.498  35.990  61.720  1.00 30.93           H
ATOM   3353  HB2 PHE B  36      39.076  37.711  60.856  1.00 30.98           H
ATOM   3354  HB3 PHE B  36      39.014  36.536  62.191  1.00 30.98           H
ATOM   3355  HD1 PHE B  36      40.753  36.754  64.070  1.00 31.60           H
ATOM   3356  HD2 PHE B  36      40.018  39.889  61.207  1.00 30.31           H
ATOM   3357  HE1 PHE B  36      41.893  38.365  65.564  1.00 36.18           H
ATOM   3358  HE2 PHE B  36      41.229  41.499  62.688  1.00 33.86           H
ATOM   3359  HZ  PHE B  36      42.211  40.714  64.841  1.00 35.21           H
ATOM   3360  N   PRO B  37      39.977  33.971  60.888  1.00 26.91           N
ATOM   3361  CA  PRO B  37      40.648  33.701  62.181  1.00 30.87           C
ATOM   3362  C   PRO B  37      42.183  33.655  62.019  1.00 28.99           C
ATOM   3363  O   PRO B  37      42.750  33.317  61.009  1.00 26.79           O
ATOM   3364  CB  PRO B  37      40.139  32.311  62.626  1.00 26.03           C
ATOM   3365  CG  PRO B  37      39.193  31.806  61.514  1.00 35.34           C
ATOM   3366  CD  PRO B  37      39.430  32.717  60.307  1.00 20.03           C
ATOM   3367  HA  PRO B  37      40.353  34.484  62.919  1.00 37.04           H
ATOM   3368  HB2 PRO B  37      40.981  31.596  62.720  1.00 31.23           H
ATOM   3369  HB3 PRO B  37      39.630  32.360  63.600  1.00 31.23           H
ATOM   3370  HG2 PRO B  37      39.401  30.754  61.255  1.00 42.41           H
ATOM   3371  HG3 PRO B  37      38.139  31.858  61.848  1.00 42.41           H
ATOM   3372  HD2 PRO B  37      40.175  32.260  59.615  1.00 24.04           H
ATOM   3373  HD3 PRO B  37      38.510  32.936  59.728  1.00 24.04           H
ATOM   3374  N   ARG B  38      42.827  33.995  63.147  1.00 30.65           N
ATOM   3375  CA  ARG B  38      44.285  34.110  63.257  1.00 33.86           C
ATOM   3376  C   ARG B  38      44.855  32.731  63.511  1.00 28.83           C
ATOM   3377  O   ARG B  38      45.350  32.433  64.596  1.00 37.01           O
ATOM   3378  CB  ARG B  38      44.682  35.086  64.365  1.00 29.26           C
ATOM   3379  CG  ARG B  38      44.109  36.488  64.208  1.00 28.61           C
ATOM   3380  CD  ARG B  38      44.709  37.397  65.279  1.00 32.94           C
ATOM   3381  NE  ARG B  38      44.266  36.968  66.610  1.00 32.58           N
ATOM   3382  CZ  ARG B  38      44.986  36.890  67.732  1.00 37.13           C
ATOM   3383  NH1 ARG B  38      46.230  37.350  67.791  1.00 34.37           N
ATOM   3384  NH2 ARG B  38      44.446  36.330  68.812  1.00 31.20           N1+
ATOM   3385  H   ARG B  38      42.278  34.210  63.970  1.00 36.78           H
ATOM   3386  HA  ARG B  38      44.676  34.484  62.309  1.00 40.63           H
ATOM   3387  HB2 ARG B  38      44.358  34.675  65.321  1.00 35.11           H
ATOM   3388  HB3 ARG B  38      45.764  35.169  64.359  1.00 35.11           H
ATOM   3389  HG2 ARG B  38      44.365  36.884  63.227  1.00 34.34           H
ATOM   3390  HG3 ARG B  38      43.031  36.443  64.314  1.00 34.34           H
ATOM   3391  HD2 ARG B  38      45.795  37.341  65.206  1.00 39.52           H
ATOM   3392  HD3 ARG B  38      44.390  38.424  65.108  1.00 39.52           H
ATOM   3393  HE  ARG B  38      43.331  36.582  66.655  1.00 39.09           H
ATOM   3394 HH11 ARG B  38      46.643  37.768  66.973  1.00 41.25           H
ATOM   3395 HH12 ARG B  38      46.754  37.269  68.648  1.00 41.25           H
ATOM   3396 HH21 ARG B  38      43.500  35.975  68.760  1.00 37.44           H
ATOM   3397 HH22 ARG B  38      44.980  36.244  69.661  1.00 37.44           H
ATOM   3398  N   TYR B  39      44.801  31.897  62.482  1.00 29.06           N
ATOM   3399  CA  TYR B  39      45.481  30.626  62.520  1.00 27.58           C
ATOM   3400  C   TYR B  39      46.977  30.880  62.796  1.00 36.40           C
ATOM   3401  O   TYR B  39      47.623  31.746  62.254  1.00 40.68           O
ATOM   3402  CB  TYR B  39      45.368  29.797  61.229  1.00 36.13           C
ATOM   3403  CG  TYR B  39      43.955  29.648  60.752  1.00 39.04           C
ATOM   3404  CD1 TYR B  39      43.671  29.918  59.403  1.00 41.10           C
ATOM   3405  CD2 TYR B  39      42.915  29.289  61.622  1.00 43.76           C
ATOM   3406  CE1 TYR B  39      42.384  29.784  58.898  1.00 39.68           C
ATOM   3407  CE2 TYR B  39      41.600  29.201  61.149  1.00 45.66           C
ATOM   3408  CZ  TYR B  39      41.370  29.402  59.782  1.00 45.16           C
ATOM   3409  OH  TYR B  39      40.119  29.306  59.202  1.00 54.61           O
ATOM   3410  H   TYR B  39      44.495  32.261  61.603  1.00 34.87           H
ATOM   3411  HA  TYR B  39      45.050  30.009  63.359  1.00 33.09           H
ATOM   3412  HB2 TYR B  39      45.998  30.263  60.438  1.00 43.36           H
ATOM   3413  HB3 TYR B  39      45.811  28.792  61.397  1.00 43.36           H
ATOM   3414  HD1 TYR B  39      44.475  30.227  58.731  1.00 49.33           H
ATOM   3415  HD2 TYR B  39      43.118  29.089  62.674  1.00 52.51           H
ATOM   3416  HE1 TYR B  39      42.150  29.956  57.849  1.00 47.62           H
ATOM   3417  HE2 TYR B  39      40.784  29.015  61.836  1.00 54.79           H
ATOM   3418  HH  TYR B  39      39.506  28.766  59.752  1.00 65.53           H
ATOM   3419  N   GLY B  40      47.426  30.049  63.742  1.00 41.10           N
ATOM   3420  CA  GLY B  40      48.776  29.942  64.290  1.00 45.54           C
ATOM   3421  C   GLY B  40      49.064  30.869  65.478  1.00 38.81           C
ATOM   3422  O   GLY B  40      50.129  30.761  66.077  1.00 42.82           O
ATOM   3423  H   GLY B  40      46.757  29.387  64.118  1.00 49.32           H
ATOM   3424  HA2 GLY B  40      48.905  28.917  64.638  1.00 54.65           H
ATOM   3425  HA3 GLY B  40      49.497  30.160  63.503  1.00 54.65           H
ATOM   3426  N   GLN B  41      48.163  31.806  65.781  1.00 39.63           N
ATOM   3427  CA  GLN B  41      48.395  32.931  66.694  1.00 39.54           C
ATOM   3428  C   GLN B  41      47.412  32.920  67.869  1.00 36.98           C
ATOM   3429  O   GLN B  41      47.446  33.808  68.714  1.00 40.17           O
ATOM   3430  CB  GLN B  41      48.266  34.259  65.918  1.00 46.73           C
ATOM   3431  CG  GLN B  41      49.097  34.364  64.614  1.00 53.13           C
ATOM   3432  CD  GLN B  41      50.606  34.242  64.854  1.00 51.70           C
ATOM   3433  OE1 GLN B  41      51.137  34.733  65.846  1.00 53.06           O
ATOM   3434  NE2 GLN B  41      51.323  33.624  63.918  1.00 58.92           N
ATOM   3435  H   GLN B  41      47.299  31.814  65.253  1.00 47.56           H
ATOM   3436  HA  GLN B  41      49.402  32.875  67.109  1.00 47.45           H
ATOM   3437  HB2 GLN B  41      47.218  34.385  65.670  1.00 56.08           H
ATOM   3438  HB3 GLN B  41      48.543  35.085  66.576  1.00 56.08           H
ATOM   3439  HG2 GLN B  41      48.765  33.629  63.879  1.00 63.75           H
ATOM   3440  HG3 GLN B  41      48.908  35.360  64.213  1.00 63.75           H
ATOM   3441 HE21 GLN B  41      50.871  33.239  63.102  1.00 70.70           H
ATOM   3442 HE22 GLN B  41      52.319  33.533  64.051  1.00 70.70           H
ATOM   3443  N   SER B  42      46.487  31.961  67.877  1.00 36.01           N
ATOM   3444  CA  SER B  42      45.341  31.889  68.764  1.00 34.85           C
ATOM   3445  C   SER B  42      44.953  30.424  68.868  1.00 32.81           C
ATOM   3446  O   SER B  42      44.613  29.783  67.871  1.00 29.06           O
ATOM   3447  CB  SER B  42      44.208  32.732  68.157  1.00 37.47           C
ATOM   3448  OG  SER B  42      42.989  32.579  68.856  1.00 29.56           O
ATOM   3449  H   SER B  42      46.543  31.247  67.162  1.00 43.21           H
ATOM   3450  HA  SER B  42      45.598  32.276  69.750  1.00 41.82           H
ATOM   3451  HB2 SER B  42      44.500  33.779  68.186  1.00 44.97           H
ATOM   3452  HB3 SER B  42      44.063  32.452  67.116  1.00 44.97           H
ATOM   3453  HG  SER B  42      42.331  33.112  68.401  1.00 35.48           H
ATOM   3454  N   VAL B  43      44.974  29.894  70.084  1.00 22.79           N
ATOM   3455  CA  VAL B  43      44.461  28.552  70.311  1.00 27.84           C
ATOM   3456  C   VAL B  43      42.956  28.521  70.018  1.00 21.61           C
ATOM   3457  O   VAL B  43      42.483  27.535  69.474  1.00 28.34           O
ATOM   3458  CB  VAL B  43      44.769  28.037  71.737  1.00 34.00           C
ATOM   3459  CG1 VAL B  43      44.297  26.583  71.827  1.00 30.00           C
ATOM   3460  CG2 VAL B  43      46.273  28.057  72.020  1.00 34.48           C
ATOM   3461  H   VAL B  43      45.236  30.457  70.877  1.00 27.35           H
ATOM   3462  HA  VAL B  43      44.960  27.886  69.604  1.00 33.41           H
ATOM   3463  HB  VAL B  43      44.237  28.641  72.475  1.00 40.80           H
ATOM   3464 HG11 VAL B  43      44.633  26.128  72.752  1.00 35.99           H
ATOM   3465 HG12 VAL B  43      43.210  26.545  71.808  1.00 35.99           H
ATOM   3466 HG13 VAL B  43      44.708  26.004  70.997  1.00 35.99           H
ATOM   3467 HG21 VAL B  43      46.468  27.674  73.021  1.00 41.37           H
ATOM   3468 HG22 VAL B  43      46.790  27.435  71.287  1.00 41.37           H
ATOM   3469 HG23 VAL B  43      46.656  29.076  71.964  1.00 41.37           H
ATOM   3470  N   ALA B  44      42.205  29.571  70.370  1.00 26.90           N
ATOM   3471  CA  ALA B  44      40.783  29.668  70.077  1.00 28.35           C
ATOM   3472  C   ALA B  44      40.507  29.529  68.570  1.00 26.00           C
ATOM   3473  O   ALA B  44      39.572  28.819  68.201  1.00 24.17           O
ATOM   3474  CB  ALA B  44      40.196  30.969  70.621  1.00 26.83           C
ATOM   3475  H   ALA B  44      42.656  30.361  70.810  1.00 32.28           H
ATOM   3476  HA  ALA B  44      40.289  28.843  70.590  1.00 34.02           H
ATOM   3477  HB1 ALA B  44      39.119  30.987  70.440  1.00 32.19           H
ATOM   3478  HB2 ALA B  44      40.365  31.030  71.696  1.00 32.19           H
ATOM   3479  HB3 ALA B  44      40.654  31.827  70.128  1.00 32.19           H
ATOM   3480  N   ALA B  45      41.325  30.187  67.730  1.00 23.72           N
ATOM   3481  CA  ALA B  45      41.252  30.082  66.277  1.00 28.35           C
ATOM   3482  C   ALA B  45      41.568  28.665  65.831  1.00 26.79           C
ATOM   3483  O   ALA B  45      40.850  28.115  64.997  1.00 18.83           O
ATOM   3484  CB  ALA B  45      42.211  31.061  65.593  1.00 28.30           C
ATOM   3485  H   ALA B  45      42.101  30.705  68.119  1.00 28.46           H
ATOM   3486  HA  ALA B  45      40.234  30.328  65.969  1.00 34.02           H
ATOM   3487  HB1 ALA B  45      42.092  30.993  64.515  1.00 33.96           H
ATOM   3488  HB2 ALA B  45      41.998  32.078  65.909  1.00 33.96           H
ATOM   3489  HB3 ALA B  45      43.245  30.811  65.825  1.00 33.96           H
ATOM   3490  N   ASP B  46      42.632  28.075  66.386  1.00 19.52           N
ATOM   3491  CA  ASP B  46      43.076  26.757  65.942  1.00 23.45           C
ATOM   3492  C   ASP B  46      42.049  25.672  66.289  1.00 25.28           C
ATOM   3493  O   ASP B  46      41.790  24.806  65.456  1.00 21.34           O
ATOM   3494  CB  ASP B  46      44.483  26.450  66.480  1.00 27.51           C
ATOM   3495  CG  ASP B  46      45.623  27.387  66.005  1.00 33.39           C
ATOM   3496  OD1 ASP B  46      46.686  27.341  66.654  1.00 36.20           O
ATOM   3497  OD2 ASP B  46      45.452  28.148  65.026  1.00 36.46           O1-
ATOM   3498  H   ASP B  46      43.204  28.579  67.046  1.00 23.43           H
ATOM   3499  HA  ASP B  46      43.147  26.793  64.854  1.00 28.14           H
ATOM   3500  HB2 ASP B  46      44.471  26.421  67.571  1.00 33.01           H
ATOM   3501  HB3 ASP B  46      44.754  25.436  66.185  1.00 33.01           H
ATOM   3502  N   ILE B  47      41.459  25.720  67.502  1.00 21.38           N
ATOM   3503  CA  ILE B  47      40.406  24.803  67.919  1.00 24.27           C
ATOM   3504  C   ILE B  47      39.180  24.994  67.016  1.00 19.72           C
ATOM   3505  O   ILE B  47      38.582  24.004  66.624  1.00 19.87           O
ATOM   3506  CB  ILE B  47      40.067  24.962  69.425  1.00 23.38           C
ATOM   3507  CG1 ILE B  47      41.226  24.434  70.316  1.00 19.78           C
ATOM   3508  CG2 ILE B  47      38.756  24.246  69.814  1.00 19.37           C
ATOM   3509  CD1 ILE B  47      41.052  24.756  71.807  1.00 24.13           C
ATOM   3510  H   ILE B  47      41.715  26.461  68.138  1.00 25.65           H
ATOM   3511  HA  ILE B  47      40.781  23.788  67.774  1.00 29.13           H
ATOM   3512  HB  ILE B  47      39.934  26.028  69.622  1.00 28.05           H
ATOM   3513 HG12 ILE B  47      41.297  23.350  70.201  1.00 23.74           H
ATOM   3514 HG13 ILE B  47      42.168  24.875  69.992  1.00 23.74           H
ATOM   3515 HG21 ILE B  47      38.510  24.424  70.858  1.00 23.25           H
ATOM   3516 HG22 ILE B  47      37.924  24.635  69.229  1.00 23.25           H
ATOM   3517 HG23 ILE B  47      38.852  23.173  69.653  1.00 23.25           H
ATOM   3518 HD11 ILE B  47      41.975  24.517  72.335  1.00 28.95           H
ATOM   3519 HD12 ILE B  47      40.817  25.814  71.936  1.00 28.95           H
ATOM   3520 HD13 ILE B  47      40.253  24.152  72.234  1.00 28.95           H
ATOM   3521  N   ALA B  48      38.774  26.240  66.727  1.00 19.50           N
ATOM   3522  CA  ALA B  48      37.657  26.516  65.826  1.00 23.37           C
ATOM   3523  C   ALA B  48      37.838  25.859  64.453  1.00 21.35           C
ATOM   3524  O   ALA B  48      36.918  25.207  63.958  1.00 22.98           O
ATOM   3525  CB  ALA B  48      37.439  28.024  65.689  1.00 24.04           C
ATOM   3526  H   ALA B  48      39.294  27.026  67.093  1.00 23.40           H
ATOM   3527  HA  ALA B  48      36.760  26.095  66.283  1.00 28.05           H
ATOM   3528  HB1 ALA B  48      36.573  28.211  65.055  1.00 28.85           H
ATOM   3529  HB2 ALA B  48      37.248  28.458  66.670  1.00 28.85           H
ATOM   3530  HB3 ALA B  48      38.316  28.496  65.250  1.00 28.85           H
ATOM   3531  N   ALA B  49      39.022  25.981  63.847  1.00 26.06           N
ATOM   3532  CA  ALA B  49      39.273  25.415  62.530  1.00 22.71           C
ATOM   3533  C   ALA B  49      39.217  23.905  62.581  1.00 24.44           C
ATOM   3534  O   ALA B  49      38.661  23.280  61.686  1.00 21.19           O
ATOM   3535  CB  ALA B  49      40.637  25.864  62.004  1.00 31.86           C
ATOM   3536  H   ALA B  49      39.772  26.481  64.306  1.00 31.27           H
ATOM   3537  HA  ALA B  49      38.506  25.771  61.843  1.00 27.26           H
ATOM   3538  HB1 ALA B  49      40.800  25.461  61.005  1.00 38.23           H
ATOM   3539  HB2 ALA B  49      40.650  26.941  61.960  1.00 38.23           H
ATOM   3540  HB3 ALA B  49      41.433  25.526  62.669  1.00 38.23           H
ATOM   3541  N   GLU B  50      39.808  23.305  63.616  1.00 21.25           N
ATOM   3542  CA  GLU B  50      39.813  21.842  63.757  1.00 23.73           C
ATOM   3543  C   GLU B  50      38.394  21.306  63.955  1.00 18.69           C
ATOM   3544  O   GLU B  50      38.058  20.238  63.455  1.00 18.70           O
ATOM   3545  CB  GLU B  50      40.708  21.434  64.935  1.00 20.56           C
ATOM   3546  CG  GLU B  50      42.214  21.646  64.632  1.00 22.13           C
ATOM   3547  CD  GLU B  50      43.102  21.650  65.887  1.00 23.53           C
ATOM   3548  OE1 GLU B  50      42.546  21.464  66.983  1.00 21.92           O
ATOM   3549  OE2 GLU B  50      44.330  21.827  65.770  1.00 22.94           O1-
ATOM   3550  H   GLU B  50      40.281  23.864  64.312  1.00 25.50           H
ATOM   3551  HA  GLU B  50      40.230  21.408  62.847  1.00 28.48           H
ATOM   3552  HB2 GLU B  50      40.411  22.024  65.802  1.00 24.67           H
ATOM   3553  HB3 GLU B  50      40.546  20.381  65.154  1.00 24.67           H
ATOM   3554  HG2 GLU B  50      42.574  20.875  63.952  1.00 26.56           H
ATOM   3555  HG3 GLU B  50      42.384  22.577  64.095  1.00 26.56           H
ATOM   3556  N   ALA B  51      37.566  22.029  64.716  1.00 19.02           N
ATOM   3557  CA  ALA B  51      36.187  21.673  64.965  1.00 18.55           C
ATOM   3558  C   ALA B  51      35.378  21.662  63.664  1.00 20.08           C
ATOM   3559  O   ALA B  51      34.499  20.833  63.504  1.00 25.23           O
ATOM   3560  CB  ALA B  51      35.589  22.619  65.997  1.00 18.37           C
ATOM   3561  H   ALA B  51      37.911  22.882  65.131  1.00 22.83           H
ATOM   3562  HA  ALA B  51      36.176  20.669  65.374  1.00 22.26           H
ATOM   3563  HB1 ALA B  51      34.552  22.348  66.179  1.00 22.05           H
ATOM   3564  HB2 ALA B  51      36.131  22.532  66.938  1.00 22.05           H
ATOM   3565  HB3 ALA B  51      35.632  23.649  65.649  1.00 22.05           H
ATOM   3566  N   LEU B  52      35.660  22.574  62.738  1.00 25.11           N
ATOM   3567  CA  LEU B  52      35.033  22.580  61.412  1.00 26.23           C
ATOM   3568  C   LEU B  52      35.494  21.441  60.481  1.00 30.42           C
ATOM   3569  O   LEU B  52      34.837  21.145  59.507  1.00 27.73           O
ATOM   3570  CB  LEU B  52      35.315  23.893  60.687  1.00 24.29           C
ATOM   3571  CG  LEU B  52      34.589  25.058  61.388  1.00 24.46           C
ATOM   3572  CD1 LEU B  52      34.940  26.353  60.655  1.00 28.48           C
ATOM   3573  CD2 LEU B  52      33.086  24.804  61.375  1.00 26.77           C
ATOM   3574  H   LEU B  52      36.390  23.219  62.927  1.00 30.13           H
ATOM   3575  HA  LEU B  52      33.913  22.458  61.526  1.00 31.47           H
ATOM   3576  HB2 LEU B  52      36.392  24.085  60.583  1.00 29.15           H
ATOM   3577  HB3 LEU B  52      34.900  23.826  59.661  1.00 29.15           H
ATOM   3578  HG  LEU B  52      34.920  25.127  62.447  1.00 29.36           H
ATOM   3579 HD11 LEU B  52      34.436  27.210  61.113  1.00 34.17           H
ATOM   3580 HD12 LEU B  52      36.018  26.536  60.648  1.00 34.17           H
ATOM   3581 HD13 LEU B  52      34.606  26.309  59.610  1.00 34.17           H
ATOM   3582 HD21 LEU B  52      32.527  25.651  61.790  1.00 32.12           H
ATOM   3583 HD22 LEU B  52      32.711  24.650  60.352  1.00 32.12           H
ATOM   3584 HD23 LEU B  52      32.817  23.919  61.965  1.00 32.12           H
ATOM   3585  N   HIS B  53      36.619  20.796  60.831  1.00 25.00           N
ATOM   3586  CA  HIS B  53      37.054  19.524  60.250  1.00 23.91           C
ATOM   3587  C   HIS B  53      36.535  18.316  61.015  1.00 26.82           C
ATOM   3588  O   HIS B  53      36.956  17.207  60.723  1.00 30.71           O
ATOM   3589  CB  HIS B  53      38.571  19.482  60.069  1.00 22.94           C
ATOM   3590  CG  HIS B  53      39.008  20.387  58.966  1.00 23.56           C
ATOM   3591  ND1 HIS B  53      38.735  20.181  57.619  1.00 32.62           N
ATOM   3592  CD2 HIS B  53      39.683  21.559  59.117  1.00 28.51           C
ATOM   3593  CE1 HIS B  53      39.220  21.267  56.996  1.00 30.26           C
ATOM   3594  NE2 HIS B  53      39.784  22.112  57.872  1.00 32.58           N
ATOM   3595  H   HIS B  53      37.142  21.142  61.621  1.00 30.00           H
ATOM   3596  HA  HIS B  53      36.629  19.445  59.251  1.00 28.70           H
ATOM   3597  HB2 HIS B  53      38.885  18.475  59.801  1.00 27.53           H
ATOM   3598  HB3 HIS B  53      39.064  19.763  60.998  1.00 27.53           H
ATOM   3599  HD2 HIS B  53      40.023  21.990  60.046  1.00 34.21           H
ATOM   3600  HE1 HIS B  53      38.979  21.544  55.983  1.00 36.31           H
ATOM   3601  HE2 HIS B  53      40.082  23.055  57.663  1.00 39.10           H
ATOM   3602  N   GLY B  54      35.628  18.513  61.983  1.00 26.73           N
ATOM   3603  CA  GLY B  54      34.976  17.431  62.716  1.00 30.71           C
ATOM   3604  C   GLY B  54      35.696  17.018  64.005  1.00 29.57           C
ATOM   3605  O   GLY B  54      35.283  16.050  64.626  1.00 29.53           O
ATOM   3606  H   GLY B  54      35.351  19.461  62.197  1.00 32.08           H
ATOM   3607  HA2 GLY B  54      33.971  17.756  62.981  1.00 36.86           H
ATOM   3608  HA3 GLY B  54      34.912  16.554  62.074  1.00 36.86           H
ATOM   3609  N   GLU B  55      36.747  17.710  64.424  1.00 23.16           N
ATOM   3610  CA  GLU B  55      37.398  17.414  65.704  1.00 29.69           C
ATOM   3611  C   GLU B  55      36.630  18.039  66.881  1.00 23.08           C
ATOM   3612  O   GLU B  55      35.675  18.797  66.708  1.00 23.07           O
ATOM   3613  CB  GLU B  55      38.854  17.904  65.694  1.00 21.29           C
ATOM   3614  CG  GLU B  55      39.668  17.402  64.480  1.00 30.86           C
ATOM   3615  CD  GLU B  55      41.136  17.220  64.861  1.00 34.25           C
ATOM   3616  OE1 GLU B  55      41.403  16.313  65.682  1.00 44.89           O
ATOM   3617  OE2 GLU B  55      41.965  17.970  64.310  1.00 42.86           O1-
ATOM   3618  H   GLU B  55      37.077  18.501  63.889  1.00 27.79           H
ATOM   3619  HA  GLU B  55      37.427  16.333  65.850  1.00 35.62           H
ATOM   3620  HB2 GLU B  55      38.854  18.991  65.712  1.00 25.55           H
ATOM   3621  HB3 GLU B  55      39.330  17.569  66.614  1.00 25.55           H
ATOM   3622  HG2 GLU B  55      39.272  16.421  64.210  1.00 37.03           H
ATOM   3623  HG3 GLU B  55      39.570  18.098  63.645  1.00 37.03           H
ATOM   3624  N   HIS B  56      37.035  17.709  68.107  1.00 22.64           N
ATOM   3625  CA  HIS B  56      36.501  18.325  69.323  1.00 20.21           C
ATOM   3626  C   HIS B  56      35.018  18.043  69.483  1.00 17.04           C
ATOM   3627  O   HIS B  56      34.273  18.897  69.929  1.00 20.86           O
ATOM   3628  CB  HIS B  56      36.835  19.830  69.394  1.00 20.70           C
ATOM   3629  CG  HIS B  56      38.293  20.082  69.128  1.00 16.62           C
ATOM   3630  ND1 HIS B  56      39.330  19.532  69.871  1.00 20.93           N
ATOM   3631  CD2 HIS B  56      38.816  20.827  68.117  1.00 23.19           C
ATOM   3632  CE1 HIS B  56      40.458  19.965  69.308  1.00 25.59           C
ATOM   3633  NE2 HIS B  56      40.178  20.702  68.219  1.00 20.46           N
ATOM   3634  H   HIS B  56      37.832  17.096  68.208  1.00 27.17           H
ATOM   3635  HA  HIS B  56      37.002  17.854  70.167  1.00 24.25           H
ATOM   3636  HB2 HIS B  56      36.600  20.192  70.393  1.00 24.84           H
ATOM   3637  HB3 HIS B  56      36.235  20.390  68.675  1.00 24.84           H
ATOM   3638  HD2 HIS B  56      38.269  21.361  67.356  1.00 27.83           H
ATOM   3639  HE1 HIS B  56      41.449  19.682  69.629  1.00 30.71           H
ATOM   3640  HE2 HIS B  56      40.864  21.074  67.574  1.00 24.56           H
ATOM   3641  N   GLY B  57      34.595  16.816  69.202  1.00 20.70           N
ATOM   3642  CA  GLY B  57      33.325  16.300  69.684  1.00 21.42           C
ATOM   3643  C   GLY B  57      32.162  17.091  69.102  1.00 22.31           C
ATOM   3644  O   GLY B  57      32.123  17.336  67.908  1.00 22.94           O
ATOM   3645  H   GLY B  57      35.231  16.175  68.751  1.00 24.84           H
ATOM   3646  HA2 GLY B  57      33.219  15.253  69.402  1.00 25.70           H
ATOM   3647  HA3 GLY B  57      33.308  16.393  70.767  1.00 25.70           H
ATOM   3648  N   ASP B  58      31.272  17.567  69.959  1.00 23.65           N
ATOM   3649  CA  ASP B  58      30.094  18.311  69.557  1.00 20.72           C
ATOM   3650  C   ASP B  58      30.363  19.827  69.432  1.00 20.26           C
ATOM   3651  O   ASP B  58      29.394  20.573  69.353  1.00 20.36           O
ATOM   3652  CB  ASP B  58      28.953  18.000  70.554  1.00 22.31           C
ATOM   3653  CG  ASP B  58      29.183  18.460  71.992  1.00 23.31           C
ATOM   3654  OD1 ASP B  58      30.229  19.102  72.221  1.00 21.10           O
ATOM   3655  OD2 ASP B  58      28.292  18.212  72.846  1.00 24.27           O1-
ATOM   3656  H   ASP B  58      31.422  17.446  70.948  1.00 28.38           H
ATOM   3657  HA  ASP B  58      29.762  17.948  68.587  1.00 24.86           H
ATOM   3658  HB2 ASP B  58      28.016  18.440  70.214  1.00 26.77           H
ATOM   3659  HB3 ASP B  58      28.756  16.928  70.566  1.00 26.77           H
ATOM   3660  N   LEU B  59      31.620  20.321  69.483  1.00 20.87           N
ATOM   3661  CA  LEU B  59      31.902  21.770  69.495  1.00 20.38           C
ATOM   3662  C   LEU B  59      31.187  22.485  68.337  1.00 19.78           C
ATOM   3663  O   LEU B  59      30.426  23.415  68.586  1.00 18.06           O
ATOM   3664  CB  LEU B  59      33.412  22.058  69.385  1.00 19.24           C
ATOM   3665  CG  LEU B  59      33.899  23.260  70.203  1.00 26.62           C
ATOM   3666  CD1 LEU B  59      35.402  23.443  69.946  1.00 23.52           C
ATOM   3667  CD2 LEU B  59      33.143  24.550  69.922  1.00 25.70           C
ATOM   3668  H   LEU B  59      32.401  19.681  69.553  1.00 25.05           H
ATOM   3669  HA  LEU B  59      31.533  22.176  70.437  1.00 24.46           H
ATOM   3670  HB2 LEU B  59      33.963  21.197  69.733  1.00 23.09           H
ATOM   3671  HB3 LEU B  59      33.700  22.223  68.350  1.00 23.09           H
ATOM   3672  HG  LEU B  59      33.770  23.031  71.262  1.00 31.95           H
ATOM   3673 HD11 LEU B  59      35.806  24.159  70.660  1.00 28.22           H
ATOM   3674 HD12 LEU B  59      35.925  22.500  70.090  1.00 28.22           H
ATOM   3675 HD13 LEU B  59      35.570  23.796  68.928  1.00 28.22           H
ATOM   3676 HD21 LEU B  59      33.601  25.372  70.470  1.00 30.84           H
ATOM   3677 HD22 LEU B  59      33.156  24.768  68.853  1.00 30.84           H
ATOM   3678 HD23 LEU B  59      32.118  24.456  70.271  1.00 30.84           H
ATOM   3679  N   ALA B  60      31.441  22.053  67.091  1.00 13.46           N
ATOM   3680  CA  ALA B  60      30.920  22.690  65.897  1.00 20.18           C
ATOM   3681  C   ALA B  60      29.404  22.624  65.768  1.00 21.35           C
ATOM   3682  O   ALA B  60      28.873  23.363  64.955  1.00 17.01           O
ATOM   3683  CB  ALA B  60      31.541  22.036  64.672  1.00 20.84           C
ATOM   3684  H   ALA B  60      32.061  21.266  66.959  1.00 16.15           H
ATOM   3685  HA  ALA B  60      31.217  23.734  65.918  1.00 24.22           H
ATOM   3686  HB1 ALA B  60      31.399  22.682  63.813  1.00 25.01           H
ATOM   3687  HB2 ALA B  60      32.613  21.928  64.828  1.00 25.01           H
ATOM   3688  HB3 ALA B  60      31.100  21.053  64.497  1.00 25.01           H
ATOM   3689  N   SER B  61      28.700  21.740  66.498  1.00 19.03           N
ATOM   3690  CA  SER B  61      27.240  21.644  66.394  1.00 24.81           C
ATOM   3691  C   SER B  61      26.532  22.840  67.053  1.00 22.06           C
ATOM   3692  O   SER B  61      25.370  23.102  66.766  1.00 22.57           O
ATOM   3693  CB  SER B  61      26.758  20.310  66.963  1.00 27.03           C
ATOM   3694  OG  SER B  61      26.837  20.347  68.369  1.00 32.69           O
ATOM   3695  H   SER B  61      29.182  21.139  67.152  1.00 22.83           H
ATOM   3696  HA  SER B  61      26.984  21.636  65.335  1.00 29.77           H
ATOM   3697  HB2 SER B  61      25.720  20.155  66.670  1.00 32.43           H
ATOM   3698  HB3 SER B  61      27.366  19.488  66.578  1.00 32.43           H
ATOM   3699  HG  SER B  61      27.760  20.424  68.635  1.00 39.23           H
ATOM   3700  N   SER B  62      27.230  23.573  67.926  1.00 21.59           N
ATOM   3701  CA  SER B  62      26.745  24.790  68.539  1.00 21.19           C
ATOM   3702  C   SER B  62      27.173  26.013  67.720  1.00 20.75           C
ATOM   3703  O   SER B  62      28.356  26.325  67.634  1.00 19.45           O
ATOM   3704  CB  SER B  62      27.241  24.872  69.977  1.00 24.43           C
ATOM   3705  OG  SER B  62      26.997  26.171  70.463  1.00 23.87           O
ATOM   3706  H   SER B  62      28.181  23.303  68.125  1.00 25.91           H
ATOM   3707  HA  SER B  62      25.658  24.751  68.575  1.00 25.43           H
ATOM   3708  HB2 SER B  62      26.708  24.151  70.600  1.00 29.32           H
ATOM   3709  HB3 SER B  62      28.305  24.650  70.015  1.00 29.32           H
ATOM   3710  HG  SER B  62      26.045  26.325  70.466  1.00 28.65           H
ATOM   3711  N   VAL B  63      26.190  26.732  67.179  1.00 14.84           N
ATOM   3712  CA  VAL B  63      26.392  27.971  66.422  1.00 18.36           C
ATOM   3713  C   VAL B  63      27.007  29.028  67.323  1.00 17.85           C
ATOM   3714  O   VAL B  63      27.972  29.687  66.949  1.00 17.77           O
ATOM   3715  CB  VAL B  63      25.042  28.449  65.857  1.00 21.29           C
ATOM   3716  CG1 VAL B  63      25.154  29.806  65.160  1.00 20.69           C
ATOM   3717  CG2 VAL B  63      24.484  27.420  64.874  1.00 19.64           C
ATOM   3718  H   VAL B  63      25.237  26.450  67.368  1.00 17.80           H
ATOM   3719  HA  VAL B  63      27.067  27.774  65.590  1.00 22.04           H
ATOM   3720  HB  VAL B  63      24.334  28.547  66.684  1.00 25.55           H
ATOM   3721 HG11 VAL B  63      24.178  30.135  64.829  1.00 24.83           H
ATOM   3722 HG12 VAL B  63      25.542  30.569  65.833  1.00 24.83           H
ATOM   3723 HG13 VAL B  63      25.806  29.716  64.291  1.00 24.83           H
ATOM   3724 HG21 VAL B  63      23.551  27.788  64.451  1.00 23.57           H
ATOM   3725 HG22 VAL B  63      25.207  27.240  64.084  1.00 23.57           H
ATOM   3726 HG23 VAL B  63      24.269  26.480  65.381  1.00 23.57           H
ATOM   3727  N   TYR B  64      26.441  29.238  68.518  1.00 17.13           N
ATOM   3728  CA  TYR B  64      26.972  30.248  69.430  1.00 14.81           C
ATOM   3729  C   TYR B  64      28.365  29.875  69.978  1.00 17.12           C
ATOM   3730  O   TYR B  64      29.152  30.772  70.237  1.00 18.09           O
ATOM   3731  CB  TYR B  64      25.986  30.583  70.544  1.00 17.58           C
ATOM   3732  CG  TYR B  64      24.797  31.408  70.108  1.00 20.15           C
ATOM   3733  CD1 TYR B  64      23.756  30.864  69.312  1.00 22.98           C
ATOM   3734  CD2 TYR B  64      24.721  32.738  70.540  1.00 20.44           C
ATOM   3735  CE1 TYR B  64      22.655  31.666  68.929  1.00 21.58           C
ATOM   3736  CE2 TYR B  64      23.640  33.538  70.167  1.00 25.18           C
ATOM   3737  CZ  TYR B  64      22.613  33.017  69.347  1.00 25.45           C
ATOM   3738  OH  TYR B  64      21.575  33.819  69.006  1.00 26.06           O
ATOM   3739  H   TYR B  64      25.635  28.696  68.798  1.00 20.55           H
ATOM   3740  HA  TYR B  64      27.100  31.169  68.855  1.00 17.77           H
ATOM   3741  HB2 TYR B  64      25.644  29.663  71.016  1.00 21.09           H
ATOM   3742  HB3 TYR B  64      26.524  31.148  71.304  1.00 21.09           H
ATOM   3743  HD1 TYR B  64      23.802  29.839  68.982  1.00 27.58           H
ATOM   3744  HD2 TYR B  64      25.494  33.145  71.172  1.00 24.53           H
ATOM   3745  HE1 TYR B  64      21.852  31.257  68.337  1.00 25.90           H
ATOM   3746  HE2 TYR B  64      23.584  34.552  70.521  1.00 30.22           H
ATOM   3747  HH  TYR B  64      21.820  34.745  68.962  1.00 31.27           H
ATOM   3748  N   ALA B  65      28.697  28.598  70.158  1.00 18.58           N
ATOM   3749  CA  ALA B  65      30.025  28.212  70.617  1.00 17.14           C
ATOM   3750  C   ALA B  65      31.078  28.573  69.575  1.00 17.52           C
ATOM   3751  O   ALA B  65      32.130  29.096  69.915  1.00 18.51           O
ATOM   3752  CB  ALA B  65      30.065  26.727  70.855  1.00 16.41           C
ATOM   3753  H   ALA B  65      28.040  27.866  69.924  1.00 22.30           H
ATOM   3754  HA  ALA B  65      30.261  28.724  71.548  1.00 20.57           H
ATOM   3755  HB1 ALA B  65      31.075  26.454  71.154  1.00 19.69           H
ATOM   3756  HB2 ALA B  65      29.356  26.459  71.637  1.00 19.69           H
ATOM   3757  HB3 ALA B  65      29.831  26.189  69.938  1.00 19.69           H
ATOM   3758  N   MET B  66      30.794  28.290  68.304  1.00 17.71           N
ATOM   3759  CA  MET B  66      31.700  28.654  67.220  1.00 18.33           C
ATOM   3760  C   MET B  66      31.821  30.161  67.142  1.00 16.83           C
ATOM   3761  O   MET B  66      32.933  30.651  67.052  1.00 18.92           O
ATOM   3762  CB  MET B  66      31.213  28.073  65.896  1.00 16.85           C
ATOM   3763  CG  MET B  66      31.320  26.545  65.863  1.00 18.30           C
ATOM   3764  SD  MET B  66      32.986  25.862  66.034  1.00 18.63           S
ATOM   3765  CE  MET B  66      33.926  26.791  64.811  1.00 24.88           C
ATOM   3766  H   MET B  66      29.915  27.849  68.079  1.00 21.26           H
ATOM   3767  HA  MET B  66      32.689  28.250  67.431  1.00 21.99           H
ATOM   3768  HB2 MET B  66      30.170  28.352  65.734  1.00 20.22           H
ATOM   3769  HB3 MET B  66      31.798  28.501  65.084  1.00 20.22           H
ATOM   3770  HG2 MET B  66      30.704  26.128  66.659  1.00 21.96           H
ATOM   3771  HG3 MET B  66      30.915  26.196  64.913  1.00 21.96           H
ATOM   3772  HE1 MET B  66      34.915  26.360  64.736  1.00 29.86           H
ATOM   3773  HE2 MET B  66      33.436  26.734  63.841  1.00 29.86           H
ATOM   3774  HE3 MET B  66      34.014  27.827  65.130  1.00 29.86           H
ATOM   3775  N   ALA B  67      30.701  30.904  67.220  1.00 20.25           N
ATOM   3776  CA  ALA B  67      30.767  32.363  67.194  1.00 20.64           C
ATOM   3777  C   ALA B  67      31.601  32.888  68.371  1.00 20.13           C
ATOM   3778  O   ALA B  67      32.361  33.843  68.234  1.00 21.35           O
ATOM   3779  CB  ALA B  67      29.368  32.977  67.197  1.00 18.82           C
ATOM   3780  H   ALA B  67      29.798  30.457  67.300  1.00 24.30           H
ATOM   3781  HA  ALA B  67      31.257  32.651  66.267  1.00 24.76           H
ATOM   3782  HB1 ALA B  67      29.436  34.047  67.007  1.00 22.58           H
ATOM   3783  HB2 ALA B  67      28.777  32.504  66.421  1.00 22.58           H
ATOM   3784  HB3 ALA B  67      28.879  32.803  68.158  1.00 22.58           H
ATOM   3785  N   THR B  68      31.473  32.253  69.530  1.00 17.77           N
ATOM   3786  CA  THR B  68      32.224  32.632  70.708  1.00 18.43           C
ATOM   3787  C   THR B  68      33.716  32.414  70.480  1.00 18.84           C
ATOM   3788  O   THR B  68      34.459  33.315  70.812  1.00 17.90           O
ATOM   3789  CB  THR B  68      31.724  31.906  71.969  1.00 20.07           C
ATOM   3790  OG1 THR B  68      30.367  32.227  72.226  1.00 22.12           O
ATOM   3791  CG2 THR B  68      32.509  32.373  73.189  1.00 15.76           C
ATOM   3792  H   THR B  68      30.880  31.438  69.579  1.00 21.33           H
ATOM   3793  HA  THR B  68      32.045  33.697  70.850  1.00 22.12           H
ATOM   3794  HB  THR B  68      31.838  30.829  71.858  1.00 24.09           H
ATOM   3795  HG1 THR B  68      29.831  31.868  71.511  1.00 26.54           H
ATOM   3796 HG21 THR B  68      32.096  31.889  74.074  1.00 18.92           H
ATOM   3797 HG22 THR B  68      33.563  32.117  73.097  1.00 18.92           H
ATOM   3798 HG23 THR B  68      32.399  33.452  73.306  1.00 18.92           H
ATOM   3799  N   LEU B  69      34.161  31.282  69.912  1.00 19.28           N
ATOM   3800  CA  LEU B  69      35.577  31.058  69.636  1.00 19.84           C
ATOM   3801  C   LEU B  69      36.168  32.121  68.728  1.00 22.49           C
ATOM   3802  O   LEU B  69      37.255  32.630  69.010  1.00 19.23           O
ATOM   3803  CB  LEU B  69      35.850  29.671  69.059  1.00 18.12           C
ATOM   3804  CG  LEU B  69      35.605  28.521  70.041  1.00 21.91           C
ATOM   3805  CD1 LEU B  69      35.903  27.201  69.342  1.00 24.81           C
ATOM   3806  CD2 LEU B  69      36.496  28.659  71.271  1.00 19.82           C
ATOM   3807  H   LEU B  69      33.501  30.566  69.644  1.00 23.13           H
ATOM   3808  HA  LEU B  69      36.104  31.146  70.584  1.00 23.81           H
ATOM   3809  HB2 LEU B  69      35.220  29.519  68.180  1.00 21.74           H
ATOM   3810  HB3 LEU B  69      36.893  29.637  68.738  1.00 21.74           H
ATOM   3811  HG  LEU B  69      34.566  28.531  70.358  1.00 26.29           H
ATOM   3812 HD11 LEU B  69      35.690  26.383  70.024  1.00 29.77           H
ATOM   3813 HD12 LEU B  69      35.286  27.098  68.447  1.00 29.77           H
ATOM   3814 HD13 LEU B  69      36.955  27.161  69.056  1.00 29.77           H
ATOM   3815 HD21 LEU B  69      36.415  27.761  71.878  1.00 23.78           H
ATOM   3816 HD22 LEU B  69      37.534  28.786  70.959  1.00 23.78           H
ATOM   3817 HD23 LEU B  69      36.175  29.499  71.885  1.00 23.78           H
ATOM   3818  N   PHE B  70      35.445  32.478  67.661  1.00 21.70           N
ATOM   3819  CA  PHE B  70      35.931  33.479  66.731  1.00 20.36           C
ATOM   3820  C   PHE B  70      36.003  34.876  67.401  1.00 18.16           C
ATOM   3821  O   PHE B  70      36.928  35.638  67.174  1.00 24.36           O
ATOM   3822  CB  PHE B  70      35.084  33.540  65.441  1.00 21.70           C
ATOM   3823  CG  PHE B  70      35.181  32.255  64.653  1.00 23.25           C
ATOM   3824  CD1 PHE B  70      34.012  31.581  64.277  1.00 23.92           C
ATOM   3825  CD2 PHE B  70      36.421  31.725  64.285  1.00 21.46           C
ATOM   3826  CE1 PHE B  70      34.077  30.480  63.418  1.00 20.99           C
ATOM   3827  CE2 PHE B  70      36.483  30.570  63.500  1.00 20.91           C
ATOM   3828  CZ  PHE B  70      35.317  29.978  63.011  1.00 20.20           C
ATOM   3829  H   PHE B  70      34.590  32.004  67.484  1.00 26.04           H
ATOM   3830  HA  PHE B  70      36.995  33.236  66.430  1.00 24.43           H
ATOM   3831  HB2 PHE B  70      34.022  33.772  65.656  1.00 26.04           H
ATOM   3832  HB3 PHE B  70      35.438  34.380  64.806  1.00 26.04           H
ATOM   3833  HD1 PHE B  70      33.041  31.945  64.615  1.00 28.71           H
ATOM   3834  HD2 PHE B  70      37.342  32.197  64.620  1.00 25.75           H
ATOM   3835  HE1 PHE B  70      33.152  30.010  63.074  1.00 25.19           H
ATOM   3836  HE2 PHE B  70      37.453  30.132  63.271  1.00 25.09           H
ATOM   3837  HZ  PHE B  70      35.371  29.123  62.340  1.00 24.24           H
ATOM   3838  N   ALA B  71      35.008  35.203  68.228  1.00 17.07           N
ATOM   3839  CA  ALA B  71      34.975  36.439  69.013  1.00 20.34           C
ATOM   3840  C   ALA B  71      36.130  36.502  70.020  1.00 21.63           C
ATOM   3841  O   ALA B  71      36.744  37.553  70.179  1.00 25.24           O
ATOM   3842  CB  ALA B  71      33.614  36.593  69.699  1.00 21.00           C
ATOM   3843  H   ALA B  71      34.249  34.546  68.351  1.00 20.48           H
ATOM   3844  HA  ALA B  71      35.092  37.275  68.326  1.00 24.41           H
ATOM   3845  HB1 ALA B  71      33.574  37.539  70.237  1.00 25.20           H
ATOM   3846  HB2 ALA B  71      32.820  36.577  68.952  1.00 25.20           H
ATOM   3847  HB3 ALA B  71      33.455  35.777  70.402  1.00 25.20           H
ATOM   3848  N   LEU B  72      36.457  35.388  70.688  1.00 21.07           N
ATOM   3849  CA  LEU B  72      37.601  35.292  71.610  1.00 24.94           C
ATOM   3850  C   LEU B  72      38.924  35.362  70.857  1.00 27.55           C
ATOM   3851  O   LEU B  72      39.858  35.972  71.352  1.00 24.06           O
ATOM   3852  CB  LEU B  72      37.525  34.014  72.457  1.00 21.23           C
ATOM   3853  CG  LEU B  72      36.393  34.039  73.490  1.00 20.12           C
ATOM   3854  CD1 LEU B  72      36.382  32.712  74.241  1.00 22.77           C
ATOM   3855  CD2 LEU B  72      36.544  35.158  74.530  1.00 29.51           C
ATOM   3856  H   LEU B  72      35.910  34.554  70.533  1.00 25.28           H
ATOM   3857  HA  LEU B  72      37.574  36.154  72.273  1.00 29.93           H
ATOM   3858  HB2 LEU B  72      37.384  33.160  71.791  1.00 25.48           H
ATOM   3859  HB3 LEU B  72      38.475  33.872  72.974  1.00 25.48           H
ATOM   3860  HG  LEU B  72      35.439  34.170  72.982  1.00 24.14           H
ATOM   3861 HD11 LEU B  72      35.561  32.708  74.957  1.00 27.33           H
ATOM   3862 HD12 LEU B  72      36.238  31.892  73.536  1.00 27.33           H
ATOM   3863 HD13 LEU B  72      37.320  32.571  74.779  1.00 27.33           H
ATOM   3864 HD21 LEU B  72      35.764  35.061  75.287  1.00 35.41           H
ATOM   3865 HD22 LEU B  72      37.522  35.089  75.007  1.00 35.41           H
ATOM   3866 HD23 LEU B  72      36.434  36.134  74.060  1.00 35.41           H
ATOM   3867  N   ASP B  73      39.010  34.797  69.650  1.00 22.04           N
ATOM   3868  CA  ASP B  73      40.158  35.045  68.797  1.00 25.26           C
ATOM   3869  C   ASP B  73      40.385  36.548  68.595  1.00 26.90           C
ATOM   3870  O   ASP B  73      41.484  37.039  68.832  1.00 32.43           O
ATOM   3871  CB  ASP B  73      40.059  34.253  67.499  1.00 26.19           C
ATOM   3872  CG  ASP B  73      41.185  34.584  66.531  1.00 26.57           C
ATOM   3873  OD1 ASP B  73      42.290  34.881  67.011  1.00 32.24           O
ATOM   3874  OD2 ASP B  73      40.938  34.518  65.315  1.00 28.38           O1-
ATOM   3875  H   ASP B  73      38.237  34.253  69.290  1.00 26.45           H
ATOM   3876  HA  ASP B  73      41.028  34.653  69.325  1.00 30.31           H
ATOM   3877  HB2 ASP B  73      40.157  33.198  67.756  1.00 31.42           H
ATOM   3878  HB3 ASP B  73      39.091  34.366  67.019  1.00 31.42           H
ATOM   3879  N   ARG B  74      39.352  37.298  68.205  1.00 28.41           N
ATOM   3880  CA  ARG B  74      39.480  38.729  67.935  1.00 30.22           C
ATOM   3881  C   ARG B  74      39.739  39.603  69.196  1.00 31.59           C
ATOM   3882  O   ARG B  74      40.424  40.593  69.121  1.00 33.55           O
ATOM   3883  CB  ARG B  74      38.218  39.304  67.267  1.00 25.51           C
ATOM   3884  CG  ARG B  74      38.150  38.864  65.805  1.00 31.00           C
ATOM   3885  CD  ARG B  74      37.077  39.627  65.042  1.00 30.58           C
ATOM   3886  NE  ARG B  74      35.727  39.054  65.273  1.00 30.84           N
ATOM   3887  CZ  ARG B  74      35.370  37.869  64.653  1.00 24.26           C
ATOM   3888  NH1 ARG B  74      36.086  37.353  63.609  1.00 24.32           N
ATOM   3889  NH2 ARG B  74      34.239  37.217  65.075  1.00 24.90           N1+
ATOM   3890  H   ARG B  74      38.460  36.861  68.128  1.00 34.09           H
ATOM   3891  HA  ARG B  74      40.356  38.904  67.244  1.00 36.27           H
ATOM   3892  HB2 ARG B  74      37.308  38.995  67.810  1.00 30.61           H
ATOM   3893  HB3 ARG B  74      38.286  40.410  67.326  1.00 30.61           H
ATOM   3894  HG2 ARG B  74      39.137  39.052  65.311  1.00 37.20           H
ATOM   3895  HG3 ARG B  74      38.011  37.764  65.750  1.00 37.20           H
ATOM   3896  HD2 ARG B  74      37.033  40.701  65.350  1.00 36.69           H
ATOM   3897  HD3 ARG B  74      37.294  39.655  63.948  1.00 36.69           H
ATOM   3898  HE  ARG B  74      35.307  39.257  66.194  1.00 37.01           H
ATOM   3899 HH11 ARG B  74      37.069  37.576  63.481  1.00 29.19           H
ATOM   3900 HH12 ARG B  74      35.723  36.514  63.090  1.00 29.19           H
ATOM   3901 HH21 ARG B  74      33.564  37.697  65.671  1.00 29.87           H
ATOM   3902 HH22 ARG B  74      33.860  36.425  64.526  1.00 29.87           H
ATOM   3903  N   ALA B  75      39.189  39.171  70.341  1.00 28.79           N
ATOM   3904  CA  ALA B  75      39.444  39.746  71.658  1.00 27.90           C
ATOM   3905  C   ALA B  75      40.932  39.704  72.003  1.00 31.56           C
ATOM   3906  O   ALA B  75      41.471  40.702  72.479  1.00 33.83           O
ATOM   3907  CB  ALA B  75      38.641  39.029  72.750  1.00 33.56           C
ATOM   3908  H   ALA B  75      38.594  38.355  70.299  1.00 34.54           H
ATOM   3909  HA  ALA B  75      39.117  40.784  71.638  1.00 33.48           H
ATOM   3910  HB1 ALA B  75      38.830  39.496  73.718  1.00 40.27           H
ATOM   3911  HB2 ALA B  75      37.580  39.100  72.531  1.00 40.27           H
ATOM   3912  HB3 ALA B  75      38.931  37.979  72.806  1.00 40.27           H
ATOM   3913  N   GLY B  76      41.602  38.576  71.745  1.00 26.86           N
ATOM   3914  CA  GLY B  76      43.044  38.448  71.948  1.00 26.33           C
ATOM   3915  C   GLY B  76      43.854  39.269  70.945  1.00 31.55           C
ATOM   3916  O   GLY B  76      45.077  39.300  71.042  1.00 37.24           O
ATOM   3917  H   GLY B  76      41.109  37.803  71.316  1.00 32.24           H
ATOM   3918  HA2 GLY B  76      43.294  38.791  72.951  1.00 31.60           H
ATOM   3919  HA3 GLY B  76      43.321  37.401  71.833  1.00 31.60           H
ATOM   3920  N   ALA B  77      43.187  39.880  69.961  1.00 30.97           N
ATOM   3921  CA  ALA B  77      43.788  40.631  68.865  1.00 32.43           C
ATOM   3922  C   ALA B  77      43.564  42.137  69.010  1.00 26.73           C
ATOM   3923  O   ALA B  77      44.073  42.873  68.185  1.00 30.26           O
ATOM   3924  CB  ALA B  77      43.185  40.148  67.555  1.00 28.38           C
ATOM   3925  H   ALA B  77      42.179  39.810  69.954  1.00 37.16           H
ATOM   3926  HA  ALA B  77      44.860  40.433  68.831  1.00 38.92           H
ATOM   3927  HB1 ALA B  77      43.834  40.433  66.727  1.00 34.06           H
ATOM   3928  HB2 ALA B  77      43.078  39.067  67.573  1.00 34.06           H
ATOM   3929  HB3 ALA B  77      42.207  40.597  67.396  1.00 34.06           H
ATOM   3930  N   VAL B  78      42.783  42.604  69.995  1.00 26.93           N
ATOM   3931  CA  VAL B  78      42.463  44.018  70.215  1.00 32.02           C
ATOM   3932  C   VAL B  78      43.732  44.879  70.256  1.00 42.75           C
ATOM   3933  O   VAL B  78      43.787  45.884  69.549  1.00 45.78           O
ATOM   3934  CB  VAL B  78      41.618  44.186  71.498  1.00 38.85           C
ATOM   3935  CG1 VAL B  78      41.464  45.643  71.976  1.00 44.30           C
ATOM   3936  CG2 VAL B  78      40.213  43.659  71.213  1.00 40.83           C
ATOM   3937  H   VAL B  78      42.355  41.939  70.623  1.00 32.32           H
ATOM   3938  HA  VAL B  78      41.865  44.352  69.366  1.00 38.42           H
ATOM   3939  HB  VAL B  78      42.062  43.603  72.307  1.00 46.62           H
ATOM   3940 HG11 VAL B  78      40.835  45.676  72.867  1.00 53.16           H
ATOM   3941 HG12 VAL B  78      42.434  46.069  72.234  1.00 53.16           H
ATOM   3942 HG13 VAL B  78      41.008  46.249  71.190  1.00 53.16           H
ATOM   3943 HG21 VAL B  78      39.602  43.729  72.114  1.00 49.00           H
ATOM   3944 HG22 VAL B  78      39.752  44.258  70.426  1.00 49.00           H
ATOM   3945 HG23 VAL B  78      40.255  42.620  70.895  1.00 49.00           H
ATOM   3946  N   HIS B  79      44.744  44.472  71.040  1.00 42.48           N
ATOM   3947  CA  HIS B  79      46.013  45.189  71.140  1.00 45.04           C
ATOM   3948  C   HIS B  79      46.779  45.169  69.819  1.00 40.97           C
ATOM   3949  O   HIS B  79      47.305  46.198  69.407  1.00 47.66           O
ATOM   3950  CB  HIS B  79      46.877  44.642  72.291  1.00 48.50           C
ATOM   3951  CG  HIS B  79      46.294  44.891  73.657  1.00 58.13           C
ATOM   3952  ND1 HIS B  79      45.705  46.087  74.082  1.00 60.71           N
ATOM   3953  CD2 HIS B  79      46.322  44.014  74.703  1.00 57.67           C
ATOM   3954  CE1 HIS B  79      45.333  45.878  75.353  1.00 52.49           C
ATOM   3955  NE2 HIS B  79      45.703  44.651  75.755  1.00 54.04           N
ATOM   3956  H   HIS B  79      44.636  43.627  71.581  1.00 50.97           H
ATOM   3957  HA  HIS B  79      45.787  46.233  71.367  1.00 54.05           H
ATOM   3958  HB2 HIS B  79      47.853  45.127  72.258  1.00 58.20           H
ATOM   3959  HB3 HIS B  79      47.029  43.571  72.152  1.00 58.20           H
ATOM   3960  HD2 HIS B  79      46.738  43.016  74.699  1.00 69.20           H
ATOM   3961  HE1 HIS B  79      44.790  46.591  75.957  1.00 62.99           H
ATOM   3962  HE2 HIS B  79      45.518  44.253  76.665  1.00 64.85           H
ATOM   3963  N   THR B  80      46.835  44.015  69.147  1.00 41.65           N
ATOM   3964  CA  THR B  80      47.429  43.894  67.816  1.00 45.19           C
ATOM   3965  C   THR B  80      46.813  44.861  66.797  1.00 43.94           C
ATOM   3966  O   THR B  80      47.562  45.474  66.041  1.00 42.09           O
ATOM   3967  CB  THR B  80      47.353  42.441  67.326  1.00 43.90           C
ATOM   3968  OG1 THR B  80      48.154  41.641  68.160  1.00 43.09           O
ATOM   3969  CG2 THR B  80      47.838  42.262  65.885  1.00 42.72           C
ATOM   3970  H   THR B  80      46.416  43.192  69.553  1.00 49.98           H
ATOM   3971  HA  THR B  80      48.483  44.146  67.934  1.00 54.22           H
ATOM   3972  HB  THR B  80      46.322  42.094  67.392  1.00 52.67           H
ATOM   3973  HG1 THR B  80      48.264  40.783  67.745  1.00 51.70           H
ATOM   3974 HG21 THR B  80      47.807  41.207  65.616  1.00 51.27           H
ATOM   3975 HG22 THR B  80      47.203  42.813  65.192  1.00 51.27           H
ATOM   3976 HG23 THR B  80      48.869  42.609  65.796  1.00 51.27           H
ATOM   3977  N   ILE B  81      45.479  44.980  66.755  1.00 40.04           N
ATOM   3978  CA  ILE B  81      44.764  45.851  65.821  1.00 41.73           C
ATOM   3979  C   ILE B  81      45.037  47.325  66.128  1.00 45.81           C
ATOM   3980  O   ILE B  81      45.285  48.079  65.195  1.00 50.97           O
ATOM   3981  CB  ILE B  81      43.252  45.556  65.797  1.00 36.73           C
ATOM   3982  CG1 ILE B  81      42.971  44.119  65.276  1.00 36.97           C
ATOM   3983  CG2 ILE B  81      42.514  46.623  64.944  1.00 39.48           C
ATOM   3984  CD1 ILE B  81      41.526  43.668  65.552  1.00 35.76           C
ATOM   3985  H   ILE B  81      44.924  44.440  67.403  1.00 48.04           H
ATOM   3986  HA  ILE B  81      45.152  45.644  64.821  1.00 50.07           H
ATOM   3987  HB  ILE B  81      42.885  45.636  66.822  1.00 44.08           H
ATOM   3988 HG12 ILE B  81      43.160  44.077  64.202  1.00 44.37           H
ATOM   3989 HG13 ILE B  81      43.637  43.402  65.749  1.00 44.37           H
ATOM   3990 HG21 ILE B  81      41.458  46.383  64.848  1.00 47.37           H
ATOM   3991 HG22 ILE B  81      42.572  47.603  65.415  1.00 47.37           H
ATOM   3992 HG23 ILE B  81      42.955  46.676  63.946  1.00 47.37           H
ATOM   3993 HD11 ILE B  81      41.377  42.654  65.197  1.00 42.91           H
ATOM   3994 HD12 ILE B  81      41.325  43.702  66.623  1.00 42.91           H
ATOM   3995 HD13 ILE B  81      40.810  44.308  65.038  1.00 42.91           H
ATOM   3996  N   GLN B  82      44.986  47.737  67.403  1.00 49.51           N
ATOM   3997  CA  GLN B  82      45.373  49.078  67.853  1.00 46.80           C
ATOM   3998  C   GLN B  82      46.822  49.422  67.507  1.00 46.13           C
ATOM   3999  O   GLN B  82      47.077  50.532  67.047  1.00 50.75           O
ATOM   4000  CB  GLN B  82      45.156  49.212  69.357  1.00 42.90           C
ATOM   4001  CG  GLN B  82      43.664  49.271  69.672  1.00 43.54           C
ATOM   4002  CD  GLN B  82      43.363  49.125  71.154  1.00 48.41           C
ATOM   4003  OE1 GLN B  82      44.168  48.618  71.931  1.00 54.32           O
ATOM   4004  NE2 GLN B  82      42.158  49.535  71.546  1.00 49.80           N
ATOM   4005  H   GLN B  82      44.737  47.065  68.117  1.00 59.41           H
ATOM   4006  HA  GLN B  82      44.727  49.800  67.350  1.00 56.16           H
ATOM   4007  HB2 GLN B  82      45.621  48.365  69.864  1.00 51.48           H
ATOM   4008  HB3 GLN B  82      45.624  50.132  69.709  1.00 51.48           H
ATOM   4009  HG2 GLN B  82      43.244  50.205  69.298  1.00 52.25           H
ATOM   4010  HG3 GLN B  82      43.164  48.450  69.160  1.00 52.25           H
ATOM   4011 HE21 GLN B  82      41.511  49.919  70.876  1.00 59.76           H
ATOM   4012 HE22 GLN B  82      41.902  49.435  72.516  1.00 59.76           H
ATOM   4013  N   GLY B  83      47.743  48.472  67.703  1.00 45.00           N
ATOM   4014  CA  GLY B  83      49.130  48.580  67.291  1.00 44.24           C
ATOM   4015  C   GLY B  83      49.240  48.871  65.796  1.00 46.71           C
ATOM   4016  O   GLY B  83      49.990  49.763  65.405  1.00 51.64           O
ATOM   4017  H   GLY B  83      47.450  47.597  68.115  1.00 54.00           H
ATOM   4018  HA2 GLY B  83      49.592  49.398  67.842  1.00 53.09           H
ATOM   4019  HA3 GLY B  83      49.655  47.655  67.520  1.00 53.09           H
ATOM   4020  N   LEU B  84      48.498  48.136  64.957  1.00 50.38           N
ATOM   4021  CA  LEU B  84      48.502  48.327  63.509  1.00 43.00           C
ATOM   4022  C   LEU B  84      47.876  49.669  63.088  1.00 41.71           C
ATOM   4023  O   LEU B  84      48.424  50.331  62.219  1.00 42.15           O
ATOM   4024  CB  LEU B  84      47.840  47.130  62.799  1.00 47.89           C
ATOM   4025  CG  LEU B  84      48.582  45.780  62.909  1.00 45.70           C
ATOM   4026  CD1 LEU B  84      47.729  44.698  62.222  1.00 45.30           C
ATOM   4027  CD2 LEU B  84      49.988  45.819  62.304  1.00 41.11           C
ATOM   4028  H   LEU B  84      47.905  47.410  65.335  1.00 60.46           H
ATOM   4029  HA  LEU B  84      49.545  48.358  63.195  1.00 51.60           H
ATOM   4030  HB2 LEU B  84      46.834  47.009  63.203  1.00 57.47           H
ATOM   4031  HB3 LEU B  84      47.740  47.374  61.741  1.00 57.47           H
ATOM   4032  HG  LEU B  84      48.705  45.522  63.954  1.00 54.84           H
ATOM   4033 HD11 LEU B  84      48.206  43.724  62.326  1.00 54.37           H
ATOM   4034 HD12 LEU B  84      46.744  44.651  62.690  1.00 54.37           H
ATOM   4035 HD13 LEU B  84      47.609  44.927  61.163  1.00 54.37           H
ATOM   4036 HD21 LEU B  84      50.402  44.811  62.254  1.00 49.33           H
ATOM   4037 HD22 LEU B  84      49.951  46.243  61.305  1.00 49.33           H
ATOM   4038 HD23 LEU B  84      50.641  46.430  62.924  1.00 49.33           H
ATOM   4039  N   CYS B  85      46.759  50.095  63.691  1.00 44.90           N
ATOM   4040  CA  CYS B  85      46.136  51.399  63.456  1.00 46.82           C
ATOM   4041  C   CYS B  85      47.073  52.584  63.755  1.00 54.36           C
ATOM   4042  O   CYS B  85      46.951  53.611  63.087  1.00 51.81           O
ATOM   4043  CB  CYS B  85      44.815  51.521  64.244  1.00 47.44           C
ATOM   4044  SG  CYS B  85      43.493  50.494  63.510  1.00 52.14           S
ATOM   4045  H   CYS B  85      46.332  49.502  64.386  1.00 53.88           H
ATOM   4046  HA  CYS B  85      45.893  51.456  62.396  1.00 56.18           H
ATOM   4047  HB2 CYS B  85      44.984  51.197  65.271  1.00 56.93           H
ATOM   4048  HB3 CYS B  85      44.493  52.562  64.258  1.00 56.93           H
ATOM   4049  HG  CYS B  85      42.583  50.716  64.463  1.00 62.56           H
ATOM   4050  N   ARG B  86      47.981  52.447  64.744  1.00 49.52           N
ATOM   4051  CA  ARG B  86      49.020  53.440  65.047  1.00 48.99           C
ATOM   4052  C   ARG B  86      50.205  53.350  64.081  1.00 52.21           C
ATOM   4053  O   ARG B  86      50.754  54.385  63.716  1.00 58.95           O
ATOM   4054  CB  ARG B  86      49.503  53.356  66.514  1.00 52.03           C
ATOM   4055  CG  ARG B  86      48.483  53.906  67.531  1.00 53.61           C
ATOM   4056  CD  ARG B  86      49.095  54.138  68.922  1.00 49.40           C
ATOM   4057  H   ARG B  86      48.010  51.572  65.250  1.00 59.42           H
ATOM   4058  HA  ARG B  86      48.593  54.432  64.897  1.00 58.79           H
ATOM   4059  HB2 ARG B  86      50.411  53.954  66.606  1.00 62.43           H
ATOM   4060  HB3 ARG B  86      49.757  52.323  66.757  1.00 62.43           H
ATOM   4061  HG2 ARG B  86      47.638  53.222  67.611  1.00 64.34           H
ATOM   4062  HG3 ARG B  86      48.117  54.869  67.174  1.00 64.34           H
ATOM   4063  HD1 ARG B  86      49.376  53.184  69.369  1.00 59.28           H
ATOM   4064  HD3 ARG B  86      49.972  54.782  68.848  1.00 59.28           H
ATOM   4065  N   GLY B  87      50.621  52.139  63.694  1.00 49.51           N
ATOM   4066  CA  GLY B  87      51.808  51.913  62.870  1.00 47.70           C
ATOM   4067  C   GLY B  87      51.605  52.177  61.365  1.00 47.90           C
ATOM   4068  O   GLY B  87      52.593  52.219  60.634  1.00 49.67           O
ATOM   4069  H   GLY B  87      50.131  51.327  64.042  1.00 59.41           H
ATOM   4070  HA2 GLY B  87      52.600  52.576  63.218  1.00 57.24           H
ATOM   4071  HA3 GLY B  87      52.130  50.881  63.002  1.00 57.24           H
ATOM   4072  N   TYR B  88      50.353  52.282  60.889  1.00 47.72           N
ATOM   4073  CA  TYR B  88      50.008  52.288  59.470  1.00 43.13           C
ATOM   4074  C   TYR B  88      48.750  53.122  59.224  1.00 43.96           C
ATOM   4075  O   TYR B  88      47.851  53.185  60.064  1.00 42.20           O
ATOM   4076  CB  TYR B  88      49.772  50.859  58.966  1.00 41.71           C
ATOM   4077  CG  TYR B  88      50.939  49.910  59.161  1.00 43.36           C
ATOM   4078  CD1 TYR B  88      51.117  49.247  60.397  1.00 42.68           C
ATOM   4079  CD2 TYR B  88      51.843  49.680  58.109  1.00 37.21           C
ATOM   4080  CE1 TYR B  88      52.203  48.375  60.595  1.00 38.55           C
ATOM   4081  CE2 TYR B  88      52.918  48.788  58.290  1.00 38.95           C
ATOM   4082  CZ  TYR B  88      53.102  48.137  59.534  1.00 37.43           C
ATOM   4083  OH  TYR B  88      54.130  47.259  59.704  1.00 43.00           O
ATOM   4084  H   TYR B  88      49.581  52.253  61.541  1.00 57.26           H
ATOM   4085  HA  TYR B  88      50.830  52.725  58.907  1.00 51.76           H
ATOM   4086  HB2 TYR B  88      48.903  50.445  59.479  1.00 50.06           H
ATOM   4087  HB3 TYR B  88      49.536  50.907  57.903  1.00 50.06           H
ATOM   4088  HD1 TYR B  88      50.430  49.419  61.207  1.00 51.21           H
ATOM   4089  HD2 TYR B  88      51.707  50.180  57.163  1.00 44.65           H
ATOM   4090  HE1 TYR B  88      52.344  47.883  61.545  1.00 46.26           H
ATOM   4091  HE2 TYR B  88      53.604  48.600  57.478  1.00 46.74           H
ATOM   4092  HH  TYR B  88      54.720  47.233  58.949  1.00 51.60           H
ATOM   4093  N   ASP B  89      48.693  53.766  58.054  1.00 45.57           N
ATOM   4094  CA  ASP B  89      47.574  54.626  57.668  1.00 46.56           C
ATOM   4095  C   ASP B  89      46.276  53.832  57.482  1.00 42.43           C
ATOM   4096  O   ASP B  89      45.207  54.296  57.888  1.00 43.51           O
ATOM   4097  CB  ASP B  89      47.895  55.413  56.387  1.00 44.52           C
ATOM   4098  CG  ASP B  89      49.119  56.310  56.550  1.00 49.04           C
ATOM   4099  OD1 ASP B  89      49.085  57.136  57.486  1.00 47.74           O
ATOM   4100  OD2 ASP B  89      50.066  56.157  55.743  1.00 49.00           O1-
ATOM   4101  H   ASP B  89      49.465  53.679  57.410  1.00 54.69           H
ATOM   4102  HA  ASP B  89      47.416  55.342  58.476  1.00 55.87           H
ATOM   4103  HB2 ASP B  89      48.032  54.731  55.550  1.00 53.42           H
ATOM   4104  HB3 ASP B  89      47.036  56.059  56.198  1.00 53.42           H
ATOM   4105  N   VAL B  90      46.381  52.660  56.840  1.00 38.22           N
ATOM   4106  CA  VAL B  90      45.266  51.757  56.584  1.00 43.29           C
ATOM   4107  C   VAL B  90      45.592  50.371  57.153  1.00 42.26           C
ATOM   4108  O   VAL B  90      46.611  49.761  56.830  1.00 42.43           O
ATOM   4109  CB  VAL B  90      44.919  51.679  55.080  1.00 43.08           C
ATOM   4110  CG1 VAL B  90      43.634  50.859  54.877  1.00 42.52           C
ATOM   4111  CG2 VAL B  90      44.699  53.058  54.442  1.00 43.96           C
ATOM   4112  H   VAL B  90      47.299  52.362  56.535  1.00 45.86           H
ATOM   4113  HA  VAL B  90      44.385  52.141  57.097  1.00 51.95           H
ATOM   4114  HB  VAL B  90      45.733  51.183  54.560  1.00 51.70           H
ATOM   4115 HG11 VAL B  90      43.418  50.773  53.814  1.00 51.02           H
ATOM   4116 HG12 VAL B  90      43.756  49.856  55.279  1.00 51.02           H
ATOM   4117 HG13 VAL B  90      42.794  51.337  55.381  1.00 51.02           H
ATOM   4118 HG21 VAL B  90      44.423  52.941  53.395  1.00 52.75           H
ATOM   4119 HG22 VAL B  90      43.905  53.590  54.967  1.00 52.75           H
ATOM   4120 HG23 VAL B  90      45.617  53.642  54.492  1.00 52.75           H
ATOM   4121  N   VAL B  91      44.666  49.860  57.963  1.00 39.44           N
ATOM   4122  CA  VAL B  91      44.626  48.480  58.405  1.00 34.86           C
ATOM   4123  C   VAL B  91      43.483  47.809  57.635  1.00 34.07           C
ATOM   4124  O   VAL B  91      42.356  48.302  57.643  1.00 33.86           O
ATOM   4125  CB  VAL B  91      44.422  48.416  59.919  1.00 39.48           C
ATOM   4126  CG1 VAL B  91      44.462  46.947  60.364  1.00 36.38           C
ATOM   4127  CG2 VAL B  91      45.512  49.189  60.677  1.00 43.09           C
ATOM   4128  H   VAL B  91      43.865  50.429  58.195  1.00 47.33           H
ATOM   4129  HA  VAL B  91      45.567  47.990  58.177  1.00 41.84           H
ATOM   4130  HB  VAL B  91      43.453  48.852  60.161  1.00 47.38           H
ATOM   4131 HG11 VAL B  91      44.322  46.893  61.444  1.00 43.66           H
ATOM   4132 HG12 VAL B  91      43.663  46.385  59.883  1.00 43.66           H
ATOM   4133 HG13 VAL B  91      45.423  46.501  60.104  1.00 43.66           H
ATOM   4134 HG21 VAL B  91      45.371  49.038  61.743  1.00 51.71           H
ATOM   4135 HG22 VAL B  91      46.500  48.834  60.385  1.00 51.71           H
ATOM   4136 HG23 VAL B  91      45.438  50.255  60.462  1.00 51.71           H
ATOM   4137  N   ILE B  92      43.786  46.706  56.960  1.00 30.51           N
ATOM   4138  CA  ILE B  92      42.820  45.914  56.203  1.00 33.81           C
ATOM   4139  C   ILE B  92      42.707  44.532  56.845  1.00 37.00           C
ATOM   4140  O   ILE B  92      43.671  43.772  56.866  1.00 31.13           O
ATOM   4141  CB  ILE B  92      43.210  45.779  54.727  1.00 34.73           C
ATOM   4142  CG1 ILE B  92      43.439  47.154  54.060  1.00 36.66           C
ATOM   4143  CG2 ILE B  92      42.126  44.959  54.010  1.00 34.60           C
ATOM   4144  CD1 ILE B  92      44.049  47.042  52.655  1.00 42.57           C
ATOM   4145  H   ILE B  92      44.748  46.394  56.962  1.00 36.61           H
ATOM   4146  HA  ILE B  92      41.857  46.411  56.227  1.00 40.57           H
ATOM   4147  HB  ILE B  92      44.131  45.213  54.678  1.00 41.67           H
ATOM   4148 HG12 ILE B  92      42.497  47.700  54.007  1.00 43.99           H
ATOM   4149 HG13 ILE B  92      44.144  47.731  54.657  1.00 43.99           H
ATOM   4150 HG21 ILE B  92      42.354  44.875  52.949  1.00 41.52           H
ATOM   4151 HG22 ILE B  92      42.077  43.948  54.412  1.00 41.52           H
ATOM   4152 HG23 ILE B  92      41.155  45.441  54.130  1.00 41.52           H
ATOM   4153 HD11 ILE B  92      44.346  48.033  52.318  1.00 51.09           H
ATOM   4154 HD12 ILE B  92      44.930  46.401  52.684  1.00 51.09           H
ATOM   4155 HD13 ILE B  92      43.326  46.635  51.948  1.00 51.09           H
ATOM   4156  N   LEU B  93      41.504  44.185  57.302  1.00 39.09           N
ATOM   4157  CA  LEU B  93      41.196  42.891  57.876  1.00 32.28           C
ATOM   4158  C   LEU B  93      40.556  41.976  56.821  1.00 31.83           C
ATOM   4159  O   LEU B  93      39.562  42.341  56.203  1.00 32.75           O
ATOM   4160  CB  LEU B  93      40.327  43.095  59.120  1.00 32.81           C
ATOM   4161  CG  LEU B  93      40.920  44.082  60.153  1.00 27.39           C
ATOM   4162  CD1 LEU B  93      40.021  44.110  61.396  1.00 36.15           C
ATOM   4163  CD2 LEU B  93      42.337  43.690  60.594  1.00 29.15           C
ATOM   4164  H   LEU B  93      40.746  44.849  57.233  1.00 46.90           H
ATOM   4165  HA  LEU B  93      42.121  42.451  58.208  1.00 38.73           H
ATOM   4166  HB2 LEU B  93      39.345  43.460  58.815  1.00 39.37           H
ATOM   4167  HB3 LEU B  93      40.197  42.120  59.594  1.00 39.37           H
ATOM   4168  HG  LEU B  93      40.933  45.083  59.721  1.00 32.86           H
ATOM   4169 HD11 LEU B  93      40.461  44.718  62.184  1.00 43.38           H
ATOM   4170 HD12 LEU B  93      39.043  44.517  61.134  1.00 43.38           H
ATOM   4171 HD13 LEU B  93      39.905  43.099  61.780  1.00 43.38           H
ATOM   4172 HD21 LEU B  93      42.684  44.368  61.375  1.00 34.98           H
ATOM   4173 HD22 LEU B  93      42.335  42.673  60.982  1.00 34.98           H
ATOM   4174 HD23 LEU B  93      43.028  43.754  59.756  1.00 34.98           H
ATOM   4175  N   ASP B  94      41.120  40.781  56.620  1.00 31.83           N
ATOM   4176  CA  ASP B  94      40.511  39.720  55.827  1.00 28.25           C
ATOM   4177  C   ASP B  94      39.590  38.940  56.786  1.00 29.66           C
ATOM   4178  O   ASP B  94      40.055  38.085  57.534  1.00 26.69           O
ATOM   4179  CB  ASP B  94      41.622  38.863  55.207  1.00 26.32           C
ATOM   4180  CG  ASP B  94      41.109  37.781  54.248  1.00 36.20           C
ATOM   4181  OD1 ASP B  94      41.952  37.245  53.497  1.00 43.88           O
ATOM   4182  OD2 ASP B  94      39.893  37.490  54.268  1.00 28.81           O1-
ATOM   4183  H   ASP B  94      41.935  40.533  57.163  1.00 38.20           H
ATOM   4184  HA  ASP B  94      39.924  40.159  55.018  1.00 33.90           H
ATOM   4185  HB2 ASP B  94      42.359  39.487  54.703  1.00 31.59           H
ATOM   4186  HB3 ASP B  94      42.186  38.358  55.982  1.00 31.59           H
ATOM   4187  N   ARG B  95      38.294  39.287  56.772  1.00 26.79           N
ATOM   4188  CA  ARG B  95      37.261  38.869  57.701  1.00 28.22           C
ATOM   4189  C   ARG B  95      37.448  39.588  59.052  1.00 23.58           C
ATOM   4190  O   ARG B  95      38.526  39.769  59.577  1.00 30.02           O
ATOM   4191  CB  ARG B  95      37.178  37.353  58.016  1.00 24.32           C
ATOM   4192  CG  ARG B  95      36.788  36.566  56.754  1.00 26.16           C
ATOM   4193  CD  ARG B  95      36.490  35.108  57.141  1.00 24.59           C
ATOM   4194  NE  ARG B  95      36.041  34.225  56.030  1.00 25.47           N
ATOM   4195  CZ  ARG B  95      34.805  34.326  55.439  1.00 24.94           C
ATOM   4196  NH1 ARG B  95      34.417  33.470  54.438  1.00 26.74           N
ATOM   4197  NH2 ARG B  95      33.911  35.306  55.883  1.00 19.72           N1+
ATOM   4198  H   ARG B  95      38.029  39.979  56.107  1.00 32.15           H
ATOM   4199  HA  ARG B  95      36.268  39.175  57.261  1.00 33.86           H
ATOM   4200  HB2 ARG B  95      38.126  36.947  58.437  1.00 29.19           H
ATOM   4201  HB3 ARG B  95      36.437  37.197  58.824  1.00 29.19           H
ATOM   4202  HG2 ARG B  95      35.928  37.050  56.254  1.00 31.39           H
ATOM   4203  HG3 ARG B  95      37.616  36.616  56.015  1.00 31.39           H
ATOM   4204  HD2 ARG B  95      37.424  34.645  57.561  1.00 29.51           H
ATOM   4205  HD3 ARG B  95      35.729  35.076  57.956  1.00 29.51           H
ATOM   4206  HE  ARG B  95      36.749  33.572  55.608  1.00 30.56           H
ATOM   4207 HH11 ARG B  95      34.950  32.554  54.287  1.00 32.09           H
ATOM   4208 HH12 ARG B  95      33.407  33.356  54.231  1.00 32.09           H
ATOM   4209 HH21 ARG B  95      34.260  36.139  56.357  1.00 23.66           H
ATOM   4210 HH22 ARG B  95      33.045  35.470  55.368  1.00 23.66           H
ATOM   4211  N   TYR B  96      36.294  39.987  59.591  1.00 18.85           N
ATOM   4212  CA  TYR B  96      36.158  40.600  60.905  1.00 25.74           C
ATOM   4213  C   TYR B  96      34.785  40.233  61.529  1.00 26.31           C
ATOM   4214  O   TYR B  96      34.261  39.136  61.306  1.00 28.94           O
ATOM   4215  CB  TYR B  96      36.479  42.105  60.727  1.00 26.75           C
ATOM   4216  CG  TYR B  96      36.702  42.873  62.007  1.00 27.30           C
ATOM   4217  CD1 TYR B  96      37.641  42.387  62.929  1.00 26.59           C
ATOM   4218  CD2 TYR B  96      36.015  44.072  62.261  1.00 29.89           C
ATOM   4219  CE1 TYR B  96      37.963  43.138  64.066  1.00 34.93           C
ATOM   4220  CE2 TYR B  96      36.319  44.820  63.411  1.00 32.99           C
ATOM   4221  CZ  TYR B  96      37.318  44.364  64.309  1.00 38.10           C
ATOM   4222  OH  TYR B  96      37.673  45.087  65.411  1.00 33.92           O
ATOM   4223  H   TYR B  96      35.443  39.858  59.061  1.00 22.62           H
ATOM   4224  HA  TYR B  96      36.910  40.151  61.551  1.00 30.89           H
ATOM   4225  HB2 TYR B  96      37.407  42.193  60.160  1.00 32.10           H
ATOM   4226  HB3 TYR B  96      35.703  42.573  60.132  1.00 32.10           H
ATOM   4227  HD1 TYR B  96      38.180  41.473  62.726  1.00 31.91           H
ATOM   4228  HD2 TYR B  96      35.276  44.440  61.563  1.00 35.87           H
ATOM   4229  HE1 TYR B  96      38.718  42.783  64.753  1.00 41.91           H
ATOM   4230  HE2 TYR B  96      35.798  45.742  63.596  1.00 39.59           H
ATOM   4231  HH  TYR B  96      37.226  45.939  65.450  1.00 40.71           H
ATOM   4232  N   VAL B  97      34.213  41.101  62.360  1.00 25.23           N
ATOM   4233  CA  VAL B  97      33.026  40.816  63.161  1.00 23.72           C
ATOM   4234  C   VAL B  97      31.794  40.425  62.316  1.00 25.10           C
ATOM   4235  O   VAL B  97      31.066  39.515  62.697  1.00 19.47           O
ATOM   4236  CB  VAL B  97      32.748  42.010  64.088  1.00 28.72           C
ATOM   4237  CG1 VAL B  97      31.507  41.760  64.950  1.00 29.67           C
ATOM   4238  CG2 VAL B  97      33.915  42.272  65.045  1.00 24.96           C
ATOM   4239  H   VAL B  97      34.680  41.977  62.543  1.00 30.27           H
ATOM   4240  HA  VAL B  97      33.269  39.961  63.793  1.00 28.47           H
ATOM   4241  HB  VAL B  97      32.584  42.899  63.475  1.00 34.47           H
ATOM   4242 HG11 VAL B  97      31.330  42.611  65.609  1.00 35.61           H
ATOM   4243 HG12 VAL B  97      30.651  41.641  64.306  1.00 35.61           H
ATOM   4244 HG13 VAL B  97      31.629  40.854  65.541  1.00 35.61           H
ATOM   4245 HG21 VAL B  97      33.672  43.099  65.710  1.00 29.95           H
ATOM   4246 HG22 VAL B  97      34.100  41.378  65.629  1.00 29.95           H
ATOM   4247 HG23 VAL B  97      34.819  42.518  64.493  1.00 29.95           H
ATOM   4248  N   ALA B  98      31.535  41.089  61.177  1.00 25.52           N
ATOM   4249  CA  ALA B  98      30.382  40.774  60.331  1.00 20.37           C
ATOM   4250  C   ALA B  98      30.422  39.350  59.760  1.00 19.71           C
ATOM   4251  O   ALA B  98      29.355  38.799  59.523  1.00 19.49           O
ATOM   4252  CB  ALA B  98      30.224  41.818  59.217  1.00 22.24           C
ATOM   4253  H   ALA B  98      32.154  41.831  60.884  1.00 30.63           H
ATOM   4254  HA  ALA B  98      29.492  40.842  60.957  1.00 24.44           H
ATOM   4255  HB1 ALA B  98      29.375  41.554  58.588  1.00 26.68           H
ATOM   4256  HB2 ALA B  98      30.021  42.783  59.668  1.00 26.68           H
ATOM   4257  HB3 ALA B  98      31.122  41.863  58.604  1.00 26.68           H
ATOM   4258  N   SER B  99      31.597  38.734  59.556  1.00 18.22           N
ATOM   4259  CA  SER B  99      31.676  37.293  59.302  1.00 19.68           C
ATOM   4260  C   SER B  99      30.893  36.492  60.353  1.00 21.79           C
ATOM   4261  O   SER B  99      30.093  35.625  60.014  1.00 20.63           O
ATOM   4262  CB  SER B  99      33.097  36.768  59.303  1.00 18.70           C
ATOM   4263  OG  SER B  99      33.781  37.205  58.157  1.00 19.58           O
ATOM   4264  H   SER B  99      32.455  39.238  59.734  1.00 21.87           H
ATOM   4265  HA  SER B  99      31.240  37.083  58.326  1.00 23.62           H
ATOM   4266  HB2 SER B  99      33.615  37.097  60.199  1.00 22.45           H
ATOM   4267  HB3 SER B  99      33.074  35.678  59.298  1.00 22.45           H
ATOM   4268  HG  SER B  99      33.722  38.166  58.098  1.00 23.49           H
ATOM   4269  N   ASN B 100      31.096  36.797  61.636  1.00 19.56           N
ATOM   4270  CA  ASN B 100      30.398  36.073  62.673  1.00 18.17           C
ATOM   4271  C   ASN B 100      28.875  36.244  62.592  1.00 16.08           C
ATOM   4272  O   ASN B 100      28.155  35.289  62.725  1.00 22.13           O
ATOM   4273  CB  ASN B 100      30.881  36.524  64.062  1.00 21.64           C
ATOM   4274  CG  ASN B 100      31.336  35.322  64.839  1.00 19.10           C
ATOM   4275  OD1 ASN B 100      31.435  34.191  64.401  1.00 20.72           O
ATOM   4276  ND2 ASN B 100      31.751  35.617  66.138  1.00 22.13           N
ATOM   4277  H   ASN B 100      31.645  37.591  61.858  1.00 23.48           H
ATOM   4278  HA  ASN B 100      30.589  34.957  62.543  1.00 21.81           H
ATOM   4279  HB2 ASN B 100      31.714  37.251  63.959  1.00 25.97           H
ATOM   4280  HB3 ASN B 100      30.083  37.072  64.605  1.00 25.97           H
ATOM   4281 HD21 ASN B 100      31.956  34.870  66.787  1.00 26.55           H
ATOM   4282 HD22 ASN B 100      31.516  36.499  66.579  1.00 26.55           H
ATOM   4283  N   ALA B 101      28.424  37.473  62.325  1.00 18.51           N
ATOM   4284  CA  ALA B 101      27.009  37.763  62.233  1.00 19.32           C
ATOM   4285  C   ALA B 101      26.381  37.022  61.052  1.00 20.88           C
ATOM   4286  O   ALA B 101      25.335  36.398  61.233  1.00 19.01           O
ATOM   4287  CB  ALA B 101      26.790  39.270  62.168  1.00 20.32           C
ATOM   4288  H   ALA B 101      29.083  38.228  62.188  1.00 22.21           H
ATOM   4289  HA  ALA B 101      26.531  37.407  63.145  1.00 23.18           H
ATOM   4290  HB1 ALA B 101      25.722  39.486  62.153  1.00 24.38           H
ATOM   4291  HB2 ALA B 101      27.228  39.732  63.049  1.00 24.38           H
ATOM   4292  HB3 ALA B 101      27.257  39.685  61.274  1.00 24.38           H
ATOM   4293  N   ALA B 102      27.025  37.073  59.871  1.00 20.38           N
ATOM   4294  CA  ALA B 102      26.497  36.484  58.659  1.00 17.62           C
ATOM   4295  C   ALA B 102      26.448  34.958  58.759  1.00 17.09           C
ATOM   4296  O   ALA B 102      25.428  34.357  58.427  1.00 21.17           O
ATOM   4297  CB  ALA B 102      27.279  36.958  57.417  1.00 22.01           C
ATOM   4298  H   ALA B 102      27.914  37.550  59.813  1.00 24.45           H
ATOM   4299  HA  ALA B 102      25.475  36.841  58.552  1.00 21.15           H
ATOM   4300  HB1 ALA B 102      26.807  36.561  56.518  1.00 26.41           H
ATOM   4301  HB2 ALA B 102      27.263  38.047  57.354  1.00 26.41           H
ATOM   4302  HB3 ALA B 102      28.317  36.623  57.465  1.00 26.41           H
ATOM   4303  N   TYR B 103      27.542  34.331  59.184  1.00 20.09           N
ATOM   4304  CA  TYR B 103      27.634  32.877  59.284  1.00 19.42           C
ATOM   4305  C   TYR B 103      26.723  32.336  60.436  1.00 17.13           C
ATOM   4306  O   TYR B 103      26.024  31.380  60.247  1.00 21.22           O
ATOM   4307  CB  TYR B 103      29.068  32.384  59.466  1.00 21.14           C
ATOM   4308  CG  TYR B 103      29.795  32.268  58.154  1.00 16.56           C
ATOM   4309  CD1 TYR B 103      30.552  33.335  57.671  1.00 21.11           C
ATOM   4310  CD2 TYR B 103      29.687  31.100  57.380  1.00 18.99           C
ATOM   4311  CE1 TYR B 103      31.177  33.292  56.423  1.00 19.25           C
ATOM   4312  CE2 TYR B 103      30.335  31.005  56.150  1.00 19.50           C
ATOM   4313  CZ  TYR B 103      31.043  32.125  55.663  1.00 20.15           C
ATOM   4314  OH  TYR B 103      31.584  32.182  54.401  1.00 25.77           O
ATOM   4315  H   TYR B 103      28.308  34.883  59.479  1.00 24.11           H
ATOM   4316  HA  TYR B 103      27.232  32.410  58.333  1.00 23.31           H
ATOM   4317  HB2 TYR B 103      29.630  33.034  60.167  1.00 25.37           H
ATOM   4318  HB3 TYR B 103      29.060  31.390  59.972  1.00 25.37           H
ATOM   4319  HD1 TYR B 103      30.651  34.239  58.247  1.00 25.33           H
ATOM   4320  HD2 TYR B 103      29.085  30.264  57.737  1.00 22.79           H
ATOM   4321  HE1 TYR B 103      31.676  34.162  56.022  1.00 23.10           H
ATOM   4322  HE2 TYR B 103      30.275  30.092  55.562  1.00 23.40           H
ATOM   4323  HH  TYR B 103      31.834  31.239  54.062  1.00 30.93           H
ATOM   4324  N   SER B 104      26.709  33.004  61.593  1.00 16.63           N
ATOM   4325  CA  SER B 104      25.868  32.573  62.719  1.00 19.86           C
ATOM   4326  C   SER B 104      24.398  32.668  62.358  1.00 16.72           C
ATOM   4327  O   SER B 104      23.664  31.705  62.575  1.00 16.78           O
ATOM   4328  CB  SER B 104      26.130  33.355  64.012  1.00 15.85           C
ATOM   4329  OG  SER B 104      27.467  33.227  64.406  1.00 17.24           O
ATOM   4330  H   SER B 104      27.291  33.820  61.702  1.00 19.95           H
ATOM   4331  HA  SER B 104      26.079  31.524  62.922  1.00 23.83           H
ATOM   4332  HB2 SER B 104      25.883  34.408  63.883  1.00 19.02           H
ATOM   4333  HB3 SER B 104      25.495  32.940  64.794  1.00 19.02           H
ATOM   4334  HG  SER B 104      27.986  33.835  63.870  1.00 20.68           H
ATOM   4335  N   ALA B 105      23.983  33.794  61.761  1.00 19.18           N
ATOM   4336  CA  ALA B 105      22.612  33.948  61.328  1.00 16.87           C
ATOM   4337  C   ALA B 105      22.254  32.903  60.300  1.00 19.88           C
ATOM   4338  O   ALA B 105      21.227  32.260  60.449  1.00 20.15           O
ATOM   4339  CB  ALA B 105      22.326  35.337  60.801  1.00 17.47           C
ATOM   4340  H   ALA B 105      24.631  34.547  61.576  1.00 23.02           H
ATOM   4341  HA  ALA B 105      21.984  33.796  62.208  1.00 20.24           H
ATOM   4342  HB1 ALA B 105      21.264  35.444  60.583  1.00 20.96           H
ATOM   4343  HB2 ALA B 105      22.622  36.078  61.544  1.00 20.96           H
ATOM   4344  HB3 ALA B 105      22.896  35.490  59.887  1.00 20.96           H
ATOM   4345  N   ALA B 106      23.112  32.694  59.295  1.00 18.43           N
ATOM   4346  CA  ALA B 106      22.843  31.727  58.248  1.00 19.95           C
ATOM   4347  C   ALA B 106      22.739  30.314  58.811  1.00 19.27           C
ATOM   4348  O   ALA B 106      21.832  29.575  58.425  1.00 15.64           O
ATOM   4349  CB  ALA B 106      23.849  31.865  57.105  1.00 21.22           C
ATOM   4350  H   ALA B 106      23.983  33.206  59.267  1.00 22.11           H
ATOM   4351  HA  ALA B 106      21.886  31.984  57.830  1.00 23.94           H
ATOM   4352  HB1 ALA B 106      23.613  31.152  56.321  1.00 25.46           H
ATOM   4353  HB2 ALA B 106      23.792  32.879  56.705  1.00 25.46           H
ATOM   4354  HB3 ALA B 106      24.860  31.678  57.474  1.00 25.46           H
ATOM   4355  N   ARG B 107      23.602  29.957  59.776  1.00 16.09           N
ATOM   4356  CA  ARG B 107      23.536  28.625  60.387  1.00 20.24           C
ATOM   4357  C   ARG B 107      22.184  28.374  61.044  1.00 17.99           C
ATOM   4358  O   ARG B 107      21.746  27.228  61.046  1.00 19.30           O
ATOM   4359  CB  ARG B 107      24.669  28.409  61.393  1.00 20.00           C
ATOM   4360  CG  ARG B 107      26.024  28.194  60.708  1.00 19.45           C
ATOM   4361  CD  ARG B 107      27.088  27.736  61.681  1.00 17.23           C
ATOM   4362  NE  ARG B 107      26.828  26.338  62.038  1.00 18.51           N
ATOM   4363  CZ  ARG B 107      27.329  25.691  63.074  1.00 19.22           C
ATOM   4364  NH1 ARG B 107      28.365  26.166  63.734  1.00 16.93           N
ATOM   4365  NH2 ARG B 107      26.768  24.558  63.451  1.00 22.49           N1+
ATOM   4366  H   ARG B 107      24.285  30.622  60.109  1.00 19.31           H
ATOM   4367  HA  ARG B 107      23.637  27.878  59.602  1.00 24.29           H
ATOM   4368  HB2 ARG B 107      24.720  29.242  62.095  1.00 24.00           H
ATOM   4369  HB3 ARG B 107      24.429  27.508  61.956  1.00 24.00           H
ATOM   4370  HG2 ARG B 107      25.914  27.425  59.942  1.00 23.34           H
ATOM   4371  HG3 ARG B 107      26.374  29.086  60.211  1.00 23.34           H
ATOM   4372  HD2 ARG B 107      28.036  27.798  61.156  1.00 20.68           H
ATOM   4373  HD3 ARG B 107      27.134  28.370  62.568  1.00 20.68           H
ATOM   4374  HE  ARG B 107      26.036  25.907  61.588  1.00 22.21           H
ATOM   4375 HH11 ARG B 107      28.796  27.024  63.424  1.00 20.32           H
ATOM   4376 HH12 ARG B 107      28.729  25.656  64.524  1.00 20.32           H
ATOM   4377 HH21 ARG B 107      25.974  24.201  62.939  1.00 26.99           H
ATOM   4378 HH22 ARG B 107      27.140  24.060  64.247  1.00 26.99           H
ATOM   4379  N   LEU B 108      21.548  29.426  61.574  1.00 16.86           N
ATOM   4380  CA  LEU B 108      20.276  29.357  62.311  1.00 15.15           C
ATOM   4381  C   LEU B 108      19.039  29.566  61.421  1.00 20.66           C
ATOM   4382  O   LEU B 108      17.936  29.640  61.947  1.00 17.75           O
ATOM   4383  CB  LEU B 108      20.303  30.361  63.482  1.00 17.08           C
ATOM   4384  CG  LEU B 108      21.336  29.998  64.568  1.00 21.76           C
ATOM   4385  CD1 LEU B 108      21.651  31.222  65.431  1.00 24.02           C
ATOM   4386  CD2 LEU B 108      20.840  28.876  65.486  1.00 19.32           C
ATOM   4387  H   LEU B 108      21.982  30.336  61.494  1.00 20.23           H
ATOM   4388  HA  LEU B 108      20.186  28.361  62.742  1.00 18.19           H
ATOM   4389  HB2 LEU B 108      20.556  31.340  63.072  1.00 20.49           H
ATOM   4390  HB3 LEU B 108      19.318  30.444  63.942  1.00 20.49           H
ATOM   4391  HG  LEU B 108      22.248  29.654  64.091  1.00 26.12           H
ATOM   4392 HD11 LEU B 108      22.450  30.993  66.132  1.00 28.82           H
ATOM   4393 HD12 LEU B 108      21.984  32.024  64.777  1.00 28.82           H
ATOM   4394 HD13 LEU B 108      20.767  31.534  65.986  1.00 28.82           H
ATOM   4395 HD21 LEU B 108      21.616  28.627  66.209  1.00 23.18           H
ATOM   4396 HD22 LEU B 108      19.952  29.200  66.026  1.00 23.18           H
ATOM   4397 HD23 LEU B 108      20.608  27.984  64.904  1.00 23.18           H
ATOM   4398  N   HIS B 109      19.196  29.705  60.095  1.00 20.73           N
ATOM   4399  CA  HIS B 109      18.122  30.134  59.211  1.00 21.95           C
ATOM   4400  C   HIS B 109      17.502  31.446  59.694  1.00 20.53           C
ATOM   4401  O   HIS B 109      16.295  31.625  59.617  1.00 19.94           O
ATOM   4402  CB  HIS B 109      17.087  29.022  59.028  1.00 24.35           C
ATOM   4403  CG  HIS B 109      17.664  27.849  58.310  1.00 20.29           C
ATOM   4404  ND1 HIS B 109      17.567  27.652  56.923  1.00 29.77           N
ATOM   4405  CD2 HIS B 109      18.443  26.877  58.869  1.00 17.84           C
ATOM   4406  CE1 HIS B 109      18.208  26.507  56.688  1.00 25.66           C
ATOM   4407  NE2 HIS B 109      18.762  26.036  57.827  1.00 24.36           N
ATOM   4408  H   HIS B 109      20.121  29.621  59.699  1.00 24.88           H
ATOM   4409  HA  HIS B 109      18.555  30.326  58.233  1.00 26.34           H
ATOM   4410  HB2 HIS B 109      16.261  29.403  58.429  1.00 29.21           H
ATOM   4411  HB3 HIS B 109      16.682  28.705  59.987  1.00 29.21           H
ATOM   4412  HD2 HIS B 109      18.746  26.788  59.901  1.00 21.40           H
ATOM   4413  HE1 HIS B 109      18.182  25.973  55.749  1.00 30.79           H
ATOM   4414  HE2 HIS B 109      19.234  25.149  57.911  1.00 29.23           H
ATOM   4415  N   GLU B 110      18.341  32.358  60.194  1.00 15.54           N
ATOM   4416  CA  GLU B 110      17.962  33.704  60.537  1.00 17.09           C
ATOM   4417  C   GLU B 110      18.436  34.697  59.499  1.00 17.97           C
ATOM   4418  O   GLU B 110      19.361  34.445  58.717  1.00 20.45           O
ATOM   4419  CB  GLU B 110      18.561  34.116  61.908  1.00 23.72           C
ATOM   4420  CG  GLU B 110      17.934  33.358  63.082  1.00 23.72           C
ATOM   4421  CD  GLU B 110      18.522  33.748  64.457  1.00 23.96           C
ATOM   4422  OE1 GLU B 110      18.252  32.998  65.409  1.00 27.21           O
ATOM   4423  OE2 GLU B 110      19.230  34.772  64.569  1.00 24.44           O1-
ATOM   4424  H   GLU B 110      19.320  32.130  60.252  1.00 18.65           H
ATOM   4425  HA  GLU B 110      16.877  33.771  60.604  1.00 20.51           H
ATOM   4426  HB2 GLU B 110      19.637  33.945  61.908  1.00 28.47           H
ATOM   4427  HB3 GLU B 110      18.398  35.182  62.069  1.00 28.47           H
ATOM   4428  HG2 GLU B 110      16.863  33.557  63.101  1.00 28.46           H
ATOM   4429  HG3 GLU B 110      18.007  32.279  62.944  1.00 28.46           H
ATOM   4430  N   ASN B 111      17.810  35.873  59.542  1.00 18.55           N
ATOM   4431  CA  ASN B 111      18.239  37.027  58.778  1.00 22.19           C
ATOM   4432  C   ASN B 111      18.897  38.044  59.713  1.00 21.35           C
ATOM   4433  O   ASN B 111      19.190  37.724  60.863  1.00 18.83           O
ATOM   4434  CB  ASN B 111      17.048  37.497  57.935  1.00 20.18           C
ATOM   4435  CG  ASN B 111      15.855  37.895  58.785  1.00 25.03           C
ATOM   4436  OD1 ASN B 111      15.997  38.352  59.916  1.00 23.01           O
ATOM   4437  ND2 ASN B 111      14.664  37.781  58.222  1.00 22.95           N
ATOM   4438  H   ASN B 111      17.047  36.002  60.188  1.00 22.26           H
ATOM   4439  HA  ASN B 111      19.009  36.727  58.071  1.00 26.63           H
ATOM   4440  HB2 ASN B 111      17.331  38.361  57.363  1.00 24.22           H
ATOM   4441  HB3 ASN B 111      16.763  36.709  57.239  1.00 24.22           H
ATOM   4442 HD21 ASN B 111      13.844  38.036  58.749  1.00 27.53           H
ATOM   4443 HD22 ASN B 111      14.590  37.451  57.272  1.00 27.53           H
ATOM   4444  N   ALA B 112      19.191  39.248  59.213  1.00 20.93           N
ATOM   4445  CA  ALA B 112      19.860  40.307  59.940  1.00 21.66           C
ATOM   4446  C   ALA B 112      19.010  40.858  61.090  1.00 25.21           C
ATOM   4447  O   ALA B 112      19.568  41.504  61.964  1.00 23.71           O
ATOM   4448  CB  ALA B 112      20.210  41.449  58.971  1.00 25.94           C
ATOM   4449  H   ALA B 112      18.929  39.447  58.257  1.00 25.12           H
ATOM   4450  HA  ALA B 112      20.788  39.904  60.345  1.00 26.00           H
ATOM   4451  HB1 ALA B 112      20.713  42.250  59.513  1.00 31.12           H
ATOM   4452  HB2 ALA B 112      20.881  41.077  58.197  1.00 31.12           H
ATOM   4453  HB3 ALA B 112      19.305  41.851  58.513  1.00 31.12           H
ATOM   4454  N   ALA B 113      17.687  40.618  61.094  1.00 24.33           N
ATOM   4455  CA  ALA B 113      16.787  40.992  62.182  1.00 27.35           C
ATOM   4456  C   ALA B 113      16.710  39.931  63.291  1.00 26.11           C
ATOM   4457  O   ALA B 113      15.932  40.089  64.232  1.00 22.80           O
ATOM   4458  CB  ALA B 113      15.397  41.257  61.601  1.00 30.33           C
ATOM   4459  H   ALA B 113      17.296  40.058  60.348  1.00 29.20           H
ATOM   4460  HA  ALA B 113      17.141  41.925  62.623  1.00 32.82           H
ATOM   4461  HB1 ALA B 113      14.734  41.621  62.388  1.00 36.40           H
ATOM   4462  HB2 ALA B 113      15.462  42.015  60.820  1.00 36.40           H
ATOM   4463  HB3 ALA B 113      14.976  40.346  61.177  1.00 36.40           H
ATOM   4464  N   GLY B 114      17.472  38.837  63.178  1.00 20.86           N
ATOM   4465  CA  GLY B 114      17.416  37.730  64.126  1.00 23.53           C
ATOM   4466  C   GLY B 114      18.273  37.980  65.373  1.00 19.77           C
ATOM   4467  O   GLY B 114      19.051  38.941  65.460  1.00 24.61           O
ATOM   4468  H   GLY B 114      18.093  38.746  62.388  1.00 25.04           H
ATOM   4469  HA2 GLY B 114      16.386  37.569  64.441  1.00 28.23           H
ATOM   4470  HA3 GLY B 114      17.780  36.835  63.622  1.00 28.23           H
ATOM   4471  N   LYS B 115      18.155  37.081  66.349  1.00 21.92           N
ATOM   4472  CA  LYS B 115      18.842  37.269  67.635  1.00 24.55           C
ATOM   4473  C   LYS B 115      20.349  37.091  67.469  1.00 25.22           C
ATOM   4474  O   LYS B 115      21.095  37.754  68.187  1.00 23.00           O
ATOM   4475  CB  LYS B 115      18.297  36.320  68.719  1.00 26.12           C
ATOM   4476  CG  LYS B 115      16.825  36.514  69.139  1.00 30.77           C
ATOM   4477  CD  LYS B 115      16.557  37.728  70.034  1.00 42.45           C
ATOM   4478  H   LYS B 115      17.556  36.273  66.228  1.00 26.30           H
ATOM   4479  HA  LYS B 115      18.672  38.294  67.962  1.00 29.46           H
ATOM   4480  HB2 LYS B 115      18.911  36.451  69.609  1.00 31.34           H
ATOM   4481  HB3 LYS B 115      18.436  35.290  68.386  1.00 31.34           H
ATOM   4482  HG2 LYS B 115      16.543  35.639  69.728  1.00 36.92           H
ATOM   4483  HG3 LYS B 115      16.178  36.551  68.263  1.00 36.92           H
ATOM   4484  HD1 LYS B 115      17.401  37.928  70.694  1.00 50.94           H
ATOM   4485  HD3 LYS B 115      16.336  38.605  69.423  1.00 50.94           H
ATOM   4486  N   ALA B 116      20.812  36.219  66.564  1.00 17.93           N
ATOM   4487  CA  ALA B 116      22.232  35.931  66.441  1.00 20.12           C
ATOM   4488  C   ALA B 116      23.018  37.155  66.026  1.00 20.83           C
ATOM   4489  O   ALA B 116      24.051  37.410  66.630  1.00 20.31           O
ATOM   4490  CB  ALA B 116      22.469  34.768  65.499  1.00 19.36           C
ATOM   4491  H   ALA B 116      20.162  35.715  65.976  1.00 21.51           H
ATOM   4492  HA  ALA B 116      22.596  35.631  67.422  1.00 24.15           H
ATOM   4493  HB1 ALA B 116      23.537  34.565  65.430  1.00 23.23           H
ATOM   4494  HB2 ALA B 116      21.962  33.899  65.907  1.00 23.23           H
ATOM   4495  HB3 ALA B 116      22.086  34.985  64.502  1.00 23.23           H
ATOM   4496  N   ALA B 117      22.544  37.925  65.038  1.00 21.75           N
ATOM   4497  CA  ALA B 117      23.249  39.117  64.564  1.00 24.82           C
ATOM   4498  C   ALA B 117      23.306  40.209  65.658  1.00 21.91           C
ATOM   4499  O   ALA B 117      24.320  40.890  65.817  1.00 23.27           O
ATOM   4500  CB  ALA B 117      22.567  39.638  63.285  1.00 24.26           C
ATOM   4501  H   ALA B 117      21.684  37.663  64.577  1.00 26.09           H
ATOM   4502  HA  ALA B 117      24.270  38.830  64.301  1.00 29.79           H
ATOM   4503  HB1 ALA B 117      23.100  40.512  62.907  1.00 29.12           H
ATOM   4504  HB2 ALA B 117      22.583  38.858  62.522  1.00 29.12           H
ATOM   4505  HB3 ALA B 117      21.533  39.912  63.495  1.00 29.12           H
ATOM   4506  N   ALA B 118      22.212  40.402  66.409  1.00 20.77           N
ATOM   4507  CA  ALA B 118      22.180  41.370  67.491  1.00 29.06           C
ATOM   4508  C   ALA B 118      23.104  40.909  68.636  1.00 31.46           C
ATOM   4509  O   ALA B 118      23.792  41.725  69.248  1.00 28.20           O
ATOM   4510  CB  ALA B 118      20.736  41.555  67.984  1.00 28.53           C
ATOM   4511  H   ALA B 118      21.387  39.842  66.235  1.00 24.93           H
ATOM   4512  HA  ALA B 118      22.538  42.327  67.113  1.00 34.87           H
ATOM   4513  HB1 ALA B 118      20.721  42.258  68.815  1.00 34.24           H
ATOM   4514  HB2 ALA B 118      20.122  41.956  67.179  1.00 34.24           H
ATOM   4515  HB3 ALA B 118      20.324  40.600  68.313  1.00 34.24           H
ATOM   4516  N   TRP B 119      23.143  39.602  68.903  1.00 26.98           N
ATOM   4517  CA  TRP B 119      24.041  39.021  69.875  1.00 24.65           C
ATOM   4518  C   TRP B 119      25.488  39.251  69.488  1.00 23.00           C
ATOM   4519  O   TRP B 119      26.255  39.691  70.335  1.00 22.68           O
ATOM   4520  CB  TRP B 119      23.728  37.545  70.088  1.00 25.16           C
ATOM   4521  CG  TRP B 119      24.648  36.875  71.046  1.00 24.48           C
ATOM   4522  CD1 TRP B 119      24.447  36.735  72.376  1.00 28.16           C
ATOM   4523  CD2 TRP B 119      25.888  36.182  70.750  1.00 23.14           C
ATOM   4524  NE1 TRP B 119      25.473  35.991  72.905  1.00 25.33           N
ATOM   4525  CE2 TRP B 119      26.397  35.629  71.950  1.00 23.96           C
ATOM   4526  CE3 TRP B 119      26.609  35.934  69.565  1.00 27.24           C
ATOM   4527  CZ2 TRP B 119      27.584  34.892  71.988  1.00 23.53           C
ATOM   4528  CZ3 TRP B 119      27.808  35.208  69.590  1.00 27.54           C
ATOM   4529  CH2 TRP B 119      28.291  34.683  70.795  1.00 21.65           C
ATOM   4530  H   TRP B 119      22.582  38.972  68.347  1.00 32.37           H
ATOM   4531  HA  TRP B 119      23.867  39.527  70.824  1.00 29.58           H
ATOM   4532  HB2 TRP B 119      22.706  37.448  70.456  1.00 30.20           H
ATOM   4533  HB3 TRP B 119      23.804  37.026  69.135  1.00 30.20           H
ATOM   4534  HD1 TRP B 119      23.595  37.103  72.923  1.00 33.79           H
ATOM   4535  HE1 TRP B 119      25.519  35.736  73.878  1.00 30.40           H
ATOM   4536  HE3 TRP B 119      26.239  36.317  68.628  1.00 32.69           H
ATOM   4537  HZ2 TRP B 119      27.956  34.501  72.923  1.00 28.24           H
ATOM   4538  HZ3 TRP B 119      28.364  35.072  68.679  1.00 33.05           H
ATOM   4539  HH2 TRP B 119      29.220  34.133  70.801  1.00 25.98           H
ATOM   4540  N   VAL B 120      25.869  38.982  68.231  1.00 20.69           N
ATOM   4541  CA  VAL B 120      27.230  39.255  67.762  1.00 25.88           C
ATOM   4542  C   VAL B 120      27.581  40.730  68.023  1.00 23.95           C
ATOM   4543  O   VAL B 120      28.669  41.020  68.505  1.00 24.59           O
ATOM   4544  CB  VAL B 120      27.432  38.872  66.275  1.00 24.47           C
ATOM   4545  CG1 VAL B 120      28.766  39.412  65.754  1.00 26.32           C
ATOM   4546  CG2 VAL B 120      27.423  37.344  66.072  1.00 19.86           C
ATOM   4547  H   VAL B 120      25.195  38.621  67.571  1.00 24.82           H
ATOM   4548  HA  VAL B 120      27.907  38.639  68.354  1.00 31.05           H
ATOM   4549  HB  VAL B 120      26.632  39.311  65.677  1.00 29.37           H
ATOM   4550 HG11 VAL B 120      28.906  39.117  64.712  1.00 31.59           H
ATOM   4551 HG12 VAL B 120      28.792  40.499  65.792  1.00 31.59           H
ATOM   4552 HG13 VAL B 120      29.585  39.014  66.352  1.00 31.59           H
ATOM   4553 HG21 VAL B 120      27.571  37.106  65.024  1.00 23.84           H
ATOM   4554 HG22 VAL B 120      28.235  36.882  66.634  1.00 23.84           H
ATOM   4555 HG23 VAL B 120      26.478  36.918  66.390  1.00 23.84           H
ATOM   4556  N   GLN B 121      26.688  41.664  67.703  1.00 23.97           N
ATOM   4557  CA  GLN B 121      26.955  43.084  67.908  1.00 30.29           C
ATOM   4558  C   GLN B 121      27.209  43.416  69.389  1.00 29.63           C
ATOM   4559  O   GLN B 121      28.199  44.077  69.693  1.00 35.82           O
ATOM   4560  CB  GLN B 121      25.842  43.913  67.229  1.00 37.31           C
ATOM   4561  CG  GLN B 121      25.908  45.402  67.602  1.00 41.88           C
ATOM   4562  CD  GLN B 121      25.418  46.364  66.531  1.00 48.35           C
ATOM   4563  OE1 GLN B 121      25.857  47.510  66.523  1.00 63.46           O
ATOM   4564  NE2 GLN B 121      24.525  45.946  65.630  1.00 46.12           N
ATOM   4565  H   GLN B 121      25.817  41.392  67.270  1.00 28.77           H
ATOM   4566  HA  GLN B 121      27.879  43.306  67.370  1.00 36.35           H
ATOM   4567  HB2 GLN B 121      25.954  43.805  66.151  1.00 44.77           H
ATOM   4568  HB3 GLN B 121      24.864  43.518  67.505  1.00 44.77           H
ATOM   4569  HG2 GLN B 121      25.325  45.579  68.507  1.00 50.25           H
ATOM   4570  HG3 GLN B 121      26.924  45.696  67.866  1.00 50.25           H
ATOM   4571 HE21 GLN B 121      24.169  45.002  65.661  1.00 55.34           H
ATOM   4572 HE22 GLN B 121      24.216  46.580  64.909  1.00 55.34           H
ATOM   4573  N   ARG B 122      26.354  42.942  70.306  1.00 33.52           N
ATOM   4574  CA  ARG B 122      26.508  43.145  71.757  1.00 35.48           C
ATOM   4575  C   ARG B 122      27.820  42.579  72.274  1.00 33.12           C
ATOM   4576  O   ARG B 122      28.515  43.256  73.013  1.00 34.57           O
ATOM   4577  CB  ARG B 122      25.415  42.441  72.577  1.00 33.24           C
ATOM   4578  CG  ARG B 122      24.058  43.119  72.579  1.00 43.75           C
ATOM   4579  CD  ARG B 122      23.240  42.666  73.803  1.00 36.90           C
ATOM   4580  NE  ARG B 122      23.008  41.209  73.860  1.00 39.51           N
ATOM   4581  CZ  ARG B 122      22.187  40.489  73.075  1.00 39.93           C
ATOM   4582  NH1 ARG B 122      21.564  41.013  72.020  1.00 33.83           N
ATOM   4583  NH2 ARG B 122      21.976  39.202  73.351  1.00 38.31           N1+
ATOM   4584  H   ARG B 122      25.586  42.367  69.986  1.00 40.23           H
ATOM   4585  HA  ARG B 122      26.500  44.213  71.976  1.00 42.57           H
ATOM   4586  HB2 ARG B 122      25.306  41.415  72.222  1.00 39.89           H
ATOM   4587  HB3 ARG B 122      25.746  42.397  73.617  1.00 39.89           H
ATOM   4588  HG2 ARG B 122      24.202  44.196  72.664  1.00 52.50           H
ATOM   4589  HG3 ARG B 122      23.534  42.913  71.648  1.00 52.50           H
ATOM   4590  HD2 ARG B 122      23.747  42.977  74.715  1.00 44.28           H
ATOM   4591  HD3 ARG B 122      22.274  43.173  73.766  1.00 44.28           H
ATOM   4592  HE  ARG B 122      23.470  40.717  74.613  1.00 47.42           H
ATOM   4593 HH11 ARG B 122      21.689  41.987  71.783  1.00 40.60           H
ATOM   4594 HH12 ARG B 122      20.960  40.434  71.454  1.00 40.60           H
ATOM   4595 HH21 ARG B 122      22.431  38.775  74.146  1.00 45.98           H
ATOM   4596 HH22 ARG B 122      21.359  38.665  72.758  1.00 45.98           H
ATOM   4597  N   ILE B 123      28.130  41.327  71.942  1.00 28.41           N
ATOM   4598  CA  ILE B 123      29.313  40.652  72.445  1.00 28.53           C
ATOM   4599  C   ILE B 123      30.575  41.319  71.915  1.00 32.04           C
ATOM   4600  O   ILE B 123      31.459  41.609  72.698  1.00 31.79           O
ATOM   4601  CB  ILE B 123      29.262  39.154  72.102  1.00 30.18           C
ATOM   4602  CG1 ILE B 123      28.124  38.480  72.887  1.00 37.33           C
ATOM   4603  CG2 ILE B 123      30.597  38.432  72.380  1.00 38.99           C
ATOM   4604  CD1 ILE B 123      28.344  38.314  74.402  1.00 38.82           C
ATOM   4605  H   ILE B 123      27.516  40.815  71.325  1.00 34.09           H
ATOM   4606  HA  ILE B 123      29.322  40.762  73.527  1.00 34.23           H
ATOM   4607  HB  ILE B 123      29.057  39.054  71.035  1.00 36.22           H
ATOM   4608 HG12 ILE B 123      27.182  39.001  72.724  1.00 44.80           H
ATOM   4609 HG13 ILE B 123      28.023  37.485  72.472  1.00 44.80           H
ATOM   4610 HG21 ILE B 123      30.467  37.354  72.273  1.00 46.79           H
ATOM   4611 HG22 ILE B 123      31.351  38.755  71.663  1.00 46.79           H
ATOM   4612 HG23 ILE B 123      30.948  38.654  73.389  1.00 46.79           H
ATOM   4613 HD11 ILE B 123      27.447  37.869  74.827  1.00 46.59           H
ATOM   4614 HD12 ILE B 123      29.190  37.656  74.599  1.00 46.59           H
ATOM   4615 HD13 ILE B 123      28.506  39.280  74.877  1.00 46.59           H
ATOM   4616  N   GLU B 124      30.698  41.497  70.600  1.00 25.92           N
ATOM   4617  CA  GLU B 124      31.963  41.862  69.975  1.00 28.90           C
ATOM   4618  C   GLU B 124      32.248  43.359  70.158  1.00 31.23           C
ATOM   4619  O   GLU B 124      33.314  43.714  70.663  1.00 36.45           O
ATOM   4620  CB  GLU B 124      31.955  41.399  68.510  1.00 27.52           C
ATOM   4621  CG  GLU B 124      31.820  39.862  68.465  1.00 29.32           C
ATOM   4622  CD  GLU B 124      32.688  39.181  67.408  1.00 36.09           C
ATOM   4623  OE1 GLU B 124      32.154  38.301  66.697  1.00 25.40           O
ATOM   4624  OE2 GLU B 124      33.889  39.510  67.341  1.00 35.25           O1-
ATOM   4625  H   GLU B 124      29.931  41.245  69.993  1.00 31.10           H
ATOM   4626  HA  GLU B 124      32.761  41.316  70.478  1.00 34.68           H
ATOM   4627  HB2 GLU B 124      31.118  41.860  67.986  1.00 33.03           H
ATOM   4628  HB3 GLU B 124      32.867  41.727  68.025  1.00 33.03           H
ATOM   4629  HG2 GLU B 124      32.168  39.464  69.419  1.00 35.19           H
ATOM   4630  HG3 GLU B 124      30.779  39.573  68.345  1.00 35.19           H
ATOM   4631  N   PHE B 125      31.295  44.233  69.797  1.00 25.24           N
ATOM   4632  CA  PHE B 125      31.499  45.673  69.871  1.00 34.47           C
ATOM   4633  C   PHE B 125      31.257  46.236  71.264  1.00 31.65           C
ATOM   4634  O   PHE B 125      32.070  47.029  71.718  1.00 38.30           O
ATOM   4635  CB  PHE B 125      30.650  46.395  68.815  1.00 29.18           C
ATOM   4636  CG  PHE B 125      31.039  46.064  67.387  1.00 29.86           C
ATOM   4637  CD1 PHE B 125      30.072  45.642  66.463  1.00 32.51           C
ATOM   4638  CD2 PHE B 125      32.375  46.206  66.973  1.00 32.76           C
ATOM   4639  CE1 PHE B 125      30.436  45.383  65.128  1.00 27.34           C
ATOM   4640  CE2 PHE B 125      32.750  45.923  65.648  1.00 31.49           C
ATOM   4641  CZ  PHE B 125      31.775  45.518  64.725  1.00 27.37           C
ATOM   4642  H   PHE B 125      30.422  43.899  69.414  1.00 30.29           H
ATOM   4643  HA  PHE B 125      32.545  45.872  69.638  1.00 41.37           H
ATOM   4644  HB2 PHE B 125      29.600  46.161  68.976  1.00 35.02           H
ATOM   4645  HB3 PHE B 125      30.777  47.469  68.951  1.00 35.02           H
ATOM   4646  HD1 PHE B 125      29.044  45.523  66.771  1.00 39.01           H
ATOM   4647  HD2 PHE B 125      33.119  46.547  67.669  1.00 39.32           H
ATOM   4648  HE1 PHE B 125      29.686  45.071  64.416  1.00 32.80           H
ATOM   4649  HE2 PHE B 125      33.781  46.031  65.340  1.00 37.79           H
ATOM   4650  HZ  PHE B 125      32.060  45.317  63.702  1.00 32.85           H
ATOM   4651  N   ALA B 126      30.148  45.888  71.929  1.00 34.43           N
ATOM   4652  CA  ALA B 126      29.772  46.556  73.174  1.00 34.37           C
ATOM   4653  C   ALA B 126      30.521  45.996  74.387  1.00 40.05           C
ATOM   4654  O   ALA B 126      30.908  46.751  75.281  1.00 46.55           O
ATOM   4655  CB  ALA B 126      28.255  46.524  73.392  1.00 37.86           C
ATOM   4656  H   ALA B 126      29.516  45.206  71.532  1.00 41.32           H
ATOM   4657  HA  ALA B 126      30.043  47.607  73.080  1.00 41.25           H
ATOM   4658  HB1 ALA B 126      28.007  47.131  74.262  1.00 45.43           H
ATOM   4659  HB2 ALA B 126      27.752  46.932  72.516  1.00 45.43           H
ATOM   4660  HB3 ALA B 126      27.905  45.515  73.584  1.00 45.43           H
ATOM   4661  N   ARG B 127      30.687  44.674  74.446  1.00 33.54           N
ATOM   4662  CA  ARG B 127      31.279  44.005  75.586  1.00 32.45           C
ATOM   4663  C   ARG B 127      32.785  43.812  75.443  1.00 31.89           C
ATOM   4664  O   ARG B 127      33.530  44.168  76.349  1.00 39.50           O
ATOM   4665  CB  ARG B 127      30.536  42.696  75.818  1.00 35.18           C
ATOM   4666  CG  ARG B 127      31.169  41.910  76.962  1.00 35.14           C
ATOM   4667  CD  ARG B 127      30.249  40.740  77.250  1.00 36.03           C
ATOM   4668  NE  ARG B 127      30.705  40.005  78.421  1.00 36.29           N
ATOM   4669  CZ  ARG B 127      30.049  38.964  78.924  1.00 36.75           C
ATOM   4670  NH1 ARG B 127      30.535  38.321  79.980  1.00 33.93           N
ATOM   4671  NH2 ARG B 127      28.906  38.571  78.372  1.00 30.30           N1+
ATOM   4672  H   ARG B 127      30.316  44.102  73.699  1.00 40.25           H
ATOM   4673  HA  ARG B 127      31.122  44.622  76.473  1.00 38.94           H
ATOM   4674  HB2 ARG B 127      29.489  42.914  76.036  1.00 42.21           H
ATOM   4675  HB3 ARG B 127      30.573  42.086  74.921  1.00 42.21           H
ATOM   4676  HG2 ARG B 127      32.159  41.543  76.688  1.00 42.16           H
ATOM   4677  HG3 ARG B 127      31.237  42.544  77.847  1.00 42.16           H
ATOM   4678  HD2 ARG B 127      29.239  41.112  77.431  1.00 43.24           H
ATOM   4679  HD3 ARG B 127      30.240  40.074  76.387  1.00 43.24           H
ATOM   4680  HE  ARG B 127      31.566  40.299  78.857  1.00 43.54           H
ATOM   4681 HH11 ARG B 127      31.397  38.613  80.414  1.00 40.71           H
ATOM   4682 HH12 ARG B 127      30.008  37.549  80.371  1.00 40.71           H
ATOM   4683 HH21 ARG B 127      28.538  39.062  77.574  1.00 36.36           H
ATOM   4684 HH22 ARG B 127      28.413  37.784  78.768  1.00 36.36           H
ATOM   4685  N   LEU B 128      33.235  43.218  74.339  1.00 32.28           N
ATOM   4686  CA  LEU B 128      34.648  42.947  74.112  1.00 34.88           C
ATOM   4687  C   LEU B 128      35.365  44.211  73.613  1.00 30.67           C
ATOM   4688  O   LEU B 128      36.582  44.207  73.492  1.00 34.24           O
ATOM   4689  CB  LEU B 128      34.824  41.759  73.144  1.00 36.08           C
ATOM   4690  CG  LEU B 128      34.327  40.385  73.650  1.00 37.29           C
ATOM   4691  CD1 LEU B 128      34.445  39.348  72.515  1.00 33.72           C
ATOM   4692  CD2 LEU B 128      35.138  39.898  74.851  1.00 37.55           C
ATOM   4693  H   LEU B 128      32.579  42.951  73.620  1.00 38.74           H
ATOM   4694  HA  LEU B 128      35.110  42.668  75.058  1.00 41.86           H
ATOM   4695  HB2 LEU B 128      34.297  41.994  72.222  1.00 43.30           H
ATOM   4696  HB3 LEU B 128      35.883  41.671  72.895  1.00 43.30           H
ATOM   4697  HG  LEU B 128      33.287  40.466  73.956  1.00 44.75           H
ATOM   4698 HD11 LEU B 128      34.182  38.354  72.877  1.00 40.46           H
ATOM   4699 HD12 LEU B 128      33.764  39.613  71.707  1.00 40.46           H
ATOM   4700 HD13 LEU B 128      35.456  39.326  72.116  1.00 40.46           H
ATOM   4701 HD21 LEU B 128      34.823  38.890  75.125  1.00 45.06           H
ATOM   4702 HD22 LEU B 128      36.201  39.883  74.608  1.00 45.06           H
ATOM   4703 HD23 LEU B 128      34.964  40.560  75.699  1.00 45.06           H
ATOM   4704  N   GLY B 129      34.623  45.273  73.281  1.00 35.74           N
ATOM   4705  CA  GLY B 129      35.171  46.527  72.792  1.00 36.98           C
ATOM   4706  C   GLY B 129      36.029  46.397  71.529  1.00 38.59           C
ATOM   4707  O   GLY B 129      37.008  47.130  71.418  1.00 35.19           O
ATOM   4708  H   GLY B 129      33.620  45.215  73.383  1.00 42.88           H
ATOM   4709  HA2 GLY B 129      34.364  47.231  72.602  1.00 44.38           H
ATOM   4710  HA3 GLY B 129      35.806  46.930  73.580  1.00 44.38           H
ATOM   4711  N   LEU B 130      35.705  45.500  70.576  1.00 35.71           N
ATOM   4712  CA  LEU B 130      36.521  45.411  69.369  1.00 33.47           C
ATOM   4713  C   LEU B 130      36.353  46.711  68.581  1.00 32.96           C
ATOM   4714  O   LEU B 130      35.241  47.232  68.551  1.00 33.94           O
ATOM   4715  CB  LEU B 130      36.098  44.236  68.498  1.00 33.21           C
ATOM   4716  CG  LEU B 130      36.198  42.852  69.150  1.00 40.40           C
ATOM   4717  CD1 LEU B 130      35.966  41.837  68.034  1.00 43.47           C
ATOM   4718  CD2 LEU B 130      37.532  42.574  69.821  1.00 38.54           C
ATOM   4719  H   LEU B 130      34.900  44.899  70.677  1.00 42.85           H
ATOM   4720  HA  LEU B 130      37.565  45.276  69.649  1.00 40.16           H
ATOM   4721  HB2 LEU B 130      35.073  44.394  68.155  1.00 39.86           H
ATOM   4722  HB3 LEU B 130      36.753  44.242  67.629  1.00 39.86           H
ATOM   4723  HG  LEU B 130      35.414  42.734  69.893  1.00 48.49           H
ATOM   4724 HD11 LEU B 130      35.988  40.828  68.444  1.00 52.17           H
ATOM   4725 HD12 LEU B 130      34.991  42.016  67.597  1.00 52.17           H
ATOM   4726 HD13 LEU B 130      36.722  41.952  67.259  1.00 52.17           H
ATOM   4727 HD21 LEU B 130      37.558  41.538  70.155  1.00 46.24           H
ATOM   4728 HD22 LEU B 130      38.346  42.754  69.118  1.00 46.24           H
ATOM   4729 HD23 LEU B 130      37.626  43.213  70.698  1.00 46.24           H
ATOM   4730  N   PRO B 131      37.403  47.266  67.951  1.00 25.75           N
ATOM   4731  CA  PRO B 131      37.255  48.511  67.223  1.00 32.71           C
ATOM   4732  C   PRO B 131      36.272  48.381  66.069  1.00 37.54           C
ATOM   4733  O   PRO B 131      36.330  47.433  65.302  1.00 40.50           O
ATOM   4734  CB  PRO B 131      38.656  48.845  66.714  1.00 33.80           C
ATOM   4735  CG  PRO B 131      39.437  47.544  66.793  1.00 40.59           C
ATOM   4736  CD  PRO B 131      38.781  46.809  67.961  1.00 34.94           C
ATOM   4737  HA  PRO B 131      36.972  49.311  67.907  1.00 39.25           H
ATOM   4738  HB2 PRO B 131      38.682  49.306  65.726  1.00 40.56           H
ATOM   4739  HB3 PRO B 131      39.091  49.530  67.445  1.00 40.56           H
ATOM   4740  HG2 PRO B 131      39.331  47.003  65.855  1.00 48.71           H
ATOM   4741  HG3 PRO B 131      40.490  47.721  67.013  1.00 48.71           H
ATOM   4742  HD2 PRO B 131      38.860  45.736  67.783  1.00 41.93           H
ATOM   4743  HD3 PRO B 131      39.254  47.103  68.897  1.00 41.93           H
ATOM   4744  N   LYS B 132      35.353  49.337  65.962  1.00 31.31           N
ATOM   4745  CA  LYS B 132      34.412  49.399  64.870  1.00 33.24           C
ATOM   4746  C   LYS B 132      35.194  49.717  63.597  1.00 37.88           C
ATOM   4747  O   LYS B 132      36.069  50.575  63.640  1.00 38.78           O
ATOM   4748  CB  LYS B 132      33.407  50.518  65.158  1.00 43.50           C
ATOM   4749  CG  LYS B 132      32.414  50.225  66.312  1.00 45.19           C
ATOM   4750  CD  LYS B 132      31.090  49.626  65.790  1.00 48.85           C
ATOM   4751  CE  LYS B 132      29.959  49.721  66.821  1.00 53.25           C
ATOM   4752  NZ  LYS B 132      28.727  49.117  66.284  1.00 53.21           N1+
ATOM   4753  H   LYS B 132      35.360  50.099  66.625  1.00 37.57           H
ATOM   4754  HA  LYS B 132      33.876  48.457  64.783  1.00 39.88           H
ATOM   4755  HB2 LYS B 132      33.942  51.445  65.381  1.00 52.20           H
ATOM   4756  HB3 LYS B 132      32.834  50.692  64.245  1.00 52.20           H
ATOM   4757  HG2 LYS B 132      32.871  49.558  67.050  1.00 54.23           H
ATOM   4758  HG3 LYS B 132      32.178  51.171  66.815  1.00 54.23           H
ATOM   4759  HD2 LYS B 132      30.784  50.156  64.887  1.00 58.62           H
ATOM   4760  HD3 LYS B 132      31.263  48.578  65.533  1.00 58.62           H
ATOM   4761  HE2 LYS B 132      30.264  49.197  67.725  1.00 63.90           H
ATOM   4762  HE3 LYS B 132      29.784  50.767  67.065  1.00 63.90           H
ATOM   4763  HZ1 LYS B 132      27.973  49.211  66.942  1.00 63.85           H
ATOM   4764  HZ2 LYS B 132      28.473  49.572  65.424  1.00 63.85           H
ATOM   4765  HZ3 LYS B 132      28.879  48.140  66.096  1.00 63.85           H
ATOM   4766  N   PRO B 133      34.916  49.052  62.472  1.00 35.92           N
ATOM   4767  CA  PRO B 133      35.602  49.365  61.238  1.00 34.20           C
ATOM   4768  C   PRO B 133      34.952  50.605  60.614  1.00 32.92           C
ATOM   4769  O   PRO B 133      33.739  50.834  60.711  1.00 35.23           O
ATOM   4770  CB  PRO B 133      35.409  48.104  60.388  1.00 38.60           C
ATOM   4771  CG  PRO B 133      34.036  47.600  60.824  1.00 34.37           C
ATOM   4772  CD  PRO B 133      33.977  47.964  62.306  1.00 37.11           C
ATOM   4773  HA  PRO B 133      36.679  49.468  61.370  1.00 41.05           H
ATOM   4774  HB2 PRO B 133      35.489  48.253  59.307  1.00 46.32           H
ATOM   4775  HB3 PRO B 133      36.157  47.379  60.718  1.00 46.32           H
ATOM   4776  HG2 PRO B 133      33.254  48.114  60.272  1.00 41.24           H
ATOM   4777  HG3 PRO B 133      33.958  46.518  60.701  1.00 41.24           H
ATOM   4778  HD2 PRO B 133      32.962  48.275  62.551  1.00 44.53           H
ATOM   4779  HD3 PRO B 133      34.305  47.109  62.887  1.00 44.53           H
ATOM   4780  N   ASP B 134      35.794  51.426  59.992  1.00 33.19           N
ATOM   4781  CA  ASP B 134      35.372  52.606  59.241  1.00 34.24           C
ATOM   4782  C   ASP B 134      34.588  52.205  57.985  1.00 33.36           C
ATOM   4783  O   ASP B 134      33.564  52.812  57.670  1.00 40.00           O
ATOM   4784  CB  ASP B 134      36.618  53.426  58.903  1.00 40.33           C
ATOM   4785  CG  ASP B 134      37.414  53.823  60.149  1.00 38.59           C
ATOM   4786  OD1 ASP B 134      38.650  53.880  60.043  1.00 49.11           O
ATOM   4787  OD2 ASP B 134      36.796  54.050  61.204  1.00 45.01           O1-
ATOM   4788  H   ASP B 134      36.776  51.193  59.967  1.00 39.83           H
ATOM   4789  HA  ASP B 134      34.717  53.203  59.876  1.00 41.09           H
ATOM   4790  HB2 ASP B 134      37.259  52.916  58.184  1.00 48.39           H
ATOM   4791  HB3 ASP B 134      36.274  54.344  58.432  1.00 48.39           H
ATOM   4792  N   TRP B 135      35.064  51.160  57.302  1.00 28.39           N
ATOM   4793  CA  TRP B 135      34.427  50.559  56.149  1.00 41.07           C
ATOM   4794  C   TRP B 135      34.358  49.045  56.285  1.00 33.72           C
ATOM   4795  O   TRP B 135      35.349  48.400  56.604  1.00 28.34           O
ATOM   4796  CB  TRP B 135      35.226  50.899  54.892  1.00 33.95           C
ATOM   4797  CG  TRP B 135      35.164  52.335  54.487  1.00 45.23           C
ATOM   4798  CD1 TRP B 135      36.158  53.239  54.628  1.00 47.31           C
ATOM   4799  CD2 TRP B 135      34.083  53.039  53.800  1.00 45.94           C
ATOM   4800  NE1 TRP B 135      35.778  54.441  54.065  1.00 52.16           N
ATOM   4801  CE2 TRP B 135      34.515  54.373  53.523  1.00 44.70           C
ATOM   4802  CE3 TRP B 135      32.800  52.671  53.340  1.00 44.08           C
ATOM   4803  CZ2 TRP B 135      33.724  55.286  52.818  1.00 44.84           C
ATOM   4804  CZ3 TRP B 135      32.004  53.573  52.608  1.00 46.80           C
ATOM   4805  CH2 TRP B 135      32.476  54.867  52.322  1.00 49.04           C
ATOM   4806  H   TRP B 135      35.921  50.730  57.622  1.00 34.07           H
ATOM   4807  HA  TRP B 135      33.417  50.952  56.032  1.00 49.28           H
ATOM   4808  HB2 TRP B 135      36.262  50.603  55.042  1.00 40.74           H
ATOM   4809  HB3 TRP B 135      34.818  50.307  54.072  1.00 40.74           H
ATOM   4810  HD1 TRP B 135      37.117  53.037  55.082  1.00 56.77           H
ATOM   4811  HE1 TRP B 135      36.397  55.240  54.010  1.00 62.59           H
ATOM   4812  HE3 TRP B 135      32.436  51.673  53.531  1.00 52.89           H
ATOM   4813  HZ2 TRP B 135      34.079  56.289  52.640  1.00 53.81           H
ATOM   4814  HZ3 TRP B 135      31.032  53.263  52.252  1.00 56.17           H
ATOM   4815  HH2 TRP B 135      31.862  55.550  51.754  1.00 58.85           H
ATOM   4816  N   GLN B 136      33.197  48.493  55.947  1.00 29.62           N
ATOM   4817  CA  GLN B 136      33.031  47.072  55.671  1.00 36.75           C
ATOM   4818  C   GLN B 136      32.755  46.922  54.182  1.00 29.84           C
ATOM   4819  O   GLN B 136      31.830  47.505  53.635  1.00 27.94           O
ATOM   4820  CB  GLN B 136      31.939  46.464  56.560  1.00 29.83           C
ATOM   4821  CG  GLN B 136      32.408  46.445  58.023  1.00 31.35           C
ATOM   4822  CD  GLN B 136      31.257  46.136  58.962  1.00 35.46           C
ATOM   4823  OE1 GLN B 136      31.056  44.980  59.318  1.00 28.58           O
ATOM   4824  NE2 GLN B 136      30.469  47.141  59.329  1.00 29.87           N
ATOM   4825  H   GLN B 136      32.416  49.097  55.729  1.00 35.54           H
ATOM   4826  HA  GLN B 136      33.956  46.547  55.901  1.00 44.10           H
ATOM   4827  HB2 GLN B 136      31.030  47.060  56.476  1.00 35.79           H
ATOM   4828  HB3 GLN B 136      31.732  45.442  56.240  1.00 35.79           H
ATOM   4829  HG2 GLN B 136      33.139  45.648  58.116  1.00 37.62           H
ATOM   4830  HG3 GLN B 136      32.860  47.395  58.282  1.00 37.62           H
ATOM   4831 HE21 GLN B 136      30.661  48.076  58.998  1.00 35.84           H
ATOM   4832 HE22 GLN B 136      29.644  46.956  59.878  1.00 35.84           H
ATOM   4833  N   VAL B 137      33.591  46.143  53.524  1.00 27.29           N
ATOM   4834  CA  VAL B 137      33.531  45.916  52.103  1.00 28.47           C
ATOM   4835  C   VAL B 137      33.071  44.495  51.850  1.00 27.81           C
ATOM   4836  O   VAL B 137      33.838  43.550  52.013  1.00 30.27           O
ATOM   4837  CB  VAL B 137      34.892  46.203  51.462  1.00 32.67           C
ATOM   4838  CG1 VAL B 137      34.834  45.915  49.964  1.00 26.35           C
ATOM   4839  CG2 VAL B 137      35.299  47.665  51.701  1.00 32.01           C
ATOM   4840  H   VAL B 137      34.351  45.711  54.030  1.00 32.75           H
ATOM   4841  HA  VAL B 137      32.822  46.609  51.670  1.00 34.16           H
ATOM   4842  HB  VAL B 137      35.626  45.549  51.922  1.00 39.20           H
ATOM   4843 HG11 VAL B 137      35.785  46.172  49.498  1.00 31.62           H
ATOM   4844 HG12 VAL B 137      34.649  44.858  49.780  1.00 31.62           H
ATOM   4845 HG13 VAL B 137      34.041  46.509  49.506  1.00 31.62           H
ATOM   4846 HG21 VAL B 137      36.253  47.862  51.212  1.00 38.42           H
ATOM   4847 HG22 VAL B 137      34.538  48.332  51.294  1.00 38.42           H
ATOM   4848 HG23 VAL B 137      35.421  47.861  52.767  1.00 38.42           H
ATOM   4849  N   LEU B 138      31.836  44.352  51.381  1.00 30.02           N
ATOM   4850  CA  LEU B 138      31.336  43.085  50.904  1.00 24.31           C
ATOM   4851  C   LEU B 138      31.810  42.830  49.486  1.00 28.50           C
ATOM   4852  O   LEU B 138      31.355  43.486  48.549  1.00 29.68           O
ATOM   4853  CB  LEU B 138      29.813  43.112  50.990  1.00 23.73           C
ATOM   4854  CG  LEU B 138      29.124  41.832  50.517  1.00 21.71           C
ATOM   4855  CD1 LEU B 138      29.636  40.585  51.260  1.00 27.60           C
ATOM   4856  CD2 LEU B 138      27.617  42.017  50.715  1.00 25.99           C
ATOM   4857  H   LEU B 138      31.258  45.172  51.253  1.00 36.02           H
ATOM   4858  HA  LEU B 138      31.708  42.300  51.561  1.00 29.17           H
ATOM   4859  HB2 LEU B 138      29.534  43.296  52.023  1.00 28.47           H
ATOM   4860  HB3 LEU B 138      29.439  43.949  50.401  1.00 28.47           H
ATOM   4861  HG  LEU B 138      29.316  41.706  49.449  1.00 26.06           H
ATOM   4862 HD11 LEU B 138      29.029  39.719  50.996  1.00 33.12           H
ATOM   4863 HD12 LEU B 138      30.664  40.370  50.970  1.00 33.12           H
ATOM   4864 HD13 LEU B 138      29.589  40.742  52.338  1.00 33.12           H
ATOM   4865 HD21 LEU B 138      27.092  41.116  50.402  1.00 31.19           H
ATOM   4866 HD22 LEU B 138      27.388  42.221  51.762  1.00 31.19           H
ATOM   4867 HD23 LEU B 138      27.268  42.853  50.110  1.00 31.19           H
ATOM   4868  N   LEU B 139      32.663  41.823  49.312  1.00 24.97           N
ATOM   4869  CA  LEU B 139      32.964  41.270  47.992  1.00 25.95           C
ATOM   4870  C   LEU B 139      31.856  40.281  47.596  1.00 27.76           C
ATOM   4871  O   LEU B 139      31.922  39.102  47.933  1.00 30.49           O
ATOM   4872  CB  LEU B 139      34.355  40.648  48.065  1.00 24.26           C
ATOM   4873  CG  LEU B 139      34.855  39.971  46.781  1.00 33.46           C
ATOM   4874  CD1 LEU B 139      34.808  40.924  45.577  1.00 39.45           C
ATOM   4875  CD2 LEU B 139      36.283  39.439  47.013  1.00 33.05           C
ATOM   4876  H   LEU B 139      33.044  41.353  50.120  1.00 29.96           H
ATOM   4877  HA  LEU B 139      32.994  42.093  47.281  1.00 31.13           H
ATOM   4878  HB2 LEU B 139      35.053  41.441  48.343  1.00 29.12           H
ATOM   4879  HB3 LEU B 139      34.361  39.907  48.865  1.00 29.12           H
ATOM   4880  HG  LEU B 139      34.218  39.114  46.565  1.00 40.16           H
ATOM   4881 HD11 LEU B 139      35.203  40.412  44.701  1.00 47.34           H
ATOM   4882 HD12 LEU B 139      33.781  41.215  45.353  1.00 47.34           H
ATOM   4883 HD13 LEU B 139      35.408  41.810  45.774  1.00 47.34           H
ATOM   4884 HD21 LEU B 139      36.673  39.007  46.093  1.00 39.66           H
ATOM   4885 HD22 LEU B 139      36.944  40.244  47.331  1.00 39.66           H
ATOM   4886 HD23 LEU B 139      36.264  38.666  47.782  1.00 39.66           H
ATOM   4887  N   ALA B 140      30.818  40.768  46.909  1.00 26.42           N
ATOM   4888  CA  ALA B 140      29.707  39.977  46.400  1.00 29.09           C
ATOM   4889  C   ALA B 140      30.143  39.216  45.152  1.00 32.12           C
ATOM   4890  O   ALA B 140      30.826  39.765  44.291  1.00 38.25           O
ATOM   4891  CB  ALA B 140      28.534  40.898  46.082  1.00 30.04           C
ATOM   4892  H   ALA B 140      30.840  41.742  46.643  1.00 31.70           H
ATOM   4893  HA  ALA B 140      29.382  39.272  47.167  1.00 34.91           H
ATOM   4894  HB1 ALA B 140      27.700  40.308  45.702  1.00 36.05           H
ATOM   4895  HB2 ALA B 140      28.213  41.413  46.988  1.00 36.05           H
ATOM   4896  HB3 ALA B 140      28.833  41.634  45.335  1.00 36.05           H
ATOM   4897  N   VAL B 141      29.782  37.933  45.102  1.00 31.13           N
ATOM   4898  CA  VAL B 141      30.265  36.954  44.124  1.00 31.29           C
ATOM   4899  C   VAL B 141      29.174  35.944  43.850  1.00 32.86           C
ATOM   4900  O   VAL B 141      28.296  35.702  44.693  1.00 31.33           O
ATOM   4901  CB  VAL B 141      31.495  36.184  44.630  1.00 33.46           C
ATOM   4902  CG1 VAL B 141      32.686  37.136  44.756  1.00 43.63           C
[truncated: 113,108 more chars]
