# Supplementary material for: High-throughput quantum-mechanics/molecular-mechanics (ONIOM) macromolecular crystallographic refinement with PHENIX/DivCon: the impact of mixed Hamiltonian methods on ligand and protein structure
Source: Acta Crystallogr D Struct Biol. 2018 Oct 29;74(Pt 11):1063–77. doi: 10.1107/S2059798318012913 (PMC6213575; doi:10.1107/S2059798318012913)
Supplement: Supplementary file 2 [file d-74-01063-sup2.gz › results_ONIOM/1W2G-H.cif]

data_comp_list
_chem_comp.id	THM
_chem_comp.three_letter_code	THM
_chem_comp.name	1W2G.A
_chem_comp.group	non-polymer
_chem_comp.number_atoms_all	31
_chem_comp.number_atoms_nh	17
_chem_comp.desc_level	?
#
data_comp_THM
#
loop_
_chem_comp_atom.comp_id
_chem_comp_atom.atom_id
_chem_comp_atom.type_symbol
_chem_comp_atom.type_energy
_chem_comp_atom.partial_charge
_chem_comp_atom.x
_chem_comp_atom.y
_chem_comp_atom.z
THM	"O5'"	O	OH1	-0.631799996920256	32.3410	25.9330	88.8560	
THM	"HO5'"	H	HOH1	0.442200004033225	32.7989	26.6614	89.2818	
THM	"C5'"	C	CH2	-0.00690000094197261	31.3360	26.4800	88.0450	
THM	H5'1	H	HCH2	0.0754000012791154	31.8010	27.1373	87.3103	
THM	H5'2	H	HCH2	0.0754000012791154	30.6586	27.0587	88.6730	
THM	"C4'"	C	CH1	0.162899999789089	30.4990	25.3810	87.2800	
THM	"H4'"	H	HCH1	0.117600000373168	29.7388	26.1522	87.1559	
THM	"O4'"	O	O2	-0.369100005455909	31.0250	24.7760	86.0910	
THM	"C3'"	C	CH1	0.0712999989306883	29.9540	24.0800	87.9600	
THM	"H3'"	H	HCH1	0.098499997428679	29.6265	24.1448	88.9976	
THM	"O3'"	O	OH1	-0.654900015421514	28.6030	23.5750	87.5180	
THM	"HO3'"	H	HOH1	0.439599989823475	28.6425	23.4326	86.5694	
THM	"C2'"	C	CH2	-0.0854000012361904	31.2300	23.2260	87.7370	
THM	H2'1	H	HCH2	0.0717999999439677	31.0481	22.1727	87.9504	
THM	H2'2	H	HCH2	0.0717999999439677	32.0605	23.5820	88.3465	
THM	"C1'"	C	CH1	0.0680000026738566	31.4830	23.4560	86.2720	
THM	"H1'"	H	HCH1	0.180399998000967	31.0079	22.6403	85.7271	
THM	N1	N	NR6	-0.0239000014001659	32.8910	23.4430	85.7840	
THM	C2	C	CR6	0.567700027398374	33.2270	22.7100	84.6780	
THM	O2	O	O	-0.588100017138196	32.3140	22.0590	84.0860	
THM	N3	N	NR16	-0.433999986477724	34.4820	22.6590	84.2020	
THM	HN3	H	HNH1	0.342000006608043	34.6909	22.1086	83.3814	
THM	C4	C	CR6	0.519399999551034	35.4540	23.3400	84.8190	
THM	O4	O	O	-0.556299985476241	36.6730	23.2750	84.3390	
THM	C5	C	CR6	0.00249999892242233	35.1570	24.1140	85.9680	
THM	C5M	C	CH3	-0.226899997421349	36.2310	24.9020	86.6990	
THM	HM51	H	HCH3	0.0769999985611453	37.1890	24.7612	86.1985	
THM	HM52	H	HCH3	0.0769999985611453	36.3033	24.5495	87.7279	
THM	HM53	H	HCH3	0.0769999985611453	35.9711	25.9606	86.6950	
THM	C6	C	CR16	-0.220900000163168	33.8320	24.1490	86.4420	
THM	H6	H	HCR6	0.260699986390064	33.5746	24.7299	87.3153	
#
#
loop_
_chem_comp_tree.comp_id
_chem_comp_tree.atom_id
_chem_comp_tree.atom_back
_chem_comp_tree.atom_forward
_chem_comp_tree.connect_type
THM	"O5'"	?	"HO5'"	START	
THM	"HO5'"	"O5'"	?	?	
THM	"C5'"	"O5'"	H5'1	?	
THM	H5'1	"C5'"	?	?	
THM	H5'2	"C5'"	?	?	
THM	"C4'"	"C5'"	"H4'"	?	
THM	"H4'"	"C4'"	?	?	
THM	"C3'"	"C4'"	"H3'"	?	
THM	"H3'"	"C3'"	?	?	
THM	"C2'"	"C3'"	H2'1	?	
THM	H2'1	"C2'"	?	?	
THM	H2'2	"C2'"	?	?	
THM	"C1'"	"C2'"	"H1'"	?	
THM	"H1'"	"C1'"	?	?	
THM	N1	"C1'"	C6	?	
THM	C6	N1	H6	?	
THM	H6	C6	?	?	
THM	C5	C6	C5M	?	
THM	C5M	C5	HM51	?	
THM	HM51	C5M	?	?	
THM	HM52	C5M	?	?	
THM	HM53	C5M	?	?	
THM	C4	C5	N3	?	
THM	N3	C4	HN3	?	
THM	HN3	N3	?	?	
THM	C2	N3	O2	?	
THM	O2	C2	?	?	
THM	O4	C4	?	?	
THM	"O4'"	"C1'"	?	?	
THM	"O3'"	"C3'"	"HO3'"	?	
THM	"HO3'"	"O3'"	?	END	
THM	"C4'"	"O4'"	?	ADD	
THM	N1	C2	?	ADD	
#
#
loop_
_chem_comp_bond.comp_id
_chem_comp_bond.atom_id_1
_chem_comp_bond.atom_id_2
_chem_comp_bond.type
_chem_comp_bond.value_dist
_chem_comp_bond.value_dist_esd
THM	"HO5'"	"O5'"	single	0.972	0.020	
THM	"C5'"	"O5'"	single	1.421	0.020	
THM	H5'1	"C5'"	single	1.095	0.020	
THM	H5'2	"C5'"	single	1.095	0.020	
THM	"C4'"	"C5'"	single	1.527	0.020	
THM	"H4'"	"C4'"	single	1.096	0.020	
THM	"C3'"	"C4'"	single	1.528	0.020	
THM	"H3'"	"C3'"	single	1.094	0.020	
THM	"C2'"	"C3'"	single	1.512	0.020	
THM	H2'1	"C2'"	single	1.094	0.020	
THM	H2'2	"C2'"	single	1.096	0.020	
THM	"C1'"	"C2'"	single	1.522	0.020	
THM	"H1'"	"C1'"	single	1.097	0.020	
THM	N1	"C1'"	single	1.468	0.020	
THM	C6	N1	single	1.382	0.020	
THM	H6	C6	single	1.084	0.020	
THM	C5	C6	double	1.339	0.020	
THM	C5M	C5	single	1.495	0.020	
THM	HM51	C5M	single	1.095	0.020	
THM	HM52	C5M	single	1.095	0.020	
THM	HM53	C5M	single	1.095	0.020	
THM	C4	C5	single	1.486	0.020	
THM	N3	C4	single	1.386	0.020	
THM	HN3	N3	single	1.016	0.020	
THM	C2	N3	single	1.398	0.020	
THM	O2	C2	double	1.233	0.020	
THM	O4	C4	double	1.228	0.020	
THM	"O4'"	"C1'"	single	1.437	0.020	
THM	"O3'"	"C3'"	single	1.427	0.020	
THM	"HO3'"	"O3'"	single	0.972	0.020	
THM	"C4'"	"O4'"	single	1.444	0.020	
THM	N1	C2	single	1.405	0.020	
#
#
loop_
_chem_comp_angle.comp_id
_chem_comp_angle.atom_id_1
_chem_comp_angle.atom_id_2
_chem_comp_angle.atom_id_3
_chem_comp_angle.value_angle
_chem_comp_angle.value_angle_esd
THM	"HO5'"	"O5'"	"C5'"	107.10	3.000	
THM	H5'1	"C5'"	H5'2	109.16	3.000	
THM	H5'1	"C5'"	"C4'"	110.37	3.000	
THM	H5'2	"C5'"	"C4'"	110.21	3.000	
THM	"O5'"	"C5'"	H5'1	107.78	3.000	
THM	"O5'"	"C5'"	H5'2	108.10	3.000	
THM	"O5'"	"C5'"	"C4'"	111.14	3.000	
THM	"H4'"	"C4'"	"C3'"	111.42	3.000	
THM	"H4'"	"C4'"	"O4'"	106.88	3.000	
THM	"C5'"	"C4'"	"H4'"	108.60	3.000	
THM	"C5'"	"C4'"	"C3'"	114.34	3.000	
THM	"C5'"	"C4'"	"O4'"	108.25	3.000	
THM	"O4'"	"C4'"	"C3'"	107.03	3.000	
THM	"C4'"	"O4'"	"C1'"	108.97	3.000	
THM	"H3'"	"C3'"	"C2'"	113.02	3.000	
THM	"H3'"	"C3'"	"O3'"	106.84	3.000	
THM	"C4'"	"C3'"	"H3'"	113.60	3.000	
THM	"C4'"	"C3'"	"C2'"	104.11	3.000	
THM	"C4'"	"C3'"	"O3'"	109.80	3.000	
THM	"O3'"	"C3'"	"C2'"	109.44	3.000	
THM	"C3'"	"O3'"	"HO3'"	108.59	3.000	
THM	H2'1	"C2'"	H2'2	108.24	3.000	
THM	H2'1	"C2'"	"C1'"	111.71	3.000	
THM	H2'2	"C2'"	"C1'"	110.71	3.000	
THM	"C3'"	"C2'"	H2'1	114.11	3.000	
THM	"C3'"	"C2'"	H2'2	109.82	3.000	
THM	"C3'"	"C2'"	"C1'"	102.18	3.000	
THM	"H1'"	"C1'"	N1	108.70	3.000	
THM	"C2'"	"C1'"	"H1'"	109.66	3.000	
THM	"C2'"	"C1'"	N1	113.10	3.000	
THM	"O4'"	"C1'"	"H1'"	106.53	3.000	
THM	"O4'"	"C1'"	"C2'"	106.34	3.000	
THM	"O4'"	"C1'"	N1	112.29	3.000	
THM	"C1'"	N1	C6	119.89	3.000	
THM	"C1'"	N1	C2	118.90	3.000	
THM	C2	N1	C6	121.20	3.000	
THM	N1	C2	N3	114.58	3.000	
THM	N1	C2	O2	124.42	3.000	
THM	O2	C2	N3	121.00	3.000	
THM	HN3	N3	C4	116.56	3.000	
THM	C2	N3	HN3	116.39	3.000	
THM	C2	N3	C4	127.05	3.000	
THM	N3	C4	C5	114.75	3.000	
THM	N3	C4	O4	123.60	3.000	
THM	O4	C4	C5	121.65	3.000	
THM	C5M	C5	C6	123.54	3.000	
THM	C4	C5	C5M	118.01	3.000	
THM	C4	C5	C6	118.45	3.000	
THM	HM51	C5M	HM52	108.55	3.000	
THM	HM51	C5M	HM53	107.68	3.000	
THM	HM52	C5M	HM53	107.67	3.000	
THM	C5	C5M	HM51	110.45	3.000	
THM	C5	C5M	HM52	110.45	3.000	
THM	C5	C5M	HM53	111.92	3.000	
THM	C5	C6	H6	119.93	3.000	
THM	N1	C6	H6	116.12	3.000	
THM	N1	C6	C5	123.95	3.000	
#
#
loop_
_chem_comp_tor.comp_id
_chem_comp_tor.id
_chem_comp_tor.atom_id_1
_chem_comp_tor.atom_id_2
_chem_comp_tor.atom_id_3
_chem_comp_tor.atom_id_4
_chem_comp_tor.value_angle
_chem_comp_tor.value_angle_esd
_chem_comp_tor.period
THM	Var_1	"HO5'"	"O5'"	"C5'"	H5'1	58.86	0.0	0	
THM	Var_2	H5'1	"C5'"	"C4'"	"H4'"	-64.68	0.0	0	
THM	CONST_1	"H4'"	"C4'"	"C3'"	"H3'"	-100.85	20.0	3	
THM	CONST_2	"H4'"	"C4'"	"O4'"	"C1'"	-117.95	20.0	3	
THM	CONST_3	"C4'"	"O4'"	"C1'"	"H1'"	95.09	20.0	3	
THM	CONST_4	"H3'"	"C3'"	"C2'"	H2'1	84.42	20.0	3	
THM	Var_3	"H3'"	"C3'"	"O3'"	"HO3'"	176.08	0.0	0	
THM	CONST_5	H2'1	"C2'"	"C1'"	"H1'"	40.61	20.0	3	
THM	Var_4	"H1'"	"C1'"	N1	C6	155.17	0.0	0	
THM	CONST_6	"C1'"	N1	C6	H6	0.06	20.0	1	
THM	CONST_7	"C1'"	N1	C2	N3	-179.98	20.0	1	
THM	CONST_8	N1	C2	N3	HN3	-179.52	20.0	1	
THM	CONST_9	HN3	N3	C4	C5	-179.56	20.0	1	
THM	CONST_10	N3	C4	C5	C5M	179.25	20.0	1	
THM	CONST_11	C5M	C5	C6	H6	-0.22	20.0	1	
THM	Var_5	C4	C5	C5M	HM51	60.22	0.0	0	
#
#
loop_
_chem_comp_chir.comp_id
_chem_comp_chir.id
_chem_comp_chir.atom_id_centre
_chem_comp_chir.atom_id_1
_chem_comp_chir.atom_id_2
_chem_comp_chir.atom_id_3
_chem_comp_chir.volume_sign
THM	chir_1	"C4'"	"C5'"	"C3'"	"O4'"	positive	
THM	chir_2	"C3'"	"C2'"	"C4'"	"O3'"	negative	
THM	chir_3	"C1'"	"C2'"	N1	"O4'"	positive	
#
#
loop_
_chem_comp_plane_atom.comp_id
_chem_comp_plane_atom.plane_id
_chem_comp_plane_atom.atom_id
_chem_comp_plane_atom.dist_esd
THM	plan-1	"C1'"	0.020	
THM	plan-1	N1	0.020	
THM	plan-1	C2	0.020	
THM	plan-1	O2	0.020	
THM	plan-1	N3	0.020	
THM	plan-1	C4	0.020	
THM	plan-2	"C1'"	0.020	
THM	plan-2	N1	0.020	
THM	plan-2	C2	0.020	
THM	plan-2	N3	0.020	
THM	plan-2	C4	0.020	
THM	plan-2	O4	0.020	
THM	plan-2	C5	0.020	
THM	plan-2	C5M	0.020	
THM	plan-2	C6	0.020	
#
