# Supplementary material for: High-throughput quantum-mechanics/molecular-mechanics (ONIOM) macromolecular crystallographic refinement with PHENIX/DivCon: the impact of mixed Hamiltonian methods on ligand and protein structure
Source: Acta Crystallogr D Struct Biol. 2018 Oct 29;74(Pt 11):1063–77. doi: 10.1107/S2059798318012913 (PMC6213575; doi:10.1107/S2059798318012913)
Supplement: Supplementary file 2 [file d-74-01063-sup2.gz › results_ONIOM/1X8X-H_refine_001.pdb]

REMARK Date 2017-01-11 Time 17:38:25 EST -0500 (1484174305.89 s)
REMARK PHENIX refinement
REMARK 
REMARK ****************** INPUT FILES AND LABELS ******************************
REMARK Reflections:
REMARK   file name      : 1X8X.sf
REMARK   labels         : ['r1x8xsf,wavelength_id=1,_refln.F_meas_au,_refln.F_meas_sigma_au']
REMARK R-free flags:
REMARK   file name      : 1X8X.sf
REMARK   label          : r1x8xsf,wavelength_id=1,_refln.status
REMARK   test_flag_value: 0
REMARK Model file name(s): 
REMARK   /scratch/oleg/2711291.gondor.quantumbioinc.com/1X8X-H.pdb
REMARK 
REMARK ******************** REFINEMENT SUMMARY: QUICK FACTS *******************
REMARK Start: r_work = 0.1795 r_free = 0.2064 bonds = 0.009 angles = 1.239
REMARK Final: r_work = 0.1569 r_free = 0.1971 bonds = 0.013 angles = 1.711
REMARK ************************************************************************
REMARK 
REMARK ****************** REFINEMENT STATISTICS STEP BY STEP ******************
REMARK leading digit, like 1_, means number of macro-cycle                     
REMARK 0    : statistics at the very beginning when nothing is done yet        
REMARK 1_bss: bulk solvent correction and/or (anisotropic) scaling             
REMARK 1_xyz: refinement of coordinates                                        
REMARK 1_adp: refinement of ADPs (Atomic Displacement Parameters)              
REMARK 1_occ: refinement of occupancies                                        
REMARK ------------------------------------------------------------------------
REMARK  stage       r-work r-free bonds angles b_min b_max b_ave n_water shift
REMARK       0    : 0.3494 0.6192 0.009  1.24  11.3  76.6  23.8 654      0.000
REMARK       1_bss: 0.1795 0.2064 0.009  1.24  11.3  76.6  23.8 654      0.000
REMARK 1_settarget: 0.1795 0.2064 0.009  1.24  11.3  76.6  23.8 654      0.000
REMARK       1_nqh: 0.1797 0.2060 0.009  1.24  11.3  76.6  23.8 654      0.012
REMARK    1_weight: 0.1797 0.2060 0.009  1.24  11.3  76.6  23.8 654      0.012
REMARK    1_checkH: 0.1801 0.2062 0.009  1.24  11.3  76.6  23.8 654      0.441
REMARK    1_xyzrec: 0.1717 0.2077 0.013  1.85  11.3  76.6  23.8 654      0.561
REMARK    1_checkH: 0.1717 0.2076 0.013  1.85  11.3  76.6  23.8 654      0.561
REMARK       1_adp: 0.1641 0.2087 0.013  1.85  11.8  71.6  24.3 654      0.561
REMARK   1_regHadp: 0.1638 0.2088 0.013  1.85  11.8  71.6  24.3 654      0.561
REMARK       2_bss: 0.1635 0.2092 0.013  1.85  11.8  71.6  24.3 654      0.561
REMARK 2_settarget: 0.1635 0.2092 0.013  1.85  11.8  71.6  24.3 654      0.561
REMARK 2_updatecdl: 0.1635 0.2092 0.013  1.85  11.8  71.6  24.3 654      0.561
REMARK       2_nqh: 0.1635 0.2091 0.013  1.85  11.8  71.6  24.3 654      0.559
REMARK    2_weight: 0.1635 0.2091 0.013  1.85  11.8  71.6  24.3 654      0.559
REMARK    2_checkH: 0.1635 0.2091 0.013  1.85  11.8  71.6  24.3 654      0.559
REMARK    2_xyzrec: 0.1613 0.2025 0.013  1.68  11.8  71.6  24.3 654      0.554
REMARK    2_checkH: 0.1613 0.2025 0.013  1.68  11.8  71.6  24.3 654      0.554
REMARK       2_adp: 0.1590 0.1984 0.013  1.68  11.1  73.6  24.8 654      0.554
REMARK   2_regHadp: 0.1593 0.1984 0.013  1.68  11.1  73.6  24.8 654      0.554
REMARK       3_bss: 0.1592 0.1985 0.013  1.68  11.1  73.6  24.7 654      0.554
REMARK 3_settarget: 0.1592 0.1985 0.013  1.68  11.1  73.6  24.7 654      0.554
REMARK 3_updatecdl: 0.1592 0.1985 0.013  1.67  11.1  73.6  24.7 654      0.554
REMARK       3_nqh: 0.1592 0.1985 0.013  1.67  11.1  73.6  24.7 654      0.554
REMARK    3_weight: 0.1592 0.1985 0.013  1.67  11.1  73.6  24.7 654      0.554
REMARK    3_checkH: 0.1592 0.1985 0.013  1.67  11.1  73.6  24.7 654      0.555
REMARK    3_xyzrec: 0.1568 0.1972 0.013  1.71  11.1  73.6  24.7 654      0.567
REMARK    3_checkH: 0.1568 0.1972 0.013  1.71  11.1  73.6  24.7 654      0.568
REMARK       3_adp: 0.1568 0.1970 0.013  1.71  10.5  75.0  24.7 654      0.568
REMARK   3_regHadp: 0.1569 0.1970 0.013  1.71  10.5  75.0  24.7 654      0.568
REMARK         end: 0.1569 0.1971 0.013  1.71  10.5  75.0  24.7 654      0.568
REMARK ------------------------------------------------------------------------
REMARK MODEL CONTENT.
REMARK  ELEMENT        ATOM RECORD COUNT   OCCUPANCY SUM
REMARK        C                     1627         1627.00
REMARK        H                     2954         2954.00
REMARK        O                      658          658.00
REMARK        N                      441          441.00
REMARK        S                        9            9.00
REMARK      O1-                       45           45.00
REMARK    TOTAL                     5734         5734.00
REMARK -----------------------------------------------------------------------
REMARK r_free_flags.md5.hexdigest 49ff0bc04afac9690c8d33bdabb9f256
REMARK 
REMARK IF THIS FILE IS FOR PDB DEPOSITION: REMOVE ALL FROM THIS LINE UP.
REMARK   3
REMARK   3 REFINEMENT.
REMARK   3   PROGRAM     : PHENIX (1.11.1_2575: ???)
REMARK   3   AUTHORS     : Adams,Afonine,Bunkoczi,Burnley,Chen,Dar,Davis,
REMARK   3               : Draizen,Echols,Gildea,Gros,Grosse-Kunstleve,Headd,
REMARK   3               : Hintze,Hung,Ioerger,Liebschner,McCoy,McKee,Moriarty,
REMARK   3               : Oeffner,Poon,Read,Richardson,Richardson,Sacchettini,
REMARK   3               : Sauter,Sobolev,Storoni,Terwilliger,Williams,Zwart
REMARK   3
REMARK   3  REFINEMENT TARGET : ML
REMARK   3  
REMARK   3  DATA USED IN REFINEMENT.
REMARK   3   RESOLUTION RANGE HIGH (ANGSTROMS) : 2.000   
REMARK   3   RESOLUTION RANGE LOW  (ANGSTROMS) : 56.907  
REMARK   3   MIN(FOBS/SIGMA_FOBS)              : 1.39  
REMARK   3   COMPLETENESS FOR RANGE        (%) : 99.87 
REMARK   3   NUMBER OF REFLECTIONS             : 25507     
REMARK   3   NUMBER OF REFLECTIONS (NON-ANOMALOUS) : 25507     
REMARK   3  
REMARK   3  FIT TO DATA USED IN REFINEMENT.
REMARK   3   R VALUE     (WORKING + TEST SET) : 0.1609
REMARK   3   R VALUE            (WORKING SET) : 0.1569
REMARK   3   FREE R VALUE                     : 0.1971
REMARK   3   FREE R VALUE TEST SET SIZE   (%) : 9.88  
REMARK   3   FREE R VALUE TEST SET COUNT      : 2519      
REMARK   3  
REMARK   3  FIT TO DATA USED IN REFINEMENT (IN BINS).
REMARK   3   BIN  RESOLUTION RANGE  COMPL.    NWORK NFREE   RWORK  RFREE  CCWORK CCFREE
REMARK   3     1 56.9295 -  5.2402    0.98     1358   146  0.1807 0.2085   0.917  0.873
REMARK   3     2  5.2402 -  4.1597    1.00     1300   161  0.1348 0.1616   0.952  0.922
REMARK   3     3  4.1597 -  3.6340    1.00     1315   130  0.1473 0.1537   0.945  0.934
REMARK   3     4  3.6340 -  3.3017    1.00     1288   139  0.1587 0.1698   0.929  0.915
REMARK   3     5  3.3017 -  3.0651    1.00     1294   120  0.1778 0.2273   0.917  0.855
REMARK   3     6  3.0651 -  2.8844    1.00     1286   150  0.1821 0.2295   0.919  0.829
REMARK   3     7  2.8844 -  2.7400    1.00     1269   138  0.1742 0.2212   0.917  0.875
REMARK   3     8  2.7400 -  2.6207    1.00     1285   134  0.1591 0.2311   0.934  0.873
REMARK   3     9  2.6207 -  2.5198    1.00     1260   136  0.1567 0.2157   0.939  0.899
REMARK   3    10  2.5198 -  2.4328    1.00     1256   147  0.1551 0.2030   0.936  0.857
REMARK   3    11  2.4328 -  2.3568    1.00     1227   156  0.1429 0.2158   0.948  0.817
REMARK   3    12  2.3568 -  2.2894    1.00     1289   137  0.1442 0.2061   0.943  0.868
REMARK   3    13  2.2894 -  2.2291    1.00     1237   152  0.1417 0.1922   0.949  0.898
REMARK   3    14  2.2291 -  2.1747    1.00     1268   131  0.1443 0.2115   0.950  0.843
REMARK   3    15  2.1747 -  2.1253    1.00     1279   134  0.1393 0.2148   0.947  0.839
REMARK   3    16  2.1253 -  2.0801    1.00     1265   137  0.1479 0.2207   0.945  0.851
REMARK   3    17  2.0801 -  2.0385    1.00     1269   123  0.1498 0.1977   0.947  0.917
REMARK   3    18  2.0385 -  2.0000    1.00     1243   148  0.1517 0.2197   0.938  0.854
REMARK   3  
REMARK   3  BULK SOLVENT MODELLING.
REMARK   3   METHOD USED        : FLAT BULK SOLVENT MODEL
REMARK   3   SOLVENT RADIUS     : 1.11    
REMARK   3   SHRINKAGE RADIUS   : 0.90    
REMARK   3   GRID STEP FACTOR   : 4.00    
REMARK   3  
REMARK   3  ERROR ESTIMATES.
REMARK   3   COORDINATE ERROR (MAXIMUM-LIKELIHOOD BASED)     : 0.16    
REMARK   3   PHASE ERROR (DEGREES, MAXIMUM-LIKELIHOOD BASED) : 18.18   
REMARK   3  
REMARK   3  STRUCTURE FACTORS CALCULATION ALGORITHM : FFT
REMARK   3  
REMARK   3  RESTRAINTS LIBRARY
REMARK   3    GEOSTD + MON.LIB. + CDL v1.2
REMARK   3  
REMARK   3  DEVIATIONS FROM IDEAL VALUES.
REMARK   3                 RMSD     MAX  COUNT
REMARK   3   BOND      :  0.013   0.058   2614
REMARK   3   ANGLE     :  1.711   8.902   3534
REMARK   3   CHIRALITY :  0.104   0.440    381
REMARK   3   PLANARITY :  0.015   0.133    464
REMARK   3   DIHEDRAL  : 19.707 176.873   1547
REMARK   3   MIN NONBONDED DISTANCE : 2.386 
REMARK   3  
REMARK   3  MOLPROBITY STATISTICS.
REMARK   3   ALL-ATOM CLASHSCORE : 0.59
REMARK   3   RAMACHANDRAN PLOT:
REMARK   3     OUTLIERS : 0.00  %
REMARK   3     ALLOWED  : 0.62  %
REMARK   3     FAVORED  : 99.38 %
REMARK   3   ROTAMER OUTLIERS : 0.75 %
REMARK   3   CBETA DEVIATIONS : 0
REMARK   3   PEPTIDE PLANE:
REMARK   3     CIS-PROLINE     : 0
REMARK   3     CIS-GENERAL     : 0
REMARK   3     TWISTED PROLINE : 0
REMARK   3     TWISTED GENERAL : 0
REMARK   3  
REMARK   3  ATOMIC DISPLACEMENT PARAMETERS.
REMARK   3   WILSON B : 21.72
REMARK   3   RMS(B_ISO_OR_EQUIVALENT_BONDED) : 4.43
REMARK   3   ATOMS          NUMBER OF ATOMS
REMARK   3                    ISO.  ANISO. 
REMARK   3    ALL         :   5734       0
REMARK   3    ALL (NO H)  :   2780       0
REMARK   3    SOLVENT     :    218       0
REMARK   3    NON-SOLVENT :   2562       0
REMARK   3    HYDROGENS   :   2954       0
REMARK   3
REMARK   3
REMARK   3   OTHER REFINEMENT REMARKS:
REMARK   3   XRAY REFINEMENT USING QUANTUM MECHANICAL FUNCTIONAL
REMARK   3   PROGRAM      :QuantumBio DivCon 6 build-7.1.1-b4015.17
REMARK   3   AUTHORS      :BORBULEVYCH O.Y., PLUMLEY J., 
REMARK   3                :MARTIN, R.I., WESTERHOFF L.M. 
REMARK   3
REMARK   3   REFERENCE     :BORBULEVYCH O.Y., PLUMLEY J.A.,
REMARK   3                 :MARTIN, R.I., MERZ, K.M.,  WESTERHOFF L.M.
REMARK   3                 :ACTA CRYSTLLOGRAPHICA SECTION D, 2014, 
REMARK   3                 :V. D70, pp. 1233-1247
REMARK   3   QM METHOD(HAMILTONIAN): PM6 AMBERFF14
REMARK   3   REGION QM REFINEMENT: 
REMARK   3      MAIN/BUFFER QM REGION RADII (A): 3.0 / 0.0
REMARK   3      LIGAND / STRAIN ENERGY: TYR_A_952 / 14.47 KCAL/MOLE
REMARK   3
HELIX    1   1 LEU A    6  GLU A   12  1               Generated by MOE    7
HELIX    2   2 GLU A   22  GLN A   31  1               Generated by MOE   10
HELIX    3   3 LEU A   49  GLN A   63  1               Generated by MOE   15
HELIX    4   4 THR A   76  LEU A   78  5               Generated by MOE    3
HELIX    5   5 GLU A   94  VAL A  108  1               Generated by MOE   15
HELIX    6   6 ALA A  109  PHE A  111  5               Generated by MOE    3
HELIX    7   7 GLY A  117  ASN A  119  5               Generated by MOE    3
HELIX    8   8 TYR A  127  PHE A  130  1               Generated by MOE    4
HELIX    9   9 VAL A  135  ASP A  141  1               Generated by MOE    7
HELIX   10  10 GLY A  143  HIS A  145  5               Generated by MOE    3
HELIX   11  11 VAL A  148  ILE A  152  1               Generated by MOE    5
HELIX   12  12 GLU A  155  ASN A  162  1               Generated by MOE    8
HELIX   13  13 PHE A  170  PHE A  173  1               Generated by MOE    4
HELIX   14  14 TYR A  175  TYR A  190  1               Generated by MOE   16
HELIX   15  15 SER A  199  GLN A  201  5               Generated by MOE    3
HELIX   16  16 TRP A  202  HIS A  216  1               Generated by MOE   15
HELIX   17  17 PRO A  253  ILE A  261  1               Generated by MOE    9
HELIX   18  18 ASP A  265  PHE A  275  1               Generated by MOE   11
HELIX   19  19 ILE A  280  SER A  293  1               Generated by MOE   14
HELIX   20  20 ALA A  299  ALA A  319  1               Generated by MOE   21
SHEET    1       GLN A  18  VAL A  19                  Generated by MOE
SHEET    2       ALA A  35  PHE A  40                  Generated by MOE
SHEET    3       LYS A  67  VAL A  72                  Generated by MOE
SHEET    4       ILE A 122  ASN A 125                  Generated by MOE
SHEET    5       VAL A 192  VAL A 192                  Generated by MOE
SHEET    6       VAL A 193  VAL A 193                  Generated by MOE
SHEET    7       LEU A 194  GLY A 197                  Generated by MOE
SHEET    8       PHE A 221  THR A 224                  Generated by MOE
SHEET    9       LYS A 238  THR A 239                  Generated by MOE
SHEET   10       GLY A 242  ALA A 243                  Generated by MOE
CRYST1   82.820   82.820   93.490  90.00  90.00 120.00 P 31 2 1
SCALE1      0.012074  0.006971  0.000000        0.00000
SCALE2      0.000000  0.013942  0.000000        0.00000
SCALE3      0.000000  0.000000  0.010696        0.00000
ATOM      1  N   MET A   1      26.090  12.263  39.494  1.00 44.02           N
ATOM      2  CA  MET A   1      25.440  13.475  38.917  1.00 41.01           C
ATOM      3  C   MET A   1      24.036  13.710  39.509  1.00 39.13           C
ATOM      4  O   MET A   1      23.149  12.864  39.405  1.00 36.09           O
ATOM      5  CB  MET A   1      25.383  13.413  37.378  1.00 44.57           C
ATOM      6  CG  MET A   1      26.774  13.463  36.723  1.00 49.27           C
ATOM      7  SD  MET A   1      27.701  15.004  36.969  1.00 58.97           S
ATOM      8  CE  MET A   1      26.883  16.010  35.695  1.00 53.72           C
ATOM      9  H1  MET A   1      27.020  12.166  39.113  1.00 52.82           H
ATOM     10  H2  MET A   1      25.541  11.444  39.264  1.00 52.82           H
ATOM     11  HA  MET A   1      26.049  14.340  39.182  1.00 49.21           H
ATOM     12  HB2 MET A   1      24.782  14.244  37.005  1.00 53.48           H
ATOM     13  HB3 MET A   1      24.884  12.490  37.074  1.00 53.48           H
ATOM     14  HG2 MET A   1      26.632  13.329  35.649  1.00 59.12           H
ATOM     15  HG3 MET A   1      27.380  12.630  37.073  1.00 59.12           H
ATOM     16  HE1 MET A   1      27.033  15.553  34.717  1.00 64.47           H
ATOM     17  HE2 MET A   1      25.815  16.072  35.893  1.00 64.47           H
ATOM     18  HE3 MET A   1      27.309  17.012  35.694  1.00 64.47           H
ATOM     19  N   ALA A   2      23.856  14.874  40.139  1.00 29.28           N
ATOM     20  CA  ALA A   2      22.599  15.279  40.759  1.00 31.19           C
ATOM     21  C   ALA A   2      21.508  15.527  39.703  1.00 34.99           C
ATOM     22  O   ALA A   2      21.811  15.884  38.569  1.00 26.49           O
ATOM     23  CB  ALA A   2      22.847  16.530  41.594  1.00 30.12           C
ATOM     24  H   ALA A   2      24.612  15.541  40.147  1.00 35.13           H
ATOM     25  HA  ALA A   2      22.265  14.492  41.439  1.00 37.43           H
ATOM     26  HB1 ALA A   2      21.924  16.827  42.094  1.00 36.14           H
ATOM     27  HB2 ALA A   2      23.608  16.324  42.348  1.00 36.14           H
ATOM     28  HB3 ALA A   2      23.186  17.344  40.953  1.00 36.14           H
ATOM     29  N   SER A   3      20.240  15.321  40.076  1.00 33.64           N
ATOM     30  CA  SER A   3      19.092  15.489  39.193  1.00 34.51           C
ATOM     31  C   SER A   3      18.232  16.640  39.703  1.00 33.37           C
ATOM     32  O   SER A   3      17.832  16.625  40.866  1.00 31.99           O
ATOM     33  CB  SER A   3      18.292  14.189  39.190  1.00 35.85           C
ATOM     34  OG  SER A   3      17.191  14.336  38.323  1.00 44.79           O
ATOM     35  H   SER A   3      20.051  15.015  41.021  1.00 40.36           H
ATOM     36  HA  SER A   3      19.420  15.690  38.174  1.00 41.42           H
ATOM     37  HB2 SER A   3      18.915  13.358  38.854  1.00 43.02           H
ATOM     38  HB3 SER A   3      17.930  13.987  40.199  1.00 43.02           H
ATOM     39  HG  SER A   3      17.450  14.015  37.452  1.00 53.74           H
ATOM     40  N   SER A   4      17.915  17.613  38.831  1.00 29.64           N
ATOM     41  CA  SER A   4      16.953  18.675  39.130  1.00 24.88           C
ATOM     42  C   SER A   4      15.553  18.056  39.233  1.00 30.61           C
ATOM     43  O   SER A   4      15.255  17.098  38.527  1.00 30.75           O
ATOM     44  CB  SER A   4      16.991  19.763  38.053  1.00 23.71           C
ATOM     45  OG  SER A   4      15.962  20.716  38.255  1.00 26.32           O
ATOM     46  H   SER A   4      18.272  17.557  37.887  1.00 35.57           H
ATOM     47  HA  SER A   4      17.226  19.148  40.077  1.00 29.85           H
ATOM     48  HB2 SER A   4      17.955  20.266  38.060  1.00 28.45           H
ATOM     49  HB3 SER A   4      16.859  19.304  37.079  1.00 28.45           H
ATOM     50  HG  SER A   4      16.221  21.295  38.979  1.00 31.58           H
ATOM     51  N   ASN A   5      14.699  18.616  40.104  1.00 27.41           N
ATOM     52  CA  ASN A   5      13.280  18.304  40.166  1.00 28.32           C
ATOM     53  C   ASN A   5      12.405  19.237  39.288  1.00 27.77           C
ATOM     54  O   ASN A   5      11.186  19.139  39.367  1.00 22.74           O
ATOM     55  CB  ASN A   5      12.815  18.329  41.640  1.00 30.63           C
ATOM     56  CG  ASN A   5      13.540  17.271  42.484  1.00 43.11           C
ATOM     57  OD1 ASN A   5      13.570  16.095  42.132  1.00 43.39           O
ATOM     58  ND2 ASN A   5      14.083  17.665  43.635  1.00 45.31           N
ATOM     59  H   ASN A   5      15.032  19.358  40.706  1.00 32.89           H
ATOM     60  HA  ASN A   5      13.134  17.286  39.802  1.00 33.98           H
ATOM     61  HB2 ASN A   5      12.939  19.328  42.060  1.00 36.76           H
ATOM     62  HB3 ASN A   5      11.757  18.057  41.635  1.00 36.76           H
ATOM     63 HD21 ASN A   5      14.558  16.990  44.214  1.00 54.37           H
ATOM     64 HD22 ASN A   5      14.032  18.633  43.913  1.00 54.37           H
ATOM     65  N   LEU A   6      12.967  20.154  38.484  1.00 23.97           N
ATOM     66  CA  LEU A   6      12.153  21.110  37.731  1.00 23.88           C
ATOM     67  C   LEU A   6      11.204  20.416  36.731  1.00 22.15           C
ATOM     68  O   LEU A   6      10.054  20.822  36.616  1.00 22.87           O
ATOM     69  CB  LEU A   6      13.045  22.181  37.070  1.00 22.75           C
ATOM     70  CG  LEU A   6      12.305  23.235  36.225  1.00 20.85           C
ATOM     71  CD1 LEU A   6      11.296  24.030  37.073  1.00 26.43           C
ATOM     72  CD2 LEU A   6      13.311  24.208  35.608  1.00 23.79           C
ATOM     73  H   LEU A   6      13.973  20.193  38.386  1.00 28.77           H
ATOM     74  HA  LEU A   6      11.528  21.622  38.461  1.00 28.66           H
ATOM     75  HB2 LEU A   6      13.601  22.690  37.860  1.00 27.30           H
ATOM     76  HB3 LEU A   6      13.759  21.670  36.423  1.00 27.30           H
ATOM     77  HG  LEU A   6      11.777  22.737  35.410  1.00 25.02           H
ATOM     78 HD11 LEU A   6      10.831  24.800  36.457  1.00 31.72           H
ATOM     79 HD12 LEU A   6      10.510  23.377  37.451  1.00 31.72           H
ATOM     80 HD13 LEU A   6      11.805  24.503  37.913  1.00 31.72           H
ATOM     81 HD21 LEU A   6      12.782  24.974  35.044  1.00 28.54           H
ATOM     82 HD22 LEU A   6      13.903  24.680  36.391  1.00 28.54           H
ATOM     83 HD23 LEU A   6      13.979  23.671  34.935  1.00 28.54           H
ATOM     84  N   ILE A   7      11.653  19.387  36.014  1.00 19.27           N
ATOM     85  CA  ILE A   7      10.826  18.694  35.034  1.00 21.63           C
ATOM     86  C   ILE A   7       9.687  17.964  35.752  1.00 24.50           C
ATOM     87  O   ILE A   7       8.540  18.108  35.341  1.00 22.80           O
ATOM     88  CB  ILE A   7      11.652  17.779  34.104  1.00 24.42           C
ATOM     89  CG1 ILE A   7      12.887  18.474  33.462  1.00 21.89           C
ATOM     90  CG2 ILE A   7      10.729  17.188  33.014  1.00 25.43           C
ATOM     91  CD1 ILE A   7      12.561  19.809  32.774  1.00 26.07           C
ATOM     92  H   ILE A   7      12.578  19.024  36.196  1.00 23.13           H
ATOM     93  HA  ILE A   7      10.367  19.452  34.400  1.00 25.95           H
ATOM     94  HB  ILE A   7      12.017  16.942  34.694  1.00 29.30           H
ATOM     95 HG12 ILE A   7      13.618  18.676  34.244  1.00 26.27           H
ATOM     96 HG13 ILE A   7      13.358  17.797  32.747  1.00 26.27           H
ATOM     97 HG21 ILE A   7      11.318  16.623  32.291  1.00 30.52           H
ATOM     98 HG22 ILE A   7       9.994  16.513  33.455  1.00 30.52           H
ATOM     99 HG23 ILE A   7      10.202  17.981  32.483  1.00 30.52           H
ATOM    100 HD11 ILE A   7      13.401  20.116  32.158  1.00 31.28           H
ATOM    101 HD12 ILE A   7      11.694  19.701  32.127  1.00 31.28           H
ATOM    102 HD13 ILE A   7      12.363  20.582  33.516  1.00 31.28           H
ATOM    103  N   LYS A   8       9.983  17.244  36.845  1.00 26.71           N
ATOM    104  CA  LYS A   8       8.975  16.665  37.757  1.00 31.49           C
ATOM    105  C   LYS A   8       7.954  17.693  38.222  1.00 24.48           C
ATOM    106  O   LYS A   8       6.762  17.429  38.141  1.00 25.20           O
ATOM    107  CB  LYS A   8       9.608  15.986  38.978  1.00 32.15           C
ATOM    108  CG  LYS A   8      10.448  14.757  38.591  1.00 41.24           C
ATOM    109  CD  LYS A   8      11.035  14.139  39.872  1.00 47.83           C
ATOM    110  CE  LYS A   8      11.882  12.916  39.517  1.00 54.85           C
ATOM    111  NZ  LYS A   8      12.485  12.328  40.726  1.00 63.94           N1+
ATOM    112  H   LYS A   8      10.956  17.143  37.098  1.00 32.05           H
ATOM    113  HA  LYS A   8       8.425  15.901  37.208  1.00 37.78           H
ATOM    114  HB2 LYS A   8      10.226  16.699  39.524  1.00 38.58           H
ATOM    115  HB3 LYS A   8       8.809  15.660  39.645  1.00 38.58           H
ATOM    116  HG2 LYS A   8       9.821  14.026  38.079  1.00 49.49           H
ATOM    117  HG3 LYS A   8      11.261  15.051  37.926  1.00 49.49           H
ATOM    118  HD2 LYS A   8      11.659  14.875  40.383  1.00 57.39           H
ATOM    119  HD3 LYS A   8      10.222  13.834  40.534  1.00 57.39           H
ATOM    120  HE2 LYS A   8      11.254  12.175  39.019  1.00 65.82           H
ATOM    121  HE3 LYS A   8      12.675  13.221  38.832  1.00 65.82           H
ATOM    122  HZ1 LYS A   8      13.024  11.512  40.472  1.00 76.73           H
ATOM    123  HZ2 LYS A   8      13.102  13.009  41.150  1.00 76.73           H
ATOM    124  HZ3 LYS A   8      11.760  12.073  41.382  1.00 76.73           H
ATOM    125  N   GLN A   9       8.401  18.870  38.649  1.00 21.34           N
ATOM    126  CA  GLN A   9       7.498  19.943  39.094  1.00 23.69           C
ATOM    127  C   GLN A   9       6.573  20.410  37.971  1.00 26.59           C
ATOM    128  O   GLN A   9       5.376  20.596  38.195  1.00 22.70           O
ATOM    129  CB  GLN A   9       8.293  21.119  39.669  1.00 27.51           C
ATOM    130  CG  GLN A   9       8.893  20.766  41.043  1.00 24.81           C
ATOM    131  CD  GLN A   9      10.059  21.670  41.442  1.00 35.14           C
ATOM    132  OE1 GLN A   9      10.562  22.477  40.664  1.00 37.86           O
ATOM    133  NE2 GLN A   9      10.528  21.534  42.678  1.00 39.29           N
ATOM    134  H   GLN A   9       9.397  19.033  38.669  1.00 25.61           H
ATOM    135  HA  GLN A   9       6.874  19.545  39.895  1.00 28.43           H
ATOM    136  HB2 GLN A   9       9.083  21.383  38.968  1.00 33.01           H
ATOM    137  HB3 GLN A   9       7.635  21.982  39.780  1.00 33.01           H
ATOM    138  HG2 GLN A   9       8.113  20.810  41.801  1.00 29.77           H
ATOM    139  HG3 GLN A   9       9.265  19.745  41.022  1.00 29.77           H
ATOM    140 HE21 GLN A   9      10.091  20.885  43.314  1.00 47.15           H
ATOM    141 HE22 GLN A   9      11.278  22.131  42.987  1.00 47.15           H
ATOM    142  N   LEU A  10       7.106  20.610  36.761  1.00 21.62           N
ATOM    143  CA  LEU A  10       6.252  20.976  35.635  1.00 21.50           C
ATOM    144  C   LEU A  10       5.290  19.834  35.278  1.00 21.95           C
ATOM    145  O   LEU A  10       4.146  20.115  34.930  1.00 23.58           O
ATOM    146  CB  LEU A  10       7.087  21.421  34.428  1.00 22.80           C
ATOM    147  CG  LEU A  10       7.946  22.682  34.694  1.00 23.30           C
ATOM    148  CD1 LEU A  10       9.007  22.793  33.593  1.00 27.18           C
ATOM    149  CD2 LEU A  10       7.055  23.939  34.725  1.00 28.71           C
ATOM    150  H   LEU A  10       8.089  20.426  36.604  1.00 25.94           H
ATOM    151  HA  LEU A  10       5.644  21.827  35.938  1.00 25.80           H
ATOM    152  HB2 LEU A  10       7.752  20.597  34.167  1.00 27.36           H
ATOM    153  HB3 LEU A  10       6.427  21.600  33.576  1.00 27.36           H
ATOM    154  HG  LEU A  10       8.453  22.609  35.654  1.00 27.96           H
ATOM    155 HD11 LEU A  10       9.628  23.670  33.773  1.00 32.62           H
ATOM    156 HD12 LEU A  10       9.647  21.909  33.609  1.00 32.62           H
ATOM    157 HD13 LEU A  10       8.533  22.880  32.615  1.00 32.62           H
ATOM    158 HD21 LEU A  10       7.673  24.823  34.884  1.00 34.45           H
ATOM    159 HD22 LEU A  10       6.521  24.046  33.778  1.00 34.45           H
ATOM    160 HD23 LEU A  10       6.333  23.879  35.539  1.00 34.45           H
ATOM    161  N   GLN A  11       5.727  18.570  35.338  1.00 23.99           N
ATOM    162  CA  GLN A  11       4.851  17.414  35.160  1.00 24.34           C
ATOM    163  C   GLN A  11       3.656  17.444  36.121  1.00 24.01           C
ATOM    164  O   GLN A  11       2.540  17.184  35.671  1.00 28.60           O
ATOM    165  CB  GLN A  11       5.618  16.077  35.278  1.00 31.11           C
ATOM    166  CG  GLN A  11       6.374  15.730  33.990  1.00 42.66           C
ATOM    167  CD  GLN A  11       7.476  14.674  34.140  1.00 50.57           C
ATOM    168  OE1 GLN A  11       8.211  14.627  35.128  1.00 42.24           O
ATOM    169  NE2 GLN A  11       7.653  13.864  33.098  1.00 46.53           N
ATOM    170  H   GLN A  11       6.686  18.395  35.608  1.00 28.79           H
ATOM    171  HA  GLN A  11       4.454  17.477  34.150  1.00 29.21           H
ATOM    172  HB2 GLN A  11       6.314  16.120  36.109  1.00 37.33           H
ATOM    173  HB3 GLN A  11       4.907  15.274  35.470  1.00 37.33           H
ATOM    174  HG2 GLN A  11       5.666  15.435  33.214  1.00 51.19           H
ATOM    175  HG3 GLN A  11       6.886  16.639  33.687  1.00 51.19           H
ATOM    176 HE21 GLN A  11       7.054  13.926  32.292  1.00 55.83           H
ATOM    177 HE22 GLN A  11       8.421  13.203  33.121  1.00 55.83           H
ATOM    178  N   GLU A  12       3.871  17.767  37.403  1.00 25.93           N
ATOM    179  CA  GLU A  12       2.801  17.858  38.406  1.00 32.78           C
ATOM    180  C   GLU A  12       1.743  18.901  38.001  1.00 30.39           C
ATOM    181  O   GLU A  12       0.567  18.730  38.316  1.00 33.13           O
ATOM    182  CB  GLU A  12       3.333  18.270  39.795  1.00 33.87           C
ATOM    183  CG  GLU A  12       4.358  17.358  40.506  1.00 47.05           C
ATOM    184  CD  GLU A  12       5.096  18.054  41.687  1.00 54.99           C
ATOM    185  OE1 GLU A  12       6.311  17.789  41.868  1.00 50.38           O
ATOM    186  OE2 GLU A  12       4.443  18.865  42.387  1.00 44.53           O1-
ATOM    187  H   GLU A  12       4.816  17.967  37.704  1.00 31.12           H
ATOM    188  HA  GLU A  12       2.324  16.882  38.489  1.00 39.34           H
ATOM    189  HB2 GLU A  12       3.761  19.261  39.696  1.00 40.64           H
ATOM    190  HB3 GLU A  12       2.471  18.365  40.457  1.00 40.64           H
ATOM    191  HG2 GLU A  12       3.789  16.524  40.923  1.00 56.45           H
ATOM    192  HG3 GLU A  12       5.074  16.925  39.813  1.00 56.45           H
ATOM    193  N   ARG A  13       2.154  19.999  37.333  1.00 26.89           N
ATOM    194  CA  ARG A  13       1.250  21.027  36.803  1.00 24.15           C
ATOM    195  C   ARG A  13       0.542  20.585  35.518  1.00 24.56           C
ATOM    196  O   ARG A  13      -0.292  21.329  35.002  1.00 23.90           O
ATOM    197  CB  ARG A  13       2.003  22.348  36.563  1.00 22.16           C
ATOM    198  CG  ARG A  13       2.741  22.875  37.794  1.00 22.90           C
ATOM    199  CD  ARG A  13       3.208  24.320  37.604  1.00 22.39           C
ATOM    200  NE  ARG A  13       2.105  25.262  37.821  1.00 22.18           N
ATOM    201  CZ  ARG A  13       1.666  25.695  38.996  1.00 24.30           C
ATOM    202  NH1 ARG A  13       2.228  25.322  40.140  1.00 21.32           N
ATOM    203  NH2 ARG A  13       0.638  26.531  39.010  1.00 26.97           N1+
ATOM    204  H   ARG A  13       3.141  20.100  37.137  1.00 32.27           H
ATOM    205  HA  ARG A  13       0.465  21.216  37.531  1.00 28.98           H
ATOM    206  HB2 ARG A  13       2.733  22.200  35.765  1.00 26.59           H
ATOM    207  HB3 ARG A  13       1.298  23.108  36.227  1.00 26.59           H
ATOM    208  HG2 ARG A  13       2.073  22.845  38.649  1.00 27.48           H
ATOM    209  HG3 ARG A  13       3.598  22.248  38.012  1.00 27.48           H
ATOM    210  HD2 ARG A  13       4.030  24.552  38.274  1.00 26.87           H
ATOM    211  HD3 ARG A  13       3.579  24.445  36.587  1.00 26.87           H
ATOM    212  HE  ARG A  13       1.597  25.564  37.002  1.00 26.61           H
ATOM    213 HH11 ARG A  13       3.015  24.690  40.133  1.00 25.58           H
ATOM    214 HH12 ARG A  13       1.879  25.686  41.014  1.00 25.58           H
ATOM    215 HH21 ARG A  13       0.221  26.833  38.143  1.00 32.36           H
ATOM    216 HH22 ARG A  13       0.304  26.886  39.896  1.00 32.36           H
ATOM    217  N   GLY A  14       0.921  19.433  34.962  1.00 22.56           N
ATOM    218  CA  GLY A  14       0.431  18.981  33.670  1.00 25.21           C
ATOM    219  C   GLY A  14       1.061  19.783  32.518  1.00 23.27           C
ATOM    220  O   GLY A  14       0.455  19.875  31.461  1.00 24.90           O
ATOM    221  H   GLY A  14       1.616  18.868  35.429  1.00 27.07           H
ATOM    222  HA2 GLY A  14       0.655  17.924  33.548  1.00 30.25           H
ATOM    223  HA3 GLY A  14      -0.648  19.120  33.639  1.00 30.25           H
ATOM    224  N   LEU A  15       2.270  20.343  32.672  1.00 21.70           N
ATOM    225  CA  LEU A  15       2.908  21.203  31.673  1.00 19.46           C
ATOM    226  C   LEU A  15       3.950  20.513  30.776  1.00 24.03           C
ATOM    227  O   LEU A  15       4.620  21.201  30.013  1.00 19.17           O
ATOM    228  CB  LEU A  15       3.475  22.473  32.366  1.00 19.18           C
ATOM    229  CG  LEU A  15       2.408  23.528  32.715  1.00 21.67           C
ATOM    230  CD1 LEU A  15       3.069  24.708  33.448  1.00 17.96           C
ATOM    231  CD2 LEU A  15       1.724  24.070  31.452  1.00 27.77           C
ATOM    232  H   LEU A  15       2.760  20.205  33.546  1.00 26.04           H
ATOM    233  HA  LEU A  15       2.144  21.540  30.980  1.00 23.35           H
ATOM    234  HB2 LEU A  15       3.991  22.168  33.276  1.00 23.02           H
ATOM    235  HB3 LEU A  15       4.218  22.952  31.727  1.00 23.02           H
ATOM    236  HG  LEU A  15       1.653  23.070  33.355  1.00 26.00           H
ATOM    237 HD11 LEU A  15       2.308  25.420  33.766  1.00 21.56           H
ATOM    238 HD12 LEU A  15       3.600  24.345  34.326  1.00 21.56           H
ATOM    239 HD13 LEU A  15       3.774  25.213  32.790  1.00 21.56           H
ATOM    240 HD21 LEU A  15       1.157  24.969  31.691  1.00 33.32           H
ATOM    241 HD22 LEU A  15       2.476  24.313  30.700  1.00 33.32           H
ATOM    242 HD23 LEU A  15       1.032  23.333  31.046  1.00 33.32           H
ATOM    243  N   VAL A  16       4.086  19.184  30.813  1.00 21.75           N
ATOM    244  CA  VAL A  16       5.076  18.460  30.014  1.00 25.48           C
ATOM    245  C   VAL A  16       4.338  17.436  29.156  1.00 22.81           C
ATOM    246  O   VAL A  16       3.800  16.456  29.674  1.00 23.70           O
ATOM    247  CB  VAL A  16       6.133  17.798  30.927  1.00 30.42           C
ATOM    248  CG1 VAL A  16       7.215  17.085  30.092  1.00 28.88           C
ATOM    249  CG2 VAL A  16       6.778  18.843  31.845  1.00 30.36           C
ATOM    250  H   VAL A  16       3.506  18.649  31.442  1.00 26.10           H
ATOM    251  HA  VAL A  16       5.594  19.147  29.345  1.00 30.57           H
ATOM    252  HB  VAL A  16       5.634  17.058  31.552  1.00 36.51           H
ATOM    253 HG11 VAL A  16       7.940  16.618  30.758  1.00 34.66           H
ATOM    254 HG12 VAL A  16       6.769  16.305  29.477  1.00 34.66           H
ATOM    255 HG13 VAL A  16       7.727  17.799  29.448  1.00 34.66           H
ATOM    256 HG21 VAL A  16       7.568  18.390  32.442  1.00 36.44           H
ATOM    257 HG22 VAL A  16       7.203  19.647  31.243  1.00 36.44           H
ATOM    258 HG23 VAL A  16       6.034  19.257  32.524  1.00 36.44           H
ATOM    259  N   ALA A  17       4.314  17.651  27.838  1.00 23.89           N
ATOM    260  CA  ALA A  17       3.783  16.685  26.885  1.00 24.30           C
ATOM    261  C   ALA A  17       4.840  15.676  26.451  1.00 26.69           C
ATOM    262  O   ALA A  17       4.599  14.475  26.513  1.00 26.84           O
ATOM    263  CB  ALA A  17       3.206  17.415  25.695  1.00 21.60           C
ATOM    264  H   ALA A  17       4.753  18.482  27.469  1.00 28.66           H
ATOM    265  HA  ALA A  17       2.964  16.136  27.350  1.00 29.16           H
ATOM    266  HB1 ALA A  17       2.804  16.692  24.984  1.00 25.92           H
ATOM    267  HB2 ALA A  17       2.408  18.057  26.046  1.00 25.92           H
ATOM    268  HB3 ALA A  17       3.967  18.021  25.209  1.00 25.92           H
ATOM    269  N   GLN A  18       5.986  16.160  25.959  1.00 26.56           N
ATOM    270  CA  GLN A  18       7.127  15.336  25.560  1.00 22.31           C
ATOM    271  C   GLN A  18       8.400  16.059  25.978  1.00 24.66           C
ATOM    272  O   GLN A  18       8.447  17.287  26.009  1.00 17.70           O
ATOM    273  CB  GLN A  18       7.180  15.085  24.034  1.00 24.30           C
ATOM    274  CG  GLN A  18       5.981  14.345  23.426  1.00 31.75           C
ATOM    275  CD  GLN A  18       6.155  14.175  21.905  1.00 28.93           C
ATOM    276  OE1 GLN A  18       5.617  14.938  21.112  1.00 34.22           O
ATOM    277  NE2 GLN A  18       6.945  13.193  21.481  1.00 33.24           N
ATOM    278  H   GLN A  18       6.105  17.162  25.906  1.00 31.87           H
ATOM    279  HA  GLN A  18       7.092  14.372  26.067  1.00 26.77           H
ATOM    280  HB2 GLN A  18       7.286  16.045  23.525  1.00 29.16           H
ATOM    281  HB3 GLN A  18       8.072  14.492  23.822  1.00 29.16           H
ATOM    282  HG2 GLN A  18       5.880  13.371  23.907  1.00 38.10           H
ATOM    283  HG3 GLN A  18       5.093  14.950  23.605  1.00 38.10           H
ATOM    284 HE21 GLN A  18       7.405  12.584  22.143  1.00 39.89           H
ATOM    285 HE22 GLN A  18       7.099  13.095  20.490  1.00 39.89           H
ATOM    286  N   VAL A  19       9.440  15.282  26.254  1.00 19.55           N
ATOM    287  CA  VAL A  19      10.762  15.754  26.627  1.00 23.38           C
ATOM    288  C   VAL A  19      11.778  14.756  26.067  1.00 24.02           C
ATOM    289  O   VAL A  19      11.553  13.544  26.087  1.00 20.25           O
ATOM    290  CB  VAL A  19      10.860  15.989  28.151  1.00 24.20           C
ATOM    291  CG1 VAL A  19      10.428  14.772  28.956  1.00 31.11           C
ATOM    292  CG2 VAL A  19      12.283  16.402  28.536  1.00 24.33           C
ATOM    293  H   VAL A  19       9.338  14.282  26.166  1.00 23.47           H
ATOM    294  HA  VAL A  19      10.931  16.711  26.140  1.00 28.05           H
ATOM    295  HB  VAL A  19      10.187  16.807  28.415  1.00 29.04           H
ATOM    296 HG11 VAL A  19      10.568  14.966  30.019  1.00 37.33           H
ATOM    297 HG12 VAL A  19       9.374  14.558  28.782  1.00 37.33           H
ATOM    298 HG13 VAL A  19      11.015  13.905  28.661  1.00 37.33           H
ATOM    299 HG21 VAL A  19      12.299  16.656  29.596  1.00 29.20           H
ATOM    300 HG22 VAL A  19      12.987  15.584  28.361  1.00 29.20           H
ATOM    301 HG23 VAL A  19      12.583  17.281  27.964  1.00 29.20           H
ATOM    302  N   THR A  20      12.869  15.270  25.501  1.00 18.77           N
ATOM    303  CA  THR A  20      13.972  14.445  25.019  1.00 27.43           C
ATOM    304  C   THR A  20      14.908  14.142  26.203  1.00 27.28           C
ATOM    305  O   THR A  20      15.344  15.061  26.888  1.00 25.14           O
ATOM    306  CB  THR A  20      14.760  15.176  23.927  1.00 22.07           C
ATOM    307  OG1 THR A  20      15.349  16.347  24.431  1.00 21.80           O
ATOM    308  CG2 THR A  20      13.903  15.533  22.725  1.00 26.33           C
ATOM    309  H   THR A  20      12.996  16.272  25.487  1.00 22.53           H
ATOM    310  HA  THR A  20      13.589  13.515  24.599  1.00 32.92           H
ATOM    311  HB  THR A  20      15.558  14.514  23.588  1.00 26.49           H
ATOM    312  HG1 THR A  20      15.869  16.102  25.204  1.00 26.16           H
ATOM    313 HG21 THR A  20      14.535  15.970  21.961  1.00 31.59           H
ATOM    314 HG22 THR A  20      13.445  14.629  22.323  1.00 31.59           H
ATOM    315 HG23 THR A  20      13.142  16.262  23.003  1.00 31.59           H
ATOM    316  N   ASP A  21      15.256  12.866  26.382  1.00 28.20           N
ATOM    317  CA  ASP A  21      16.296  12.388  27.293  1.00 28.99           C
ATOM    318  C   ASP A  21      16.074  13.050  28.664  1.00 28.03           C
ATOM    319  O   ASP A  21      16.916  13.803  29.149  1.00 24.16           O
ATOM    320  CB  ASP A  21      17.714  12.644  26.728  1.00 30.94           C
ATOM    321  CG  ASP A  21      17.900  12.267  25.250  1.00 40.70           C
ATOM    322  OD1 ASP A  21      18.228  11.090  24.984  1.00 48.00           O
ATOM    323  OD2 ASP A  21      17.761  13.178  24.401  1.00 48.26           O1-
ATOM    324  H   ASP A  21      14.838  12.175  25.778  1.00 33.84           H
ATOM    325  HA  ASP A  21      16.159  11.315  27.418  1.00 34.79           H
ATOM    326  HB2 ASP A  21      17.929  13.708  26.832  1.00 37.12           H
ATOM    327  HB3 ASP A  21      18.397  12.041  27.329  1.00 37.12           H
ATOM    328  N   GLU A  22      14.904  12.828  29.263  1.00 25.11           N
ATOM    329  CA  GLU A  22      14.500  13.489  30.491  1.00 29.91           C
ATOM    330  C   GLU A  22      15.557  13.331  31.603  1.00 31.05           C
ATOM    331  O   GLU A  22      15.811  14.296  32.318  1.00 27.37           O
ATOM    332  CB  GLU A  22      13.133  12.962  30.949  1.00 32.30           C
ATOM    333  CG  GLU A  22      12.667  13.661  32.236  1.00 29.03           C
ATOM    334  CD  GLU A  22      11.321  13.199  32.803  1.00 35.43           C
ATOM    335  OE1 GLU A  22      11.064  13.557  33.971  1.00 37.37           O
ATOM    336  OE2 GLU A  22      10.560  12.512  32.090  1.00 38.09           O1-
ATOM    337  H   GLU A  22      14.233  12.220  28.817  1.00 30.14           H
ATOM    338  HA  GLU A  22      14.391  14.551  30.265  1.00 35.89           H
ATOM    339  HB2 GLU A  22      12.410  13.152  30.164  1.00 38.75           H
ATOM    340  HB3 GLU A  22      13.195  11.886  31.119  1.00 38.75           H
ATOM    341  HG2 GLU A  22      13.404  13.570  33.032  1.00 34.84           H
ATOM    342  HG3 GLU A  22      12.597  14.729  32.038  1.00 34.84           H
ATOM    343  N   GLU A  23      16.149  12.136  31.769  1.00 27.84           N
ATOM    344  CA  GLU A  23      17.143  11.911  32.810  1.00 30.64           C
ATOM    345  C   GLU A  23      18.363  12.800  32.587  1.00 26.01           C
ATOM    346  O   GLU A  23      18.845  13.449  33.518  1.00 24.61           O
ATOM    347  CB  GLU A  23      17.565  10.439  32.898  1.00 33.08           C
ATOM    348  CG  GLU A  23      16.536   9.546  33.613  1.00 54.48           C
ATOM    349  CD  GLU A  23      17.001   8.086  33.787  1.00 60.56           C
ATOM    350  OE1 GLU A  23      16.381   7.413  34.641  1.00 61.41           O
ATOM    351  OE2 GLU A  23      17.946   7.663  33.075  1.00 55.83           O1-
ATOM    352  H   GLU A  23      15.899  11.362  31.169  1.00 33.41           H
ATOM    353  HA  GLU A  23      16.690  12.189  33.761  1.00 36.76           H
ATOM    354  HB2 GLU A  23      17.731  10.059  31.889  1.00 39.70           H
ATOM    355  HB3 GLU A  23      18.508  10.374  33.445  1.00 39.70           H
ATOM    356  HG2 GLU A  23      16.267   9.956  34.589  1.00 65.38           H
ATOM    357  HG3 GLU A  23      15.607   9.535  33.042  1.00 65.38           H
ATOM    358  N   ALA A  24      18.844  12.854  31.342  1.00 22.57           N
ATOM    359  CA  ALA A  24      20.002  13.655  31.020  1.00 22.81           C
ATOM    360  C   ALA A  24      19.685  15.153  31.157  1.00 20.21           C
ATOM    361  O   ALA A  24      20.531  15.906  31.648  1.00 23.55           O
ATOM    362  CB  ALA A  24      20.504  13.276  29.628  1.00 23.64           C
ATOM    363  H   ALA A  24      18.359  12.382  30.597  1.00 27.09           H
ATOM    364  HA  ALA A  24      20.793  13.414  31.728  1.00 27.38           H
ATOM    365  HB1 ALA A  24      21.362  13.896  29.364  1.00 28.36           H
ATOM    366  HB2 ALA A  24      20.799  12.228  29.614  1.00 28.36           H
ATOM    367  HB3 ALA A  24      19.707  13.432  28.903  1.00 28.36           H
ATOM    368  N   LEU A  25      18.486  15.593  30.745  1.00 20.16           N
ATOM    369  CA  LEU A  25      18.057  16.991  30.870  1.00 20.58           C
ATOM    370  C   LEU A  25      18.011  17.390  32.348  1.00 19.68           C
ATOM    371  O   LEU A  25      18.556  18.422  32.726  1.00 18.73           O
ATOM    372  CB  LEU A  25      16.709  17.225  30.168  1.00 22.44           C
ATOM    373  CG  LEU A  25      16.110  18.641  30.413  1.00 19.20           C
ATOM    374  CD1 LEU A  25      17.028  19.787  29.959  1.00 19.88           C
ATOM    375  CD2 LEU A  25      14.755  18.791  29.722  1.00 21.57           C
ATOM    376  H   LEU A  25      17.829  14.928  30.361  1.00 24.20           H
ATOM    377  HA  LEU A  25      18.803  17.607  30.367  1.00 24.70           H
ATOM    378  HB2 LEU A  25      16.844  17.070  29.097  1.00 26.93           H
ATOM    379  HB3 LEU A  25      15.997  16.480  30.526  1.00 26.93           H
ATOM    380  HG  LEU A  25      15.928  18.763  31.482  1.00 23.04           H
ATOM    381 HD11 LEU A  25      16.597  20.738  30.269  1.00 23.86           H
ATOM    382 HD12 LEU A  25      18.016  19.706  30.410  1.00 23.86           H
ATOM    383 HD13 LEU A  25      17.132  19.778  28.876  1.00 23.86           H
ATOM    384 HD21 LEU A  25      14.329  19.769  29.944  1.00 25.88           H
ATOM    385 HD22 LEU A  25      14.863  18.677  28.643  1.00 25.88           H
ATOM    386 HD23 LEU A  25      14.081  18.024  30.097  1.00 25.88           H
ATOM    387  N   ALA A  26      17.373  16.576  33.188  1.00 21.70           N
ATOM    388  CA  ALA A  26      17.244  16.871  34.602  1.00 20.61           C
ATOM    389  C   ALA A  26      18.633  16.933  35.270  1.00 24.38           C
ATOM    390  O   ALA A  26      18.860  17.802  36.112  1.00 23.39           O
ATOM    391  CB  ALA A  26      16.304  15.853  35.238  1.00 21.00           C
ATOM    392  H   ALA A  26      16.951  15.727  32.834  1.00 26.04           H
ATOM    393  HA  ALA A  26      16.773  17.846  34.699  1.00 24.74           H
ATOM    394  HB1 ALA A  26      16.224  16.058  36.302  1.00 25.20           H
ATOM    395  HB2 ALA A  26      15.322  15.942  34.774  1.00 25.20           H
ATOM    396  HB3 ALA A  26      16.684  14.846  35.087  1.00 25.20           H
ATOM    397  N   GLU A  27      19.577  16.067  34.872  1.00 22.21           N
ATOM    398  CA  GLU A  27      20.964  16.169  35.331  1.00 29.47           C
ATOM    399  C   GLU A  27      21.630  17.481  34.896  1.00 27.09           C
ATOM    400  O   GLU A  27      22.304  18.131  35.693  1.00 23.31           O
ATOM    401  CB  GLU A  27      21.822  14.990  34.851  1.00 27.34           C
ATOM    402  CG  GLU A  27      21.532  13.698  35.622  1.00 34.94           C
ATOM    403  CD  GLU A  27      22.266  12.470  35.058  1.00 45.93           C
ATOM    404  OE1 GLU A  27      23.147  12.633  34.176  1.00 37.46           O
ATOM    405  OE2 GLU A  27      21.928  11.370  35.542  1.00 46.21           O1-
ATOM    406  H   GLU A  27      19.348  15.347  34.198  1.00 26.66           H
ATOM    407  HA  GLU A  27      20.936  16.148  36.414  1.00 35.37           H
ATOM    408  HB2 GLU A  27      21.653  14.819  33.787  1.00 32.81           H
ATOM    409  HB3 GLU A  27      22.876  15.243  34.993  1.00 32.81           H
ATOM    410  HG2 GLU A  27      21.836  13.820  36.663  1.00 41.93           H
ATOM    411  HG3 GLU A  27      20.465  13.488  35.672  1.00 41.93           H
ATOM    412  N   ARG A  28      21.472  17.867  33.626  1.00 19.43           N
ATOM    413  CA  ARG A  28      22.028  19.114  33.129  1.00 21.64           C
ATOM    414  C   ARG A  28      21.474  20.317  33.893  1.00 18.82           C
ATOM    415  O   ARG A  28      22.215  21.250  34.220  1.00 19.50           O
ATOM    416  CB  ARG A  28      21.764  19.226  31.622  1.00 24.46           C
ATOM    417  CG  ARG A  28      22.352  20.502  31.031  1.00 21.01           C
ATOM    418  CD  ARG A  28      23.882  20.453  31.045  1.00 22.87           C
ATOM    419  NE  ARG A  28      24.475  21.745  30.683  1.00 19.14           N
ATOM    420  CZ  ARG A  28      24.633  22.790  31.504  1.00 17.89           C
ATOM    421  NH1 ARG A  28      24.090  22.832  32.724  1.00 21.92           N
ATOM    422  NH2 ARG A  28      25.341  23.833  31.088  1.00 18.26           N1+
ATOM    423  H   ARG A  28      20.954  17.280  32.984  1.00 23.32           H
ATOM    424  HA  ARG A  28      23.099  19.072  33.306  1.00 25.97           H
ATOM    425  HB2 ARG A  28      22.204  18.366  31.118  1.00 29.35           H
ATOM    426  HB3 ARG A  28      20.691  19.216  31.427  1.00 29.35           H
ATOM    427  HG2 ARG A  28      22.028  20.576  29.991  1.00 25.21           H
ATOM    428  HG3 ARG A  28      21.978  21.377  31.562  1.00 25.21           H
ATOM    429  HD2 ARG A  28      24.229  20.192  32.042  1.00 27.44           H
ATOM    430  HD3 ARG A  28      24.232  19.686  30.351  1.00 27.44           H
ATOM    431  HE  ARG A  28      24.878  21.805  29.760  1.00 22.96           H
ATOM    432 HH11 ARG A  28      23.526  22.065  33.060  1.00 26.30           H
ATOM    433 HH12 ARG A  28      24.215  23.649  33.304  1.00 26.30           H
ATOM    434 HH21 ARG A  28      25.758  23.831  30.172  1.00 21.92           H
ATOM    435 HH22 ARG A  28      25.437  24.640  31.691  1.00 21.92           H
ATOM    436  N   LEU A  29      20.172  20.305  34.162  1.00 15.63           N
ATOM    437  CA  LEU A  29      19.510  21.389  34.871  1.00 17.07           C
ATOM    438  C   LEU A  29      20.075  21.568  36.283  1.00 22.14           C
ATOM    439  O   LEU A  29      20.088  22.695  36.783  1.00 24.39           O
ATOM    440  CB  LEU A  29      18.000  21.143  34.914  1.00 19.34           C
ATOM    441  CG  LEU A  29      17.262  21.327  33.579  1.00 17.04           C
ATOM    442  CD1 LEU A  29      15.817  20.907  33.785  1.00 19.55           C
ATOM    443  CD2 LEU A  29      17.320  22.758  33.045  1.00 20.55           C
ATOM    444  H   LEU A  29      19.617  19.518  33.853  1.00 18.76           H
ATOM    445  HA  LEU A  29      19.704  22.315  34.329  1.00 20.49           H
ATOM    446  HB2 LEU A  29      17.840  20.119  35.246  1.00 23.20           H
ATOM    447  HB3 LEU A  29      17.553  21.814  35.649  1.00 23.20           H
ATOM    448  HG  LEU A  29      17.700  20.690  32.819  1.00 20.45           H
ATOM    449 HD11 LEU A  29      15.291  20.998  32.835  1.00 23.46           H
ATOM    450 HD12 LEU A  29      15.770  19.871  34.116  1.00 23.46           H
ATOM    451 HD13 LEU A  29      15.338  21.553  34.521  1.00 23.46           H
ATOM    452 HD21 LEU A  29      16.764  22.817  32.109  1.00 24.66           H
ATOM    453 HD22 LEU A  29      16.880  23.454  33.759  1.00 24.66           H
ATOM    454 HD23 LEU A  29      18.351  23.037  32.841  1.00 24.66           H
ATOM    455  N   ALA A  30      20.509  20.471  36.922  1.00 24.85           N
ATOM    456  CA  ALA A  30      21.143  20.513  38.238  1.00 28.42           C
ATOM    457  C   ALA A  30      22.584  21.047  38.225  1.00 29.76           C
ATOM    458  O   ALA A  30      23.023  21.571  39.243  1.00 27.83           O
ATOM    459  CB  ALA A  30      21.127  19.117  38.844  1.00 28.18           C
ATOM    460  H   ALA A  30      20.419  19.570  36.475  1.00 29.82           H
ATOM    461  HA  ALA A  30      20.553  21.167  38.880  1.00 34.10           H
ATOM    462  HB1 ALA A  30      21.586  19.136  39.834  1.00 33.82           H
ATOM    463  HB2 ALA A  30      20.103  18.786  38.945  1.00 33.82           H
ATOM    464  HB3 ALA A  30      21.681  18.428  38.208  1.00 33.82           H
ATOM    465  N   GLN A  31      23.340  20.884  37.127  1.00 33.80           N
ATOM    466  CA  GLN A  31      24.720  21.375  37.021  1.00 29.88           C
ATOM    467  C   GLN A  31      24.828  22.878  37.284  1.00 34.09           C
ATOM    468  O   GLN A  31      25.847  23.345  37.786  1.00 32.49           O
ATOM    469  CB  GLN A  31      25.332  21.039  35.649  1.00 30.26           C
ATOM    470  CG  GLN A  31      25.689  19.569  35.474  1.00 30.03           C
ATOM    471  CD  GLN A  31      26.006  19.199  34.020  1.00 37.79           C
ATOM    472  OE1 GLN A  31      25.453  18.246  33.486  1.00 51.39           O
ATOM    473  NE2 GLN A  31      26.889  19.937  33.349  1.00 32.92           N
ATOM    474  H   GLN A  31      22.942  20.415  36.326  1.00 40.56           H
ATOM    475  HA  GLN A  31      25.310  20.867  37.784  1.00 35.86           H
ATOM    476  HB2 GLN A  31      24.642  21.332  34.864  1.00 36.31           H
ATOM    477  HB3 GLN A  31      26.245  21.623  35.519  1.00 36.31           H
ATOM    478  HG2 GLN A  31      26.556  19.344  36.095  1.00 36.03           H
ATOM    479  HG3 GLN A  31      24.864  18.950  35.817  1.00 36.03           H
ATOM    480 HE21 GLN A  31      27.340  20.721  33.796  1.00 39.50           H
ATOM    481 HE22 GLN A  31      27.101  19.689  32.396  1.00 39.50           H
ATOM    482  N   GLY A  32      23.800  23.643  36.905  1.00 29.72           N
ATOM    483  CA  GLY A  32      23.753  25.084  37.073  1.00 32.31           C
ATOM    484  C   GLY A  32      22.703  25.695  36.148  1.00 22.41           C
ATOM    485  O   GLY A  32      22.022  24.958  35.431  1.00 24.81           O
ATOM    486  H   GLY A  32      22.987  23.202  36.501  1.00 35.67           H
ATOM    487  HA2 GLY A  32      23.488  25.304  38.106  1.00 38.77           H
ATOM    488  HA3 GLY A  32      24.734  25.505  36.850  1.00 38.77           H
ATOM    489  N   PRO A  33      22.585  27.031  36.149  1.00 22.29           N
ATOM    490  CA  PRO A  33      21.687  27.749  35.272  1.00 24.81           C
ATOM    491  C   PRO A  33      22.052  27.477  33.804  1.00 21.45           C
ATOM    492  O   PRO A  33      23.229  27.553  33.443  1.00 16.64           O
ATOM    493  CB  PRO A  33      21.908  29.232  35.606  1.00 26.28           C
ATOM    494  CG  PRO A  33      22.381  29.197  37.061  1.00 23.27           C
ATOM    495  CD  PRO A  33      23.266  27.960  37.040  1.00 29.87           C
ATOM    496  HA  PRO A  33      20.655  27.517  35.528  1.00 29.77           H
ATOM    497  HB2 PRO A  33      22.734  29.608  35.003  1.00 31.53           H
ATOM    498  HB3 PRO A  33      21.048  29.864  35.428  1.00 31.53           H
ATOM    499  HG2 PRO A  33      22.980  30.073  37.309  1.00 27.93           H
ATOM    500  HG3 PRO A  33      21.532  29.103  37.736  1.00 27.93           H
ATOM    501  HD2 PRO A  33      24.247  28.209  36.637  1.00 35.84           H
ATOM    502  HD3 PRO A  33      23.323  27.578  38.059  1.00 35.84           H
ATOM    503  N   ILE A  34      21.039  27.191  32.978  1.00 18.86           N
ATOM    504  CA  ILE A  34      21.170  27.079  31.526  1.00 19.67           C
ATOM    505  C   ILE A  34      20.458  28.240  30.864  1.00 19.33           C
ATOM    506  O   ILE A  34      19.499  28.792  31.407  1.00 21.68           O
ATOM    507  CB  ILE A  34      20.646  25.732  30.988  1.00 15.94           C
ATOM    508  CG1 ILE A  34      19.118  25.547  31.125  1.00 18.74           C
ATOM    509  CG2 ILE A  34      21.447  24.582  31.587  1.00 20.40           C
ATOM    510  CD1 ILE A  34      18.554  24.605  30.090  1.00 19.07           C
ATOM    511  H   ILE A  34      20.104  27.135  33.359  1.00 22.64           H
ATOM    512  HA  ILE A  34      22.223  27.138  31.242  1.00 23.60           H
ATOM    513  HB  ILE A  34      20.867  25.743  29.925  1.00 19.13           H
ATOM    514 HG12 ILE A  34      18.878  25.178  32.122  1.00 22.49           H
ATOM    515 HG13 ILE A  34      18.591  26.486  30.983  1.00 22.49           H
ATOM    516 HG21 ILE A  34      21.171  23.651  31.093  1.00 24.48           H
ATOM    517 HG22 ILE A  34      22.510  24.769  31.432  1.00 24.48           H
ATOM    518 HG23 ILE A  34      21.244  24.490  32.656  1.00 24.48           H
ATOM    519 HD11 ILE A  34      17.468  24.591  30.175  1.00 22.88           H
ATOM    520 HD12 ILE A  34      18.832  24.949  29.095  1.00 22.88           H
ATOM    521 HD13 ILE A  34      18.936  23.597  30.259  1.00 22.88           H
ATOM    522  N   ALA A  35      20.914  28.548  29.656  1.00 18.89           N
ATOM    523  CA  ALA A  35      20.123  29.270  28.688  1.00 18.19           C
ATOM    524  C   ALA A  35      19.175  28.302  27.967  1.00 17.06           C
ATOM    525  O   ALA A  35      19.572  27.215  27.530  1.00 12.92           O
ATOM    526  CB  ALA A  35      21.044  30.035  27.742  1.00 18.30           C
ATOM    527  H   ALA A  35      21.722  28.056  29.308  1.00 22.67           H
ATOM    528  HA  ALA A  35      19.540  30.013  29.219  1.00 21.83           H
ATOM    529  HB1 ALA A  35      20.438  30.638  27.065  1.00 21.96           H
ATOM    530  HB2 ALA A  35      21.691  30.703  28.313  1.00 21.96           H
ATOM    531  HB3 ALA A  35      21.653  29.337  27.171  1.00 21.96           H
ATOM    532  N   LEU A  36      17.904  28.708  27.880  1.00 15.12           N
ATOM    533  CA  LEU A  36      16.854  28.054  27.119  1.00 13.82           C
ATOM    534  C   LEU A  36      16.153  29.079  26.221  1.00 15.39           C
ATOM    535  O   LEU A  36      16.265  30.285  26.416  1.00 16.97           O
ATOM    536  CB  LEU A  36      15.827  27.322  28.014  1.00 16.07           C
ATOM    537  CG  LEU A  36      14.884  28.216  28.840  1.00 16.12           C
ATOM    538  CD1 LEU A  36      13.505  27.556  29.011  1.00 15.47           C
ATOM    539  CD2 LEU A  36      15.516  28.516  30.213  1.00 22.72           C
ATOM    540  H   LEU A  36      17.665  29.607  28.280  1.00 18.15           H
ATOM    541  HA  LEU A  36      17.319  27.309  26.481  1.00 16.59           H
ATOM    542  HB2 LEU A  36      15.216  26.718  27.342  1.00 19.29           H
ATOM    543  HB3 LEU A  36      16.342  26.626  28.677  1.00 19.29           H
ATOM    544  HG  LEU A  36      14.720  29.173  28.346  1.00 19.34           H
ATOM    545 HD11 LEU A  36      12.837  28.232  29.545  1.00 18.56           H
ATOM    546 HD12 LEU A  36      13.079  27.333  28.033  1.00 18.56           H
ATOM    547 HD13 LEU A  36      13.606  26.628  29.576  1.00 18.56           H
ATOM    548 HD21 LEU A  36      14.924  29.277  30.724  1.00 27.27           H
ATOM    549 HD22 LEU A  36      15.545  27.606  30.815  1.00 27.27           H
ATOM    550 HD23 LEU A  36      16.533  28.889  30.103  1.00 27.27           H
ATOM    551  N   TYR A  37      15.414  28.592  25.223  1.00 16.23           N
ATOM    552  CA  TYR A  37      14.642  29.478  24.374  1.00 15.96           C
ATOM    553  C   TYR A  37      13.299  28.873  24.025  1.00 15.94           C
ATOM    554  O   TYR A  37      13.062  27.691  24.054  1.00 14.15           O
ATOM    555  CB  TYR A  37      15.404  29.937  23.086  1.00 17.13           C
ATOM    556  CG  TYR A  37      15.104  29.222  21.794  1.00 12.49           C
ATOM    557  CD1 TYR A  37      14.333  29.861  20.800  1.00 16.94           C
ATOM    558  CD2 TYR A  37      15.692  27.983  21.500  1.00 16.07           C
ATOM    559  CE1 TYR A  37      14.127  29.286  19.545  1.00 16.10           C
ATOM    560  CE2 TYR A  37      15.575  27.422  20.221  1.00 13.63           C
ATOM    561  CZ  TYR A  37      14.797  28.076  19.252  1.00 15.00           C
ATOM    562  OH  TYR A  37      14.779  27.491  18.030  1.00 15.47           O
ATOM    563  H   TYR A  37      15.426  27.616  25.033  1.00 19.47           H
ATOM    564  HA  TYR A  37      14.416  30.409  24.959  1.00 19.15           H
ATOM    565  HB2 TYR A  37      15.200  31.013  22.929  1.00 20.56           H
ATOM    566  HB3 TYR A  37      16.492  29.869  23.289  1.00 20.56           H
ATOM    567  HD1 TYR A  37      13.872  30.824  21.015  1.00 20.33           H
ATOM    568  HD2 TYR A  37      16.237  27.441  22.264  1.00 19.28           H
ATOM    569  HE1 TYR A  37      13.493  29.757  18.789  1.00 19.31           H
ATOM    570  HE2 TYR A  37      16.088  26.508  19.951  1.00 16.36           H
ATOM    571  HH  TYR A  37      14.162  28.005  17.353  1.00 18.57           H
ATOM    572  N   CYS A  38      12.406  29.832  23.690  1.00 14.85           N
ATOM    573  CA  CYS A  38      11.184  29.571  22.942  1.00 16.66           C
ATOM    574  C   CYS A  38      11.025  30.666  21.877  1.00 18.28           C
ATOM    575  O   CYS A  38      11.375  31.822  22.096  1.00 16.07           O
ATOM    576  CB  CYS A  38       9.988  29.520  23.906  1.00 15.15           C
ATOM    577  SG  CYS A  38       8.405  29.081  23.127  1.00 17.71           S
ATOM    578  H   CYS A  38      12.690  30.798  23.759  1.00 17.82           H
ATOM    579  HA  CYS A  38      11.264  28.604  22.441  1.00 20.00           H
ATOM    580  HB2 CYS A  38      10.204  28.769  24.665  1.00 18.18           H
ATOM    581  HB3 CYS A  38       9.875  30.486  24.397  1.00 18.18           H
ATOM    582  HG  CYS A  38       8.158  30.309  22.657  1.00 21.26           H
ATOM    583  N   GLY A  39      10.500  30.281  20.715  1.00 17.89           N
ATOM    584  CA  GLY A  39      10.238  31.198  19.623  1.00 17.13           C
ATOM    585  C   GLY A  39       8.735  31.489  19.504  1.00 16.87           C
ATOM    586  O   GLY A  39       7.874  30.648  19.746  1.00 14.22           O
ATOM    587  H   GLY A  39      10.177  29.336  20.624  1.00 21.47           H
ATOM    588  HA2 GLY A  39      10.825  32.142  19.686  1.00 20.56           H
ATOM    589  HA3 GLY A  39      10.531  30.718  18.644  1.00 20.56           H
ATOM    590  N   PHE A  40       8.422  32.736  19.003  1.00 15.60           N
ATOM    591  CA  PHE A  40       7.032  33.172  18.752  1.00 13.37           C
ATOM    592  C   PHE A  40       7.056  33.854  17.367  1.00 17.32           C
ATOM    593  O   PHE A  40       7.819  34.794  17.126  1.00 15.75           O
ATOM    594  CB  PHE A  40       6.596  34.211  19.817  1.00 16.32           C
ATOM    595  CG  PHE A  40       6.801  33.644  21.202  1.00 15.31           C
ATOM    596  CD1 PHE A  40       5.769  32.935  21.828  1.00 17.51           C
ATOM    597  CD2 PHE A  40       8.027  33.807  21.874  1.00 17.85           C
ATOM    598  CE1 PHE A  40       5.964  32.387  23.107  1.00 16.77           C
ATOM    599  CE2 PHE A  40       8.215  33.280  23.156  1.00 19.87           C
ATOM    600  CZ  PHE A  40       7.184  32.560  23.768  1.00 20.84           C
ATOM    601  H   PHE A  40       9.132  33.464  18.846  1.00 18.73           H
ATOM    602  HA  PHE A  40       6.338  32.284  18.782  1.00 16.05           H
ATOM    603  HB2 PHE A  40       7.182  35.144  19.678  1.00 19.58           H
ATOM    604  HB3 PHE A  40       5.538  34.480  19.642  1.00 19.58           H
ATOM    605  HD1 PHE A  40       4.835  32.762  21.291  1.00 21.02           H
ATOM    606  HD2 PHE A  40       8.850  34.323  21.374  1.00 21.42           H
ATOM    607  HE1 PHE A  40       5.167  31.800  23.562  1.00 20.12           H
ATOM    608  HE2 PHE A  40       9.170  33.398  23.658  1.00 23.84           H
ATOM    609  HZ  PHE A  40       7.340  32.118  24.747  1.00 25.01           H
ATOM    610  N   ASP A  41       6.149  33.412  16.435  1.00 16.13           N
ATOM    611  CA  ASP A  41       6.135  34.082  15.126  1.00 16.15           C
ATOM    612  C   ASP A  41       5.099  35.219  15.107  1.00 17.96           C
ATOM    613  O   ASP A  41       4.025  35.131  15.663  1.00 18.94           O
ATOM    614  CB  ASP A  41       5.765  33.172  13.925  1.00 19.19           C
ATOM    615  CG  ASP A  41       6.972  32.392  13.412  1.00 19.28           C
ATOM    616  OD1 ASP A  41       6.751  31.462  12.562  1.00 18.27           O
ATOM    617  OD2 ASP A  41       8.110  32.738  13.786  1.00 15.18           O1-
ATOM    618  H   ASP A  41       5.500  32.616  16.575  1.00 19.36           H
ATOM    619  HA  ASP A  41       7.209  34.433  14.961  1.00 19.38           H
ATOM    620  HB2 ASP A  41       4.956  32.455  14.197  1.00 23.03           H
ATOM    621  HB3 ASP A  41       5.368  33.758  13.077  1.00 23.03           H
ATOM    622  N   PRO A  42       5.450  36.271  14.319  1.00 14.61           N
ATOM    623  CA  PRO A  42       4.641  37.436  13.997  1.00 20.36           C
ATOM    624  C   PRO A  42       3.637  37.099  12.901  1.00 18.68           C
ATOM    625  O   PRO A  42       3.710  37.578  11.769  1.00 20.27           O
ATOM    626  CB  PRO A  42       5.670  38.500  13.572  1.00 20.37           C
ATOM    627  CG  PRO A  42       6.727  37.675  12.822  1.00 21.16           C
ATOM    628  CD  PRO A  42       6.774  36.430  13.695  1.00 20.66           C
ATOM    629  HA  PRO A  42       4.139  37.814  14.880  1.00 24.43           H
ATOM    630  HB2 PRO A  42       5.262  39.312  12.969  1.00 24.44           H
ATOM    631  HB3 PRO A  42       6.123  38.900  14.481  1.00 24.44           H
ATOM    632  HG2 PRO A  42       6.385  37.445  11.816  1.00 25.40           H
ATOM    633  HG3 PRO A  42       7.704  38.152  12.805  1.00 25.40           H
ATOM    634  HD2 PRO A  42       7.020  35.581  13.057  1.00 24.79           H
ATOM    635  HD3 PRO A  42       7.521  36.589  14.474  1.00 24.79           H
ATOM    636  N   THR A  43       2.666  36.266  13.269  1.00 18.84           N
ATOM    637  CA  THR A  43       1.507  35.956  12.438  1.00 23.71           C
ATOM    638  C   THR A  43       0.416  37.019  12.550  1.00 23.93           C
ATOM    639  O   THR A  43      -0.537  37.008  11.784  1.00 22.73           O
ATOM    640  CB  THR A  43       0.967  34.562  12.771  1.00 24.06           C
ATOM    641  OG1 THR A  43       0.544  34.517  14.111  1.00 34.42           O
ATOM    642  CG2 THR A  43       2.017  33.477  12.568  1.00 31.19           C
ATOM    643  H   THR A  43       2.715  35.840  14.186  1.00 22.61           H
ATOM    644  HA  THR A  43       1.826  35.919  11.397  1.00 28.46           H
ATOM    645  HB  THR A  43       0.117  34.345  12.114  1.00 28.88           H
ATOM    646  HG1 THR A  43      -0.194  35.124  14.218  1.00 41.30           H
ATOM    647 HG21 THR A  43       1.570  32.504  12.776  1.00 37.43           H
ATOM    648 HG22 THR A  43       2.382  33.493  11.542  1.00 37.43           H
ATOM    649 HG23 THR A  43       2.845  33.621  13.260  1.00 37.43           H
ATOM    650  N   ALA A  44       0.542  37.941  13.495  1.00 23.27           N
ATOM    651  CA  ALA A  44      -0.307  39.103  13.669  1.00 21.90           C
ATOM    652  C   ALA A  44       0.499  40.135  14.450  1.00 21.61           C
ATOM    653  O   ALA A  44       1.657  39.895  14.805  1.00 19.78           O
ATOM    654  CB  ALA A  44      -1.581  38.706  14.436  1.00 24.88           C
ATOM    655  H   ALA A  44       1.370  37.913  14.067  1.00 27.93           H
ATOM    656  HA  ALA A  44      -0.566  39.528  12.702  1.00 26.28           H
ATOM    657  HB1 ALA A  44      -2.234  39.570  14.561  1.00 29.86           H
ATOM    658  HB2 ALA A  44      -2.120  37.931  13.891  1.00 29.86           H
ATOM    659  HB3 ALA A  44      -1.311  38.333  15.425  1.00 29.86           H
ATOM    660  N   ASP A  45      -0.098  41.286  14.742  1.00 16.82           N
ATOM    661  CA  ASP A  45       0.603  42.364  15.450  1.00 22.21           C
ATOM    662  C   ASP A  45       0.601  42.159  16.982  1.00 20.19           C
ATOM    663  O   ASP A  45       0.968  43.064  17.718  1.00 18.95           O
ATOM    664  CB  ASP A  45      -0.005  43.723  15.112  1.00 19.08           C
ATOM    665  CG  ASP A  45      -1.450  43.920  15.560  1.00 22.01           C
ATOM    666  OD1 ASP A  45      -2.106  42.924  15.920  1.00 23.28           O
ATOM    667  OD2 ASP A  45      -1.889  45.084  15.529  1.00 30.38           O1-
ATOM    668  H   ASP A  45      -1.069  41.430  14.496  1.00 20.18           H
ATOM    669  HA  ASP A  45       1.641  42.388  15.120  1.00 26.65           H
ATOM    670  HB2 ASP A  45       0.597  44.534  15.495  1.00 22.90           H
ATOM    671  HB3 ASP A  45       0.012  43.851  14.034  1.00 22.90           H
ATOM    672  N   SER A  46       0.159  40.995  17.469  1.00 20.12           N
ATOM    673  CA  SER A  46       0.116  40.645  18.885  1.00 16.66           C
ATOM    674  C   SER A  46       0.179  39.128  19.019  1.00 14.17           C
ATOM    675  O   SER A  46      -0.263  38.398  18.136  1.00 19.33           O
ATOM    676  CB  SER A  46      -1.218  41.196  19.441  1.00 19.93           C
ATOM    677  OG  SER A  46      -1.450  40.834  20.794  1.00 20.68           O
ATOM    678  H   SER A  46      -0.161  40.295  16.815  1.00 24.14           H
ATOM    679  HA  SER A  46       0.957  41.093  19.415  1.00 19.99           H
ATOM    680  HB2 SER A  46      -1.213  42.286  19.373  1.00 23.91           H
ATOM    681  HB3 SER A  46      -2.038  40.821  18.830  1.00 23.91           H
ATOM    682  HG  SER A  46      -1.519  39.873  20.846  1.00 24.81           H
ATOM    683  N   LEU A  47       0.636  38.638  20.179  1.00 18.89           N
ATOM    684  CA  LEU A  47       0.394  37.270  20.580  1.00 16.54           C
ATOM    685  C   LEU A  47      -1.018  37.158  21.161  1.00 24.17           C
ATOM    686  O   LEU A  47      -1.691  38.163  21.422  1.00 19.93           O
ATOM    687  CB  LEU A  47       1.494  36.814  21.550  1.00 17.11           C
ATOM    688  CG  LEU A  47       2.923  36.970  20.992  1.00 19.97           C
ATOM    689  CD1 LEU A  47       3.886  36.470  22.068  1.00 17.99           C
ATOM    690  CD2 LEU A  47       3.101  36.255  19.645  1.00 16.30           C
ATOM    691  H   LEU A  47       0.993  39.270  20.877  1.00 22.67           H
ATOM    692  HA  LEU A  47       0.430  36.610  19.713  1.00 19.84           H
ATOM    693  HB2 LEU A  47       1.417  37.391  22.470  1.00 20.53           H
ATOM    694  HB3 LEU A  47       1.325  35.773  21.805  1.00 20.53           H
ATOM    695  HG  LEU A  47       3.128  38.030  20.842  1.00 23.96           H
ATOM    696 HD11 LEU A  47       4.912  36.608  21.730  1.00 21.59           H
ATOM    697 HD12 LEU A  47       3.734  37.038  22.988  1.00 21.59           H
ATOM    698 HD13 LEU A  47       3.719  35.411  22.272  1.00 21.59           H
ATOM    699 HD21 LEU A  47       4.120  36.398  19.290  1.00 19.57           H
ATOM    700 HD22 LEU A  47       2.914  35.191  19.765  1.00 19.57           H
ATOM    701 HD23 LEU A  47       2.438  36.674  18.890  1.00 19.57           H
ATOM    702  N   HIS A  48      -1.471  35.917  21.344  1.00 21.10           N
ATOM    703  CA  HIS A  48      -2.756  35.592  21.946  1.00 23.65           C
ATOM    704  C   HIS A  48      -2.625  34.436  22.952  1.00 21.83           C
ATOM    705  O   HIS A  48      -1.528  34.001  23.317  1.00 15.68           O
ATOM    706  CB  HIS A  48      -3.791  35.338  20.843  1.00 23.25           C
ATOM    707  CG  HIS A  48      -3.475  34.191  19.929  1.00 22.09           C
ATOM    708  ND1 HIS A  48      -3.519  32.847  20.275  1.00 26.33           N
ATOM    709  CD2 HIS A  48      -3.101  34.298  18.623  1.00 27.62           C
ATOM    710  CE1 HIS A  48      -3.053  32.177  19.214  1.00 28.84           C
ATOM    711  NE2 HIS A  48      -2.858  33.015  18.180  1.00 28.08           N
ATOM    712  H   HIS A  48      -0.881  35.141  21.082  1.00 25.32           H
ATOM    713  HA  HIS A  48      -3.098  36.454  22.520  1.00 28.38           H
ATOM    714  HB2 HIS A  48      -3.882  36.245  20.246  1.00 27.90           H
ATOM    715  HB3 HIS A  48      -4.762  35.143  21.287  1.00 27.90           H
ATOM    716  HD2 HIS A  48      -2.956  35.212  18.069  1.00 33.14           H
ATOM    717  HE1 HIS A  48      -2.612  31.191  19.254  1.00 34.61           H
ATOM    718  HE2 HIS A  48      -2.338  32.772  17.343  1.00 33.69           H
ATOM    719  N   LEU A  49      -3.778  33.981  23.466  1.00 20.91           N
ATOM    720  CA  LEU A  49      -3.781  32.986  24.513  1.00 19.03           C
ATOM    721  C   LEU A  49      -3.128  31.676  24.114  1.00 17.36           C
ATOM    722  O   LEU A  49      -2.636  31.031  25.019  1.00 20.91           O
ATOM    723  CB  LEU A  49      -5.192  32.745  25.091  1.00 25.68           C
ATOM    724  CG  LEU A  49      -5.661  33.838  26.062  1.00 23.10           C
ATOM    725  CD1 LEU A  49      -7.001  33.386  26.662  1.00 28.14           C
ATOM    726  CD2 LEU A  49      -4.668  34.061  27.205  1.00 21.11           C
ATOM    727  H   LEU A  49      -4.652  34.407  23.188  1.00 25.09           H
ATOM    728  HA  LEU A  49      -3.146  33.385  25.301  1.00 22.84           H
ATOM    729  HB2 LEU A  49      -5.910  32.657  24.277  1.00 30.81           H
ATOM    730  HB3 LEU A  49      -5.186  31.799  25.630  1.00 30.81           H
ATOM    731  HG  LEU A  49      -5.788  34.771  25.518  1.00 27.72           H
ATOM    732 HD11 LEU A  49      -7.401  34.170  27.306  1.00 33.77           H
ATOM    733 HD12 LEU A  49      -7.716  33.163  25.871  1.00 33.77           H
ATOM    734 HD13 LEU A  49      -6.853  32.490  27.266  1.00 33.77           H
ATOM    735 HD21 LEU A  49      -5.157  34.579  28.030  1.00 25.33           H
ATOM    736 HD22 LEU A  49      -4.292  33.104  27.567  1.00 25.33           H
ATOM    737 HD23 LEU A  49      -3.836  34.676  26.870  1.00 25.33           H
ATOM    738  N   GLY A  50      -3.083  31.300  22.830  1.00 18.34           N
ATOM    739  CA  GLY A  50      -2.330  30.129  22.376  1.00 22.45           C
ATOM    740  C   GLY A  50      -0.824  30.219  22.638  1.00 21.69           C
ATOM    741  O   GLY A  50      -0.193  29.175  22.774  1.00 26.00           O
ATOM    742  H   GLY A  50      -3.471  31.908  22.125  1.00 22.01           H
ATOM    743  HA2 GLY A  50      -2.708  29.257  22.908  1.00 26.95           H
ATOM    744  HA3 GLY A  50      -2.487  29.988  21.308  1.00 26.95           H
ATOM    745  N   HIS A  51      -0.259  31.437  22.752  1.00 17.76           N
ATOM    746  CA  HIS A  51       1.154  31.661  23.042  1.00 17.44           C
ATOM    747  C   HIS A  51       1.476  31.698  24.534  1.00 20.42           C
ATOM    748  O   HIS A  51       2.651  31.627  24.892  1.00 18.95           O
ATOM    749  CB  HIS A  51       1.652  32.955  22.371  1.00 14.76           C
ATOM    750  CG  HIS A  51       1.356  33.028  20.897  1.00 21.78           C
ATOM    751  ND1 HIS A  51       0.251  33.678  20.331  1.00 17.06           N
ATOM    752  CD2 HIS A  51       2.112  32.462  19.900  1.00 23.88           C
ATOM    753  CE1 HIS A  51       0.371  33.480  19.007  1.00 31.58           C
ATOM    754  NE2 HIS A  51       1.464  32.749  18.725  1.00 26.47           N
ATOM    755  H   HIS A  51      -0.836  32.258  22.627  1.00 21.31           H
ATOM    756  HA  HIS A  51       1.716  30.836  22.612  1.00 20.93           H
ATOM    757  HB2 HIS A  51       2.728  33.041  22.510  1.00 17.71           H
ATOM    758  HB3 HIS A  51       1.182  33.804  22.868  1.00 17.71           H
ATOM    759  HD2 HIS A  51       3.026  31.901  20.015  1.00 28.65           H
ATOM    760  HE1 HIS A  51      -0.337  33.822  18.270  1.00 37.90           H
ATOM    761  HE2 HIS A  51       1.749  32.449  17.803  1.00 31.76           H
ATOM    762  N   LEU A  52       0.463  31.851  25.398  1.00 20.57           N
ATOM    763  CA  LEU A  52       0.685  32.228  26.784  1.00 20.89           C
ATOM    764  C   LEU A  52       1.326  31.108  27.611  1.00 17.15           C
ATOM    765  O   LEU A  52       2.217  31.417  28.394  1.00 16.16           O
ATOM    766  CB  LEU A  52      -0.615  32.774  27.409  1.00 21.43           C
ATOM    767  CG  LEU A  52      -0.437  33.298  28.845  1.00 19.78           C
ATOM    768  CD1 LEU A  52       0.545  34.478  28.913  1.00 18.07           C
ATOM    769  CD2 LEU A  52      -1.786  33.753  29.441  1.00 19.03           C
ATOM    770  H   LEU A  52      -0.487  31.848  25.054  1.00 24.68           H
ATOM    771  HA  LEU A  52       1.397  33.052  26.750  1.00 25.07           H
ATOM    772  HB2 LEU A  52      -1.000  33.583  26.785  1.00 25.72           H
ATOM    773  HB3 LEU A  52      -1.352  31.972  27.418  1.00 25.72           H
ATOM    774  HG  LEU A  52      -0.053  32.499  29.476  1.00 23.73           H
ATOM    775 HD11 LEU A  52       0.630  34.818  29.945  1.00 21.68           H
ATOM    776 HD12 LEU A  52       1.538  34.186  28.574  1.00 21.68           H
ATOM    777 HD13 LEU A  52       0.185  35.304  28.299  1.00 21.68           H
ATOM    778 HD21 LEU A  52      -1.673  33.907  30.514  1.00 22.84           H
ATOM    779 HD22 LEU A  52      -2.107  34.689  28.982  1.00 22.84           H
ATOM    780 HD23 LEU A  52      -2.552  32.998  29.267  1.00 22.84           H
ATOM    781  N   VAL A  53       0.911  29.835  27.479  1.00 16.24           N
ATOM    782  CA  VAL A  53       1.487  28.770  28.300  1.00 18.37           C
ATOM    783  C   VAL A  53       2.999  28.637  28.082  1.00 17.75           C
ATOM    784  O   VAL A  53       3.704  28.589  29.087  1.00 16.94           O
ATOM    785  CB  VAL A  53       0.716  27.442  28.150  1.00 20.18           C
ATOM    786  CG1 VAL A  53       1.488  26.257  28.743  1.00 21.54           C
ATOM    787  CG2 VAL A  53      -0.622  27.543  28.894  1.00 22.59           C
ATOM    788  H   VAL A  53       0.179  29.603  26.823  1.00 19.49           H
ATOM    789  HA  VAL A  53       1.363  29.085  29.339  1.00 22.04           H
ATOM    790  HB  VAL A  53       0.505  27.233  27.103  1.00 24.21           H
ATOM    791 HG11 VAL A  53       0.919  25.339  28.604  1.00 25.85           H
ATOM    792 HG12 VAL A  53       2.456  26.138  28.267  1.00 25.85           H
ATOM    793 HG13 VAL A  53       1.653  26.425  29.806  1.00 25.85           H
ATOM    794 HG21 VAL A  53      -1.182  26.618  28.802  1.00 27.11           H
ATOM    795 HG22 VAL A  53      -0.447  27.751  29.949  1.00 27.11           H
ATOM    796 HG23 VAL A  53      -1.208  28.350  28.472  1.00 27.11           H
ATOM    797  N   PRO A  54       3.530  28.561  26.845  1.00 18.32           N
ATOM    798  CA  PRO A  54       4.980  28.505  26.641  1.00 20.91           C
ATOM    799  C   PRO A  54       5.717  29.753  27.146  1.00 17.35           C
ATOM    800  O   PRO A  54       6.798  29.643  27.733  1.00 18.40           O
ATOM    801  CB  PRO A  54       5.164  28.374  25.121  1.00 19.08           C
ATOM    802  CG  PRO A  54       3.890  27.661  24.700  1.00 24.03           C
ATOM    803  CD  PRO A  54       2.822  28.277  25.604  1.00 18.08           C
ATOM    804  HA  PRO A  54       5.369  27.594  27.096  1.00 25.09           H
ATOM    805  HB2 PRO A  54       5.158  29.370  24.677  1.00 22.90           H
ATOM    806  HB3 PRO A  54       6.064  27.835  24.826  1.00 22.90           H
ATOM    807  HG2 PRO A  54       3.641  27.848  23.662  1.00 28.84           H
ATOM    808  HG3 PRO A  54       4.005  26.592  24.867  1.00 28.84           H
ATOM    809  HD2 PRO A  54       2.439  29.188  25.154  1.00 21.69           H
ATOM    810  HD3 PRO A  54       2.042  27.532  25.731  1.00 21.69           H
ATOM    811  N   LEU A  55       5.114  30.931  26.966  1.00 16.02           N
ATOM    812  CA  LEU A  55       5.685  32.201  27.418  1.00 17.40           C
ATOM    813  C   LEU A  55       5.826  32.222  28.953  1.00 19.13           C
ATOM    814  O   LEU A  55       6.876  32.588  29.481  1.00 18.19           O
ATOM    815  CB  LEU A  55       4.759  33.336  26.943  1.00 16.71           C
ATOM    816  CG  LEU A  55       5.360  34.717  26.632  1.00 32.42           C
ATOM    817  CD1 LEU A  55       4.335  35.812  26.925  1.00 21.77           C
ATOM    818  CD2 LEU A  55       6.678  35.081  27.287  1.00 23.79           C
ATOM    819  H   LEU A  55       4.237  30.960  26.464  1.00 19.23           H
ATOM    820  HA  LEU A  55       6.672  32.314  26.972  1.00 20.88           H
ATOM    821  HB2 LEU A  55       4.253  33.017  26.039  1.00 20.05           H
ATOM    822  HB3 LEU A  55       3.976  33.464  27.689  1.00 20.05           H
ATOM    823  HG  LEU A  55       5.536  34.744  25.554  1.00 38.90           H
ATOM    824 HD11 LEU A  55       4.679  36.764  26.521  1.00 26.13           H
ATOM    825 HD12 LEU A  55       3.379  35.563  26.462  1.00 26.13           H
ATOM    826 HD13 LEU A  55       4.204  35.903  28.002  1.00 26.13           H
ATOM    827 HD21 LEU A  55       6.971  36.081  26.980  1.00 28.55           H
ATOM    828 HD22 LEU A  55       6.556  35.069  28.371  1.00 28.55           H
ATOM    829 HD23 LEU A  55       7.459  34.383  26.992  1.00 28.55           H
ATOM    830  N   LEU A  56       4.778  31.811  29.677  1.00 15.89           N
ATOM    831  CA  LEU A  56       4.836  31.672  31.121  1.00 18.74           C
ATOM    832  C   LEU A  56       5.788  30.547  31.522  1.00 19.40           C
ATOM    833  O   LEU A  56       6.413  30.678  32.560  1.00 18.03           O
ATOM    834  CB  LEU A  56       3.431  31.459  31.711  1.00 16.26           C
ATOM    835  CG  LEU A  56       2.417  32.597  31.530  1.00 19.96           C
ATOM    836  CD1 LEU A  56       1.119  32.180  32.241  1.00 20.33           C
ATOM    837  CD2 LEU A  56       2.882  33.956  32.095  1.00 18.28           C
ATOM    838  H   LEU A  56       3.945  31.492  29.204  1.00 19.06           H
ATOM    839  HA  LEU A  56       5.246  32.592  31.536  1.00 22.49           H
ATOM    840  HB2 LEU A  56       3.013  30.555  31.266  1.00 19.52           H
ATOM    841  HB3 LEU A  56       3.552  31.273  32.780  1.00 19.52           H
ATOM    842  HG  LEU A  56       2.202  32.726  30.474  1.00 23.95           H
ATOM    843 HD11 LEU A  56       0.357  32.948  32.096  1.00 24.40           H
ATOM    844 HD12 LEU A  56       0.753  31.240  31.826  1.00 24.40           H
ATOM    845 HD13 LEU A  56       1.306  32.050  33.310  1.00 24.40           H
ATOM    846 HD21 LEU A  56       2.113  34.711  31.931  1.00 21.94           H
ATOM    847 HD22 LEU A  56       3.081  33.870  33.163  1.00 21.94           H
ATOM    848 HD23 LEU A  56       3.791  34.287  31.596  1.00 21.94           H
ATOM    849  N   CYS A  57       5.912  29.459  30.747  1.00 18.15           N
ATOM    850  CA  CYS A  57       6.940  28.460  31.016  1.00 18.27           C
ATOM    851  C   CYS A  57       8.360  29.016  30.968  1.00 17.88           C
ATOM    852  O   CYS A  57       9.175  28.561  31.764  1.00 19.50           O
ATOM    853  CB  CYS A  57       6.865  27.212  30.123  1.00 24.96           C
ATOM    854  SG  CYS A  57       5.704  26.042  30.781  1.00 35.45           S
ATOM    855  H   CYS A  57       5.361  29.372  29.905  1.00 21.77           H
ATOM    856  HA  CYS A  57       6.769  28.128  32.039  1.00 21.92           H
ATOM    857  HB2 CYS A  57       6.586  27.469  29.101  1.00 29.95           H
ATOM    858  HB3 CYS A  57       7.838  26.720  30.123  1.00 29.95           H
ATOM    859  HG  CYS A  57       4.613  26.697  30.372  1.00 42.55           H
ATOM    860  N   LEU A  58       8.676  29.955  30.070  1.00 18.62           N
ATOM    861  CA  LEU A  58       9.962  30.638  30.099  1.00 16.86           C
ATOM    862  C   LEU A  58      10.171  31.308  31.452  1.00 17.67           C
ATOM    863  O   LEU A  58      11.248  31.175  32.028  1.00 20.00           O
ATOM    864  CB  LEU A  58      10.096  31.698  28.990  1.00 17.94           C
ATOM    865  CG  LEU A  58      10.336  31.215  27.570  1.00 17.32           C
ATOM    866  CD1 LEU A  58      10.410  32.464  26.666  1.00 17.06           C
ATOM    867  CD2 LEU A  58      11.618  30.374  27.404  1.00 20.03           C
ATOM    868  H   LEU A  58       7.980  30.272  29.408  1.00 22.34           H
ATOM    869  HA  LEU A  58      10.743  29.888  29.976  1.00 20.23           H
ATOM    870  HB2 LEU A  58       9.207  32.315  28.993  1.00 21.52           H
ATOM    871  HB3 LEU A  58      10.926  32.353  29.258  1.00 21.52           H
ATOM    872  HG  LEU A  58       9.484  30.605  27.267  1.00 20.78           H
ATOM    873 HD11 LEU A  58      10.576  32.171  25.631  1.00 20.47           H
ATOM    874 HD12 LEU A  58       9.472  33.016  26.722  1.00 20.47           H
ATOM    875 HD13 LEU A  58      11.233  33.108  26.978  1.00 20.47           H
ATOM    876 HD21 LEU A  58      11.740  30.096  26.358  1.00 24.04           H
ATOM    877 HD22 LEU A  58      12.487  30.940  27.737  1.00 24.04           H
ATOM    878 HD23 LEU A  58      11.541  29.455  27.978  1.00 24.04           H
ATOM    879  N   LYS A  59       9.150  31.994  31.977  1.00 19.14           N
ATOM    880  CA  LYS A  59       9.221  32.588  33.307  1.00 22.98           C
ATOM    881  C   LYS A  59       9.386  31.531  34.413  1.00 18.41           C
ATOM    882  O   LYS A  59      10.129  31.783  35.350  1.00 21.88           O
ATOM    883  CB  LYS A  59       8.035  33.542  33.518  1.00 21.60           C
ATOM    884  CG  LYS A  59       8.106  34.294  34.850  1.00 22.29           C
ATOM    885  CD  LYS A  59       6.921  35.270  35.025  1.00 44.10           C
ATOM    886  CE  LYS A  59       7.244  36.296  36.122  1.00 52.69           C
ATOM    887  NZ  LYS A  59       6.142  37.255  36.324  1.00 47.29           N1+
ATOM    888  H   LYS A  59       8.286  32.074  31.456  1.00 22.97           H
ATOM    889  HA  LYS A  59      10.125  33.201  33.333  1.00 27.57           H
ATOM    890  HB2 LYS A  59       8.021  34.269  32.704  1.00 25.92           H
ATOM    891  HB3 LYS A  59       7.107  32.975  33.481  1.00 25.92           H
ATOM    892  HG2 LYS A  59       8.074  33.576  35.670  1.00 26.75           H
ATOM    893  HG3 LYS A  59       9.048  34.846  34.904  1.00 26.75           H
ATOM    894  HD2 LYS A  59       6.689  35.778  34.092  1.00 52.92           H
ATOM    895  HD3 LYS A  59       6.039  34.704  35.326  1.00 52.92           H
ATOM    896  HE2 LYS A  59       7.430  35.766  37.059  1.00 63.23           H
ATOM    897  HE3 LYS A  59       8.148  36.841  35.845  1.00 63.23           H
ATOM    898  HZ1 LYS A  59       6.386  37.897  37.065  1.00 56.74           H
ATOM    899  HZ2 LYS A  59       6.000  37.781  35.470  1.00 56.74           H
ATOM    900  HZ3 LYS A  59       5.295  36.762  36.569  1.00 56.74           H
ATOM    901  N   ARG A  60       8.724  30.364  34.331  1.00 20.64           N
ATOM    902  CA  ARG A  60       8.896  29.254  35.281  1.00 19.89           C
ATOM    903  C   ARG A  60      10.342  28.792  35.324  1.00 19.54           C
ATOM    904  O   ARG A  60      10.903  28.584  36.400  1.00 18.23           O
ATOM    905  CB  ARG A  60       7.961  28.070  34.952  1.00 19.60           C
ATOM    906  CG  ARG A  60       6.471  28.441  35.071  1.00 15.41           C
ATOM    907  CD  ARG A  60       5.557  27.254  34.770  1.00 14.29           C
ATOM    908  NE  ARG A  60       4.176  27.699  34.498  1.00 21.04           N
ATOM    909  CZ  ARG A  60       3.284  28.153  35.379  1.00 25.01           C
ATOM    910  NH1 ARG A  60       3.524  28.156  36.697  1.00 20.71           N
ATOM    911  NH2 ARG A  60       2.115  28.605  34.924  1.00 21.04           N1+
ATOM    912  H   ARG A  60       8.094  30.225  33.551  1.00 24.77           H
ATOM    913  HA  ARG A  60       8.648  29.620  36.277  1.00 23.87           H
ATOM    914  HB2 ARG A  60       8.166  27.705  33.947  1.00 23.52           H
ATOM    915  HB3 ARG A  60       8.169  27.256  35.648  1.00 23.52           H
ATOM    916  HG2 ARG A  60       6.282  28.775  36.091  1.00 18.49           H
ATOM    917  HG3 ARG A  60       6.226  29.252  34.402  1.00 18.49           H
ATOM    918  HD2 ARG A  60       5.925  26.769  33.864  1.00 17.15           H
ATOM    919  HD3 ARG A  60       5.579  26.527  35.583  1.00 17.15           H
ATOM    920  HE  ARG A  60       3.912  27.753  33.524  1.00 25.25           H
ATOM    921 HH11 ARG A  60       4.401  27.811  37.057  1.00 24.85           H
ATOM    922 HH12 ARG A  60       2.825  28.509  37.332  1.00 24.85           H
ATOM    923 HH21 ARG A  60       1.914  28.583  33.934  1.00 25.25           H
ATOM    924 HH22 ARG A  60       1.423  28.945  35.576  1.00 25.25           H
ATOM    925  N   PHE A  61      10.970  28.651  34.154  1.00 17.63           N
ATOM    926  CA  PHE A  61      12.391  28.322  34.093  1.00 21.37           C
ATOM    927  C   PHE A  61      13.216  29.451  34.698  1.00 16.57           C
ATOM    928  O   PHE A  61      14.167  29.182  35.435  1.00 19.31           O
ATOM    929  CB  PHE A  61      12.837  27.995  32.654  1.00 18.85           C
ATOM    930  CG  PHE A  61      12.659  26.550  32.273  1.00 16.92           C
ATOM    931  CD1 PHE A  61      13.702  25.624  32.448  1.00 16.17           C
ATOM    932  CD2 PHE A  61      11.423  26.114  31.783  1.00 17.73           C
ATOM    933  CE1 PHE A  61      13.477  24.267  32.164  1.00 16.50           C
ATOM    934  CE2 PHE A  61      11.194  24.768  31.506  1.00 18.68           C
ATOM    935  CZ  PHE A  61      12.222  23.839  31.689  1.00 16.15           C
ATOM    936  H   PHE A  61      10.485  28.868  33.295  1.00 21.16           H
ATOM    937  HA  PHE A  61      12.570  27.435  34.703  1.00 25.64           H
ATOM    938  HB2 PHE A  61      12.297  28.631  31.951  1.00 22.62           H
ATOM    939  HB3 PHE A  61      13.897  28.223  32.564  1.00 22.62           H
ATOM    940  HD1 PHE A  61      14.661  25.942  32.828  1.00 19.40           H
ATOM    941  HD2 PHE A  61      10.637  26.816  31.610  1.00 21.28           H
ATOM    942  HE1 PHE A  61      14.269  23.547  32.315  1.00 19.80           H
ATOM    943  HE2 PHE A  61      10.227  24.451  31.143  1.00 22.42           H
ATOM    944  HZ  PHE A  61      12.044  22.797  31.466  1.00 19.38           H
ATOM    945  N   GLN A  62      12.882  30.705  34.396  1.00 15.90           N
ATOM    946  CA  GLN A  62      13.617  31.822  34.975  1.00 20.79           C
ATOM    947  C   GLN A  62      13.559  31.856  36.516  1.00 20.79           C
ATOM    948  O   GLN A  62      14.563  32.162  37.161  1.00 19.36           O
ATOM    949  CB  GLN A  62      13.182  33.131  34.349  1.00 17.05           C
ATOM    950  CG  GLN A  62      14.166  34.222  34.706  1.00 15.57           C
ATOM    951  CD  GLN A  62      13.837  35.542  34.029  1.00 23.65           C
ATOM    952  OE1 GLN A  62      12.684  35.953  33.929  1.00 18.14           O
ATOM    953  NE2 GLN A  62      14.876  36.230  33.582  1.00 18.34           N
ATOM    954  H   GLN A  62      12.108  30.895  33.778  1.00 19.08           H
ATOM    955  HA  GLN A  62      14.643  31.663  34.707  1.00 24.95           H
ATOM    956  HB2 GLN A  62      13.141  33.014  33.266  1.00 20.46           H
ATOM    957  HB3 GLN A  62      12.189  33.399  34.709  1.00 20.46           H
ATOM    958  HG2 GLN A  62      14.096  34.385  35.781  1.00 18.68           H
ATOM    959  HG3 GLN A  62      15.178  33.910  34.447  1.00 18.68           H
ATOM    960 HE21 GLN A  62      15.809  35.862  33.701  1.00 22.01           H
ATOM    961 HE22 GLN A  62      14.744  37.143  33.171  1.00 22.01           H
ATOM    962  N   GLN A  63      12.397  31.543  37.101  1.00 22.62           N
ATOM    963  CA  GLN A  63      12.207  31.498  38.552  1.00 24.37           C
ATOM    964  C   GLN A  63      13.057  30.418  39.203  1.00 19.74           C
ATOM    965  O   GLN A  63      13.491  30.599  40.334  1.00 19.70           O
ATOM    966  CB  GLN A  63      10.724  31.296  38.884  1.00 22.70           C
ATOM    967  CG  GLN A  63       9.837  32.421  38.333  1.00 28.49           C
ATOM    968  CD  GLN A  63       9.111  33.227  39.388  1.00 47.39           C
ATOM    969  OE1 GLN A  63       9.734  33.944  40.162  1.00 54.00           O
ATOM    970  NE2 GLN A  63       7.780  33.152  39.392  1.00 38.75           N
ATOM    971  H   GLN A  63      11.596  31.344  36.520  1.00 27.14           H
ATOM    972  HA  GLN A  63      12.521  32.456  38.966  1.00 29.25           H
ATOM    973  HB2 GLN A  63      10.404  30.345  38.460  1.00 27.24           H
ATOM    974  HB3 GLN A  63      10.600  31.225  39.964  1.00 27.24           H
ATOM    975  HG2 GLN A  63      10.473  33.129  37.801  1.00 34.18           H
ATOM    976  HG3 GLN A  63       9.105  31.983  37.653  1.00 34.18           H
ATOM    977 HE21 GLN A  63       7.302  32.551  38.739  1.00 46.50           H
ATOM    978 HE22 GLN A  63       7.262  33.716  40.047  1.00 46.50           H
ATOM    979  N   ALA A  64      13.318  29.306  38.503  1.00 19.31           N
ATOM    980  CA  ALA A  64      14.258  28.274  38.907  1.00 19.24           C
ATOM    981  C   ALA A  64      15.741  28.643  38.727  1.00 21.10           C
ATOM    982  O   ALA A  64      16.598  27.831  39.058  1.00 24.65           O
ATOM    983  CB  ALA A  64      13.889  26.975  38.176  1.00 25.67           C
ATOM    984  H   ALA A  64      12.887  29.206  37.596  1.00 23.17           H
ATOM    985  HA  ALA A  64      14.112  28.091  39.971  1.00 23.09           H
ATOM    986  HB1 ALA A  64      14.557  26.170  38.485  1.00 30.81           H
ATOM    987  HB2 ALA A  64      12.862  26.698  38.415  1.00 30.81           H
ATOM    988  HB3 ALA A  64      13.969  27.118  37.099  1.00 30.81           H
ATOM    989  N   GLY A  65      16.055  29.839  38.213  1.00 17.68           N
ATOM    990  CA  GLY A  65      17.415  30.354  38.075  1.00 17.93           C
ATOM    991  C   GLY A  65      17.969  30.278  36.633  1.00 20.62           C
ATOM    992  O   GLY A  65      19.053  30.783  36.377  1.00 18.29           O
ATOM    993  H   GLY A  65      15.303  30.479  38.000  1.00 21.22           H
ATOM    994  HA2 GLY A  65      17.406  31.402  38.371  1.00 21.52           H
ATOM    995  HA3 GLY A  65      18.091  29.805  38.730  1.00 21.52           H
ATOM    996  N   HIS A  66      17.243  29.688  35.687  1.00 18.22           N
ATOM    997  CA  HIS A  66      17.669  29.588  34.296  1.00 19.93           C
ATOM    998  C   HIS A  66      17.441  30.902  33.542  1.00 20.26           C
ATOM    999  O   HIS A  66      16.723  31.800  34.002  1.00 18.19           O
ATOM   1000  CB  HIS A  66      16.978  28.372  33.646  1.00 16.43           C
ATOM   1001  CG  HIS A  66      17.294  27.109  34.404  1.00 17.44           C
ATOM   1002  ND1 HIS A  66      18.563  26.538  34.457  1.00 18.94           N
ATOM   1003  CD2 HIS A  66      16.456  26.420  35.239  1.00 21.05           C
ATOM   1004  CE1 HIS A  66      18.474  25.519  35.313  1.00 19.16           C
ATOM   1005  NE2 HIS A  66      17.218  25.419  35.788  1.00 18.02           N
ATOM   1006  H   HIS A  66      16.346  29.291  35.932  1.00 21.87           H
ATOM   1007  HA  HIS A  66      18.740  29.379  34.275  1.00 23.91           H
ATOM   1008  HB2 HIS A  66      17.333  28.257  32.624  1.00 19.72           H
ATOM   1009  HB3 HIS A  66      15.902  28.528  33.612  1.00 19.72           H
ATOM   1010  HD2 HIS A  66      15.420  26.632  35.451  1.00 25.26           H
ATOM   1011  HE1 HIS A  66      19.245  24.774  35.454  1.00 22.99           H
ATOM   1012  HE2 HIS A  66      16.869  24.645  36.333  1.00 21.62           H
ATOM   1013  N   LYS A  67      18.104  31.030  32.383  1.00 20.86           N
ATOM   1014  CA  LYS A  67      18.109  32.222  31.557  1.00 19.23           C
ATOM   1015  C   LYS A  67      17.210  32.024  30.335  1.00 16.91           C
ATOM   1016  O   LYS A  67      17.573  31.239  29.450  1.00 18.36           O
ATOM   1017  CB  LYS A  67      19.560  32.515  31.165  1.00 15.10           C
ATOM   1018  CG  LYS A  67      19.662  33.851  30.407  1.00 19.48           C
ATOM   1019  CD  LYS A  67      21.065  33.989  29.797  1.00 22.22           C
ATOM   1020  CE  LYS A  67      21.331  35.329  29.133  1.00 29.50           C
ATOM   1021  NZ  LYS A  67      21.566  36.404  30.118  1.00 34.88           N1+
ATOM   1022  H   LYS A  67      18.674  30.259  32.067  1.00 25.03           H
ATOM   1023  HA  LYS A  67      17.758  33.064  32.153  1.00 23.08           H
ATOM   1024  HB2 LYS A  67      20.173  32.577  32.064  1.00 18.12           H
ATOM   1025  HB3 LYS A  67      19.955  31.708  30.552  1.00 18.12           H
ATOM   1026  HG2 LYS A  67      18.933  33.890  29.598  1.00 23.38           H
ATOM   1027  HG3 LYS A  67      19.462  34.654  31.110  1.00 23.38           H
ATOM   1028  HD2 LYS A  67      21.811  33.846  30.577  1.00 26.66           H
ATOM   1029  HD3 LYS A  67      21.203  33.209  29.045  1.00 26.66           H
ATOM   1030  HE2 LYS A  67      22.188  35.247  28.463  1.00 35.40           H
ATOM   1031  HE3 LYS A  67      20.450  35.579  28.541  1.00 35.40           H
ATOM   1032  HZ1 LYS A  67      21.881  37.246  29.652  1.00 41.85           H
ATOM   1033  HZ2 LYS A  67      20.699  36.622  30.591  1.00 41.85           H
ATOM   1034  HZ3 LYS A  67      22.248  36.109  30.805  1.00 41.85           H
ATOM   1035  N   PRO A  68      16.098  32.771  30.215  1.00 18.85           N
ATOM   1036  CA  PRO A  68      15.197  32.616  29.081  1.00 17.35           C
ATOM   1037  C   PRO A  68      15.592  33.539  27.917  1.00 19.59           C
ATOM   1038  O   PRO A  68      15.912  34.718  28.083  1.00 19.04           O
ATOM   1039  CB  PRO A  68      13.825  32.994  29.664  1.00 14.38           C
ATOM   1040  CG  PRO A  68      14.165  34.122  30.631  1.00 21.76           C
ATOM   1041  CD  PRO A  68      15.509  33.663  31.217  1.00 17.72           C
ATOM   1042  HA  PRO A  68      15.104  31.572  28.774  1.00 20.82           H
ATOM   1043  HB2 PRO A  68      13.083  33.281  28.922  1.00 17.25           H
ATOM   1044  HB3 PRO A  68      13.468  32.133  30.232  1.00 17.25           H
ATOM   1045  HG2 PRO A  68      14.253  35.060  30.091  1.00 26.11           H
ATOM   1046  HG3 PRO A  68      13.416  34.210  31.415  1.00 26.11           H
ATOM   1047  HD2 PRO A  68      16.135  34.539  31.387  1.00 21.27           H
ATOM   1048  HD3 PRO A  68      15.308  33.099  32.126  1.00 21.27           H
ATOM   1049  N   VAL A  69      15.517  32.986  26.705  1.00 15.34           N
ATOM   1050  CA  VAL A  69      15.715  33.682  25.445  1.00 18.33           C
ATOM   1051  C   VAL A  69      14.373  33.659  24.725  1.00 15.72           C
ATOM   1052  O   VAL A  69      13.887  32.582  24.412  1.00 17.56           O
ATOM   1053  CB  VAL A  69      16.849  33.029  24.617  1.00 18.60           C
ATOM   1054  CG1 VAL A  69      17.075  33.802  23.316  1.00 17.89           C
ATOM   1055  CG2 VAL A  69      18.162  32.967  25.432  1.00 24.43           C
ATOM   1056  H   VAL A  69      15.315  31.997  26.647  1.00 18.40           H
ATOM   1057  HA  VAL A  69      15.997  34.709  25.648  1.00 21.99           H
ATOM   1058  HB  VAL A  69      16.576  32.010  24.370  1.00 22.31           H
ATOM   1059 HG11 VAL A  69      17.841  33.301  22.730  1.00 21.47           H
ATOM   1060 HG12 VAL A  69      16.160  33.839  22.724  1.00 21.47           H
ATOM   1061 HG13 VAL A  69      17.397  34.819  23.532  1.00 21.47           H
ATOM   1062 HG21 VAL A  69      18.957  32.540  24.823  1.00 29.32           H
ATOM   1063 HG22 VAL A  69      18.454  33.963  25.751  1.00 29.32           H
ATOM   1064 HG23 VAL A  69      18.039  32.340  26.314  1.00 29.32           H
ATOM   1065  N   ALA A  70      13.749  34.821  24.506  1.00 14.68           N
ATOM   1066  CA  ALA A  70      12.479  34.928  23.808  1.00 16.55           C
ATOM   1067  C   ALA A  70      12.787  35.363  22.380  1.00 18.58           C
ATOM   1068  O   ALA A  70      13.183  36.495  22.126  1.00 16.76           O
ATOM   1069  CB  ALA A  70      11.554  35.883  24.546  1.00 16.14           C
ATOM   1070  H   ALA A  70      14.203  35.679  24.784  1.00 17.62           H
ATOM   1071  HA  ALA A  70      11.984  33.955  23.778  1.00 19.86           H
ATOM   1072  HB1 ALA A  70      10.609  35.898  24.014  1.00 19.37           H
ATOM   1073  HB2 ALA A  70      11.387  35.516  25.554  1.00 19.37           H
ATOM   1074  HB3 ALA A  70      11.986  36.883  24.582  1.00 19.37           H
ATOM   1075  N   LEU A  71      12.654  34.416  21.464  1.00 14.37           N
ATOM   1076  CA  LEU A  71      12.916  34.645  20.042  1.00 15.88           C
ATOM   1077  C   LEU A  71      11.580  35.021  19.375  1.00 18.37           C
ATOM   1078  O   LEU A  71      10.570  34.388  19.586  1.00 17.23           O
ATOM   1079  CB  LEU A  71      13.524  33.421  19.341  1.00 13.38           C
ATOM   1080  CG  LEU A  71      13.861  33.676  17.852  1.00 16.37           C
ATOM   1081  CD1 LEU A  71      15.129  32.899  17.482  1.00 19.16           C
ATOM   1082  CD2 LEU A  71      12.709  33.224  16.935  1.00 16.04           C
ATOM   1083  H   LEU A  71      12.271  33.546  21.747  1.00 17.24           H
ATOM   1084  HA  LEU A  71      13.649  35.483  19.936  1.00 19.06           H
ATOM   1085  HB2 LEU A  71      14.436  33.107  19.884  1.00 16.05           H
ATOM   1086  HB3 LEU A  71      12.838  32.549  19.413  1.00 16.05           H
ATOM   1087  HG  LEU A  71      14.048  34.761  17.690  1.00 19.64           H
ATOM   1088 HD11 LEU A  71      15.315  32.962  16.398  1.00 23.00           H
ATOM   1089 HD12 LEU A  71      16.014  33.295  17.982  1.00 23.00           H
ATOM   1090 HD13 LEU A  71      15.035  31.829  17.708  1.00 23.00           H
ATOM   1091 HD21 LEU A  71      12.938  33.415  15.877  1.00 19.24           H
ATOM   1092 HD22 LEU A  71      12.527  32.141  17.007  1.00 19.24           H
ATOM   1093 HD23 LEU A  71      11.756  33.707  17.151  1.00 19.24           H
ATOM   1094  N   VAL A  72      11.651  36.114  18.597  1.00 15.91           N
ATOM   1095  CA  VAL A  72      10.575  36.597  17.739  1.00 15.00           C
ATOM   1096  C   VAL A  72      11.007  36.348  16.274  1.00 15.58           C
ATOM   1097  O   VAL A  72      12.112  36.691  15.850  1.00 13.38           O
ATOM   1098  CB  VAL A  72      10.172  38.071  17.995  1.00 14.13           C
ATOM   1099  CG1 VAL A  72       8.971  38.469  17.107  1.00 13.80           C
ATOM   1100  CG2 VAL A  72       9.745  38.331  19.443  1.00 17.12           C
ATOM   1101  H   VAL A  72      12.548  36.572  18.502  1.00 19.09           H
ATOM   1102  HA  VAL A  72       9.686  36.006  17.946  1.00 18.01           H
ATOM   1103  HB  VAL A  72      11.013  38.721  17.753  1.00 16.95           H
ATOM   1104 HG11 VAL A  72       8.682  39.498  17.318  1.00 16.56           H
ATOM   1105 HG12 VAL A  72       9.233  38.395  16.050  1.00 16.56           H
ATOM   1106 HG13 VAL A  72       8.113  37.820  17.300  1.00 16.56           H
ATOM   1107 HG21 VAL A  72       9.502  39.386  19.578  1.00 20.55           H
ATOM   1108 HG22 VAL A  72       8.875  37.718  19.690  1.00 20.55           H
ATOM   1109 HG23 VAL A  72      10.561  38.068  20.114  1.00 20.55           H
ATOM   1110  N   GLY A  73      10.122  35.700  15.521  1.00 16.29           N
ATOM   1111  CA  GLY A  73      10.413  35.130  14.211  1.00 16.08           C
ATOM   1112  C   GLY A  73      10.355  36.114  13.061  1.00 16.90           C
ATOM   1113  O   GLY A  73       9.476  35.997  12.210  1.00 16.76           O
ATOM   1114  H   GLY A  73       9.250  35.420  15.954  1.00 19.54           H
ATOM   1115  HA2 GLY A  73      11.392  34.661  14.224  1.00 19.29           H
ATOM   1116  HA3 GLY A  73       9.681  34.362  14.021  1.00 19.29           H
ATOM   1117  N   GLY A  74      11.294  37.063  12.976  1.00 16.61           N
ATOM   1118  CA  GLY A  74      11.253  38.037  11.882  1.00 16.69           C
ATOM   1119  C   GLY A  74      11.396  37.391  10.501  1.00 18.14           C
ATOM   1120  O   GLY A  74      10.860  37.905   9.522  1.00 18.09           O
ATOM   1121  H   GLY A  74      12.052  37.101  13.643  1.00 19.94           H
ATOM   1122  HA2 GLY A  74      10.270  38.500  11.900  1.00 20.02           H
ATOM   1123  HA3 GLY A  74      12.013  38.804  12.010  1.00 20.02           H
ATOM   1124  N   ALA A  75      12.096  36.263  10.425  1.00 15.46           N
ATOM   1125  CA  ALA A  75      12.282  35.495   9.214  1.00 18.08           C
ATOM   1126  C   ALA A  75      11.274  34.378   9.098  1.00 16.79           C
ATOM   1127  O   ALA A  75      10.675  34.211   8.035  1.00 17.35           O
ATOM   1128  CB  ALA A  75      13.708  34.958   9.182  1.00 17.09           C
ATOM   1129  H   ALA A  75      12.517  35.904  11.270  1.00 18.55           H
ATOM   1130  HA  ALA A  75      12.166  36.142   8.345  1.00 21.70           H
ATOM   1131  HB1 ALA A  75      13.847  34.343   8.292  1.00 20.51           H
ATOM   1132  HB2 ALA A  75      14.397  35.797   9.142  1.00 20.51           H
ATOM   1133  HB3 ALA A  75      13.904  34.347  10.064  1.00 20.51           H
ATOM   1134  N   THR A  76      11.060  33.611  10.165  1.00 17.58           N
ATOM   1135  CA  THR A  76      10.150  32.484  10.098  1.00 15.48           C
ATOM   1136  C   THR A  76       8.685  32.914   9.854  1.00 16.56           C
ATOM   1137  O   THR A  76       7.946  32.215   9.186  1.00 21.17           O
ATOM   1138  CB  THR A  76      10.229  31.563  11.340  1.00 15.38           C
ATOM   1139  OG1 THR A  76      10.455  32.357  12.491  1.00 15.27           O
ATOM   1140  CG2 THR A  76      11.371  30.560  11.226  1.00 14.80           C
ATOM   1141  H   THR A  76      11.482  33.851  11.039  1.00 21.09           H
ATOM   1142  HA  THR A  76      10.410  31.836   9.203  1.00 18.57           H
ATOM   1143  HB  THR A  76       9.259  31.020  11.475  1.00 18.45           H
ATOM   1144  HG1 THR A  76       9.573  32.506  13.004  1.00 18.33           H
ATOM   1145 HG21 THR A  76      11.496  30.009  12.170  1.00 17.76           H
ATOM   1146 HG22 THR A  76      11.170  29.814  10.453  1.00 17.76           H
ATOM   1147 HG23 THR A  76      12.328  31.046  11.003  1.00 17.76           H
ATOM   1148  N   GLY A  77       8.340  34.115  10.330  1.00 17.82           N
ATOM   1149  CA  GLY A  77       7.050  34.769  10.110  1.00 14.21           C
ATOM   1150  C   GLY A  77       6.884  35.205   8.647  1.00 17.27           C
ATOM   1151  O   GLY A  77       5.773  35.505   8.245  1.00 17.83           O
ATOM   1152  H   GLY A  77       9.032  34.640  10.845  1.00 21.38           H
ATOM   1153  HA2 GLY A  77       6.252  34.072  10.359  1.00 17.05           H
ATOM   1154  HA3 GLY A  77       6.985  35.648  10.735  1.00 17.05           H
ATOM   1155  N   LEU A  78       7.943  35.216   7.836  1.00 16.48           N
ATOM   1156  CA  LEU A  78       7.866  35.425   6.398  1.00 16.56           C
ATOM   1157  C   LEU A  78       7.645  34.128   5.626  1.00 14.82           C
ATOM   1158  O   LEU A  78       7.504  34.181   4.409  1.00 20.56           O
ATOM   1159  CB  LEU A  78       9.078  36.218   5.897  1.00 15.64           C
ATOM   1160  CG  LEU A  78       9.125  37.666   6.423  1.00 19.41           C
ATOM   1161  CD1 LEU A  78      10.527  38.246   6.217  1.00 18.52           C
ATOM   1162  CD2 LEU A  78       8.096  38.535   5.681  1.00 18.81           C
ATOM   1163  H   LEU A  78       8.845  34.959   8.209  1.00 19.78           H
ATOM   1164  HA  LEU A  78       6.989  36.034   6.190  1.00 19.87           H
ATOM   1165  HB2 LEU A  78       9.984  35.697   6.197  1.00 18.76           H
ATOM   1166  HB3 LEU A  78       9.073  36.242   4.806  1.00 18.76           H
ATOM   1167  HG  LEU A  78       8.896  37.693   7.486  1.00 23.29           H
ATOM   1168 HD11 LEU A  78      10.566  39.253   6.633  1.00 22.22           H
ATOM   1169 HD12 LEU A  78      11.270  37.622   6.712  1.00 22.22           H
ATOM   1170 HD13 LEU A  78      10.770  38.285   5.157  1.00 22.22           H
ATOM   1171 HD21 LEU A  78       8.063  39.521   6.134  1.00 22.57           H
ATOM   1172 HD22 LEU A  78       8.372  38.631   4.631  1.00 22.57           H
ATOM   1173 HD23 LEU A  78       7.101  38.096   5.737  1.00 22.57           H
ATOM   1174  N   ILE A  79       7.620  32.979   6.312  1.00 15.86           N
ATOM   1175  CA  ILE A  79       7.540  31.651   5.706  1.00 17.27           C
ATOM   1176  C   ILE A  79       6.259  30.970   6.108  1.00 18.14           C
ATOM   1177  O   ILE A  79       5.499  30.555   5.235  1.00 17.85           O
ATOM   1178  CB  ILE A  79       8.798  30.834   6.067  1.00 15.48           C
ATOM   1179  CG1 ILE A  79      10.081  31.532   5.580  1.00 16.68           C
ATOM   1180  CG2 ILE A  79       8.735  29.392   5.514  1.00 16.12           C
ATOM   1181  CD1 ILE A  79      10.170  31.848   4.073  1.00 18.15           C
ATOM   1182  H   ILE A  79       7.744  33.019   7.313  1.00 19.03           H
ATOM   1183  HA  ILE A  79       7.498  31.746   4.620  1.00 20.73           H
ATOM   1184  HB  ILE A  79       8.857  30.761   7.153  1.00 18.58           H
ATOM   1185 HG12 ILE A  79      10.234  32.455   6.138  1.00 20.02           H
ATOM   1186 HG13 ILE A  79      10.904  30.883   5.811  1.00 20.02           H
ATOM   1187 HG21 ILE A  79       9.663  28.865   5.742  1.00 19.35           H
ATOM   1188 HG22 ILE A  79       7.904  28.844   5.957  1.00 19.35           H
ATOM   1189 HG23 ILE A  79       8.605  29.422   4.435  1.00 19.35           H
ATOM   1190 HD11 ILE A  79      11.151  32.271   3.857  1.00 21.78           H
ATOM   1191 HD12 ILE A  79      10.034  30.933   3.495  1.00 21.78           H
ATOM   1192 HD13 ILE A  79       9.419  32.581   3.785  1.00 21.78           H
ATOM   1193  N   GLY A  80       6.031  30.825   7.420  1.00 17.02           N
ATOM   1194  CA  GLY A  80       4.833  30.238   7.990  1.00 18.22           C
ATOM   1195  C   GLY A  80       5.017  28.777   8.346  1.00 20.59           C
ATOM   1196  O   GLY A  80       5.442  27.972   7.524  1.00 15.32           O
ATOM   1197  H   GLY A  80       6.713  31.194   8.066  1.00 20.42           H
ATOM   1198  HA2 GLY A  80       4.570  30.798   8.885  1.00 21.87           H
ATOM   1199  HA3 GLY A  80       4.013  30.309   7.275  1.00 21.87           H
ATOM   1200  N   ASP A  81       4.712  28.463   9.605  1.00 18.45           N
ATOM   1201  CA  ASP A  81       4.919  27.158  10.204  1.00 17.89           C
ATOM   1202  C   ASP A  81       3.670  26.290   9.847  1.00 20.22           C
ATOM   1203  O   ASP A  81       2.564  26.560  10.269  1.00 17.78           O
ATOM   1204  CB  ASP A  81       5.025  27.239  11.744  1.00 18.38           C
ATOM   1205  CG  ASP A  81       5.396  25.888  12.343  1.00 18.66           C
ATOM   1206  OD1 ASP A  81       5.754  25.857  13.563  1.00 16.61           O
ATOM   1207  OD2 ASP A  81       5.348  24.864  11.636  1.00 15.18           O1-
ATOM   1208  H   ASP A  81       4.401  29.212  10.186  1.00 22.14           H
ATOM   1209  HA  ASP A  81       5.873  26.702   9.829  1.00 21.47           H
ATOM   1210  HB2 ASP A  81       5.781  27.993  12.039  1.00 22.06           H
ATOM   1211  HB3 ASP A  81       4.072  27.591  12.190  1.00 22.06           H
ATOM   1212  N   PRO A  82       3.850  25.212   9.058  1.00 18.65           N
ATOM   1213  CA  PRO A  82       2.730  24.365   8.643  1.00 18.38           C
ATOM   1214  C   PRO A  82       2.305  23.333   9.676  1.00 18.95           C
ATOM   1215  O   PRO A  82       1.371  22.584   9.419  1.00 19.17           O
ATOM   1216  CB  PRO A  82       3.241  23.618   7.408  1.00 16.87           C
ATOM   1217  CG  PRO A  82       4.716  23.439   7.759  1.00 16.64           C
ATOM   1218  CD  PRO A  82       5.076  24.788   8.385  1.00 16.40           C
ATOM   1219  HA  PRO A  82       1.899  24.970   8.325  1.00 22.05           H
ATOM   1220  HB2 PRO A  82       2.740  22.671   7.200  1.00 20.24           H
ATOM   1221  HB3 PRO A  82       3.141  24.276   6.557  1.00 20.24           H
ATOM   1222  HG2 PRO A  82       4.841  22.618   8.466  1.00 19.97           H
ATOM   1223  HG3 PRO A  82       5.321  23.277   6.874  1.00 19.97           H
ATOM   1224  HD2 PRO A  82       5.905  24.640   9.078  1.00 19.68           H
ATOM   1225  HD3 PRO A  82       5.325  25.488   7.588  1.00 19.68           H
ATOM   1226  N   SER A  83       3.007  23.237  10.808  1.00 17.50           N
ATOM   1227  CA  SER A  83       2.871  22.126  11.730  1.00 19.02           C
ATOM   1228  C   SER A  83       1.419  21.980  12.179  1.00 18.19           C
ATOM   1229  O   SER A  83       0.832  22.892  12.758  1.00 17.67           O
ATOM   1230  CB  SER A  83       3.835  22.276  12.927  1.00 17.42           C
ATOM   1231  OG  SER A  83       5.188  22.349  12.500  1.00 16.91           O
ATOM   1232  H   SER A  83       3.748  23.905  10.972  1.00 21.00           H
ATOM   1233  HA  SER A  83       3.135  21.232  11.171  1.00 22.82           H
ATOM   1234  HB2 SER A  83       3.597  23.170  13.504  1.00 20.91           H
ATOM   1235  HB3 SER A  83       3.718  21.407  13.569  1.00 20.91           H
ATOM   1236  HG  SER A  83       5.339  23.251  12.185  1.00 20.30           H
ATOM   1237  N   PHE A  84       0.829  20.838  11.841  1.00 18.46           N
ATOM   1238  CA  PHE A  84      -0.518  20.448  12.244  1.00 23.57           C
ATOM   1239  C   PHE A  84      -1.611  21.419  11.755  1.00 25.54           C
ATOM   1240  O   PHE A  84      -2.683  21.488  12.351  1.00 26.38           O
ATOM   1241  CB  PHE A  84      -0.563  20.180  13.768  1.00 17.77           C
ATOM   1242  CG  PHE A  84       0.241  18.973  14.168  1.00 21.65           C
ATOM   1243  CD1 PHE A  84       1.549  19.124  14.646  1.00 23.06           C
ATOM   1244  CD2 PHE A  84      -0.321  17.694  14.048  1.00 24.29           C
ATOM   1245  CE1 PHE A  84       2.254  18.002  15.102  1.00 20.04           C
ATOM   1246  CE2 PHE A  84       0.414  16.569  14.434  1.00 23.16           C
ATOM   1247  CZ  PHE A  84       1.693  16.727  14.981  1.00 20.68           C
ATOM   1248  H   PHE A  84       1.353  20.175  11.291  1.00 22.16           H
ATOM   1249  HA  PHE A  84      -0.723  19.501  11.750  1.00 28.28           H
ATOM   1250  HB2 PHE A  84      -0.209  21.050  14.322  1.00 21.32           H
ATOM   1251  HB3 PHE A  84      -1.596  20.000  14.072  1.00 21.32           H
ATOM   1252  HD1 PHE A  84       2.002  20.100  14.700  1.00 27.68           H
ATOM   1253  HD2 PHE A  84      -1.323  17.575  13.668  1.00 29.15           H
ATOM   1254  HE1 PHE A  84       3.236  18.118  15.526  1.00 24.05           H
ATOM   1255  HE2 PHE A  84      -0.021  15.585  14.354  1.00 27.79           H
ATOM   1256  HZ  PHE A  84       2.245  15.864  15.326  1.00 24.82           H
ATOM   1257  N   LYS A  85      -1.346  22.157  10.668  1.00 19.73           N
ATOM   1258  CA  LYS A  85      -2.283  23.089  10.036  1.00 21.20           C
ATOM   1259  C   LYS A  85      -2.813  22.471   8.756  1.00 24.00           C
ATOM   1260  O   LYS A  85      -2.047  21.848   8.027  1.00 24.64           O
ATOM   1261  CB  LYS A  85      -1.587  24.415   9.702  1.00 25.37           C
ATOM   1262  CG  LYS A  85      -1.172  25.247  10.909  1.00 30.75           C
ATOM   1263  CD  LYS A  85      -2.360  25.692  11.775  1.00 39.66           C
ATOM   1264  CE  LYS A  85      -1.860  26.664  12.841  1.00 53.73           C
ATOM   1265  NZ  LYS A  85      -2.909  27.101  13.780  1.00 55.68           N1+
ATOM   1266  H   LYS A  85      -0.424  22.088  10.258  1.00 23.68           H
ATOM   1267  HA  LYS A  85      -3.128  23.288  10.692  1.00 25.44           H
ATOM   1268  HB2 LYS A  85      -0.701  24.203   9.106  1.00 30.44           H
ATOM   1269  HB3 LYS A  85      -2.255  25.027   9.092  1.00 30.44           H
ATOM   1270  HG2 LYS A  85      -0.493  24.658  11.517  1.00 36.90           H
ATOM   1271  HG3 LYS A  85      -0.640  26.128  10.547  1.00 36.90           H
ATOM   1272  HD2 LYS A  85      -3.108  26.184  11.150  1.00 47.59           H
ATOM   1273  HD3 LYS A  85      -2.802  24.823  12.267  1.00 47.59           H
ATOM   1274  HE2 LYS A  85      -1.034  26.211  13.397  1.00 64.47           H
ATOM   1275  HE3 LYS A  85      -1.500  27.542  12.311  1.00 64.47           H
ATOM   1276  HZ1 LYS A  85      -2.481  27.639  14.525  1.00 66.82           H
ATOM   1277  HZ2 LYS A  85      -3.572  27.694  13.302  1.00 66.82           H
ATOM   1278  HZ3 LYS A  85      -3.365  26.289  14.168  1.00 66.82           H
ATOM   1279  N   ALA A  86      -4.106  22.669   8.469  1.00 24.87           N
ATOM   1280  CA  ALA A  86      -4.756  22.085   7.285  1.00 26.60           C
ATOM   1281  C   ALA A  86      -4.327  22.758   5.979  1.00 30.10           C
ATOM   1282  O   ALA A  86      -4.243  22.089   4.951  1.00 30.81           O
ATOM   1283  CB  ALA A  86      -6.278  22.151   7.446  1.00 24.10           C
ATOM   1284  H   ALA A  86      -4.670  23.211   9.107  1.00 29.84           H
ATOM   1285  HA  ALA A  86      -4.478  21.031   7.229  1.00 31.92           H
ATOM   1286  HB1 ALA A  86      -6.759  21.651   6.606  1.00 28.92           H
ATOM   1287  HB2 ALA A  86      -6.572  21.647   8.367  1.00 28.92           H
ATOM   1288  HB3 ALA A  86      -6.604  23.191   7.486  1.00 28.92           H
ATOM   1289  N   ALA A  87      -4.124  24.083   6.010  1.00 22.54           N
ATOM   1290  CA  ALA A  87      -3.948  24.925   4.826  1.00 28.69           C
ATOM   1291  C   ALA A  87      -2.775  25.900   4.999  1.00 24.31           C
ATOM   1292  O   ALA A  87      -2.379  26.209   6.124  1.00 16.57           O
ATOM   1293  CB  ALA A  87      -5.261  25.689   4.574  1.00 26.42           C
ATOM   1294  H   ALA A  87      -4.160  24.550   6.903  1.00 27.05           H
ATOM   1295  HA  ALA A  87      -3.747  24.305   3.957  1.00 34.43           H
ATOM   1296  HB1 ALA A  87      -5.186  26.258   3.648  1.00 31.70           H
ATOM   1297  HB2 ALA A  87      -6.082  24.979   4.477  1.00 31.70           H
ATOM   1298  HB3 ALA A  87      -5.460  26.370   5.404  1.00 31.70           H
ATOM   1299  N   GLU A  88      -2.232  26.362   3.871  1.00 22.80           N
ATOM   1300  CA  GLU A  88      -1.159  27.351   3.815  1.00 22.06           C
ATOM   1301  C   GLU A  88      -1.533  28.582   4.634  1.00 24.12           C
ATOM   1302  O   GLU A  88      -2.662  29.067   4.570  1.00 20.52           O
ATOM   1303  CB  GLU A  88      -0.916  27.815   2.365  1.00 20.82           C
ATOM   1304  CG  GLU A  88      -0.481  26.701   1.425  1.00 18.98           C
ATOM   1305  CD  GLU A  88       0.981  26.287   1.592  1.00 21.93           C
ATOM   1306  OE1 GLU A  88       1.853  27.169   1.655  1.00 20.86           O
ATOM   1307  OE2 GLU A  88       1.208  25.070   1.654  1.00 20.76           O1-
ATOM   1308  H   GLU A  88      -2.604  26.048   2.989  1.00 27.35           H
ATOM   1309  HA  GLU A  88      -0.244  26.909   4.205  1.00 26.47           H
ATOM   1310  HB2 GLU A  88      -1.841  28.246   1.982  1.00 24.98           H
ATOM   1311  HB3 GLU A  88      -0.165  28.605   2.358  1.00 24.98           H
ATOM   1312  HG2 GLU A  88      -1.141  25.835   1.502  1.00 22.78           H
ATOM   1313  HG3 GLU A  88      -0.572  27.119   0.423  1.00 22.78           H
ATOM   1314  N   ARG A  89      -0.565  29.104   5.375  1.00 23.50           N
ATOM   1315  CA  ARG A  89      -0.668  30.393   6.028  1.00 25.40           C
ATOM   1316  C   ARG A  89      -0.511  31.489   4.985  1.00 26.26           C
ATOM   1317  O   ARG A  89       0.258  31.355   4.033  1.00 20.37           O
ATOM   1318  CB  ARG A  89       0.381  30.512   7.114  1.00 25.87           C
ATOM   1319  CG  ARG A  89       0.191  29.489   8.252  1.00 34.20           C
ATOM   1320  CD  ARG A  89       1.328  29.691   9.253  1.00 33.97           C
ATOM   1321  NE  ARG A  89       1.125  28.938  10.498  1.00 22.57           N
ATOM   1322  CZ  ARG A  89       0.443  29.346  11.552  1.00 32.91           C
ATOM   1323  NH1 ARG A  89      -0.219  30.500  11.527  1.00 31.34           N
ATOM   1324  NH2 ARG A  89       0.456  28.597  12.650  1.00 39.77           N1+
ATOM   1325  H   ARG A  89       0.336  28.647   5.387  1.00 28.20           H
ATOM   1326  HA  ARG A  89      -1.644  30.484   6.501  1.00 30.48           H
ATOM   1327  HB2 ARG A  89       1.372  30.402   6.671  1.00 31.04           H
ATOM   1328  HB3 ARG A  89       0.316  31.512   7.538  1.00 31.04           H
ATOM   1329  HG2 ARG A  89      -0.773  29.639   8.738  1.00 41.04           H
ATOM   1330  HG3 ARG A  89       0.244  28.473   7.862  1.00 41.04           H
ATOM   1331  HD2 ARG A  89       2.251  29.348   8.788  1.00 40.77           H
ATOM   1332  HD3 ARG A  89       1.439  30.753   9.483  1.00 40.77           H
ATOM   1333  HE  ARG A  89       1.594  28.050  10.566  1.00 27.08           H
ATOM   1334 HH11 ARG A  89      -0.202  31.066  10.692  1.00 37.61           H
ATOM   1335 HH12 ARG A  89      -0.715  30.821  12.351  1.00 37.61           H
ATOM   1336 HH21 ARG A  89       0.982  27.734  12.675  1.00 47.73           H
ATOM   1337 HH22 ARG A  89      -0.013  28.927  13.486  1.00 47.73           H
ATOM   1338  N   LYS A  90      -1.250  32.587   5.174  1.00 25.05           N
ATOM   1339  CA  LYS A  90      -1.106  33.802   4.396  1.00 27.78           C
ATOM   1340  C   LYS A  90       0.345  34.261   4.408  1.00 22.13           C
ATOM   1341  O   LYS A  90       0.934  34.343   5.489  1.00 25.73           O
ATOM   1342  CB  LYS A  90      -2.014  34.896   4.998  1.00 31.88           C
ATOM   1343  CG  LYS A  90      -1.944  36.132   4.079  1.00 38.01           C
ATOM   1344  CD  LYS A  90      -2.874  37.260   4.516  1.00 46.32           C
ATOM   1345  CE  LYS A  90      -2.729  38.424   3.526  1.00 48.53           C
ATOM   1346  NZ  LYS A  90      -3.608  39.545   3.911  1.00 58.16           N1+
ATOM   1347  H   LYS A  90      -1.894  32.606   5.950  1.00 30.06           H
ATOM   1348  HA  LYS A  90      -1.416  33.599   3.370  1.00 33.34           H
ATOM   1349  HB2 LYS A  90      -3.043  34.537   5.047  1.00 38.26           H
ATOM   1350  HB3 LYS A  90      -1.677  35.154   6.004  1.00 38.26           H
ATOM   1351  HG2 LYS A  90      -0.930  36.530   4.079  1.00 45.61           H
ATOM   1352  HG3 LYS A  90      -2.202  35.837   3.060  1.00 45.61           H
ATOM   1353  HD2 LYS A  90      -3.906  36.902   4.519  1.00 55.58           H
ATOM   1354  HD3 LYS A  90      -2.600  37.589   5.521  1.00 55.58           H
ATOM   1355  HE2 LYS A  90      -1.689  38.759   3.511  1.00 58.23           H
ATOM   1356  HE3 LYS A  90      -2.998  38.076   2.527  1.00 58.23           H
ATOM   1357  HZ1 LYS A  90      -3.478  40.314   3.268  1.00 69.79           H
ATOM   1358  HZ2 LYS A  90      -4.571  39.241   3.883  1.00 69.79           H
ATOM   1359  HZ3 LYS A  90      -3.381  39.848   4.848  1.00 69.79           H
ATOM   1360  N   LEU A  91       0.892  34.629   3.240  1.00 22.39           N
ATOM   1361  CA  LEU A  91       2.180  35.316   3.172  1.00 21.90           C
ATOM   1362  C   LEU A  91       1.931  36.799   3.441  1.00 27.60           C
ATOM   1363  O   LEU A  91       1.164  37.436   2.729  1.00 25.35           O
ATOM   1364  CB  LEU A  91       2.867  35.093   1.808  1.00 21.37           C
ATOM   1365  CG  LEU A  91       3.309  33.642   1.517  1.00 23.90           C
ATOM   1366  CD1 LEU A  91       3.877  33.524   0.091  1.00 25.69           C
ATOM   1367  CD2 LEU A  91       4.376  33.133   2.493  1.00 19.97           C
ATOM   1368  H   LEU A  91       0.349  34.558   2.392  1.00 26.86           H
ATOM   1369  HA  LEU A  91       2.840  34.925   3.942  1.00 26.28           H
ATOM   1370  HB2 LEU A  91       2.172  35.398   1.026  1.00 25.64           H
ATOM   1371  HB3 LEU A  91       3.743  35.742   1.746  1.00 25.64           H
ATOM   1372  HG  LEU A  91       2.443  32.983   1.596  1.00 28.68           H
ATOM   1373 HD11 LEU A  91       4.118  32.483  -0.132  1.00 30.83           H
ATOM   1374 HD12 LEU A  91       3.132  33.869  -0.626  1.00 30.83           H
ATOM   1375 HD13 LEU A  91       4.782  34.126  -0.002  1.00 30.83           H
ATOM   1376 HD21 LEU A  91       4.655  32.115   2.228  1.00 23.97           H
ATOM   1377 HD22 LEU A  91       5.260  33.770   2.451  1.00 23.97           H
ATOM   1378 HD23 LEU A  91       3.986  33.119   3.509  1.00 23.97           H
ATOM   1379  N   ASN A  92       2.579  37.349   4.468  1.00 19.64           N
ATOM   1380  CA  ASN A  92       2.616  38.781   4.740  1.00 19.88           C
ATOM   1381  C   ASN A  92       3.863  39.413   4.109  1.00 21.63           C
ATOM   1382  O   ASN A  92       4.849  38.739   3.803  1.00 18.61           O
ATOM   1383  CB  ASN A  92       2.509  38.999   6.270  1.00 17.99           C
ATOM   1384  CG  ASN A  92       1.150  38.541   6.776  1.00 20.69           C
ATOM   1385  OD1 ASN A  92       1.024  37.607   7.562  1.00 29.42           O
ATOM   1386  ND2 ASN A  92       0.099  39.178   6.283  1.00 20.62           N
ATOM   1387  H   ASN A  92       3.188  36.764   5.021  1.00 23.56           H
ATOM   1388  HA  ASN A  92       1.751  39.257   4.277  1.00 23.86           H
ATOM   1389  HB2 ASN A  92       3.288  38.427   6.775  1.00 21.59           H
ATOM   1390  HB3 ASN A  92       2.645  40.055   6.506  1.00 21.59           H
ATOM   1391 HD21 ASN A  92      -0.817  38.871   6.563  1.00 24.75           H
ATOM   1392 HD22 ASN A  92       0.238  39.927   5.623  1.00 24.75           H
ATOM   1393  N   THR A  93       3.793  40.726   3.898  1.00 19.99           N
ATOM   1394  CA  THR A  93       4.901  41.491   3.356  1.00 25.24           C
ATOM   1395  C   THR A  93       6.024  41.645   4.385  1.00 24.94           C
ATOM   1396  O   THR A  93       5.796  41.662   5.607  1.00 20.45           O
ATOM   1397  CB  THR A  93       4.420  42.874   2.898  1.00 26.55           C
ATOM   1398  OG1 THR A  93       3.942  43.628   4.001  1.00 26.25           O
ATOM   1399  CG2 THR A  93       3.332  42.773   1.826  1.00 23.15           C
ATOM   1400  H   THR A  93       2.958  41.228   4.144  1.00 23.98           H
ATOM   1401  HA  THR A  93       5.296  40.980   2.480  1.00 30.29           H
ATOM   1402  HB  THR A  93       5.273  43.401   2.465  1.00 31.86           H
ATOM   1403  HG1 THR A  93       3.239  43.277   4.297  1.00 31.50           H
ATOM   1404 HG21 THR A  93       3.056  43.776   1.513  1.00 27.78           H
ATOM   1405 HG22 THR A  93       3.712  42.214   0.975  1.00 27.78           H
ATOM   1406 HG23 THR A  93       2.451  42.283   2.227  1.00 27.78           H
ATOM   1407  N   GLU A  94       7.237  41.847   3.857  1.00 18.37           N
ATOM   1408  CA  GLU A  94       8.435  42.189   4.645  1.00 28.11           C
ATOM   1409  C   GLU A  94       8.172  43.414   5.540  1.00 26.08           C
ATOM   1410  O   GLU A  94       8.466  43.388   6.743  1.00 22.92           O
ATOM   1411  CB  GLU A  94       9.636  42.421   3.705  1.00 26.31           C
ATOM   1412  CG  GLU A  94      10.247  41.118   3.118  1.00 30.64           C
ATOM   1413  CD  GLU A  94      11.617  40.663   3.671  1.00 37.68           C
ATOM   1414  OE1 GLU A  94      12.204  39.735   3.062  1.00 29.73           O
ATOM   1415  OE2 GLU A  94      12.090  41.254   4.667  1.00 33.75           O1-
ATOM   1416  H   GLU A  94       7.342  41.815   2.853  1.00 22.04           H
ATOM   1417  HA  GLU A  94       8.677  41.347   5.289  1.00 33.73           H
ATOM   1418  HB2 GLU A  94       9.310  43.055   2.879  1.00 31.57           H
ATOM   1419  HB3 GLU A  94      10.394  42.987   4.242  1.00 31.57           H
ATOM   1420  HG2 GLU A  94       9.551  40.287   3.229  1.00 36.76           H
ATOM   1421  HG3 GLU A  94      10.340  41.213   2.035  1.00 36.76           H
ATOM   1422  N   GLU A  95       7.597  44.482   4.964  1.00 21.69           N
ATOM   1423  CA  GLU A  95       7.336  45.735   5.672  1.00 26.44           C
ATOM   1424  C   GLU A  95       6.369  45.530   6.858  1.00 24.69           C
ATOM   1425  O   GLU A  95       6.584  46.051   7.954  1.00 25.24           O
ATOM   1426  CB  GLU A  95       6.814  46.804   4.701  1.00 36.96           C
ATOM   1427  CG  GLU A  95       7.816  47.099   3.563  1.00 45.33           C
ATOM   1428  CD  GLU A  95       7.929  46.058   2.418  1.00 51.89           C
ATOM   1429  OE1 GLU A  95       6.977  45.267   2.202  1.00 38.74           O
ATOM   1430  OE2 GLU A  95       9.003  46.057   1.773  1.00 53.64           O1-
ATOM   1431  H   GLU A  95       7.347  44.439   3.987  1.00 26.03           H
ATOM   1432  HA  GLU A  95       8.286  46.091   6.068  1.00 31.73           H
ATOM   1433  HB2 GLU A  95       5.860  46.487   4.280  1.00 44.35           H
ATOM   1434  HB3 GLU A  95       6.644  47.727   5.258  1.00 44.35           H
ATOM   1435  HG2 GLU A  95       7.498  48.033   3.097  1.00 54.39           H
ATOM   1436  HG3 GLU A  95       8.806  47.318   3.966  1.00 54.39           H
ATOM   1437  N   THR A  96       5.299  44.762   6.660  1.00 20.26           N
ATOM   1438  CA  THR A  96       4.341  44.506   7.730  1.00 25.92           C
ATOM   1439  C   THR A  96       4.924  43.607   8.817  1.00 22.40           C
ATOM   1440  O   THR A  96       4.673  43.838   9.999  1.00 22.35           O
ATOM   1441  CB  THR A  96       3.053  43.943   7.139  1.00 24.03           C
ATOM   1442  OG1 THR A  96       2.425  44.949   6.371  1.00 30.19           O
ATOM   1443  CG2 THR A  96       2.065  43.457   8.196  1.00 22.74           C
ATOM   1444  H   THR A  96       5.214  44.238   5.803  1.00 24.31           H
ATOM   1445  HA  THR A  96       4.101  45.468   8.179  1.00 31.11           H
ATOM   1446  HB  THR A  96       3.302  43.096   6.497  1.00 28.83           H
ATOM   1447  HG1 THR A  96       3.068  45.286   5.743  1.00 36.23           H
ATOM   1448 HG21 THR A  96       1.143  43.129   7.714  1.00 27.29           H
ATOM   1449 HG22 THR A  96       2.485  42.613   8.744  1.00 27.29           H
ATOM   1450 HG23 THR A  96       1.830  44.271   8.883  1.00 27.29           H
ATOM   1451  N   VAL A  97       5.618  42.530   8.437  1.00 18.72           N
ATOM   1452  CA  VAL A  97       6.148  41.598   9.438  1.00 23.86           C
ATOM   1453  C   VAL A  97       7.161  42.305  10.344  1.00 23.03           C
ATOM   1454  O   VAL A  97       7.134  42.106  11.552  1.00 20.96           O
ATOM   1455  CB  VAL A  97       6.678  40.334   8.766  1.00 21.06           C
ATOM   1456  CG1 VAL A  97       7.384  39.427   9.765  1.00 20.89           C
ATOM   1457  CG2 VAL A  97       5.494  39.547   8.170  1.00 20.91           C
ATOM   1458  H   VAL A  97       5.794  42.353   7.457  1.00 22.46           H
ATOM   1459  HA  VAL A  97       5.316  41.293  10.074  1.00 28.63           H
ATOM   1460  HB  VAL A  97       7.385  40.612   7.984  1.00 25.27           H
ATOM   1461 HG11 VAL A  97       7.665  38.487   9.291  1.00 25.06           H
ATOM   1462 HG12 VAL A  97       8.284  39.904  10.146  1.00 25.06           H
ATOM   1463 HG13 VAL A  97       6.709  39.231  10.593  1.00 25.06           H
ATOM   1464 HG21 VAL A  97       5.863  38.662   7.653  1.00 25.09           H
ATOM   1465 HG22 VAL A  97       4.816  39.234   8.964  1.00 25.09           H
ATOM   1466 HG23 VAL A  97       4.944  40.160   7.461  1.00 25.09           H
ATOM   1467  N   GLN A  98       8.020  43.160   9.788  1.00 20.78           N
ATOM   1468  CA  GLN A  98       8.995  43.942  10.541  1.00 20.09           C
ATOM   1469  C   GLN A  98       8.307  44.792  11.627  1.00 20.08           C
ATOM   1470  O   GLN A  98       8.771  44.817  12.777  1.00 22.44           O
ATOM   1471  CB  GLN A  98       9.770  44.813   9.529  1.00 31.47           C
ATOM   1472  CG  GLN A  98      10.870  45.677  10.157  1.00 48.00           C
ATOM   1473  CD  GLN A  98      11.422  46.662   9.122  1.00 58.82           C
ATOM   1474  OE1 GLN A  98      11.854  46.280   8.033  1.00 53.65           O
ATOM   1475  NE2 GLN A  98      11.427  47.947   9.465  1.00 53.90           N
ATOM   1476  H   GLN A  98       7.985  43.300   8.788  1.00 24.93           H
ATOM   1477  HA  GLN A  98       9.696  43.253  11.013  1.00 24.10           H
ATOM   1478  HB2 GLN A  98      10.236  44.155   8.794  1.00 37.77           H
ATOM   1479  HB3 GLN A  98       9.070  45.468   9.006  1.00 37.77           H
ATOM   1480  HG2 GLN A  98      10.511  46.209  11.039  1.00 57.59           H
ATOM   1481  HG3 GLN A  98      11.673  44.990  10.429  1.00 57.59           H
ATOM   1482 HE21 GLN A  98      11.041  48.232  10.355  1.00 64.67           H
ATOM   1483 HE22 GLN A  98      11.790  48.625   8.814  1.00 64.67           H
ATOM   1484  N   GLU A  99       7.200  45.467  11.291  1.00 23.15           N
ATOM   1485  CA  GLU A  99       6.446  46.233  12.295  1.00 25.23           C
ATOM   1486  C   GLU A  99       5.834  45.318  13.370  1.00 27.72           C
ATOM   1487  O   GLU A  99       5.867  45.634  14.554  1.00 21.90           O
ATOM   1488  CB  GLU A  99       5.380  47.144  11.647  1.00 24.10           C
ATOM   1489  CG  GLU A  99       6.038  48.211  10.741  1.00 44.79           C
ATOM   1490  CD  GLU A  99       7.014  49.154  11.479  1.00 48.98           C
ATOM   1491  OE1 GLU A  99       6.702  49.525  12.636  1.00 44.85           O
ATOM   1492  OE2 GLU A  99       8.067  49.477  10.879  1.00 46.35           O1-
ATOM   1493  H   GLU A  99       6.862  45.449  10.339  1.00 27.79           H
ATOM   1494  HA  GLU A  99       7.159  46.877  12.807  1.00 30.28           H
ATOM   1495  HB2 GLU A  99       4.699  46.537  11.047  1.00 28.92           H
ATOM   1496  HB3 GLU A  99       4.794  47.635  12.426  1.00 28.92           H
ATOM   1497  HG2 GLU A  99       6.532  47.757   9.883  1.00 53.75           H
ATOM   1498  HG3 GLU A  99       5.228  48.830  10.353  1.00 53.75           H
ATOM   1499  N   TRP A 100       5.287  44.160  12.988  1.00 21.33           N
ATOM   1500  CA  TRP A 100       4.743  43.227  13.963  1.00 21.33           C
ATOM   1501  C   TRP A 100       5.790  42.638  14.895  1.00 19.59           C
ATOM   1502  O   TRP A 100       5.459  42.382  16.048  1.00 20.40           O
ATOM   1503  CB  TRP A 100       3.993  42.114  13.266  1.00 16.77           C
ATOM   1504  CG  TRP A 100       2.810  42.556  12.475  1.00 22.74           C
ATOM   1505  CD1 TRP A 100       2.269  43.798  12.416  1.00 21.80           C
ATOM   1506  CD2 TRP A 100       1.986  41.727  11.637  1.00 19.48           C
ATOM   1507  NE1 TRP A 100       1.138  43.768  11.643  1.00 21.37           N
ATOM   1508  CE2 TRP A 100       0.892  42.500  11.163  1.00 24.67           C
ATOM   1509  CE3 TRP A 100       2.063  40.386  11.230  1.00 21.52           C
ATOM   1510  CZ2 TRP A 100      -0.109  41.946  10.364  1.00 20.63           C
ATOM   1511  CZ3 TRP A 100       1.098  39.837  10.372  1.00 19.84           C
ATOM   1512  CH2 TRP A 100       0.007  40.612   9.951  1.00 20.96           C
ATOM   1513  H   TRP A 100       5.254  43.917  12.007  1.00 25.60           H
ATOM   1514  HA  TRP A 100       4.024  43.768  14.576  1.00 25.60           H
ATOM   1515  HB2 TRP A 100       4.673  41.559  12.622  1.00 20.13           H
ATOM   1516  HB3 TRP A 100       3.631  41.411  14.014  1.00 20.13           H
ATOM   1517  HD1 TRP A 100       2.633  44.669  12.939  1.00 26.16           H
ATOM   1518  HE1 TRP A 100       0.578  44.587  11.467  1.00 25.64           H
ATOM   1519  HE3 TRP A 100       2.889  39.793  11.571  1.00 25.83           H
ATOM   1520  HZ2 TRP A 100      -0.961  42.539  10.071  1.00 24.76           H
ATOM   1521  HZ3 TRP A 100       1.190  38.809  10.049  1.00 23.81           H
ATOM   1522  HH2 TRP A 100      -0.744  40.174   9.309  1.00 25.15           H
ATOM   1523  N   VAL A 101       7.018  42.400  14.414  1.00 18.92           N
ATOM   1524  CA  VAL A 101       8.107  41.883  15.236  1.00 25.08           C
ATOM   1525  C   VAL A 101       8.353  42.847  16.405  1.00 20.00           C
ATOM   1526  O   VAL A 101       8.510  42.423  17.552  1.00 17.93           O
ATOM   1527  CB  VAL A 101       9.374  41.699  14.362  1.00 25.34           C
ATOM   1528  CG1 VAL A 101      10.628  41.496  15.232  1.00 21.69           C
ATOM   1529  CG2 VAL A 101       9.251  40.495  13.413  1.00 21.64           C
ATOM   1530  H   VAL A 101       7.220  42.625  13.448  1.00 22.71           H
ATOM   1531  HA  VAL A 101       7.813  40.910  15.631  1.00 30.09           H
ATOM   1532  HB  VAL A 101       9.532  42.589  13.755  1.00 30.41           H
ATOM   1533 HG11 VAL A 101      11.487  41.346  14.581  1.00 26.02           H
ATOM   1534 HG12 VAL A 101      10.828  42.377  15.840  1.00 26.02           H
ATOM   1535 HG13 VAL A 101      10.508  40.622  15.871  1.00 26.02           H
ATOM   1536 HG21 VAL A 101      10.093  40.518  12.722  1.00 25.97           H
ATOM   1537 HG22 VAL A 101       9.264  39.566  13.981  1.00 25.97           H
ATOM   1538 HG23 VAL A 101       8.329  40.521  12.844  1.00 25.97           H
ATOM   1539  N   ASP A 102       8.437  44.147  16.096  1.00 21.29           N
ATOM   1540  CA  ASP A 102       8.686  45.162  17.104  1.00 29.43           C
ATOM   1541  C   ASP A 102       7.570  45.178  18.142  1.00 20.28           C
ATOM   1542  O   ASP A 102       7.861  45.286  19.333  1.00 20.53           O
ATOM   1543  CB  ASP A 102       8.900  46.545  16.460  1.00 25.81           C
ATOM   1544  CG  ASP A 102      10.204  46.627  15.640  1.00 37.46           C
ATOM   1545  OD1 ASP A 102      10.198  47.368  14.633  1.00 43.82           O
ATOM   1546  OD2 ASP A 102      11.211  46.014  16.071  1.00 45.70           O1-
ATOM   1547  H   ASP A 102       8.328  44.446  15.137  1.00 25.55           H
ATOM   1548  HA  ASP A 102       9.604  44.886  17.625  1.00 35.32           H
ATOM   1549  HB2 ASP A 102       8.043  46.841  15.854  1.00 30.97           H
ATOM   1550  HB3 ASP A 102       8.983  47.272  17.271  1.00 30.97           H
ATOM   1551  N   LYS A 103       6.305  45.082  17.703  1.00 21.87           N
ATOM   1552  CA  LYS A 103       5.159  45.056  18.620  1.00 21.68           C
ATOM   1553  C   LYS A 103       5.190  43.837  19.520  1.00 23.00           C
ATOM   1554  O   LYS A 103       5.049  43.981  20.739  1.00 18.80           O
ATOM   1555  CB  LYS A 103       3.821  45.180  17.883  1.00 22.92           C
ATOM   1556  CG  LYS A 103       3.644  46.618  17.333  1.00 31.18           C
ATOM   1557  CD  LYS A 103       2.296  46.855  16.625  1.00 41.45           C
ATOM   1558  CE  LYS A 103       1.159  47.408  17.504  1.00 42.78           C
ATOM   1559  NZ  LYS A 103       0.838  46.555  18.660  1.00 48.50           N1+
ATOM   1560  H   LYS A 103       6.136  45.002  16.707  1.00 26.24           H
ATOM   1561  HA  LYS A 103       5.247  45.916  19.287  1.00 26.01           H
ATOM   1562  HB2 LYS A 103       3.775  44.448  17.076  1.00 27.50           H
ATOM   1563  HB3 LYS A 103       3.013  44.969  18.581  1.00 27.50           H
ATOM   1564  HG2 LYS A 103       3.729  47.320  18.163  1.00 37.42           H
ATOM   1565  HG3 LYS A 103       4.447  46.836  16.625  1.00 37.42           H
ATOM   1566  HD2 LYS A 103       2.457  47.552  15.800  1.00 49.74           H
ATOM   1567  HD3 LYS A 103       1.974  45.919  16.184  1.00 49.74           H
ATOM   1568  HE2 LYS A 103       1.464  48.388  17.872  1.00 51.34           H
ATOM   1569  HE3 LYS A 103       0.261  47.533  16.894  1.00 51.34           H
ATOM   1570  HZ1 LYS A 103       0.004  46.886  19.126  1.00 58.19           H
ATOM   1571  HZ2 LYS A 103       0.672  45.606  18.348  1.00 58.19           H
ATOM   1572  HZ3 LYS A 103       1.607  46.546  19.315  1.00 58.19           H
ATOM   1573  N   ILE A 104       5.423  42.653  18.947  1.00 20.12           N
ATOM   1574  CA  ILE A 104       5.540  41.417  19.730  1.00 19.35           C
ATOM   1575  C   ILE A 104       6.721  41.449  20.704  1.00 16.32           C
ATOM   1576  O   ILE A 104       6.569  41.030  21.855  1.00 17.17           O
ATOM   1577  CB  ILE A 104       5.496  40.199  18.798  1.00 15.87           C
ATOM   1578  CG1 ILE A 104       4.054  40.074  18.238  1.00 14.45           C
ATOM   1579  CG2 ILE A 104       5.934  38.932  19.545  1.00 15.98           C
ATOM   1580  CD1 ILE A 104       3.991  39.152  17.029  1.00 22.68           C
ATOM   1581  H   ILE A 104       5.556  42.604  17.946  1.00 24.15           H
ATOM   1582  HA  ILE A 104       4.643  41.357  20.349  1.00 23.22           H
ATOM   1583  HB  ILE A 104       6.192  40.374  17.976  1.00 19.05           H
ATOM   1584 HG12 ILE A 104       3.380  39.710  19.013  1.00 17.34           H
ATOM   1585 HG13 ILE A 104       3.687  41.045  17.906  1.00 17.34           H
ATOM   1586 HG21 ILE A 104       5.853  38.057  18.903  1.00 19.18           H
ATOM   1587 HG22 ILE A 104       6.974  39.011  19.851  1.00 19.18           H
ATOM   1588 HG23 ILE A 104       5.318  38.788  20.431  1.00 19.18           H
ATOM   1589 HD11 ILE A 104       2.946  39.029  16.754  1.00 27.21           H
ATOM   1590 HD12 ILE A 104       4.548  39.603  16.207  1.00 27.21           H
ATOM   1591 HD13 ILE A 104       4.401  38.168  17.251  1.00 27.21           H
ATOM   1592  N   ARG A 105       7.896  41.937  20.282  1.00 21.05           N
ATOM   1593  CA  ARG A 105       9.064  42.023  21.163  1.00 18.74           C
ATOM   1594  C   ARG A 105       8.723  42.848  22.412  1.00 20.13           C
ATOM   1595  O   ARG A 105       9.015  42.456  23.541  1.00 18.81           O
ATOM   1596  CB  ARG A 105      10.268  42.617  20.388  1.00 19.29           C
ATOM   1597  CG  ARG A 105      11.542  42.661  21.260  1.00 29.34           C
ATOM   1598  CD  ARG A 105      12.698  43.454  20.612  1.00 36.82           C
ATOM   1599  NE  ARG A 105      12.402  44.901  20.472  1.00 43.58           N
ATOM   1600  CZ  ARG A 105      12.249  45.787  21.477  1.00 48.14           C
ATOM   1601  NH1 ARG A 105      12.406  45.463  22.762  1.00 54.32           N
ATOM   1602  NH2 ARG A 105      11.930  47.048  21.198  1.00 47.99           N1+
ATOM   1603  H   ARG A 105       7.986  42.272  19.332  1.00 25.26           H
ATOM   1604  HA  ARG A 105       9.326  41.014  21.485  1.00 22.49           H
ATOM   1605  HB2 ARG A 105      10.469  41.990  19.518  1.00 23.15           H
ATOM   1606  HB3 ARG A 105      10.022  43.619  20.040  1.00 23.15           H
ATOM   1607  HG2 ARG A 105      11.317  43.119  22.220  1.00 35.20           H
ATOM   1608  HG3 ARG A 105      11.874  41.645  21.464  1.00 35.20           H
ATOM   1609  HD2 ARG A 105      13.614  43.313  21.188  1.00 44.18           H
ATOM   1610  HD3 ARG A 105      12.867  43.045  19.613  1.00 44.18           H
ATOM   1611  HE  ARG A 105      12.228  45.225  19.530  1.00 52.30           H
ATOM   1612 HH11 ARG A 105      12.647  44.515  23.021  1.00 65.18           H
ATOM   1613 HH12 ARG A 105      12.282  46.152  23.487  1.00 65.18           H
ATOM   1614 HH21 ARG A 105      11.816  47.328  20.235  1.00 57.59           H
ATOM   1615 HH22 ARG A 105      11.830  47.713  21.949  1.00 57.59           H
ATOM   1616  N   LYS A 106       8.055  43.979  22.205  1.00 22.19           N
ATOM   1617  CA  LYS A 106       7.659  44.872  23.275  1.00 21.97           C
ATOM   1618  C   LYS A 106       6.566  44.259  24.160  1.00 19.83           C
ATOM   1619  O   LYS A 106       6.575  44.467  25.366  1.00 20.95           O
ATOM   1620  CB  LYS A 106       7.239  46.204  22.656  1.00 22.00           C
ATOM   1621  CG  LYS A 106       8.454  46.981  22.123  1.00 28.47           C
ATOM   1622  CD  LYS A 106       7.930  48.210  21.358  1.00 38.97           C
ATOM   1623  CE  LYS A 106       9.057  48.933  20.632  1.00 46.63           C
ATOM   1624  NZ  LYS A 106       8.566  50.176  20.007  1.00 58.45           N1+
ATOM   1625  H   LYS A 106       7.804  44.228  21.259  1.00 26.63           H
ATOM   1626  HA  LYS A 106       8.518  45.054  23.921  1.00 26.37           H
ATOM   1627  HB2 LYS A 106       6.505  46.030  21.868  1.00 26.40           H
ATOM   1628  HB3 LYS A 106       6.766  46.813  23.429  1.00 26.40           H
ATOM   1629  HG2 LYS A 106       9.091  47.286  22.953  1.00 34.17           H
ATOM   1630  HG3 LYS A 106       9.038  46.359  21.444  1.00 34.17           H
ATOM   1631  HD2 LYS A 106       7.183  47.898  20.626  1.00 46.76           H
ATOM   1632  HD3 LYS A 106       7.463  48.894  22.069  1.00 46.76           H
ATOM   1633  HE2 LYS A 106       9.856  49.167  21.338  1.00 55.96           H
ATOM   1634  HE3 LYS A 106       9.449  48.272  19.856  1.00 55.96           H
ATOM   1635  HZ1 LYS A 106       9.327  50.657  19.545  1.00 70.14           H
ATOM   1636  HZ2 LYS A 106       7.860  49.949  19.319  1.00 70.14           H
ATOM   1637  HZ3 LYS A 106       8.164  50.779  20.711  1.00 70.14           H
ATOM   1638  N   GLN A 107       5.654  43.473  23.591  1.00 20.77           N
ATOM   1639  CA  GLN A 107       4.647  42.729  24.338  1.00 19.58           C
ATOM   1640  C   GLN A 107       5.220  41.594  25.196  1.00 20.12           C
ATOM   1641  O   GLN A 107       4.708  41.343  26.287  1.00 18.50           O
ATOM   1642  CB  GLN A 107       3.610  42.204  23.350  1.00 21.21           C
ATOM   1643  CG  GLN A 107       2.517  41.416  24.060  1.00 19.59           C
ATOM   1644  CD  GLN A 107       1.500  41.011  23.019  1.00 20.20           C
ATOM   1645  OE1 GLN A 107       1.678  40.028  22.328  1.00 19.10           O
ATOM   1646  NE2 GLN A 107       0.453  41.788  22.845  1.00 18.40           N
ATOM   1647  H   GLN A 107       5.695  43.330  22.591  1.00 24.93           H
ATOM   1648  HA  GLN A 107       4.143  43.427  25.005  1.00 23.49           H
ATOM   1649  HB2 GLN A 107       3.162  43.046  22.820  1.00 25.46           H
ATOM   1650  HB3 GLN A 107       4.098  41.553  22.624  1.00 25.46           H
ATOM   1651  HG2 GLN A 107       2.957  40.504  24.461  1.00 23.50           H
ATOM   1652  HG3 GLN A 107       2.066  42.021  24.846  1.00 23.50           H
ATOM   1653 HE21 GLN A 107       0.352  42.626  23.398  1.00 22.09           H
ATOM   1654 HE22 GLN A 107      -0.216  41.552  22.127  1.00 22.09           H
ATOM   1655  N   VAL A 108       6.234  40.881  24.702  1.00 14.29           N
ATOM   1656  CA  VAL A 108       6.912  39.809  25.412  1.00 18.50           C
ATOM   1657  C   VAL A 108       7.676  40.333  26.615  1.00 17.29           C
ATOM   1658  O   VAL A 108       7.663  39.665  27.645  1.00 17.34           O
ATOM   1659  CB  VAL A 108       7.794  38.989  24.450  1.00 17.05           C
ATOM   1660  CG1 VAL A 108       8.818  38.080  25.173  1.00 17.81           C
ATOM   1661  CG2 VAL A 108       6.904  38.083  23.559  1.00 19.01           C
ATOM   1662  H   VAL A 108       6.572  41.100  23.774  1.00 17.14           H
ATOM   1663  HA  VAL A 108       6.144  39.138  25.805  1.00 22.20           H
ATOM   1664  HB  VAL A 108       8.349  39.671  23.804  1.00 20.46           H
ATOM   1665 HG11 VAL A 108       9.416  37.592  24.413  1.00 21.37           H
ATOM   1666 HG12 VAL A 108       9.494  38.661  25.799  1.00 21.37           H
ATOM   1667 HG13 VAL A 108       8.316  37.335  25.779  1.00 21.37           H
ATOM   1668 HG21 VAL A 108       7.527  37.561  22.833  1.00 22.81           H
ATOM   1669 HG22 VAL A 108       6.388  37.348  24.177  1.00 22.81           H
ATOM   1670 HG23 VAL A 108       6.161  38.670  23.021  1.00 22.81           H
ATOM   1671  N   ALA A 109       8.365  41.479  26.471  1.00 19.75           N
ATOM   1672  CA  ALA A 109       9.365  41.900  27.444  1.00 21.87           C
ATOM   1673  C   ALA A 109       8.842  41.933  28.892  1.00 21.45           C
ATOM   1674  O   ALA A 109       9.554  41.404  29.749  1.00 21.16           O
ATOM   1675  CB  ALA A 109      10.010  43.231  27.038  1.00 23.05           C
ATOM   1676  H   ALA A 109       8.322  41.975  25.592  1.00 23.70           H
ATOM   1677  HA  ALA A 109      10.154  41.154  27.402  1.00 26.25           H
ATOM   1678  HB1 ALA A 109      10.777  43.497  27.764  1.00 27.66           H
ATOM   1679  HB2 ALA A 109      10.476  43.128  26.059  1.00 27.66           H
ATOM   1680  HB3 ALA A 109       9.267  44.025  26.985  1.00 27.66           H
ATOM   1681  N   PRO A 110       7.639  42.463  29.209  1.00 21.75           N
ATOM   1682  CA  PRO A 110       7.199  42.581  30.608  1.00 25.97           C
ATOM   1683  C   PRO A 110       6.963  41.235  31.322  1.00 23.40           C
ATOM   1684  O   PRO A 110       6.915  41.203  32.542  1.00 21.01           O
ATOM   1685  CB  PRO A 110       5.875  43.360  30.521  1.00 22.36           C
ATOM   1686  CG  PRO A 110       5.996  44.179  29.230  1.00 27.02           C
ATOM   1687  CD  PRO A 110       6.695  43.164  28.335  1.00 18.25           C
ATOM   1688  HA  PRO A 110       7.898  43.211  31.155  1.00 31.16           H
ATOM   1689  HB2 PRO A 110       5.069  42.638  30.371  1.00 26.84           H
ATOM   1690  HB3 PRO A 110       5.666  43.975  31.396  1.00 26.84           H
ATOM   1691  HG2 PRO A 110       5.022  44.426  28.808  1.00 32.42           H
ATOM   1692  HG3 PRO A 110       6.596  45.075  29.392  1.00 32.42           H
ATOM   1693  HD2 PRO A 110       5.973  42.455  27.944  1.00 21.91           H
ATOM   1694  HD3 PRO A 110       7.198  43.711  27.544  1.00 21.91           H
ATOM   1695  N   PHE A 111       6.796  40.137  30.579  1.00 16.41           N
ATOM   1696  CA  PHE A 111       6.630  38.797  31.105  1.00 19.33           C
ATOM   1697  C   PHE A 111       7.899  38.208  31.689  1.00 21.25           C
ATOM   1698  O   PHE A 111       7.791  37.260  32.460  1.00 21.13           O
ATOM   1699  CB  PHE A 111       6.069  37.876  30.017  1.00 20.71           C
ATOM   1700  CG  PHE A 111       4.627  38.159  29.663  1.00 18.54           C
ATOM   1701  CD1 PHE A 111       3.586  37.549  30.394  1.00 18.26           C
ATOM   1702  CD2 PHE A 111       4.322  39.009  28.591  1.00 15.31           C
ATOM   1703  CE1 PHE A 111       2.256  37.759  30.007  1.00 17.52           C
ATOM   1704  CE2 PHE A 111       2.991  39.225  28.202  1.00 18.50           C
ATOM   1705  CZ  PHE A 111       1.960  38.601  28.913  1.00 20.39           C
ATOM   1706  H   PHE A 111       6.825  40.227  29.572  1.00 19.69           H
ATOM   1707  HA  PHE A 111       5.899  38.839  31.913  1.00 23.20           H
ATOM   1708  HB2 PHE A 111       6.687  37.930  29.122  1.00 24.86           H
ATOM   1709  HB3 PHE A 111       6.118  36.847  30.374  1.00 24.86           H
ATOM   1710  HD1 PHE A 111       3.807  36.903  31.230  1.00 21.92           H
ATOM   1711  HD2 PHE A 111       5.119  39.493  28.051  1.00 18.37           H
ATOM   1712  HE1 PHE A 111       1.461  37.278  30.556  1.00 21.03           H
ATOM   1713  HE2 PHE A 111       2.762  39.860  27.359  1.00 22.20           H
ATOM   1714  HZ  PHE A 111       0.936  38.767  28.612  1.00 24.47           H
ATOM   1715  N   LEU A 112       9.079  38.721  31.317  1.00 17.03           N
ATOM   1716  CA  LEU A 112      10.364  38.187  31.761  1.00 18.83           C
ATOM   1717  C   LEU A 112      11.196  39.292  32.440  1.00 19.58           C
ATOM   1718  O   LEU A 112      10.924  40.487  32.280  1.00 21.45           O
ATOM   1719  CB  LEU A 112      11.123  37.599  30.556  1.00 20.05           C
ATOM   1720  CG  LEU A 112      10.356  36.551  29.712  1.00 16.39           C
ATOM   1721  CD1 LEU A 112      11.160  36.252  28.435  1.00 17.23           C
ATOM   1722  CD2 LEU A 112      10.058  35.264  30.477  1.00 19.85           C
ATOM   1723  H   LEU A 112       9.093  39.535  30.720  1.00 20.44           H
ATOM   1724  HA  LEU A 112      10.214  37.389  32.489  1.00 22.60           H
ATOM   1725  HB2 LEU A 112      11.392  38.429  29.905  1.00 24.06           H
ATOM   1726  HB3 LEU A 112      12.050  37.152  30.914  1.00 24.06           H
ATOM   1727  HG  LEU A 112       9.398  36.967  29.399  1.00 19.67           H
ATOM   1728 HD11 LEU A 112      10.593  35.563  27.811  1.00 20.68           H
ATOM   1729 HD12 LEU A 112      11.321  37.178  27.884  1.00 20.68           H
ATOM   1730 HD13 LEU A 112      12.124  35.811  28.691  1.00 20.68           H
ATOM   1731 HD21 LEU A 112       9.478  34.594  29.841  1.00 23.82           H
ATOM   1732 HD22 LEU A 112      10.985  34.776  30.781  1.00 23.82           H
ATOM   1733 HD23 LEU A 112       9.468  35.484  31.366  1.00 23.82           H
ATOM   1734  N   ASP A 113      12.194  38.891  33.235  1.00 16.99           N
ATOM   1735  CA  ASP A 113      13.064  39.840  33.933  1.00 25.60           C
ATOM   1736  C   ASP A 113      14.336  39.969  33.089  1.00 16.49           C
ATOM   1737  O   ASP A 113      15.069  39.007  32.895  1.00 21.18           O
ATOM   1738  CB  ASP A 113      13.287  39.332  35.372  1.00 23.19           C
ATOM   1739  CG  ASP A 113      13.831  40.382  36.344  1.00 31.89           C
ATOM   1740  OD1 ASP A 113      13.571  40.197  37.553  1.00 31.85           O
ATOM   1741  OD2 ASP A 113      14.450  41.366  35.885  1.00 29.58           O1-
ATOM   1742  H   ASP A 113      12.344  37.904  33.403  1.00 20.38           H
ATOM   1743  HA  ASP A 113      12.572  40.809  34.001  1.00 30.72           H
ATOM   1744  HB2 ASP A 113      12.369  38.911  35.787  1.00 27.83           H
ATOM   1745  HB3 ASP A 113      13.991  38.503  35.352  1.00 27.83           H
ATOM   1746  N   PHE A 114      14.575  41.163  32.560  1.00 17.88           N
ATOM   1747  CA  PHE A 114      15.771  41.568  31.812  1.00 20.82           C
ATOM   1748  C   PHE A 114      16.803  42.293  32.715  1.00 26.87           C
ATOM   1749  O   PHE A 114      17.794  42.803  32.193  1.00 28.52           O
ATOM   1750  CB  PHE A 114      15.346  42.463  30.630  1.00 20.14           C
ATOM   1751  CG  PHE A 114      14.650  41.740  29.489  1.00 23.88           C
ATOM   1752  CD1 PHE A 114      15.333  41.489  28.283  1.00 22.92           C
ATOM   1753  CD2 PHE A 114      13.311  41.332  29.619  1.00 24.62           C
ATOM   1754  CE1 PHE A 114      14.676  40.845  27.213  1.00 21.46           C
ATOM   1755  CE2 PHE A 114      12.662  40.674  28.559  1.00 25.24           C
ATOM   1756  CZ  PHE A 114      13.335  40.443  27.350  1.00 19.29           C
ATOM   1757  H   PHE A 114      13.908  41.894  32.749  1.00 21.46           H
ATOM   1758  HA  PHE A 114      16.262  40.688  31.399  1.00 24.98           H
ATOM   1759  HB2 PHE A 114      14.695  43.254  31.001  1.00 24.16           H
ATOM   1760  HB3 PHE A 114      16.235  42.944  30.219  1.00 24.16           H
ATOM   1761  HD1 PHE A 114      16.363  41.793  28.169  1.00 27.50           H
ATOM   1762  HD2 PHE A 114      12.776  41.510  30.541  1.00 29.54           H
ATOM   1763  HE1 PHE A 114      15.204  40.662  26.289  1.00 25.75           H
ATOM   1764  HE2 PHE A 114      11.649  40.333  28.685  1.00 30.29           H
ATOM   1765  HZ  PHE A 114      12.829  39.936  26.542  1.00 23.15           H
ATOM   1766  N   ASP A 115      16.577  42.360  34.039  1.00 32.42           N
ATOM   1767  CA  ASP A 115      17.469  43.035  34.985  1.00 33.45           C
ATOM   1768  C   ASP A 115      17.472  42.265  36.333  1.00 37.25           C
ATOM   1769  O   ASP A 115      17.139  42.799  37.394  1.00 33.89           O
ATOM   1770  CB  ASP A 115      16.975  44.491  35.114  1.00 48.64           C
ATOM   1771  CG  ASP A 115      17.973  45.438  35.790  1.00 61.96           C
ATOM   1772  OD1 ASP A 115      17.495  46.457  36.347  1.00 61.74           O
ATOM   1773  OD2 ASP A 115      19.193  45.159  35.705  1.00 50.37           O1-
ATOM   1774  H   ASP A 115      15.734  41.958  34.427  1.00 38.91           H
ATOM   1775  HA  ASP A 115      18.486  43.022  34.592  1.00 40.14           H
ATOM   1776  HB2 ASP A 115      16.805  44.888  34.111  1.00 58.37           H
ATOM   1777  HB3 ASP A 115      16.007  44.540  35.616  1.00 58.37           H
ATOM   1778  N   CYS A 116      17.889  40.991  36.296  1.00 34.04           N
ATOM   1779  CA  CYS A 116      18.108  40.146  37.478  1.00 36.13           C
ATOM   1780  C   CYS A 116      19.476  39.448  37.412  1.00 29.21           C
ATOM   1781  O   CYS A 116      19.616  38.287  37.805  1.00 32.39           O
ATOM   1782  CB  CYS A 116      16.940  39.157  37.662  1.00 35.62           C
ATOM   1783  SG  CYS A 116      16.722  38.056  36.220  1.00 32.77           S
ATOM   1784  H   CYS A 116      18.088  40.583  35.393  1.00 40.85           H
ATOM   1785  HA  CYS A 116      18.133  40.784  38.363  1.00 43.35           H
ATOM   1786  HB2 CYS A 116      17.101  38.555  38.557  1.00 42.75           H
ATOM   1787  HB3 CYS A 116      16.031  39.737  37.807  1.00 42.75           H
ATOM   1788  HG  CYS A 116      17.716  37.213  36.529  1.00 39.33           H
ATOM   1789  N   GLY A 117      20.516  40.149  36.939  1.00 23.12           N
ATOM   1790  CA  GLY A 117      21.866  39.592  36.879  1.00 29.24           C
ATOM   1791  C   GLY A 117      22.003  38.524  35.794  1.00 31.10           C
ATOM   1792  O   GLY A 117      21.486  38.696  34.694  1.00 24.61           O
ATOM   1793  H   GLY A 117      20.374  41.093  36.610  1.00 27.74           H
ATOM   1794  HA2 GLY A 117      22.573  40.394  36.663  1.00 35.08           H
ATOM   1795  HA3 GLY A 117      22.119  39.145  37.840  1.00 35.08           H
ATOM   1796  N   GLU A 118      22.749  37.442  36.042  1.00 36.22           N
ATOM   1797  CA  GLU A 118      23.249  36.622  34.929  1.00 37.77           C
ATOM   1798  C   GLU A 118      22.156  35.790  34.242  1.00 28.55           C
ATOM   1799  O   GLU A 118      22.346  35.453  33.072  1.00 35.21           O
ATOM   1800  CB  GLU A 118      24.477  35.757  35.298  1.00 40.45           C
ATOM   1801  CG  GLU A 118      25.786  36.569  35.284  1.00 25.91           C
ATOM   1802  CD  GLU A 118      25.846  37.558  36.445  1.00 27.54           C
ATOM   1803  OE1 GLU A 118      26.386  38.655  36.216  1.00 33.74           O
ATOM   1804  OE2 GLU A 118      25.321  37.228  37.535  1.00 35.09           O1-
ATOM   1805  H   GLU A 118      23.178  37.325  36.951  1.00 43.46           H
ATOM   1806  HA  GLU A 118      23.605  37.324  34.173  1.00 45.32           H
ATOM   1807  HB2 GLU A 118      24.324  35.287  36.272  1.00 48.54           H
ATOM   1808  HB3 GLU A 118      24.585  34.961  34.559  1.00 48.54           H
ATOM   1809  HG2 GLU A 118      26.604  35.862  35.423  1.00 31.09           H
ATOM   1810  HG3 GLU A 118      25.947  37.062  34.325  1.00 31.09           H
ATOM   1811  N   ASN A 119      21.021  35.510  34.907  1.00 27.56           N
ATOM   1812  CA  ASN A 119      19.872  34.885  34.243  1.00 23.19           C
ATOM   1813  C   ASN A 119      18.824  35.880  33.690  1.00 21.72           C
ATOM   1814  O   ASN A 119      17.692  35.478  33.407  1.00 15.98           O
ATOM   1815  CB  ASN A 119      19.244  33.805  35.124  1.00 22.56           C
ATOM   1816  CG  ASN A 119      18.355  34.374  36.204  1.00 23.69           C
ATOM   1817  OD1 ASN A 119      18.680  35.393  36.803  1.00 28.97           O
ATOM   1818  ND2 ASN A 119      17.263  33.678  36.510  1.00 25.30           N
ATOM   1819  H   ASN A 119      20.898  35.837  35.856  1.00 33.07           H
ATOM   1820  HA  ASN A 119      20.246  34.344  33.375  1.00 27.83           H
ATOM   1821  HB2 ASN A 119      18.701  33.108  34.502  1.00 27.07           H
ATOM   1822  HB3 ASN A 119      20.060  33.270  35.607  1.00 27.07           H
ATOM   1823 HD21 ASN A 119      16.648  34.011  37.237  1.00 30.36           H
ATOM   1824 HD22 ASN A 119      17.040  32.842  35.991  1.00 30.36           H
ATOM   1825  N   SER A 120      19.209  37.150  33.485  1.00 20.54           N
ATOM   1826  CA  SER A 120      18.454  38.152  32.752  1.00 19.22           C
ATOM   1827  C   SER A 120      18.088  37.622  31.363  1.00 19.52           C
ATOM   1828  O   SER A 120      18.896  36.986  30.700  1.00 17.78           O
ATOM   1829  CB  SER A 120      19.272  39.447  32.596  1.00 24.86           C
ATOM   1830  OG  SER A 120      19.319  40.170  33.802  1.00 22.83           O
ATOM   1831  H   SER A 120      20.121  37.432  33.817  1.00 24.64           H
ATOM   1832  HA  SER A 120      17.533  38.393  33.284  1.00 23.07           H
ATOM   1833  HB2 SER A 120      20.285  39.216  32.266  1.00 29.83           H
ATOM   1834  HB3 SER A 120      18.793  40.078  31.846  1.00 29.83           H
ATOM   1835  HG  SER A 120      19.964  39.749  34.379  1.00 27.40           H
ATOM   1836  N   ALA A 121      16.867  37.887  30.928  1.00 15.27           N
ATOM   1837  CA  ALA A 121      16.331  37.452  29.657  1.00 17.45           C
ATOM   1838  C   ALA A 121      17.064  38.134  28.497  1.00 19.54           C
ATOM   1839  O   ALA A 121      17.577  39.244  28.656  1.00 19.04           O
ATOM   1840  CB  ALA A 121      14.834  37.799  29.656  1.00 17.05           C
ATOM   1841  H   ALA A 121      16.256  38.431  31.518  1.00 18.32           H
ATOM   1842  HA  ALA A 121      16.444  36.373  29.600  1.00 20.94           H
ATOM   1843  HB1 ALA A 121      14.364  37.444  28.743  1.00 20.46           H
ATOM   1844  HB2 ALA A 121      14.344  37.339  30.511  1.00 20.46           H
ATOM   1845  HB3 ALA A 121      14.705  38.877  29.731  1.00 20.46           H
ATOM   1846  N   ILE A 122      17.068  37.472  27.328  1.00 17.99           N
ATOM   1847  CA  ILE A 122      17.576  38.004  26.062  1.00 22.69           C
ATOM   1848  C   ILE A 122      16.434  37.936  25.033  1.00 19.29           C
ATOM   1849  O   ILE A 122      15.756  36.914  24.933  1.00 17.48           O
ATOM   1850  CB  ILE A 122      18.816  37.191  25.587  1.00 27.31           C
ATOM   1851  CG1 ILE A 122      19.999  37.451  26.545  1.00 28.10           C
ATOM   1852  CG2 ILE A 122      19.226  37.500  24.129  1.00 26.99           C
ATOM   1853  CD1 ILE A 122      21.266  36.648  26.197  1.00 33.00           C
ATOM   1854  H   ILE A 122      16.626  36.563  27.291  1.00 21.59           H
ATOM   1855  HA  ILE A 122      17.870  39.046  26.194  1.00 27.23           H
ATOM   1856  HB  ILE A 122      18.569  36.132  25.630  1.00 32.78           H
ATOM   1857 HG12 ILE A 122      20.245  38.514  26.526  1.00 33.72           H
ATOM   1858 HG13 ILE A 122      19.702  37.199  27.562  1.00 33.72           H
ATOM   1859 HG21 ILE A 122      20.048  36.861  23.811  1.00 32.39           H
ATOM   1860 HG22 ILE A 122      18.399  37.292  23.450  1.00 32.39           H
ATOM   1861 HG23 ILE A 122      19.520  38.547  24.037  1.00 32.39           H
ATOM   1862 HD11 ILE A 122      22.026  36.821  26.958  1.00 39.60           H
ATOM   1863 HD12 ILE A 122      21.034  35.584  26.144  1.00 39.60           H
ATOM   1864 HD13 ILE A 122      21.685  36.980  25.248  1.00 39.60           H
ATOM   1865  N   ALA A 123      16.274  39.014  24.257  1.00 17.90           N
ATOM   1866  CA  ALA A 123      15.433  39.087  23.074  1.00 15.51           C
ATOM   1867  C   ALA A 123      16.283  38.719  21.859  1.00 21.56           C
ATOM   1868  O   ALA A 123      17.395  39.218  21.713  1.00 23.17           O
ATOM   1869  CB  ALA A 123      14.881  40.513  22.932  1.00 21.88           C
ATOM   1870  H   ALA A 123      16.879  39.806  24.424  1.00 21.48           H
ATOM   1871  HA  ALA A 123      14.596  38.395  23.171  1.00 18.62           H
ATOM   1872  HB1 ALA A 123      14.276  40.584  22.030  1.00 26.25           H
ATOM   1873  HB2 ALA A 123      14.258  40.753  23.792  1.00 26.25           H
ATOM   1874  HB3 ALA A 123      15.699  41.231  22.874  1.00 26.25           H
ATOM   1875  N   ALA A 124      15.758  37.847  20.999  1.00 14.81           N
ATOM   1876  CA  ALA A 124      16.383  37.423  19.753  1.00 15.38           C
ATOM   1877  C   ALA A 124      15.398  37.544  18.587  1.00 19.04           C
ATOM   1878  O   ALA A 124      14.190  37.582  18.784  1.00 16.09           O
ATOM   1879  CB  ALA A 124      16.886  35.974  19.908  1.00 16.32           C
ATOM   1880  H   ALA A 124      14.842  37.466  21.198  1.00 17.78           H
ATOM   1881  HA  ALA A 124      17.238  38.061  19.539  1.00 18.46           H
ATOM   1882  HB1 ALA A 124      17.361  35.645  18.980  1.00 19.59           H
ATOM   1883  HB2 ALA A 124      17.625  35.921  20.705  1.00 19.59           H
ATOM   1884  HB3 ALA A 124      16.056  35.306  20.136  1.00 19.59           H
ATOM   1885  N   ASN A 125      15.926  37.642  17.358  1.00 16.28           N
ATOM   1886  CA  ASN A 125      15.172  37.762  16.137  1.00 14.38           C
ATOM   1887  C   ASN A 125      15.963  37.010  15.053  1.00 16.72           C
ATOM   1888  O   ASN A 125      17.079  37.400  14.716  1.00 16.49           O
ATOM   1889  CB  ASN A 125      14.946  39.249  15.788  1.00 18.74           C
ATOM   1890  CG  ASN A 125      14.185  39.424  14.459  1.00 17.31           C
ATOM   1891  OD1 ASN A 125      13.783  38.482  13.798  1.00 17.74           O
ATOM   1892  ND2 ASN A 125      13.980  40.660  14.050  1.00 18.81           N
ATOM   1893  H   ASN A 125      16.932  37.635  17.261  1.00 19.53           H
ATOM   1894  HA  ASN A 125      14.226  37.275  16.284  1.00 17.25           H
ATOM   1895  HB2 ASN A 125      14.370  39.722  16.582  1.00 22.49           H
ATOM   1896  HB3 ASN A 125      15.905  39.765  15.725  1.00 22.49           H
ATOM   1897 HD21 ASN A 125      13.512  40.820  13.173  1.00 22.57           H
ATOM   1898 HD22 ASN A 125      14.281  41.445  14.606  1.00 22.57           H
ATOM   1899  N   ASN A 126      15.391  35.916  14.547  1.00 16.44           N
ATOM   1900  CA  ASN A 126      16.028  35.081  13.521  1.00 15.95           C
ATOM   1901  C   ASN A 126      16.199  35.758  12.139  1.00 17.51           C
ATOM   1902  O   ASN A 126      16.913  35.237  11.300  1.00 17.18           O
ATOM   1903  CB  ASN A 126      15.357  33.728  13.361  1.00 14.02           C
ATOM   1904  CG  ASN A 126      13.879  33.764  13.037  1.00 14.12           C
ATOM   1905  OD1 ASN A 126      13.298  34.791  12.672  1.00 17.29           O
ATOM   1906  ND2 ASN A 126      13.227  32.565  13.149  1.00 16.32           N
ATOM   1907  H   ASN A 126      14.427  35.762  14.750  1.00 19.73           H
ATOM   1908  HA  ASN A 126      17.089  34.884  13.864  1.00 19.13           H
ATOM   1909  HB2 ASN A 126      15.887  33.136  12.568  1.00 16.82           H
ATOM   1910  HB3 ASN A 126      15.542  33.098  14.262  1.00 16.82           H
ATOM   1911 HD21 ASN A 126      12.221  32.508  12.943  1.00 19.58           H
ATOM   1912 HD22 ASN A 126      13.683  31.679  13.417  1.00 19.58           H
ATOM   1913  N   TYR A 127      15.610  36.969  11.962  1.00 14.22           N
ATOM   1914  CA  TYR A 127      15.897  37.824  10.801  1.00 16.62           C
ATOM   1915  C   TYR A 127      17.364  38.247  10.808  1.00 18.18           C
ATOM   1916  O   TYR A 127      17.912  38.515   9.752  1.00 13.94           O
ATOM   1917  CB  TYR A 127      15.000  39.063  10.759  1.00 19.13           C
ATOM   1918  CG  TYR A 127      14.926  39.672   9.370  1.00 18.57           C
ATOM   1919  CD1 TYR A 127      13.988  39.184   8.446  1.00 18.21           C
ATOM   1920  CD2 TYR A 127      15.829  40.685   8.987  1.00 18.13           C
ATOM   1921  CE1 TYR A 127      13.938  39.710   7.144  1.00 25.70           C
ATOM   1922  CE2 TYR A 127      15.752  41.252   7.706  1.00 23.85           C
ATOM   1923  CZ  TYR A 127      14.813  40.753   6.776  1.00 23.69           C
ATOM   1924  OH  TYR A 127      14.771  41.273   5.529  1.00 24.44           O
ATOM   1925  H   TYR A 127      15.012  37.347  12.685  1.00 17.06           H
ATOM   1926  HA  TYR A 127      15.716  37.252   9.894  1.00 19.94           H
ATOM   1927  HB2 TYR A 127      13.992  38.777  11.047  1.00 22.96           H
ATOM   1928  HB3 TYR A 127      15.353  39.803  11.479  1.00 22.96           H
ATOM   1929  HD1 TYR A 127      13.307  38.396   8.723  1.00 21.85           H
ATOM   1930  HD2 TYR A 127      16.572  41.046   9.676  1.00 21.76           H
ATOM   1931  HE1 TYR A 127      13.224  39.328   6.430  1.00 30.84           H
ATOM   1932  HE2 TYR A 127      16.432  42.038   7.415  1.00 28.62           H
ATOM   1933  HH  TYR A 127      13.921  41.108   5.102  1.00 29.33           H
ATOM   1934  N   ASP A 128      18.008  38.329  11.981  1.00 18.83           N
ATOM   1935  CA  ASP A 128      19.415  38.690  12.074  1.00 20.45           C
ATOM   1936  C   ASP A 128      20.303  37.796  11.214  1.00 18.08           C
ATOM   1937  O   ASP A 128      21.241  38.313  10.606  1.00 20.08           O
ATOM   1938  CB  ASP A 128      19.920  38.667  13.522  1.00 18.50           C
ATOM   1939  CG  ASP A 128      19.319  39.718  14.472  1.00 20.63           C
ATOM   1940  OD1 ASP A 128      19.825  39.777  15.616  1.00 19.87           O
ATOM   1941  OD2 ASP A 128      18.398  40.465  14.073  1.00 16.48           O1-
ATOM   1942  H   ASP A 128      17.505  38.158  12.841  1.00 22.60           H
ATOM   1943  HA  ASP A 128      19.511  39.713  11.701  1.00 24.54           H
ATOM   1944  HB2 ASP A 128      19.744  37.682  13.957  1.00 22.20           H
ATOM   1945  HB3 ASP A 128      21.007  38.765  13.530  1.00 22.20           H
ATOM   1946  N   TRP A 129      20.036  36.481  11.188  1.00 17.20           N
ATOM   1947  CA  TRP A 129      20.810  35.530  10.415  1.00 20.38           C
ATOM   1948  C   TRP A 129      20.147  35.116   9.107  1.00 18.25           C
ATOM   1949  O   TRP A 129      20.878  34.750   8.196  1.00 24.15           O
ATOM   1950  CB  TRP A 129      21.229  34.310  11.245  1.00 16.78           C
ATOM   1951  CG  TRP A 129      20.169  33.637  12.045  1.00 21.79           C
ATOM   1952  CD1 TRP A 129      19.358  32.641  11.639  1.00 16.59           C
ATOM   1953  CD2 TRP A 129      19.818  33.895  13.434  1.00 16.56           C
ATOM   1954  NE1 TRP A 129      18.591  32.217  12.709  1.00 17.32           N
ATOM   1955  CE2 TRP A 129      18.827  32.963  13.831  1.00 16.73           C
ATOM   1956  CE3 TRP A 129      20.265  34.817  14.394  1.00 18.36           C
ATOM   1957  CZ2 TRP A 129      18.308  32.925  15.130  1.00 16.06           C
ATOM   1958  CZ3 TRP A 129      19.752  34.792  15.701  1.00 15.32           C
ATOM   1959  CH2 TRP A 129      18.811  33.821  16.075  1.00 18.85           C
ATOM   1960  H   TRP A 129      19.238  36.131  11.696  1.00 20.64           H
ATOM   1961  HA  TRP A 129      21.740  36.019  10.125  1.00 24.46           H
ATOM   1962  HB2 TRP A 129      21.683  33.573  10.582  1.00 20.13           H
ATOM   1963  HB3 TRP A 129      21.994  34.653  11.942  1.00 20.13           H
ATOM   1964  HD1 TRP A 129      19.356  32.198  10.654  1.00 19.91           H
ATOM   1965  HE1 TRP A 129      17.890  31.489  12.639  1.00 20.78           H
ATOM   1966  HE3 TRP A 129      21.013  35.546  14.126  1.00 22.03           H
ATOM   1967  HZ2 TRP A 129      17.554  32.200  15.402  1.00 19.27           H
ATOM   1968  HZ3 TRP A 129      20.090  35.521  16.419  1.00 18.39           H
ATOM   1969  HH2 TRP A 129      18.419  33.808  17.080  1.00 22.62           H
ATOM   1970  N   PHE A 130      18.816  35.126   8.969  1.00 17.40           N
ATOM   1971  CA  PHE A 130      18.174  34.760   7.699  1.00 17.41           C
ATOM   1972  C   PHE A 130      17.918  35.921   6.755  1.00 23.51           C
ATOM   1973  O   PHE A 130      17.775  35.679   5.560  1.00 20.99           O
ATOM   1974  CB  PHE A 130      16.894  33.975   7.922  1.00 16.46           C
ATOM   1975  CG  PHE A 130      17.120  32.583   8.435  1.00 16.57           C
ATOM   1976  CD1 PHE A 130      16.529  32.172   9.642  1.00 19.59           C
ATOM   1977  CD2 PHE A 130      17.924  31.691   7.705  1.00 18.80           C
ATOM   1978  CE1 PHE A 130      16.701  30.854  10.079  1.00 14.38           C
ATOM   1979  CE2 PHE A 130      18.113  30.383   8.154  1.00 20.63           C
ATOM   1980  CZ  PHE A 130      17.486  29.966   9.334  1.00 19.99           C
ATOM   1981  H   PHE A 130      18.234  35.413   9.744  1.00 20.89           H
ATOM   1982  HA  PHE A 130      18.848  34.100   7.157  1.00 20.89           H
ATOM   1983  HB2 PHE A 130      16.279  34.533   8.621  1.00 19.75           H
ATOM   1984  HB3 PHE A 130      16.360  33.888   6.977  1.00 19.75           H
ATOM   1985  HD1 PHE A 130      15.914  32.850  10.215  1.00 23.51           H
ATOM   1986  HD2 PHE A 130      18.393  32.003   6.784  1.00 22.56           H
ATOM   1987  HE1 PHE A 130      16.195  30.508  10.965  1.00 17.26           H
ATOM   1988  HE2 PHE A 130      18.719  29.693   7.586  1.00 24.75           H
ATOM   1989  HZ  PHE A 130      17.590  28.952   9.655  1.00 23.99           H
ATOM   1990  N   GLY A 131      17.847  37.153   7.265  1.00 21.84           N
ATOM   1991  CA  GLY A 131      17.431  38.320   6.502  1.00 26.12           C
ATOM   1992  C   GLY A 131      18.390  38.704   5.373  1.00 28.35           C
ATOM   1993  O   GLY A 131      17.952  39.296   4.397  1.00 32.39           O
ATOM   1994  H   GLY A 131      18.004  37.279   8.254  1.00 26.21           H
ATOM   1995  HA2 GLY A 131      16.456  38.110   6.058  1.00 31.35           H
ATOM   1996  HA3 GLY A 131      17.340  39.165   7.179  1.00 31.35           H
ATOM   1997  N   ASN A 132      19.682  38.396   5.538  1.00 27.80           N
ATOM   1998  CA  ASN A 132      20.790  38.624   4.607  1.00 38.17           C
ATOM   1999  C   ASN A 132      21.478  37.308   4.147  1.00 31.95           C
ATOM   2000  O   ASN A 132      22.569  37.373   3.582  1.00 34.00           O
ATOM   2001  CB  ASN A 132      21.853  39.521   5.288  1.00 34.90           C
ATOM   2002  CG  ASN A 132      22.578  38.825   6.459  1.00 50.89           C
ATOM   2003  OD1 ASN A 132      21.983  38.084   7.248  1.00 53.23           O
ATOM   2004  ND2 ASN A 132      23.868  39.115   6.625  1.00 46.30           N
ATOM   2005  H   ASN A 132      19.937  37.993   6.430  1.00 33.36           H
ATOM   2006  HA  ASN A 132      20.419  39.146   3.724  1.00 45.80           H
ATOM   2007  HB2 ASN A 132      22.572  39.878   4.549  1.00 41.88           H
ATOM   2008  HB3 ASN A 132      21.321  40.383   5.693  1.00 41.88           H
ATOM   2009 HD21 ASN A 132      24.361  38.716   7.406  1.00 55.57           H
ATOM   2010 HD22 ASN A 132      24.330  39.735   5.979  1.00 55.57           H
ATOM   2011  N   MET A 133      20.921  36.118   4.437  1.00 19.24           N
ATOM   2012  CA  MET A 133      21.535  34.851   4.038  1.00 21.00           C
ATOM   2013  C   MET A 133      21.210  34.565   2.559  1.00 22.42           C
ATOM   2014  O   MET A 133      20.035  34.548   2.197  1.00 19.57           O
ATOM   2015  CB  MET A 133      21.075  33.725   4.958  1.00 16.68           C
ATOM   2016  CG  MET A 133      21.783  32.408   4.651  1.00 12.94           C
ATOM   2017  SD  MET A 133      21.200  30.979   5.568  1.00 18.55           S
ATOM   2018  CE  MET A 133      21.722  31.441   7.232  1.00 19.22           C
ATOM   2019  H   MET A 133      20.004  36.092   4.862  1.00 23.09           H
ATOM   2020  HA  MET A 133      22.616  34.937   4.161  1.00 25.20           H
ATOM   2021  HB2 MET A 133      21.324  34.000   5.972  1.00 20.01           H
ATOM   2022  HB3 MET A 133      19.997  33.589   4.871  1.00 20.01           H
ATOM   2023  HG2 MET A 133      21.647  32.178   3.596  1.00 15.52           H
ATOM   2024  HG3 MET A 133      22.850  32.527   4.832  1.00 15.52           H
ATOM   2025  HE1 MET A 133      21.555  30.611   7.917  1.00 23.06           H
ATOM   2026  HE2 MET A 133      22.783  31.688   7.215  1.00 23.06           H
ATOM   2027  HE3 MET A 133      21.149  32.300   7.574  1.00 23.06           H
ATOM   2028  N   ASN A 134      22.243  34.343   1.717  1.00 16.09           N
ATOM   2029  CA  ASN A 134      22.086  33.936   0.307  1.00 19.91           C
ATOM   2030  C   ASN A 134      21.448  32.544   0.238  1.00 15.59           C
ATOM   2031  O   ASN A 134      21.729  31.681   1.072  1.00 16.15           O
ATOM   2032  CB  ASN A 134      23.468  33.921  -0.408  1.00 23.49           C
ATOM   2033  CG  ASN A 134      23.314  33.597  -1.903  1.00 42.80           C
ATOM   2034  OD1 ASN A 134      23.514  32.472  -2.365  1.00 35.35           O
ATOM   2035  ND2 ASN A 134      22.875  34.578  -2.685  1.00 39.02           N
ATOM   2036  H   ASN A 134      23.180  34.394   2.084  1.00 19.30           H
ATOM   2037  HA  ASN A 134      21.446  34.653  -0.206  1.00 23.89           H
ATOM   2038  HB2 ASN A 134      23.949  34.894  -0.289  1.00 28.18           H
ATOM   2039  HB3 ASN A 134      24.086  33.144   0.044  1.00 28.18           H
ATOM   2040 HD21 ASN A 134      22.737  34.397  -3.669  1.00 46.83           H
ATOM   2041 HD22 ASN A 134      22.692  35.493  -2.297  1.00 46.83           H
ATOM   2042  N   VAL A 135      20.643  32.302  -0.805  1.00 14.49           N
ATOM   2043  CA  VAL A 135      19.912  31.050  -0.991  1.00 14.17           C
ATOM   2044  C   VAL A 135      20.847  29.847  -1.138  1.00 18.11           C
ATOM   2045  O   VAL A 135      20.551  28.765  -0.640  1.00 15.43           O
ATOM   2046  CB  VAL A 135      18.926  31.183  -2.166  1.00 17.49           C
ATOM   2047  CG1 VAL A 135      19.555  31.432  -3.541  1.00 18.94           C
ATOM   2048  CG2 VAL A 135      18.052  29.929  -2.269  1.00 17.53           C
ATOM   2049  H   VAL A 135      20.459  33.043  -1.461  1.00 17.38           H
ATOM   2050  HA  VAL A 135      19.314  30.897  -0.092  1.00 17.01           H
ATOM   2051  HB  VAL A 135      18.270  32.031  -1.965  1.00 20.99           H
ATOM   2052 HG11 VAL A 135      18.761  31.625  -4.263  1.00 22.73           H
ATOM   2053 HG12 VAL A 135      20.205  32.306  -3.505  1.00 22.73           H
ATOM   2054 HG13 VAL A 135      20.118  30.557  -3.872  1.00 22.73           H
ATOM   2055 HG21 VAL A 135      17.239  30.104  -2.975  1.00 21.04           H
ATOM   2056 HG22 VAL A 135      18.645  29.079  -2.609  1.00 21.04           H
ATOM   2057 HG23 VAL A 135      17.618  29.701  -1.294  1.00 21.04           H
ATOM   2058  N   LEU A 136      21.961  29.998  -1.856  1.00 21.22           N
ATOM   2059  CA  LEU A 136      22.836  28.855  -2.101  1.00 21.85           C
ATOM   2060  C   LEU A 136      23.528  28.463  -0.782  1.00 18.35           C
ATOM   2061  O   LEU A 136      23.711  27.282  -0.529  1.00 17.59           O
ATOM   2062  CB  LEU A 136      23.849  29.170  -3.201  1.00 16.19           C
ATOM   2063  CG  LEU A 136      23.249  29.486  -4.599  1.00 17.79           C
ATOM   2064  CD1 LEU A 136      24.365  29.853  -5.588  1.00 21.47           C
ATOM   2065  CD2 LEU A 136      22.462  28.290  -5.157  1.00 17.87           C
ATOM   2066  H   LEU A 136      22.222  30.909  -2.203  1.00 25.46           H
ATOM   2067  HA  LEU A 136      22.225  28.011  -2.421  1.00 26.22           H
ATOM   2068  HB2 LEU A 136      24.455  30.015  -2.877  1.00 19.43           H
ATOM   2069  HB3 LEU A 136      24.511  28.307  -3.289  1.00 19.43           H
ATOM   2070  HG  LEU A 136      22.572  30.336  -4.522  1.00 21.34           H
ATOM   2071 HD11 LEU A 136      23.921  30.190  -6.525  1.00 25.76           H
ATOM   2072 HD12 LEU A 136      24.969  30.663  -5.179  1.00 25.76           H
ATOM   2073 HD13 LEU A 136      25.007  28.991  -5.782  1.00 25.76           H
ATOM   2074 HD21 LEU A 136      22.119  28.520  -6.167  1.00 21.45           H
ATOM   2075 HD22 LEU A 136      23.089  27.398  -5.181  1.00 21.45           H
ATOM   2076 HD23 LEU A 136      21.582  28.097  -4.544  1.00 21.45           H
ATOM   2077  N   THR A 137      23.903  29.438   0.051  1.00 17.58           N
ATOM   2078  CA  THR A 137      24.510  29.171   1.356  1.00 18.65           C
ATOM   2079  C   THR A 137      23.541  28.375   2.227  1.00 18.01           C
ATOM   2080  O   THR A 137      23.953  27.405   2.847  1.00 20.43           O
ATOM   2081  CB  THR A 137      24.896  30.480   2.042  1.00 22.91           C
ATOM   2082  OG1 THR A 137      25.826  31.130   1.226  1.00 21.66           O
ATOM   2083  CG2 THR A 137      25.465  30.271   3.445  1.00 25.71           C
ATOM   2084  H   THR A 137      23.723  30.399  -0.196  1.00 21.10           H
ATOM   2085  HA  THR A 137      25.419  28.595   1.178  1.00 22.38           H
ATOM   2086  HB  THR A 137      24.014  31.113   2.139  1.00 27.49           H
ATOM   2087  HG1 THR A 137      25.895  32.039   1.528  1.00 25.99           H
ATOM   2088 HG21 THR A 137      25.735  31.234   3.876  1.00 30.85           H
ATOM   2089 HG22 THR A 137      24.736  29.792   4.098  1.00 30.85           H
ATOM   2090 HG23 THR A 137      26.364  29.662   3.383  1.00 30.85           H
ATOM   2091  N   PHE A 138      22.266  28.782   2.279  1.00 15.74           N
ATOM   2092  CA  PHE A 138      21.244  28.065   3.013  1.00 13.74           C
ATOM   2093  C   PHE A 138      21.103  26.620   2.517  1.00 17.63           C
ATOM   2094  O   PHE A 138      21.142  25.676   3.295  1.00 15.30           O
ATOM   2095  CB  PHE A 138      19.921  28.824   2.882  1.00 15.61           C
ATOM   2096  CG  PHE A 138      18.748  28.051   3.433  1.00 17.27           C
ATOM   2097  CD1 PHE A 138      18.496  28.072   4.821  1.00 19.58           C
ATOM   2098  CD2 PHE A 138      17.927  27.296   2.583  1.00 14.30           C
ATOM   2099  CE1 PHE A 138      17.429  27.335   5.347  1.00 22.60           C
ATOM   2100  CE2 PHE A 138      16.819  26.604   3.108  1.00 21.19           C
ATOM   2101  CZ  PHE A 138      16.568  26.628   4.483  1.00 21.96           C
ATOM   2102  H   PHE A 138      21.992  29.611   1.772  1.00 18.89           H
ATOM   2103  HA  PHE A 138      21.527  28.036   4.064  1.00 16.49           H
ATOM   2104  HB2 PHE A 138      19.995  29.780   3.389  1.00 18.73           H
ATOM   2105  HB3 PHE A 138      19.730  29.040   1.831  1.00 18.73           H
ATOM   2106  HD1 PHE A 138      19.123  28.661   5.470  1.00 23.49           H
ATOM   2107  HD2 PHE A 138      18.123  27.259   1.523  1.00 17.16           H
ATOM   2108  HE1 PHE A 138      17.244  27.332   6.409  1.00 27.12           H
ATOM   2109  HE2 PHE A 138      16.158  26.056   2.452  1.00 25.43           H
ATOM   2110  HZ  PHE A 138      15.712  26.108   4.882  1.00 26.35           H
ATOM   2111  N   LEU A 139      20.927  26.428   1.211  1.00 16.19           N
ATOM   2112  CA  LEU A 139      20.651  25.118   0.622  1.00 19.74           C
ATOM   2113  C   LEU A 139      21.809  24.145   0.841  1.00 15.48           C
ATOM   2114  O   LEU A 139      21.589  22.948   1.062  1.00 16.72           O
ATOM   2115  CB  LEU A 139      20.359  25.275  -0.889  1.00 17.69           C
ATOM   2116  CG  LEU A 139      19.023  25.990  -1.222  1.00 15.05           C
ATOM   2117  CD1 LEU A 139      18.962  26.205  -2.740  1.00 14.88           C
ATOM   2118  CD2 LEU A 139      17.794  25.176  -0.796  1.00 15.87           C
ATOM   2119  H   LEU A 139      20.920  27.235   0.601  1.00 19.42           H
ATOM   2120  HA  LEU A 139      19.773  24.706   1.120  1.00 23.69           H
ATOM   2121  HB2 LEU A 139      21.179  25.838  -1.341  1.00 21.22           H
ATOM   2122  HB3 LEU A 139      20.352  24.284  -1.346  1.00 21.22           H
ATOM   2123  HG  LEU A 139      18.981  26.948  -0.719  1.00 18.06           H
ATOM   2124 HD11 LEU A 139      18.013  26.676  -3.001  1.00 17.86           H
ATOM   2125 HD12 LEU A 139      19.780  26.857  -3.049  1.00 17.86           H
ATOM   2126 HD13 LEU A 139      19.050  25.254  -3.264  1.00 17.86           H
ATOM   2127 HD21 LEU A 139      16.890  25.685  -1.128  1.00 19.04           H
ATOM   2128 HD22 LEU A 139      17.819  24.179  -1.238  1.00 19.04           H
ATOM   2129 HD23 LEU A 139      17.753  25.092   0.290  1.00 19.04           H
ATOM   2130  N   ARG A 140      23.030  24.663   0.740  1.00 16.58           N
ATOM   2131  CA  ARG A 140      24.256  23.892   0.938  1.00 18.58           C
ATOM   2132  C   ARG A 140      24.527  23.653   2.438  1.00 24.01           C
ATOM   2133  O   ARG A 140      24.422  22.532   2.904  1.00 20.61           O
ATOM   2134  CB  ARG A 140      25.418  24.607   0.269  1.00 14.44           C
ATOM   2135  CG  ARG A 140      25.384  24.473  -1.274  1.00 16.70           C
ATOM   2136  CD  ARG A 140      26.179  25.584  -1.952  1.00 17.11           C
ATOM   2137  NE  ARG A 140      27.596  25.590  -1.573  1.00 18.38           N
ATOM   2138  CZ  ARG A 140      28.596  24.892  -2.118  1.00 25.01           C
ATOM   2139  NH1 ARG A 140      28.379  24.013  -3.102  1.00 22.21           N
ATOM   2140  NH2 ARG A 140      29.833  25.087  -1.656  1.00 22.03           N1+
ATOM   2141  H   ARG A 140      23.116  25.650   0.533  1.00 19.90           H
ATOM   2142  HA  ARG A 140      24.145  22.914   0.470  1.00 22.30           H
ATOM   2143  HB2 ARG A 140      25.461  25.649   0.588  1.00 17.33           H
ATOM   2144  HB3 ARG A 140      26.334  24.124   0.611  1.00 17.33           H
ATOM   2145  HG2 ARG A 140      25.754  23.493  -1.575  1.00 20.03           H
ATOM   2146  HG3 ARG A 140      24.357  24.562  -1.625  1.00 20.03           H
ATOM   2147  HD2 ARG A 140      26.083  25.477  -3.033  1.00 20.53           H
ATOM   2148  HD3 ARG A 140      25.764  26.550  -1.675  1.00 20.53           H
ATOM   2149  HE  ARG A 140      27.842  26.212  -0.815  1.00 22.06           H
ATOM   2150 HH11 ARG A 140      27.442  23.871  -3.449  1.00 26.65           H
ATOM   2151 HH12 ARG A 140      29.151  23.499  -3.497  1.00 26.65           H
ATOM   2152 HH21 ARG A 140      29.986  25.756  -0.914  1.00 26.43           H
ATOM   2153 HH22 ARG A 140      30.610  24.570  -2.035  1.00 26.43           H
ATOM   2154  N   ASP A 141      24.842  24.708   3.183  1.00 18.08           N
ATOM   2155  CA  ASP A 141      25.386  24.632   4.515  1.00 21.53           C
ATOM   2156  C   ASP A 141      24.361  24.196   5.560  1.00 19.70           C
ATOM   2157  O   ASP A 141      24.778  23.693   6.597  1.00 17.76           O
ATOM   2158  CB  ASP A 141      26.002  25.968   4.922  1.00 18.41           C
ATOM   2159  CG  ASP A 141      27.135  26.471   4.035  1.00 26.38           C
ATOM   2160  OD1 ASP A 141      27.666  25.689   3.217  1.00 23.44           O
ATOM   2161  OD2 ASP A 141      27.489  27.649   4.222  1.00 33.07           O1-
ATOM   2162  H   ASP A 141      24.830  25.623   2.752  1.00 21.70           H
ATOM   2163  HA  ASP A 141      26.185  23.890   4.499  1.00 25.84           H
ATOM   2164  HB2 ASP A 141      25.238  26.738   5.029  1.00 22.10           H
ATOM   2165  HB3 ASP A 141      26.418  25.869   5.923  1.00 22.10           H
ATOM   2166  N   ILE A 142      23.057  24.416   5.316  1.00 17.54           N
ATOM   2167  CA  ILE A 142      21.981  23.948   6.185  1.00 18.41           C
ATOM   2168  C   ILE A 142      21.307  22.779   5.491  1.00 17.79           C
ATOM   2169  O   ILE A 142      21.181  21.719   6.104  1.00 15.56           O
ATOM   2170  CB  ILE A 142      21.009  25.097   6.591  1.00 18.02           C
ATOM   2171  CG1 ILE A 142      21.756  26.137   7.449  1.00 15.57           C
ATOM   2172  CG2 ILE A 142      19.781  24.536   7.336  1.00 15.45           C
ATOM   2173  CD1 ILE A 142      21.021  27.473   7.527  1.00 17.07           C
ATOM   2174  H   ILE A 142      22.792  24.871   4.453  1.00 21.05           H
ATOM   2175  HA  ILE A 142      22.406  23.560   7.110  1.00 22.09           H
ATOM   2176  HB  ILE A 142      20.647  25.596   5.696  1.00 21.62           H
ATOM   2177 HG12 ILE A 142      21.906  25.738   8.451  1.00 18.69           H
ATOM   2178 HG13 ILE A 142      22.742  26.342   7.030  1.00 18.69           H
ATOM   2179 HG21 ILE A 142      19.074  25.336   7.551  1.00 18.55           H
ATOM   2180 HG22 ILE A 142      19.256  23.804   6.722  1.00 18.55           H
ATOM   2181 HG23 ILE A 142      20.092  24.065   8.269  1.00 18.55           H
ATOM   2182 HD11 ILE A 142      21.606  28.178   8.119  1.00 20.48           H
ATOM   2183 HD12 ILE A 142      20.918  27.876   6.519  1.00 20.48           H
ATOM   2184 HD13 ILE A 142      20.035  27.358   7.976  1.00 20.48           H
ATOM   2185  N   GLY A 143      20.916  22.937   4.208  1.00 14.23           N
ATOM   2186  CA  GLY A 143      20.086  21.946   3.524  1.00 18.67           C
ATOM   2187  C   GLY A 143      20.756  20.575   3.360  1.00 13.45           C
ATOM   2188  O   GLY A 143      20.038  19.575   3.325  1.00 16.03           O
ATOM   2189  H   GLY A 143      21.091  23.812   3.735  1.00 17.07           H
ATOM   2190  HA2 GLY A 143      19.194  21.788   4.127  1.00 22.40           H
ATOM   2191  HA3 GLY A 143      19.767  22.320   2.552  1.00 22.40           H
ATOM   2192  N   LYS A 144      22.102  20.493   3.291  1.00 17.17           N
ATOM   2193  CA  LYS A 144      22.816  19.203   3.147  1.00 17.97           C
ATOM   2194  C   LYS A 144      22.571  18.261   4.341  1.00 17.63           C
ATOM   2195  O   LYS A 144      22.779  17.055   4.200  1.00 15.62           O
ATOM   2196  CB  LYS A 144      24.332  19.420   2.907  1.00 19.27           C
ATOM   2197  CG  LYS A 144      25.083  19.732   4.225  1.00 25.13           C
ATOM   2198  CD  LYS A 144      26.413  20.502   4.193  1.00 31.05           C
ATOM   2199  CE  LYS A 144      27.601  19.847   3.532  1.00 42.75           C
ATOM   2200  NZ  LYS A 144      28.803  20.657   3.833  1.00 39.35           N1+
ATOM   2201  H   LYS A 144      22.651  21.344   3.319  1.00 20.61           H
ATOM   2202  HA  LYS A 144      22.410  18.718   2.259  1.00 21.57           H
ATOM   2203  HB2 LYS A 144      24.733  18.485   2.515  1.00 23.12           H
ATOM   2204  HB3 LYS A 144      24.502  20.186   2.154  1.00 23.12           H
ATOM   2205  HG2 LYS A 144      24.424  20.361   4.825  1.00 30.16           H
ATOM   2206  HG3 LYS A 144      25.225  18.805   4.783  1.00 30.16           H
ATOM   2207  HD2 LYS A 144      26.286  21.462   3.715  1.00 37.27           H
ATOM   2208  HD3 LYS A 144      26.687  20.711   5.228  1.00 37.27           H
ATOM   2209  HE2 LYS A 144      27.728  18.830   3.906  1.00 51.30           H
ATOM   2210  HE3 LYS A 144      27.435  19.820   2.454  1.00 51.30           H
ATOM   2211  HZ1 LYS A 144      29.616  20.201   3.438  1.00 47.22           H
ATOM   2212  HZ2 LYS A 144      28.702  21.575   3.415  1.00 47.22           H
ATOM   2213  HZ3 LYS A 144      28.906  20.763   4.832  1.00 47.22           H
ATOM   2214  N   HIS A 145      22.172  18.790   5.517  1.00 17.21           N
ATOM   2215  CA  HIS A 145      21.959  18.022   6.752  1.00 15.37           C
ATOM   2216  C   HIS A 145      20.517  17.525   6.917  1.00 22.25           C
ATOM   2217  O   HIS A 145      20.182  16.976   7.966  1.00 19.05           O
ATOM   2218  CB  HIS A 145      22.376  18.869   7.983  1.00 19.95           C
ATOM   2219  CG  HIS A 145      23.838  19.240   7.981  1.00 21.43           C
ATOM   2220  ND1 HIS A 145      24.895  18.353   8.172  1.00 21.31           N
ATOM   2221  CD2 HIS A 145      24.345  20.485   7.778  1.00 19.36           C
ATOM   2222  CE1 HIS A 145      26.014  19.075   8.033  1.00 19.56           C
ATOM   2223  NE2 HIS A 145      25.712  20.366   7.832  1.00 21.70           N
ATOM   2224  H   HIS A 145      22.001  19.786   5.562  1.00 20.65           H
ATOM   2225  HA  HIS A 145      22.598  17.140   6.738  1.00 18.45           H
ATOM   2226  HB2 HIS A 145      22.167  18.320   8.897  1.00 23.93           H
ATOM   2227  HB3 HIS A 145      21.780  19.778   8.015  1.00 23.93           H
ATOM   2228  HD2 HIS A 145      23.780  21.388   7.598  1.00 23.23           H
ATOM   2229  HE1 HIS A 145      27.013  18.667   8.004  1.00 23.48           H
ATOM   2230  HE2 HIS A 145      26.377  21.104   7.636  1.00 26.04           H
ATOM   2231  N   PHE A 146      19.646  17.767   5.930  1.00 14.96           N
ATOM   2232  CA  PHE A 146      18.253  17.350   5.955  1.00 16.74           C
ATOM   2233  C   PHE A 146      17.985  16.315   4.875  1.00 21.26           C
ATOM   2234  O   PHE A 146      18.247  16.544   3.696  1.00 20.59           O
ATOM   2235  CB  PHE A 146      17.325  18.576   5.806  1.00 21.55           C
ATOM   2236  CG  PHE A 146      17.283  19.423   7.049  1.00 18.73           C
ATOM   2237  CD1 PHE A 146      18.350  20.299   7.330  1.00 15.02           C
ATOM   2238  CD2 PHE A 146      16.217  19.288   7.959  1.00 18.02           C
ATOM   2239  CE1 PHE A 146      18.369  21.010   8.537  1.00 15.40           C
ATOM   2240  CE2 PHE A 146      16.239  20.007   9.163  1.00 16.48           C
ATOM   2241  CZ  PHE A 146      17.319  20.853   9.456  1.00 15.04           C
ATOM   2242  H   PHE A 146      19.962  18.278   5.120  1.00 17.95           H
ATOM   2243  HA  PHE A 146      18.024  16.895   6.914  1.00 20.09           H
ATOM   2244  HB2 PHE A 146      17.653  19.185   4.961  1.00 25.86           H
ATOM   2245  HB3 PHE A 146      16.314  18.221   5.603  1.00 25.86           H
ATOM   2246  HD1 PHE A 146      19.152  20.412   6.622  1.00 18.03           H
ATOM   2247  HD2 PHE A 146      15.391  18.625   7.750  1.00 21.63           H
ATOM   2248  HE1 PHE A 146      19.172  21.702   8.740  1.00 18.47           H
ATOM   2249  HE2 PHE A 146      15.424  19.898   9.857  1.00 19.77           H
ATOM   2250  HZ  PHE A 146      17.328  21.413  10.379  1.00 18.05           H
ATOM   2251  N   SER A 147      17.422  15.183   5.309  1.00 18.88           N
ATOM   2252  CA  SER A 147      16.877  14.125   4.495  1.00 22.65           C
ATOM   2253  C   SER A 147      15.409  14.420   4.211  1.00 20.04           C
ATOM   2254  O   SER A 147      14.600  14.484   5.132  1.00 21.43           O
ATOM   2255  CB  SER A 147      17.047  12.814   5.281  1.00 22.30           C
ATOM   2256  OG  SER A 147      16.259  11.792   4.709  1.00 20.97           O
ATOM   2257  H   SER A 147      17.248  15.105   6.299  1.00 22.65           H
ATOM   2258  HA  SER A 147      17.430  14.053   3.558  1.00 27.18           H
ATOM   2259  HB2 SER A 147      18.095  12.517   5.280  1.00 26.76           H
ATOM   2260  HB3 SER A 147      16.732  12.969   6.313  1.00 26.76           H
ATOM   2261  HG  SER A 147      16.708  11.453   3.931  1.00 25.16           H
ATOM   2262  N   VAL A 148      15.046  14.514   2.932  1.00 19.88           N
ATOM   2263  CA  VAL A 148      13.659  14.658   2.496  1.00 21.77           C
ATOM   2264  C   VAL A 148      12.787  13.453   2.902  1.00 20.73           C
ATOM   2265  O   VAL A 148      11.665  13.686   3.334  1.00 19.54           O
ATOM   2266  CB  VAL A 148      13.573  14.990   0.995  1.00 19.31           C
ATOM   2267  CG1 VAL A 148      12.107  15.054   0.515  1.00 21.78           C
ATOM   2268  CG2 VAL A 148      14.249  16.348   0.708  1.00 22.23           C
ATOM   2269  H   VAL A 148      15.757  14.512   2.218  1.00 23.85           H
ATOM   2270  HA  VAL A 148      13.265  15.527   3.026  1.00 26.13           H
ATOM   2271  HB  VAL A 148      14.092  14.215   0.430  1.00 23.17           H
ATOM   2272 HG11 VAL A 148      12.076  15.351  -0.532  1.00 26.13           H
ATOM   2273 HG12 VAL A 148      11.622  14.083   0.604  1.00 26.13           H
ATOM   2274 HG13 VAL A 148      11.555  15.785   1.104  1.00 26.13           H
ATOM   2275 HG21 VAL A 148      14.216  16.549  -0.363  1.00 26.67           H
ATOM   2276 HG22 VAL A 148      13.738  17.156   1.234  1.00 26.67           H
ATOM   2277 HG23 VAL A 148      15.292  16.335   1.024  1.00 26.67           H
ATOM   2278  N   ASN A 149      13.235  12.187   2.785  1.00 20.07           N
ATOM   2279  CA  ASN A 149      12.459  11.051   3.328  1.00 24.97           C
ATOM   2280  C   ASN A 149      12.122  11.255   4.814  1.00 23.49           C
ATOM   2281  O   ASN A 149      10.987  10.972   5.207  1.00 23.50           O
ATOM   2282  CB  ASN A 149      13.170   9.696   3.150  1.00 28.22           C
ATOM   2283  CG  ASN A 149      12.990   9.124   1.748  1.00 39.95           C
ATOM   2284  OD1 ASN A 149      11.887   8.741   1.371  1.00 46.93           O
ATOM   2285  ND2 ASN A 149      14.071   8.994   0.990  1.00 24.58           N
ATOM   2286  H   ASN A 149      14.151  12.011   2.400  1.00 24.09           H
ATOM   2287  HA  ASN A 149      11.513  11.003   2.786  1.00 29.96           H
ATOM   2288  HB2 ASN A 149      14.224   9.771   3.419  1.00 33.86           H
ATOM   2289  HB3 ASN A 149      12.665   9.008   3.830  1.00 33.86           H
ATOM   2290 HD21 ASN A 149      13.979   8.579   0.076  1.00 29.49           H
ATOM   2291 HD22 ASN A 149      14.962   9.314   1.334  1.00 29.49           H
ATOM   2292  N   GLN A 150      13.075  11.752   5.622  1.00 22.04           N
ATOM   2293  CA  GLN A 150      12.786  12.057   7.030  1.00 24.83           C
ATOM   2294  C   GLN A 150      11.772  13.201   7.166  1.00 25.31           C
ATOM   2295  O   GLN A 150      10.812  13.081   7.935  1.00 20.14           O
ATOM   2296  CB  GLN A 150      14.061  12.343   7.822  1.00 25.97           C
ATOM   2297  CG  GLN A 150      14.962  11.112   8.017  1.00 23.43           C
ATOM   2298  CD  GLN A 150      16.006  11.438   9.088  1.00 35.23           C
ATOM   2299  OE1 GLN A 150      16.757  12.402   8.974  1.00 39.90           O
ATOM   2300  NE2 GLN A 150      16.044  10.659  10.165  1.00 50.93           N
ATOM   2301  H   GLN A 150      13.983  12.000   5.251  1.00 26.45           H
ATOM   2302  HA  GLN A 150      12.322  11.175   7.475  1.00 29.79           H
ATOM   2303  HB2 GLN A 150      14.628  13.130   7.330  1.00 31.16           H
ATOM   2304  HB3 GLN A 150      13.773  12.712   8.808  1.00 31.16           H
ATOM   2305  HG2 GLN A 150      14.372  10.239   8.300  1.00 28.11           H
ATOM   2306  HG3 GLN A 150      15.468  10.927   7.073  1.00 28.11           H
ATOM   2307 HE21 GLN A 150      15.404   9.885  10.256  1.00 61.12           H
ATOM   2308 HE22 GLN A 150      16.694  10.876  10.904  1.00 61.12           H
ATOM   2309  N   MET A 151      11.967  14.304   6.427  1.00 22.52           N
ATOM   2310  CA  MET A 151      11.070  15.458   6.503  1.00 18.78           C
ATOM   2311  C   MET A 151       9.622  15.073   6.184  1.00 21.23           C
ATOM   2312  O   MET A 151       8.699  15.541   6.856  1.00 20.05           O
ATOM   2313  CB  MET A 151      11.541  16.566   5.571  1.00 14.72           C
ATOM   2314  CG  MET A 151      12.890  17.154   5.926  1.00 20.18           C
ATOM   2315  SD  MET A 151      13.445  18.380   4.737  1.00 17.97           S
ATOM   2316  CE  MET A 151      12.231  19.689   5.119  1.00 15.81           C
ATOM   2317  H   MET A 151      12.772  14.361   5.818  1.00 27.02           H
ATOM   2318  HA  MET A 151      11.096  15.838   7.522  1.00 22.54           H
ATOM   2319  HB2 MET A 151      11.602  16.166   4.559  1.00 17.67           H
ATOM   2320  HB3 MET A 151      10.795  17.359   5.586  1.00 17.67           H
ATOM   2321  HG2 MET A 151      12.830  17.630   6.902  1.00 24.22           H
ATOM   2322  HG3 MET A 151      13.638  16.374   5.996  1.00 24.22           H
ATOM   2323  HE1 MET A 151      12.436  20.574   4.517  1.00 18.98           H
ATOM   2324  HE2 MET A 151      11.223  19.352   4.895  1.00 18.98           H
ATOM   2325  HE3 MET A 151      12.295  19.945   6.178  1.00 18.98           H
ATOM   2326  N   ILE A 152       9.419  14.228   5.161  1.00 18.77           N
ATOM   2327  CA  ILE A 152       8.091  13.806   4.694  1.00 20.94           C
ATOM   2328  C   ILE A 152       7.353  12.940   5.736  1.00 23.38           C
ATOM   2329  O   ILE A 152       6.125  12.897   5.738  1.00 27.28           O
ATOM   2330  CB  ILE A 152       8.280  13.054   3.356  1.00 22.00           C
ATOM   2331  CG1 ILE A 152       8.767  14.008   2.236  1.00 37.10           C
ATOM   2332  CG2 ILE A 152       7.076  12.222   2.913  1.00 44.87           C
ATOM   2333  CD1 ILE A 152       7.783  15.058   1.739  1.00 46.48           C
ATOM   2334  H   ILE A 152      10.222  13.852   4.676  1.00 22.52           H
ATOM   2335  HA  ILE A 152       7.491  14.699   4.521  1.00 25.13           H
ATOM   2336  HB  ILE A 152       9.078  12.325   3.521  1.00 26.39           H
ATOM   2337 HG12 ILE A 152       9.637  14.560   2.567  1.00 44.52           H
ATOM   2338 HG13 ILE A 152       9.070  13.399   1.382  1.00 44.52           H
ATOM   2339 HG21 ILE A 152       7.254  11.826   1.912  1.00 53.85           H
ATOM   2340 HG22 ILE A 152       6.942  11.377   3.589  1.00 53.85           H
ATOM   2341 HG23 ILE A 152       6.168  12.822   2.906  1.00 53.85           H
ATOM   2342 HD11 ILE A 152       8.269  15.661   0.972  1.00 55.77           H
ATOM   2343 HD12 ILE A 152       6.905  14.580   1.304  1.00 55.77           H
ATOM   2344 HD13 ILE A 152       7.491  15.715   2.554  1.00 55.77           H
ATOM   2345  N   ASN A 153       8.115  12.246   6.585  1.00 19.99           N
ATOM   2346  CA  ASN A 153       7.626  11.410   7.686  1.00 25.87           C
ATOM   2347  C   ASN A 153       7.367  12.142   9.010  1.00 28.10           C
ATOM   2348  O   ASN A 153       6.917  11.507   9.966  1.00 21.43           O
ATOM   2349  CB  ASN A 153       8.624  10.254   7.892  1.00 26.43           C
ATOM   2350  CG  ASN A 153       8.365   9.107   6.928  1.00 35.48           C
ATOM   2351  OD1 ASN A 153       7.222   8.741   6.678  1.00 43.15           O
ATOM   2352  ND2 ASN A 153       9.429   8.457   6.471  1.00 47.98           N
ATOM   2353  H   ASN A 153       9.117  12.322   6.490  1.00 23.99           H
ATOM   2354  HA  ASN A 153       6.666  10.995   7.379  1.00 31.05           H
ATOM   2355  HB2 ASN A 153       9.651  10.614   7.806  1.00 31.71           H
ATOM   2356  HB3 ASN A 153       8.480   9.851   8.895  1.00 31.71           H
ATOM   2357 HD21 ASN A 153       9.297   7.675   5.850  1.00 57.58           H
ATOM   2358 HD22 ASN A 153      10.353   8.783   6.703  1.00 57.58           H
ATOM   2359  N   LYS A 154       7.646  13.449   9.109  1.00 23.69           N
ATOM   2360  CA  LYS A 154       7.335  14.220  10.326  1.00 22.60           C
ATOM   2361  C   LYS A 154       5.818  14.289  10.495  1.00 20.61           C
ATOM   2362  O   LYS A 154       5.114  14.674   9.567  1.00 20.17           O
ATOM   2363  CB  LYS A 154       7.932  15.633  10.230  1.00 21.80           C
ATOM   2364  CG  LYS A 154       9.459  15.726  10.373  1.00 26.60           C
ATOM   2365  CD  LYS A 154       9.951  15.541  11.815  1.00 30.51           C
ATOM   2366  CE  LYS A 154      11.420  15.943  11.914  1.00 28.55           C
ATOM   2367  NZ  LYS A 154      11.880  16.001  13.310  1.00 29.43           N1+
ATOM   2368  H   LYS A 154       7.978  13.945   8.292  1.00 28.43           H
ATOM   2369  HA  LYS A 154       7.759  13.726  11.201  1.00 27.12           H
ATOM   2370  HB2 LYS A 154       7.640  16.082   9.282  1.00 26.16           H
ATOM   2371  HB3 LYS A 154       7.491  16.243  11.019  1.00 26.16           H
ATOM   2372  HG2 LYS A 154       9.945  15.009   9.711  1.00 31.92           H
ATOM   2373  HG3 LYS A 154       9.751  16.726  10.075  1.00 31.92           H
ATOM   2374  HD2 LYS A 154       9.355  16.157  12.488  1.00 36.62           H
ATOM   2375  HD3 LYS A 154       9.851  14.492  12.099  1.00 36.62           H
ATOM   2376  HE2 LYS A 154      12.042  15.247  11.349  1.00 34.26           H
ATOM   2377  HE3 LYS A 154      11.522  16.941  11.484  1.00 34.26           H
ATOM   2378  HZ1 LYS A 154      12.893  16.021  13.329  1.00 35.32           H
ATOM   2379  HZ2 LYS A 154      11.539  16.842  13.752  1.00 35.32           H
ATOM   2380  HZ3 LYS A 154      11.572  15.185  13.822  1.00 35.32           H
ATOM   2381  N   GLU A 155       5.312  13.948  11.687  1.00 22.39           N
ATOM   2382  CA  GLU A 155       3.877  13.909  11.967  1.00 20.96           C
ATOM   2383  C   GLU A 155       3.201  15.263  11.678  1.00 21.28           C
ATOM   2384  O   GLU A 155       2.080  15.293  11.199  1.00 23.45           O
ATOM   2385  CB  GLU A 155       3.616  13.419  13.415  1.00 27.49           C
ATOM   2386  CG  GLU A 155       2.118  13.189  13.645  1.00 29.89           C
ATOM   2387  CD  GLU A 155       1.691  12.748  15.050  1.00 49.76           C
ATOM   2388  OE1 GLU A 155       2.513  12.862  15.991  1.00 37.17           O
ATOM   2389  OE2 GLU A 155       0.520  12.311  15.142  1.00 50.16           O1-
ATOM   2390  H   GLU A 155       5.942  13.646  12.414  1.00 26.87           H
ATOM   2391  HA  GLU A 155       3.447  13.170  11.288  1.00 25.15           H
ATOM   2392  HB2 GLU A 155       4.138  12.477  13.586  1.00 32.99           H
ATOM   2393  HB3 GLU A 155       3.985  14.166  14.119  1.00 32.99           H
ATOM   2394  HG2 GLU A 155       1.582  14.115  13.446  1.00 35.87           H
ATOM   2395  HG3 GLU A 155       1.724  12.475  12.919  1.00 35.87           H
ATOM   2396  N   ALA A 156       3.878  16.384  11.932  1.00 22.45           N
ATOM   2397  CA  ALA A 156       3.389  17.742  11.734  1.00 21.06           C
ATOM   2398  C   ALA A 156       2.944  18.055  10.306  1.00 19.36           C
ATOM   2399  O   ALA A 156       2.130  18.945  10.119  1.00 19.21           O
ATOM   2400  CB  ALA A 156       4.497  18.722  12.148  1.00 18.40           C
ATOM   2401  H   ALA A 156       4.797  16.292  12.337  1.00 26.93           H
ATOM   2402  HA  ALA A 156       2.534  17.898  12.389  1.00 25.27           H
ATOM   2403  HB1 ALA A 156       4.161  19.738  12.043  1.00 22.07           H
ATOM   2404  HB2 ALA A 156       4.755  18.569  13.194  1.00 22.07           H
ATOM   2405  HB3 ALA A 156       5.376  18.579  11.519  1.00 22.07           H
ATOM   2406  N   VAL A 157       3.522  17.405   9.297  1.00 18.97           N
ATOM   2407  CA  VAL A 157       3.221  17.664   7.877  1.00 22.75           C
ATOM   2408  C   VAL A 157       2.687  16.423   7.151  1.00 22.34           C
ATOM   2409  O   VAL A 157       2.341  16.530   5.982  1.00 22.99           O
ATOM   2410  CB  VAL A 157       4.428  18.258   7.134  1.00 19.50           C
ATOM   2411  CG1 VAL A 157       4.820  19.615   7.709  1.00 21.06           C
ATOM   2412  CG2 VAL A 157       5.656  17.334   7.178  1.00 24.91           C
ATOM   2413  H   VAL A 157       4.213  16.701   9.519  1.00 22.77           H
ATOM   2414  HA  VAL A 157       2.424  18.405   7.808  1.00 27.30           H
ATOM   2415  HB  VAL A 157       4.158  18.413   6.090  1.00 23.40           H
ATOM   2416 HG11 VAL A 157       5.610  20.051   7.097  1.00 25.27           H
ATOM   2417 HG12 VAL A 157       3.958  20.284   7.696  1.00 25.27           H
ATOM   2418 HG13 VAL A 157       5.177  19.513   8.733  1.00 25.27           H
ATOM   2419 HG21 VAL A 157       6.460  17.770   6.585  1.00 29.90           H
ATOM   2420 HG22 VAL A 157       5.999  17.207   8.203  1.00 29.90           H
ATOM   2421 HG23 VAL A 157       5.411  16.358   6.760  1.00 29.90           H
ATOM   2422  N   LYS A 158       2.612  15.267   7.828  1.00 23.31           N
ATOM   2423  CA  LYS A 158       2.180  13.979   7.270  1.00 35.60           C
ATOM   2424  C   LYS A 158       0.789  14.068   6.620  1.00 33.19           C
ATOM   2425  O   LYS A 158       0.614  13.617   5.497  1.00 31.30           O
ATOM   2426  CB  LYS A 158       2.238  12.937   8.407  1.00 41.45           C
ATOM   2427  CG  LYS A 158       2.091  11.492   7.915  1.00 62.34           C
ATOM   2428  CD  LYS A 158       2.342  10.507   9.072  1.00 58.49           C
ATOM   2429  CE  LYS A 158       2.256   9.052   8.600  1.00 58.38           C
ATOM   2430  NZ  LYS A 158       2.468   8.113   9.722  1.00 55.44           N1+
ATOM   2431  H   LYS A 158       2.899  15.269   8.798  1.00 27.98           H
ATOM   2432  HA  LYS A 158       2.900  13.694   6.500  1.00 42.73           H
ATOM   2433  HB2 LYS A 158       3.207  13.016   8.902  1.00 49.74           H
ATOM   2434  HB3 LYS A 158       1.464  13.159   9.144  1.00 49.74           H
ATOM   2435  HG2 LYS A 158       1.083  11.352   7.528  1.00 74.80           H
ATOM   2436  HG3 LYS A 158       2.816  11.308   7.120  1.00 74.80           H
ATOM   2437  HD2 LYS A 158       3.332  10.688   9.495  1.00 70.18           H
ATOM   2438  HD3 LYS A 158       1.591  10.671   9.847  1.00 70.18           H
ATOM   2439  HE2 LYS A 158       1.273   8.874   8.160  1.00 70.06           H
ATOM   2440  HE3 LYS A 158       3.015   8.881   7.833  1.00 70.06           H
ATOM   2441  HZ1 LYS A 158       2.419   7.161   9.386  1.00 66.52           H
ATOM   2442  HZ2 LYS A 158       3.378   8.278  10.131  1.00 66.52           H
ATOM   2443  HZ3 LYS A 158       1.758   8.257  10.428  1.00 66.52           H
ATOM   2444  N   GLN A 159      -0.167  14.702   7.306  1.00 28.10           N
ATOM   2445  CA  GLN A 159      -1.504  15.033   6.804  1.00 33.07           C
ATOM   2446  C   GLN A 159      -1.491  15.806   5.465  1.00 35.61           C
ATOM   2447  O   GLN A 159      -2.301  15.520   4.585  1.00 30.49           O
ATOM   2448  CB  GLN A 159      -2.250  15.852   7.879  1.00 38.59           C
ATOM   2449  CG  GLN A 159      -1.446  17.106   8.355  1.00 55.30           C
ATOM   2450  CD  GLN A 159      -2.316  18.181   8.993  1.00 58.24           C
ATOM   2451  OE1 GLN A 159      -2.874  19.001   8.264  1.00 35.25           O
ATOM   2452  NE2 GLN A 159      -2.432  18.179  10.331  1.00 41.05           N
ATOM   2453  H   GLN A 159       0.066  15.029   8.232  1.00 33.72           H
ATOM   2454  HA  GLN A 159      -2.048  14.099   6.657  1.00 39.68           H
ATOM   2455  HB2 GLN A 159      -3.218  16.165   7.481  1.00 46.31           H
ATOM   2456  HB3 GLN A 159      -2.443  15.204   8.733  1.00 46.31           H
ATOM   2457  HG2 GLN A 159      -0.602  16.847   8.987  1.00 66.36           H
ATOM   2458  HG3 GLN A 159      -1.032  17.587   7.490  1.00 66.36           H
ATOM   2459 HE21 GLN A 159      -1.974  17.464  10.876  1.00 49.26           H
ATOM   2460 HE22 GLN A 159      -2.988  18.893  10.778  1.00 49.26           H
ATOM   2461  N   ARG A 160      -0.597  16.786   5.297  1.00 31.74           N
ATOM   2462  CA  ARG A 160      -0.580  17.682   4.145  1.00 29.73           C
ATOM   2463  C   ARG A 160      -0.157  16.928   2.898  1.00 27.37           C
ATOM   2464  O   ARG A 160      -0.502  17.315   1.791  1.00 26.12           O
ATOM   2465  CB  ARG A 160       0.375  18.861   4.395  1.00 27.16           C
ATOM   2466  CG  ARG A 160      -0.071  19.807   5.515  1.00 24.80           C
ATOM   2467  CD  ARG A 160      -1.186  20.748   5.048  1.00 24.87           C
ATOM   2468  NE  ARG A 160      -0.664  21.930   4.356  1.00 22.33           N
ATOM   2469  CZ  ARG A 160      -0.142  23.015   4.923  1.00 24.51           C
ATOM   2470  NH1 ARG A 160      -0.061  23.143   6.244  1.00 23.78           N
ATOM   2471  NH2 ARG A 160       0.316  23.982   4.147  1.00 20.51           N1+
ATOM   2472  H   ARG A 160       0.094  16.941   6.016  1.00 38.09           H
ATOM   2473  HA  ARG A 160      -1.581  18.071   3.976  1.00 35.68           H
ATOM   2474  HB2 ARG A 160       1.381  18.499   4.606  1.00 32.59           H
ATOM   2475  HB3 ARG A 160       0.428  19.432   3.467  1.00 32.59           H
ATOM   2476  HG2 ARG A 160      -0.390  19.264   6.396  1.00 29.76           H
ATOM   2477  HG3 ARG A 160       0.792  20.406   5.809  1.00 29.76           H
ATOM   2478  HD2 ARG A 160      -1.825  20.214   4.346  1.00 29.84           H
ATOM   2479  HD3 ARG A 160      -1.817  21.034   5.880  1.00 29.84           H
ATOM   2480  HE  ARG A 160      -0.642  21.891   3.348  1.00 26.79           H
ATOM   2481 HH11 ARG A 160      -0.419  22.417   6.846  1.00 28.53           H
ATOM   2482 HH12 ARG A 160       0.341  23.981   6.642  1.00 28.53           H
ATOM   2483 HH21 ARG A 160       0.281  23.906   3.140  1.00 24.61           H
ATOM   2484 HH22 ARG A 160       0.739  24.804   4.560  1.00 24.61           H
ATOM   2485  N   LEU A 161       0.656  15.893   3.101  1.00 28.45           N
ATOM   2486  CA  LEU A 161       1.269  15.092   2.060  1.00 31.33           C
ATOM   2487  C   LEU A 161       0.468  13.829   1.731  1.00 31.81           C
ATOM   2488  O   LEU A 161       0.739  13.227   0.702  1.00 35.58           O
ATOM   2489  CB  LEU A 161       2.706  14.749   2.497  1.00 32.96           C
ATOM   2490  CG  LEU A 161       3.626  15.978   2.613  1.00 28.57           C
ATOM   2491  CD1 LEU A 161       4.844  15.669   3.491  1.00 32.50           C
ATOM   2492  CD2 LEU A 161       4.049  16.438   1.213  1.00 30.28           C
ATOM   2493  H   LEU A 161       0.915  15.680   4.053  1.00 34.15           H
ATOM   2494  HA  LEU A 161       1.318  15.686   1.148  1.00 37.59           H
ATOM   2495  HB2 LEU A 161       2.644  14.266   3.474  1.00 39.56           H
ATOM   2496  HB3 LEU A 161       3.146  14.030   1.804  1.00 39.56           H
ATOM   2497  HG  LEU A 161       3.085  16.799   3.084  1.00 34.28           H
ATOM   2498 HD11 LEU A 161       5.482  16.550   3.566  1.00 39.00           H
ATOM   2499 HD12 LEU A 161       4.519  15.386   4.493  1.00 39.00           H
ATOM   2500 HD13 LEU A 161       5.398  14.845   3.058  1.00 39.00           H
ATOM   2501 HD21 LEU A 161       4.733  17.284   1.297  1.00 36.34           H
ATOM   2502 HD22 LEU A 161       4.551  15.628   0.685  1.00 36.34           H
ATOM   2503 HD23 LEU A 161       3.177  16.758   0.643  1.00 36.34           H
ATOM   2504  N   ASN A 162      -0.458  13.395   2.592  1.00 37.67           N
ATOM   2505  CA  ASN A 162      -1.238  12.162   2.407  1.00 47.06           C
ATOM   2506  C   ASN A 162      -2.686  12.427   2.006  1.00 46.34           C
ATOM   2507  O   ASN A 162      -3.244  11.653   1.230  1.00 52.57           O
ATOM   2508  CB  ASN A 162      -1.212  11.304   3.682  1.00 42.71           C
ATOM   2509  CG  ASN A 162       0.161  10.714   3.993  1.00 56.91           C
ATOM   2510  OD1 ASN A 162       1.044  10.653   3.142  1.00 59.23           O
ATOM   2511  ND2 ASN A 162       0.322  10.191   5.208  1.00 62.73           N
ATOM   2512  H   ASN A 162      -0.612  13.923   3.437  1.00 45.20           H
ATOM   2513  HA  ASN A 162      -0.788  11.572   1.607  1.00 56.47           H
ATOM   2514  HB2 ASN A 162      -1.562  11.895   4.531  1.00 51.25           H
ATOM   2515  HB3 ASN A 162      -1.903  10.472   3.542  1.00 51.25           H
ATOM   2516 HD21 ASN A 162       1.210   9.775   5.441  1.00 75.28           H
ATOM   2517 HD22 ASN A 162      -0.435  10.227   5.873  1.00 75.28           H
ATOM   2518  N   ARG A 163      -3.311  13.463   2.584  1.00 41.03           N
ATOM   2519  CA  ARG A 163      -4.699  13.824   2.314  1.00 50.23           C
ATOM   2520  C   ARG A 163      -4.825  14.490   0.936  1.00 56.08           C
ATOM   2521  O   ARG A 163      -4.205  15.521   0.673  1.00 51.67           O
ATOM   2522  CB  ARG A 163      -5.240  14.747   3.411  1.00 48.80           C
ATOM   2523  CG  ARG A 163      -5.373  14.091   4.794  1.00 48.00           C
ATOM   2524  CD  ARG A 163      -6.002  15.067   5.809  1.00 53.74           C
ATOM   2525  NE  ARG A 163      -7.363  15.502   5.432  1.00 61.26           N
ATOM   2526  CZ  ARG A 163      -8.455  14.723   5.377  1.00 66.54           C
ATOM   2527  NH1 ARG A 163      -8.499  13.521   5.961  1.00 69.31           N
ATOM   2528  NH2 ARG A 163      -9.533  15.149   4.721  1.00 62.44           N1+
ATOM   2529  H   ARG A 163      -2.784  14.066   3.201  1.00 49.23           H
ATOM   2530  HA  ARG A 163      -5.304  12.917   2.313  1.00 60.28           H
ATOM   2531  HB2 ARG A 163      -4.598  15.618   3.489  1.00 58.56           H
ATOM   2532  HB3 ARG A 163      -6.224  15.077   3.093  1.00 58.56           H
ATOM   2533  HG2 ARG A 163      -5.990  13.197   4.713  1.00 57.60           H
ATOM   2534  HG3 ARG A 163      -4.390  13.794   5.157  1.00 57.60           H
ATOM   2535  HD2 ARG A 163      -5.987  14.671   6.826  1.00 64.49           H
ATOM   2536  HD3 ARG A 163      -5.371  15.956   5.799  1.00 64.49           H
ATOM   2537  HE  ARG A 163      -7.422  16.376   4.923  1.00 73.51           H
ATOM   2538 HH11 ARG A 163      -7.691  13.179   6.456  1.00 83.17           H
ATOM   2539 HH12 ARG A 163      -9.332  12.957   5.888  1.00 83.17           H
ATOM   2540 HH21 ARG A 163      -9.519  16.056   4.263  1.00 74.93           H
ATOM   2541 HH22 ARG A 163     -10.361  14.578   4.660  1.00 74.93           H
ATOM   2542  N   GLU A 164      -5.676  13.906   0.082  1.00 58.29           N
ATOM   2543  CA  GLU A 164      -5.909  14.375  -1.285  1.00 56.56           C
ATOM   2544  C   GLU A 164      -6.563  15.776  -1.346  1.00 53.71           C
ATOM   2545  O   GLU A 164      -6.429  16.445  -2.369  1.00 52.38           O
ATOM   2546  CB  GLU A 164      -6.754  13.338  -2.052  1.00 53.73           C
ATOM   2547  CG  GLU A 164      -6.110  11.938  -2.074  1.00 68.35           C
ATOM   2548  CD  GLU A 164      -6.797  10.915  -2.989  1.00 72.28           C
ATOM   2549  OE1 GLU A 164      -6.334   9.751  -2.977  1.00 64.58           O
ATOM   2550  OE2 GLU A 164      -7.770  11.298  -3.680  1.00 74.96           O1-
ATOM   2551  H   GLU A 164      -6.114  13.038   0.348  1.00 69.95           H
ATOM   2552  HA  GLU A 164      -4.938  14.440  -1.779  1.00 67.87           H
ATOM   2553  HB2 GLU A 164      -7.741  13.267  -1.592  1.00 64.47           H
ATOM   2554  HB3 GLU A 164      -6.871  13.686  -3.078  1.00 64.47           H
ATOM   2555  HG2 GLU A 164      -5.067  12.012  -2.385  1.00 82.02           H
ATOM   2556  HG3 GLU A 164      -6.059  11.514  -1.070  1.00 82.02           H
ATOM   2557  N   ASP A 165      -7.262  16.220  -0.280  1.00 53.92           N
ATOM   2558  CA  ASP A 165      -7.860  17.562  -0.169  1.00 53.52           C
ATOM   2559  C   ASP A 165      -6.874  18.639   0.346  1.00 59.83           C
ATOM   2560  O   ASP A 165      -7.305  19.738   0.701  1.00 59.41           O
ATOM   2561  CB  ASP A 165      -9.117  17.560   0.720  1.00 43.32           C
ATOM   2562  CG  ASP A 165      -8.919  17.316   2.228  1.00 56.34           C
ATOM   2563  OD1 ASP A 165      -7.804  16.940   2.652  1.00 54.36           O
ATOM   2564  OD2 ASP A 165      -9.915  17.502   2.969  1.00 57.98           O1-
ATOM   2565  H   ASP A 165      -7.310  15.635   0.542  1.00 64.71           H
ATOM   2566  HA  ASP A 165      -8.188  17.866  -1.163  1.00 64.23           H
ATOM   2567  HB2 ASP A 165      -9.687  18.480   0.583  1.00 51.98           H
ATOM   2568  HB3 ASP A 165      -9.797  16.788   0.354  1.00 51.98           H
ATOM   2569  N   GLN A 166      -5.565  18.351   0.410  1.00 54.69           N
ATOM   2570  CA  GLN A 166      -4.551  19.339   0.770  1.00 56.27           C
ATOM   2571  C   GLN A 166      -3.187  19.024   0.139  1.00 54.01           C
ATOM   2572  O   GLN A 166      -2.981  17.988  -0.502  1.00 36.35           O
ATOM   2573  CB  GLN A 166      -4.508  19.576   2.299  1.00 50.75           C
ATOM   2574  CG  GLN A 166      -4.445  18.315   3.173  1.00 43.44           C
ATOM   2575  CD  GLN A 166      -4.630  18.591   4.682  1.00 50.37           C
ATOM   2576  OE1 GLN A 166      -3.820  18.198   5.515  1.00 45.47           O
ATOM   2577  NE2 GLN A 166      -5.716  19.249   5.072  1.00 49.82           N
ATOM   2578  H   GLN A 166      -5.245  17.428   0.140  1.00 65.63           H
ATOM   2579  HA  GLN A 166      -4.860  20.285   0.319  1.00 67.52           H
ATOM   2580  HB2 GLN A 166      -3.638  20.182   2.541  1.00 60.90           H
ATOM   2581  HB3 GLN A 166      -5.396  20.152   2.566  1.00 60.90           H
ATOM   2582  HG2 GLN A 166      -5.247  17.647   2.871  1.00 52.13           H
ATOM   2583  HG3 GLN A 166      -3.500  17.804   2.988  1.00 52.13           H
ATOM   2584 HE21 GLN A 166      -6.383  19.574   4.386  1.00 59.79           H
ATOM   2585 HE22 GLN A 166      -5.841  19.437   6.053  1.00 59.79           H
ATOM   2586  N   GLY A 167      -2.307  20.021   0.249  1.00 30.90           N
ATOM   2587  CA  GLY A 167      -0.911  19.987  -0.171  1.00 32.05           C
ATOM   2588  C   GLY A 167      -0.089  20.952   0.676  1.00 24.17           C
ATOM   2589  O   GLY A 167      -0.640  21.692   1.498  1.00 23.43           O
ATOM   2590  H   GLY A 167      -2.617  20.864   0.709  1.00 37.08           H
ATOM   2591  HA2 GLY A 167      -0.521  18.974  -0.079  1.00 38.47           H
ATOM   2592  HA3 GLY A 167      -0.856  20.297  -1.212  1.00 38.47           H
ATOM   2593  N   ILE A 168       1.222  20.976   0.439  1.00 20.78           N
ATOM   2594  CA  ILE A 168       2.152  21.900   1.093  1.00 18.67           C
ATOM   2595  C   ILE A 168       3.109  22.506   0.067  1.00 21.49           C
ATOM   2596  O   ILE A 168       3.732  21.789  -0.712  1.00 18.13           O
ATOM   2597  CB  ILE A 168       2.828  21.211   2.300  1.00 15.41           C
ATOM   2598  CG1 ILE A 168       3.745  22.194   3.059  1.00 16.48           C
ATOM   2599  CG2 ILE A 168       3.607  19.937   1.929  1.00 17.44           C
ATOM   2600  CD1 ILE A 168       4.179  21.676   4.420  1.00 18.52           C
ATOM   2601  H   ILE A 168       1.600  20.357  -0.262  1.00 24.94           H
ATOM   2602  HA  ILE A 168       1.574  22.727   1.497  1.00 22.41           H
ATOM   2603  HB  ILE A 168       2.034  20.928   2.989  1.00 18.49           H
ATOM   2604 HG12 ILE A 168       4.633  22.409   2.475  1.00 19.77           H
ATOM   2605 HG13 ILE A 168       3.206  23.130   3.205  1.00 19.77           H
ATOM   2606 HG21 ILE A 168       3.896  19.388   2.821  1.00 20.92           H
ATOM   2607 HG22 ILE A 168       2.980  19.276   1.332  1.00 20.92           H
ATOM   2608 HG23 ILE A 168       4.501  20.200   1.365  1.00 20.92           H
ATOM   2609 HD11 ILE A 168       4.827  22.418   4.880  1.00 22.23           H
ATOM   2610 HD12 ILE A 168       3.303  21.514   5.047  1.00 22.23           H
ATOM   2611 HD13 ILE A 168       4.741  20.749   4.329  1.00 22.23           H
ATOM   2612  N   SER A 169       3.228  23.836   0.071  1.00 14.75           N
ATOM   2613  CA  SER A 169       4.219  24.546  -0.722  1.00 18.81           C
ATOM   2614  C   SER A 169       5.649  24.170  -0.315  1.00 19.21           C
ATOM   2615  O   SER A 169       5.920  23.769   0.825  1.00 19.10           O
ATOM   2616  CB  SER A 169       4.024  26.056  -0.572  1.00 17.89           C
ATOM   2617  OG  SER A 169       4.260  26.485   0.766  1.00 17.41           O
ATOM   2618  H   SER A 169       2.675  24.370   0.724  1.00 17.70           H
ATOM   2619  HA  SER A 169       4.070  24.291  -1.771  1.00 22.57           H
ATOM   2620  HB2 SER A 169       4.741  26.564  -1.217  1.00 21.47           H
ATOM   2621  HB3 SER A 169       3.019  26.337  -0.889  1.00 21.47           H
ATOM   2622  HG  SER A 169       3.418  26.495   1.243  1.00 20.89           H
ATOM   2623  N   PHE A 170       6.585  24.340  -1.247  1.00 17.53           N
ATOM   2624  CA  PHE A 170       7.998  24.263  -0.884  1.00 16.87           C
ATOM   2625  C   PHE A 170       8.341  25.289   0.217  1.00 15.82           C
ATOM   2626  O   PHE A 170       9.164  24.989   1.073  1.00 14.38           O
ATOM   2627  CB  PHE A 170       8.838  24.473  -2.133  1.00 17.27           C
ATOM   2628  CG  PHE A 170      10.306  24.201  -1.916  1.00 17.29           C
ATOM   2629  CD1 PHE A 170      11.145  25.248  -1.520  1.00 16.87           C
ATOM   2630  CD2 PHE A 170      10.829  22.903  -2.100  1.00 15.59           C
ATOM   2631  CE1 PHE A 170      12.516  25.015  -1.322  1.00 19.46           C
ATOM   2632  CE2 PHE A 170      12.205  22.674  -1.905  1.00 15.02           C
ATOM   2633  CZ  PHE A 170      13.041  23.731  -1.510  1.00 15.06           C
ATOM   2634  H   PHE A 170       6.334  24.652  -2.173  1.00 21.04           H
ATOM   2635  HA  PHE A 170       8.201  23.263  -0.501  1.00 20.24           H
ATOM   2636  HB2 PHE A 170       8.477  23.806  -2.918  1.00 20.72           H
ATOM   2637  HB3 PHE A 170       8.711  25.502  -2.475  1.00 20.72           H
ATOM   2638  HD1 PHE A 170      10.744  26.240  -1.378  1.00 20.25           H
ATOM   2639  HD2 PHE A 170      10.179  22.084  -2.378  1.00 18.71           H
ATOM   2640  HE1 PHE A 170      13.163  25.831  -1.031  1.00 23.35           H
ATOM   2641  HE2 PHE A 170      12.613  21.681  -2.029  1.00 18.03           H
ATOM   2642  HZ  PHE A 170      14.096  23.557  -1.353  1.00 18.07           H
ATOM   2643  N   THR A 171       7.735  26.489   0.171  1.00 17.38           N
ATOM   2644  CA  THR A 171       7.861  27.549   1.172  1.00 17.35           C
ATOM   2645  C   THR A 171       7.661  27.002   2.586  1.00 16.89           C
ATOM   2646  O   THR A 171       8.554  27.089   3.411  1.00 16.41           O
ATOM   2647  CB  THR A 171       6.845  28.686   0.909  1.00 17.73           C
ATOM   2648  OG1 THR A 171       6.862  29.064  -0.467  1.00 16.50           O
ATOM   2649  CG2 THR A 171       7.107  29.889   1.832  1.00 17.61           C
ATOM   2650  H   THR A 171       7.099  26.679  -0.588  1.00 20.86           H
ATOM   2651  HA  THR A 171       8.869  27.954   1.070  1.00 20.82           H
ATOM   2652  HB  THR A 171       5.845  28.329   1.145  1.00 21.27           H
ATOM   2653  HG1 THR A 171       6.289  29.827  -0.566  1.00 19.79           H
ATOM   2654 HG21 THR A 171       6.425  30.701   1.587  1.00 21.13           H
ATOM   2655 HG22 THR A 171       6.950  29.610   2.875  1.00 21.13           H
ATOM   2656 HG23 THR A 171       8.124  30.261   1.703  1.00 21.13           H
ATOM   2657  N   GLU A 172       6.505  26.420   2.868  1.00 16.28           N
ATOM   2658  CA  GLU A 172       6.208  25.920   4.198  1.00 12.68           C
ATOM   2659  C   GLU A 172       6.965  24.652   4.532  1.00 17.51           C
ATOM   2660  O   GLU A 172       7.279  24.462   5.707  1.00 15.52           O
ATOM   2661  CB  GLU A 172       4.711  25.743   4.370  1.00 17.05           C
ATOM   2662  CG  GLU A 172       4.038  27.124   4.370  1.00 16.70           C
ATOM   2663  CD  GLU A 172       2.602  27.109   4.909  1.00 26.02           C
ATOM   2664  OE1 GLU A 172       2.049  28.217   5.053  1.00 20.63           O
ATOM   2665  OE2 GLU A 172       2.070  26.016   5.207  1.00 23.06           O1-
ATOM   2666  H   GLU A 172       5.781  26.381   2.166  1.00 19.53           H
ATOM   2667  HA  GLU A 172       6.529  26.679   4.913  1.00 15.21           H
ATOM   2668  HB2 GLU A 172       4.306  25.138   3.562  1.00 20.46           H
ATOM   2669  HB3 GLU A 172       4.539  25.246   5.316  1.00 20.46           H
ATOM   2670  HG2 GLU A 172       4.617  27.841   4.952  1.00 20.04           H
ATOM   2671  HG3 GLU A 172       4.025  27.550   3.368  1.00 20.04           H
ATOM   2672  N   PHE A 173       7.284  23.817   3.530  1.00 16.38           N
ATOM   2673  CA  PHE A 173       8.085  22.610   3.728  1.00 17.09           C
ATOM   2674  C   PHE A 173       9.495  22.973   4.222  1.00 16.22           C
ATOM   2675  O   PHE A 173      10.092  22.196   4.964  1.00 16.62           O
ATOM   2676  CB  PHE A 173       8.127  21.826   2.402  1.00 16.08           C
ATOM   2677  CG  PHE A 173       8.750  20.452   2.509  1.00 18.27           C
ATOM   2678  CD1 PHE A 173       8.109  19.440   3.255  1.00 18.22           C
ATOM   2679  CD2 PHE A 173       9.951  20.172   1.836  1.00 15.78           C
ATOM   2680  CE1 PHE A 173       8.677  18.159   3.349  1.00 19.93           C
ATOM   2681  CE2 PHE A 173      10.516  18.885   1.923  1.00 19.13           C
ATOM   2682  CZ  PHE A 173       9.880  17.891   2.684  1.00 19.56           C
ATOM   2683  H   PHE A 173       7.003  24.048   2.584  1.00 19.65           H
ATOM   2684  HA  PHE A 173       7.597  22.001   4.490  1.00 20.51           H
ATOM   2685  HB2 PHE A 173       7.103  21.690   2.056  1.00 19.30           H
ATOM   2686  HB3 PHE A 173       8.655  22.412   1.652  1.00 19.30           H
ATOM   2687  HD1 PHE A 173       7.164  19.640   3.738  1.00 21.86           H
ATOM   2688  HD2 PHE A 173      10.448  20.942   1.264  1.00 18.93           H
ATOM   2689  HE1 PHE A 173       8.195  17.389   3.931  1.00 23.92           H
ATOM   2690  HE2 PHE A 173      11.438  18.664   1.407  1.00 22.95           H
ATOM   2691  HZ  PHE A 173      10.316  16.908   2.749  1.00 23.48           H
ATOM   2692  N   SER A 174      10.017  24.144   3.835  1.00 12.66           N
ATOM   2693  CA  SER A 174      11.345  24.617   4.245  1.00 16.94           C
ATOM   2694  C   SER A 174      11.378  25.101   5.721  1.00 21.10           C
ATOM   2695  O   SER A 174      12.451  25.291   6.295  1.00 15.42           O
ATOM   2696  CB  SER A 174      11.827  25.703   3.269  1.00 17.82           C
ATOM   2697  OG  SER A 174      11.327  26.978   3.650  1.00 21.27           O
ATOM   2698  H   SER A 174       9.451  24.760   3.266  1.00 15.19           H
ATOM   2699  HA  SER A 174      12.035  23.778   4.142  1.00 20.32           H
ATOM   2700  HB2 SER A 174      12.917  25.735   3.295  1.00 21.39           H
ATOM   2701  HB3 SER A 174      11.509  25.471   2.252  1.00 21.39           H
ATOM   2702  HG  SER A 174      10.377  27.008   3.498  1.00 25.52           H
ATOM   2703  N   TYR A 175      10.216  25.371   6.328  1.00 14.91           N
ATOM   2704  CA  TYR A 175      10.136  26.094   7.617  1.00 16.28           C
ATOM   2705  C   TYR A 175      10.968  25.391   8.729  1.00 15.43           C
ATOM   2706  O   TYR A 175      11.702  25.988   9.468  1.00 17.09           O
ATOM   2707  CB  TYR A 175       8.685  26.231   8.090  1.00 12.75           C
ATOM   2708  CG  TYR A 175       8.550  27.022   9.364  1.00 16.81           C
ATOM   2709  CD1 TYR A 175       8.139  28.357   9.282  1.00 16.27           C
ATOM   2710  CD2 TYR A 175       8.748  26.431  10.624  1.00 12.98           C
ATOM   2711  CE1 TYR A 175       7.925  29.132  10.420  1.00 20.51           C
ATOM   2712  CE2 TYR A 175       8.606  27.210  11.772  1.00 10.52           C
ATOM   2713  CZ  TYR A 175       8.195  28.561  11.678  1.00 16.94           C
ATOM   2714  OH  TYR A 175       8.068  29.297  12.816  1.00 15.50           O
ATOM   2715  H   TYR A 175       9.376  25.128   5.868  1.00 17.90           H
ATOM   2716  HA  TYR A 175      10.551  27.132   7.479  1.00 19.54           H
ATOM   2717  HB2 TYR A 175       8.092  26.714   7.288  1.00 15.30           H
ATOM   2718  HB3 TYR A 175       8.220  25.236   8.229  1.00 15.30           H
ATOM   2719  HD1 TYR A 175       7.975  28.807   8.304  1.00 19.52           H
ATOM   2720  HD2 TYR A 175       9.018  25.379  10.705  1.00 15.58           H
ATOM   2721  HE1 TYR A 175       7.554  30.157  10.335  1.00 24.61           H
ATOM   2722  HE2 TYR A 175       8.820  26.772  12.749  1.00 12.62           H
ATOM   2723  HH  TYR A 175       7.612  30.311  12.628  1.00 18.60           H
ATOM   2724  N   ASN A 176      10.832  24.055   8.758  1.00 13.65           N
ATOM   2725  CA  ASN A 176      11.505  23.159   9.694  1.00 20.18           C
ATOM   2726  C   ASN A 176      13.016  23.351   9.716  1.00 17.98           C
ATOM   2727  O   ASN A 176      13.614  23.299  10.797  1.00 16.15           O
ATOM   2728  CB  ASN A 176      11.084  21.723   9.359  1.00 15.65           C
ATOM   2729  CG  ASN A 176      11.744  20.677  10.238  1.00 18.49           C
ATOM   2730  OD1 ASN A 176      12.798  20.149   9.897  1.00 18.08           O
ATOM   2731  ND2 ASN A 176      11.119  20.345  11.363  1.00 17.92           N
ATOM   2732  H   ASN A 176      10.196  23.638   8.095  1.00 16.38           H
ATOM   2733  HA  ASN A 176      11.131  23.384  10.695  1.00 24.21           H
ATOM   2734  HB2 ASN A 176      10.001  21.633   9.455  1.00 18.78           H
ATOM   2735  HB3 ASN A 176      11.379  21.535   8.323  1.00 18.78           H
ATOM   2736 HD21 ASN A 176      11.517  19.656  11.985  1.00 21.51           H
ATOM   2737 HD22 ASN A 176      10.271  20.834  11.622  1.00 21.51           H
ATOM   2738  N   LEU A 177      13.621  23.611   8.551  1.00 14.88           N
ATOM   2739  CA  LEU A 177      15.042  23.938   8.455  1.00 14.68           C
ATOM   2740  C   LEU A 177      15.374  25.262   9.137  1.00 16.50           C
ATOM   2741  O   LEU A 177      16.415  25.334   9.785  1.00 16.12           O
ATOM   2742  CB  LEU A 177      15.538  24.019   6.997  1.00 15.94           C
ATOM   2743  CG  LEU A 177      15.775  22.672   6.308  1.00 18.45           C
ATOM   2744  CD1 LEU A 177      14.517  21.807   6.178  1.00 19.00           C
ATOM   2745  CD2 LEU A 177      16.388  22.951   4.923  1.00 18.03           C
ATOM   2746  H   LEU A 177      13.057  23.714   7.721  1.00 17.86           H
ATOM   2747  HA  LEU A 177      15.604  23.148   8.959  1.00 17.61           H
ATOM   2748  HB2 LEU A 177      14.840  24.605   6.407  1.00 19.13           H
ATOM   2749  HB3 LEU A 177      16.483  24.564   6.994  1.00 19.13           H
ATOM   2750  HG  LEU A 177      16.490  22.129   6.911  1.00 22.14           H
ATOM   2751 HD11 LEU A 177      14.751  20.933   5.571  1.00 22.80           H
ATOM   2752 HD12 LEU A 177      14.192  21.453   7.155  1.00 22.80           H
ATOM   2753 HD13 LEU A 177      13.715  22.374   5.703  1.00 22.80           H
ATOM   2754 HD21 LEU A 177      16.651  22.007   4.444  1.00 21.63           H
ATOM   2755 HD22 LEU A 177      15.673  23.491   4.296  1.00 21.63           H
ATOM   2756 HD23 LEU A 177      17.290  23.559   5.024  1.00 21.63           H
ATOM   2757  N   LEU A 178      14.551  26.306   8.946  1.00 16.47           N
ATOM   2758  CA  LEU A 178      14.749  27.597   9.584  1.00 16.73           C
ATOM   2759  C   LEU A 178      14.726  27.473  11.111  1.00 15.92           C
ATOM   2760  O   LEU A 178      15.685  27.883  11.753  1.00 13.12           O
ATOM   2761  CB  LEU A 178      13.742  28.655   9.115  1.00 12.51           C
ATOM   2762  CG  LEU A 178      13.772  28.938   7.601  1.00 23.04           C
ATOM   2763  CD1 LEU A 178      12.763  30.037   7.316  1.00 30.17           C
ATOM   2764  CD2 LEU A 178      15.110  29.439   7.074  1.00 39.25           C
ATOM   2765  H   LEU A 178      13.712  26.177   8.393  1.00 19.77           H
ATOM   2766  HA  LEU A 178      15.740  27.939   9.303  1.00 20.08           H
ATOM   2767  HB2 LEU A 178      12.741  28.328   9.387  1.00 15.01           H
ATOM   2768  HB3 LEU A 178      13.940  29.581   9.653  1.00 15.01           H
ATOM   2769  HG  LEU A 178      13.479  28.049   7.040  1.00 27.64           H
ATOM   2770 HD11 LEU A 178      12.822  30.263   6.253  1.00 36.21           H
ATOM   2771 HD12 LEU A 178      11.760  29.693   7.569  1.00 36.21           H
ATOM   2772 HD13 LEU A 178      13.000  30.937   7.886  1.00 36.21           H
ATOM   2773 HD21 LEU A 178      15.070  29.518   5.987  1.00 47.10           H
ATOM   2774 HD22 LEU A 178      15.328  30.420   7.495  1.00 47.10           H
ATOM   2775 HD23 LEU A 178      15.901  28.744   7.335  1.00 47.10           H
ATOM   2776  N   GLN A 179      13.664  26.889  11.688  1.00 15.20           N
ATOM   2777  CA  GLN A 179      13.543  26.752  13.136  1.00 15.91           C
ATOM   2778  C   GLN A 179      14.672  25.821  13.658  1.00 16.34           C
ATOM   2779  O   GLN A 179      15.223  26.043  14.726  1.00 16.64           O
ATOM   2780  CB  GLN A 179      12.172  26.197  13.540  1.00 15.75           C
ATOM   2781  CG  GLN A 179      12.064  26.029  15.061  1.00 12.62           C
ATOM   2782  CD  GLN A 179      10.617  25.962  15.495  1.00 14.05           C
ATOM   2783  OE1 GLN A 179       9.665  26.255  14.765  1.00 16.80           O
ATOM   2784  NE2 GLN A 179      10.381  25.403  16.741  1.00 16.54           N
ATOM   2785  H   GLN A 179      12.904  26.602  11.106  1.00 18.24           H
ATOM   2786  HA  GLN A 179      13.685  27.763  13.638  1.00 19.09           H
ATOM   2787  HB2 GLN A 179      11.382  26.910  13.189  1.00 18.91           H
ATOM   2788  HB3 GLN A 179      11.952  25.239  13.031  1.00 18.91           H
ATOM   2789  HG2 GLN A 179      12.611  25.123  15.379  1.00 15.15           H
ATOM   2790  HG3 GLN A 179      12.566  26.889  15.574  1.00 15.15           H
ATOM   2791 HE21 GLN A 179      11.074  25.434  17.481  1.00 19.84           H
ATOM   2792 HE22 GLN A 179       9.412  25.367  17.071  1.00 19.84           H
ATOM   2793  N   GLY A 180      15.041  24.808  12.861  1.00 14.35           N
ATOM   2794  CA  GLY A 180      16.131  23.886  13.157  1.00 18.24           C
ATOM   2795  C   GLY A 180      17.445  24.673  13.324  1.00 15.46           C
ATOM   2796  O   GLY A 180      18.164  24.515  14.312  1.00 14.76           O
ATOM   2797  H   GLY A 180      14.547  24.671  11.989  1.00 17.22           H
ATOM   2798  HA2 GLY A 180      15.897  23.373  14.087  1.00 21.89           H
ATOM   2799  HA3 GLY A 180      16.236  23.159  12.355  1.00 21.89           H
ATOM   2800  N   TYR A 181      17.758  25.551  12.374  1.00 12.74           N
ATOM   2801  CA  TYR A 181      19.006  26.311  12.416  1.00 16.96           C
ATOM   2802  C   TYR A 181      18.999  27.359  13.532  1.00 18.78           C
ATOM   2803  O   TYR A 181      20.046  27.693  14.073  1.00 13.93           O
ATOM   2804  CB  TYR A 181      19.247  26.946  11.079  1.00 15.88           C
ATOM   2805  CG  TYR A 181      20.552  27.698  10.989  1.00 15.43           C
ATOM   2806  CD1 TYR A 181      21.761  26.977  11.019  1.00 18.05           C
ATOM   2807  CD2 TYR A 181      20.560  29.102  10.897  1.00 18.37           C
ATOM   2808  CE1 TYR A 181      22.982  27.663  10.947  1.00 18.87           C
ATOM   2809  CE2 TYR A 181      21.776  29.801  10.833  1.00 17.05           C
ATOM   2810  CZ  TYR A 181      22.985  29.072  10.847  1.00 22.84           C
ATOM   2811  OH  TYR A 181      24.162  29.728  10.800  1.00 26.94           O
ATOM   2812  H   TYR A 181      17.113  25.720  11.616  1.00 15.29           H
ATOM   2813  HA  TYR A 181      19.836  25.642  12.620  1.00 20.36           H
ATOM   2814  HB2 TYR A 181      19.238  26.175  10.306  1.00 19.06           H
ATOM   2815  HB3 TYR A 181      18.422  27.621  10.904  1.00 19.06           H
ATOM   2816  HD1 TYR A 181      21.758  25.903  11.103  1.00 21.66           H
ATOM   2817  HD2 TYR A 181      19.631  29.653  10.912  1.00 22.05           H
ATOM   2818  HE1 TYR A 181      23.913  27.117  10.969  1.00 22.65           H
ATOM   2819  HE2 TYR A 181      21.786  30.880  10.780  1.00 20.46           H
ATOM   2820  HH  TYR A 181      24.834  29.208  10.360  1.00 32.33           H
ATOM   2821  N   ASP A 182      17.829  27.893  13.859  1.00 18.12           N
ATOM   2822  CA  ASP A 182      17.679  28.874  14.919  1.00 15.16           C
ATOM   2823  C   ASP A 182      18.235  28.296  16.239  1.00 15.70           C
ATOM   2824  O   ASP A 182      18.916  28.979  16.974  1.00 14.67           O
ATOM   2825  CB  ASP A 182      16.192  29.173  15.188  1.00 14.75           C
ATOM   2826  CG  ASP A 182      15.583  30.151  14.182  1.00 15.96           C
ATOM   2827  OD1 ASP A 182      14.308  30.280  14.303  1.00 17.66           O
ATOM   2828  OD2 ASP A 182      16.232  30.760  13.335  1.00 13.43           O1-
ATOM   2829  H   ASP A 182      17.022  27.602  13.357  1.00 21.74           H
ATOM   2830  HA  ASP A 182      18.222  29.827  14.666  1.00 18.19           H
ATOM   2831  HB2 ASP A 182      15.594  28.230  15.173  1.00 17.70           H
ATOM   2832  HB3 ASP A 182      16.049  29.592  16.203  1.00 17.70           H
ATOM   2833  N   PHE A 183      17.906  27.005  16.504  1.00 14.60           N
ATOM   2834  CA  PHE A 183      18.366  26.328  17.705  1.00 13.81           C
ATOM   2835  C   PHE A 183      19.907  26.226  17.669  1.00 19.18           C
ATOM   2836  O   PHE A 183      20.570  26.507  18.667  1.00 15.93           O
ATOM   2837  CB  PHE A 183      17.754  24.921  17.817  1.00 14.44           C
ATOM   2838  CG  PHE A 183      17.765  24.264  19.193  1.00 14.68           C
ATOM   2839  CD1 PHE A 183      18.477  24.816  20.283  1.00 15.13           C
ATOM   2840  CD2 PHE A 183      16.944  23.142  19.418  1.00 14.36           C
ATOM   2841  CE1 PHE A 183      18.435  24.222  21.554  1.00 17.41           C
ATOM   2842  CE2 PHE A 183      16.866  22.563  20.702  1.00 15.39           C
ATOM   2843  CZ  PHE A 183      17.653  23.074  21.743  1.00 15.87           C
ATOM   2844  H   PHE A 183      17.325  26.492  15.859  1.00 17.51           H
ATOM   2845  HA  PHE A 183      18.043  26.928  18.558  1.00 16.57           H
ATOM   2846  HB2 PHE A 183      16.716  24.991  17.504  1.00 17.33           H
ATOM   2847  HB3 PHE A 183      18.260  24.255  17.118  1.00 17.33           H
ATOM   2848  HD1 PHE A 183      19.035  25.725  20.192  1.00 18.16           H
ATOM   2849  HD2 PHE A 183      16.349  22.730  18.622  1.00 17.23           H
ATOM   2850  HE1 PHE A 183      19.022  24.621  22.366  1.00 20.89           H
ATOM   2851  HE2 PHE A 183      16.227  21.711  20.878  1.00 18.47           H
ATOM   2852  HZ  PHE A 183      17.647  22.608  22.712  1.00 19.05           H
ATOM   2853  N   ALA A 184      20.487  25.830  16.526  1.00 14.50           N
ATOM   2854  CA  ALA A 184      21.944  25.768  16.363  1.00 13.63           C
ATOM   2855  C   ALA A 184      22.611  27.132  16.561  1.00 14.60           C
ATOM   2856  O   ALA A 184      23.677  27.208  17.172  1.00 15.00           O
ATOM   2857  CB  ALA A 184      22.278  25.154  14.990  1.00 14.58           C
ATOM   2858  H   ALA A 184      19.902  25.624  15.731  1.00 17.40           H
ATOM   2859  HA  ALA A 184      22.339  25.105  17.131  1.00 16.36           H
ATOM   2860  HB1 ALA A 184      23.357  25.092  14.868  1.00 17.50           H
ATOM   2861  HB2 ALA A 184      21.867  24.146  14.923  1.00 17.50           H
ATOM   2862  HB3 ALA A 184      21.860  25.762  14.191  1.00 17.50           H
ATOM   2863  N   CYS A 185      22.002  28.202  16.026  1.00 17.42           N
ATOM   2864  CA  CYS A 185      22.504  29.555  16.123  1.00 17.89           C
ATOM   2865  C   CYS A 185      22.497  30.040  17.587  1.00 17.42           C
ATOM   2866  O   CYS A 185      23.499  30.578  18.062  1.00 15.52           O
ATOM   2867  CB  CYS A 185      21.674  30.442  15.195  1.00 28.36           C
ATOM   2868  SG  CYS A 185      22.585  31.943  14.823  1.00 47.33           S
ATOM   2869  H   CYS A 185      21.115  28.074  15.557  1.00 20.91           H
ATOM   2870  HA  CYS A 185      23.533  29.556  15.764  1.00 21.47           H
ATOM   2871  HB2 CYS A 185      21.497  29.933  14.244  1.00 34.03           H
ATOM   2872  HB3 CYS A 185      20.724  30.691  15.672  1.00 34.03           H
ATOM   2873  HG  CYS A 185      21.588  32.558  14.179  1.00 56.80           H
ATOM   2874  N   LEU A 186      21.394  29.821  18.312  1.00 15.89           N
ATOM   2875  CA  LEU A 186      21.275  30.215  19.711  1.00 19.28           C
ATOM   2876  C   LEU A 186      22.218  29.407  20.611  1.00 17.32           C
ATOM   2877  O   LEU A 186      22.690  29.934  21.621  1.00 15.05           O
ATOM   2878  CB  LEU A 186      19.809  30.137  20.171  1.00 13.24           C
ATOM   2879  CG  LEU A 186      18.872  31.188  19.513  1.00 17.10           C
ATOM   2880  CD1 LEU A 186      17.435  30.941  19.994  1.00 14.82           C
ATOM   2881  CD2 LEU A 186      19.251  32.652  19.792  1.00 18.02           C
ATOM   2882  H   LEU A 186      20.612  29.341  17.891  1.00 19.07           H
ATOM   2883  HA  LEU A 186      21.591  31.254  19.789  1.00 23.14           H
ATOM   2884  HB2 LEU A 186      19.434  29.134  19.965  1.00 15.89           H
ATOM   2885  HB3 LEU A 186      19.783  30.278  21.250  1.00 15.89           H
ATOM   2886  HG  LEU A 186      18.892  31.045  18.432  1.00 20.52           H
ATOM   2887 HD11 LEU A 186      16.763  31.653  19.524  1.00 17.79           H
ATOM   2888 HD12 LEU A 186      17.121  29.936  19.712  1.00 17.79           H
ATOM   2889 HD13 LEU A 186      17.370  31.049  21.075  1.00 17.79           H
ATOM   2890 HD21 LEU A 186      18.533  33.319  19.320  1.00 21.63           H
ATOM   2891 HD22 LEU A 186      19.230  32.834  20.864  1.00 21.63           H
ATOM   2892 HD23 LEU A 186      20.235  32.885  19.387  1.00 21.63           H
ATOM   2893  N   ASN A 187      22.461  28.134  20.265  1.00 16.61           N
ATOM   2894  CA  ASN A 187      23.449  27.294  20.925  1.00 16.63           C
ATOM   2895  C   ASN A 187      24.823  27.930  20.757  1.00 17.38           C
ATOM   2896  O   ASN A 187      25.485  28.164  21.761  1.00 18.72           O
ATOM   2897  CB  ASN A 187      23.361  25.847  20.430  1.00 16.59           C
ATOM   2898  CG  ASN A 187      24.462  24.994  21.049  1.00 20.88           C
ATOM   2899  OD1 ASN A 187      25.414  24.652  20.361  1.00 17.61           O
ATOM   2900  ND2 ASN A 187      24.407  24.731  22.355  1.00 16.82           N
ATOM   2901  H   ASN A 187      22.000  27.764  19.444  1.00 19.94           H
ATOM   2902  HA  ASN A 187      23.220  27.284  21.988  1.00 19.96           H
ATOM   2903  HB2 ASN A 187      22.387  25.428  20.685  1.00 19.91           H
ATOM   2904  HB3 ASN A 187      23.477  25.838  19.346  1.00 19.91           H
ATOM   2905 HD21 ASN A 187      25.161  24.233  22.798  1.00 20.19           H
ATOM   2906 HD22 ASN A 187      23.605  25.043  22.883  1.00 20.19           H
ATOM   2907  N   LYS A 188      25.227  28.257  19.518  1.00 17.08           N
ATOM   2908  CA  LYS A 188      26.533  28.847  19.213  1.00 21.35           C
ATOM   2909  C   LYS A 188      26.726  30.211  19.897  1.00 20.79           C
ATOM   2910  O   LYS A 188      27.763  30.434  20.515  1.00 21.55           O
ATOM   2911  CB  LYS A 188      26.720  28.945  17.677  1.00 23.87           C
ATOM   2912  CG  LYS A 188      28.104  29.453  17.220  1.00 31.79           C
ATOM   2913  CD  LYS A 188      29.203  28.412  17.490  1.00 47.55           C
ATOM   2914  CE  LYS A 188      30.529  28.816  16.830  1.00 51.33           C
ATOM   2915  NZ  LYS A 188      31.539  27.745  16.985  1.00 49.41           N1+
ATOM   2916  H   LYS A 188      24.596  28.082  18.747  1.00 20.49           H
ATOM   2917  HA  LYS A 188      27.289  28.169  19.609  1.00 25.62           H
ATOM   2918  HB2 LYS A 188      26.557  27.956  17.248  1.00 28.64           H
ATOM   2919  HB3 LYS A 188      25.961  29.610  17.261  1.00 28.64           H
ATOM   2920  HG2 LYS A 188      28.063  29.634  16.144  1.00 38.15           H
ATOM   2921  HG3 LYS A 188      28.345  30.396  17.712  1.00 38.15           H
ATOM   2922  HD2 LYS A 188      29.359  28.331  18.566  1.00 57.06           H
ATOM   2923  HD3 LYS A 188      28.887  27.439  17.105  1.00 57.06           H
ATOM   2924  HE2 LYS A 188      30.357  29.006  15.769  1.00 61.60           H
ATOM   2925  HE3 LYS A 188      30.895  29.732  17.300  1.00 61.60           H
ATOM   2926  HZ1 LYS A 188      32.413  28.029  16.567  1.00 59.29           H
ATOM   2927  HZ2 LYS A 188      31.681  27.563  17.972  1.00 59.29           H
ATOM   2928  HZ3 LYS A 188      31.213  26.896  16.540  1.00 59.29           H
ATOM   2929  N   GLN A 189      25.744  31.117  19.792  1.00 21.51           N
ATOM   2930  CA  GLN A 189      25.862  32.482  20.314  1.00 20.31           C
ATOM   2931  C   GLN A 189      25.743  32.545  21.842  1.00 19.43           C
ATOM   2932  O   GLN A 189      26.544  33.216  22.484  1.00 21.37           O
ATOM   2933  CB  GLN A 189      24.802  33.427  19.743  1.00 21.72           C
ATOM   2934  CG  GLN A 189      24.907  33.664  18.237  1.00 35.21           C
ATOM   2935  CD  GLN A 189      23.729  34.521  17.759  1.00 38.71           C
ATOM   2936  OE1 GLN A 189      22.577  34.313  18.147  1.00 35.54           O
ATOM   2937  NE2 GLN A 189      24.002  35.471  16.873  1.00 51.73           N
ATOM   2938  H   GLN A 189      24.908  30.877  19.280  1.00 25.81           H
ATOM   2939  HA  GLN A 189      26.838  32.869  20.027  1.00 24.38           H
ATOM   2940  HB2 GLN A 189      23.819  33.023  19.981  1.00 26.07           H
ATOM   2941  HB3 GLN A 189      24.889  34.399  20.235  1.00 26.07           H
ATOM   2942  HG2 GLN A 189      25.859  34.139  17.996  1.00 42.26           H
ATOM   2943  HG3 GLN A 189      24.844  32.697  17.741  1.00 42.26           H
ATOM   2944 HE21 GLN A 189      24.945  35.610  16.546  1.00 62.07           H
ATOM   2945 HE22 GLN A 189      23.250  36.040  16.510  1.00 62.07           H
ATOM   2946  N   TYR A 190      24.706  31.920  22.416  1.00 19.32           N
ATOM   2947  CA  TYR A 190      24.300  32.145  23.809  1.00 17.15           C
ATOM   2948  C   TYR A 190      24.434  30.900  24.684  1.00 14.75           C
ATOM   2949  O   TYR A 190      24.035  30.931  25.849  1.00 18.06           O
ATOM   2950  CB  TYR A 190      22.870  32.714  23.875  1.00 17.12           C
ATOM   2951  CG  TYR A 190      22.665  34.015  23.137  1.00 19.77           C
ATOM   2952  CD1 TYR A 190      23.470  35.126  23.441  1.00 21.17           C
ATOM   2953  CD2 TYR A 190      21.768  34.075  22.055  1.00 20.50           C
ATOM   2954  CE1 TYR A 190      23.344  36.312  22.699  1.00 18.95           C
ATOM   2955  CE2 TYR A 190      21.611  35.258  21.334  1.00 22.33           C
ATOM   2956  CZ  TYR A 190      22.376  36.390  21.671  1.00 25.28           C
ATOM   2957  OH  TYR A 190      22.225  37.535  20.962  1.00 22.37           O
ATOM   2958  H   TYR A 190      24.095  31.361  21.839  1.00 23.19           H
ATOM   2959  HA  TYR A 190      24.956  32.891  24.258  1.00 20.58           H
ATOM   2960  HB2 TYR A 190      22.188  31.966  23.474  1.00 20.55           H
ATOM   2961  HB3 TYR A 190      22.601  32.883  24.919  1.00 20.55           H
ATOM   2962  HD1 TYR A 190      24.200  35.063  24.235  1.00 25.40           H
ATOM   2963  HD2 TYR A 190      21.204  33.200  21.773  1.00 24.60           H
ATOM   2964  HE1 TYR A 190      23.977  37.155  22.919  1.00 22.74           H
ATOM   2965  HE2 TYR A 190      20.907  35.300  20.519  1.00 26.80           H
ATOM   2966  HH  TYR A 190      22.927  38.169  21.118  1.00 26.84           H
ATOM   2967  N   GLY A 191      24.949  29.787  24.145  1.00 16.28           N
ATOM   2968  CA  GLY A 191      25.005  28.528  24.893  1.00 18.48           C
ATOM   2969  C   GLY A 191      23.607  27.991  25.249  1.00 17.69           C
ATOM   2970  O   GLY A 191      23.460  27.310  26.254  1.00 16.17           O
ATOM   2971  H   GLY A 191      25.274  29.796  23.190  1.00 19.53           H
ATOM   2972  HA2 GLY A 191      25.526  27.778  24.300  1.00 22.17           H
ATOM   2973  HA3 GLY A 191      25.550  28.688  25.825  1.00 22.17           H
ATOM   2974  N   VAL A 192      22.590  28.266  24.426  1.00 19.28           N
ATOM   2975  CA  VAL A 192      21.267  27.675  24.579  1.00 18.29           C
ATOM   2976  C   VAL A 192      21.345  26.161  24.355  1.00 16.56           C
ATOM   2977  O   VAL A 192      21.802  25.682  23.314  1.00 17.02           O
ATOM   2978  CB  VAL A 192      20.255  28.379  23.658  1.00 13.99           C
ATOM   2979  CG1 VAL A 192      18.909  27.654  23.601  1.00 12.45           C
ATOM   2980  CG2 VAL A 192      19.984  29.815  24.150  1.00 19.09           C
ATOM   2981  H   VAL A 192      22.752  28.868  23.631  1.00 23.14           H
ATOM   2982  HA  VAL A 192      20.948  27.851  25.604  1.00 21.94           H
ATOM   2983  HB  VAL A 192      20.657  28.421  22.648  1.00 16.79           H
ATOM   2984 HG11 VAL A 192      18.238  28.205  22.945  1.00 14.94           H
ATOM   2985 HG12 VAL A 192      19.026  26.658  23.185  1.00 14.94           H
ATOM   2986 HG13 VAL A 192      18.467  27.586  24.593  1.00 14.94           H
ATOM   2987 HG21 VAL A 192      19.332  30.340  23.454  1.00 22.91           H
ATOM   2988 HG22 VAL A 192      19.493  29.789  25.122  1.00 22.91           H
ATOM   2989 HG23 VAL A 192      20.918  30.364  24.230  1.00 22.91           H
ATOM   2990  N   VAL A 193      20.898  25.424  25.373  1.00 15.81           N
ATOM   2991  CA  VAL A 193      20.915  23.974  25.403  1.00 15.52           C
ATOM   2992  C   VAL A 193      19.531  23.365  25.549  1.00 16.41           C
ATOM   2993  O   VAL A 193      19.432  22.152  25.620  1.00 17.79           O
ATOM   2994  CB  VAL A 193      21.905  23.424  26.461  1.00 18.62           C
ATOM   2995  CG1 VAL A 193      23.348  23.828  26.083  1.00 16.14           C
ATOM   2996  CG2 VAL A 193      21.534  23.853  27.892  1.00 20.40           C
ATOM   2997  H   VAL A 193      20.554  25.902  26.194  1.00 18.97           H
ATOM   2998  HA  VAL A 193      21.263  23.632  24.436  1.00 18.62           H
ATOM   2999  HB  VAL A 193      21.870  22.333  26.436  1.00 22.35           H
ATOM   3000 HG11 VAL A 193      24.050  23.394  26.794  1.00 19.37           H
ATOM   3001 HG12 VAL A 193      23.587  23.458  25.087  1.00 19.37           H
ATOM   3002 HG13 VAL A 193      23.468  24.903  26.101  1.00 19.37           H
ATOM   3003 HG21 VAL A 193      22.238  23.417  28.599  1.00 24.47           H
ATOM   3004 HG22 VAL A 193      21.578  24.939  27.975  1.00 24.47           H
ATOM   3005 HG23 VAL A 193      20.528  23.514  28.137  1.00 24.47           H
ATOM   3006  N   LEU A 194      18.462  24.164  25.599  1.00 15.99           N
ATOM   3007  CA  LEU A 194      17.093  23.690  25.724  1.00 15.69           C
ATOM   3008  C   LEU A 194      16.205  24.618  24.888  1.00 14.10           C
ATOM   3009  O   LEU A 194      16.309  25.842  24.987  1.00 16.68           O
ATOM   3010  CB  LEU A 194      16.636  23.654  27.194  1.00 19.67           C
ATOM   3011  CG  LEU A 194      15.142  23.298  27.396  1.00 14.24           C
ATOM   3012  CD1 LEU A 194      14.802  21.868  26.916  1.00 12.18           C
ATOM   3013  CD2 LEU A 194      14.820  23.395  28.886  1.00 14.70           C
ATOM   3014  H   LEU A 194      18.593  25.160  25.495  1.00 19.19           H
ATOM   3015  HA  LEU A 194      17.026  22.681  25.332  1.00 18.83           H
ATOM   3016  HB2 LEU A 194      17.250  22.931  27.734  1.00 23.60           H
ATOM   3017  HB3 LEU A 194      16.822  24.634  27.631  1.00 23.60           H
ATOM   3018  HG  LEU A 194      14.514  24.008  26.858  1.00 17.09           H
ATOM   3019 HD11 LEU A 194      13.785  21.604  27.208  1.00 14.61           H
ATOM   3020 HD12 LEU A 194      14.849  21.826  25.834  1.00 14.61           H
ATOM   3021 HD13 LEU A 194      15.500  21.143  27.331  1.00 14.61           H
ATOM   3022 HD21 LEU A 194      13.753  23.230  29.037  1.00 17.64           H
ATOM   3023 HD22 LEU A 194      15.387  22.645  29.438  1.00 17.64           H
ATOM   3024 HD23 LEU A 194      15.071  24.387  29.267  1.00 17.64           H
ATOM   3025  N   GLN A 195      15.297  24.002  24.139  1.00 16.65           N
ATOM   3026  CA  GLN A 195      14.195  24.698  23.495  1.00 16.81           C
ATOM   3027  C   GLN A 195      12.903  24.090  24.037  1.00 15.37           C
ATOM   3028  O   GLN A 195      12.728  22.883  24.069  1.00 16.36           O
ATOM   3029  CB  GLN A 195      14.208  24.550  21.948  1.00 14.47           C
ATOM   3030  CG  GLN A 195      13.039  25.328  21.329  1.00 15.12           C
ATOM   3031  CD  GLN A 195      13.003  25.333  19.811  1.00 16.02           C
ATOM   3032  OE1 GLN A 195      12.072  25.849  19.186  1.00 16.77           O
ATOM   3033  NE2 GLN A 195      13.966  24.623  19.126  1.00 14.97           N
ATOM   3034  H   GLN A 195      15.343  23.007  24.058  1.00 19.98           H
ATOM   3035  HA  GLN A 195      14.213  25.806  23.728  1.00 20.17           H
ATOM   3036  HB2 GLN A 195      15.177  24.937  21.578  1.00 17.36           H
ATOM   3037  HB3 GLN A 195      14.155  23.480  21.678  1.00 17.36           H
ATOM   3038  HG2 GLN A 195      12.070  24.909  21.674  1.00 18.14           H
ATOM   3039  HG3 GLN A 195      13.051  26.389  21.680  1.00 18.14           H
ATOM   3040 HE21 GLN A 195      14.835  24.322  19.533  1.00 17.97           H
ATOM   3041 HE22 GLN A 195      13.992  24.701  18.109  1.00 17.97           H
ATOM   3042  N   ILE A 196      12.005  25.001  24.461  1.00 13.21           N
ATOM   3043  CA  ILE A 196      10.631  24.688  24.824  1.00 15.23           C
ATOM   3044  C   ILE A 196       9.680  25.260  23.783  1.00 14.69           C
ATOM   3045  O   ILE A 196      10.022  26.204  23.071  1.00 15.42           O
ATOM   3046  CB  ILE A 196      10.252  25.098  26.278  1.00 15.78           C
ATOM   3047  CG1 ILE A 196      10.007  26.622  26.404  1.00 16.55           C
ATOM   3048  CG2 ILE A 196      11.348  24.600  27.258  1.00 15.55           C
ATOM   3049  CD1 ILE A 196       9.518  27.041  27.797  1.00 23.82           C
ATOM   3050  H   ILE A 196      12.250  25.982  24.417  1.00 15.86           H
ATOM   3051  HA  ILE A 196      10.549  23.621  24.779  1.00 18.27           H
ATOM   3052  HB  ILE A 196       9.323  24.588  26.537  1.00 18.94           H
ATOM   3053 HG12 ILE A 196      10.931  27.160  26.182  1.00 19.86           H
ATOM   3054 HG13 ILE A 196       9.244  26.938  25.693  1.00 19.86           H
ATOM   3055 HG21 ILE A 196      11.016  24.710  28.290  1.00 18.66           H
ATOM   3056 HG22 ILE A 196      11.551  23.546  27.081  1.00 18.66           H
ATOM   3057 HG23 ILE A 196      12.275  25.160  27.119  1.00 18.66           H
ATOM   3058 HD11 ILE A 196       9.220  28.089  27.779  1.00 28.59           H
ATOM   3059 HD12 ILE A 196       8.657  26.432  28.069  1.00 28.59           H
ATOM   3060 HD13 ILE A 196      10.310  26.912  28.535  1.00 28.59           H
ATOM   3061  N   GLY A 197       8.498  24.659  23.676  1.00 13.83           N
ATOM   3062  CA  GLY A 197       7.479  25.110  22.745  1.00 21.76           C
ATOM   3063  C   GLY A 197       6.162  24.400  22.986  1.00 18.28           C
ATOM   3064  O   GLY A 197       6.060  23.502  23.805  1.00 18.48           O
ATOM   3065  H   GLY A 197       8.304  23.834  24.225  1.00 16.60           H
ATOM   3066  HA2 GLY A 197       7.342  26.184  22.875  1.00 26.11           H
ATOM   3067  HA3 GLY A 197       7.810  24.913  21.725  1.00 26.11           H
ATOM   3068  N   GLY A 198       5.156  24.797  22.228  1.00 21.86           N
ATOM   3069  CA  GLY A 198       3.841  24.198  22.196  1.00 21.51           C
ATOM   3070  C   GLY A 198       3.891  22.791  21.650  1.00 21.92           C
ATOM   3071  O   GLY A 198       4.892  22.360  21.065  1.00 18.25           O
ATOM   3072  H   GLY A 198       5.334  25.529  21.556  1.00 26.23           H
ATOM   3073  HA2 GLY A 198       3.446  24.161  23.208  1.00 25.82           H
ATOM   3074  HA3 GLY A 198       3.189  24.802  21.564  1.00 25.82           H
ATOM   3075  N   SER A 199       2.774  22.081  21.863  1.00 20.47           N
ATOM   3076  CA  SER A 199       2.609  20.673  21.521  1.00 29.74           C
ATOM   3077  C   SER A 199       2.890  20.391  20.047  1.00 16.93           C
ATOM   3078  O   SER A 199       3.430  19.335  19.746  1.00 25.74           O
ATOM   3079  CB  SER A 199       1.185  20.200  21.856  1.00 28.39           C
ATOM   3080  OG  SER A 199       0.216  21.006  21.195  1.00 30.87           O
ATOM   3081  H   SER A 199       1.999  22.535  22.322  1.00 24.56           H
ATOM   3082  HA  SER A 199       3.310  20.089  22.117  1.00 35.69           H
ATOM   3083  HB2 SER A 199       1.069  19.160  21.550  1.00 34.07           H
ATOM   3084  HB3 SER A 199       1.036  20.259  22.930  1.00 34.07           H
ATOM   3085  HG  SER A 199      -0.468  20.546  21.033  1.00 37.05           H
ATOM   3086  N   ASP A 200       2.552  21.329  19.161  1.00 18.54           N
ATOM   3087  CA  ASP A 200       2.735  21.157  17.712  1.00 17.08           C
ATOM   3088  C   ASP A 200       4.191  21.313  17.238  1.00 20.16           C
ATOM   3089  O   ASP A 200       4.461  21.162  16.053  1.00 18.65           O
ATOM   3090  CB  ASP A 200       1.808  22.096  16.960  1.00 22.49           C
ATOM   3091  CG  ASP A 200       1.974  23.597  17.199  1.00 29.27           C
ATOM   3092  OD1 ASP A 200       2.776  23.991  18.066  1.00 26.27           O
ATOM   3093  OD2 ASP A 200       1.280  24.338  16.473  1.00 35.82           O1-
ATOM   3094  H   ASP A 200       2.185  22.213  19.483  1.00 22.25           H
ATOM   3095  HA  ASP A 200       2.422  20.145  17.452  1.00 20.50           H
ATOM   3096  HB2 ASP A 200       1.872  21.927  15.885  1.00 26.99           H
ATOM   3097  HB3 ASP A 200       0.775  21.835  17.198  1.00 26.99           H
ATOM   3098  N   GLN A 201       5.126  21.657  18.136  1.00 18.00           N
ATOM   3099  CA  GLN A 201       6.480  22.069  17.792  1.00 18.11           C
ATOM   3100  C   GLN A 201       7.544  20.966  17.932  1.00 17.64           C
ATOM   3101  O   GLN A 201       8.711  21.216  17.683  1.00 16.58           O
ATOM   3102  CB  GLN A 201       6.982  23.254  18.649  1.00 17.80           C
ATOM   3103  CG  GLN A 201       6.215  24.533  18.382  1.00 15.49           C
ATOM   3104  CD  GLN A 201       6.377  24.873  16.914  1.00 17.00           C
ATOM   3105  OE1 GLN A 201       7.493  24.998  16.402  1.00 16.24           O
ATOM   3106  NE2 GLN A 201       5.253  24.980  16.142  1.00 17.33           N
ATOM   3107  H   GLN A 201       4.820  21.795  19.070  1.00 21.60           H
ATOM   3108  HA  GLN A 201       6.521  22.393  16.704  1.00 21.73           H
ATOM   3109  HB2 GLN A 201       6.965  23.006  19.725  1.00 21.36           H
ATOM   3110  HB3 GLN A 201       8.059  23.428  18.399  1.00 21.36           H
ATOM   3111  HG2 GLN A 201       5.163  24.451  18.699  1.00 18.58           H
ATOM   3112  HG3 GLN A 201       6.637  25.377  18.989  1.00 18.58           H
ATOM   3113 HE21 GLN A 201       4.329  24.967  16.547  1.00 20.79           H
ATOM   3114 HE22 GLN A 201       5.316  25.230  15.123  1.00 20.79           H
ATOM   3115  N   TRP A 202       7.127  19.752  18.354  1.00 17.04           N
ATOM   3116  CA  TRP A 202       8.042  18.644  18.667  1.00 17.41           C
ATOM   3117  C   TRP A 202       9.058  18.393  17.549  1.00 23.27           C
ATOM   3118  O   TRP A 202      10.263  18.440  17.777  1.00 17.80           O
ATOM   3119  CB  TRP A 202       7.289  17.345  19.013  1.00 19.32           C
ATOM   3120  CG  TRP A 202       8.213  16.195  19.281  1.00 18.29           C
ATOM   3121  CD1 TRP A 202       8.419  15.114  18.492  1.00 26.33           C
ATOM   3122  CD2 TRP A 202       9.057  15.991  20.447  1.00 23.33           C
ATOM   3123  NE1 TRP A 202       9.309  14.250  19.102  1.00 21.95           N
ATOM   3124  CE2 TRP A 202       9.705  14.726  20.331  1.00 22.55           C
ATOM   3125  CE3 TRP A 202       9.319  16.753  21.602  1.00 22.08           C
ATOM   3126  CZ2 TRP A 202      10.517  14.210  21.346  1.00 27.35           C
ATOM   3127  CZ3 TRP A 202      10.124  16.239  22.637  1.00 25.37           C
ATOM   3128  CH2 TRP A 202      10.681  14.953  22.528  1.00 26.57           C
ATOM   3129  H   TRP A 202       6.144  19.619  18.545  1.00 20.45           H
ATOM   3130  HA  TRP A 202       8.609  18.925  19.557  1.00 20.89           H
ATOM   3131  HB2 TRP A 202       6.690  17.514  19.909  1.00 23.19           H
ATOM   3132  HB3 TRP A 202       6.619  17.077  18.195  1.00 23.19           H
ATOM   3133  HD1 TRP A 202       7.928  14.937  17.547  1.00 31.60           H
ATOM   3134  HE1 TRP A 202       9.572  13.359  18.708  1.00 26.34           H
ATOM   3135  HE3 TRP A 202       8.858  17.721  21.710  1.00 26.50           H
ATOM   3136  HZ2 TRP A 202      10.963  13.233  21.244  1.00 32.82           H
ATOM   3137  HZ3 TRP A 202      10.288  16.823  23.532  1.00 30.45           H
ATOM   3138  HH2 TRP A 202      11.262  14.546  23.340  1.00 31.89           H
ATOM   3139  N   GLY A 203       8.590  18.141  16.327  1.00 22.16           N
ATOM   3140  CA  GLY A 203       9.464  17.849  15.209  1.00 24.18           C
ATOM   3141  C   GLY A 203      10.308  19.036  14.722  1.00 20.64           C
ATOM   3142  O   GLY A 203      11.389  18.793  14.192  1.00 18.03           O
ATOM   3143  H   GLY A 203       7.594  18.104  16.178  1.00 26.59           H
ATOM   3144  HA2 GLY A 203      10.153  17.077  15.544  1.00 29.02           H
ATOM   3145  HA3 GLY A 203       8.883  17.434  14.394  1.00 29.02           H
ATOM   3146  N   ASN A 204       9.873  20.290  14.903  1.00 19.25           N
ATOM   3147  CA  ASN A 204      10.684  21.476  14.589  1.00 19.62           C
ATOM   3148  C   ASN A 204      11.860  21.614  15.609  1.00 15.85           C
ATOM   3149  O   ASN A 204      12.957  22.016  15.270  1.00 17.25           O
ATOM   3150  CB  ASN A 204       9.896  22.794  14.625  1.00 13.99           C
ATOM   3151  CG  ASN A 204       8.962  22.991  13.425  1.00 15.78           C
ATOM   3152  OD1 ASN A 204       9.113  22.368  12.380  1.00 15.61           O
ATOM   3153  ND2 ASN A 204       7.965  23.909  13.609  1.00 13.95           N
ATOM   3154  H   ASN A 204       8.996  20.425  15.341  1.00 23.10           H
ATOM   3155  HA  ASN A 204      11.139  21.393  13.570  1.00 23.55           H
ATOM   3156  HB2 ASN A 204       9.328  22.897  15.578  1.00 16.79           H
ATOM   3157  HB3 ASN A 204      10.617  23.643  14.608  1.00 16.79           H
ATOM   3158 HD21 ASN A 204       7.307  24.179  12.876  1.00 16.73           H
ATOM   3159 HD22 ASN A 204       7.922  24.518  14.434  1.00 16.73           H
ATOM   3160  N   ILE A 205      11.581  21.254  16.872  1.00 16.06           N
ATOM   3161  CA  ILE A 205      12.520  21.215  17.978  1.00 16.91           C
ATOM   3162  C   ILE A 205      13.568  20.100  17.790  1.00 17.95           C
ATOM   3163  O   ILE A 205      14.748  20.394  17.941  1.00 16.74           O
ATOM   3164  CB  ILE A 205      11.776  21.101  19.327  1.00 16.28           C
ATOM   3165  CG1 ILE A 205      11.019  22.404  19.652  1.00 16.02           C
ATOM   3166  CG2 ILE A 205      12.774  20.786  20.453  1.00 18.62           C
ATOM   3167  CD1 ILE A 205      10.067  22.282  20.845  1.00 18.62           C
ATOM   3168  H   ILE A 205      10.636  20.961  17.084  1.00 19.27           H
ATOM   3169  HA  ILE A 205      13.055  22.167  17.985  1.00 20.29           H
ATOM   3170  HB  ILE A 205      11.062  20.282  19.278  1.00 19.54           H
ATOM   3171 HG12 ILE A 205      11.750  23.163  19.888  1.00 19.23           H
ATOM   3172 HG13 ILE A 205      10.449  22.739  18.791  1.00 19.23           H
ATOM   3173 HG21 ILE A 205      12.273  20.784  21.419  1.00 22.35           H
ATOM   3174 HG22 ILE A 205      13.206  19.795  20.315  1.00 22.35           H
ATOM   3175 HG23 ILE A 205      13.572  21.530  20.464  1.00 22.35           H
ATOM   3176 HD11 ILE A 205       9.430  23.165  20.881  1.00 22.34           H
ATOM   3177 HD12 ILE A 205       9.446  21.394  20.728  1.00 22.34           H
ATOM   3178 HD13 ILE A 205      10.634  22.227  21.775  1.00 22.34           H
ATOM   3179  N   THR A 206      13.150  18.849  17.510  1.00 17.41           N
ATOM   3180  CA  THR A 206      14.074  17.726  17.320  1.00 19.87           C
ATOM   3181  C   THR A 206      14.912  17.929  16.050  1.00 15.79           C
ATOM   3182  O   THR A 206      16.052  17.471  16.030  1.00 16.61           O
ATOM   3183  CB  THR A 206      13.348  16.365  17.292  1.00 19.28           C
ATOM   3184  OG1 THR A 206      12.459  16.295  16.206  1.00 19.89           O
ATOM   3185  CG2 THR A 206      12.571  16.050  18.574  1.00 22.85           C
ATOM   3186  H   THR A 206      12.159  18.669  17.433  1.00 20.89           H
ATOM   3187  HA  THR A 206      14.757  17.715  18.169  1.00 23.84           H
ATOM   3188  HB  THR A 206      14.096  15.588  17.153  1.00 23.13           H
ATOM   3189  HG1 THR A 206      11.759  16.930  16.379  1.00 23.86           H
ATOM   3190 HG21 THR A 206      12.098  15.075  18.476  1.00 27.41           H
ATOM   3191 HG22 THR A 206      13.244  16.039  19.434  1.00 27.41           H
ATOM   3192 HG23 THR A 206      11.786  16.780  18.747  1.00 27.41           H
ATOM   3193  N   SER A 207      14.414  18.626  15.012  1.00 15.08           N
ATOM   3194  CA  SER A 207      15.273  18.993  13.873  1.00 20.16           C
ATOM   3195  C   SER A 207      16.389  19.939  14.338  1.00 20.49           C
ATOM   3196  O   SER A 207      17.507  19.872  13.835  1.00 18.27           O
ATOM   3197  CB  SER A 207      14.490  19.653  12.734  1.00 16.46           C
ATOM   3198  OG  SER A 207      13.623  18.691  12.170  1.00 21.84           O
ATOM   3199  H   SER A 207      13.475  18.994  15.050  1.00 18.10           H
ATOM   3200  HA  SER A 207      15.745  18.093  13.475  1.00 24.19           H
ATOM   3201  HB2 SER A 207      13.912  20.505  13.095  1.00 19.75           H
ATOM   3202  HB3 SER A 207      15.193  20.011  11.986  1.00 19.75           H
ATOM   3203  HG  SER A 207      13.377  19.000  11.291  1.00 26.21           H
ATOM   3204  N   GLY A 208      16.082  20.836  15.281  1.00 16.98           N
ATOM   3205  CA  GLY A 208      17.083  21.711  15.870  1.00 20.31           C
ATOM   3206  C   GLY A 208      18.085  20.959  16.730  1.00 16.65           C
ATOM   3207  O   GLY A 208      19.257  21.314  16.705  1.00 17.26           O
ATOM   3208  H   GLY A 208      15.145  20.860  15.662  1.00 20.37           H
ATOM   3209  HA2 GLY A 208      17.641  22.180  15.060  1.00 24.37           H
ATOM   3210  HA3 GLY A 208      16.604  22.477  16.467  1.00 24.37           H
ATOM   3211  N   ILE A 209      17.660  19.930  17.472  1.00 18.68           N
ATOM   3212  CA  ILE A 209      18.569  19.091  18.273  1.00 20.25           C
ATOM   3213  C   ILE A 209      19.555  18.384  17.339  1.00 21.08           C
ATOM   3214  O   ILE A 209      20.766  18.414  17.572  1.00 14.46           O
ATOM   3215  CB  ILE A 209      17.802  18.099  19.180  1.00 13.83           C
ATOM   3216  CG1 ILE A 209      16.943  18.855  20.229  1.00 14.60           C
ATOM   3217  CG2 ILE A 209      18.721  17.034  19.825  1.00 20.36           C
ATOM   3218  CD1 ILE A 209      15.983  17.957  21.004  1.00 16.60           C
ATOM   3219  H   ILE A 209      16.677  19.701  17.471  1.00 22.41           H
ATOM   3220  HA  ILE A 209      19.135  19.749  18.925  1.00 24.30           H
ATOM   3221  HB  ILE A 209      17.111  17.551  18.537  1.00 16.60           H
ATOM   3222 HG12 ILE A 209      17.588  19.338  20.957  1.00 17.51           H
ATOM   3223 HG13 ILE A 209      16.349  19.623  19.747  1.00 17.51           H
ATOM   3224 HG21 ILE A 209      18.146  16.365  20.461  1.00 24.43           H
ATOM   3225 HG22 ILE A 209      19.194  16.417  19.063  1.00 24.43           H
ATOM   3226 HG23 ILE A 209      19.486  17.521  20.426  1.00 24.43           H
ATOM   3227 HD11 ILE A 209      15.245  18.576  21.509  1.00 19.92           H
ATOM   3228 HD12 ILE A 209      15.471  17.280  20.325  1.00 19.92           H
ATOM   3229 HD13 ILE A 209      16.531  17.384  21.750  1.00 19.92           H
ATOM   3230  N   ASP A 210      19.031  17.760  16.278  1.00 22.76           N
ATOM   3231  CA  ASP A 210      19.824  17.035  15.307  1.00 23.27           C
ATOM   3232  C   ASP A 210      20.794  17.944  14.552  1.00 22.64           C
ATOM   3233  O   ASP A 210      21.968  17.604  14.415  1.00 18.86           O
ATOM   3234  CB  ASP A 210      18.944  16.215  14.354  1.00 25.29           C
ATOM   3235  CG  ASP A 210      18.112  15.116  15.016  1.00 31.88           C
ATOM   3236  OD1 ASP A 210      18.410  14.763  16.182  1.00 35.29           O
ATOM   3237  OD2 ASP A 210      17.208  14.600  14.324  1.00 40.76           O1-
ATOM   3238  H   ASP A 210      18.028  17.762  16.157  1.00 27.31           H
ATOM   3239  HA  ASP A 210      20.431  16.322  15.863  1.00 27.92           H
ATOM   3240  HB2 ASP A 210      18.318  16.853  13.731  1.00 30.35           H
ATOM   3241  HB3 ASP A 210      19.615  15.702  13.672  1.00 30.35           H
ATOM   3242  N   LEU A 211      20.336  19.119  14.103  1.00 17.35           N
ATOM   3243  CA  LEU A 211      21.194  20.032  13.377  1.00 19.78           C
ATOM   3244  C   LEU A 211      22.287  20.634  14.284  1.00 17.49           C
ATOM   3245  O   LEU A 211      23.419  20.809  13.840  1.00 16.92           O
ATOM   3246  CB  LEU A 211      20.322  21.088  12.691  1.00 21.12           C
ATOM   3247  CG  LEU A 211      21.142  22.047  11.817  1.00 21.56           C
ATOM   3248  CD1 LEU A 211      21.750  21.305  10.617  1.00 21.05           C
ATOM   3249  CD2 LEU A 211      20.218  23.157  11.363  1.00 16.45           C
ATOM   3250  H   LEU A 211      19.382  19.402  14.290  1.00 20.82           H
ATOM   3251  HA  LEU A 211      21.685  19.453  12.597  1.00 23.73           H
ATOM   3252  HB2 LEU A 211      19.565  20.594  12.079  1.00 25.35           H
ATOM   3253  HB3 LEU A 211      19.810  21.659  13.468  1.00 25.35           H
ATOM   3254  HG  LEU A 211      21.943  22.489  12.405  1.00 25.87           H
ATOM   3255 HD11 LEU A 211      22.174  22.019   9.911  1.00 25.26           H
ATOM   3256 HD12 LEU A 211      22.539  20.633  10.949  1.00 25.26           H
ATOM   3257 HD13 LEU A 211      20.980  20.723  10.110  1.00 25.26           H
ATOM   3258 HD21 LEU A 211      20.768  23.900  10.792  1.00 19.73           H
ATOM   3259 HD22 LEU A 211      19.404  22.753  10.763  1.00 19.73           H
ATOM   3260 HD23 LEU A 211      19.794  23.616  12.245  1.00 19.73           H
ATOM   3261  N   THR A 212      21.979  20.918  15.556  1.00 15.94           N
ATOM   3262  CA  THR A 212      22.971  21.377  16.526  1.00 18.76           C
ATOM   3263  C   THR A 212      24.047  20.312  16.732  1.00 20.38           C
ATOM   3264  O   THR A 212      25.226  20.650  16.806  1.00 20.49           O
ATOM   3265  CB  THR A 212      22.309  21.752  17.858  1.00 17.50           C
ATOM   3266  OG1 THR A 212      21.389  22.819  17.654  1.00 17.91           O
ATOM   3267  CG2 THR A 212      23.370  22.213  18.866  1.00 16.75           C
ATOM   3268  H   THR A 212      21.039  20.748  15.891  1.00 19.13           H
ATOM   3269  HA  THR A 212      23.426  22.277  16.114  1.00 22.52           H
ATOM   3270  HB  THR A 212      21.784  20.885  18.258  1.00 21.00           H
ATOM   3271  HG1 THR A 212      20.633  22.484  17.162  1.00 21.49           H
ATOM   3272 HG21 THR A 212      22.875  22.560  19.770  1.00 20.10           H
ATOM   3273 HG22 THR A 212      24.042  21.400  19.134  1.00 20.10           H
ATOM   3274 HG23 THR A 212      23.936  23.047  18.450  1.00 20.10           H
ATOM   3275  N   ARG A 213      23.655  19.033  16.835  1.00 18.73           N
ATOM   3276  CA  ARG A 213      24.641  17.960  16.868  1.00 23.98           C
ATOM   3277  C   ARG A 213      25.478  17.937  15.591  1.00 20.92           C
ATOM   3278  O   ARG A 213      26.701  17.828  15.669  1.00 22.23           O
ATOM   3279  CB  ARG A 213      23.979  16.614  17.201  1.00 23.68           C
ATOM   3280  CG  ARG A 213      25.035  15.491  17.168  1.00 34.27           C
ATOM   3281  CD  ARG A 213      24.436  14.105  17.356  1.00 31.69           C
ATOM   3282  NE  ARG A 213      23.400  13.800  16.366  1.00 36.53           N
ATOM   3283  CZ  ARG A 213      23.502  13.756  15.035  1.00 51.90           C
ATOM   3284  NH1 ARG A 213      24.676  13.685  14.401  1.00 51.01           N
ATOM   3285  NH2 ARG A 213      22.373  13.777  14.334  1.00 55.65           N1+
ATOM   3286  H   ARG A 213      22.670  18.799  16.810  1.00 22.48           H
ATOM   3287  HA  ARG A 213      25.329  18.176  17.687  1.00 28.77           H
ATOM   3288  HB2 ARG A 213      23.550  16.668  18.201  1.00 28.41           H
ATOM   3289  HB3 ARG A 213      23.181  16.415  16.489  1.00 28.41           H
ATOM   3290  HG2 ARG A 213      25.568  15.486  16.220  1.00 41.13           H
ATOM   3291  HG3 ARG A 213      25.762  15.667  17.962  1.00 41.13           H
ATOM   3292  HD2 ARG A 213      25.192  13.320  17.385  1.00 38.03           H
ATOM   3293  HD3 ARG A 213      23.942  14.133  18.327  1.00 38.03           H
ATOM   3294  HE  ARG A 213      22.457  13.881  16.717  1.00 43.84           H
ATOM   3295 HH11 ARG A 213      25.531  13.672  14.935  1.00 61.22           H
ATOM   3296 HH12 ARG A 213      24.700  13.629  13.394  1.00 61.22           H
ATOM   3297 HH21 ARG A 213      21.490  13.829  14.827  1.00 66.78           H
ATOM   3298 HH22 ARG A 213      22.398  13.738  13.328  1.00 66.78           H
ATOM   3299  N   ARG A 214      24.842  18.041  14.415  1.00 20.84           N
ATOM   3300  CA  ARG A 214      25.540  17.938  13.128  1.00 22.50           C
ATOM   3301  C   ARG A 214      26.511  19.079  12.859  1.00 22.20           C
ATOM   3302  O   ARG A 214      27.576  18.835  12.310  1.00 24.25           O
ATOM   3303  CB  ARG A 214      24.543  17.830  11.965  1.00 22.45           C
ATOM   3304  CG  ARG A 214      23.888  16.448  11.920  1.00 26.22           C
ATOM   3305  CD  ARG A 214      22.876  16.355  10.780  1.00 28.97           C
ATOM   3306  NE  ARG A 214      22.240  15.025  10.770  1.00 36.55           N
ATOM   3307  CZ  ARG A 214      21.009  14.763  11.215  1.00 41.47           C
ATOM   3308  NH1 ARG A 214      20.048  15.691  11.188  1.00 48.92           N
ATOM   3309  NH2 ARG A 214      20.740  13.540  11.672  1.00 45.02           N1+
ATOM   3310  H   ARG A 214      23.835  18.138  14.411  1.00 25.01           H
ATOM   3311  HA  ARG A 214      26.146  17.033  13.147  1.00 27.01           H
ATOM   3312  HB2 ARG A 214      23.793  18.619  12.036  1.00 26.95           H
ATOM   3313  HB3 ARG A 214      25.092  17.960  11.030  1.00 26.95           H
ATOM   3314  HG2 ARG A 214      24.663  15.697  11.763  1.00 31.46           H
ATOM   3315  HG3 ARG A 214      23.391  16.234  12.863  1.00 31.46           H
ATOM   3316  HD2 ARG A 214      22.126  17.105  11.032  1.00 34.77           H
ATOM   3317  HD3 ARG A 214      23.285  16.608   9.803  1.00 34.77           H
ATOM   3318  HE  ARG A 214      22.883  14.249  10.788  1.00 43.86           H
ATOM   3319 HH11 ARG A 214      20.246  16.610  10.817  1.00 58.70           H
ATOM   3320 HH12 ARG A 214      19.119  15.474  11.521  1.00 58.70           H
ATOM   3321 HH21 ARG A 214      21.453  12.825  11.667  1.00 54.02           H
ATOM   3322 HH22 ARG A 214      19.808  13.323  11.997  1.00 54.02           H
ATOM   3323  N   LEU A 215      26.138  20.309  13.215  1.00 22.04           N
ATOM   3324  CA  LEU A 215      26.926  21.510  12.995  1.00 22.90           C
ATOM   3325  C   LEU A 215      27.980  21.710  14.077  1.00 22.36           C
ATOM   3326  O   LEU A 215      29.095  22.095  13.748  1.00 19.28           O
ATOM   3327  CB  LEU A 215      26.009  22.743  12.908  1.00 19.39           C
ATOM   3328  CG  LEU A 215      25.073  22.782  11.687  1.00 18.43           C
ATOM   3329  CD1 LEU A 215      24.265  24.090  11.708  1.00 20.46           C
ATOM   3330  CD2 LEU A 215      25.840  22.724  10.349  1.00 21.22           C
ATOM   3331  H   LEU A 215      25.231  20.424  13.643  1.00 26.45           H
ATOM   3332  HA  LEU A 215      27.463  21.411  12.053  1.00 27.48           H
ATOM   3333  HB2 LEU A 215      25.411  22.804  13.821  1.00 23.27           H
ATOM   3334  HB3 LEU A 215      26.644  23.632  12.887  1.00 23.27           H
ATOM   3335  HG  LEU A 215      24.386  21.944  11.740  1.00 22.12           H
ATOM   3336 HD11 LEU A 215      23.605  24.129  10.842  1.00 24.55           H
ATOM   3337 HD12 LEU A 215      23.659  24.138  12.610  1.00 24.55           H
ATOM   3338 HD13 LEU A 215      24.930  24.953  11.683  1.00 24.55           H
ATOM   3339 HD21 LEU A 215      25.131  22.817   9.528  1.00 25.47           H
ATOM   3340 HD22 LEU A 215      26.560  23.542  10.292  1.00 25.47           H
ATOM   3341 HD23 LEU A 215      26.358  21.772  10.249  1.00 25.47           H
ATOM   3342  N   HIS A 216      27.612  21.519  15.355  1.00 24.77           N
ATOM   3343  CA  HIS A 216      28.400  22.001  16.493  1.00 26.04           C
ATOM   3344  C   HIS A 216      28.823  20.899  17.449  1.00 22.38           C
ATOM   3345  O   HIS A 216      29.562  21.194  18.383  1.00 20.09           O
ATOM   3346  CB  HIS A 216      27.634  23.103  17.256  1.00 24.87           C
ATOM   3347  CG  HIS A 216      27.221  24.251  16.370  1.00 26.24           C
ATOM   3348  ND1 HIS A 216      28.073  24.971  15.538  1.00 23.10           N
ATOM   3349  CD2 HIS A 216      25.980  24.815  16.322  1.00 22.44           C
ATOM   3350  CE1 HIS A 216      27.309  25.882  14.932  1.00 26.12           C
ATOM   3351  NE2 HIS A 216      26.067  25.845  15.424  1.00 23.76           N
ATOM   3352  H   HIS A 216      26.677  21.190  15.545  1.00 29.73           H
ATOM   3353  HA  HIS A 216      29.321  22.453  16.123  1.00 31.25           H
ATOM   3354  HB2 HIS A 216      28.271  23.503  18.045  1.00 29.84           H
ATOM   3355  HB3 HIS A 216      26.750  22.678  17.733  1.00 29.84           H
ATOM   3356  HD2 HIS A 216      25.109  24.520  16.887  1.00 26.92           H
ATOM   3357  HE1 HIS A 216      27.619  26.491  14.095  1.00 31.35           H
ATOM   3358  HE2 HIS A 216      25.295  26.417  15.102  1.00 28.51           H
ATOM   3359  N   GLN A 217      28.337  19.664  17.265  1.00 21.60           N
ATOM   3360  CA  GLN A 217      28.711  18.512  18.094  1.00 26.11           C
ATOM   3361  C   GLN A 217      28.348  18.719  19.578  1.00 24.91           C
ATOM   3362  O   GLN A 217      29.012  18.193  20.476  1.00 25.90           O
ATOM   3363  CB  GLN A 217      30.201  18.120  17.884  1.00 25.59           C
ATOM   3364  CG  GLN A 217      30.572  17.726  16.441  1.00 29.70           C
ATOM   3365  CD  GLN A 217      30.670  18.910  15.461  1.00 28.42           C
ATOM   3366  OE1 GLN A 217      31.380  19.876  15.714  1.00 39.93           O
ATOM   3367  NE2 GLN A 217      29.989  18.847  14.314  1.00 31.25           N
ATOM   3368  H   GLN A 217      27.740  19.495  16.470  1.00 25.92           H
ATOM   3369  HA  GLN A 217      28.113  17.667  17.762  1.00 31.33           H
ATOM   3370  HB2 GLN A 217      30.851  18.932  18.213  1.00 30.71           H
ATOM   3371  HB3 GLN A 217      30.418  17.258  18.514  1.00 30.71           H
ATOM   3372  HG2 GLN A 217      31.577  17.309  16.520  1.00 35.63           H
ATOM   3373  HG3 GLN A 217      29.891  16.958  16.069  1.00 35.63           H
ATOM   3374 HE21 GLN A 217      29.385  18.064  14.115  1.00 37.50           H
ATOM   3375 HE22 GLN A 217      30.047  19.623  13.670  1.00 37.50           H
ATOM   3376  N   ASN A 218      27.249  19.428  19.831  1.00 18.26           N
ATOM   3377  CA  ASN A 218      26.701  19.668  21.158  1.00 24.05           C
ATOM   3378  C   ASN A 218      25.365  18.966  21.319  1.00 22.39           C
ATOM   3379  O   ASN A 218      24.537  19.046  20.426  1.00 18.40           O
ATOM   3380  CB  ASN A 218      26.535  21.177  21.387  1.00 20.72           C
ATOM   3381  CG  ASN A 218      27.865  21.906  21.296  1.00 23.70           C
ATOM   3382  OD1 ASN A 218      28.899  21.390  21.708  1.00 19.95           O
ATOM   3383  ND2 ASN A 218      27.840  23.145  20.829  1.00 18.60           N
ATOM   3384  H   ASN A 218      26.759  19.839  19.053  1.00 21.91           H
ATOM   3385  HA  ASN A 218      27.383  19.286  21.918  1.00 28.86           H
ATOM   3386  HB2 ASN A 218      25.823  21.604  20.681  1.00 24.86           H
ATOM   3387  HB3 ASN A 218      26.154  21.303  22.400  1.00 24.86           H
ATOM   3388 HD21 ASN A 218      28.693  23.679  20.777  1.00 22.32           H
ATOM   3389 HD22 ASN A 218      26.964  23.556  20.539  1.00 22.32           H
ATOM   3390  N   GLN A 219      25.141  18.351  22.480  1.00 19.50           N
ATOM   3391  CA  GLN A 219      23.881  17.738  22.835  1.00 20.13           C
ATOM   3392  C   GLN A 219      22.997  18.824  23.416  1.00 19.51           C
ATOM   3393  O   GLN A 219      23.333  19.391  24.449  1.00 15.97           O
ATOM   3394  CB  GLN A 219      24.085  16.605  23.847  1.00 20.52           C
ATOM   3395  CG  GLN A 219      22.726  15.992  24.228  1.00 26.23           C
ATOM   3396  CD  GLN A 219      22.821  14.873  25.246  1.00 31.51           C
ATOM   3397  OE1 GLN A 219      23.778  14.781  26.007  1.00 38.05           O
ATOM   3398  NE2 GLN A 219      21.774  14.055  25.314  1.00 41.88           N
ATOM   3399  H   GLN A 219      25.861  18.372  23.187  1.00 23.40           H
ATOM   3400  HA  GLN A 219      23.418  17.313  21.949  1.00 24.16           H
ATOM   3401  HB2 GLN A 219      24.727  15.834  23.420  1.00 24.62           H
ATOM   3402  HB3 GLN A 219      24.560  17.008  24.744  1.00 24.62           H
ATOM   3403  HG2 GLN A 219      22.114  16.766  24.691  1.00 31.48           H
ATOM   3404  HG3 GLN A 219      22.218  15.631  23.330  1.00 31.48           H
ATOM   3405 HE21 GLN A 219      20.976  14.190  24.710  1.00 50.25           H
ATOM   3406 HE22 GLN A 219      21.762  13.330  26.016  1.00 50.25           H
ATOM   3407  N   VAL A 220      21.852  19.071  22.781  1.00 17.53           N
ATOM   3408  CA  VAL A 220      20.833  20.000  23.310  1.00 11.40           C
ATOM   3409  C   VAL A 220      19.505  19.232  23.433  1.00 16.80           C
ATOM   3410  O   VAL A 220      19.407  18.084  23.004  1.00 15.61           O
ATOM   3411  CB  VAL A 220      20.745  21.263  22.446  1.00 15.08           C
ATOM   3412  CG1 VAL A 220      22.062  22.028  22.453  1.00 16.07           C
ATOM   3413  CG2 VAL A 220      20.356  20.989  20.989  1.00 16.63           C
ATOM   3414  H   VAL A 220      21.602  18.506  21.986  1.00 21.03           H
ATOM   3415  HA  VAL A 220      21.095  20.312  24.319  1.00 13.68           H
ATOM   3416  HB  VAL A 220      19.985  21.915  22.870  1.00 18.10           H
ATOM   3417 HG11 VAL A 220      21.916  22.997  21.977  1.00 19.29           H
ATOM   3418 HG12 VAL A 220      22.404  22.163  23.474  1.00 19.29           H
ATOM   3419 HG13 VAL A 220      22.820  21.470  21.909  1.00 19.29           H
ATOM   3420 HG21 VAL A 220      20.259  21.932  20.448  1.00 19.95           H
ATOM   3421 HG22 VAL A 220      21.111  20.384  20.495  1.00 19.95           H
ATOM   3422 HG23 VAL A 220      19.402  20.477  20.964  1.00 19.95           H
ATOM   3423  N   PHE A 221      18.527  19.838  24.106  1.00 15.49           N
ATOM   3424  CA  PHE A 221      17.332  19.172  24.580  1.00 16.60           C
ATOM   3425  C   PHE A 221      16.095  19.934  24.122  1.00 15.92           C
ATOM   3426  O   PHE A 221      16.150  21.124  23.819  1.00 15.74           O
ATOM   3427  CB  PHE A 221      17.399  19.134  26.114  1.00 18.35           C
ATOM   3428  CG  PHE A 221      18.605  18.374  26.677  1.00 18.84           C
ATOM   3429  CD1 PHE A 221      19.804  19.054  26.964  1.00 19.34           C
ATOM   3430  CD2 PHE A 221      18.554  16.974  26.854  1.00 23.31           C
ATOM   3431  CE1 PHE A 221      20.950  18.347  27.383  1.00 20.23           C
ATOM   3432  CE2 PHE A 221      19.691  16.276  27.308  1.00 23.94           C
ATOM   3433  CZ  PHE A 221      20.896  16.954  27.549  1.00 24.86           C
ATOM   3434  H   PHE A 221      18.676  20.778  24.447  1.00 18.59           H
ATOM   3435  HA  PHE A 221      17.281  18.150  24.206  1.00 19.92           H
ATOM   3436  HB2 PHE A 221      17.434  20.164  26.471  1.00 22.02           H
ATOM   3437  HB3 PHE A 221      16.485  18.673  26.493  1.00 22.02           H
ATOM   3438  HD1 PHE A 221      19.863  20.120  26.845  1.00 23.21           H
ATOM   3439  HD2 PHE A 221      17.647  16.431  26.634  1.00 27.97           H
ATOM   3440  HE1 PHE A 221      21.871  18.878  27.576  1.00 24.27           H
ATOM   3441  HE2 PHE A 221      19.651  15.208  27.440  1.00 28.72           H
ATOM   3442  HZ  PHE A 221      21.769  16.407  27.874  1.00 29.83           H
ATOM   3443  N   GLY A 222      14.957  19.243  24.143  1.00 17.83           N
ATOM   3444  CA  GLY A 222      13.657  19.780  23.811  1.00 14.92           C
ATOM   3445  C   GLY A 222      12.588  19.349  24.818  1.00 21.30           C
ATOM   3446  O   GLY A 222      12.642  18.256  25.380  1.00 19.22           O
ATOM   3447  H   GLY A 222      14.990  18.271  24.423  1.00 21.39           H
ATOM   3448  HA2 GLY A 222      13.723  20.858  23.751  1.00 17.90           H
ATOM   3449  HA3 GLY A 222      13.364  19.397  22.835  1.00 17.90           H
ATOM   3450  N   LEU A 223      11.603  20.223  25.027  1.00 17.28           N
ATOM   3451  CA  LEU A 223      10.440  19.948  25.860  1.00 20.63           C
ATOM   3452  C   LEU A 223       9.242  20.643  25.235  1.00 22.51           C
ATOM   3453  O   LEU A 223       9.324  21.809  24.884  1.00 20.50           O
ATOM   3454  CB  LEU A 223      10.743  20.390  27.304  1.00 18.44           C
ATOM   3455  CG  LEU A 223       9.635  20.158  28.339  1.00 19.40           C
ATOM   3456  CD1 LEU A 223      10.285  19.972  29.726  1.00 22.52           C
ATOM   3457  CD2 LEU A 223       8.639  21.331  28.372  1.00 17.60           C
ATOM   3458  H   LEU A 223      11.638  21.119  24.562  1.00 20.73           H
ATOM   3459  HA  LEU A 223      10.260  18.876  25.867  1.00 24.75           H
ATOM   3460  HB2 LEU A 223      11.611  19.800  27.607  1.00 22.13           H
ATOM   3461  HB3 LEU A 223      11.050  21.434  27.319  1.00 22.13           H
ATOM   3462  HG  LEU A 223       9.084  19.253  28.081  1.00 23.28           H
ATOM   3463 HD11 LEU A 223       9.523  19.704  30.457  1.00 27.02           H
ATOM   3464 HD12 LEU A 223      11.019  19.164  29.692  1.00 27.02           H
ATOM   3465 HD13 LEU A 223      10.781  20.894  30.036  1.00 27.02           H
ATOM   3466 HD21 LEU A 223       7.872  21.135  29.123  1.00 21.12           H
ATOM   3467 HD22 LEU A 223       9.162  22.258  28.616  1.00 21.12           H
ATOM   3468 HD23 LEU A 223       8.135  21.454  27.418  1.00 21.12           H
ATOM   3469  N   THR A 224       8.108  19.954  25.109  1.00 22.16           N
ATOM   3470  CA  THR A 224       6.875  20.585  24.669  1.00 19.79           C
ATOM   3471  C   THR A 224       5.855  20.630  25.783  1.00 22.25           C
ATOM   3472  O   THR A 224       5.772  19.731  26.618  1.00 20.41           O
ATOM   3473  CB  THR A 224       6.268  19.897  23.443  1.00 22.81           C
ATOM   3474  OG1 THR A 224       6.110  18.525  23.700  1.00 24.65           O
ATOM   3475  CG2 THR A 224       7.156  20.161  22.226  1.00 21.96           C
ATOM   3476  H   THR A 224       8.065  18.991  25.408  1.00 26.59           H
ATOM   3477  HA  THR A 224       7.097  21.598  24.375  1.00 23.74           H
ATOM   3478  HB  THR A 224       5.285  20.323  23.243  1.00 27.37           H
ATOM   3479  HG1 THR A 224       5.416  18.187  23.123  1.00 29.58           H
ATOM   3480 HG21 THR A 224       6.719  19.673  21.356  1.00 26.35           H
ATOM   3481 HG22 THR A 224       7.224  21.235  22.048  1.00 26.35           H
ATOM   3482 HG23 THR A 224       8.154  19.759  22.398  1.00 26.35           H
ATOM   3483  N   VAL A 225       5.055  21.696  25.762  1.00 21.91           N
ATOM   3484  CA  VAL A 225       3.911  21.820  26.661  1.00 28.56           C
ATOM   3485  C   VAL A 225       2.706  21.206  25.943  1.00 27.40           C
ATOM   3486  O   VAL A 225       2.658  21.217  24.701  1.00 23.63           O
ATOM   3487  CB  VAL A 225       3.668  23.283  27.125  1.00 23.51           C
ATOM   3488  CG1 VAL A 225       4.947  23.894  27.698  1.00 24.58           C
ATOM   3489  CG2 VAL A 225       3.156  24.203  26.023  1.00 26.45           C
ATOM   3490  H   VAL A 225       5.174  22.393  25.042  1.00 26.29           H
ATOM   3491  HA  VAL A 225       4.111  21.239  27.559  1.00 34.28           H
ATOM   3492  HB  VAL A 225       2.920  23.282  27.919  1.00 28.21           H
ATOM   3493 HG11 VAL A 225       4.741  24.894  28.079  1.00 29.50           H
ATOM   3494 HG12 VAL A 225       5.321  23.274  28.513  1.00 29.50           H
ATOM   3495 HG13 VAL A 225       5.713  23.970  26.928  1.00 29.50           H
ATOM   3496 HG21 VAL A 225       2.963  25.195  26.415  1.00 31.75           H
ATOM   3497 HG22 VAL A 225       3.914  24.284  25.247  1.00 31.75           H
ATOM   3498 HG23 VAL A 225       2.229  23.816  25.599  1.00 31.75           H
ATOM   3499  N   PRO A 226       1.703  20.704  26.677  1.00 24.42           N
ATOM   3500  CA  PRO A 226       0.556  20.098  26.017  1.00 22.03           C
ATOM   3501  C   PRO A 226      -0.340  21.108  25.326  1.00 21.69           C
ATOM   3502  O   PRO A 226      -0.364  22.301  25.636  1.00 22.12           O
ATOM   3503  CB  PRO A 226      -0.230  19.420  27.132  1.00 26.89           C
ATOM   3504  CG  PRO A 226       0.127  20.254  28.340  1.00 39.32           C
ATOM   3505  CD  PRO A 226       1.607  20.570  28.123  1.00 26.27           C
ATOM   3506  HA  PRO A 226       0.856  19.299  25.341  1.00 26.44           H
ATOM   3507  HB2 PRO A 226      -1.308  19.335  26.980  1.00 32.27           H
ATOM   3508  HB3 PRO A 226       0.206  18.427  27.263  1.00 32.27           H
ATOM   3509  HG2 PRO A 226      -0.503  21.144  28.407  1.00 47.18           H
ATOM   3510  HG3 PRO A 226       0.024  19.624  29.210  1.00 47.18           H
ATOM   3511  HD2 PRO A 226       1.835  21.500  28.642  1.00 31.52           H
ATOM   3512  HD3 PRO A 226       2.217  19.733  28.466  1.00 31.52           H
ATOM   3513  N   LEU A 227      -1.130  20.547  24.409  1.00 31.08           N
ATOM   3514  CA  LEU A 227      -2.287  21.171  23.819  1.00 31.85           C
ATOM   3515  C   LEU A 227      -3.242  21.509  24.957  1.00 26.96           C
ATOM   3516  O   LEU A 227      -3.672  20.610  25.675  1.00 27.62           O
ATOM   3517  CB  LEU A 227      -2.938  20.152  22.851  1.00 27.79           C
ATOM   3518  CG  LEU A 227      -4.140  20.743  22.083  1.00 36.42           C
ATOM   3519  CD1 LEU A 227      -3.668  21.734  21.008  1.00 39.99           C
ATOM   3520  CD2 LEU A 227      -4.991  19.633  21.438  1.00 32.78           C
ATOM   3521  H   LEU A 227      -1.020  19.557  24.233  1.00 37.29           H
ATOM   3522  HA  LEU A 227      -1.982  22.073  23.290  1.00 38.22           H
ATOM   3523  HB2 LEU A 227      -2.196  19.794  22.136  1.00 33.35           H
ATOM   3524  HB3 LEU A 227      -3.274  19.289  23.430  1.00 33.35           H
ATOM   3525  HG  LEU A 227      -4.785  21.291  22.771  1.00 43.70           H
ATOM   3526 HD11 LEU A 227      -4.536  22.193  20.533  1.00 47.99           H
ATOM   3527 HD12 LEU A 227      -3.064  22.522  21.454  1.00 47.99           H
ATOM   3528 HD13 LEU A 227      -3.075  21.219  20.251  1.00 47.99           H
ATOM   3529 HD21 LEU A 227      -5.875  20.069  20.975  1.00 39.34           H
ATOM   3530 HD22 LEU A 227      -4.409  19.105  20.683  1.00 39.34           H
ATOM   3531 HD23 LEU A 227      -5.314  18.921  22.198  1.00 39.34           H
ATOM   3532  N   ILE A 228      -3.579  22.791  25.101  1.00 24.00           N
ATOM   3533  CA  ILE A 228      -4.516  23.246  26.111  1.00 28.54           C
ATOM   3534  C   ILE A 228      -5.899  22.922  25.581  1.00 25.49           C
ATOM   3535  O   ILE A 228      -6.279  23.413  24.518  1.00 26.72           O
ATOM   3536  CB  ILE A 228      -4.319  24.746  26.389  1.00 29.82           C
ATOM   3537  CG1 ILE A 228      -2.847  25.068  26.745  1.00 29.98           C
ATOM   3538  CG2 ILE A 228      -5.289  25.183  27.493  1.00 27.11           C
ATOM   3539  CD1 ILE A 228      -2.237  24.228  27.878  1.00 34.32           C
ATOM   3540  H   ILE A 228      -3.184  23.480  24.477  1.00 28.80           H
ATOM   3541  HA  ILE A 228      -4.352  22.692  27.038  1.00 34.25           H
ATOM   3542  HB  ILE A 228      -4.579  25.296  25.484  1.00 35.79           H
ATOM   3543 HG12 ILE A 228      -2.233  24.923  25.857  1.00 35.98           H
ATOM   3544 HG13 ILE A 228      -2.775  26.122  27.009  1.00 35.98           H
ATOM   3545 HG21 ILE A 228      -5.118  26.230  27.734  1.00 32.54           H
ATOM   3546 HG22 ILE A 228      -6.321  25.074  27.159  1.00 32.54           H
ATOM   3547 HG23 ILE A 228      -5.142  24.580  28.389  1.00 32.54           H
ATOM   3548 HD11 ILE A 228      -1.180  24.470  27.968  1.00 41.19           H
ATOM   3549 HD12 ILE A 228      -2.737  24.458  28.813  1.00 41.19           H
ATOM   3550 HD13 ILE A 228      -2.311  23.162  27.671  1.00 41.19           H
ATOM   3551  N   THR A 229      -6.612  22.056  26.290  1.00 21.16           N
ATOM   3552  CA  THR A 229      -7.935  21.608  25.877  1.00 24.42           C
ATOM   3553  C   THR A 229      -8.967  22.047  26.905  1.00 26.89           C
ATOM   3554  O   THR A 229      -8.641  22.311  28.067  1.00 21.10           O
ATOM   3555  CB  THR A 229      -7.967  20.090  25.674  1.00 27.19           C
ATOM   3556  OG1 THR A 229      -7.698  19.441  26.891  1.00 25.80           O
ATOM   3557  CG2 THR A 229      -6.999  19.623  24.586  1.00 29.55           C
ATOM   3558  H   THR A 229      -6.198  21.619  27.102  1.00 25.39           H
ATOM   3559  HA  THR A 229      -8.209  22.067  24.931  1.00 29.30           H
ATOM   3560  HB  THR A 229      -8.978  19.814  25.364  1.00 32.62           H
ATOM   3561  HG1 THR A 229      -7.948  18.517  26.798  1.00 30.96           H
ATOM   3562 HG21 THR A 229      -7.101  18.551  24.450  1.00 35.46           H
ATOM   3563 HG22 THR A 229      -7.227  20.132  23.654  1.00 35.46           H
ATOM   3564 HG23 THR A 229      -5.978  19.832  24.881  1.00 35.46           H
ATOM   3565  N   LYS A 230     -10.225  22.097  26.440  1.00 21.36           N
ATOM   3566  CA  LYS A 230     -11.422  22.252  27.261  1.00 22.16           C
ATOM   3567  C   LYS A 230     -12.154  20.921  27.317  1.00 25.88           C
ATOM   3568  O   LYS A 230     -12.210  20.203  26.320  1.00 22.30           O
ATOM   3569  CB  LYS A 230     -12.302  23.342  26.656  1.00 24.54           C
ATOM   3570  CG  LYS A 230     -11.514  24.638  26.427  1.00 28.41           C
ATOM   3571  CD  LYS A 230     -12.399  25.865  26.484  1.00 37.29           C
ATOM   3572  CE  LYS A 230     -13.503  25.744  25.472  1.00 37.95           C
ATOM   3573  NZ  LYS A 230     -14.249  26.992  25.313  1.00 27.55           N1+
ATOM   3574  H   LYS A 230     -10.377  21.895  25.461  1.00 25.63           H
ATOM   3575  HA  LYS A 230     -11.161  22.558  28.275  1.00 26.59           H
ATOM   3576  HB2 LYS A 230     -12.672  22.992  25.690  1.00 29.44           H
ATOM   3577  HB3 LYS A 230     -13.154  23.523  27.310  1.00 29.44           H
ATOM   3578  HG2 LYS A 230     -10.785  24.748  27.229  1.00 34.09           H
ATOM   3579  HG3 LYS A 230     -10.982  24.598  25.476  1.00 34.09           H
ATOM   3580  HD2 LYS A 230     -12.835  25.953  27.478  1.00 44.75           H
ATOM   3581  HD3 LYS A 230     -11.785  26.729  26.265  1.00 44.75           H
ATOM   3582  HE2 LYS A 230     -13.067  25.455  24.514  1.00 45.55           H
ATOM   3583  HE3 LYS A 230     -14.189  24.962  25.799  1.00 45.55           H
ATOM   3584  HZ1 LYS A 230     -14.892  26.885  24.538  1.00 33.06           H
ATOM   3585  HZ2 LYS A 230     -14.769  27.188  26.157  1.00 33.06           H
ATOM   3586  HZ3 LYS A 230     -13.612  27.751  25.119  1.00 33.06           H
ATOM   3587  N   ALA A 231     -12.731  20.604  28.474  1.00 24.86           N
ATOM   3588  CA  ALA A 231     -13.527  19.396  28.678  1.00 31.90           C
ATOM   3589  C   ALA A 231     -14.665  19.236  27.660  1.00 27.68           C
ATOM   3590  O   ALA A 231     -14.935  18.104  27.284  1.00 27.93           O
ATOM   3591  CB  ALA A 231     -14.097  19.385  30.095  1.00 29.84           C
ATOM   3592  H   ALA A 231     -12.644  21.243  29.250  1.00 29.83           H
ATOM   3593  HA  ALA A 231     -12.863  18.536  28.577  1.00 38.28           H
ATOM   3594  HB1 ALA A 231     -14.677  18.476  30.251  1.00 35.80           H
ATOM   3595  HB2 ALA A 231     -13.278  19.419  30.812  1.00 35.80           H
ATOM   3596  HB3 ALA A 231     -14.746  20.251  30.238  1.00 35.80           H
ATOM   3597  N   ASP A 232     -15.286  20.336  27.195  1.00 24.70           N
ATOM   3598  CA  ASP A 232     -16.368  20.328  26.209  1.00 22.00           C
ATOM   3599  C   ASP A 232     -15.860  20.050  24.769  1.00 25.80           C
ATOM   3600  O   ASP A 232     -16.651  20.080  23.832  1.00 27.42           O
ATOM   3601  CB  ASP A 232     -17.175  21.634  26.281  1.00 24.18           C
ATOM   3602  CG  ASP A 232     -16.525  22.902  25.720  1.00 22.61           C
ATOM   3603  OD1 ASP A 232     -15.389  22.829  25.213  1.00 27.52           O
ATOM   3604  OD2 ASP A 232     -17.188  23.959  25.773  1.00 28.53           O1-
ATOM   3605  H   ASP A 232     -14.992  21.237  27.540  1.00 29.64           H
ATOM   3606  HA  ASP A 232     -17.053  19.527  26.481  1.00 26.39           H
ATOM   3607  HB2 ASP A 232     -18.136  21.499  25.789  1.00 29.02           H
ATOM   3608  HB3 ASP A 232     -17.463  21.831  27.313  1.00 29.02           H
ATOM   3609  N   GLY A 233     -14.545  19.839  24.571  1.00 23.71           N
ATOM   3610  CA  GLY A 233     -13.902  19.542  23.295  1.00 26.67           C
ATOM   3611  C   GLY A 233     -13.799  20.723  22.324  1.00 29.18           C
ATOM   3612  O   GLY A 233     -13.290  20.504  21.231  1.00 27.96           O
ATOM   3613  H   GLY A 233     -13.945  19.841  25.384  1.00 28.45           H
ATOM   3614  HA2 GLY A 233     -12.893  19.179  23.494  1.00 32.01           H
ATOM   3615  HA3 GLY A 233     -14.465  18.751  22.800  1.00 32.01           H
ATOM   3616  N   THR A 234     -14.232  21.949  22.669  1.00 27.71           N
ATOM   3617  CA  THR A 234     -14.032  23.124  21.804  1.00 27.30           C
ATOM   3618  C   THR A 234     -12.619  23.709  21.983  1.00 31.62           C
ATOM   3619  O   THR A 234     -11.910  23.393  22.938  1.00 23.75           O
ATOM   3620  CB  THR A 234     -15.118  24.191  21.999  1.00 30.22           C
ATOM   3621  OG1 THR A 234     -15.055  24.762  23.282  1.00 29.04           O
ATOM   3622  CG2 THR A 234     -16.523  23.647  21.768  1.00 34.13           C
ATOM   3623  H   THR A 234     -14.678  22.084  23.567  1.00 33.25           H
ATOM   3624  HA  THR A 234     -14.121  22.807  20.764  1.00 32.77           H
ATOM   3625  HB  THR A 234     -14.953  24.986  21.273  1.00 36.27           H
ATOM   3626  HG1 THR A 234     -15.283  24.081  23.929  1.00 34.85           H
ATOM   3627 HG21 THR A 234     -17.245  24.456  21.875  1.00 40.95           H
ATOM   3628 HG22 THR A 234     -16.595  23.219  20.770  1.00 40.95           H
ATOM   3629 HG23 THR A 234     -16.762  22.888  22.513  1.00 40.95           H
ATOM   3630  N   LYS A 235     -12.180  24.540  21.019  1.00 26.34           N
ATOM   3631  CA  LYS A 235     -10.813  25.053  20.957  1.00 28.57           C
ATOM   3632  C   LYS A 235     -10.603  26.086  22.071  1.00 21.16           C
ATOM   3633  O   LYS A 235     -11.340  27.063  22.180  1.00 26.40           O
ATOM   3634  CB  LYS A 235     -10.537  25.613  19.541  1.00 32.12           C
ATOM   3635  CG  LYS A 235      -9.088  26.123  19.371  1.00 39.18           C
ATOM   3636  CD  LYS A 235      -8.881  26.757  17.981  1.00 45.15           C
ATOM   3637  CE  LYS A 235      -7.520  27.448  17.788  1.00 51.67           C
ATOM   3638  NZ  LYS A 235      -6.399  26.495  17.839  1.00 54.95           N1+
ATOM   3639  H   LYS A 235     -12.808  24.793  20.272  1.00 31.61           H
ATOM   3640  HA  LYS A 235     -10.129  24.218  21.122  1.00 34.29           H
ATOM   3641  HB2 LYS A 235     -10.718  24.824  18.809  1.00 38.54           H
ATOM   3642  HB3 LYS A 235     -11.235  26.426  19.339  1.00 38.54           H
ATOM   3643  HG2 LYS A 235      -8.875  26.880  20.126  1.00 47.01           H
ATOM   3644  HG3 LYS A 235      -8.397  25.289  19.503  1.00 47.01           H
ATOM   3645  HD2 LYS A 235      -8.988  25.982  17.220  1.00 54.17           H
ATOM   3646  HD3 LYS A 235      -9.658  27.502  17.815  1.00 54.17           H
ATOM   3647  HE2 LYS A 235      -7.507  27.973  16.831  1.00 62.00           H
ATOM   3648  HE3 LYS A 235      -7.392  28.186  18.584  1.00 62.00           H
ATOM   3649  HZ1 LYS A 235      -5.537  26.978  17.619  1.00 65.94           H
ATOM   3650  HZ2 LYS A 235      -6.327  26.103  18.768  1.00 65.94           H
ATOM   3651  HZ3 LYS A 235      -6.547  25.754  17.169  1.00 65.94           H
ATOM   3652  N   PHE A 236      -9.580  25.873  22.889  1.00 24.79           N
ATOM   3653  CA  PHE A 236      -9.184  26.842  23.890  1.00 21.46           C
ATOM   3654  C   PHE A 236      -8.731  28.164  23.244  1.00 29.68           C
ATOM   3655  O   PHE A 236      -8.019  28.192  22.241  1.00 25.15           O
ATOM   3656  CB  PHE A 236      -8.074  26.247  24.772  1.00 25.36           C
ATOM   3657  CG  PHE A 236      -7.523  27.293  25.707  1.00 20.83           C
ATOM   3658  CD1 PHE A 236      -8.277  27.694  26.819  1.00 25.50           C
ATOM   3659  CD2 PHE A 236      -6.322  27.956  25.393  1.00 27.11           C
ATOM   3660  CE1 PHE A 236      -7.823  28.753  27.628  1.00 20.93           C
ATOM   3661  CE2 PHE A 236      -5.870  29.018  26.189  1.00 22.39           C
ATOM   3662  CZ  PHE A 236      -6.619  29.407  27.317  1.00 18.65           C
ATOM   3663  H   PHE A 236      -9.011  25.045  22.771  1.00 29.74           H
ATOM   3664  HA  PHE A 236     -10.038  27.045  24.534  1.00 25.75           H
ATOM   3665  HB2 PHE A 236      -8.480  25.416  25.351  1.00 30.43           H
ATOM   3666  HB3 PHE A 236      -7.267  25.869  24.144  1.00 30.43           H
ATOM   3667  HD1 PHE A 236      -9.212  27.205  27.046  1.00 30.60           H
ATOM   3668  HD2 PHE A 236      -5.748  27.661  24.527  1.00 32.53           H
ATOM   3669  HE1 PHE A 236      -8.406  29.066  28.482  1.00 25.12           H
ATOM   3670  HE2 PHE A 236      -4.948  29.520  25.943  1.00 26.87           H
ATOM   3671  HZ  PHE A 236      -6.275  30.225  27.930  1.00 22.38           H
ATOM   3672  N   GLY A 237      -9.155  29.275  23.833  1.00 24.44           N
ATOM   3673  CA  GLY A 237      -8.723  30.610  23.434  1.00 26.84           C
ATOM   3674  C   GLY A 237      -9.524  31.158  22.248  1.00 28.83           C
ATOM   3675  O   GLY A 237      -9.256  32.279  21.827  1.00 27.04           O
ATOM   3676  H   GLY A 237      -9.785  29.200  24.618  1.00 29.33           H
ATOM   3677  HA2 GLY A 237      -8.844  31.281  24.286  1.00 32.21           H
ATOM   3678  HA3 GLY A 237      -7.670  30.573  23.157  1.00 32.21           H
ATOM   3679  N   LYS A 238     -10.496  30.396  21.720  1.00 30.60           N
ATOM   3680  CA  LYS A 238     -11.350  30.792  20.596  1.00 34.19           C
ATOM   3681  C   LYS A 238     -12.715  31.207  21.134  1.00 30.72           C
ATOM   3682  O   LYS A 238     -13.363  30.436  21.842  1.00 31.74           O
ATOM   3683  CB  LYS A 238     -11.449  29.630  19.580  1.00 31.94           C
ATOM   3684  CG  LYS A 238     -12.443  29.942  18.438  1.00 38.19           C
ATOM   3685  CD  LYS A 238     -12.586  28.754  17.466  1.00 50.55           C
ATOM   3686  CE  LYS A 238     -13.667  28.957  16.388  1.00 50.71           C
ATOM   3687  NZ  LYS A 238     -13.414  30.151  15.559  1.00 54.74           N1+
ATOM   3688  H   LYS A 238     -10.666  29.488  22.131  1.00 36.71           H
ATOM   3689  HA  LYS A 238     -10.908  31.646  20.078  1.00 41.02           H
ATOM   3690  HB2 LYS A 238     -10.459  29.437  19.161  1.00 38.33           H
ATOM   3691  HB3 LYS A 238     -11.786  28.730  20.097  1.00 38.33           H
ATOM   3692  HG2 LYS A 238     -13.431  30.158  18.848  1.00 45.82           H
ATOM   3693  HG3 LYS A 238     -12.086  30.821  17.900  1.00 45.82           H
ATOM   3694  HD2 LYS A 238     -11.629  28.581  16.971  1.00 60.66           H
ATOM   3695  HD3 LYS A 238     -12.841  27.859  18.036  1.00 60.66           H
ATOM   3696  HE2 LYS A 238     -13.716  28.072  15.750  1.00 60.85           H
ATOM   3697  HE3 LYS A 238     -14.631  29.073  16.888  1.00 60.85           H
ATOM   3698  HZ1 LYS A 238     -14.083  30.181  14.802  1.00 65.69           H
ATOM   3699  HZ2 LYS A 238     -13.516  30.987  16.120  1.00 65.69           H
ATOM   3700  HZ3 LYS A 238     -12.479  30.111  15.176  1.00 65.69           H
ATOM   3701  N   THR A 239     -13.157  32.407  20.752  1.00 25.69           N
ATOM   3702  CA  THR A 239     -14.490  32.941  21.054  1.00 26.98           C
ATOM   3703  C   THR A 239     -15.216  33.194  19.733  1.00 37.18           C
ATOM   3704  O   THR A 239     -14.614  33.077  18.666  1.00 33.05           O
ATOM   3705  CB  THR A 239     -14.387  34.258  21.857  1.00 29.26           C
ATOM   3706  OG1 THR A 239     -13.885  35.278  21.025  1.00 27.08           O
ATOM   3707  CG2 THR A 239     -13.489  34.128  23.093  1.00 33.40           C
ATOM   3708  H   THR A 239     -12.554  32.979  20.179  1.00 30.83           H
ATOM   3709  HA  THR A 239     -15.076  32.228  21.637  1.00 32.38           H
ATOM   3710  HB  THR A 239     -15.383  34.546  22.191  1.00 35.11           H
ATOM   3711  HG1 THR A 239     -13.034  34.999  20.674  1.00 32.49           H
ATOM   3712 HG21 THR A 239     -13.489  35.069  23.642  1.00 40.08           H
ATOM   3713 HG22 THR A 239     -13.859  33.331  23.737  1.00 40.08           H
ATOM   3714 HG23 THR A 239     -12.462  33.913  22.801  1.00 40.08           H
ATOM   3715  N   GLU A 240     -16.492  33.585  19.798  1.00 33.42           N
ATOM   3716  CA  GLU A 240     -17.227  34.061  18.625  1.00 42.95           C
ATOM   3717  C   GLU A 240     -16.506  35.250  17.956  1.00 36.26           C
ATOM   3718  O   GLU A 240     -16.542  35.377  16.733  1.00 40.05           O
ATOM   3719  CB  GLU A 240     -18.662  34.463  19.024  1.00 48.60           C
ATOM   3720  CG  GLU A 240     -19.493  33.282  19.564  1.00 50.97           C
ATOM   3721  CD  GLU A 240     -20.982  33.606  19.786  1.00 64.56           C
ATOM   3722  OE1 GLU A 240     -21.554  32.997  20.721  1.00 63.09           O
ATOM   3723  OE2 GLU A 240     -21.526  34.440  19.022  1.00 58.75           O1-
ATOM   3724  H   GLU A 240     -16.960  33.624  20.691  1.00 40.11           H
ATOM   3725  HA  GLU A 240     -17.286  33.239  17.910  1.00 51.54           H
ATOM   3726  HB2 GLU A 240     -18.624  35.243  19.786  1.00 58.32           H
ATOM   3727  HB3 GLU A 240     -19.156  34.872  18.141  1.00 58.32           H
ATOM   3728  HG2 GLU A 240     -19.445  32.478  18.827  1.00 61.17           H
ATOM   3729  HG3 GLU A 240     -19.062  32.887  20.485  1.00 61.17           H
ATOM   3730  N   GLY A 241     -15.849  36.108  18.758  1.00 36.54           N
ATOM   3731  CA  GLY A 241     -15.145  37.313  18.322  1.00 38.20           C
ATOM   3732  C   GLY A 241     -13.712  37.079  17.812  1.00 39.31           C
ATOM   3733  O   GLY A 241     -13.011  38.057  17.548  1.00 41.08           O
ATOM   3734  H   GLY A 241     -15.831  35.907  19.748  1.00 43.85           H
ATOM   3735  HA2 GLY A 241     -15.718  37.785  17.523  1.00 45.84           H
ATOM   3736  HA3 GLY A 241     -15.087  37.991  19.173  1.00 45.84           H
ATOM   3737  N   GLY A 242     -13.268  35.820  17.684  1.00 34.48           N
ATOM   3738  CA  GLY A 242     -11.897  35.480  17.308  1.00 35.34           C
ATOM   3739  C   GLY A 242     -11.014  35.261  18.542  1.00 29.59           C
ATOM   3740  O   GLY A 242     -11.473  34.746  19.564  1.00 31.64           O
ATOM   3741  H   GLY A 242     -13.889  35.060  17.926  1.00 41.38           H
ATOM   3742  HA2 GLY A 242     -11.908  34.558  16.726  1.00 42.40           H
ATOM   3743  HA3 GLY A 242     -11.473  36.278  16.700  1.00 42.40           H
ATOM   3744  N   ALA A 243      -9.720  35.575  18.419  1.00 21.86           N
ATOM   3745  CA  ALA A 243      -8.721  35.251  19.429  1.00 26.17           C
ATOM   3746  C   ALA A 243      -8.843  36.171  20.662  1.00 20.16           C
ATOM   3747  O   ALA A 243      -9.368  37.283  20.594  1.00 24.18           O
ATOM   3748  CB  ALA A 243      -7.322  35.340  18.816  1.00 26.19           C
ATOM   3749  H   ALA A 243      -9.396  36.006  17.567  1.00 26.24           H
ATOM   3750  HA  ALA A 243      -8.866  34.217  19.747  1.00 31.40           H
ATOM   3751  HB1 ALA A 243      -6.572  35.032  19.543  1.00 31.42           H
ATOM   3752  HB2 ALA A 243      -7.249  34.679  17.952  1.00 31.42           H
ATOM   3753  HB3 ALA A 243      -7.121  36.364  18.508  1.00 31.42           H
ATOM   3754  N   VAL A 244      -8.306  35.693  21.786  1.00 22.12           N
ATOM   3755  CA  VAL A 244      -8.099  36.499  22.990  1.00 18.86           C
ATOM   3756  C   VAL A 244      -6.649  36.996  22.965  1.00 19.33           C
ATOM   3757  O   VAL A 244      -5.708  36.268  23.289  1.00 19.28           O
ATOM   3758  CB  VAL A 244      -8.414  35.661  24.241  1.00 18.55           C
ATOM   3759  CG1 VAL A 244      -8.291  36.553  25.493  1.00 19.42           C
ATOM   3760  CG2 VAL A 244      -9.836  35.096  24.160  1.00 24.57           C
ATOM   3761  H   VAL A 244      -7.880  34.776  21.767  1.00 26.55           H
ATOM   3762  HA  VAL A 244      -8.769  37.357  22.979  1.00 22.63           H
ATOM   3763  HB  VAL A 244      -7.710  34.835  24.300  1.00 22.26           H
ATOM   3764 HG11 VAL A 244      -8.482  35.964  26.391  1.00 23.30           H
ATOM   3765 HG12 VAL A 244      -7.291  36.982  25.564  1.00 23.30           H
ATOM   3766 HG13 VAL A 244      -9.029  37.350  25.456  1.00 23.30           H
ATOM   3767 HG21 VAL A 244     -10.066  34.571  25.086  1.00 29.48           H
ATOM   3768 HG22 VAL A 244     -10.552  35.905  24.023  1.00 29.48           H
ATOM   3769 HG23 VAL A 244      -9.928  34.388  23.340  1.00 29.48           H
ATOM   3770  N   TRP A 245      -6.478  38.238  22.534  1.00 18.89           N
ATOM   3771  CA  TRP A 245      -5.172  38.857  22.333  1.00 20.96           C
ATOM   3772  C   TRP A 245      -4.544  39.289  23.658  1.00 18.53           C
ATOM   3773  O   TRP A 245      -5.254  39.613  24.614  1.00 17.92           O
ATOM   3774  CB  TRP A 245      -5.364  40.064  21.401  1.00 20.38           C
ATOM   3775  CG  TRP A 245      -5.957  39.695  20.074  1.00 21.58           C
ATOM   3776  CD1 TRP A 245      -7.226  39.906  19.665  1.00 23.73           C
ATOM   3777  CD2 TRP A 245      -5.294  39.042  18.962  1.00 19.25           C
ATOM   3778  NE1 TRP A 245      -7.398  39.425  18.387  1.00 19.10           N
ATOM   3779  CE2 TRP A 245      -6.222  38.927  17.885  1.00 28.10           C
ATOM   3780  CE3 TRP A 245      -3.986  38.550  18.746  1.00 23.53           C
ATOM   3781  CZ2 TRP A 245      -5.870  38.378  16.643  1.00 28.94           C
ATOM   3782  CZ3 TRP A 245      -3.636  37.962  17.517  1.00 23.00           C
ATOM   3783  CH2 TRP A 245      -4.564  37.908  16.463  1.00 24.70           C
ATOM   3784  H   TRP A 245      -7.290  38.797  22.315  1.00 22.66           H
ATOM   3785  HA  TRP A 245      -4.512  38.153  21.830  1.00 25.15           H
ATOM   3786  HB2 TRP A 245      -6.002  40.793  21.897  1.00 24.46           H
ATOM   3787  HB3 TRP A 245      -4.388  40.518  21.223  1.00 24.46           H
ATOM   3788  HD1 TRP A 245      -7.996  40.380  20.252  1.00 28.47           H
ATOM   3789  HE1 TRP A 245      -8.287  39.431  17.910  1.00 22.92           H
ATOM   3790  HE3 TRP A 245      -3.259  38.602  19.536  1.00 28.23           H
ATOM   3791  HZ2 TRP A 245      -6.594  38.315  15.844  1.00 34.72           H
ATOM   3792  HZ3 TRP A 245      -2.641  37.565  17.378  1.00 27.61           H
ATOM   3793  HH2 TRP A 245      -4.272  37.485  15.511  1.00 29.64           H
ATOM   3794  N   LEU A 246      -3.207  39.315  23.719  1.00 16.37           N
ATOM   3795  CA  LEU A 246      -2.481  39.813  24.909  1.00 18.64           C
ATOM   3796  C   LEU A 246      -2.382  41.346  24.884  1.00 18.78           C
ATOM   3797  O   LEU A 246      -2.016  41.958  25.882  1.00 19.69           O
ATOM   3798  CB  LEU A 246      -1.095  39.149  24.998  1.00 19.11           C
ATOM   3799  CG  LEU A 246      -1.097  37.604  25.004  1.00 18.69           C
ATOM   3800  CD1 LEU A 246       0.299  37.066  25.330  1.00 20.14           C
ATOM   3801  CD2 LEU A 246      -2.080  36.943  25.983  1.00 18.03           C
ATOM   3802  H   LEU A 246      -2.664  39.037  22.914  1.00 19.64           H
ATOM   3803  HA  LEU A 246      -3.033  39.542  25.810  1.00 22.37           H
ATOM   3804  HB2 LEU A 246      -0.501  39.480  24.148  1.00 22.94           H
ATOM   3805  HB3 LEU A 246      -0.611  39.504  25.908  1.00 22.94           H
ATOM   3806  HG  LEU A 246      -1.340  37.259  24.000  1.00 22.42           H
ATOM   3807 HD11 LEU A 246       0.327  35.986  25.171  1.00 24.17           H
ATOM   3808 HD12 LEU A 246       1.044  37.536  24.692  1.00 24.17           H
ATOM   3809 HD13 LEU A 246       0.550  37.280  26.371  1.00 24.17           H
ATOM   3810 HD21 LEU A 246      -1.979  35.860  25.925  1.00 21.63           H
ATOM   3811 HD22 LEU A 246      -1.875  37.265  27.005  1.00 21.63           H
ATOM   3812 HD23 LEU A 246      -3.103  37.205  25.716  1.00 21.63           H
ATOM   3813  N   ASP A 247      -2.662  41.969  23.730  1.00 17.10           N
ATOM   3814  CA  ASP A 247      -2.601  43.406  23.544  1.00 18.88           C
ATOM   3815  C   ASP A 247      -3.890  44.008  24.115  1.00 18.73           C
ATOM   3816  O   ASP A 247      -4.962  43.665  23.609  1.00 19.95           O
ATOM   3817  CB  ASP A 247      -2.439  43.692  22.046  1.00 16.34           C
ATOM   3818  CG  ASP A 247      -2.337  45.166  21.626  1.00 23.81           C
ATOM   3819  OD1 ASP A 247      -1.883  45.393  20.482  1.00 23.44           O
ATOM   3820  OD2 ASP A 247      -2.657  46.052  22.446  1.00 24.05           O1-
ATOM   3821  H   ASP A 247      -2.949  41.413  22.940  1.00 20.53           H
ATOM   3822  HA  ASP A 247      -1.722  43.781  24.049  1.00 22.66           H
ATOM   3823  HB2 ASP A 247      -1.555  43.189  21.667  1.00 19.61           H
ATOM   3824  HB3 ASP A 247      -3.276  43.257  21.504  1.00 19.61           H
ATOM   3825  N   PRO A 248      -3.802  44.914  25.109  1.00 20.29           N
ATOM   3826  CA  PRO A 248      -4.979  45.545  25.715  1.00 23.11           C
ATOM   3827  C   PRO A 248      -5.799  46.376  24.722  1.00 26.05           C
ATOM   3828  O   PRO A 248      -6.992  46.573  24.933  1.00 22.17           O
ATOM   3829  CB  PRO A 248      -4.462  46.481  26.829  1.00 24.67           C
ATOM   3830  CG  PRO A 248      -2.972  46.216  26.929  1.00 32.45           C
ATOM   3831  CD  PRO A 248      -2.567  45.444  25.679  1.00 18.24           C
ATOM   3832  HA  PRO A 248      -5.571  44.786  26.216  1.00 27.73           H
ATOM   3833  HB2 PRO A 248      -4.577  47.510  26.483  1.00 29.60           H
ATOM   3834  HB3 PRO A 248      -4.951  46.366  27.794  1.00 29.60           H
ATOM   3835  HG2 PRO A 248      -2.396  47.135  27.035  1.00 38.94           H
ATOM   3836  HG3 PRO A 248      -2.831  45.581  27.794  1.00 38.94           H
ATOM   3837  HD2 PRO A 248      -2.099  46.138  24.985  1.00 21.88           H
ATOM   3838  HD3 PRO A 248      -1.897  44.641  25.984  1.00 21.88           H
ATOM   3839  N   LYS A 249      -5.174  46.864  23.638  1.00 23.96           N
ATOM   3840  CA  LYS A 249      -5.869  47.622  22.587  1.00 21.76           C
ATOM   3841  C   LYS A 249      -6.683  46.728  21.662  1.00 22.23           C
ATOM   3842  O   LYS A 249      -7.560  47.233  20.972  1.00 25.29           O
ATOM   3843  CB  LYS A 249      -4.885  48.490  21.776  1.00 26.26           C
ATOM   3844  CG  LYS A 249      -4.112  49.504  22.631  1.00 31.19           C
ATOM   3845  CD  LYS A 249      -3.103  50.238  21.724  1.00 45.26           C
ATOM   3846  CE  LYS A 249      -2.210  51.241  22.469  1.00 64.87           C
ATOM   3847  NZ  LYS A 249      -2.960  52.403  22.995  1.00 62.34           N1+
ATOM   3848  H   LYS A 249      -4.190  46.663  23.511  1.00 28.75           H
ATOM   3849  HA  LYS A 249      -6.575  48.297  23.071  1.00 26.11           H
ATOM   3850  HB2 LYS A 249      -4.182  47.842  21.251  1.00 31.51           H
ATOM   3851  HB3 LYS A 249      -5.453  49.036  21.022  1.00 31.51           H
ATOM   3852  HG2 LYS A 249      -4.811  50.208  23.083  1.00 37.43           H
ATOM   3853  HG3 LYS A 249      -3.563  48.989  23.421  1.00 37.43           H
ATOM   3854  HD2 LYS A 249      -2.455  49.500  21.247  1.00 54.32           H
ATOM   3855  HD3 LYS A 249      -3.643  50.765  20.935  1.00 54.32           H
ATOM   3856  HE2 LYS A 249      -1.710  50.728  23.293  1.00 77.84           H
ATOM   3857  HE3 LYS A 249      -1.446  51.599  21.777  1.00 77.84           H
ATOM   3858  HZ1 LYS A 249      -2.329  53.021  23.489  1.00 74.81           H
ATOM   3859  HZ2 LYS A 249      -3.387  52.904  22.228  1.00 74.81           H
ATOM   3860  HZ3 LYS A 249      -3.681  52.085  23.630  1.00 74.81           H
ATOM   3861  N   LYS A 250      -6.414  45.411  21.629  1.00 18.83           N
ATOM   3862  CA  LYS A 250      -7.165  44.451  20.812  1.00 23.07           C
ATOM   3863  C   LYS A 250      -8.212  43.691  21.634  1.00 23.17           C
ATOM   3864  O   LYS A 250      -9.300  43.413  21.132  1.00 20.73           O
ATOM   3865  CB  LYS A 250      -6.211  43.452  20.127  1.00 20.66           C
ATOM   3866  CG  LYS A 250      -5.217  44.083  19.147  1.00 23.69           C
ATOM   3867  CD  LYS A 250      -4.197  43.038  18.649  1.00 22.98           C
ATOM   3868  CE  LYS A 250      -4.746  42.068  17.600  1.00 28.65           C
ATOM   3869  NZ  LYS A 250      -4.875  42.722  16.291  1.00 30.82           N1+
ATOM   3870  H   LYS A 250      -5.666  45.064  22.212  1.00 22.60           H
ATOM   3871  HA  LYS A 250      -7.704  44.992  20.033  1.00 27.68           H
ATOM   3872  HB2 LYS A 250      -5.659  42.916  20.899  1.00 24.80           H
ATOM   3873  HB3 LYS A 250      -6.815  42.735  19.572  1.00 24.80           H
ATOM   3874  HG2 LYS A 250      -5.761  44.508  18.304  1.00 28.43           H
ATOM   3875  HG3 LYS A 250      -4.667  44.885  19.640  1.00 28.43           H
ATOM   3876  HD2 LYS A 250      -3.328  43.561  18.243  1.00 27.57           H
ATOM   3877  HD3 LYS A 250      -3.851  42.439  19.488  1.00 27.57           H
ATOM   3878  HE2 LYS A 250      -4.052  41.231  17.503  1.00 34.38           H
ATOM   3879  HE3 LYS A 250      -5.714  41.687  17.926  1.00 34.38           H
ATOM   3880  HZ1 LYS A 250      -5.266  42.079  15.617  1.00 36.98           H
ATOM   3881  HZ2 LYS A 250      -5.435  43.559  16.364  1.00 36.98           H
ATOM   3882  HZ3 LYS A 250      -3.945  42.982  15.974  1.00 36.98           H
ATOM   3883  N   THR A 251      -7.856  43.330  22.870  1.00 22.19           N
ATOM   3884  CA  THR A 251      -8.711  42.667  23.852  1.00 25.08           C
ATOM   3885  C   THR A 251      -8.464  43.403  25.161  1.00 21.79           C
ATOM   3886  O   THR A 251      -7.378  43.307  25.729  1.00 15.35           O
ATOM   3887  CB  THR A 251      -8.380  41.172  24.006  1.00 20.98           C
ATOM   3888  OG1 THR A 251      -8.476  40.478  22.780  1.00 18.42           O
ATOM   3889  CG2 THR A 251      -9.327  40.526  25.035  1.00 19.61           C
ATOM   3890  H   THR A 251      -6.929  43.582  23.191  1.00 26.62           H
ATOM   3891  HA  THR A 251      -9.751  42.774  23.540  1.00 30.10           H
ATOM   3892  HB  THR A 251      -7.357  41.070  24.367  1.00 25.17           H
ATOM   3893  HG1 THR A 251      -9.407  40.336  22.588  1.00 22.11           H
ATOM   3894 HG21 THR A 251      -9.064  39.479  25.139  1.00 23.54           H
ATOM   3895 HG22 THR A 251      -9.226  41.002  26.011  1.00 23.54           H
ATOM   3896 HG23 THR A 251     -10.358  40.595  24.693  1.00 23.54           H
ATOM   3897  N   SER A 252      -9.449  44.176  25.615  1.00 23.46           N
ATOM   3898  CA  SER A 252      -9.289  45.015  26.795  1.00 22.34           C
ATOM   3899  C   SER A 252      -9.047  44.141  28.025  1.00 14.49           C
ATOM   3900  O   SER A 252      -9.475  42.985  28.049  1.00 19.32           O
ATOM   3901  CB  SER A 252     -10.550  45.880  26.964  1.00 23.83           C
ATOM   3902  OG  SER A 252     -11.639  45.051  27.317  1.00 23.64           O
ATOM   3903  H   SER A 252     -10.321  44.230  25.109  1.00 28.15           H
ATOM   3904  HA  SER A 252      -8.448  45.681  26.629  1.00 26.81           H
ATOM   3905  HB2 SER A 252     -10.390  46.634  27.732  1.00 28.59           H
ATOM   3906  HB3 SER A 252     -10.774  46.375  26.020  1.00 28.59           H
ATOM   3907  HG  SER A 252     -12.459  45.548  27.216  1.00 28.37           H
ATOM   3908  N   PRO A 253      -8.365  44.654  29.051  1.00 18.64           N
ATOM   3909  CA  PRO A 253      -8.186  43.947  30.317  1.00 19.57           C
ATOM   3910  C   PRO A 253      -9.512  43.502  30.915  1.00 16.93           C
ATOM   3911  O   PRO A 253      -9.593  42.410  31.468  1.00 16.49           O
ATOM   3912  CB  PRO A 253      -7.530  44.963  31.245  1.00 19.60           C
ATOM   3913  CG  PRO A 253      -6.748  45.847  30.280  1.00 21.57           C
ATOM   3914  CD  PRO A 253      -7.651  45.915  29.051  1.00 22.19           C
ATOM   3915  HA  PRO A 253      -7.498  43.113  30.180  1.00 23.49           H
ATOM   3916  HB2 PRO A 253      -8.313  45.577  31.697  1.00 23.52           H
ATOM   3917  HB3 PRO A 253      -6.911  44.513  32.021  1.00 23.52           H
ATOM   3918  HG2 PRO A 253      -6.613  46.848  30.690  1.00 25.88           H
ATOM   3919  HG3 PRO A 253      -5.785  45.387  30.053  1.00 25.88           H
ATOM   3920  HD2 PRO A 253      -8.354  46.738  29.152  1.00 26.62           H
ATOM   3921  HD3 PRO A 253      -7.025  46.015  28.170  1.00 26.62           H
ATOM   3922  N   TYR A 254     -10.561  44.319  30.738  1.00 18.67           N
ATOM   3923  CA  TYR A 254     -11.884  43.992  31.218  1.00 17.29           C
ATOM   3924  C   TYR A 254     -12.401  42.728  30.533  1.00 17.30           C
ATOM   3925  O   TYR A 254     -12.861  41.810  31.199  1.00 16.14           O
ATOM   3926  CB  TYR A 254     -12.832  45.182  31.024  1.00 18.32           C
ATOM   3927  CG  TYR A 254     -14.203  44.955  31.644  1.00 22.25           C
ATOM   3928  CD1 TYR A 254     -15.170  44.186  30.970  1.00 19.10           C
ATOM   3929  CD2 TYR A 254     -14.487  45.488  32.924  1.00 19.21           C
ATOM   3930  CE1 TYR A 254     -16.414  43.943  31.564  1.00 18.33           C
ATOM   3931  CE2 TYR A 254     -15.738  45.265  33.518  1.00 20.26           C
ATOM   3932  CZ  TYR A 254     -16.701  44.485  32.836  1.00 23.07           C
ATOM   3933  OH  TYR A 254     -17.890  44.210  33.426  1.00 19.44           O
ATOM   3934  H   TYR A 254     -10.431  45.197  30.255  1.00 22.41           H
ATOM   3935  HA  TYR A 254     -11.808  43.779  32.281  1.00 20.75           H
ATOM   3936  HB2 TYR A 254     -12.384  46.059  31.487  1.00 21.98           H
ATOM   3937  HB3 TYR A 254     -12.949  45.390  29.961  1.00 21.98           H
ATOM   3938  HD1 TYR A 254     -14.954  43.768  29.997  1.00 22.92           H
ATOM   3939  HD2 TYR A 254     -13.751  46.085  33.438  1.00 23.06           H
ATOM   3940  HE1 TYR A 254     -17.150  43.340  31.053  1.00 21.99           H
ATOM   3941  HE2 TYR A 254     -15.953  45.677  34.493  1.00 24.31           H
ATOM   3942  HH  TYR A 254     -17.934  44.536  34.327  1.00 23.32           H
ATOM   3943  N   LYS A 255     -12.320  42.674  29.197  1.00 17.27           N
ATOM   3944  CA  LYS A 255     -12.774  41.538  28.416  1.00 20.18           C
ATOM   3945  C   LYS A 255     -11.918  40.307  28.706  1.00 14.79           C
ATOM   3946  O   LYS A 255     -12.413  39.182  28.712  1.00 16.09           O
ATOM   3947  CB  LYS A 255     -12.728  41.982  26.947  1.00 21.71           C
ATOM   3948  CG  LYS A 255     -13.221  40.932  25.962  1.00 27.81           C
ATOM   3949  CD  LYS A 255     -13.313  41.561  24.560  1.00 34.35           C
ATOM   3950  CE  LYS A 255     -13.860  40.528  23.575  1.00 38.72           C
ATOM   3951  NZ  LYS A 255     -14.038  41.128  22.244  1.00 48.32           N1+
ATOM   3952  H   LYS A 255     -11.890  43.447  28.705  1.00 20.72           H
ATOM   3953  HA  LYS A 255     -13.808  41.308  28.677  1.00 24.22           H
ATOM   3954  HB2 LYS A 255     -13.343  42.879  26.832  1.00 26.05           H
ATOM   3955  HB3 LYS A 255     -11.700  42.242  26.688  1.00 26.05           H
ATOM   3956  HG2 LYS A 255     -12.540  40.080  25.953  1.00 33.38           H
ATOM   3957  HG3 LYS A 255     -14.214  40.602  26.265  1.00 33.38           H
ATOM   3958  HD2 LYS A 255     -13.974  42.430  24.586  1.00 41.22           H
ATOM   3959  HD3 LYS A 255     -12.321  41.878  24.236  1.00 41.22           H
ATOM   3960  HE2 LYS A 255     -13.137  39.713  23.499  1.00 46.46           H
ATOM   3961  HE3 LYS A 255     -14.809  40.130  23.936  1.00 46.46           H
ATOM   3962  HZ1 LYS A 255     -14.560  40.502  21.648  1.00 57.99           H
ATOM   3963  HZ2 LYS A 255     -14.526  42.008  22.327  1.00 57.99           H
ATOM   3964  HZ3 LYS A 255     -13.128  41.305  21.836  1.00 57.99           H
ATOM   3965  N   PHE A 256     -10.627  40.515  28.951  1.00 16.86           N
ATOM   3966  CA  PHE A 256      -9.697  39.453  29.286  1.00 14.51           C
ATOM   3967  C   PHE A 256     -10.087  38.784  30.610  1.00 12.67           C
ATOM   3968  O   PHE A 256     -10.146  37.556  30.711  1.00 16.17           O
ATOM   3969  CB  PHE A 256      -8.294  40.044  29.316  1.00 13.74           C
ATOM   3970  CG  PHE A 256      -7.201  39.004  29.409  1.00 17.71           C
ATOM   3971  CD1 PHE A 256      -6.817  38.302  28.262  1.00 16.80           C
ATOM   3972  CD2 PHE A 256      -6.548  38.771  30.630  1.00 17.22           C
ATOM   3973  CE1 PHE A 256      -5.765  37.381  28.325  1.00 17.35           C
ATOM   3974  CE2 PHE A 256      -5.496  37.846  30.699  1.00 16.71           C
ATOM   3975  CZ  PHE A 256      -5.124  37.133  29.545  1.00 18.48           C
ATOM   3976  H   PHE A 256     -10.273  41.460  28.919  1.00 20.23           H
ATOM   3977  HA  PHE A 256      -9.739  38.699  28.497  1.00 17.41           H
ATOM   3978  HB2 PHE A 256      -8.138  40.625  28.410  1.00 16.49           H
ATOM   3979  HB3 PHE A 256      -8.203  40.725  30.159  1.00 16.49           H
ATOM   3980  HD1 PHE A 256      -7.312  38.496  27.323  1.00 20.16           H
ATOM   3981  HD2 PHE A 256      -6.850  39.314  31.512  1.00 20.67           H
ATOM   3982  HE1 PHE A 256      -5.459  36.854  27.432  1.00 20.82           H
ATOM   3983  HE2 PHE A 256      -4.984  37.674  31.633  1.00 20.05           H
ATOM   3984  HZ  PHE A 256      -4.336  36.397  29.595  1.00 22.18           H
ATOM   3985  N   TYR A 257     -10.383  39.594  31.622  1.00 15.72           N
ATOM   3986  CA  TYR A 257     -10.804  39.125  32.925  1.00 14.77           C
ATOM   3987  C   TYR A 257     -12.126  38.351  32.801  1.00 16.81           C
ATOM   3988  O   TYR A 257     -12.253  37.279  33.392  1.00 17.59           O
ATOM   3989  CB  TYR A 257     -10.897  40.334  33.853  1.00 20.82           C
ATOM   3990  CG  TYR A 257     -11.248  39.979  35.278  1.00 16.02           C
ATOM   3991  CD1 TYR A 257     -12.593  39.768  35.647  1.00 18.45           C
ATOM   3992  CD2 TYR A 257     -10.236  39.865  36.243  1.00 13.85           C
ATOM   3993  CE1 TYR A 257     -12.914  39.457  36.972  1.00 19.11           C
ATOM   3994  CE2 TYR A 257     -10.548  39.522  37.564  1.00 16.44           C
ATOM   3995  CZ  TYR A 257     -11.896  39.339  37.943  1.00 18.01           C
ATOM   3996  OH  TYR A 257     -12.205  39.029  39.233  1.00 21.63           O
ATOM   3997  H   TYR A 257     -10.319  40.592  31.482  1.00 18.87           H
ATOM   3998  HA  TYR A 257     -10.038  38.451  33.309  1.00 17.72           H
ATOM   3999  HB2 TYR A 257      -9.937  40.851  33.849  1.00 24.98           H
ATOM   4000  HB3 TYR A 257     -11.645  41.017  33.458  1.00 24.98           H
ATOM   4001  HD1 TYR A 257     -13.382  39.859  34.914  1.00 22.14           H
ATOM   4002  HD2 TYR A 257      -9.207  40.038  35.971  1.00 16.62           H
ATOM   4003  HE1 TYR A 257     -13.946  39.310  37.254  1.00 22.93           H
ATOM   4004  HE2 TYR A 257      -9.762  39.415  38.296  1.00 19.73           H
ATOM   4005  HH  TYR A 257     -11.428  38.926  39.790  1.00 25.96           H
ATOM   4006  N   GLN A 258     -13.082  38.867  32.003  1.00 19.13           N
ATOM   4007  CA  GLN A 258     -14.355  38.214  31.713  1.00 19.19           C
ATOM   4008  C   GLN A 258     -14.172  36.842  31.038  1.00 20.15           C
ATOM   4009  O   GLN A 258     -14.900  35.905  31.361  1.00 13.46           O
ATOM   4010  CB  GLN A 258     -15.257  39.099  30.834  1.00 16.25           C
ATOM   4011  CG  GLN A 258     -15.822  40.348  31.523  1.00 20.19           C
ATOM   4012  CD  GLN A 258     -16.696  40.015  32.735  1.00 21.39           C
ATOM   4013  OE1 GLN A 258     -17.550  39.145  32.683  1.00 28.22           O
ATOM   4014  NE2 GLN A 258     -16.499  40.702  33.848  1.00 21.42           N
ATOM   4015  H   GLN A 258     -12.920  39.769  31.576  1.00 22.96           H
ATOM   4016  HA  GLN A 258     -14.857  38.052  32.668  1.00 23.03           H
ATOM   4017  HB2 GLN A 258     -14.698  39.414  29.955  1.00 19.50           H
ATOM   4018  HB3 GLN A 258     -16.096  38.497  30.479  1.00 19.50           H
ATOM   4019  HG2 GLN A 258     -15.031  41.024  31.812  1.00 24.23           H
ATOM   4020  HG3 GLN A 258     -16.451  40.832  30.780  1.00 24.23           H
ATOM   4021 HE21 GLN A 258     -15.777  41.407  33.885  1.00 25.70           H
ATOM   4022 HE22 GLN A 258     -17.066  40.505  34.657  1.00 25.70           H
ATOM   4023  N   PHE A 259     -13.219  36.719  30.103  1.00 16.30           N
ATOM   4024  CA  PHE A 259     -12.879  35.437  29.493  1.00 18.99           C
ATOM   4025  C   PHE A 259     -12.563  34.371  30.545  1.00 20.14           C
ATOM   4026  O   PHE A 259     -13.050  33.245  30.441  1.00 19.14           O
ATOM   4027  CB  PHE A 259     -11.741  35.596  28.472  1.00 18.29           C
ATOM   4028  CG  PHE A 259     -11.194  34.271  28.031  1.00 18.35           C
ATOM   4029  CD1 PHE A 259     -10.072  33.724  28.678  1.00 19.66           C
ATOM   4030  CD2 PHE A 259     -11.849  33.554  27.014  1.00 18.75           C
ATOM   4031  CE1 PHE A 259      -9.584  32.463  28.302  1.00 17.07           C
ATOM   4032  CE2 PHE A 259     -11.361  32.293  26.635  1.00 17.33           C
ATOM   4033  CZ  PHE A 259     -10.232  31.749  27.280  1.00 14.02           C
ATOM   4034  H   PHE A 259     -12.659  37.526  29.863  1.00 19.56           H
ATOM   4035  HA  PHE A 259     -13.756  35.091  28.946  1.00 22.79           H
ATOM   4036  HB2 PHE A 259     -12.112  36.147  27.606  1.00 21.95           H
ATOM   4037  HB3 PHE A 259     -10.924  36.159  28.908  1.00 21.95           H
ATOM   4038  HD1 PHE A 259      -9.590  34.267  29.477  1.00 23.60           H
ATOM   4039  HD2 PHE A 259     -12.720  33.968  26.529  1.00 22.50           H
ATOM   4040  HE1 PHE A 259      -8.730  32.039  28.809  1.00 20.49           H
ATOM   4041  HE2 PHE A 259     -11.857  31.748  25.845  1.00 20.79           H
ATOM   4042  HZ  PHE A 259      -9.863  30.776  26.996  1.00 16.82           H
ATOM   4043  N   TRP A 260     -11.739  34.730  31.547  1.00 16.10           N
ATOM   4044  CA  TRP A 260     -11.356  33.824  32.610  1.00 17.42           C
ATOM   4045  C   TRP A 260     -12.477  33.521  33.601  1.00 15.69           C
ATOM   4046  O   TRP A 260     -12.582  32.385  34.066  1.00 18.23           O
ATOM   4047  CB  TRP A 260     -10.105  34.338  33.316  1.00 16.00           C
ATOM   4048  CG  TRP A 260      -8.886  34.350  32.444  1.00 15.51           C
ATOM   4049  CD1 TRP A 260      -8.225  35.432  31.971  1.00 16.28           C
ATOM   4050  CD2 TRP A 260      -8.204  33.194  31.914  1.00 14.78           C
ATOM   4051  NE1 TRP A 260      -7.189  35.018  31.169  1.00 16.36           N
ATOM   4052  CE2 TRP A 260      -7.119  33.640  31.107  1.00 18.53           C
ATOM   4053  CE3 TRP A 260      -8.416  31.804  32.014  1.00 14.78           C
ATOM   4054  CZ2 TRP A 260      -6.274  32.736  30.448  1.00 15.85           C
ATOM   4055  CZ3 TRP A 260      -7.553  30.894  31.377  1.00 17.85           C
ATOM   4056  CH2 TRP A 260      -6.498  31.363  30.580  1.00 15.90           C
ATOM   4057  H   TRP A 260     -11.355  35.663  31.552  1.00 19.32           H
ATOM   4058  HA  TRP A 260     -11.093  32.875  32.141  1.00 20.91           H
ATOM   4059  HB2 TRP A 260     -10.295  35.346  33.685  1.00 19.20           H
ATOM   4060  HB3 TRP A 260      -9.900  33.670  34.154  1.00 19.20           H
ATOM   4061  HD1 TRP A 260      -8.477  36.462  32.180  1.00 19.54           H
ATOM   4062  HE1 TRP A 260      -6.587  35.664  30.679  1.00 19.63           H
ATOM   4063  HE3 TRP A 260      -9.263  31.439  32.569  1.00 17.73           H
ATOM   4064  HZ2 TRP A 260      -5.454  33.096  29.846  1.00 19.02           H
ATOM   4065  HZ3 TRP A 260      -7.728  29.832  31.457  1.00 21.42           H
ATOM   4066  HH2 TRP A 260      -5.854  30.664  30.071  1.00 19.08           H
ATOM   4067  N   ILE A 261     -13.299  34.518  33.953  1.00 18.24           N
ATOM   4068  CA  ILE A 261     -14.483  34.285  34.785  1.00 16.65           C
ATOM   4069  C   ILE A 261     -15.379  33.201  34.167  1.00 18.30           C
ATOM   4070  O   ILE A 261     -16.002  32.423  34.885  1.00 17.27           O
ATOM   4071  CB  ILE A 261     -15.230  35.618  35.055  1.00 13.28           C
ATOM   4072  CG1 ILE A 261     -14.408  36.502  36.020  1.00 19.38           C
ATOM   4073  CG2 ILE A 261     -16.666  35.404  35.559  1.00 24.69           C
ATOM   4074  CD1 ILE A 261     -14.233  35.970  37.448  1.00 22.12           C
ATOM   4075  H   ILE A 261     -13.149  35.446  33.583  1.00 21.88           H
ATOM   4076  HA  ILE A 261     -14.136  33.888  35.737  1.00 19.98           H
ATOM   4077  HB  ILE A 261     -15.314  36.150  34.106  1.00 15.93           H
ATOM   4078 HG12 ILE A 261     -13.415  36.664  35.606  1.00 23.25           H
ATOM   4079 HG13 ILE A 261     -14.891  37.478  36.075  1.00 23.25           H
ATOM   4080 HG21 ILE A 261     -17.113  36.359  35.838  1.00 29.62           H
ATOM   4081 HG22 ILE A 261     -17.277  34.968  34.765  1.00 29.62           H
ATOM   4082 HG23 ILE A 261     -16.674  34.738  36.422  1.00 29.62           H
ATOM   4083 HD11 ILE A 261     -13.735  36.726  38.054  1.00 26.55           H
ATOM   4084 HD12 ILE A 261     -15.199  35.748  37.896  1.00 26.55           H
ATOM   4085 HD13 ILE A 261     -13.620  35.072  37.440  1.00 26.55           H
ATOM   4086  N   ASN A 262     -15.446  33.149  32.838  1.00 16.78           N
ATOM   4087  CA  ASN A 262     -16.319  32.224  32.138  1.00 22.82           C
ATOM   4088  C   ASN A 262     -15.763  30.801  32.072  1.00 22.65           C
ATOM   4089  O   ASN A 262     -16.431  29.936  31.514  1.00 23.10           O
ATOM   4090  CB  ASN A 262     -16.572  32.792  30.739  1.00 20.44           C
ATOM   4091  CG  ASN A 262     -17.671  32.029  30.007  1.00 26.80           C
ATOM   4092  OD1 ASN A 262     -18.747  31.763  30.541  1.00 22.14           O
ATOM   4093  ND2 ASN A 262     -17.435  31.764  28.728  1.00 26.57           N
ATOM   4094  H   ASN A 262     -14.927  33.818  32.287  1.00 20.13           H
ATOM   4095  HA  ASN A 262     -17.273  32.180  32.663  1.00 27.39           H
ATOM   4096  HB2 ASN A 262     -16.939  33.809  30.891  1.00 24.53           H
ATOM   4097  HB3 ASN A 262     -15.654  32.815  30.150  1.00 24.53           H
ATOM   4098 HD21 ASN A 262     -18.151  31.305  28.187  1.00 31.88           H
ATOM   4099 HD22 ASN A 262     -16.551  32.019  28.321  1.00 31.88           H
ATOM   4100  N   THR A 263     -14.537  30.546  32.560  1.00 18.21           N
ATOM   4101  CA  THR A 263     -13.972  29.189  32.602  1.00 19.11           C
ATOM   4102  C   THR A 263     -14.938  28.186  33.230  1.00 19.21           C
ATOM   4103  O   THR A 263     -15.495  28.417  34.311  1.00 19.80           O
ATOM   4104  CB  THR A 263     -12.629  29.175  33.355  1.00 17.43           C
ATOM   4105  OG1 THR A 263     -11.757  30.137  32.802  1.00 17.24           O
ATOM   4106  CG2 THR A 263     -11.908  27.842  33.279  1.00 17.84           C
ATOM   4107  H   THR A 263     -14.017  31.297  32.988  1.00 21.85           H
ATOM   4108  HA  THR A 263     -13.773  28.907  31.567  1.00 22.93           H
ATOM   4109  HB  THR A 263     -12.809  29.414  34.403  1.00 20.91           H
ATOM   4110  HG1 THR A 263     -12.109  31.006  33.022  1.00 20.69           H
ATOM   4111 HG21 THR A 263     -10.944  27.932  33.774  1.00 21.41           H
ATOM   4112 HG22 THR A 263     -12.481  27.061  33.764  1.00 21.41           H
ATOM   4113 HG23 THR A 263     -11.739  27.573  32.236  1.00 21.41           H
ATOM   4114  N   ALA A 264     -15.093  27.046  32.550  1.00 20.86           N
ATOM   4115  CA  ALA A 264     -15.884  25.920  33.043  1.00 24.38           C
ATOM   4116  C   ALA A 264     -15.278  25.332  34.328  1.00 21.78           C
ATOM   4117  O   ALA A 264     -14.055  25.300  34.499  1.00 17.72           O
ATOM   4118  CB  ALA A 264     -15.976  24.849  31.940  1.00 22.50           C
ATOM   4119  H   ALA A 264     -14.594  26.922  31.682  1.00 25.03           H
ATOM   4120  HA  ALA A 264     -16.893  26.275  33.256  1.00 29.26           H
ATOM   4121  HB1 ALA A 264     -16.656  24.061  32.253  1.00 27.01           H
ATOM   4122  HB2 ALA A 264     -16.370  25.291  31.025  1.00 27.01           H
ATOM   4123  HB3 ALA A 264     -14.993  24.421  31.744  1.00 27.01           H
ATOM   4124  N   ASP A 265     -16.134  24.839  35.224  1.00 18.35           N
ATOM   4125  CA  ASP A 265     -15.701  24.140  36.443  1.00 19.87           C
ATOM   4126  C   ASP A 265     -14.724  22.997  36.132  1.00 24.21           C
ATOM   4127  O   ASP A 265     -13.736  22.817  36.846  1.00 17.89           O
ATOM   4128  CB  ASP A 265     -16.912  23.614  37.216  1.00 24.13           C
ATOM   4129  CG  ASP A 265     -17.791  24.674  37.880  1.00 33.28           C
ATOM   4130  OD1 ASP A 265     -17.305  25.794  38.146  1.00 21.04           O
ATOM   4131  OD2 ASP A 265     -18.962  24.331  38.132  1.00 32.47           O1-
ATOM   4132  H   ASP A 265     -17.125  24.924  35.056  1.00 22.02           H
ATOM   4133  HA  ASP A 265     -15.183  24.862  37.075  1.00 23.84           H
ATOM   4134  HB2 ASP A 265     -17.526  22.970  36.586  1.00 28.96           H
ATOM   4135  HB3 ASP A 265     -16.551  22.964  38.013  1.00 28.96           H
ATOM   4136  N   ALA A 266     -14.999  22.220  35.070  1.00 23.38           N
ATOM   4137  CA  ALA A 266     -14.168  21.075  34.695  1.00 26.34           C
ATOM   4138  C   ALA A 266     -12.730  21.488  34.323  1.00 21.85           C
ATOM   4139  O   ALA A 266     -11.824  20.670  34.415  1.00 21.91           O
ATOM   4140  CB  ALA A 266     -14.827  20.361  33.505  1.00 23.69           C
ATOM   4141  H   ALA A 266     -15.823  22.414  34.517  1.00 28.05           H
ATOM   4142  HA  ALA A 266     -14.132  20.386  35.538  1.00 31.61           H
ATOM   4143  HB1 ALA A 266     -14.247  19.477  33.244  1.00 28.42           H
ATOM   4144  HB2 ALA A 266     -15.838  20.055  33.777  1.00 28.42           H
ATOM   4145  HB3 ALA A 266     -14.873  21.027  32.644  1.00 28.42           H
ATOM   4146  N   ASP A 267     -12.538  22.717  33.829  1.00 21.40           N
ATOM   4147  CA  ASP A 267     -11.265  23.234  33.309  1.00 23.49           C
ATOM   4148  C   ASP A 267     -10.502  24.116  34.299  1.00 21.86           C
ATOM   4149  O   ASP A 267      -9.318  24.345  34.069  1.00 20.47           O
ATOM   4150  CB  ASP A 267     -11.542  24.071  32.052  1.00 20.60           C
ATOM   4151  CG  ASP A 267     -12.185  23.274  30.928  1.00 22.43           C
ATOM   4152  OD1 ASP A 267     -11.976  22.049  30.890  1.00 19.76           O
ATOM   4153  OD2 ASP A 267     -12.868  23.914  30.104  1.00 21.10           O1-
ATOM   4154  H   ASP A 267     -13.337  23.330  33.762  1.00 25.68           H
ATOM   4155  HA  ASP A 267     -10.623  22.398  33.031  1.00 28.19           H
ATOM   4156  HB2 ASP A 267     -12.148  24.948  32.280  1.00 24.72           H
ATOM   4157  HB3 ASP A 267     -10.596  24.452  31.671  1.00 24.72           H
ATOM   4158  N   VAL A 268     -11.168  24.679  35.318  1.00 17.93           N
ATOM   4159  CA  VAL A 268     -10.652  25.827  36.051  1.00 16.82           C
ATOM   4160  C   VAL A 268      -9.410  25.450  36.879  1.00 19.57           C
ATOM   4161  O   VAL A 268      -8.485  26.260  36.965  1.00 17.72           O
ATOM   4162  CB  VAL A 268     -11.787  26.529  36.842  1.00 21.24           C
ATOM   4163  CG1 VAL A 268     -12.212  25.762  38.120  1.00 19.93           C
ATOM   4164  CG2 VAL A 268     -11.317  27.921  37.288  1.00 17.08           C
ATOM   4165  H   VAL A 268     -12.144  24.447  35.458  1.00 21.51           H
ATOM   4166  HA  VAL A 268     -10.315  26.545  35.305  1.00 20.18           H
ATOM   4167  HB  VAL A 268     -12.662  26.658  36.208  1.00 25.49           H
ATOM   4168 HG11 VAL A 268     -13.056  26.270  38.586  1.00 23.92           H
ATOM   4169 HG12 VAL A 268     -12.519  24.754  37.864  1.00 23.92           H
ATOM   4170 HG13 VAL A 268     -11.389  25.714  38.833  1.00 23.92           H
ATOM   4171 HG21 VAL A 268     -12.112  28.394  37.863  1.00 20.49           H
ATOM   4172 HG22 VAL A 268     -10.423  27.856  37.907  1.00 20.49           H
ATOM   4173 HG23 VAL A 268     -11.107  28.539  36.417  1.00 20.49           H
ATOM   4174  N   TYR A 269      -9.355  24.250  37.484  1.00 16.06           N
ATOM   4175  CA  TYR A 269      -8.241  23.862  38.354  1.00 22.06           C
ATOM   4176  C   TYR A 269      -6.996  23.517  37.543  1.00 22.40           C
ATOM   4177  O   TYR A 269      -5.871  23.835  37.934  1.00 24.85           O
ATOM   4178  CB  TYR A 269      -8.657  22.724  39.317  1.00 18.47           C
ATOM   4179  CG  TYR A 269      -9.876  23.126  40.127  1.00 15.95           C
ATOM   4180  CD1 TYR A 269      -9.754  24.040  41.196  1.00 25.77           C
ATOM   4181  CD2 TYR A 269     -11.145  22.680  39.718  1.00 19.32           C
ATOM   4182  CE1 TYR A 269     -10.911  24.549  41.818  1.00 22.29           C
ATOM   4183  CE2 TYR A 269     -12.296  23.179  40.332  1.00 20.75           C
ATOM   4184  CZ  TYR A 269     -12.185  24.133  41.356  1.00 23.99           C
ATOM   4185  OH  TYR A 269     -13.330  24.658  41.853  1.00 21.68           O
ATOM   4186  H   TYR A 269     -10.120  23.600  37.370  1.00 19.27           H
ATOM   4187  HA  TYR A 269      -7.994  24.719  38.975  1.00 26.47           H
ATOM   4188  HB2 TYR A 269      -8.866  21.814  38.757  1.00 22.17           H
ATOM   4189  HB3 TYR A 269      -7.825  22.520  39.992  1.00 22.17           H
ATOM   4190  HD1 TYR A 269      -8.780  24.376  41.522  1.00 30.93           H
ATOM   4191  HD2 TYR A 269     -11.247  21.975  38.908  1.00 23.19           H
ATOM   4192  HE1 TYR A 269     -10.826  25.245  42.638  1.00 26.75           H
ATOM   4193  HE2 TYR A 269     -13.272  22.870  39.993  1.00 24.90           H
ATOM   4194  HH  TYR A 269     -13.173  25.374  42.483  1.00 26.01           H
ATOM   4195  N   ARG A 270      -7.213  22.893  36.389  1.00 21.47           N
ATOM   4196  CA  ARG A 270      -6.205  22.608  35.391  1.00 22.08           C
ATOM   4197  C   ARG A 270      -5.646  23.912  34.846  1.00 18.42           C
ATOM   4198  O   ARG A 270      -4.438  24.063  34.764  1.00 17.01           O
ATOM   4199  CB  ARG A 270      -6.864  21.706  34.332  1.00 20.99           C
ATOM   4200  CG  ARG A 270      -5.900  20.970  33.406  1.00 48.10           C
ATOM   4201  CD  ARG A 270      -6.501  19.646  32.866  1.00 51.63           C
ATOM   4202  NE  ARG A 270      -7.866  19.790  32.326  1.00 49.01           N
ATOM   4203  CZ  ARG A 270      -8.207  20.500  31.241  1.00 47.28           C
ATOM   4204  NH1 ARG A 270      -7.291  21.058  30.453  1.00 46.41           N
ATOM   4205  NH2 ARG A 270      -9.492  20.656  30.930  1.00 37.14           N1+
ATOM   4206  H   ARG A 270      -8.168  22.664  36.150  1.00 25.76           H
ATOM   4207  HA  ARG A 270      -5.402  22.055  35.877  1.00 26.50           H
ATOM   4208  HB2 ARG A 270      -7.450  20.943  34.851  1.00 25.19           H
ATOM   4209  HB3 ARG A 270      -7.549  22.306  33.731  1.00 25.19           H
ATOM   4210  HG2 ARG A 270      -5.622  21.631  32.592  1.00 57.72           H
ATOM   4211  HG3 ARG A 270      -5.001  20.713  33.968  1.00 57.72           H
ATOM   4212  HD2 ARG A 270      -5.856  19.230  32.091  1.00 61.95           H
ATOM   4213  HD3 ARG A 270      -6.540  18.936  33.693  1.00 61.95           H
ATOM   4214  HE  ARG A 270      -8.615  19.423  32.894  1.00 58.81           H
ATOM   4215 HH11 ARG A 270      -6.311  20.954  30.665  1.00 55.69           H
ATOM   4216 HH12 ARG A 270      -7.586  21.588  29.643  1.00 55.69           H
ATOM   4217 HH21 ARG A 270     -10.216  20.255  31.509  1.00 44.56           H
ATOM   4218 HH22 ARG A 270      -9.756  21.201  30.123  1.00 44.56           H
ATOM   4219  N   PHE A 271      -6.502  24.885  34.544  1.00 18.46           N
ATOM   4220  CA  PHE A 271      -6.064  26.185  34.060  1.00 19.58           C
ATOM   4221  C   PHE A 271      -5.310  27.004  35.110  1.00 18.42           C
ATOM   4222  O   PHE A 271      -4.373  27.719  34.729  1.00 16.79           O
ATOM   4223  CB  PHE A 271      -7.240  26.955  33.473  1.00 17.58           C
ATOM   4224  CG  PHE A 271      -7.779  26.445  32.149  1.00 20.55           C
ATOM   4225  CD1 PHE A 271      -7.304  25.261  31.523  1.00 23.77           C
ATOM   4226  CD2 PHE A 271      -8.803  27.184  31.540  1.00 15.75           C
ATOM   4227  CE1 PHE A 271      -7.855  24.848  30.298  1.00 22.66           C
ATOM   4228  CE2 PHE A 271      -9.341  26.774  30.309  1.00 20.55           C
ATOM   4229  CZ  PHE A 271      -8.868  25.611  29.686  1.00 22.60           C
ATOM   4230  H   PHE A 271      -7.492  24.715  34.643  1.00 22.16           H
ATOM   4231  HA  PHE A 271      -5.350  26.014  33.255  1.00 23.49           H
ATOM   4232  HB2 PHE A 271      -8.050  26.977  34.204  1.00 21.10           H
ATOM   4233  HB3 PHE A 271      -6.925  27.988  33.307  1.00 21.10           H
ATOM   4234  HD1 PHE A 271      -6.535  24.650  31.962  1.00 28.53           H
ATOM   4235  HD2 PHE A 271      -9.174  28.081  32.012  1.00 18.90           H
ATOM   4236  HE1 PHE A 271      -7.494  23.947  29.827  1.00 27.19           H
ATOM   4237  HE2 PHE A 271     -10.124  27.353  29.852  1.00 24.66           H
ATOM   4238  HZ  PHE A 271      -9.284  25.296  28.744  1.00 27.12           H
ATOM   4239  N   LEU A 272      -5.649  26.856  36.406  1.00 16.81           N
ATOM   4240  CA  LEU A 272      -4.844  27.449  37.482  1.00 19.48           C
ATOM   4241  C   LEU A 272      -3.417  26.916  37.441  1.00 17.34           C
ATOM   4242  O   LEU A 272      -2.484  27.683  37.618  1.00 15.25           O
ATOM   4243  CB  LEU A 272      -5.471  27.208  38.861  1.00 18.96           C
ATOM   4244  CG  LEU A 272      -6.688  28.094  39.148  1.00 20.69           C
ATOM   4245  CD1 LEU A 272      -7.424  27.514  40.365  1.00 21.39           C
ATOM   4246  CD2 LEU A 272      -6.276  29.543  39.468  1.00 22.66           C
ATOM   4247  H   LEU A 272      -6.429  26.263  36.661  1.00 20.17           H
ATOM   4248  HA  LEU A 272      -4.794  28.524  37.311  1.00 23.38           H
ATOM   4249  HB2 LEU A 272      -5.773  26.164  38.915  1.00 22.75           H
ATOM   4250  HB3 LEU A 272      -4.727  27.374  39.639  1.00 22.75           H
ATOM   4251  HG  LEU A 272      -7.349  28.108  38.283  1.00 24.83           H
ATOM   4252 HD11 LEU A 272      -8.290  28.133  40.593  1.00 25.66           H
ATOM   4253 HD12 LEU A 272      -7.766  26.503  40.160  1.00 25.66           H
ATOM   4254 HD13 LEU A 272      -6.757  27.497  41.227  1.00 25.66           H
ATOM   4255 HD21 LEU A 272      -7.150  30.111  39.783  1.00 27.19           H
ATOM   4256 HD22 LEU A 272      -5.543  29.558  40.273  1.00 27.19           H
ATOM   4257 HD23 LEU A 272      -5.857  30.015  38.583  1.00 27.19           H
ATOM   4258  N   LYS A 273      -3.236  25.621  37.155  1.00 17.72           N
ATOM   4259  CA  LYS A 273      -1.903  25.025  37.011  1.00 22.98           C
ATOM   4260  C   LYS A 273      -1.155  25.564  35.792  1.00 15.81           C
ATOM   4261  O   LYS A 273       0.046  25.840  35.888  1.00 18.01           O
ATOM   4262  CB  LYS A 273      -1.986  23.482  37.012  1.00 21.17           C
ATOM   4263  CG  LYS A 273      -2.517  22.972  38.355  1.00 18.71           C
ATOM   4264  CD  LYS A 273      -2.839  21.486  38.357  1.00 26.40           C
ATOM   4265  CE  LYS A 273      -3.537  21.188  39.689  1.00 32.31           C
ATOM   4266  NZ  LYS A 273      -3.995  19.796  39.778  1.00 41.05           N1+
ATOM   4267  H   LYS A 273      -4.045  25.032  37.004  1.00 21.27           H
ATOM   4268  HA  LYS A 273      -1.321  25.304  37.885  1.00 27.57           H
ATOM   4269  HB2 LYS A 273      -2.608  23.119  36.194  1.00 25.41           H
ATOM   4270  HB3 LYS A 273      -0.981  23.086  36.879  1.00 25.41           H
ATOM   4271  HG2 LYS A 273      -1.782  23.191  39.128  1.00 22.45           H
ATOM   4272  HG3 LYS A 273      -3.432  23.505  38.604  1.00 22.45           H
ATOM   4273  HD2 LYS A 273      -3.503  21.249  37.524  1.00 31.68           H
ATOM   4274  HD3 LYS A 273      -1.916  20.909  38.281  1.00 31.68           H
ATOM   4275  HE2 LYS A 273      -2.824  21.374  40.495  1.00 38.77           H
ATOM   4276  HE3 LYS A 273      -4.390  21.856  39.818  1.00 38.77           H
ATOM   4277  HZ1 LYS A 273      -4.594  19.707  40.592  1.00 49.26           H
ATOM   4278  HZ2 LYS A 273      -4.530  19.557  38.955  1.00 49.26           H
ATOM   4279  HZ3 LYS A 273      -3.203  19.176  39.877  1.00 49.26           H
ATOM   4280  N   PHE A 274      -1.843  25.663  34.644  1.00 20.81           N
ATOM   4281  CA  PHE A 274      -1.212  26.064  33.379  1.00 19.92           C
ATOM   4282  C   PHE A 274      -0.837  27.547  33.345  1.00 19.78           C
ATOM   4283  O   PHE A 274       0.211  27.918  32.801  1.00 18.92           O
ATOM   4284  CB  PHE A 274      -2.137  25.760  32.194  1.00 14.55           C
ATOM   4285  CG  PHE A 274      -2.566  24.337  31.951  1.00 19.45           C
ATOM   4286  CD1 PHE A 274      -3.732  24.125  31.193  1.00 24.06           C
ATOM   4287  CD2 PHE A 274      -1.816  23.229  32.396  1.00 26.38           C
ATOM   4288  CE1 PHE A 274      -4.105  22.820  30.823  1.00 31.77           C
ATOM   4289  CE2 PHE A 274      -2.203  21.928  32.041  1.00 31.06           C
ATOM   4290  CZ  PHE A 274      -3.337  21.721  31.233  1.00 31.98           C
ATOM   4291  H   PHE A 274      -2.815  25.382  34.629  1.00 24.97           H
ATOM   4292  HA  PHE A 274      -0.296  25.489  33.259  1.00 23.91           H
ATOM   4293  HB2 PHE A 274      -3.039  26.359  32.305  1.00 17.46           H
ATOM   4294  HB3 PHE A 274      -1.641  26.106  31.291  1.00 17.46           H
ATOM   4295  HD1 PHE A 274      -4.314  24.967  30.846  1.00 28.87           H
ATOM   4296  HD2 PHE A 274      -0.922  23.363  32.986  1.00 31.66           H
ATOM   4297  HE1 PHE A 274      -4.982  22.671  30.214  1.00 38.13           H
ATOM   4298  HE2 PHE A 274      -1.627  21.085  32.386  1.00 37.27           H
ATOM   4299  HZ  PHE A 274      -3.631  20.721  30.956  1.00 38.38           H
ATOM   4300  N   PHE A 275      -1.713  28.395  33.900  1.00 17.92           N
ATOM   4301  CA  PHE A 275      -1.661  29.841  33.682  1.00 19.35           C
ATOM   4302  C   PHE A 275      -1.248  30.694  34.881  1.00 19.77           C
ATOM   4303  O   PHE A 275      -1.173  31.908  34.714  1.00 22.24           O
ATOM   4304  CB  PHE A 275      -3.020  30.306  33.145  1.00 18.93           C
ATOM   4305  CG  PHE A 275      -3.328  29.782  31.760  1.00 17.68           C
ATOM   4306  CD1 PHE A 275      -2.756  30.417  30.643  1.00 19.59           C
ATOM   4307  CD2 PHE A 275      -4.193  28.680  31.574  1.00 20.37           C
ATOM   4308  CE1 PHE A 275      -3.047  29.946  29.350  1.00 19.68           C
ATOM   4309  CE2 PHE A 275      -4.462  28.199  30.288  1.00 20.61           C
ATOM   4310  CZ  PHE A 275      -3.871  28.826  29.174  1.00 19.48           C
ATOM   4311  H   PHE A 275      -2.552  28.019  34.323  1.00 21.51           H
ATOM   4312  HA  PHE A 275      -0.927  30.056  32.907  1.00 23.22           H
ATOM   4313  HB2 PHE A 275      -3.805  30.027  33.849  1.00 22.71           H
ATOM   4314  HB3 PHE A 275      -3.016  31.393  33.077  1.00 22.71           H
ATOM   4315  HD1 PHE A 275      -2.097  31.259  30.778  1.00 23.50           H
ATOM   4316  HD2 PHE A 275      -4.660  28.202  32.412  1.00 24.44           H
ATOM   4317  HE1 PHE A 275      -2.609  30.424  28.488  1.00 23.62           H
ATOM   4318  HE2 PHE A 275      -5.124  27.355  30.153  1.00 24.73           H
ATOM   4319  HZ  PHE A 275      -4.062  28.451  28.180  1.00 23.37           H
ATOM   4320  N   THR A 276      -1.020  30.118  36.071  1.00 16.13           N
ATOM   4321  CA  THR A 276      -0.647  30.880  37.272  1.00 20.48           C
ATOM   4322  C   THR A 276       0.594  30.285  37.937  1.00 18.18           C
ATOM   4323  O   THR A 276       1.001  29.166  37.627  1.00 18.34           O
ATOM   4324  CB  THR A 276      -1.797  30.985  38.315  1.00 19.01           C
ATOM   4325  OG1 THR A 276      -1.832  29.867  39.200  1.00 17.85           O
ATOM   4326  CG2 THR A 276      -3.154  31.200  37.638  1.00 18.08           C
ATOM   4327  H   THR A 276      -1.149  29.121  36.171  1.00 19.36           H
ATOM   4328  HA  THR A 276      -0.389  31.900  36.993  1.00 24.57           H
ATOM   4329  HB  THR A 276      -1.617  31.863  38.933  1.00 22.81           H
ATOM   4330  HG1 THR A 276      -2.060  29.078  38.697  1.00 21.42           H
ATOM   4331 HG21 THR A 276      -3.905  31.365  38.410  1.00 21.69           H
ATOM   4332 HG22 THR A 276      -3.117  32.072  36.986  1.00 21.69           H
ATOM   4333 HG23 THR A 276      -3.448  30.324  37.062  1.00 21.69           H
ATOM   4334  N   PHE A 277       1.140  31.033  38.898  1.00 20.58           N
ATOM   4335  CA  PHE A 277       2.272  30.658  39.738  1.00 19.94           C
ATOM   4336  C   PHE A 277       1.848  30.262  41.158  1.00 20.44           C
ATOM   4337  O   PHE A 277       2.725  30.059  41.987  1.00 19.99           O
ATOM   4338  CB  PHE A 277       3.279  31.807  39.739  1.00 20.84           C
ATOM   4339  CG  PHE A 277       3.913  31.987  38.381  1.00 21.88           C
ATOM   4340  CD1 PHE A 277       5.152  31.386  38.104  1.00 26.70           C
ATOM   4341  CD2 PHE A 277       3.245  32.711  37.380  1.00 24.89           C
ATOM   4342  CE1 PHE A 277       5.703  31.492  36.816  1.00 26.27           C
ATOM   4343  CE2 PHE A 277       3.775  32.779  36.083  1.00 20.76           C
ATOM   4344  CZ  PHE A 277       4.996  32.153  35.798  1.00 24.13           C
ATOM   4345  H   PHE A 277       0.735  31.939  39.079  1.00 24.70           H
ATOM   4346  HA  PHE A 277       2.774  29.790  39.310  1.00 23.93           H
ATOM   4347  HB2 PHE A 277       2.778  32.727  40.038  1.00 25.01           H
ATOM   4348  HB3 PHE A 277       4.065  31.601  40.466  1.00 25.01           H
ATOM   4349  HD1 PHE A 277       5.672  30.828  38.869  1.00 32.03           H
ATOM   4350  HD2 PHE A 277       2.301  33.181  37.599  1.00 29.87           H
ATOM   4351  HE1 PHE A 277       6.657  31.034  36.601  1.00 31.53           H
ATOM   4352  HE2 PHE A 277       3.235  33.297  35.308  1.00 24.91           H
ATOM   4353  HZ  PHE A 277       5.398  32.188  34.797  1.00 28.96           H
ATOM   4354  N   MET A 278       0.549  30.074  41.430  1.00 19.41           N
ATOM   4355  CA  MET A 278       0.109  29.443  42.684  1.00 21.72           C
ATOM   4356  C   MET A 278       0.710  28.057  42.769  1.00 29.26           C
ATOM   4357  O   MET A 278       0.800  27.373  41.747  1.00 23.94           O
ATOM   4358  CB  MET A 278      -1.407  29.286  42.723  1.00 24.74           C
ATOM   4359  CG  MET A 278      -2.105  30.645  42.755  1.00 28.96           C
ATOM   4360  SD  MET A 278      -3.897  30.518  42.514  1.00 27.25           S
ATOM   4361  CE  MET A 278      -4.301  29.605  43.997  1.00 18.77           C
ATOM   4362  H   MET A 278      -0.142  30.232  40.712  1.00 23.29           H
ATOM   4363  HA  MET A 278       0.427  30.041  43.537  1.00 26.06           H
ATOM   4364  HB2 MET A 278      -1.739  28.735  41.847  1.00 29.68           H
ATOM   4365  HB3 MET A 278      -1.680  28.713  43.610  1.00 29.68           H
ATOM   4366  HG2 MET A 278      -1.904  31.124  43.712  1.00 34.75           H
ATOM   4367  HG3 MET A 278      -1.704  31.276  41.962  1.00 34.75           H
ATOM   4368  HE1 MET A 278      -5.376  29.585  44.108  1.00 22.53           H
ATOM   4369  HE2 MET A 278      -3.925  28.592  43.934  1.00 22.53           H
ATOM   4370  HE3 MET A 278      -3.872  30.122  44.844  1.00 22.53           H
ATOM   4371  N   SER A 279       1.114  27.646  43.971  1.00 16.45           N
ATOM   4372  CA  SER A 279       1.637  26.321  44.220  1.00 21.64           C
ATOM   4373  C   SER A 279       0.578  25.252  43.950  1.00 21.17           C
ATOM   4374  O   SER A 279      -0.620  25.519  44.051  1.00 19.58           O
ATOM   4375  CB  SER A 279       2.138  26.236  45.669  1.00 24.34           C
ATOM   4376  OG  SER A 279       1.035  26.216  46.528  1.00 23.06           O
ATOM   4377  H   SER A 279       0.985  28.255  44.768  1.00 19.74           H
ATOM   4378  HA  SER A 279       2.493  26.164  43.564  1.00 25.97           H
ATOM   4379  HB2 SER A 279       2.708  25.318  45.811  1.00 29.21           H
ATOM   4380  HB3 SER A 279       2.766  27.096  45.900  1.00 29.21           H
ATOM   4381  HG  SER A 279       1.351  25.975  47.404  1.00 27.67           H
ATOM   4382  N   ILE A 280       1.023  24.034  43.631  1.00 19.23           N
ATOM   4383  CA  ILE A 280       0.135  22.882  43.494  1.00 23.34           C
ATOM   4384  C   ILE A 280      -0.662  22.650  44.789  1.00 29.51           C
ATOM   4385  O   ILE A 280      -1.850  22.332  44.725  1.00 23.27           O
ATOM   4386  CB  ILE A 280       0.933  21.632  43.063  1.00 26.68           C
ATOM   4387  CG1 ILE A 280       1.401  21.692  41.602  1.00 28.31           C
ATOM   4388  CG2 ILE A 280       0.161  20.315  43.271  1.00 33.36           C
ATOM   4389  CD1 ILE A 280       0.245  21.782  40.604  1.00 34.99           C
ATOM   4390  H   ILE A 280       2.020  23.878  43.565  1.00 23.08           H
ATOM   4391  HA  ILE A 280      -0.591  23.120  42.719  1.00 28.00           H
ATOM   4392  HB  ILE A 280       1.822  21.582  43.694  1.00 32.01           H
ATOM   4393 HG12 ILE A 280       2.046  22.561  41.467  1.00 33.97           H
ATOM   4394 HG13 ILE A 280       1.990  20.801  41.374  1.00 33.97           H
ATOM   4395 HG21 ILE A 280       0.676  19.490  42.774  1.00 40.03           H
ATOM   4396 HG22 ILE A 280       0.113  20.089  44.337  1.00 40.03           H
ATOM   4397 HG23 ILE A 280      -0.854  20.393  42.880  1.00 40.03           H
ATOM   4398 HD11 ILE A 280       0.627  21.576  39.613  1.00 41.99           H
ATOM   4399 HD12 ILE A 280      -0.530  21.047  40.813  1.00 41.99           H
ATOM   4400 HD13 ILE A 280      -0.174  22.787  40.616  1.00 41.99           H
ATOM   4401  N   GLU A 281      -0.008  22.809  45.944  1.00 22.35           N
ATOM   4402  CA  GLU A 281      -0.635  22.699  47.249  1.00 28.45           C
ATOM   4403  C   GLU A 281      -1.816  23.683  47.355  1.00 21.03           C
ATOM   4404  O   GLU A 281      -2.927  23.281  47.695  1.00 24.49           O
ATOM   4405  CB  GLU A 281       0.400  22.902  48.371  1.00 31.09           C
ATOM   4406  CG  GLU A 281       1.404  21.737  48.417  1.00 47.05           C
ATOM   4407  CD  GLU A 281       2.439  21.674  47.266  1.00 50.09           C
ATOM   4408  OE1 GLU A 281       2.832  20.525  46.962  1.00 49.67           O
ATOM   4409  OE2 GLU A 281       2.806  22.736  46.697  1.00 32.30           O1-
ATOM   4410  H   GLU A 281       0.981  23.017  45.924  1.00 26.81           H
ATOM   4411  HA  GLU A 281      -1.024  21.684  47.350  1.00 34.14           H
ATOM   4412  HB2 GLU A 281       0.930  23.846  48.240  1.00 37.31           H
ATOM   4413  HB3 GLU A 281      -0.123  22.941  49.327  1.00 37.31           H
ATOM   4414  HG2 GLU A 281       1.974  21.850  49.341  1.00 56.45           H
ATOM   4415  HG3 GLU A 281       0.882  20.781  48.508  1.00 56.45           H
ATOM   4416  N   GLU A 282      -1.597  24.957  47.047  1.00 23.53           N
ATOM   4417  CA  GLU A 282      -2.645  25.963  47.118  1.00 28.47           C
ATOM   4418  C   GLU A 282      -3.805  25.654  46.149  1.00 21.45           C
ATOM   4419  O   GLU A 282      -4.969  25.757  46.530  1.00 21.30           O
ATOM   4420  CB  GLU A 282      -2.042  27.352  46.905  1.00 26.44           C
ATOM   4421  CG  GLU A 282      -3.092  28.415  47.238  1.00 28.43           C
ATOM   4422  CD  GLU A 282      -2.600  29.863  47.192  1.00 32.87           C
ATOM   4423  OE1 GLU A 282      -3.437  30.727  47.534  1.00 36.38           O
ATOM   4424  OE2 GLU A 282      -1.438  30.095  46.785  1.00 38.48           O1-
ATOM   4425  H   GLU A 282      -0.681  25.249  46.735  1.00 28.24           H
ATOM   4426  HA  GLU A 282      -3.043  25.937  48.133  1.00 34.16           H
ATOM   4427  HB2 GLU A 282      -1.184  27.478  47.567  1.00 31.72           H
ATOM   4428  HB3 GLU A 282      -1.718  27.463  45.869  1.00 31.72           H
ATOM   4429  HG2 GLU A 282      -3.953  28.328  46.576  1.00 34.12           H
ATOM   4430  HG3 GLU A 282      -3.501  28.236  48.232  1.00 34.12           H
ATOM   4431  N   ILE A 283      -3.529  25.234  44.913  1.00 22.51           N
ATOM   4432  CA  ILE A 283      -4.567  24.929  43.937  1.00 20.26           C
ATOM   4433  C   ILE A 283      -5.397  23.717  44.373  1.00 20.16           C
ATOM   4434  O   ILE A 283      -6.618  23.752  44.269  1.00 20.11           O
ATOM   4435  CB  ILE A 283      -3.969  24.767  42.513  1.00 17.53           C
ATOM   4436  CG1 ILE A 283      -3.355  26.091  42.014  1.00 21.37           C
ATOM   4437  CG2 ILE A 283      -5.055  24.267  41.545  1.00 21.31           C
ATOM   4438  CD1 ILE A 283      -2.430  25.904  40.793  1.00 22.76           C
ATOM   4439  H   ILE A 283      -2.564  25.110  44.639  1.00 27.01           H
ATOM   4440  HA  ILE A 283      -5.241  25.786  43.903  1.00 24.32           H
ATOM   4441  HB  ILE A 283      -3.186  24.010  42.566  1.00 21.03           H
ATOM   4442 HG12 ILE A 283      -4.150  26.796  41.771  1.00 25.65           H
ATOM   4443 HG13 ILE A 283      -2.752  26.538  42.802  1.00 25.65           H
ATOM   4444 HG21 ILE A 283      -4.682  24.225  40.524  1.00 25.57           H
ATOM   4445 HG22 ILE A 283      -5.364  23.261  41.818  1.00 25.57           H
ATOM   4446 HG23 ILE A 283      -5.924  24.926  41.571  1.00 25.57           H
ATOM   4447 HD11 ILE A 283      -1.997  26.862  40.505  1.00 27.32           H
ATOM   4448 HD12 ILE A 283      -1.626  25.208  41.042  1.00 27.32           H
ATOM   4449 HD13 ILE A 283      -2.987  25.511  39.946  1.00 27.32           H
ATOM   4450  N   ASN A 284      -4.764  22.639  44.846  1.00 22.30           N
ATOM   4451  CA  ASN A 284      -5.472  21.461  45.350  1.00 23.37           C
ATOM   4452  C   ASN A 284      -6.353  21.814  46.547  1.00 22.54           C
ATOM   4453  O   ASN A 284      -7.457  21.284  46.636  1.00 22.42           O
ATOM   4454  CB  ASN A 284      -4.487  20.344  45.739  1.00 25.53           C
ATOM   4455  CG  ASN A 284      -3.742  19.750  44.555  1.00 24.56           C
ATOM   4456  OD1 ASN A 284      -4.157  19.870  43.410  1.00 28.08           O
ATOM   4457  ND2 ASN A 284      -2.648  19.050  44.827  1.00 27.69           N
ATOM   4458  H   ASN A 284      -3.753  22.639  44.878  1.00 26.76           H
ATOM   4459  HA  ASN A 284      -6.122  21.085  44.555  1.00 28.04           H
ATOM   4460  HB2 ASN A 284      -3.772  20.710  46.476  1.00 30.64           H
ATOM   4461  HB3 ASN A 284      -5.060  19.539  46.195  1.00 30.64           H
ATOM   4462 HD21 ASN A 284      -2.127  18.624  44.079  1.00 33.22           H
ATOM   4463 HD22 ASN A 284      -2.328  18.972  45.783  1.00 33.22           H
ATOM   4464  N   ALA A 285      -5.872  22.671  47.462  1.00 23.38           N
ATOM   4465  CA  ALA A 285      -6.665  23.102  48.613  1.00 26.28           C
ATOM   4466  C   ALA A 285      -7.869  23.931  48.159  1.00 24.07           C
ATOM   4467  O   ALA A 285      -8.941  23.798  48.734  1.00 20.58           O
ATOM   4468  CB  ALA A 285      -5.814  23.910  49.585  1.00 22.03           C
ATOM   4469  H   ALA A 285      -4.961  23.088  47.325  1.00 28.06           H
ATOM   4470  HA  ALA A 285      -7.031  22.218  49.136  1.00 31.53           H
ATOM   4471  HB1 ALA A 285      -6.428  24.222  50.429  1.00 26.43           H
ATOM   4472  HB2 ALA A 285      -4.994  23.293  49.948  1.00 26.43           H
ATOM   4473  HB3 ALA A 285      -5.410  24.793  49.091  1.00 26.43           H
ATOM   4474  N   LEU A 286      -7.702  24.761  47.127  1.00 20.49           N
ATOM   4475  CA  LEU A 286      -8.773  25.553  46.527  1.00 21.38           C
ATOM   4476  C   LEU A 286      -9.831  24.622  45.899  1.00 22.51           C
ATOM   4477  O   LEU A 286     -11.028  24.887  46.000  1.00 20.15           O
ATOM   4478  CB  LEU A 286      -8.158  26.498  45.470  1.00 22.20           C
ATOM   4479  CG  LEU A 286      -8.885  27.836  45.253  1.00 30.55           C
ATOM   4480  CD1 LEU A 286      -8.343  28.498  43.982  1.00 24.01           C
ATOM   4481  CD2 LEU A 286     -10.399  27.756  45.164  1.00 35.76           C
ATOM   4482  H   LEU A 286      -6.784  24.836  46.712  1.00 24.59           H
ATOM   4483  HA  LEU A 286      -9.239  26.151  47.310  1.00 25.65           H
ATOM   4484  HB2 LEU A 286      -7.133  26.734  45.746  1.00 26.64           H
ATOM   4485  HB3 LEU A 286      -8.132  25.969  44.516  1.00 26.64           H
ATOM   4486  HG  LEU A 286      -8.646  28.483  46.100  1.00 36.66           H
ATOM   4487 HD11 LEU A 286      -8.717  29.518  43.902  1.00 28.81           H
ATOM   4488 HD12 LEU A 286      -7.258  28.528  44.019  1.00 28.81           H
ATOM   4489 HD13 LEU A 286      -8.658  27.929  43.109  1.00 28.81           H
ATOM   4490 HD21 LEU A 286     -10.800  28.718  44.854  1.00 42.92           H
ATOM   4491 HD22 LEU A 286     -10.679  27.013  44.416  1.00 42.92           H
ATOM   4492 HD23 LEU A 286     -10.826  27.502  46.135  1.00 42.92           H
ATOM   4493  N   GLU A 287      -9.409  23.551  45.215  1.00 19.37           N
ATOM   4494  CA  GLU A 287     -10.336  22.623  44.588  1.00 21.07           C
ATOM   4495  C   GLU A 287     -11.165  21.905  45.663  1.00 28.79           C
ATOM   4496  O   GLU A 287     -12.379  21.744  45.512  1.00 22.23           O
ATOM   4497  CB  GLU A 287      -9.590  21.638  43.681  1.00 18.90           C
ATOM   4498  CG  GLU A 287     -10.569  20.699  42.961  1.00 29.90           C
ATOM   4499  CD  GLU A 287      -9.924  19.777  41.931  1.00 27.24           C
ATOM   4500  OE1 GLU A 287     -10.691  19.146  41.179  1.00 30.43           O
ATOM   4501  OE2 GLU A 287      -8.679  19.707  41.896  1.00 33.92           O1-
ATOM   4502  H   GLU A 287      -8.419  23.390  45.100  1.00 23.25           H
ATOM   4503  HA  GLU A 287     -11.018  23.199  43.967  1.00 25.28           H
ATOM   4504  HB2 GLU A 287      -9.009  22.190  42.946  1.00 22.68           H
ATOM   4505  HB3 GLU A 287      -8.902  21.040  44.280  1.00 22.68           H
ATOM   4506  HG2 GLU A 287     -11.079  20.066  43.686  1.00 35.88           H
ATOM   4507  HG3 GLU A 287     -11.362  21.265  42.472  1.00 35.88           H
ATOM   4508  N   GLU A 288     -10.514  21.489  46.753  1.00 24.45           N
ATOM   4509  CA  GLU A 288     -11.205  20.851  47.873  1.00 29.87           C
ATOM   4510  C   GLU A 288     -12.180  21.834  48.542  1.00 28.03           C
ATOM   4511  O   GLU A 288     -13.326  21.466  48.805  1.00 27.95           O
ATOM   4512  CB  GLU A 288     -10.171  20.215  48.837  1.00 27.71           C
ATOM   4513  CG  GLU A 288     -10.829  19.438  49.995  1.00 42.07           C
ATOM   4514  CD  GLU A 288     -11.497  18.111  49.604  1.00 52.70           C
ATOM   4515  OE1 GLU A 288     -12.084  17.506  50.528  1.00 46.61           O
ATOM   4516  OE2 GLU A 288     -11.424  17.717  48.411  1.00 46.03           O1-
ATOM   4517  H   GLU A 288      -9.518  21.642  46.822  1.00 29.34           H
ATOM   4518  HA  GLU A 288     -11.799  20.038  47.455  1.00 35.85           H
ATOM   4519  HB2 GLU A 288      -9.523  19.534  48.282  1.00 33.26           H
ATOM   4520  HB3 GLU A 288      -9.542  21.000  49.258  1.00 33.26           H
ATOM   4521  HG2 GLU A 288     -10.074  19.208  50.748  1.00 50.49           H
ATOM   4522  HG3 GLU A 288     -11.546  20.053  50.537  1.00 50.49           H
ATOM   4523  N   GLU A 289     -11.739  23.073  48.803  1.00 22.46           N
ATOM   4524  CA  GLU A 289     -12.567  24.149  49.332  1.00 22.86           C
ATOM   4525  C   GLU A 289     -13.841  24.324  48.510  1.00 27.06           C
ATOM   4526  O   GLU A 289     -14.918  24.367  49.098  1.00 20.55           O
ATOM   4527  CB  GLU A 289     -11.776  25.471  49.398  1.00 26.84           C
ATOM   4528  CG  GLU A 289     -12.576  26.664  49.948  1.00 31.27           C
ATOM   4529  CD  GLU A 289     -11.943  28.026  49.619  1.00 36.92           C
ATOM   4530  OE1 GLU A 289     -10.723  28.109  49.367  1.00 30.41           O
ATOM   4531  OE2 GLU A 289     -12.702  29.009  49.623  1.00 42.44           O1-
ATOM   4532  H   GLU A 289     -10.786  23.304  48.563  1.00 26.95           H
ATOM   4533  HA  GLU A 289     -12.835  23.874  50.352  1.00 27.43           H
ATOM   4534  HB2 GLU A 289     -10.907  25.315  50.039  1.00 32.21           H
ATOM   4535  HB3 GLU A 289     -11.420  25.729  48.402  1.00 32.21           H
ATOM   4536  HG2 GLU A 289     -13.611  26.671  49.609  1.00 37.52           H
ATOM   4537  HG3 GLU A 289     -12.630  26.572  51.034  1.00 37.52           H
ATOM   4538  N   ASP A 290     -13.736  24.431  47.167  1.00 22.85           N
ATOM   4539  CA  ASP A 290     -14.884  24.606  46.290  1.00 27.10           C
ATOM   4540  C   ASP A 290     -15.805  23.389  46.300  1.00 25.29           C
ATOM   4541  O   ASP A 290     -17.011  23.536  46.112  1.00 24.60           O
ATOM   4542  CB  ASP A 290     -14.451  24.964  44.843  1.00 16.09           C
ATOM   4543  CG  ASP A 290     -13.912  26.375  44.654  1.00 16.04           C
ATOM   4544  OD1 ASP A 290     -14.167  27.224  45.530  1.00 19.06           O
ATOM   4545  OD2 ASP A 290     -13.295  26.641  43.597  1.00 21.75           O1-
ATOM   4546  H   ASP A 290     -12.823  24.386  46.735  1.00 27.42           H
ATOM   4547  HA  ASP A 290     -15.459  25.447  46.681  1.00 32.52           H
ATOM   4548  HB2 ASP A 290     -13.718  24.249  44.472  1.00 19.31           H
ATOM   4549  HB3 ASP A 290     -15.311  24.855  44.181  1.00 19.31           H
ATOM   4550  N   LYS A 291     -15.245  22.189  46.461  1.00 27.09           N
ATOM   4551  CA  LYS A 291     -16.005  20.941  46.479  1.00 31.51           C
ATOM   4552  C   LYS A 291     -16.940  20.895  47.689  1.00 26.57           C
ATOM   4553  O   LYS A 291     -18.062  20.418  47.554  1.00 33.40           O
ATOM   4554  CB  LYS A 291     -15.009  19.768  46.401  1.00 32.42           C
ATOM   4555  CG  LYS A 291     -15.601  18.353  46.398  1.00 45.24           C
ATOM   4556  CD  LYS A 291     -14.487  17.291  46.529  1.00 52.04           C
ATOM   4557  CE  LYS A 291     -13.381  17.459  45.467  1.00 59.38           C
ATOM   4558  NZ  LYS A 291     -12.233  16.562  45.712  1.00 61.30           N1+
ATOM   4559  H   LYS A 291     -14.244  22.133  46.594  1.00 32.51           H
ATOM   4560  HA  LYS A 291     -16.625  20.910  45.583  1.00 37.81           H
ATOM   4561  HB2 LYS A 291     -14.442  19.897  45.482  1.00 38.91           H
ATOM   4562  HB3 LYS A 291     -14.317  19.831  47.238  1.00 38.91           H
ATOM   4563  HG2 LYS A 291     -16.270  18.241  47.252  1.00 54.29           H
ATOM   4564  HG3 LYS A 291     -16.168  18.192  45.480  1.00 54.29           H
ATOM   4565  HD2 LYS A 291     -14.049  17.358  47.527  1.00 62.44           H
ATOM   4566  HD3 LYS A 291     -14.935  16.302  46.422  1.00 62.44           H
ATOM   4567  HE2 LYS A 291     -13.795  17.270  44.474  1.00 71.26           H
ATOM   4568  HE3 LYS A 291     -13.014  18.486  45.494  1.00 71.26           H
ATOM   4569  HZ1 LYS A 291     -11.539  16.696  44.990  1.00 73.56           H
ATOM   4570  HZ2 LYS A 291     -11.825  16.796  46.613  1.00 73.56           H
ATOM   4571  HZ3 LYS A 291     -12.540  15.601  45.722  1.00 73.56           H
ATOM   4572  N   ASN A 292     -16.504  21.412  48.845  1.00 23.56           N
ATOM   4573  CA  ASN A 292     -17.250  21.327  50.105  1.00 35.13           C
ATOM   4574  C   ASN A 292     -17.863  22.641  50.638  1.00 32.78           C
ATOM   4575  O   ASN A 292     -18.412  22.635  51.744  1.00 34.41           O
ATOM   4576  CB  ASN A 292     -16.347  20.644  51.150  1.00 38.56           C
ATOM   4577  CG  ASN A 292     -16.000  19.233  50.684  1.00 38.13           C
ATOM   4578  OD1 ASN A 292     -16.881  18.389  50.545  1.00 47.16           O
ATOM   4579  ND2 ASN A 292     -14.721  18.964  50.451  1.00 45.21           N
ATOM   4580  H   ASN A 292     -15.569  21.795  48.875  1.00 28.28           H
ATOM   4581  HA  ASN A 292     -18.099  20.660  49.952  1.00 42.16           H
ATOM   4582  HB2 ASN A 292     -15.453  21.240  51.339  1.00 46.27           H
ATOM   4583  HB3 ASN A 292     -16.940  20.548  52.060  1.00 46.27           H
ATOM   4584 HD21 ASN A 292     -14.443  18.034  50.174  1.00 54.25           H
ATOM   4585 HD22 ASN A 292     -14.021  19.682  50.563  1.00 54.25           H
ATOM   4586  N   SER A 293     -17.771  23.765  49.911  1.00 25.85           N
ATOM   4587  CA  SER A 293     -18.147  25.078  50.456  1.00 28.83           C
ATOM   4588  C   SER A 293     -19.661  25.336  50.493  1.00 26.51           C
ATOM   4589  O   SER A 293     -20.110  26.143  51.306  1.00 29.99           O
ATOM   4590  CB  SER A 293     -17.471  26.201  49.670  1.00 26.55           C
ATOM   4591  OG  SER A 293     -17.931  26.197  48.330  1.00 23.68           O
ATOM   4592  H   SER A 293     -17.326  23.738  49.003  1.00 31.02           H
ATOM   4593  HA  SER A 293     -17.775  25.135  51.480  1.00 34.60           H
ATOM   4594  HB2 SER A 293     -17.703  27.155  50.133  1.00 31.86           H
ATOM   4595  HB3 SER A 293     -16.393  26.085  49.694  1.00 31.86           H
ATOM   4596  HG  SER A 293     -17.391  26.817  47.827  1.00 28.41           H
ATOM   4597  N   GLY A 294     -20.412  24.764  49.546  1.00 26.26           N
ATOM   4598  CA  GLY A 294     -21.795  25.147  49.244  1.00 26.18           C
ATOM   4599  C   GLY A 294     -21.935  26.523  48.583  1.00 32.83           C
ATOM   4600  O   GLY A 294     -23.049  27.011  48.425  1.00 31.57           O
ATOM   4601  H   GLY A 294     -19.970  24.099  48.923  1.00 31.51           H
ATOM   4602  HA2 GLY A 294     -22.221  24.400  48.575  1.00 31.42           H
ATOM   4603  HA3 GLY A 294     -22.362  25.171  50.173  1.00 31.42           H
ATOM   4604  N   LYS A 295     -20.824  27.156  48.192  1.00 26.82           N
ATOM   4605  CA  LYS A 295     -20.771  28.508  47.630  1.00 19.39           C
ATOM   4606  C   LYS A 295     -20.437  28.427  46.144  1.00 20.16           C
ATOM   4607  O   LYS A 295     -20.032  27.372  45.659  1.00 22.27           O
ATOM   4608  CB  LYS A 295     -19.728  29.324  48.434  1.00 25.48           C
ATOM   4609  CG  LYS A 295     -20.213  29.496  49.887  1.00 23.00           C
ATOM   4610  CD  LYS A 295     -19.127  29.716  50.929  1.00 34.09           C
ATOM   4611  CE  LYS A 295     -18.574  31.123  50.907  1.00 40.51           C
ATOM   4612  NZ  LYS A 295     -18.011  31.452  52.241  1.00 38.96           N1+
ATOM   4613  H   LYS A 295     -19.941  26.681  48.320  1.00 32.19           H
ATOM   4614  HA  LYS A 295     -21.736  29.001  47.735  1.00 23.27           H
ATOM   4615  HB2 LYS A 295     -18.753  28.839  48.401  1.00 30.58           H
ATOM   4616  HB3 LYS A 295     -19.627  30.315  47.989  1.00 30.58           H
ATOM   4617  HG2 LYS A 295     -20.935  30.313  49.921  1.00 27.60           H
ATOM   4618  HG3 LYS A 295     -20.744  28.602  50.214  1.00 27.60           H
ATOM   4619  HD2 LYS A 295     -19.548  29.502  51.915  1.00 40.91           H
ATOM   4620  HD3 LYS A 295     -18.304  29.029  50.756  1.00 40.91           H
ATOM   4621  HE2 LYS A 295     -17.794  31.181  50.145  1.00 48.61           H
ATOM   4622  HE3 LYS A 295     -19.369  31.826  50.651  1.00 48.61           H
ATOM   4623  HZ1 LYS A 295     -17.663  32.401  52.239  1.00 46.75           H
ATOM   4624  HZ2 LYS A 295     -18.724  31.340  52.948  1.00 46.75           H
ATOM   4625  HZ3 LYS A 295     -17.244  30.822  52.436  1.00 46.75           H
ATOM   4626  N   ALA A 296     -20.590  29.537  45.407  1.00 21.53           N
ATOM   4627  CA  ALA A 296     -20.010  29.591  44.074  1.00 23.56           C
ATOM   4628  C   ALA A 296     -18.508  29.235  44.181  1.00 25.10           C
ATOM   4629  O   ALA A 296     -17.848  29.642  45.144  1.00 21.14           O
ATOM   4630  CB  ALA A 296     -20.188  30.989  43.474  1.00 19.00           C
ATOM   4631  H   ALA A 296     -20.915  30.391  45.832  1.00 25.83           H
ATOM   4632  HA  ALA A 296     -20.532  28.877  43.434  1.00 28.28           H
ATOM   4633  HB1 ALA A 296     -19.700  31.026  42.500  1.00 22.80           H
ATOM   4634  HB2 ALA A 296     -21.250  31.200  43.348  1.00 22.80           H
ATOM   4635  HB3 ALA A 296     -19.731  31.739  44.121  1.00 22.80           H
ATOM   4636  N   PRO A 297     -17.949  28.511  43.210  1.00 23.16           N
ATOM   4637  CA  PRO A 297     -16.523  28.241  43.199  1.00 20.33           C
ATOM   4638  C   PRO A 297     -15.757  29.555  43.174  1.00 17.66           C
ATOM   4639  O   PRO A 297     -16.078  30.472  42.425  1.00 19.88           O
ATOM   4640  CB  PRO A 297     -16.290  27.462  41.893  1.00 16.32           C
ATOM   4641  CG  PRO A 297     -17.485  27.802  41.017  1.00 19.69           C
ATOM   4642  CD  PRO A 297     -18.612  27.971  42.027  1.00 22.98           C
ATOM   4643  HA  PRO A 297     -16.230  27.596  44.023  1.00 24.40           H
ATOM   4644  HB2 PRO A 297     -15.332  27.658  41.412  1.00 19.58           H
ATOM   4645  HB3 PRO A 297     -16.359  26.404  42.148  1.00 19.58           H
ATOM   4646  HG2 PRO A 297     -17.294  28.717  40.456  1.00 23.63           H
ATOM   4647  HG3 PRO A 297     -17.731  26.982  40.347  1.00 23.63           H
ATOM   4648  HD2 PRO A 297     -19.335  28.672  41.612  1.00 27.57           H
ATOM   4649  HD3 PRO A 297     -19.056  27.003  42.264  1.00 27.57           H
ATOM   4650  N   ARG A 298     -14.700  29.649  43.972  1.00 18.31           N
ATOM   4651  CA  ARG A 298     -13.861  30.833  43.938  1.00 22.48           C
ATOM   4652  C   ARG A 298     -12.709  30.708  42.947  1.00 18.66           C
ATOM   4653  O   ARG A 298     -12.076  31.716  42.657  1.00 17.05           O
ATOM   4654  CB  ARG A 298     -13.516  31.236  45.361  1.00 27.70           C
ATOM   4655  CG  ARG A 298     -12.433  30.667  46.138  1.00 41.50           C
ATOM   4656  CD  ARG A 298     -12.284  31.461  47.454  1.00 38.97           C
ATOM   4657  NE  ARG A 298     -11.145  30.950  48.203  1.00 33.22           N
ATOM   4658  CZ  ARG A 298      -9.871  31.258  47.988  1.00 41.69           C
ATOM   4659  NH1 ARG A 298      -9.525  32.392  47.384  1.00 39.54           N
ATOM   4660  NH2 ARG A 298      -8.945  30.394  48.388  1.00 35.47           N1+
ATOM   4661  H   ARG A 298     -14.459  28.878  44.583  1.00 21.97           H
ATOM   4662  HA  ARG A 298     -14.468  31.647  43.540  1.00 26.97           H
ATOM   4663  HB2 ARG A 298     -13.240  32.293  45.314  1.00 33.23           H
ATOM   4664  HB3 ARG A 298     -14.416  31.160  45.978  1.00 33.23           H
ATOM   4665  HG2 ARG A 298     -12.686  29.626  46.345  1.00 49.80           H
ATOM   4666  HG3 ARG A 298     -11.506  30.727  45.569  1.00 49.80           H
ATOM   4667  HD2 ARG A 298     -12.156  32.525  47.255  1.00 46.76           H
ATOM   4668  HD3 ARG A 298     -13.186  31.328  48.053  1.00 46.76           H
ATOM   4669  HE  ARG A 298     -11.314  30.078  48.693  1.00 39.86           H
ATOM   4670 HH11 ARG A 298     -10.244  33.035  47.091  1.00 47.45           H
ATOM   4671 HH12 ARG A 298      -8.550  32.598  47.231  1.00 47.45           H
ATOM   4672 HH21 ARG A 298      -9.242  29.534  48.834  1.00 42.57           H
ATOM   4673 HH22 ARG A 298      -7.963  30.574  48.238  1.00 42.57           H
ATOM   4674  N   ALA A 299     -12.497  29.518  42.375  1.00 19.98           N
ATOM   4675  CA  ALA A 299     -11.470  29.266  41.385  1.00 19.36           C
ATOM   4676  C   ALA A 299     -11.526  30.196  40.185  1.00 20.57           C
ATOM   4677  O   ALA A 299     -10.472  30.656  39.771  1.00 18.45           O
ATOM   4678  CB  ALA A 299     -11.505  27.799  40.967  1.00 20.70           C
ATOM   4679  H   ALA A 299     -13.063  28.732  42.668  1.00 23.98           H
ATOM   4680  HA  ALA A 299     -10.509  29.435  41.873  1.00 23.23           H
ATOM   4681  HB1 ALA A 299     -10.720  27.594  40.240  1.00 24.85           H
ATOM   4682  HB2 ALA A 299     -11.326  27.190  41.848  1.00 24.85           H
ATOM   4683  HB3 ALA A 299     -12.476  27.546  40.542  1.00 24.85           H
ATOM   4684  N   GLN A 300     -12.709  30.482  39.617  1.00 17.03           N
ATOM   4685  CA  GLN A 300     -12.796  31.315  38.419  1.00 18.97           C
ATOM   4686  C   GLN A 300     -12.305  32.726  38.702  1.00 21.13           C
ATOM   4687  O   GLN A 300     -11.603  33.293  37.872  1.00 18.52           O
ATOM   4688  CB  GLN A 300     -14.190  31.339  37.802  1.00 19.26           C
ATOM   4689  CG  GLN A 300     -14.552  30.073  37.009  1.00 15.24           C
ATOM   4690  CD  GLN A 300     -14.973  28.862  37.855  1.00 18.70           C
ATOM   4691  OE1 GLN A 300     -14.945  28.871  39.079  1.00 17.35           O
ATOM   4692  NE2 GLN A 300     -15.397  27.788  37.197  1.00 19.79           N
ATOM   4693  H   GLN A 300     -13.547  30.029  39.955  1.00 20.43           H
ATOM   4694  HA  GLN A 300     -12.127  30.882  37.675  1.00 22.76           H
ATOM   4695  HB2 GLN A 300     -14.930  31.493  38.588  1.00 23.12           H
ATOM   4696  HB3 GLN A 300     -14.258  32.184  37.122  1.00 23.12           H
ATOM   4697  HG2 GLN A 300     -15.371  30.314  36.334  1.00 18.29           H
ATOM   4698  HG3 GLN A 300     -13.700  29.790  36.395  1.00 18.29           H
ATOM   4699 HE21 GLN A 300     -15.479  27.818  36.189  1.00 23.74           H
ATOM   4700 HE22 GLN A 300     -15.756  26.996  37.714  1.00 23.74           H
ATOM   4701  N   TYR A 301     -12.685  33.272  39.863  1.00 14.21           N
ATOM   4702  CA  TYR A 301     -12.327  34.605  40.320  1.00 18.37           C
ATOM   4703  C   TYR A 301     -10.817  34.677  40.583  1.00 18.18           C
ATOM   4704  O   TYR A 301     -10.192  35.667  40.219  1.00 17.65           O
ATOM   4705  CB  TYR A 301     -13.175  34.975  41.580  1.00 24.81           C
ATOM   4706  CG  TYR A 301     -12.586  36.087  42.422  1.00 29.02           C
ATOM   4707  CD1 TYR A 301     -11.910  35.815  43.624  1.00 40.75           C
ATOM   4708  CD2 TYR A 301     -12.711  37.417  41.981  1.00 43.23           C
ATOM   4709  CE1 TYR A 301     -11.363  36.875  44.383  1.00 49.89           C
ATOM   4710  CE2 TYR A 301     -12.191  38.486  42.738  1.00 36.88           C
ATOM   4711  CZ  TYR A 301     -11.515  38.219  43.947  1.00 43.75           C
ATOM   4712  OH  TYR A 301     -10.999  39.253  44.669  1.00 53.22           O
ATOM   4713  H   TYR A 301     -13.165  32.682  40.524  1.00 17.06           H
ATOM   4714  HA  TYR A 301     -12.562  35.325  39.543  1.00 22.04           H
ATOM   4715  HB2 TYR A 301     -14.178  35.261  41.264  1.00 29.77           H
ATOM   4716  HB3 TYR A 301     -13.266  34.100  42.221  1.00 29.77           H
ATOM   4717  HD1 TYR A 301     -11.799  34.795  43.961  1.00 48.91           H
ATOM   4718  HD2 TYR A 301     -13.248  37.620  41.067  1.00 51.87           H
ATOM   4719  HE1 TYR A 301     -10.828  36.667  45.299  1.00 59.87           H
ATOM   4720  HE2 TYR A 301     -12.313  39.503  42.396  1.00 44.26           H
ATOM   4721  HH  TYR A 301     -10.868  40.043  44.140  1.00 63.87           H
ATOM   4722  N   VAL A 302     -10.247  33.637  41.204  1.00 16.35           N
ATOM   4723  CA  VAL A 302      -8.812  33.548  41.475  1.00 18.63           C
ATOM   4724  C   VAL A 302      -8.023  33.475  40.164  1.00 17.37           C
ATOM   4725  O   VAL A 302      -7.044  34.196  39.997  1.00 17.01           O
ATOM   4726  CB  VAL A 302      -8.519  32.371  42.420  1.00 19.97           C
ATOM   4727  CG1 VAL A 302      -7.022  32.047  42.535  1.00 21.06           C
ATOM   4728  CG2 VAL A 302      -9.042  32.732  43.823  1.00 21.92           C
ATOM   4729  H   VAL A 302     -10.823  32.854  41.477  1.00 19.61           H
ATOM   4730  HA  VAL A 302      -8.516  34.466  41.980  1.00 22.36           H
ATOM   4731  HB  VAL A 302      -9.039  31.482  42.065  1.00 23.96           H
ATOM   4732 HG11 VAL A 302      -6.881  31.228  43.240  1.00 25.28           H
ATOM   4733 HG12 VAL A 302      -6.618  31.732  41.576  1.00 25.28           H
ATOM   4734 HG13 VAL A 302      -6.469  32.919  42.884  1.00 25.28           H
ATOM   4735 HG21 VAL A 302      -8.855  31.904  44.503  1.00 26.30           H
ATOM   4736 HG22 VAL A 302      -8.536  33.625  44.190  1.00 26.30           H
ATOM   4737 HG23 VAL A 302     -10.112  32.926  43.795  1.00 26.30           H
ATOM   4738  N   LEU A 303      -8.449  32.613  39.242  1.00 18.79           N
ATOM   4739  CA  LEU A 303      -7.833  32.471  37.930  1.00 14.62           C
ATOM   4740  C   LEU A 303      -7.855  33.798  37.191  1.00 18.52           C
ATOM   4741  O   LEU A 303      -6.811  34.217  36.683  1.00 17.31           O
ATOM   4742  CB  LEU A 303      -8.529  31.343  37.161  1.00 18.76           C
ATOM   4743  CG  LEU A 303      -8.034  31.131  35.720  1.00 17.00           C
ATOM   4744  CD1 LEU A 303      -6.564  30.651  35.683  1.00 18.97           C
ATOM   4745  CD2 LEU A 303      -8.941  30.079  35.054  1.00 16.11           C
ATOM   4746  H   LEU A 303      -9.280  32.069  39.427  1.00 22.55           H
ATOM   4747  HA  LEU A 303      -6.791  32.191  38.082  1.00 17.55           H
ATOM   4748  HB2 LEU A 303      -8.403  30.415  37.719  1.00 22.51           H
ATOM   4749  HB3 LEU A 303      -9.596  31.573  37.120  1.00 22.51           H
ATOM   4750  HG  LEU A 303      -8.116  32.061  35.158  1.00 20.40           H
ATOM   4751 HD11 LEU A 303      -6.234  30.552  34.648  1.00 22.77           H
ATOM   4752 HD12 LEU A 303      -5.911  31.360  36.187  1.00 22.77           H
ATOM   4753 HD13 LEU A 303      -6.481  29.685  36.182  1.00 22.77           H
ATOM   4754 HD21 LEU A 303      -8.598  29.886  34.041  1.00 19.33           H
ATOM   4755 HD22 LEU A 303      -8.903  29.146  35.616  1.00 19.33           H
ATOM   4756 HD23 LEU A 303      -9.968  30.443  35.024  1.00 19.33           H
ATOM   4757  N   ALA A 304      -9.025  34.453  37.139  1.00 16.52           N
ATOM   4758  CA  ALA A 304      -9.174  35.724  36.451  1.00 19.99           C
ATOM   4759  C   ALA A 304      -8.248  36.794  37.011  1.00 19.80           C
ATOM   4760  O   ALA A 304      -7.604  37.507  36.239  1.00 17.91           O
ATOM   4761  CB  ALA A 304     -10.639  36.162  36.427  1.00 19.71           C
ATOM   4762  H   ALA A 304      -9.845  34.044  37.568  1.00 19.83           H
ATOM   4763  HA  ALA A 304      -8.869  35.563  35.417  1.00 23.99           H
ATOM   4764  HB1 ALA A 304     -10.737  37.068  35.833  1.00 23.65           H
ATOM   4765  HB2 ALA A 304     -11.255  35.384  35.976  1.00 23.65           H
ATOM   4766  HB3 ALA A 304     -10.985  36.345  37.445  1.00 23.65           H
ATOM   4767  N   GLU A 305      -8.168  36.900  38.340  1.00 18.19           N
ATOM   4768  CA  GLU A 305      -7.319  37.864  39.022  1.00 17.97           C
ATOM   4769  C   GLU A 305      -5.841  37.579  38.682  1.00 15.13           C
ATOM   4770  O   GLU A 305      -5.106  38.501  38.337  1.00 18.81           O
ATOM   4771  CB  GLU A 305      -7.603  37.791  40.554  1.00 16.88           C
ATOM   4772  CG  GLU A 305      -7.388  39.070  41.389  1.00 43.86           C
ATOM   4773  CD  GLU A 305      -8.650  39.948  41.699  1.00 50.84           C
ATOM   4774  OE1 GLU A 305      -8.573  40.720  42.681  1.00 55.39           O
ATOM   4775  OE2 GLU A 305      -9.674  39.894  40.973  1.00 38.63           O1-
ATOM   4776  H   GLU A 305      -8.734  36.288  38.913  1.00 21.83           H
ATOM   4777  HA  GLU A 305      -7.582  38.858  38.663  1.00 21.57           H
ATOM   4778  HB2 GLU A 305      -8.638  37.505  40.714  1.00 20.25           H
ATOM   4779  HB3 GLU A 305      -6.998  36.988  40.978  1.00 20.25           H
ATOM   4780  HG2 GLU A 305      -6.912  38.813  42.338  1.00 52.63           H
ATOM   4781  HG3 GLU A 305      -6.650  39.686  40.879  1.00 52.63           H
ATOM   4782  N   GLN A 306      -5.389  36.322  38.792  1.00 16.17           N
ATOM   4783  CA  GLN A 306      -3.985  35.931  38.626  1.00 21.48           C
ATOM   4784  C   GLN A 306      -3.513  36.181  37.185  1.00 20.21           C
ATOM   4785  O   GLN A 306      -2.465  36.779  36.956  1.00 18.76           O
ATOM   4786  CB  GLN A 306      -3.794  34.451  38.976  1.00 16.68           C
ATOM   4787  CG  GLN A 306      -4.006  34.103  40.461  1.00 25.74           C
ATOM   4788  CD  GLN A 306      -2.797  34.418  41.312  1.00 29.89           C
ATOM   4789  OE1 GLN A 306      -1.762  33.785  41.163  1.00 30.01           O
ATOM   4790  NE2 GLN A 306      -2.929  35.367  42.232  1.00 36.12           N
ATOM   4791  H   GLN A 306      -6.040  35.591  39.047  1.00 19.41           H
ATOM   4792  HA  GLN A 306      -3.380  36.525  39.307  1.00 25.78           H
ATOM   4793  HB2 GLN A 306      -4.477  33.846  38.377  1.00 20.02           H
ATOM   4794  HB3 GLN A 306      -2.780  34.168  38.687  1.00 20.02           H
ATOM   4795  HG2 GLN A 306      -4.870  34.616  40.869  1.00 30.88           H
ATOM   4796  HG3 GLN A 306      -4.151  33.022  40.490  1.00 30.88           H
ATOM   4797 HE21 GLN A 306      -3.812  35.836  42.354  1.00 43.35           H
ATOM   4798 HE22 GLN A 306      -2.150  35.573  42.838  1.00 43.35           H
ATOM   4799  N   VAL A 307      -4.274  35.712  36.199  1.00 15.28           N
ATOM   4800  CA  VAL A 307      -3.848  35.799  34.802  1.00 15.84           C
ATOM   4801  C   VAL A 307      -3.952  37.235  34.320  1.00 15.77           C
ATOM   4802  O   VAL A 307      -3.040  37.693  33.637  1.00 18.47           O
ATOM   4803  CB  VAL A 307      -4.577  34.790  33.893  1.00 16.35           C
ATOM   4804  CG1 VAL A 307      -3.874  34.738  32.523  1.00 16.25           C
ATOM   4805  CG2 VAL A 307      -4.500  33.380  34.466  1.00 19.33           C
ATOM   4806  H   VAL A 307      -5.144  35.248  36.419  1.00 18.34           H
ATOM   4807  HA  VAL A 307      -2.792  35.528  34.768  1.00 19.01           H
ATOM   4808  HB  VAL A 307      -5.621  35.085  33.772  1.00 19.62           H
ATOM   4809 HG11 VAL A 307      -4.345  33.995  31.886  1.00 19.50           H
ATOM   4810 HG12 VAL A 307      -3.929  35.700  32.020  1.00 19.50           H
ATOM   4811 HG13 VAL A 307      -2.828  34.465  32.658  1.00 19.50           H
ATOM   4812 HG21 VAL A 307      -5.008  32.684  33.794  1.00 23.20           H
ATOM   4813 HG22 VAL A 307      -3.456  33.088  34.574  1.00 23.20           H
ATOM   4814 HG23 VAL A 307      -4.963  33.316  35.442  1.00 23.20           H
ATOM   4815  N   THR A 308      -5.016  37.968  34.695  1.00 18.30           N
ATOM   4816  CA  THR A 308      -5.162  39.375  34.339  1.00 17.97           C
ATOM   4817  C   THR A 308      -3.969  40.189  34.854  1.00 17.27           C
ATOM   4818  O   THR A 308      -3.434  41.029  34.131  1.00 18.51           O
ATOM   4819  CB  THR A 308      -6.525  39.940  34.772  1.00 20.71           C
ATOM   4820  OG1 THR A 308      -7.549  39.250  34.090  1.00 20.85           O
ATOM   4821  CG2 THR A 308      -6.689  41.417  34.401  1.00 22.19           C
ATOM   4822  H   THR A 308      -5.705  37.559  35.313  1.00 21.96           H
ATOM   4823  HA  THR A 308      -5.143  39.408  33.249  1.00 21.56           H
ATOM   4824  HB  THR A 308      -6.651  39.821  35.849  1.00 24.85           H
ATOM   4825  HG1 THR A 308      -7.606  38.361  34.453  1.00 25.02           H
ATOM   4826 HG21 THR A 308      -7.672  41.764  34.719  1.00 26.62           H
ATOM   4827 HG22 THR A 308      -5.930  42.026  34.889  1.00 26.62           H
ATOM   4828 HG23 THR A 308      -6.625  41.535  33.319  1.00 26.62           H
ATOM   4829  N   ARG A 309      -3.507  39.911  36.072  1.00 18.75           N
ATOM   4830  CA  ARG A 309      -2.334  40.576  36.616  1.00 24.76           C
ATOM   4831  C   ARG A 309      -1.042  40.196  35.884  1.00 19.64           C
ATOM   4832  O   ARG A 309      -0.237  41.080  35.597  1.00 20.56           O
ATOM   4833  CB  ARG A 309      -2.273  40.332  38.126  1.00 20.32           C
ATOM   4834  CG  ARG A 309      -1.209  41.190  38.828  1.00 24.46           C
ATOM   4835  CD  ARG A 309      -0.998  40.743  40.281  1.00 33.07           C
ATOM   4836  NE  ARG A 309      -2.186  40.992  41.121  1.00 30.85           N
ATOM   4837  CZ  ARG A 309      -2.929  40.073  41.747  1.00 39.10           C
ATOM   4838  NH1 ARG A 309      -2.778  38.772  41.505  1.00 35.84           N
ATOM   4839  NH2 ARG A 309      -3.851  40.463  42.624  1.00 34.02           N1+
ATOM   4840  H   ARG A 309      -3.968  39.208  36.637  1.00 22.51           H
ATOM   4841  HA  ARG A 309      -2.478  41.648  36.472  1.00 29.71           H
ATOM   4842  HB2 ARG A 309      -3.242  40.610  38.542  1.00 24.38           H
ATOM   4843  HB3 ARG A 309      -2.104  39.273  38.321  1.00 24.38           H
ATOM   4844  HG2 ARG A 309      -0.255  41.076  38.317  1.00 29.35           H
ATOM   4845  HG3 ARG A 309      -1.501  42.242  38.799  1.00 29.35           H
ATOM   4846  HD2 ARG A 309      -0.678  39.703  40.333  1.00 39.68           H
ATOM   4847  HD3 ARG A 309      -0.189  41.356  40.679  1.00 39.68           H
ATOM   4848  HE  ARG A 309      -2.356  41.964  41.356  1.00 37.02           H
ATOM   4849 HH11 ARG A 309      -2.086  38.464  40.839  1.00 43.00           H
ATOM   4850 HH12 ARG A 309      -3.356  38.105  41.989  1.00 43.00           H
ATOM   4851 HH21 ARG A 309      -3.974  41.449  42.808  1.00 40.82           H
ATOM   4852 HH22 ARG A 309      -4.428  39.783  43.095  1.00 40.82           H
ATOM   4853  N   LEU A 310      -0.837  38.923  35.561  1.00 18.20           N
ATOM   4854  CA  LEU A 310       0.339  38.499  34.787  1.00 20.04           C
ATOM   4855  C   LEU A 310       0.406  39.209  33.429  1.00 21.08           C
ATOM   4856  O   LEU A 310       1.487  39.535  32.938  1.00 18.96           O
ATOM   4857  CB  LEU A 310       0.321  36.973  34.620  1.00 19.70           C
ATOM   4858  CG  LEU A 310       0.736  36.160  35.861  1.00 22.19           C
ATOM   4859  CD1 LEU A 310       0.454  34.684  35.548  1.00 25.59           C
ATOM   4860  CD2 LEU A 310       2.220  36.358  36.236  1.00 25.40           C
ATOM   4861  H   LEU A 310      -1.529  38.228  35.806  1.00 21.84           H
ATOM   4862  HA  LEU A 310       1.233  38.781  35.340  1.00 24.04           H
ATOM   4863  HB2 LEU A 310      -0.688  36.677  34.331  1.00 23.64           H
ATOM   4864  HB3 LEU A 310       0.990  36.703  33.798  1.00 23.64           H
ATOM   4865  HG  LEU A 310       0.129  36.459  36.714  1.00 26.63           H
ATOM   4866 HD11 LEU A 310       0.638  34.079  36.433  1.00 30.70           H
ATOM   4867 HD12 LEU A 310      -0.592  34.557  35.265  1.00 30.70           H
ATOM   4868 HD13 LEU A 310       1.085  34.338  34.729  1.00 30.70           H
ATOM   4869 HD21 LEU A 310       2.482  35.707  37.069  1.00 30.48           H
ATOM   4870 HD22 LEU A 310       2.856  36.119  35.383  1.00 30.48           H
ATOM   4871 HD23 LEU A 310       2.404  37.388  36.538  1.00 30.48           H
ATOM   4872  N   VAL A 311      -0.751  39.416  32.791  1.00 17.29           N
ATOM   4873  CA  VAL A 311      -0.805  39.856  31.414  1.00 19.34           C
ATOM   4874  C   VAL A 311      -0.859  41.382  31.323  1.00 24.25           C
ATOM   4875  O   VAL A 311      -0.260  41.953  30.417  1.00 23.04           O
ATOM   4876  CB  VAL A 311      -1.947  39.116  30.697  1.00 17.79           C
ATOM   4877  CG1 VAL A 311      -2.257  39.682  29.319  1.00 17.70           C
ATOM   4878  CG2 VAL A 311      -1.555  37.644  30.512  1.00 18.38           C
ATOM   4879  H   VAL A 311      -1.613  39.111  33.222  1.00 20.75           H
ATOM   4880  HA  VAL A 311       0.120  39.553  30.921  1.00 23.21           H
ATOM   4881  HB  VAL A 311      -2.854  39.161  31.302  1.00 21.35           H
ATOM   4882 HG11 VAL A 311      -3.113  39.164  28.889  1.00 21.24           H
ATOM   4883 HG12 VAL A 311      -2.499  40.734  29.395  1.00 21.24           H
ATOM   4884 HG13 VAL A 311      -1.399  39.568  28.656  1.00 21.24           H
ATOM   4885 HG21 VAL A 311      -2.347  37.108  29.998  1.00 22.06           H
ATOM   4886 HG22 VAL A 311      -0.653  37.571  29.909  1.00 22.06           H
ATOM   4887 HG23 VAL A 311      -1.385  37.162  31.472  1.00 22.06           H
ATOM   4888  N   HIS A 312      -1.591  42.041  32.220  1.00 18.84           N
ATOM   4889  CA  HIS A 312      -1.910  43.470  32.159  1.00 18.11           C
ATOM   4890  C   HIS A 312      -1.547  44.250  33.422  1.00 21.25           C
ATOM   4891  O   HIS A 312      -1.834  45.449  33.496  1.00 19.49           O
ATOM   4892  CB  HIS A 312      -3.393  43.652  31.826  1.00 18.18           C
ATOM   4893  CG  HIS A 312      -3.806  43.100  30.502  1.00 20.52           C
ATOM   4894  ND1 HIS A 312      -3.261  43.458  29.273  1.00 19.99           N
ATOM   4895  CD2 HIS A 312      -4.812  42.215  30.304  1.00 16.87           C
ATOM   4896  CE1 HIS A 312      -3.947  42.777  28.358  1.00 20.81           C
[truncated: 66,243 more chars]
