# Supplementary material for: High-throughput quantum-mechanics/molecular-mechanics (ONIOM) macromolecular crystallographic refinement with PHENIX/DivCon: the impact of mixed Hamiltonian methods on ligand and protein structure
Source: Acta Crystallogr D Struct Biol. 2018 Oct 29;74(Pt 11):1063–77. doi: 10.1107/S2059798318012913 (PMC6213575; doi:10.1107/S2059798318012913)
Supplement: Supplementary file 2 [file d-74-01063-sup2.gz › results_ONIOM/1XM6-H_refine_001.pdb]

REMARK Date 2017-01-12 Time 01:00:59 EST -0500 (1484200859.67 s)
REMARK PHENIX refinement
REMARK 
REMARK ****************** INPUT FILES AND LABELS ******************************
REMARK Reflections:
REMARK   file name      : 1XM6.sf
REMARK   labels         : ['r1xm6sf,wavelength_id=1,_refln.F_meas_au,_refln.F_meas_sigma_au']
REMARK R-free flags:
REMARK   file name      : 1XM6.sf
REMARK   label          : r1xm6sf,wavelength_id=1,_refln.status
REMARK   test_flag_value: 0
REMARK Model file name(s): 
REMARK   /scratch/oleg/2711292.gondor.quantumbioinc.com/1XM6-H.pdb
REMARK 
REMARK ******************** REFINEMENT SUMMARY: QUICK FACTS *******************
REMARK Start: r_work = 0.2322 r_free = 0.2499 bonds = 0.016 angles = 1.581
REMARK Final: r_work = 0.2001 r_free = 0.2300 bonds = 0.014 angles = 1.759
REMARK ************************************************************************
REMARK 
REMARK ****************** REFINEMENT STATISTICS STEP BY STEP ******************
REMARK leading digit, like 1_, means number of macro-cycle                     
REMARK 0    : statistics at the very beginning when nothing is done yet        
REMARK 1_bss: bulk solvent correction and/or (anisotropic) scaling             
REMARK 1_xyz: refinement of coordinates                                        
REMARK 1_adp: refinement of ADPs (Atomic Displacement Parameters)              
REMARK 1_occ: refinement of occupancies                                        
REMARK ------------------------------------------------------------------------
REMARK  stage       r-work r-free bonds angles b_min b_max b_ave n_water shift
REMARK       0    : 0.3269 0.3545 0.016  1.58  15.4  64.5  27.6 672      0.000
REMARK       1_bss: 0.2322 0.2499 0.016  1.58  26.6  75.7  38.7 672      0.000
REMARK 1_settarget: 0.2322 0.2499 0.016  1.58  26.6  75.7  38.7 672      0.000
REMARK       1_nqh: 0.2322 0.2499 0.016  1.58  26.6  75.7  38.7 672      0.000
REMARK    1_weight: 0.2322 0.2499 0.016  1.58  26.6  75.7  38.7 672      0.000
REMARK    1_checkH: 0.2325 0.2494 0.016  1.58  26.6  75.7  38.7 672      0.446
REMARK    1_xyzrec: 0.2315 0.2571 0.014  1.89  26.6  75.7  38.7 672      0.553
REMARK    1_checkH: 0.2315 0.2571 0.014  1.89  26.6  75.7  38.7 672      0.552
REMARK       1_adp: 0.2087 0.2418 0.014  1.89  23.5  76.2  40.0 672      0.552
REMARK   1_regHadp: 0.2082 0.2425 0.014  1.89  23.5  76.2  40.0 672      0.552
REMARK       1_occ: 0.2077 0.2435 0.014  1.89  23.5  76.2  40.0 672      0.552
REMARK       2_bss: 0.2077 0.2444 0.014  1.89  23.8  76.6  40.4 672      0.552
REMARK 2_settarget: 0.2077 0.2444 0.014  1.89  23.8  76.6  40.4 672      0.552
REMARK 2_updatecdl: 0.2077 0.2444 0.014  1.89  23.8  76.6  40.4 672      0.552
REMARK       2_nqh: 0.2077 0.2444 0.014  1.89  23.8  76.6  40.4 672      0.552
REMARK    2_weight: 0.2077 0.2444 0.014  1.89  23.8  76.6  40.4 672      0.552
REMARK    2_checkH: 0.2077 0.2444 0.014  1.89  23.8  76.6  40.4 672      0.552
REMARK    2_xyzrec: 0.2059 0.2377 0.014  1.73  23.8  76.6  40.4 672      0.549
REMARK    2_checkH: 0.2059 0.2377 0.014  1.73  23.8  76.6  40.4 672      0.549
REMARK       2_adp: 0.2036 0.2313 0.014  1.73  21.8  81.3  41.8 672      0.549
REMARK   2_regHadp: 0.2042 0.2315 0.014  1.73  21.8  81.3  41.8 672      0.549
REMARK       2_occ: 0.2043 0.2317 0.014  1.73  21.8  81.3  41.8 672      0.549
REMARK       3_bss: 0.2037 0.2319 0.014  1.73  22.0  81.4  42.0 672      0.549
REMARK 3_settarget: 0.2037 0.2319 0.014  1.73  22.0  81.4  42.0 672      0.549
REMARK 3_updatecdl: 0.2037 0.2319 0.014  1.73  22.0  81.4  42.0 672      0.549
REMARK       3_nqh: 0.2037 0.2319 0.014  1.73  22.0  81.4  42.0 672      0.549
REMARK    3_weight: 0.2037 0.2319 0.014  1.73  22.0  81.4  42.0 672      0.549
REMARK    3_checkH: 0.2037 0.2319 0.014  1.73  22.0  81.4  42.0 672      0.549
REMARK    3_xyzrec: 0.2014 0.2316 0.014  1.76  22.0  81.4  42.0 672      0.554
REMARK    3_checkH: 0.2014 0.2316 0.014  1.76  22.0  81.4  42.0 672      0.554
REMARK       3_adp: 0.2002 0.2301 0.014  1.76  21.4  82.4  41.9 672      0.554
REMARK   3_regHadp: 0.2002 0.2300 0.014  1.76  21.4  82.4  41.9 672      0.554
REMARK       3_occ: 0.2002 0.2300 0.014  1.76  21.4  82.4  41.9 672      0.554
REMARK         end: 0.2001 0.2300 0.014  1.76  21.5  82.5  42.0 672      0.554
REMARK ------------------------------------------------------------------------
REMARK MODEL CONTENT.
REMARK  ELEMENT        ATOM RECORD COUNT   OCCUPANCY SUM
REMARK        C                     3484         3436.42
REMARK        H                     5822         5760.22
REMARK        O                     1180         1170.66
REMARK        N                      915          906.22
REMARK        S                       47           46.36
REMARK     Zn2+                        2            2.00
REMARK     Mg2+                        2            2.00
REMARK      O1-                      103          100.23
REMARK    TOTAL                    11555        11424.11
REMARK -----------------------------------------------------------------------
REMARK r_free_flags.md5.hexdigest eb0efd8cfc9b43756e422aecb43b400e
REMARK 
REMARK IF THIS FILE IS FOR PDB DEPOSITION: REMOVE ALL FROM THIS LINE UP.
REMARK   3
REMARK   3 REFINEMENT.
REMARK   3   PROGRAM     : PHENIX (1.11.1_2575: ???)
REMARK   3   AUTHORS     : Adams,Afonine,Bunkoczi,Burnley,Chen,Dar,Davis,
REMARK   3               : Draizen,Echols,Gildea,Gros,Grosse-Kunstleve,Headd,
REMARK   3               : Hintze,Hung,Ioerger,Liebschner,McCoy,McKee,Moriarty,
REMARK   3               : Oeffner,Poon,Read,Richardson,Richardson,Sacchettini,
REMARK   3               : Sauter,Sobolev,Storoni,Terwilliger,Williams,Zwart
REMARK   3
REMARK   3  REFINEMENT TARGET : ML
REMARK   3  
REMARK   3  DATA USED IN REFINEMENT.
REMARK   3   RESOLUTION RANGE HIGH (ANGSTROMS) : 1.900   
REMARK   3   RESOLUTION RANGE LOW  (ANGSTROMS) : 55.137  
REMARK   3   MIN(FOBS/SIGMA_FOBS)              : 1.33  
REMARK   3   COMPLETENESS FOR RANGE        (%) : 99.65 
REMARK   3   NUMBER OF REFLECTIONS             : 70161     
REMARK   3   NUMBER OF REFLECTIONS (NON-ANOMALOUS) : 70161     
REMARK   3  
REMARK   3  FIT TO DATA USED IN REFINEMENT.
REMARK   3   R VALUE     (WORKING + TEST SET) : 0.2016
REMARK   3   R VALUE            (WORKING SET) : 0.2001
REMARK   3   FREE R VALUE                     : 0.2300
REMARK   3   FREE R VALUE TEST SET SIZE   (%) : 5.05  
REMARK   3   FREE R VALUE TEST SET COUNT      : 3540      
REMARK   3  
REMARK   3  FIT TO DATA USED IN REFINEMENT (IN BINS).
REMARK   3   BIN  RESOLUTION RANGE  COMPL.    NWORK NFREE   RWORK  RFREE  CCWORK CCFREE
REMARK   3     1 55.1598 -  5.5538    0.99     2850   141  0.1889 0.2086   0.943  0.930
REMARK   3     2  5.5538 -  4.4088    1.00     2757   141  0.1680 0.1809   0.951  0.943
REMARK   3     3  4.4088 -  3.8517    1.00     2718   161  0.1685 0.1736   0.945  0.927
REMARK   3     4  3.8517 -  3.4996    1.00     2687   148  0.1883 0.2209   0.926  0.900
REMARK   3     5  3.4996 -  3.2488    1.00     2676   150  0.2071 0.2489   0.913  0.869
REMARK   3     6  3.2488 -  3.0573    1.00     2701   136  0.2111 0.2650   0.900  0.852
REMARK   3     7  3.0573 -  2.9042    1.00     2695   134  0.2179 0.2832   0.893  0.862
REMARK   3     8  2.9042 -  2.7777    1.00     2635   143  0.2090 0.2574   0.902  0.857
REMARK   3     9  2.7777 -  2.6708    1.00     2705   138  0.2089 0.2665   0.901  0.839
REMARK   3    10  2.6708 -  2.5786    1.00     2646   160  0.2010 0.2242   0.909  0.879
REMARK   3    11  2.5786 -  2.4980    1.00     2638   132  0.1950 0.2118   0.911  0.885
REMARK   3    12  2.4980 -  2.4266    1.00     2649   154  0.1959 0.2329   0.915  0.865
REMARK   3    13  2.4266 -  2.3627    1.00     2657   145  0.1964 0.2387   0.912  0.874
REMARK   3    14  2.3627 -  2.3051    1.00     2628   153  0.2059 0.2495   0.910  0.853
REMARK   3    15  2.3051 -  2.2527    1.00     2663   129  0.2172 0.2708   0.888  0.795
REMARK   3    16  2.2527 -  2.2047    1.00     2633   145  0.2206 0.2607   0.890  0.832
REMARK   3    17  2.2047 -  2.1606    1.00     2634   127  0.2187 0.2320   0.884  0.871
REMARK   3    18  2.1606 -  2.1199    1.00     2660   132  0.2245 0.2721   0.874  0.742
REMARK   3    19  2.1199 -  2.0820    1.00     2653   121  0.2354 0.2649   0.856  0.849
REMARK   3    20  2.0820 -  2.0467    1.00     2646   129  0.2297 0.2684   0.860  0.822
REMARK   3    21  2.0467 -  2.0137    0.99     2623   130  0.2472 0.2430   0.841  0.817
REMARK   3    22  2.0137 -  1.9827    0.99     2613   158  0.2609 0.3092   0.819  0.771
REMARK   3    23  1.9827 -  1.9535    0.99     2616   153  0.2940 0.3535   0.789  0.736
REMARK   3    24  1.9535 -  1.9260    0.99     2622   136  0.3254 0.3077   0.757  0.736
REMARK   3    25  1.9260 -  1.9000    0.99     2616   144  0.3304 0.3454   0.690  0.550
REMARK   3  
REMARK   3  BULK SOLVENT MODELLING.
REMARK   3   METHOD USED        : FLAT BULK SOLVENT MODEL
REMARK   3   SOLVENT RADIUS     : 1.11    
REMARK   3   SHRINKAGE RADIUS   : 0.90    
REMARK   3   GRID STEP FACTOR   : 4.00    
REMARK   3  
REMARK   3  ERROR ESTIMATES.
REMARK   3   COORDINATE ERROR (MAXIMUM-LIKELIHOOD BASED)     : 0.25    
REMARK   3   PHASE ERROR (DEGREES, MAXIMUM-LIKELIHOOD BASED) : 24.37   
REMARK   3  
REMARK   3  STRUCTURE FACTORS CALCULATION ALGORITHM : FFT
REMARK   3  
REMARK   3  RESTRAINTS LIBRARY
REMARK   3    GEOSTD + MON.LIB. + CDL v1.2
REMARK   3  
REMARK   3  DEVIATIONS FROM IDEAL VALUES.
REMARK   3                 RMSD     MAX  COUNT
REMARK   3   BOND      :  0.014   0.091   5619
REMARK   3   ANGLE     :  1.759  10.658   7606
REMARK   3   CHIRALITY :  0.098   0.452    857
REMARK   3   PLANARITY :  0.011   0.077    968
REMARK   3   DIHEDRAL  : 14.534 173.229   3356
REMARK   3   MIN NONBONDED DISTANCE : 1.979 
REMARK   3  
REMARK   3  MOLPROBITY STATISTICS.
REMARK   3   ALL-ATOM CLASHSCORE : 0.65
REMARK   3   RAMACHANDRAN PLOT:
REMARK   3     OUTLIERS : 0.15  %
REMARK   3     ALLOWED  : 2.17  %
REMARK   3     FAVORED  : 97.68 %
REMARK   3   ROTAMER OUTLIERS : 1.99 %
REMARK   3   CBETA DEVIATIONS : 0
REMARK   3   PEPTIDE PLANE:
REMARK   3     CIS-PROLINE     : 2
REMARK   3     CIS-GENERAL     : 0
REMARK   3     TWISTED PROLINE : 0
REMARK   3     TWISTED GENERAL : 1
REMARK   3  
REMARK   3  ATOMIC DISPLACEMENT PARAMETERS.
REMARK   3   WILSON B : 37.85
REMARK   3   RMS(B_ISO_OR_EQUIVALENT_BONDED) : 4.53
REMARK   3   ATOMS          NUMBER OF ATOMS
REMARK   3                    ISO.  ANISO. 
REMARK   3    ALL         :  11555       0
REMARK   3    ALL (NO H)  :   5733       0
REMARK   3    SOLVENT     :    224       0
REMARK   3    NON-SOLVENT :   5509       0
REMARK   3    HYDROGENS   :   5822       0
REMARK   3
REMARK   3
REMARK   3   OTHER REFINEMENT REMARKS:
REMARK   3   XRAY REFINEMENT USING QUANTUM MECHANICAL FUNCTIONAL
REMARK   3   PROGRAM      :QuantumBio DivCon 6 build-7.1.1-b4015.17
REMARK   3   AUTHORS      :BORBULEVYCH O.Y., PLUMLEY J., 
REMARK   3                :MARTIN, R.I., WESTERHOFF L.M. 
REMARK   3
REMARK   3   REFERENCE     :BORBULEVYCH O.Y., PLUMLEY J.A.,
REMARK   3                 :MARTIN, R.I., MERZ, K.M.,  WESTERHOFF L.M.
REMARK   3                 :ACTA CRYSTLLOGRAPHICA SECTION D, 2014, 
REMARK   3                 :V. D70, pp. 1233-1247
REMARK   3   QM METHOD(HAMILTONIAN): PM6 AMBERFF14
REMARK   3   REGION QM REFINEMENT: 
REMARK   3      MAIN/BUFFER QM REGION RADII (A): 3.0 / 0.0
REMARK   3      LIGAND / STRAIN ENERGY: 5RM_A_1003 / 0.71 KCAL/MOLE
REMARK   3      LIGAND / STRAIN ENERGY: 5RM_B_1003 / 2.67 KCAL/MOLE
REMARK   3
HELIX    1   1 ASP A  164  GLU A  169  1               Generated by MOE    6
HELIX    2   2 LEU A  170  ASP A  172  5               Generated by MOE    3
HELIX    3   3 ILE A  180  GLY A  185  1               Generated by MOE    6
HELIX    4   4 PRO A  191  GLU A  202  1               Generated by MOE   12
HELIX    5   5 LEU A  205  THR A  208  1               Generated by MOE    4
HELIX    6   6 SER A  213  ASP A  225  1               Generated by MOE   13
HELIX    7   7 SER A  236  LEU A  249  1               Generated by MOE   14
HELIX    8   8 PRO A  253  LEU A  255  5               Generated by MOE    3
HELIX    9   9 ASP A  261  ILE A  273  1               Generated by MOE   13
HELIX   10  10 ASN A  283  ASN A  288  1               Generated by MOE    6
HELIX   11  11 GLU A  292  TYR A  297  1               Generated by MOE    6
HELIX   12  12 VAL A  302  LEU A  315  1               Generated by MOE   14
HELIX   13  13 GLU A  318  CME A  320  5               Generated by MOE    3
HELIX   14  14 LYS A  328  LEU A  343  1               Generated by MOE   16
HELIX   15  15 MET A  347  LYS A  349  5               Generated by MOE    3
HELIX   16  16 HIS A  350  GLU A  362  1               Generated by MOE   13
HELIX   17  17 TYR A  377  ASP A  392  1               Generated by MOE   16
HELIX   18  18 ASN A  395  THR A  397  5               Generated by MOE    3
HELIX   19  19 LEU A  400  GLU A  423  1               Generated by MOE   24
HELIX   20  20 PRO A  430  CME A  432  5               Generated by MOE    3
HELIX   21  21 VAL A  439  TYR A  449  1               Generated by MOE   11
HELIX   22  22 VAL A  451  LEU A  461  1               Generated by MOE   11
HELIX   23  23 GLN A  467  SER A  482  1               Generated by MOE   16
HELIX   24  24 GLN A  500  THR A  511  1               Generated by MOE   12
HELIX   25  25 ASP B  164  LEU B  170  1               Generated by MOE    7
HELIX   26  26 ILE B  180  TYR B  186  1               Generated by MOE    7
HELIX   27  27 PRO B  191  GLU B  202  1               Generated by MOE   12
HELIX   28  28 LEU B  205  THR B  208  1               Generated by MOE    4
HELIX   29  29 SER B  213  ASP B  225  1               Generated by MOE   13
HELIX   30  30 SER B  236  LEU B  249  1               Generated by MOE   14
HELIX   31  31 PRO B  253  LEU B  255  5               Generated by MOE    3
HELIX   32  32 ASP B  261  ILE B  273  1               Generated by MOE   13
HELIX   33  33 ASN B  283  ASN B  288  1               Generated by MOE    6
HELIX   34  34 GLU B  292  TYR B  297  1               Generated by MOE    6
HELIX   35  35 VAL B  302  LYS B  313  1               Generated by MOE   12
HELIX   36  36 GLU B  318  CME B  320  5               Generated by MOE    3
HELIX   37  37 LYS B  328  LEU B  343  1               Generated by MOE   16
HELIX   38  38 MET B  347  LYS B  349  5               Generated by MOE    3
HELIX   39  39 HIS B  350  GLU B  362  1               Generated by MOE   13
HELIX   40  40 TYR B  377  ASP B  392  1               Generated by MOE   16
HELIX   41  41 ASN B  395  THR B  397  5               Generated by MOE    3
HELIX   42  42 LEU B  400  GLU B  423  1               Generated by MOE   24
HELIX   43  43 PRO B  430  CME B  432  5               Generated by MOE    3
HELIX   44  44 VAL B  439  TYR B  449  1               Generated by MOE   11
HELIX   45  45 VAL B  451  VAL B  462  1               Generated by MOE   12
HELIX   46  46 GLN B  467  SER B  482  1               Generated by MOE   16
HELIX   47  47 LEU B  502  LEU B  510  1               Generated by MOE    9
CRYST1   89.221   94.062  105.236  90.00  90.00  90.00 P 21 21 21
SCALE1      0.011208  0.000000  0.000000        0.00000
SCALE2      0.000000  0.010631  0.000000        0.00000
SCALE3      0.000000  0.000000  0.009502        0.00000
ATOM      1  N   GLU A 163      28.340  18.078   9.710  1.00 64.46           N
ATOM      2  CA  GLU A 163      26.898  18.419   9.732  1.00 60.91           C
ATOM      3  C   GLU A 163      25.992  17.176   9.864  1.00 50.75           C
ATOM      4  O   GLU A 163      26.432  16.135  10.351  1.00 57.48           O
ATOM      5  CB  GLU A 163      26.547  19.322   8.537  1.00 60.59           C
ATOM      6  CG  GLU A 163      26.751  18.653   7.166  1.00 59.55           C
ATOM      7  CD  GLU A 163      26.249  19.570   6.052  1.00 66.09           C
ATOM      8  OE1 GLU A 163      25.052  19.935   6.107  1.00 58.55           O
ATOM      9  OE2 GLU A 163      27.076  19.908   5.176  1.00 69.81           O1-
ATOM     10  H1  GLU A 163      28.558  17.442  10.467  1.00 77.32           H
ATOM     11  H2  GLU A 163      28.903  18.913   9.772  1.00 77.32           H
ATOM     12  HA  GLU A 163      26.724  19.011  10.631  1.00 73.06           H
ATOM     13  HB2 GLU A 163      27.183  20.207   8.584  1.00 72.68           H
ATOM     14  HB3 GLU A 163      25.516  19.663   8.636  1.00 72.68           H
ATOM     15  HG2 GLU A 163      26.153  17.743   7.146  1.00 71.44           H
ATOM     16  HG3 GLU A 163      27.803  18.413   7.013  1.00 71.44           H
ATOM     17  N   ASP A 164      24.720  17.299   9.464  1.00 50.16           N
ATOM     18  CA  ASP A 164      23.729  16.230   9.468  1.00 47.33           C
ATOM     19  C   ASP A 164      24.099  15.075   8.526  1.00 50.44           C
ATOM     20  O   ASP A 164      24.042  13.912   8.928  1.00 49.15           O
ATOM     21  CB  ASP A 164      22.309  16.768   9.182  1.00 56.89           C
ATOM     22  CG  ASP A 164      22.119  17.739   7.998  1.00 70.40           C
ATOM     23  OD1 ASP A 164      23.086  17.982   7.239  1.00 62.36           O
ATOM     24  OD2 ASP A 164      20.972  18.226   7.868  1.00 76.53           O1-
ATOM     25  H   ASP A 164      24.441  18.158   9.009  1.00 60.16           H
ATOM     26  HA  ASP A 164      23.703  15.826  10.480  1.00 56.77           H
ATOM     27  HB2 ASP A 164      21.627  15.930   9.029  1.00 68.24           H
ATOM     28  HB3 ASP A 164      21.912  17.250  10.076  1.00 68.24           H
ATOM     29  N   HIS A 165      24.449  15.394   7.273  1.00 47.42           N
ATOM     30  CA  HIS A 165      24.818  14.395   6.275  1.00 51.80           C
ATOM     31  C   HIS A 165      26.158  13.733   6.615  1.00 45.84           C
ATOM     32  O   HIS A 165      26.316  12.545   6.367  1.00 45.44           O
ATOM     33  CB  HIS A 165      24.874  15.008   4.872  1.00 49.91           C
ATOM     34  CG  HIS A 165      23.556  15.478   4.311  1.00 47.59           C
ATOM     35  ND1 HIS A 165      23.169  16.787   4.114  1.00 54.74           N
ATOM     36  CD2 HIS A 165      22.551  14.680   3.826  1.00 52.26           C
ATOM     37  CE1 HIS A 165      21.963  16.768   3.516  1.00 49.00           C
ATOM     38  NE2 HIS A 165      21.515  15.507   3.367  1.00 54.06           N
ATOM     39  H   HIS A 165      24.443  16.367   6.994  1.00 56.88           H
ATOM     40  HA  HIS A 165      24.056  13.614   6.270  1.00 62.13           H
ATOM     41  HB2 HIS A 165      25.249  14.241   4.198  1.00 59.86           H
ATOM     42  HB3 HIS A 165      25.581  15.840   4.873  1.00 59.86           H
ATOM     43  HD1 HIS A 165      23.701  17.611   4.360  1.00 65.65           H
ATOM     44  HD2 HIS A 165      22.567  13.600   3.782  1.00 62.69           H
ATOM     45  HE1 HIS A 165      21.414  17.650   3.220  1.00 58.77           H
ATOM     46  N   LEU A 166      27.109  14.493   7.173  1.00 41.95           N
ATOM     47  CA  LEU A 166      28.385  13.956   7.614  1.00 41.53           C
ATOM     48  C   LEU A 166      28.158  12.886   8.671  1.00 49.10           C
ATOM     49  O   LEU A 166      28.698  11.793   8.533  1.00 38.56           O
ATOM     50  CB  LEU A 166      29.278  15.085   8.131  1.00 42.96           C
ATOM     51  CG  LEU A 166      30.648  14.625   8.653  1.00 43.64           C
ATOM     52  CD1 LEU A 166      31.475  13.844   7.612  1.00 42.82           C
ATOM     53  CD2 LEU A 166      31.423  15.875   9.089  1.00 41.02           C
ATOM     54  H   LEU A 166      26.928  15.474   7.329  1.00 50.31           H
ATOM     55  HA  LEU A 166      28.868  13.499   6.750  1.00 49.81           H
ATOM     56  HB2 LEU A 166      29.429  15.804   7.334  1.00 51.52           H
ATOM     57  HB3 LEU A 166      28.754  15.590   8.939  1.00 51.52           H
ATOM     58  HG  LEU A 166      30.499  13.996   9.530  1.00 52.34           H
ATOM     59 HD11 LEU A 166      32.432  13.566   8.050  1.00 51.35           H
ATOM     60 HD12 LEU A 166      30.964  12.930   7.314  1.00 51.35           H
ATOM     61 HD13 LEU A 166      31.661  14.461   6.732  1.00 51.35           H
ATOM     62 HD21 LEU A 166      32.370  15.580   9.526  1.00 49.19           H
ATOM     63 HD22 LEU A 166      31.613  16.523   8.234  1.00 49.19           H
ATOM     64 HD23 LEU A 166      30.851  16.425   9.838  1.00 49.19           H
ATOM     65  N   ALA A 167      27.348  13.186   9.701  1.00 42.64           N
ATOM     66  CA  ALA A 167      27.051  12.228  10.763  1.00 38.84           C
ATOM     67  C   ALA A 167      26.348  10.984  10.232  1.00 49.33           C
ATOM     68  O   ALA A 167      26.590   9.898  10.755  1.00 44.69           O
ATOM     69  CB  ALA A 167      26.220  12.904  11.860  1.00 47.31           C
ATOM     70  H   ALA A 167      26.916  14.098   9.748  1.00 51.14           H
ATOM     71  HA  ALA A 167      27.997  11.910  11.203  1.00 46.58           H
ATOM     72  HB1 ALA A 167      26.017  12.189  12.657  1.00 56.74           H
ATOM     73  HB2 ALA A 167      26.769  13.752  12.269  1.00 56.74           H
ATOM     74  HB3 ALA A 167      25.274  13.254  11.446  1.00 56.74           H
ATOM     75  N   LYS A 168      25.495  11.134   9.203  1.00 46.75           N
ATOM     76  CA  LYS A 168      24.827  10.000   8.571  1.00 50.94           C
ATOM     77  C   LYS A 168      25.820   9.094   7.836  1.00 45.49           C
ATOM     78  O   LYS A 168      25.726   7.877   7.941  1.00 43.54           O
ATOM     79  CB  LYS A 168      23.693  10.491   7.661  1.00 48.18           C
ATOM     80  CG  LYS A 168      22.931   9.312   7.028  1.00 57.02           C
ATOM     81  CD  LYS A 168      21.443   9.628   6.792  1.00 66.60           C
ATOM     82  CE  LYS A 168      21.026   9.322   5.352  1.00 60.68           C
ATOM     83  NZ  LYS A 168      19.559   9.393   5.207  1.00 64.81           N1+
ATOM     84  H   LYS A 168      25.340  12.055   8.816  1.00 56.07           H
ATOM     85  HA  LYS A 168      24.375   9.396   9.362  1.00 61.09           H
ATOM     86  HB2 LYS A 168      23.019  11.110   8.254  1.00 57.79           H
ATOM     87  HB3 LYS A 168      24.116  11.104   6.864  1.00 57.79           H
ATOM     88  HG2 LYS A 168      23.430   9.008   6.106  1.00 68.40           H
ATOM     89  HG3 LYS A 168      22.962   8.467   7.718  1.00 68.40           H
ATOM     90  HD2 LYS A 168      20.847   9.018   7.474  1.00 79.89           H
ATOM     91  HD3 LYS A 168      21.233  10.679   6.998  1.00 79.89           H
ATOM     92  HE2 LYS A 168      21.493  10.048   4.685  1.00 72.79           H
ATOM     93  HE3 LYS A 168      21.374   8.324   5.082  1.00 72.79           H
ATOM     94  HZ1 LYS A 168      19.305   9.191   4.251  1.00 77.74           H
ATOM     95  HZ2 LYS A 168      19.133   8.715   5.822  1.00 77.74           H
ATOM     96  HZ3 LYS A 168      19.245  10.320   5.456  1.00 77.74           H
ATOM     97  N   GLU A 169      26.766   9.685   7.110  1.00 48.47           N
ATOM     98  CA  GLU A 169      27.778   8.921   6.395  1.00 47.93           C
ATOM     99  C   GLU A 169      28.716   8.188   7.376  1.00 42.67           C
ATOM    100  O   GLU A 169      29.041   7.020   7.168  1.00 45.76           O
ATOM    101  CB  GLU A 169      28.505   9.846   5.407  1.00 44.53           C
ATOM    102  CG  GLU A 169      29.446   9.036   4.507  1.00 51.22           C
ATOM    103  CD  GLU A 169      28.680   8.044   3.618  1.00 51.63           C
ATOM    104  OE1 GLU A 169      29.008   6.834   3.698  1.00 41.97           O
ATOM    105  OE2 GLU A 169      27.782   8.510   2.881  1.00 49.34           O1-
ATOM    106  H   GLU A 169      26.800  10.691   7.056  1.00 58.14           H
ATOM    107  HA  GLU A 169      27.247   8.169   5.810  1.00 57.49           H
ATOM    108  HB2 GLU A 169      27.780  10.379   4.792  1.00 53.41           H
ATOM    109  HB3 GLU A 169      29.090  10.584   5.957  1.00 53.41           H
ATOM    110  HG2 GLU A 169      29.928   9.768   3.861  1.00 61.43           H
ATOM    111  HG3 GLU A 169      30.203   8.524   5.099  1.00 61.43           H
ATOM    112  N   LEU A 170      29.115   8.854   8.469  1.00 38.99           N
ATOM    113  CA  LEU A 170      29.978   8.287   9.504  1.00 48.50           C
ATOM    114  C   LEU A 170      29.294   7.209  10.362  1.00 48.76           C
ATOM    115  O   LEU A 170      29.993   6.551  11.133  1.00 42.24           O
ATOM    116  CB  LEU A 170      30.571   9.420  10.368  1.00 39.72           C
ATOM    117  CG  LEU A 170      31.563  10.358   9.653  1.00 47.98           C
ATOM    118  CD1 LEU A 170      31.954  11.500  10.604  1.00 46.92           C
ATOM    119  CD2 LEU A 170      32.844   9.642   9.198  1.00 38.60           C
ATOM    120  H   LEU A 170      28.799   9.804   8.598  1.00 46.76           H
ATOM    121  HA  LEU A 170      30.805   7.786   9.000  1.00 58.17           H
ATOM    122  HB2 LEU A 170      29.737  10.016  10.741  1.00 47.64           H
ATOM    123  HB3 LEU A 170      31.073   8.981  11.230  1.00 47.64           H
ATOM    124  HG  LEU A 170      31.086  10.785   8.772  1.00 57.55           H
ATOM    125 HD11 LEU A 170      32.608  12.202  10.087  1.00 56.27           H
ATOM    126 HD12 LEU A 170      31.057  12.029  10.932  1.00 56.27           H
ATOM    127 HD13 LEU A 170      32.475  11.102  11.477  1.00 56.27           H
ATOM    128 HD21 LEU A 170      33.522  10.363   8.740  1.00 46.29           H
ATOM    129 HD22 LEU A 170      33.337   9.178  10.053  1.00 46.29           H
ATOM    130 HD23 LEU A 170      32.609   8.879   8.457  1.00 46.29           H
ATOM    131  N   GLU A 171      27.971   6.968  10.220  1.00 45.21           N
ATOM    132  CA  GLU A 171      27.338   5.750  10.752  1.00 41.68           C
ATOM    133  C   GLU A 171      27.962   4.465  10.180  1.00 45.30           C
ATOM    134  O   GLU A 171      27.891   3.409  10.815  1.00 43.64           O
ATOM    135  CB  GLU A 171      25.811   5.706  10.504  1.00 44.23           C
ATOM    136  CG  GLU A 171      25.042   6.788  11.279  1.00 50.67           C
ATOM    137  CD  GLU A 171      23.517   6.689  11.120  1.00 54.15           C
ATOM    138  OE1 GLU A 171      23.042   6.383  10.003  1.00 62.23           O
ATOM    139  OE2 GLU A 171      22.831   6.932  12.137  1.00 67.56           O1-
ATOM    140  H   GLU A 171      27.428   7.539   9.588  1.00 54.22           H
ATOM    141  HA  GLU A 171      27.495   5.743  11.831  1.00 49.98           H
ATOM    142  HB2 GLU A 171      25.615   5.807   9.437  1.00 53.05           H
ATOM    143  HB3 GLU A 171      25.430   4.733  10.819  1.00 53.05           H
ATOM    144  HG2 GLU A 171      25.311   6.779  12.337  1.00 60.78           H
ATOM    145  HG3 GLU A 171      25.341   7.747  10.867  1.00 60.78           H
ATOM    146  N   ASP A 172      28.512   4.536   8.963  1.00 42.25           N
ATOM    147  CA  ASP A 172      29.169   3.436   8.267  1.00 39.56           C
ATOM    148  C   ASP A 172      30.699   3.423   8.488  1.00 41.96           C
ATOM    149  O   ASP A 172      31.393   2.743   7.738  1.00 42.45           O
ATOM    150  CB  ASP A 172      28.755   3.463   6.783  1.00 39.28           C
ATOM    151  CG  ASP A 172      27.252   3.221   6.551  1.00 50.68           C
ATOM    152  OD1 ASP A 172      26.605   2.578   7.413  1.00 51.61           O
ATOM    153  OD2 ASP A 172      26.769   3.642   5.481  1.00 46.52           O1-
ATOM    154  H   ASP A 172      28.484   5.420   8.469  1.00 50.67           H
ATOM    155  HA  ASP A 172      28.798   2.495   8.675  1.00 47.44           H
ATOM    156  HB2 ASP A 172      29.057   4.396   6.303  1.00 47.11           H
ATOM    157  HB3 ASP A 172      29.284   2.675   6.249  1.00 47.11           H
ATOM    158  N   LEU A 173      31.231   4.117   9.516  1.00 39.15           N
ATOM    159  CA  LEU A 173      32.671   4.177   9.817  1.00 42.76           C
ATOM    160  C   LEU A 173      33.345   2.798   9.844  1.00 40.54           C
ATOM    161  O   LEU A 173      34.469   2.668   9.375  1.00 35.79           O
ATOM    162  CB  LEU A 173      32.914   4.894  11.154  1.00 33.31           C
ATOM    163  CG  LEU A 173      34.403   5.038  11.569  1.00 34.86           C
ATOM    164  CD1 LEU A 173      35.146   5.977  10.615  1.00 33.02           C
ATOM    165  CD2 LEU A 173      34.507   5.566  13.003  1.00 41.25           C
ATOM    166  H   LEU A 173      30.618   4.688  10.083  1.00 46.95           H
ATOM    167  HA  LEU A 173      33.140   4.759   9.033  1.00 51.28           H
ATOM    168  HB2 LEU A 173      32.478   5.891  11.101  1.00 39.94           H
ATOM    169  HB3 LEU A 173      32.392   4.337  11.933  1.00 39.94           H
ATOM    170  HG  LEU A 173      34.894   4.067  11.549  1.00 41.81           H
ATOM    171 HD11 LEU A 173      36.166   6.105  10.958  1.00 39.60           H
ATOM    172 HD12 LEU A 173      35.167   5.550   9.613  1.00 39.60           H
ATOM    173 HD13 LEU A 173      34.661   6.952  10.583  1.00 39.60           H
ATOM    174 HD21 LEU A 173      35.555   5.634  13.293  1.00 49.48           H
ATOM    175 HD22 LEU A 173      34.046   6.550  13.081  1.00 49.48           H
ATOM    176 HD23 LEU A 173      34.000   4.881  13.684  1.00 49.48           H
ATOM    177  N   ASN A 174      32.688   1.798  10.432  1.00 37.91           N
ATOM    178  CA  ASN A 174      33.217   0.450  10.625  1.00 36.76           C
ATOM    179  C   ASN A 174      32.875  -0.485   9.466  1.00 32.82           C
ATOM    180  O   ASN A 174      33.070  -1.689   9.587  1.00 35.65           O
ATOM    181  CB  ASN A 174      32.712  -0.140  11.956  1.00 35.89           C
ATOM    182  CG  ASN A 174      33.047   0.686  13.185  1.00 42.56           C
ATOM    183  OD1 ASN A 174      33.934   1.533  13.170  1.00 39.89           O
ATOM    184  ND2 ASN A 174      32.378   0.394  14.295  1.00 43.38           N
ATOM    185  H   ASN A 174      31.758   1.980  10.778  1.00 45.46           H
ATOM    186  HA  ASN A 174      34.305   0.504  10.692  1.00 44.08           H
ATOM    187  HB2 ASN A 174      31.637  -0.311  11.905  1.00 43.04           H
ATOM    188  HB3 ASN A 174      33.185  -1.110  12.099  1.00 43.04           H
ATOM    189 HD21 ASN A 174      32.619   0.877  15.153  1.00 52.02           H
ATOM    190 HD22 ASN A 174      31.684  -0.335  14.294  1.00 52.02           H
ATOM    191  N   LYS A 175      32.346   0.031   8.355  1.00 34.26           N
ATOM    192  CA  LYS A 175      31.863  -0.775   7.244  1.00 39.20           C
ATOM    193  C   LYS A 175      32.673  -0.482   5.999  1.00 37.38           C
ATOM    194  O   LYS A 175      33.085   0.648   5.767  1.00 32.58           O
ATOM    195  CB  LYS A 175      30.377  -0.489   6.973  1.00 40.16           C
ATOM    196  CG  LYS A 175      29.489  -0.857   8.174  1.00 42.68           C
ATOM    197  CD  LYS A 175      28.014  -0.821   7.753  1.00 44.53           C
ATOM    198  CE  LYS A 175      27.076  -0.849   8.965  1.00 49.31           C
ATOM    199  NZ  LYS A 175      26.841   0.504   9.498  1.00 55.74           N1+
ATOM    200  H   LYS A 175      32.231   1.035   8.285  1.00 41.08           H
ATOM    201  HA  LYS A 175      31.962  -1.834   7.477  1.00 47.02           H
ATOM    202  HB2 LYS A 175      30.250   0.569   6.740  1.00 48.17           H
ATOM    203  HB3 LYS A 175      30.056  -1.071   6.107  1.00 48.17           H
ATOM    204  HG2 LYS A 175      29.728  -1.876   8.486  1.00 51.19           H
ATOM    205  HG3 LYS A 175      29.674  -0.178   9.007  1.00 51.19           H
ATOM    206  HD2 LYS A 175      27.822   0.077   7.164  1.00 53.41           H
ATOM    207  HD3 LYS A 175      27.801  -1.691   7.130  1.00 53.41           H
ATOM    208  HE2 LYS A 175      26.128  -1.311   8.686  1.00 59.14           H
ATOM    209  HE3 LYS A 175      27.543  -1.458   9.741  1.00 59.14           H
ATOM    210  HZ1 LYS A 175      26.158   0.481  10.239  1.00 66.86           H
ATOM    211  HZ2 LYS A 175      27.704   0.900   9.846  1.00 66.86           H
ATOM    212  HZ3 LYS A 175      26.505   1.110   8.754  1.00 66.86           H
ATOM    213  N   TRP A 176      32.844  -1.518   5.181  1.00 35.59           N
ATOM    214  CA  TRP A 176      33.481  -1.436   3.871  1.00 35.65           C
ATOM    215  C   TRP A 176      32.743  -0.481   2.932  1.00 39.51           C
ATOM    216  O   TRP A 176      33.345   0.087   2.027  1.00 35.31           O
ATOM    217  CB  TRP A 176      33.510  -2.850   3.284  1.00 38.64           C
ATOM    218  CG  TRP A 176      34.624  -3.067   2.319  1.00 33.14           C
ATOM    219  CD1 TRP A 176      34.518  -3.303   0.993  1.00 35.25           C
ATOM    220  CD2 TRP A 176      36.046  -3.085   2.616  1.00 34.67           C
ATOM    221  NE1 TRP A 176      35.773  -3.518   0.465  1.00 34.80           N
ATOM    222  CE2 TRP A 176      36.757  -3.403   1.423  1.00 32.33           C
ATOM    223  CE3 TRP A 176      36.805  -2.826   3.773  1.00 31.86           C
ATOM    224  CZ2 TRP A 176      38.159  -3.463   1.388  1.00 31.97           C
ATOM    225  CZ3 TRP A 176      38.211  -2.879   3.745  1.00 32.80           C
ATOM    226  CH2 TRP A 176      38.886  -3.195   2.552  1.00 29.29           C
ATOM    227  H   TRP A 176      32.509  -2.424   5.474  1.00 42.68           H
ATOM    228  HA  TRP A 176      34.502  -1.081   4.015  1.00 42.76           H
ATOM    229  HB2 TRP A 176      33.676  -3.555   4.100  1.00 46.34           H
ATOM    230  HB3 TRP A 176      32.551  -3.092   2.821  1.00 46.34           H
ATOM    231  HD1 TRP A 176      33.591  -3.359   0.440  1.00 42.27           H
ATOM    232  HE1 TRP A 176      35.931  -3.727  -0.514  1.00 41.73           H
ATOM    233  HE3 TRP A 176      36.298  -2.559   4.684  1.00 38.20           H
ATOM    234  HZ2 TRP A 176      38.673  -3.757   0.491  1.00 38.33           H
ATOM    235  HZ3 TRP A 176      38.770  -2.679   4.645  1.00 39.33           H
ATOM    236  HH2 TRP A 176      39.966  -3.242   2.535  1.00 35.12           H
ATOM    237  N   GLY A 177      31.429  -0.321   3.140  1.00 37.38           N
ATOM    238  CA  GLY A 177      30.557   0.494   2.313  1.00 32.49           C
ATOM    239  C   GLY A 177      30.546   1.985   2.644  1.00 38.39           C
ATOM    240  O   GLY A 177      29.808   2.708   1.974  1.00 40.64           O
ATOM    241  H   GLY A 177      31.004  -0.826   3.903  1.00 44.82           H
ATOM    242  HA2 GLY A 177      30.856   0.386   1.271  1.00 38.96           H
ATOM    243  HA3 GLY A 177      29.538   0.126   2.427  1.00 38.96           H
ATOM    244  N   LEU A 178      31.340   2.463   3.622  1.00 34.94           N
ATOM    245  CA  LEU A 178      31.518   3.907   3.836  1.00 35.31           C
ATOM    246  C   LEU A 178      31.882   4.570   2.514  1.00 42.78           C
ATOM    247  O   LEU A 178      32.611   3.991   1.710  1.00 35.83           O
ATOM    248  CB  LEU A 178      32.623   4.183   4.872  1.00 37.86           C
ATOM    249  CG  LEU A 178      32.769   5.694   5.171  1.00 48.37           C
ATOM    250  CD1 LEU A 178      32.812   6.001   6.668  1.00 47.06           C
ATOM    251  CD2 LEU A 178      34.041   6.239   4.516  1.00 35.18           C
ATOM    252  H   LEU A 178      31.912   1.828   4.159  1.00 41.90           H
ATOM    253  HA  LEU A 178      30.583   4.326   4.210  1.00 42.34           H
ATOM    254  HB2 LEU A 178      32.377   3.652   5.780  1.00 45.40           H
ATOM    255  HB3 LEU A 178      33.565   3.771   4.512  1.00 45.40           H
ATOM    256  HG  LEU A 178      31.920   6.250   4.776  1.00 58.02           H
ATOM    257 HD11 LEU A 178      32.863   7.079   6.818  1.00 56.44           H
ATOM    258 HD12 LEU A 178      31.901   5.631   7.140  1.00 56.44           H
ATOM    259 HD13 LEU A 178      33.689   5.528   7.110  1.00 56.44           H
ATOM    260 HD21 LEU A 178      34.065   7.324   4.603  1.00 42.18           H
ATOM    261 HD22 LEU A 178      34.920   5.822   5.003  1.00 42.18           H
ATOM    262 HD23 LEU A 178      34.068   5.970   3.463  1.00 42.18           H
ATOM    263  N   ASN A 179      31.360   5.776   2.296  1.00 34.44           N
ATOM    264  CA  ASN A 179      31.620   6.579   1.121  1.00 42.21           C
ATOM    265  C   ASN A 179      32.483   7.784   1.518  1.00 45.21           C
ATOM    266  O   ASN A 179      31.985   8.792   2.020  1.00 39.01           O
ATOM    267  CB  ASN A 179      30.273   6.954   0.490  1.00 39.56           C
ATOM    268  CG  ASN A 179      30.484   7.672  -0.836  1.00 35.97           C
ATOM    269  OD1 ASN A 179      31.383   8.483  -0.984  1.00 42.30           O
ATOM    270  ND2 ASN A 179      29.628   7.423  -1.813  1.00 39.20           N
ATOM    271  H   ASN A 179      30.720   6.156   2.981  1.00 41.30           H
ATOM    272  HA  ASN A 179      32.169   5.986   0.389  1.00 50.63           H
ATOM    273  HB2 ASN A 179      29.657   6.066   0.352  1.00 47.45           H
ATOM    274  HB3 ASN A 179      29.769   7.641   1.165  1.00 47.45           H
ATOM    275 HD21 ASN A 179      29.733   7.910  -2.693  1.00 47.01           H
ATOM    276 HD22 ASN A 179      28.892   6.746  -1.684  1.00 47.01           H
ATOM    277  N   ILE A 180      33.793   7.700   1.261  1.00 36.30           N
ATOM    278  CA  ILE A 180      34.737   8.736   1.663  1.00 36.67           C
ATOM    279  C   ILE A 180      34.601   9.998   0.803  1.00 33.54           C
ATOM    280  O   ILE A 180      34.927  11.082   1.278  1.00 33.71           O
ATOM    281  CB  ILE A 180      36.160   8.151   1.682  1.00 35.21           C
ATOM    282  CG1 ILE A 180      37.153   8.976   2.523  1.00 35.42           C
ATOM    283  CG2 ILE A 180      36.673   7.969   0.245  1.00 27.62           C
ATOM    284  CD1 ILE A 180      36.911   8.840   4.036  1.00 35.83           C
ATOM    285  H   ILE A 180      34.163   6.863   0.831  1.00 43.53           H
ATOM    286  HA  ILE A 180      34.480   9.014   2.684  1.00 43.97           H
ATOM    287  HB  ILE A 180      36.094   7.172   2.136  1.00 42.23           H
ATOM    288 HG12 ILE A 180      38.161   8.608   2.326  1.00 42.47           H
ATOM    289 HG13 ILE A 180      37.122  10.025   2.237  1.00 42.47           H
ATOM    290 HG21 ILE A 180      37.657   7.518   0.274  1.00 33.12           H
ATOM    291 HG22 ILE A 180      36.012   7.319  -0.323  1.00 33.12           H
ATOM    292 HG23 ILE A 180      36.757   8.924  -0.265  1.00 33.12           H
ATOM    293 HD11 ILE A 180      37.611   9.476   4.576  1.00 42.96           H
ATOM    294 HD12 ILE A 180      35.902   9.154   4.295  1.00 42.96           H
ATOM    295 HD13 ILE A 180      37.057   7.805   4.346  1.00 42.96           H
ATOM    296  N   PHE A 181      34.130   9.878  -0.449  1.00 33.83           N
ATOM    297  CA  PHE A 181      33.849  11.036  -1.290  1.00 33.05           C
ATOM    298  C   PHE A 181      32.791  11.930  -0.610  1.00 38.86           C
ATOM    299  O   PHE A 181      32.950  13.151  -0.599  1.00 35.28           O
ATOM    300  CB  PHE A 181      33.347  10.641  -2.685  1.00 39.59           C
ATOM    301  CG  PHE A 181      34.320   9.805  -3.476  1.00 37.55           C
ATOM    302  CD1 PHE A 181      35.242  10.416  -4.333  1.00 39.09           C
ATOM    303  CD2 PHE A 181      34.318   8.413  -3.334  1.00 35.99           C
ATOM    304  CE1 PHE A 181      36.172   9.626  -5.023  1.00 37.03           C
ATOM    305  CE2 PHE A 181      35.233   7.621  -4.043  1.00 38.16           C
ATOM    306  CZ  PHE A 181      36.176   8.235  -4.872  1.00 36.12           C
ATOM    307  H   PHE A 181      33.862   8.966  -0.789  1.00 40.56           H
ATOM    308  HA  PHE A 181      34.772  11.603  -1.409  1.00 39.63           H
ATOM    309  HB2 PHE A 181      32.403  10.106  -2.601  1.00 47.47           H
ATOM    310  HB3 PHE A 181      33.153  11.557  -3.244  1.00 47.47           H
ATOM    311  HD1 PHE A 181      35.264  11.490  -4.436  1.00 46.88           H
ATOM    312  HD2 PHE A 181      33.606   7.951  -2.670  1.00 43.16           H
ATOM    313  HE1 PHE A 181      36.901  10.088  -5.656  1.00 44.40           H
ATOM    314  HE2 PHE A 181      35.232   6.546  -3.935  1.00 45.76           H
ATOM    315  HZ  PHE A 181      36.899   7.635  -5.404  1.00 43.31           H
ATOM    316  N   ASN A 182      31.748  11.320  -0.029  1.00 38.33           N
ATOM    317  CA  ASN A 182      30.727  12.055   0.728  1.00 44.95           C
ATOM    318  C   ASN A 182      31.316  12.712   1.977  1.00 47.17           C
ATOM    319  O   ASN A 182      31.035  13.890   2.217  1.00 40.08           O
ATOM    320  CB  ASN A 182      29.542  11.147   1.090  1.00 39.76           C
ATOM    321  CG  ASN A 182      28.710  10.706  -0.112  1.00 43.80           C
ATOM    322  OD1 ASN A 182      28.777  11.285  -1.193  1.00 49.61           O
ATOM    323  ND2 ASN A 182      27.862   9.704   0.096  1.00 48.17           N
ATOM    324  H   ASN A 182      31.674  10.312  -0.079  1.00 45.97           H
ATOM    325  HA  ASN A 182      30.351  12.853   0.086  1.00 53.91           H
ATOM    326  HB2 ASN A 182      29.896  10.263   1.615  1.00 47.69           H
ATOM    327  HB3 ASN A 182      28.886  11.698   1.763  1.00 47.69           H
ATOM    328 HD21 ASN A 182      27.294   9.368  -0.664  1.00 57.77           H
ATOM    329 HD22 ASN A 182      27.826   9.252   1.004  1.00 57.77           H
ATOM    330  N   VAL A 183      32.144  11.975   2.749  1.00 39.70           N
ATOM    331  CA  VAL A 183      32.825  12.517   3.931  1.00 39.23           C
ATOM    332  C   VAL A 183      33.578  13.797   3.558  1.00 43.03           C
ATOM    333  O   VAL A 183      33.428  14.811   4.239  1.00 45.21           O
ATOM    334  CB  VAL A 183      33.740  11.464   4.602  1.00 37.66           C
ATOM    335  CG1 VAL A 183      34.576  12.050   5.756  1.00 31.36           C
ATOM    336  CG2 VAL A 183      32.908  10.298   5.161  1.00 39.88           C
ATOM    337  H   VAL A 183      32.314  11.007   2.504  1.00 47.61           H
ATOM    338  HA  VAL A 183      32.053  12.785   4.654  1.00 47.05           H
ATOM    339  HB  VAL A 183      34.429  11.072   3.855  1.00 45.16           H
ATOM    340 HG11 VAL A 183      35.205  11.270   6.186  1.00 37.60           H
ATOM    341 HG12 VAL A 183      35.227  12.847   5.400  1.00 37.60           H
ATOM    342 HG13 VAL A 183      33.920  12.436   6.534  1.00 37.60           H
ATOM    343 HG21 VAL A 183      33.564   9.566   5.630  1.00 47.83           H
ATOM    344 HG22 VAL A 183      32.192  10.662   5.900  1.00 47.83           H
ATOM    345 HG23 VAL A 183      32.369   9.798   4.359  1.00 47.83           H
ATOM    346  N   ALA A 184      34.359  13.765   2.471  1.00 39.80           N
ATOM    347  CA  ALA A 184      35.139  14.898   1.989  1.00 41.71           C
ATOM    348  C   ALA A 184      34.277  16.137   1.682  1.00 41.64           C
ATOM    349  O   ALA A 184      34.660  17.258   2.033  1.00 37.44           O
ATOM    350  CB  ALA A 184      35.907  14.457   0.745  1.00 39.22           C
ATOM    351  H   ALA A 184      34.416  12.906   1.942  1.00 47.73           H
ATOM    352  HA  ALA A 184      35.867  15.164   2.757  1.00 50.03           H
ATOM    353  HB1 ALA A 184      36.595  15.244   0.431  1.00 47.03           H
ATOM    354  HB2 ALA A 184      36.467  13.568   1.002  1.00 47.03           H
ATOM    355  HB3 ALA A 184      35.226  14.226  -0.071  1.00 47.03           H
ATOM    356  N   GLY A 185      33.123  15.920   1.037  1.00 40.47           N
ATOM    357  CA  GLY A 185      32.189  16.973   0.645  1.00 43.39           C
ATOM    358  C   GLY A 185      31.663  17.758   1.846  1.00 39.83           C
ATOM    359  O   GLY A 185      31.472  18.971   1.746  1.00 45.24           O
ATOM    360  H   GLY A 185      32.877  14.968   0.798  1.00 48.53           H
ATOM    361  HA2 GLY A 185      32.712  17.662  -0.017  1.00 52.04           H
ATOM    362  HA3 GLY A 185      31.345  16.534   0.112  1.00 52.04           H
ATOM    363  N   TYR A 186      31.434  17.063   2.968  1.00 42.87           N
ATOM    364  CA  TYR A 186      30.883  17.625   4.200  1.00 50.46           C
ATOM    365  C   TYR A 186      31.941  18.014   5.254  1.00 49.30           C
ATOM    366  O   TYR A 186      31.557  18.397   6.357  1.00 53.67           O
ATOM    367  CB  TYR A 186      29.866  16.628   4.768  1.00 42.53           C
ATOM    368  CG  TYR A 186      28.790  16.157   3.807  1.00 47.46           C
ATOM    369  CD1 TYR A 186      28.024  17.083   3.067  1.00 52.05           C
ATOM    370  CD2 TYR A 186      28.531  14.779   3.679  1.00 46.36           C
ATOM    371  CE1 TYR A 186      27.032  16.631   2.177  1.00 47.94           C
ATOM    372  CE2 TYR A 186      27.541  14.318   2.793  1.00 52.31           C
ATOM    373  CZ  TYR A 186      26.781  15.246   2.040  1.00 55.13           C
ATOM    374  OH  TYR A 186      25.776  14.802   1.228  1.00 58.99           O
ATOM    375  H   TYR A 186      31.596  16.065   2.953  1.00 51.41           H
ATOM    376  HA  TYR A 186      30.334  18.536   3.960  1.00 60.52           H
ATOM    377  HB2 TYR A 186      30.408  15.762   5.143  1.00 51.01           H
ATOM    378  HB3 TYR A 186      29.366  17.108   5.606  1.00 51.01           H
ATOM    379  HD1 TYR A 186      28.195  18.145   3.179  1.00 62.43           H
ATOM    380  HD2 TYR A 186      29.099  14.066   4.257  1.00 55.60           H
ATOM    381  HE1 TYR A 186      26.448  17.344   1.615  1.00 57.50           H
ATOM    382  HE2 TYR A 186      27.349  13.260   2.702  1.00 62.74           H
ATOM    383  HH  TYR A 186      25.751  13.845   1.165  1.00 70.76           H
ATOM    384  N   SER A 187      33.248  17.925   4.947  1.00 43.57           N
ATOM    385  CA  SER A 187      34.349  18.213   5.884  1.00 39.63           C
ATOM    386  C   SER A 187      35.329  19.261   5.347  1.00 40.51           C
ATOM    387  O   SER A 187      36.476  19.322   5.788  1.00 40.66           O
ATOM    388  CB  SER A 187      35.047  16.907   6.315  1.00 47.73           C
ATOM    389  OG  SER A 187      35.677  16.281   5.222  1.00 44.38           O
ATOM    390  H   SER A 187      33.502  17.585   4.028  1.00 52.26           H
ATOM    391  HA  SER A 187      33.930  18.643   6.793  1.00 47.53           H
ATOM    392  HB2 SER A 187      35.799  17.137   7.072  1.00 57.25           H
ATOM    393  HB3 SER A 187      34.318  16.221   6.751  1.00 57.25           H
ATOM    394  HG  SER A 187      35.002  15.818   4.714  1.00 53.22           H
ATOM    395  N   HIS A 188      34.872  20.116   4.418  1.00 39.27           N
ATOM    396  CA  HIS A 188      35.669  21.209   3.851  1.00 43.13           C
ATOM    397  C   HIS A 188      36.936  20.664   3.188  1.00 37.99           C
ATOM    398  O   HIS A 188      38.006  21.263   3.295  1.00 39.70           O
ATOM    399  CB  HIS A 188      35.949  22.324   4.893  1.00 46.18           C
ATOM    400  CG  HIS A 188      34.694  22.986   5.402  1.00 49.25           C
ATOM    401  ND1 HIS A 188      34.074  24.100   4.824  1.00 54.75           N
ATOM    402  CD2 HIS A 188      33.952  22.558   6.468  1.00 52.39           C
ATOM    403  CE1 HIS A 188      32.972  24.316   5.563  1.00 55.95           C
ATOM    404  NE2 HIS A 188      32.867  23.403   6.549  1.00 54.98           N
ATOM    405  H   HIS A 188      33.924  20.009   4.088  1.00 47.09           H
ATOM    406  HA  HIS A 188      35.077  21.658   3.053  1.00 51.72           H
ATOM    407  HB2 HIS A 188      36.563  23.096   4.426  1.00 55.39           H
ATOM    408  HB3 HIS A 188      36.507  21.918   5.737  1.00 55.39           H
ATOM    409  HD2 HIS A 188      34.160  21.703   7.095  1.00 62.84           H
ATOM    410  HE1 HIS A 188      32.253  25.100   5.373  1.00 67.11           H
ATOM    411  HE2 HIS A 188      32.113  23.337   7.217  1.00 65.94           H
ATOM    412  N   ASN A 189      36.782  19.531   2.485  1.00 42.89           N
ATOM    413  CA  ASN A 189      37.852  18.818   1.808  1.00 44.43           C
ATOM    414  C   ASN A 189      39.002  18.481   2.775  1.00 36.48           C
ATOM    415  O   ASN A 189      40.176  18.525   2.391  1.00 41.50           O
ATOM    416  CB  ASN A 189      38.303  19.607   0.560  1.00 52.51           C
ATOM    417  CG  ASN A 189      38.869  18.667  -0.499  1.00 64.86           C
ATOM    418  OD1 ASN A 189      38.230  17.676  -0.856  1.00 60.24           O
ATOM    419  ND2 ASN A 189      40.024  19.018  -1.062  1.00 58.32           N
ATOM    420  H   ASN A 189      35.868  19.098   2.458  1.00 51.44           H
ATOM    421  HA  ASN A 189      37.434  17.866   1.481  1.00 53.29           H
ATOM    422  HB2 ASN A 189      37.407  20.060   0.132  1.00 62.98           H
ATOM    423  HB3 ASN A 189      39.019  20.389   0.823  1.00 62.98           H
ATOM    424 HD21 ASN A 189      40.422  18.430  -1.778  1.00 69.96           H
ATOM    425 HD22 ASN A 189      40.524  19.828  -0.730  1.00 69.96           H
ATOM    426  N   ARG A 190      38.653  18.083   4.007  1.00 34.48           N
ATOM    427  CA  ARG A 190      39.587  17.518   4.989  1.00 35.69           C
ATOM    428  C   ARG A 190      39.165  16.088   5.384  1.00 34.79           C
ATOM    429  O   ARG A 190      38.998  15.799   6.573  1.00 35.99           O
ATOM    430  CB  ARG A 190      39.844  18.504   6.152  1.00 40.25           C
ATOM    431  CG  ARG A 190      40.654  19.714   5.635  1.00 40.33           C
ATOM    432  CD  ARG A 190      41.264  20.598   6.730  1.00 42.52           C
ATOM    433  NE  ARG A 190      40.244  21.397   7.431  1.00 45.74           N
ATOM    434  CZ  ARG A 190      39.776  22.590   7.040  1.00 39.03           C
ATOM    435  NH1 ARG A 190      40.284  23.234   5.987  1.00 50.74           N
ATOM    436  NH2 ARG A 190      38.781  23.151   7.717  1.00 39.78           N1+
ATOM    437  H   ARG A 190      37.670  18.059   4.245  1.00 41.34           H
ATOM    438  HA  ARG A 190      40.540  17.387   4.489  1.00 42.79           H
ATOM    439  HB2 ARG A 190      38.902  18.829   6.595  1.00 48.27           H
ATOM    440  HB3 ARG A 190      40.435  18.011   6.921  1.00 48.27           H
ATOM    441  HG2 ARG A 190      41.488  19.342   5.038  1.00 48.36           H
ATOM    442  HG3 ARG A 190      40.025  20.320   4.984  1.00 48.36           H
ATOM    443  HD2 ARG A 190      41.773  19.959   7.453  1.00 51.00           H
ATOM    444  HD3 ARG A 190      42.005  21.260   6.283  1.00 51.00           H
ATOM    445  HE  ARG A 190      39.798  20.950   8.218  1.00 54.86           H
ATOM    446 HH11 ARG A 190      41.037  22.807   5.465  1.00 60.86           H
ATOM    447 HH12 ARG A 190      39.917  24.126   5.701  1.00 60.86           H
ATOM    448 HH21 ARG A 190      38.388  22.670   8.512  1.00 47.71           H
ATOM    449 HH22 ARG A 190      38.416  24.043   7.426  1.00 47.71           H
ATOM    450  N   PRO A 191      38.972  15.170   4.409  1.00 33.73           N
ATOM    451  CA  PRO A 191      38.541  13.809   4.708  1.00 32.93           C
ATOM    452  C   PRO A 191      39.532  13.046   5.581  1.00 28.62           C
ATOM    453  O   PRO A 191      39.085  12.201   6.352  1.00 32.66           O
ATOM    454  CB  PRO A 191      38.412  13.110   3.346  1.00 30.03           C
ATOM    455  CG  PRO A 191      39.393  13.869   2.463  1.00 28.55           C
ATOM    456  CD  PRO A 191      39.212  15.302   2.972  1.00 37.66           C
ATOM    457  HA  PRO A 191      37.542  13.812   5.150  1.00 39.49           H
ATOM    458  HB2 PRO A 191      38.592  12.035   3.359  1.00 36.00           H
ATOM    459  HB3 PRO A 191      37.402  13.297   2.996  1.00 36.00           H
ATOM    460  HG2 PRO A 191      40.409  13.497   2.606  1.00 34.23           H
ATOM    461  HG3 PRO A 191      39.113  13.820   1.412  1.00 34.23           H
ATOM    462  HD2 PRO A 191      40.120  15.858   2.749  1.00 45.16           H
ATOM    463  HD3 PRO A 191      38.339  15.743   2.491  1.00 45.16           H
ATOM    464  N   LEU A 192      40.839  13.316   5.468  1.00 27.85           N
ATOM    465  CA  LEU A 192      41.850  12.586   6.232  1.00 27.03           C
ATOM    466  C   LEU A 192      41.781  13.010   7.691  1.00 32.94           C
ATOM    467  O   LEU A 192      41.676  12.158   8.564  1.00 30.42           O
ATOM    468  CB  LEU A 192      43.231  12.770   5.608  1.00 31.00           C
ATOM    469  CG  LEU A 192      44.364  12.024   6.353  1.00 29.55           C
ATOM    470  CD1 LEU A 192      44.158  10.498   6.321  1.00 28.88           C
ATOM    471  CD2 LEU A 192      45.694  12.397   5.695  1.00 30.33           C
ATOM    472  H   LEU A 192      41.153  14.041   4.833  1.00 33.38           H
ATOM    473  HA  LEU A 192      41.599  11.527   6.187  1.00 32.41           H
ATOM    474  HB2 LEU A 192      43.195  12.432   4.573  1.00 37.17           H
ATOM    475  HB3 LEU A 192      43.473  13.830   5.606  1.00 37.17           H
ATOM    476  HG  LEU A 192      44.396  12.360   7.390  1.00 35.43           H
ATOM    477 HD11 LEU A 192      44.981  10.016   6.846  1.00 34.62           H
ATOM    478 HD12 LEU A 192      43.230  10.218   6.821  1.00 34.62           H
ATOM    479 HD13 LEU A 192      44.144  10.141   5.292  1.00 34.62           H
ATOM    480 HD21 LEU A 192      46.505  11.838   6.161  1.00 36.37           H
ATOM    481 HD22 LEU A 192      45.679  12.159   4.630  1.00 36.37           H
ATOM    482 HD23 LEU A 192      45.887  13.463   5.821  1.00 36.37           H
ATOM    483  N   THR A 193      41.750  14.320   7.961  1.00 32.09           N
ATOM    484  CA  THR A 193      41.618  14.813   9.331  1.00 32.14           C
ATOM    485  C   THR A 193      40.341  14.266   9.961  1.00 27.10           C
ATOM    486  O   THR A 193      40.381  13.761  11.085  1.00 33.09           O
ATOM    487  CB  THR A 193      41.700  16.351   9.394  1.00 28.76           C
ATOM    488  OG1 THR A 193      42.923  16.813   8.859  1.00 36.58           O
ATOM    489  CG2 THR A 193      41.632  16.833  10.848  1.00 34.16           C
ATOM    490  H   THR A 193      41.791  14.987   7.202  1.00 38.47           H
ATOM    491  HA  THR A 193      42.475  14.419   9.877  1.00 38.54           H
ATOM    492  HB  THR A 193      40.881  16.788   8.823  1.00 34.49           H
ATOM    493  HG1 THR A 193      42.952  16.603   7.917  1.00 43.87           H
ATOM    494 HG21 THR A 193      41.691  17.920  10.869  1.00 40.96           H
ATOM    495 HG22 THR A 193      40.698  16.523  11.316  1.00 40.96           H
ATOM    496 HG23 THR A 193      42.476  16.438  11.413  1.00 40.96           H
ATOM    497  N   CME A 194      39.212  14.394   9.255  1.00 30.43           N
ATOM    498  CA  CME A 194      37.914  13.961   9.746  1.00 33.88           C
ATOM    499  C   CME A 194      37.899  12.458  10.045  1.00 35.27           C
ATOM    500  O   CME A 194      37.560  12.064  11.160  1.00 34.94           O
ATOM    501  CB  CME A 194      36.840  14.313   8.723  1.00 39.61           C
ATOM    502  SG  CME A 194      35.182  13.804   9.252  1.00 41.00           S
ATOM    503  SD  CME A 194      34.768  15.170  10.747  1.00 52.50           S
ATOM    504  CE  CME A 194      34.088  14.230  12.146  1.00 54.64           C
ATOM    505  CZ  CME A 194      35.070  13.268  12.798  1.00 46.73           C
ATOM    506  OH  CME A 194      34.475  12.678  13.931  1.00 52.39           O
ATOM    507  H   CME A 194      39.256  14.799   8.327  1.00 36.48           H
ATOM    508  HA  CME A 194      37.692  14.498  10.667  1.00 40.62           H
ATOM    509  HB2 CME A 194      37.074  13.821   7.776  1.00 47.50           H
ATOM    510  HB3 CME A 194      36.839  15.389   8.551  1.00 47.50           H
ATOM    511  HE2 CME A 194      33.224  13.661  11.803  1.00 65.54           H
ATOM    512  HE3 CME A 194      33.748  14.936  12.906  1.00 65.54           H
ATOM    513  HZ2 CME A 194      35.965  13.810  13.098  1.00 56.05           H
ATOM    514  HZ3 CME A 194      35.335  12.497  12.079  1.00 56.05           H
ATOM    515  HH  CME A 194      35.109  12.086  14.345  1.00 62.84           H
ATOM    516  N   ILE A 195      38.266  11.620   9.073  1.00 34.17           N
ATOM    517  CA  ILE A 195      38.178  10.176   9.246  1.00 32.11           C
ATOM    518  C   ILE A 195      39.165   9.681  10.307  1.00 29.64           C
ATOM    519  O   ILE A 195      38.825   8.765  11.045  1.00 33.66           O
ATOM    520  CB  ILE A 195      38.282   9.455   7.886  1.00 31.37           C
ATOM    521  CG1 ILE A 195      37.439   8.168   7.913  1.00 30.81           C
ATOM    522  CG2 ILE A 195      39.739   9.118   7.504  1.00 29.40           C
ATOM    523  CD1 ILE A 195      35.928   8.393   7.823  1.00 29.80           C
ATOM    524  H   ILE A 195      38.559  11.978   8.175  1.00 40.97           H
ATOM    525  HA  ILE A 195      37.187   9.980   9.652  1.00 38.50           H
ATOM    526  HB  ILE A 195      37.870  10.097   7.108  1.00 37.61           H
ATOM    527 HG12 ILE A 195      37.706   7.578   7.042  1.00 36.94           H
ATOM    528 HG13 ILE A 195      37.669   7.585   8.805  1.00 36.94           H
ATOM    529 HG21 ILE A 195      39.756   8.670   6.513  1.00 35.25           H
ATOM    530 HG22 ILE A 195      40.345  10.022   7.494  1.00 35.25           H
ATOM    531 HG23 ILE A 195      40.172   8.404   8.205  1.00 35.25           H
ATOM    532 HD11 ILE A 195      35.416   7.432   7.843  1.00 35.73           H
ATOM    533 HD12 ILE A 195      35.580   8.990   8.663  1.00 35.73           H
ATOM    534 HD13 ILE A 195      35.692   8.902   6.890  1.00 35.73           H
ATOM    535  N   MET A 196      40.359  10.272  10.407  1.00 33.12           N
ATOM    536  CA  MET A 196      41.340   9.870  11.406  1.00 28.54           C
ATOM    537  C   MET A 196      40.829  10.200  12.813  1.00 33.83           C
ATOM    538  O   MET A 196      40.989   9.398  13.729  1.00 34.63           O
ATOM    539  CB  MET A 196      42.693  10.527  11.118  1.00 31.57           C
ATOM    540  CG  MET A 196      43.401   9.863   9.936  1.00 31.56           C
ATOM    541  SD  MET A 196      43.924   8.172  10.311  1.00 32.17           S
ATOM    542  CE  MET A 196      45.320   8.543  11.376  1.00 30.53           C
ATOM    543  H   MET A 196      40.609  11.008   9.760  1.00 39.71           H
ATOM    544  HA  MET A 196      41.459   8.788  11.345  1.00 34.22           H
ATOM    545  HB2 MET A 196      42.548  11.584  10.902  1.00 37.85           H
ATOM    546  HB3 MET A 196      43.326  10.463  11.996  1.00 37.85           H
ATOM    547  HG2 MET A 196      42.745   9.843   9.068  1.00 37.84           H
ATOM    548  HG3 MET A 196      44.286  10.448   9.687  1.00 37.84           H
ATOM    549  HE1 MET A 196      45.911   7.642  11.539  1.00 36.60           H
ATOM    550  HE2 MET A 196      45.944   9.297  10.902  1.00 36.60           H
ATOM    551  HE3 MET A 196      44.962   8.916  12.332  1.00 36.60           H
ATOM    552  N   TYR A 197      40.193  11.366  12.987  1.00 35.85           N
ATOM    553  CA  TYR A 197      39.570  11.712  14.265  1.00 41.92           C
ATOM    554  C   TYR A 197      38.423  10.749  14.594  1.00 35.77           C
ATOM    555  O   TYR A 197      38.352  10.292  15.734  1.00 38.26           O
ATOM    556  CB  TYR A 197      39.150  13.191  14.262  1.00 41.52           C
ATOM    557  CG  TYR A 197      38.782  13.773  15.621  1.00 44.76           C
ATOM    558  CD1 TYR A 197      39.724  13.755  16.669  1.00 47.16           C
ATOM    559  CD2 TYR A 197      37.546  14.424  15.819  1.00 55.44           C
ATOM    560  CE1 TYR A 197      39.436  14.363  17.905  1.00 49.66           C
ATOM    561  CE2 TYR A 197      37.254  15.046  17.050  1.00 56.71           C
ATOM    562  CZ  TYR A 197      38.201  15.018  18.103  1.00 55.57           C
ATOM    563  OH  TYR A 197      37.948  15.643  19.293  1.00 59.11           O
ATOM    564  H   TYR A 197      40.083  12.000  12.206  1.00 42.99           H
ATOM    565  HA  TYR A 197      40.324  11.579  15.040  1.00 50.28           H
ATOM    566  HB2 TYR A 197      39.989  13.772  13.879  1.00 49.80           H
ATOM    567  HB3 TYR A 197      38.319  13.324  13.570  1.00 49.80           H
ATOM    568  HD1 TYR A 197      40.683  13.281  16.524  1.00 56.57           H
ATOM    569  HD2 TYR A 197      36.820  14.464  15.023  1.00 66.49           H
ATOM    570  HE1 TYR A 197      40.169  14.347  18.698  1.00 59.56           H
ATOM    571  HE2 TYR A 197      36.306  15.544  17.186  1.00 68.02           H
ATOM    572  HH  TYR A 197      37.115  16.117  19.285  1.00 70.91           H
ATOM    573  N   ALA A 198      37.554  10.404  13.628  1.00 32.44           N
ATOM    574  CA  ALA A 198      36.486   9.429  13.837  1.00 33.51           C
ATOM    575  C   ALA A 198      37.042   8.037  14.209  1.00 39.90           C
ATOM    576  O   ALA A 198      36.575   7.421  15.164  1.00 34.46           O
ATOM    577  CB  ALA A 198      35.602   9.360  12.594  1.00 35.30           C
ATOM    578  H   ALA A 198      37.654  10.803  12.705  1.00 38.90           H
ATOM    579  HA  ALA A 198      35.867   9.777  14.664  1.00 40.18           H
ATOM    580  HB1 ALA A 198      34.746   8.716  12.785  1.00 42.33           H
ATOM    581  HB2 ALA A 198      35.241  10.352  12.341  1.00 42.33           H
ATOM    582  HB3 ALA A 198      36.165   8.959  11.751  1.00 42.33           H
ATOM    583  N   ILE A 199      38.064   7.543  13.499  1.00 32.46           N
ATOM    584  CA  ILE A 199      38.690   6.259  13.788  1.00 36.35           C
ATOM    585  C   ILE A 199      39.299   6.248  15.196  1.00 33.84           C
ATOM    586  O   ILE A 199      39.109   5.290  15.943  1.00 37.43           O
ATOM    587  CB  ILE A 199      39.726   5.908  12.685  1.00 32.14           C
ATOM    588  CG1 ILE A 199      39.048   5.644  11.323  1.00 33.42           C
ATOM    589  CG2 ILE A 199      40.547   4.697  13.127  1.00 35.87           C
ATOM    590  CD1 ILE A 199      39.997   5.736  10.119  1.00 32.47           C
ATOM    591  H   ILE A 199      38.427   8.075  12.720  1.00 38.92           H
ATOM    592  HA  ILE A 199      37.910   5.497  13.756  1.00 43.59           H
ATOM    593  HB  ILE A 199      40.400   6.761  12.583  1.00 38.53           H
ATOM    594 HG12 ILE A 199      38.573   4.664  11.338  1.00 40.08           H
ATOM    595 HG13 ILE A 199      38.269   6.377  11.159  1.00 40.08           H
ATOM    596 HG21 ILE A 199      41.138   4.326  12.294  1.00 43.01           H
ATOM    597 HG22 ILE A 199      41.227   4.973  13.932  1.00 43.01           H
ATOM    598 HG23 ILE A 199      39.883   3.907  13.472  1.00 43.01           H
ATOM    599 HD11 ILE A 199      39.414   5.685   9.201  1.00 38.94           H
ATOM    600 HD12 ILE A 199      40.536   6.684  10.134  1.00 38.94           H
ATOM    601 HD13 ILE A 199      40.714   4.916  10.136  1.00 38.94           H
ATOM    602  N   PHE A 200      40.064   7.280  15.561  1.00 37.51           N
ATOM    603  CA  PHE A 200      40.746   7.314  16.847  1.00 39.50           C
ATOM    604  C   PHE A 200      39.753   7.390  18.013  1.00 41.35           C
ATOM    605  O   PHE A 200      39.970   6.735  19.032  1.00 38.57           O
ATOM    606  CB  PHE A 200      41.777   8.438  16.881  1.00 31.79           C
ATOM    607  CG  PHE A 200      43.137   8.078  16.318  1.00 43.35           C
ATOM    608  CD1 PHE A 200      43.271   7.510  15.032  1.00 34.93           C
ATOM    609  CD2 PHE A 200      44.286   8.275  17.112  1.00 39.84           C
ATOM    610  CE1 PHE A 200      44.537   7.143  14.565  1.00 37.81           C
ATOM    611  CE2 PHE A 200      45.551   7.910  16.633  1.00 35.10           C
ATOM    612  CZ  PHE A 200      45.675   7.343  15.358  1.00 36.24           C
ATOM    613  H   PHE A 200      40.208   8.047  14.919  1.00 44.98           H
ATOM    614  HA  PHE A 200      41.288   6.376  16.961  1.00 47.37           H
ATOM    615  HB2 PHE A 200      41.383   9.308  16.358  1.00 38.12           H
ATOM    616  HB3 PHE A 200      41.915   8.725  17.918  1.00 38.12           H
ATOM    617  HD1 PHE A 200      42.413   7.339  14.403  1.00 41.89           H
ATOM    618  HD2 PHE A 200      44.201   8.703  18.098  1.00 47.78           H
ATOM    619  HE1 PHE A 200      44.639   6.699  13.587  1.00 45.34           H
ATOM    620  HE2 PHE A 200      46.427   8.067  17.244  1.00 42.09           H
ATOM    621  HZ  PHE A 200      46.645   7.061  14.977  1.00 43.45           H
ATOM    622  N   GLN A 201      38.665   8.154  17.861  1.00 41.43           N
ATOM    623  CA  GLN A 201      37.581   8.198  18.844  1.00 44.26           C
ATOM    624  C   GLN A 201      36.864   6.855  18.992  1.00 44.69           C
ATOM    625  O   GLN A 201      36.679   6.394  20.120  1.00 43.38           O
ATOM    626  CB  GLN A 201      36.606   9.344  18.536  1.00 43.35           C
ATOM    627  CG  GLN A 201      37.243  10.698  18.885  1.00 49.44           C
ATOM    628  CD  GLN A 201      36.179  11.788  18.941  1.00 59.47           C
ATOM    629  OE1 GLN A 201      35.649  12.216  17.921  1.00 69.66           O
ATOM    630  NE2 GLN A 201      35.850  12.236  20.151  1.00 64.71           N
ATOM    631  H   GLN A 201      38.541   8.668  16.998  1.00 49.69           H
ATOM    632  HA  GLN A 201      38.040   8.412  19.810  1.00 53.08           H
ATOM    633  HB2 GLN A 201      36.337   9.329  17.479  1.00 52.00           H
ATOM    634  HB3 GLN A 201      35.696   9.211  19.121  1.00 52.00           H
ATOM    635  HG2 GLN A 201      37.773  10.638  19.837  1.00 59.30           H
ATOM    636  HG3 GLN A 201      37.940  10.946  18.089  1.00 59.30           H
ATOM    637 HE21 GLN A 201      36.305  11.858  20.966  1.00 77.62           H
ATOM    638 HE22 GLN A 201      35.124  12.929  20.233  1.00 77.62           H
ATOM    639  N   GLU A 202      36.498   6.224  17.870  1.00 38.36           N
ATOM    640  CA  GLU A 202      35.883   4.905  17.851  1.00 41.45           C
ATOM    641  C   GLU A 202      36.719   3.879  18.627  1.00 42.22           C
ATOM    642  O   GLU A 202      36.165   3.076  19.380  1.00 40.77           O
ATOM    643  CB  GLU A 202      35.630   4.502  16.386  1.00 42.19           C
ATOM    644  CG  GLU A 202      35.184   3.048  16.190  1.00 46.44           C
ATOM    645  CD  GLU A 202      33.764   2.730  16.659  1.00 48.94           C
ATOM    646  OE1 GLU A 202      32.942   3.667  16.759  1.00 49.93           O
ATOM    647  OE2 GLU A 202      33.514   1.531  16.896  1.00 55.53           O1-
ATOM    648  H   GLU A 202      36.690   6.655  16.977  1.00 46.00           H
ATOM    649  HA  GLU A 202      34.912   4.991  18.340  1.00 49.71           H
ATOM    650  HB2 GLU A 202      34.880   5.172  15.965  1.00 50.60           H
ATOM    651  HB3 GLU A 202      36.547   4.646  15.815  1.00 50.60           H
ATOM    652  HG2 GLU A 202      35.207   2.851  15.118  1.00 55.70           H
ATOM    653  HG3 GLU A 202      35.895   2.338  16.613  1.00 55.70           H
ATOM    654  N   ARG A 203      38.045   3.897  18.434  1.00 37.83           N
ATOM    655  CA  ARG A 203      38.961   2.905  18.993  1.00 38.01           C
ATOM    656  C   ARG A 203      39.501   3.274  20.376  1.00 40.08           C
ATOM    657  O   ARG A 203      40.299   2.516  20.918  1.00 40.48           O
ATOM    658  CB  ARG A 203      40.106   2.631  17.999  1.00 40.08           C
ATOM    659  CG  ARG A 203      39.622   1.888  16.753  1.00 38.61           C
ATOM    660  CD  ARG A 203      40.836   1.435  15.936  1.00 34.61           C
ATOM    661  NE  ARG A 203      40.452   0.496  14.883  1.00 31.32           N
ATOM    662  CZ  ARG A 203      40.220  -0.806  15.063  1.00 34.04           C
ATOM    663  NH1 ARG A 203      40.458  -1.408  16.220  1.00 36.91           N
ATOM    664  NH2 ARG A 203      39.728  -1.524  14.069  1.00 30.57           N1+
ATOM    665  H   ARG A 203      38.431   4.584  17.800  1.00 45.37           H
ATOM    666  HA  ARG A 203      38.420   1.966  19.121  1.00 45.58           H
ATOM    667  HB2 ARG A 203      40.581   3.570  17.709  1.00 48.07           H
ATOM    668  HB3 ARG A 203      40.855   2.003  18.485  1.00 48.07           H
ATOM    669  HG2 ARG A 203      39.042   1.014  17.053  1.00 46.30           H
ATOM    670  HG3 ARG A 203      38.992   2.540  16.146  1.00 46.30           H
ATOM    671  HD2 ARG A 203      41.268   2.317  15.461  1.00 41.51           H
ATOM    672  HD3 ARG A 203      41.593   0.990  16.581  1.00 41.51           H
ATOM    673  HE  ARG A 203      40.212   0.891  13.984  1.00 37.55           H
ATOM    674 HH11 ARG A 203      40.825  -0.891  17.005  1.00 44.27           H
ATOM    675 HH12 ARG A 203      40.263  -2.394  16.323  1.00 44.27           H
ATOM    676 HH21 ARG A 203      39.535  -1.094  13.176  1.00 36.66           H
ATOM    677 HH22 ARG A 203      39.536  -2.506  14.203  1.00 36.66           H
ATOM    678  N   ASP A 204      39.130   4.429  20.933  1.00 37.95           N
ATOM    679  CA  ASP A 204      39.672   4.951  22.190  1.00 43.36           C
ATOM    680  C   ASP A 204      41.184   5.242  22.208  1.00 45.75           C
ATOM    681  O   ASP A 204      41.791   5.318  23.278  1.00 42.36           O
ATOM    682  CB  ASP A 204      39.149   4.116  23.362  1.00 44.73           C
ATOM    683  CG  ASP A 204      37.801   4.742  23.844  1.00 58.99           C
ATOM    684  OD1 ASP A 204      36.771   4.132  23.487  1.00 58.87           O
ATOM    685  OD2 ASP A 204      37.840   5.786  24.543  1.00 68.31           O1-
ATOM    686  H   ASP A 204      38.430   4.983  20.460  1.00 45.51           H
ATOM    687  HA  ASP A 204      39.220   5.937  22.268  1.00 52.00           H
ATOM    688  HB2 ASP A 204      39.070   3.072  23.057  1.00 53.65           H
ATOM    689  HB3 ASP A 204      39.823   4.213  24.211  1.00 53.65           H
ATOM    690  N   LEU A 205      41.803   5.446  21.035  1.00 42.16           N
ATOM    691  CA  LEU A 205      43.254   5.599  20.906  1.00 36.16           C
ATOM    692  C   LEU A 205      43.804   6.886  21.521  1.00 42.79           C
ATOM    693  O   LEU A 205      44.937   6.900  22.004  1.00 44.22           O
ATOM    694  CB  LEU A 205      43.641   5.535  19.416  1.00 40.32           C
ATOM    695  CG  LEU A 205      43.577   4.120  18.818  1.00 37.98           C
ATOM    696  CD1 LEU A 205      43.705   4.194  17.289  1.00 36.88           C
ATOM    697  CD2 LEU A 205      44.706   3.231  19.366  1.00 42.26           C
ATOM    698  H   LEU A 205      41.257   5.401  20.183  1.00 50.56           H
ATOM    699  HA  LEU A 205      43.718   4.767  21.432  1.00 43.36           H
ATOM    700  HB2 LEU A 205      42.958   6.184  18.866  1.00 48.35           H
ATOM    701  HB3 LEU A 205      44.649   5.932  19.283  1.00 48.35           H
ATOM    702  HG  LEU A 205      42.621   3.666  19.075  1.00 45.55           H
ATOM    703 HD11 LEU A 205      43.659   3.189  16.869  1.00 44.23           H
ATOM    704 HD12 LEU A 205      42.891   4.783  16.868  1.00 44.23           H
ATOM    705 HD13 LEU A 205      44.657   4.651  17.014  1.00 44.23           H
ATOM    706 HD21 LEU A 205      44.660   2.247  18.898  1.00 50.69           H
ATOM    707 HD22 LEU A 205      45.673   3.682  19.144  1.00 50.69           H
ATOM    708 HD23 LEU A 205      44.607   3.097  20.442  1.00 50.69           H
ATOM    709  N   LEU A 206      43.042   7.981  21.474  1.00 35.45           N
ATOM    710  CA  LEU A 206      43.444   9.222  22.130  1.00 42.91           C
ATOM    711  C   LEU A 206      43.565   9.001  23.644  1.00 45.56           C
ATOM    712  O   LEU A 206      44.548   9.431  24.237  1.00 39.68           O
ATOM    713  CB  LEU A 206      42.494  10.388  21.808  1.00 45.90           C
ATOM    714  CG  LEU A 206      42.302  10.668  20.308  1.00 45.75           C
ATOM    715  CD1 LEU A 206      41.234  11.747  20.108  1.00 45.91           C
ATOM    716  CD2 LEU A 206      43.604  11.119  19.626  1.00 46.94           C
ATOM    717  H   LEU A 206      42.126   7.925  21.052  1.00 42.51           H
ATOM    718  HA  LEU A 206      44.434   9.484  21.763  1.00 51.46           H
ATOM    719  HB2 LEU A 206      41.526  10.192  22.261  1.00 55.05           H
ATOM    720  HB3 LEU A 206      42.884  11.288  22.281  1.00 55.05           H
ATOM    721  HG  LEU A 206      41.950   9.758  19.829  1.00 54.87           H
ATOM    722 HD11 LEU A 206      41.056  11.891  19.042  1.00 55.06           H
ATOM    723 HD12 LEU A 206      40.299  11.438  20.579  1.00 55.06           H
ATOM    724 HD13 LEU A 206      41.568  12.688  20.545  1.00 55.06           H
ATOM    725 HD21 LEU A 206      43.416  11.310  18.569  1.00 56.30           H
ATOM    726 HD22 LEU A 206      43.979  12.032  20.092  1.00 56.30           H
ATOM    727 HD23 LEU A 206      44.359  10.338  19.698  1.00 56.30           H
ATOM    728  N   LYS A 207      42.593   8.313  24.264  1.00 45.16           N
ATOM    729  CA  LYS A 207      42.635   7.953  25.683  1.00 48.88           C
ATOM    730  C   LYS A 207      43.800   7.010  25.987  1.00 48.11           C
ATOM    731  O   LYS A 207      44.573   7.276  26.907  1.00 47.97           O
ATOM    732  CB  LYS A 207      41.310   7.310  26.143  1.00 48.22           C
ATOM    733  CG  LYS A 207      40.076   8.215  25.969  1.00 59.49           C
ATOM    734  CD  LYS A 207      39.256   8.311  27.265  1.00 66.43           C
ATOM    735  CE  LYS A 207      37.868   8.892  26.981  1.00 65.44           C
ATOM    736  NZ  LYS A 207      37.137   9.149  28.237  1.00 67.49           N1+
ATOM    737  H   LYS A 207      41.820   7.967  23.711  1.00 54.16           H
ATOM    738  HA  LYS A 207      42.793   8.865  26.257  1.00 58.62           H
ATOM    739  HB2 LYS A 207      41.137   6.389  25.583  1.00 57.83           H
ATOM    740  HB3 LYS A 207      41.416   7.033  27.193  1.00 57.83           H
ATOM    741  HG2 LYS A 207      40.397   9.223  25.703  1.00 71.36           H
ATOM    742  HG3 LYS A 207      39.455   7.830  25.159  1.00 71.36           H
ATOM    743  HD2 LYS A 207      39.146   7.319  27.707  1.00 79.69           H
ATOM    744  HD3 LYS A 207      39.784   8.959  27.968  1.00 79.69           H
ATOM    745  HE2 LYS A 207      37.983   9.826  26.427  1.00 78.50           H
ATOM    746  HE3 LYS A 207      37.305   8.185  26.368  1.00 78.50           H
ATOM    747  HZ1 LYS A 207      36.216   9.503  28.025  1.00 80.95           H
ATOM    748  HZ2 LYS A 207      37.055   8.287  28.756  1.00 80.95           H
ATOM    749  HZ3 LYS A 207      37.645   9.828  28.786  1.00 80.95           H
ATOM    750  N   THR A 208      43.917   5.918  25.222  1.00 43.69           N
ATOM    751  CA  THR A 208      44.892   4.853  25.449  1.00 46.73           C
ATOM    752  C   THR A 208      46.318   5.392  25.447  1.00 42.95           C
ATOM    753  O   THR A 208      47.110   5.046  26.320  1.00 41.72           O
ATOM    754  CB  THR A 208      44.692   3.757  24.396  1.00 42.84           C
ATOM    755  OG1 THR A 208      43.401   3.229  24.564  1.00 45.63           O
ATOM    756  CG2 THR A 208      45.708   2.619  24.508  1.00 48.59           C
ATOM    757  H   THR A 208      43.259   5.788  24.466  1.00 52.40           H
ATOM    758  HA  THR A 208      44.677   4.422  26.427  1.00 56.05           H
ATOM    759  HB  THR A 208      44.764   4.196  23.400  1.00 51.38           H
ATOM    760  HG1 THR A 208      42.761   3.921  24.369  1.00 54.72           H
ATOM    761 HG21 THR A 208      45.472   1.860  23.763  1.00 58.27           H
ATOM    762 HG22 THR A 208      46.719   2.983  24.333  1.00 58.27           H
ATOM    763 HG23 THR A 208      45.642   2.158  25.494  1.00 58.27           H
ATOM    764  N   PHE A 209      46.624   6.254  24.478  1.00 41.24           N
ATOM    765  CA  PHE A 209      47.955   6.784  24.253  1.00 40.46           C
ATOM    766  C   PHE A 209      48.150   8.214  24.744  1.00 43.52           C
ATOM    767  O   PHE A 209      49.190   8.805  24.461  1.00 45.89           O
ATOM    768  CB  PHE A 209      48.298   6.583  22.775  1.00 41.69           C
ATOM    769  CG  PHE A 209      48.478   5.116  22.471  1.00 43.53           C
ATOM    770  CD1 PHE A 209      49.538   4.423  23.081  1.00 41.22           C
ATOM    771  CD2 PHE A 209      47.583   4.433  21.629  1.00 37.55           C
ATOM    772  CE1 PHE A 209      49.747   3.064  22.809  1.00 41.89           C
ATOM    773  CE2 PHE A 209      47.789   3.072  21.369  1.00 37.10           C
ATOM    774  CZ  PHE A 209      48.868   2.389  21.956  1.00 39.64           C
ATOM    775  H   PHE A 209      45.915   6.492  23.797  1.00 49.46           H
ATOM    776  HA  PHE A 209      48.668   6.194  24.827  1.00 48.53           H
ATOM    777  HB2 PHE A 209      47.523   7.013  22.145  1.00 50.00           H
ATOM    778  HB3 PHE A 209      49.234   7.091  22.546  1.00 50.00           H
ATOM    779  HD1 PHE A 209      50.187   4.932  23.776  1.00 49.43           H
ATOM    780  HD2 PHE A 209      46.751   4.950  21.174  1.00 45.03           H
ATOM    781  HE1 PHE A 209      50.571   2.537  23.266  1.00 50.23           H
ATOM    782  HE2 PHE A 209      47.114   2.540  20.717  1.00 44.50           H
ATOM    783  HZ  PHE A 209      49.017   1.343  21.764  1.00 47.54           H
ATOM    784  N   ARG A 210      47.181   8.755  25.495  1.00 44.71           N
ATOM    785  CA  ARG A 210      47.226  10.093  26.092  1.00 53.87           C
ATOM    786  C   ARG A 210      47.607  11.132  25.031  1.00 48.25           C
ATOM    787  O   ARG A 210      48.504  11.940  25.236  1.00 39.57           O
ATOM    788  CB  ARG A 210      48.154  10.106  27.327  1.00 50.68           C
ATOM    789  CG  ARG A 210      47.664   9.135  28.413  1.00 47.20           C
ATOM    790  CD  ARG A 210      48.656   9.048  29.579  1.00 55.49           C
ATOM    791  NE  ARG A 210      48.153   8.103  30.594  1.00 67.35           N
ATOM    792  CZ  ARG A 210      48.142   8.283  31.921  1.00 67.61           C
ATOM    793  NH1 ARG A 210      48.716   9.343  32.497  1.00 68.03           N
ATOM    794  NH2 ARG A 210      47.538   7.380  32.693  1.00 63.44           N1+
ATOM    795  H   ARG A 210      46.354   8.199  25.669  1.00 53.62           H
ATOM    796  HA  ARG A 210      46.217  10.344  26.419  1.00 64.61           H
ATOM    797  HB2 ARG A 210      49.167   9.835  27.030  1.00 60.79           H
ATOM    798  HB3 ARG A 210      48.174  11.114  27.743  1.00 60.79           H
ATOM    799  HG2 ARG A 210      46.691   9.467  28.777  1.00 56.61           H
ATOM    800  HG3 ARG A 210      47.557   8.134  27.993  1.00 56.61           H
ATOM    801  HD2 ARG A 210      49.628   8.708  29.216  1.00 66.56           H
ATOM    802  HD3 ARG A 210      48.769  10.047  30.006  1.00 66.56           H
ATOM    803  HE  ARG A 210      47.713   7.269  30.232  1.00 80.79           H
ATOM    804 HH11 ARG A 210      49.181  10.029  31.921  1.00 81.61           H
ATOM    805 HH12 ARG A 210      48.694   9.454  33.497  1.00 81.61           H
ATOM    806 HH21 ARG A 210      47.098   6.576  32.273  1.00 76.10           H
ATOM    807 HH22 ARG A 210      47.517   7.503  33.693  1.00 76.10           H
ATOM    808  N   ILE A 211      46.910  11.101  23.894  1.00 45.59           N
ATOM    809  CA  ILE A 211      47.114  12.018  22.782  1.00 46.54           C
ATOM    810  C   ILE A 211      46.094  13.134  22.960  1.00 37.28           C
ATOM    811  O   ILE A 211      44.887  12.876  22.957  1.00 43.49           O
ATOM    812  CB  ILE A 211      46.918  11.310  21.421  1.00 41.85           C
ATOM    813  CG1 ILE A 211      47.739  10.007  21.332  1.00 47.24           C
ATOM    814  CG2 ILE A 211      47.240  12.311  20.297  1.00 41.71           C
ATOM    815  CD1 ILE A 211      47.637   9.242  20.005  1.00 54.21           C
ATOM    816  H   ILE A 211      46.188  10.402  23.794  1.00 54.68           H
ATOM    817  HA  ILE A 211      48.126  12.429  22.817  1.00 55.82           H
ATOM    818  HB  ILE A 211      45.870  11.040  21.329  1.00 50.19           H
ATOM    819 HG12 ILE A 211      48.781  10.229  21.537  1.00 56.66           H
ATOM    820 HG13 ILE A 211      47.392   9.326  22.107  1.00 56.66           H
ATOM    821 HG21 ILE A 211      47.065  11.861  19.322  1.00 50.02           H
ATOM    822 HG22 ILE A 211      46.592  13.178  20.377  1.00 50.02           H
ATOM    823 HG23 ILE A 211      48.277  12.637  20.364  1.00 50.02           H
ATOM    824 HD11 ILE A 211      48.219   8.321  20.077  1.00 65.02           H
ATOM    825 HD12 ILE A 211      46.596   8.986  19.802  1.00 65.02           H
ATOM    826 HD13 ILE A 211      48.040   9.836  19.185  1.00 65.02           H
ATOM    827  N   SER A 212      46.564  14.373  23.104  1.00 39.90           N
ATOM    828  CA  SER A 212      45.635  15.484  23.234  1.00 49.12           C
ATOM    829  C   SER A 212      44.943  15.712  21.885  1.00 47.31           C
ATOM    830  O   SER A 212      45.569  15.575  20.830  1.00 42.10           O
ATOM    831  CB  SER A 212      46.332  16.717  23.822  1.00 48.55           C
ATOM    832  OG  SER A 212      46.845  17.565  22.830  1.00 54.96           O
ATOM    833  H   SER A 212      47.553  14.563  23.038  1.00 47.86           H
ATOM    834  HA  SER A 212      44.881  15.193  23.967  1.00 58.92           H
ATOM    835  HB2 SER A 212      45.612  17.274  24.421  1.00 58.23           H
ATOM    836  HB3 SER A 212      47.151  16.402  24.469  1.00 58.23           H
ATOM    837  HG  SER A 212      47.219  18.343  23.253  1.00 65.93           H
ATOM    838  N   SER A 213      43.638  16.006  21.932  1.00 43.76           N
ATOM    839  CA  SER A 213      42.823  16.213  20.739  1.00 49.42           C
ATOM    840  C   SER A 213      43.369  17.358  19.900  1.00 47.54           C
ATOM    841  O   SER A 213      43.397  17.228  18.682  1.00 46.33           O
ATOM    842  CB  SER A 213      41.361  16.480  21.096  1.00 49.63           C
ATOM    843  OG  SER A 213      40.805  15.342  21.715  1.00 58.75           O
ATOM    844  H   SER A 213      43.170  16.049  22.824  1.00 52.48           H
ATOM    845  HA  SER A 213      42.860  15.310  20.127  1.00 59.27           H
ATOM    846  HB2 SER A 213      41.288  17.343  21.758  1.00 59.53           H
ATOM    847  HB3 SER A 213      40.810  16.686  20.178  1.00 59.53           H
ATOM    848  HG  SER A 213      39.855  15.358  21.574  1.00 70.47           H
ATOM    849  N   ASP A 214      43.801  18.455  20.537  1.00 44.91           N
ATOM    850  CA  ASP A 214      44.386  19.588  19.843  1.00 43.24           C
ATOM    851  C   ASP A 214      45.670  19.191  19.106  1.00 44.50           C
ATOM    852  O   ASP A 214      45.785  19.506  17.926  1.00 43.59           O
ATOM    853  CB  ASP A 214      44.617  20.787  20.785  1.00 57.77           C
ATOM    854  CG  ASP A 214      43.368  21.404  21.430  1.00 59.54           C
ATOM    855  OD1 ASP A 214      43.553  22.407  22.156  1.00 68.30           O
ATOM    856  OD2 ASP A 214      42.250  20.887  21.211  1.00 61.08           O1-
ATOM    857  H   ASP A 214      43.710  18.519  21.539  1.00 53.86           H
ATOM    858  HA  ASP A 214      43.663  19.907  19.091  1.00 51.85           H
ATOM    859  HB2 ASP A 214      45.302  20.504  21.586  1.00 69.29           H
ATOM    860  HB3 ASP A 214      45.148  21.578  20.256  1.00 69.29           H
ATOM    861  N   THR A 215      46.611  18.490  19.762  1.00 41.65           N
ATOM    862  CA  THR A 215      47.841  18.021  19.112  1.00 51.15           C
ATOM    863  C   THR A 215      47.517  17.124  17.912  1.00 39.03           C
ATOM    864  O   THR A 215      48.138  17.271  16.863  1.00 42.03           O
ATOM    865  CB  THR A 215      48.772  17.306  20.117  1.00 48.79           C
ATOM    866  OG1 THR A 215      49.123  18.184  21.164  1.00 53.32           O
ATOM    867  CG2 THR A 215      50.090  16.846  19.486  1.00 48.07           C
ATOM    868  H   THR A 215      46.448  18.216  20.719  1.00 49.95           H
ATOM    869  HA  THR A 215      48.360  18.912  18.754  1.00 61.35           H
ATOM    870  HB  THR A 215      48.258  16.439  20.534  1.00 58.52           H
ATOM    871  HG1 THR A 215      48.320  18.476  21.600  1.00 63.95           H
ATOM    872 HG21 THR A 215      50.714  16.372  20.244  1.00 57.66           H
ATOM    873 HG22 THR A 215      49.918  16.135  18.681  1.00 57.66           H
ATOM    874 HG23 THR A 215      50.632  17.709  19.098  1.00 57.66           H
ATOM    875  N   PHE A 216      46.557  16.206  18.071  1.00 41.12           N
ATOM    876  CA  PHE A 216      46.170  15.260  17.038  1.00 42.51           C
ATOM    877  C   PHE A 216      45.609  15.976  15.810  1.00 42.35           C
ATOM    878  O   PHE A 216      46.020  15.678  14.693  1.00 37.99           O
ATOM    879  CB  PHE A 216      45.172  14.255  17.611  1.00 38.61           C
ATOM    880  CG  PHE A 216      44.758  13.203  16.607  1.00 39.91           C
ATOM    881  CD1 PHE A 216      45.614  12.114  16.345  1.00 35.55           C
ATOM    882  CD2 PHE A 216      43.541  13.329  15.912  1.00 42.88           C
ATOM    883  CE1 PHE A 216      45.218  11.115  15.444  1.00 42.84           C
ATOM    884  CE2 PHE A 216      43.156  12.334  14.997  1.00 41.57           C
ATOM    885  CZ  PHE A 216      43.978  11.214  14.792  1.00 41.54           C
ATOM    886  H   PHE A 216      46.071  16.158  18.956  1.00 49.32           H
ATOM    887  HA  PHE A 216      47.050  14.711  16.718  1.00 50.99           H
ATOM    888  HB2 PHE A 216      45.627  13.761  18.463  1.00 46.31           H
ATOM    889  HB3 PHE A 216      44.288  14.782  17.966  1.00 46.31           H
ATOM    890  HD1 PHE A 216      46.567  12.033  16.846  1.00 42.63           H
ATOM    891  HD2 PHE A 216      42.907  14.188  16.074  1.00 51.43           H
ATOM    892  HE1 PHE A 216      45.863  10.271  15.254  1.00 51.37           H
ATOM    893  HE2 PHE A 216      42.240  12.441  14.442  1.00 49.85           H
ATOM    894  HZ  PHE A 216      43.665  10.429  14.123  1.00 49.82           H
ATOM    895  N   ILE A 217      44.683  16.914  16.003  1.00 40.69           N
ATOM    896  CA  ILE A 217      44.077  17.664  14.905  1.00 43.70           C
ATOM    897  C   ILE A 217      45.121  18.522  14.205  1.00 39.31           C
ATOM    898  O   ILE A 217      45.091  18.608  12.986  1.00 39.13           O
ATOM    899  CB  ILE A 217      42.876  18.487  15.408  1.00 41.13           C
ATOM    900  CG1 ILE A 217      41.719  17.588  15.884  1.00 45.14           C
ATOM    901  CG2 ILE A 217      42.401  19.518  14.361  1.00 47.51           C
ATOM    902  CD1 ILE A 217      40.952  16.871  14.764  1.00 54.65           C
ATOM    903  H   ILE A 217      44.400  17.139  16.947  1.00 48.80           H
ATOM    904  HA  ILE A 217      43.713  16.945  14.172  1.00 52.42           H
ATOM    905  HB  ILE A 217      43.229  19.053  16.272  1.00 49.32           H
ATOM    906 HG12 ILE A 217      42.090  16.832  16.573  1.00 54.14           H
ATOM    907 HG13 ILE A 217      41.009  18.206  16.437  1.00 54.14           H
ATOM    908 HG21 ILE A 217      41.475  19.985  14.694  1.00 56.98           H
ATOM    909 HG22 ILE A 217      43.148  20.300  14.234  1.00 56.98           H
ATOM    910 HG23 ILE A 217      42.232  19.035  13.398  1.00 56.98           H
ATOM    911 HD11 ILE A 217      40.155  16.275  15.209  1.00 65.54           H
ATOM    912 HD12 ILE A 217      40.500  17.594  14.085  1.00 65.54           H
ATOM    913 HD13 ILE A 217      41.616  16.209  14.209  1.00 65.54           H
ATOM    914  N   THR A 218      46.029  19.162  14.949  1.00 39.94           N
ATOM    915  CA  THR A 218      47.085  19.975  14.361  1.00 42.07           C
ATOM    916  C   THR A 218      48.019  19.113  13.500  1.00 44.86           C
ATOM    917  O   THR A 218      48.362  19.528  12.394  1.00 35.61           O
ATOM    918  CB  THR A 218      47.837  20.765  15.448  1.00 47.52           C
ATOM    919  OG1 THR A 218      46.918  21.577  16.153  1.00 53.03           O
ATOM    920  CG2 THR A 218      48.909  21.686  14.854  1.00 49.12           C
ATOM    921  H   THR A 218      46.018  19.051  15.953  1.00 47.90           H
ATOM    922  HA  THR A 218      46.586  20.701  13.715  1.00 50.45           H
ATOM    923  HB  THR A 218      48.311  20.067  16.141  1.00 56.99           H
ATOM    924  HG1 THR A 218      46.301  21.001  16.613  1.00 63.61           H
ATOM    925 HG21 THR A 218      49.401  22.229  15.660  1.00 58.91           H
ATOM    926 HG22 THR A 218      49.657  21.111  14.312  1.00 58.91           H
ATOM    927 HG23 THR A 218      48.447  22.410  14.182  1.00 58.91           H
ATOM    928  N   TYR A 219      48.419  17.926  13.990  1.00 44.41           N
ATOM    929  CA  TYR A 219      49.220  16.996  13.204  1.00 42.47           C
ATOM    930  C   TYR A 219      48.465  16.591  11.937  1.00 31.80           C
ATOM    931  O   TYR A 219      49.034  16.717  10.856  1.00 32.13           O
ATOM    932  CB  TYR A 219      49.662  15.771  14.019  1.00 41.09           C
ATOM    933  CG  TYR A 219      50.461  14.817  13.154  1.00 32.43           C
ATOM    934  CD1 TYR A 219      51.856  14.981  13.029  1.00 36.98           C
ATOM    935  CD2 TYR A 219      49.795  13.860  12.375  1.00 34.04           C
ATOM    936  CE1 TYR A 219      52.583  14.191  12.131  1.00 41.15           C
ATOM    937  CE2 TYR A 219      50.513  13.072  11.469  1.00 32.26           C
ATOM    938  CZ  TYR A 219      51.912  13.228  11.353  1.00 35.11           C
ATOM    939  OH  TYR A 219      52.610  12.454  10.491  1.00 35.43           O
ATOM    940  H   TYR A 219      48.118  17.636  14.909  1.00 53.26           H
ATOM    941  HA  TYR A 219      50.127  17.518  12.895  1.00 50.93           H
ATOM    942  HB2 TYR A 219      50.277  16.108  14.853  1.00 49.28           H
ATOM    943  HB3 TYR A 219      48.788  15.256  14.418  1.00 49.28           H
ATOM    944  HD1 TYR A 219      52.371  15.725  13.614  1.00 44.35           H
ATOM    945  HD2 TYR A 219      48.727  13.739  12.457  1.00 40.82           H
ATOM    946  HE1 TYR A 219      53.649  14.315  12.043  1.00 49.35           H
ATOM    947  HE2 TYR A 219      50.002  12.329  10.880  1.00 38.68           H
ATOM    948  HH  TYR A 219      53.554  12.640  10.507  1.00 42.49           H
ATOM    949  N   MET A 220      47.213  16.125  12.074  1.00 35.75           N
ATOM    950  CA  MET A 220      46.432  15.569  10.965  1.00 35.33           C
ATOM    951  C   MET A 220      46.111  16.624   9.909  1.00 37.94           C
ATOM    952  O   MET A 220      46.148  16.321   8.721  1.00 32.90           O
ATOM    953  CB  MET A 220      45.164  14.848  11.454  1.00 34.79           C
ATOM    954  CG  MET A 220      45.475  13.537  12.177  1.00 39.70           C
ATOM    955  SD  MET A 220      46.403  12.368  11.153  1.00 33.92           S
ATOM    956  CE  MET A 220      47.049  11.317  12.469  1.00 51.30           C
ATOM    957  H   MET A 220      46.803  16.099  12.995  1.00 42.87           H
ATOM    958  HA  MET A 220      47.069  14.836  10.473  1.00 42.37           H
ATOM    959  HB2 MET A 220      44.603  15.498  12.124  1.00 41.72           H
ATOM    960  HB3 MET A 220      44.534  14.625  10.595  1.00 41.72           H
ATOM    961  HG2 MET A 220      46.050  13.743  13.074  1.00 47.62           H
ATOM    962  HG3 MET A 220      44.535  13.073  12.467  1.00 47.62           H
ATOM    963  HE1 MET A 220      47.737  10.586  12.045  1.00 61.53           H
ATOM    964  HE2 MET A 220      47.574  11.933  13.198  1.00 61.53           H
ATOM    965  HE3 MET A 220      46.222  10.801  12.951  1.00 61.53           H
ATOM    966  N   MET A 221      45.837  17.868  10.315  1.00 37.15           N
ATOM    967  CA  MET A 221      45.657  18.967   9.369  1.00 35.81           C
ATOM    968  C   MET A 221      46.932  19.313   8.610  1.00 31.90           C
ATOM    969  O   MET A 221      46.854  19.580   7.416  1.00 34.86           O
ATOM    970  CB  MET A 221      45.122  20.223  10.061  1.00 40.40           C
ATOM    971  CG  MET A 221      43.633  20.115  10.363  1.00 46.27           C
ATOM    972  SD  MET A 221      42.957  21.630  11.096  1.00 51.33           S
ATOM    973  CE  MET A 221      43.102  22.722   9.650  1.00 41.90           C
ATOM    974  H   MET A 221      45.808  18.071  11.303  1.00 44.55           H
ATOM    975  HA  MET A 221      44.914  18.651   8.637  1.00 42.94           H
ATOM    976  HB2 MET A 221      45.672  20.395  10.987  1.00 48.46           H
ATOM    977  HB3 MET A 221      45.290  21.073   9.403  1.00 48.46           H
ATOM    978  HG2 MET A 221      43.100  19.900   9.436  1.00 55.50           H
ATOM    979  HG3 MET A 221      43.472  19.285  11.049  1.00 55.50           H
ATOM    980  HE1 MET A 221      42.618  23.672   9.871  1.00 50.25           H
ATOM    981  HE2 MET A 221      44.147  22.909   9.412  1.00 50.25           H
ATOM    982  HE3 MET A 221      42.619  22.259   8.791  1.00 50.25           H
ATOM    983  N   THR A 222      48.096  19.343   9.276  1.00 33.09           N
ATOM    984  CA  THR A 222      49.363  19.647   8.613  1.00 37.65           C
ATOM    985  C   THR A 222      49.675  18.514   7.610  1.00 33.76           C
ATOM    986  O   THR A 222      49.987  18.788   6.459  1.00 33.01           O
ATOM    987  CB  THR A 222      50.473  19.877   9.660  1.00 39.42           C
ATOM    988  OG1 THR A 222      50.078  20.890  10.562  1.00 44.45           O
ATOM    989  CG2 THR A 222      51.780  20.330   9.008  1.00 40.06           C
ATOM    990  H   THR A 222      48.118  19.099  10.256  1.00 39.68           H
ATOM    991  HA  THR A 222      49.227  20.581   8.064  1.00 45.15           H
ATOM    992  HB  THR A 222      50.646  18.953  10.213  1.00 47.27           H
ATOM    993  HG1 THR A 222      49.338  20.554  11.077  1.00 53.31           H
ATOM    994 HG21 THR A 222      52.522  20.528   9.780  1.00 48.04           H
ATOM    995 HG22 THR A 222      52.159  19.553   8.344  1.00 48.04           H
ATOM    996 HG23 THR A 222      51.615  21.250   8.447  1.00 48.04           H
ATOM    997  N   LEU A 223      49.517  17.261   8.029  1.00 35.48           N
ATOM    998  CA  LEU A 223      49.721  16.081   7.188  1.00 35.27           C
ATOM    999  C   LEU A 223      48.814  16.137   5.960  1.00 28.94           C
ATOM   1000  O   LEU A 223      49.290  15.981   4.842  1.00 33.95           O
ATOM   1001  CB  LEU A 223      49.419  14.818   8.012  1.00 34.06           C
ATOM   1002  CG  LEU A 223      49.689  13.526   7.213  1.00 31.92           C
ATOM   1003  CD1 LEU A 223      51.208  13.273   7.108  1.00 32.73           C
ATOM   1004  CD2 LEU A 223      48.950  12.359   7.868  1.00 31.77           C
ATOM   1005  H   LEU A 223      49.214  17.104   8.981  1.00 42.54           H
ATOM   1006  HA  LEU A 223      50.761  16.074   6.864  1.00 42.29           H
ATOM   1007  HB2 LEU A 223      50.012  14.816   8.927  1.00 40.85           H
ATOM   1008  HB3 LEU A 223      48.367  14.844   8.297  1.00 40.85           H
ATOM   1009  HG  LEU A 223      49.303  13.610   6.199  1.00 38.28           H
ATOM   1010 HD11 LEU A 223      51.399  12.421   6.456  1.00 39.24           H
ATOM   1011 HD12 LEU A 223      51.717  14.144   6.707  1.00 39.24           H
ATOM   1012 HD13 LEU A 223      51.621  13.071   8.094  1.00 39.24           H
ATOM   1013 HD21 LEU A 223      49.066  11.468   7.254  1.00 38.09           H
ATOM   1014 HD22 LEU A 223      49.352  12.161   8.857  1.00 38.09           H
ATOM   1015 HD23 LEU A 223      47.887  12.587   7.953  1.00 38.09           H
ATOM   1016  N   GLU A 224      47.521  16.385   6.174  1.00 29.50           N
ATOM   1017  CA  GLU A 224      46.547  16.507   5.113  1.00 31.29           C
ATOM   1018  C   GLU A 224      46.967  17.576   4.108  1.00 33.01           C
ATOM   1019  O   GLU A 224      46.898  17.342   2.904  1.00 32.14           O
ATOM   1020  CB  GLU A 224      45.164  16.772   5.706  1.00 30.24           C
ATOM   1021  CG  GLU A 224      44.112  16.913   4.602  1.00 26.66           C
ATOM   1022  CD  GLU A 224      42.779  16.289   4.953  1.00 32.92           C
ATOM   1023  OE1 GLU A 224      42.352  16.454   6.113  1.00 32.61           O
ATOM   1024  OE2 GLU A 224      42.168  15.666   4.057  1.00 33.44           O1-
ATOM   1025  H   GLU A 224      47.190  16.484   7.123  1.00 35.37           H
ATOM   1026  HA  GLU A 224      46.501  15.548   4.596  1.00 37.52           H
ATOM   1027  HB2 GLU A 224      44.904  15.942   6.363  1.00 36.26           H
ATOM   1028  HB3 GLU A 224      45.186  17.685   6.300  1.00 36.26           H
ATOM   1029  HG2 GLU A 224      43.938  17.980   4.467  1.00 31.97           H
ATOM   1030  HG3 GLU A 224      44.467  16.514   3.654  1.00 31.97           H
ATOM   1031  N   ASP A 225      47.421  18.742   4.585  1.00 34.32           N
ATOM   1032  CA  ASP A 225      47.793  19.857   3.728  1.00 35.80           C
ATOM   1033  C   ASP A 225      49.089  19.548   2.962  1.00 34.52           C
ATOM   1034  O   ASP A 225      49.396  20.273   2.021  1.00 34.50           O
ATOM   1035  CB  ASP A 225      47.924  21.147   4.574  1.00 35.05           C
ATOM   1036  CG  ASP A 225      47.722  22.393   3.700  1.00 36.37           C
ATOM   1037  OD1 ASP A 225      48.564  23.314   3.759  1.00 40.82           O
ATOM   1038  OD2 ASP A 225      46.673  22.436   3.022  1.00 33.87           O1-
ATOM   1039  H   ASP A 225      47.527  18.861   5.584  1.00 41.16           H
ATOM   1040  HA  ASP A 225      46.997  19.990   2.997  1.00 42.93           H
ATOM   1041  HB2 ASP A 225      47.116  21.141   5.305  1.00 42.03           H
ATOM   1042  HB3 ASP A 225      48.886  21.182   5.085  1.00 42.03           H
ATOM   1043  N   HIS A 226      49.860  18.510   3.368  1.00 32.77           N
ATOM   1044  CA  HIS A 226      51.049  18.037   2.660  1.00 31.78           C
ATOM   1045  C   HIS A 226      50.726  17.029   1.544  1.00 33.01           C
ATOM   1046  O   HIS A 226      51.611  16.745   0.744  1.00 33.19           O
ATOM   1047  CB  HIS A 226      52.118  17.468   3.628  1.00 32.50           C
ATOM   1048  CG  HIS A 226      52.895  18.522   4.373  1.00 35.00           C
ATOM   1049  ND1 HIS A 226      52.408  19.391   5.313  1.00 45.03           N
ATOM   1050  CD2 HIS A 226      54.206  18.859   4.175  1.00 44.58           C
ATOM   1051  CE1 HIS A 226      53.399  20.211   5.693  1.00 41.90           C
ATOM   1052  NE2 HIS A 226      54.530  19.912   5.039  1.00 45.01           N
ATOM   1053  H   HIS A 226      49.560  17.971   4.169  1.00 39.29           H
ATOM   1054  HA  HIS A 226      51.507  18.896   2.169  1.00 38.10           H
ATOM   1055  HB2 HIS A 226      52.844  16.897   3.048  1.00 38.97           H
ATOM   1056  HB3 HIS A 226      51.656  16.790   4.342  1.00 38.97           H
ATOM   1057  HD1 HIS A 226      51.451  19.432   5.631  1.00 54.00           H
ATOM   1058  HD2 HIS A 226      54.872  18.398   3.461  1.00 53.47           H
ATOM   1059  HE1 HIS A 226      53.284  21.038   6.379  1.00 50.25           H
ATOM   1060  N   TYR A 227      49.502  16.499   1.461  1.00 27.12           N
ATOM   1061  CA  TYR A 227      48.985  15.921   0.220  1.00 32.45           C
ATOM   1062  C   TYR A 227      48.587  17.043  -0.746  1.00 41.21           C
ATOM   1063  O   TYR A 227      48.082  18.087  -0.324  1.00 36.20           O
ATOM   1064  CB  TYR A 227      47.768  15.040   0.489  1.00 29.42           C
ATOM   1065  CG  TYR A 227      48.093  13.725   1.153  1.00 29.15           C
ATOM   1066  CD1 TYR A 227      48.220  13.626   2.553  1.00 29.58           C
ATOM   1067  CD2 TYR A 227      48.262  12.583   0.349  1.00 30.19           C
ATOM   1068  CE1 TYR A 227      48.537  12.389   3.147  1.00 27.65           C
ATOM   1069  CE2 TYR A 227      48.575  11.354   0.936  1.00 29.22           C
ATOM   1070  CZ  TYR A 227      48.725  11.247   2.335  1.00 28.27           C
ATOM   1071  OH  TYR A 227      49.050  10.036   2.875  1.00 28.80           O
ATOM   1072  H   TYR A 227      48.826  16.728   2.175  1.00 32.51           H
ATOM   1073  HA  TYR A 227      49.750  15.293  -0.238  1.00 38.91           H
ATOM   1074  HB2 TYR A 227      47.052  15.588   1.095  1.00 35.27           H
ATOM   1075  HB3 TYR A 227      47.292  14.833  -0.467  1.00 35.27           H
ATOM   1076  HD1 TYR A 227      48.079  14.500   3.167  1.00 35.47           H
ATOM   1077  HD2 TYR A 227      48.169  12.647  -0.726  1.00 36.20           H
ATOM   1078  HE1 TYR A 227      48.655  12.315   4.217  1.00 33.15           H
ATOM   1079  HE2 TYR A 227      48.706  10.489   0.307  1.00 35.03           H
ATOM   1080  HH  TYR A 227      48.813   9.959   3.806  1.00 34.53           H
ATOM   1081  N   HIS A 228      48.823  16.817  -2.041  1.00 34.51           N
ATOM   1082  CA  HIS A 228      48.626  17.783  -3.121  1.00 35.90           C
ATOM   1083  C   HIS A 228      47.203  17.687  -3.631  1.00 35.49           C
ATOM   1084  O   HIS A 228      46.815  16.663  -4.185  1.00 35.55           O
ATOM   1085  CB  HIS A 228      49.581  17.487  -4.279  1.00 36.77           C
ATOM   1086  CG  HIS A 228      51.042  17.577  -3.969  1.00 46.67           C
ATOM   1087  ND1 HIS A 228      52.054  17.407  -4.894  1.00 55.09           N1+
ATOM   1088  CD2 HIS A 228      51.616  17.847  -2.762  1.00 46.60           C
ATOM   1089  CE1 HIS A 228      53.225  17.562  -4.254  1.00 53.16           C
ATOM   1090  NE2 HIS A 228      52.968  17.857  -2.971  1.00 47.13           N
ATOM   1091  H   HIS A 228      49.212  15.924  -2.299  1.00 41.38           H
ATOM   1092  HA  HIS A 228      48.822  18.790  -2.753  1.00 43.04           H
ATOM   1093  HB2 HIS A 228      49.368  18.179  -5.091  1.00 44.10           H
ATOM   1094  HB3 HIS A 228      49.387  16.478  -4.641  1.00 44.10           H
ATOM   1095  HD1 HIS A 228      51.928  17.170  -5.868  1.00 66.07           H
ATOM   1096  HD2 HIS A 228      51.115  18.047  -1.827  1.00 55.89           H
ATOM   1097  HE1 HIS A 228      54.211  17.448  -4.683  1.00 63.76           H
ATOM   1098  HE2 HIS A 228      53.665  17.998  -2.251  1.00 56.53           H
ATOM   1099  N   SER A 229      46.427  18.760  -3.494  1.00 36.69           N
ATOM   1100  CA  SER A 229      45.027  18.771  -3.929  1.00 40.55           C
ATOM   1101  C   SER A 229      44.850  18.804  -5.463  1.00 43.31           C
ATOM   1102  O   SER A 229      43.760  18.510  -5.944  1.00 48.11           O
ATOM   1103  CB  SER A 229      44.312  19.947  -3.257  1.00 49.39           C
ATOM   1104  OG  SER A 229      44.954  21.152  -3.630  1.00 47.58           O
ATOM   1105  H   SER A 229      46.805  19.599  -3.075  1.00 44.00           H
ATOM   1106  HA  SER A 229      44.555  17.855  -3.568  1.00 48.63           H
ATOM   1107  HB2 SER A 229      43.271  19.970  -3.574  1.00 59.23           H
ATOM   1108  HB3 SER A 229      44.354  19.824  -2.173  1.00 59.23           H
ATOM   1109  HG  SER A 229      44.557  21.880  -3.150  1.00 57.06           H
ATOM   1110  N   ASP A 230      45.890  19.167  -6.226  1.00 39.38           N
ATOM   1111  CA  ASP A 230      45.903  19.152  -7.693  1.00 48.53           C
ATOM   1112  C   ASP A 230      46.379  17.824  -8.341  1.00 48.54           C
ATOM   1113  O   ASP A 230      46.388  17.704  -9.564  1.00 45.85           O
ATOM   1114  CB  ASP A 230      46.681  20.354  -8.254  1.00 41.05           C
ATOM   1115  CG  ASP A 230      48.122  20.543  -7.778  1.00 48.05           C
ATOM   1116  OD1 ASP A 230      48.550  19.854  -6.828  1.00 49.53           O
ATOM   1117  OD2 ASP A 230      48.797  21.391  -8.396  1.00 52.12           O1-
ATOM   1118  H   ASP A 230      46.755  19.432  -5.774  1.00 47.22           H
ATOM   1119  HA  ASP A 230      44.874  19.294  -8.025  1.00 58.21           H
ATOM   1120  HB2 ASP A 230      46.664  20.355  -9.344  1.00 49.23           H
ATOM   1121  HB3 ASP A 230      46.141  21.265  -7.994  1.00 49.23           H
ATOM   1122  N   VAL A 231      46.788  16.835  -7.537  1.00 41.43           N
ATOM   1123  CA  VAL A 231      47.074  15.464  -7.963  1.00 40.79           C
ATOM   1124  C   VAL A 231      45.739  14.702  -7.937  1.00 37.30           C
ATOM   1125  O   VAL A 231      45.030  14.755  -6.935  1.00 36.42           O
ATOM   1126  CB  VAL A 231      48.170  14.908  -7.021  1.00 32.02           C
ATOM   1127  CG1 VAL A 231      48.325  13.392  -7.090  1.00 42.81           C
ATOM   1128  CG2 VAL A 231      49.516  15.545  -7.393  1.00 37.40           C
ATOM   1129  H   VAL A 231      46.758  16.995  -6.540  1.00 49.68           H
ATOM   1130  HA  VAL A 231      47.465  15.466  -8.981  1.00 48.91           H
ATOM   1131  HB  VAL A 231      47.931  15.165  -5.990  1.00 38.39           H
ATOM   1132 HG11 VAL A 231      49.111  13.075  -6.406  1.00 51.34           H
ATOM   1133 HG12 VAL A 231      47.396  12.911  -6.796  1.00 51.34           H
ATOM   1134 HG13 VAL A 231      48.591  13.098  -8.104  1.00 51.34           H
ATOM   1135 HG21 VAL A 231      50.287  15.193  -6.708  1.00 44.85           H
ATOM   1136 HG22 VAL A 231      49.787  15.271  -8.413  1.00 44.85           H
ATOM   1137 HG23 VAL A 231      49.455  16.631  -7.318  1.00 44.85           H
ATOM   1138  N   ALA A 232      45.343  14.054  -9.042  1.00 37.07           N
ATOM   1139  CA  ALA A 232      43.984  13.520  -9.209  1.00 41.00           C
ATOM   1140  C   ALA A 232      43.678  12.330  -8.289  1.00 33.60           C
ATOM   1141  O   ALA A 232      42.556  12.208  -7.805  1.00 30.31           O
ATOM   1142  CB  ALA A 232      43.744  13.147 -10.679  1.00 45.71           C
ATOM   1143  H   ALA A 232      45.969  14.000  -9.833  1.00 44.46           H
ATOM   1144  HA  ALA A 232      43.284  14.318  -8.960  1.00 49.17           H
ATOM   1145  HB1 ALA A 232      42.714  12.814 -10.809  1.00 54.83           H
ATOM   1146  HB2 ALA A 232      43.920  14.017 -11.311  1.00 54.83           H
ATOM   1147  HB3 ALA A 232      44.418  12.347 -10.979  1.00 54.83           H
ATOM   1148  N   TYR A 233      44.639  11.438  -8.060  1.00 31.22           N
ATOM   1149  CA  TYR A 233      44.401  10.224  -7.298  1.00 32.13           C
ATOM   1150  C   TYR A 233      45.124  10.290  -5.930  1.00 29.56           C
ATOM   1151  O   TYR A 233      44.523  10.076  -4.895  1.00 31.32           O
ATOM   1152  CB  TYR A 233      44.807   8.946  -8.053  1.00 26.89           C
ATOM   1153  CG  TYR A 233      44.531   7.694  -7.280  1.00 27.68           C
ATOM   1154  CD1 TYR A 233      43.358   6.961  -7.535  1.00 27.52           C
ATOM   1155  CD2 TYR A 233      45.460   7.211  -6.346  1.00 28.16           C
ATOM   1156  CE1 TYR A 233      43.128   5.759  -6.881  1.00 27.13           C
ATOM   1157  CE2 TYR A 233      45.234   6.033  -5.640  1.00 26.15           C
ATOM   1158  CZ  TYR A 233      44.056   5.318  -5.930  1.00 23.89           C
ATOM   1159  OH  TYR A 233      43.848   4.175  -5.216  1.00 29.99           O
ATOM   1160  H   TYR A 233      45.514  11.563  -8.518  1.00 37.43           H
ATOM   1161  HA  TYR A 233      43.309  10.113  -7.021  1.00 38.53           H
ATOM   1162  HB2 TYR A 233      44.254   8.938  -9.016  1.00 32.24           H
ATOM   1163  HB3 TYR A 233      45.872   8.961  -8.350  1.00 32.24           H
ATOM   1164  HD1 TYR A 233      42.633   7.326  -8.261  1.00 33.00           H
ATOM   1165  HD2 TYR A 233      46.369   7.780  -6.147  1.00 33.77           H
ATOM   1166  HE1 TYR A 233      42.235   5.167  -7.081  1.00 32.53           H
ATOM   1167  HE2 TYR A 233      45.930   5.681  -4.888  1.00 31.35           H
ATOM   1168  HH  TYR A 233      42.965   3.699  -5.496  1.00 35.95           H
ATOM   1169  N   HIS A 234      46.505  10.519  -5.937  1.00 29.50           N
ATOM   1170  CA  HIS A 234      47.311  10.443  -4.700  1.00 30.35           C
ATOM   1171  C   HIS A 234      47.294  11.779  -3.907  1.00 30.70           C
ATOM   1172  O   HIS A 234      48.299  12.373  -3.612  1.00 33.90           O
ATOM   1173  CB  HIS A 234      48.756  10.056  -5.027  1.00 28.41           C
ATOM   1174  CG  HIS A 234      48.871   8.640  -5.461  1.00 27.10           C
ATOM   1175  ND1 HIS A 234      49.036   8.264  -6.803  1.00 28.92           N
ATOM   1176  CD2 HIS A 234      48.802   7.447  -4.747  1.00 26.87           C
ATOM   1177  CE1 HIS A 234      49.061   6.871  -6.867  1.00 28.02           C
ATOM   1178  NE2 HIS A 234      48.930   6.362  -5.622  1.00 28.69           N
ATOM   1179  H   HIS A 234      46.957  10.893  -6.770  1.00 35.36           H
ATOM   1180  HA  HIS A 234      46.831   9.669  -4.029  1.00 36.39           H
ATOM   1181  HB2 HIS A 234      49.362  10.208  -4.100  1.00 34.06           H
ATOM   1182  HB3 HIS A 234      49.196  10.762  -5.764  1.00 34.06           H
ATOM   1183  HD1 HIS A 234      49.068   8.908  -7.578  1.00 34.67           H
ATOM   1184  HD2 HIS A 234      48.654   7.294  -3.683  1.00 32.22           H
ATOM   1185  HE1 HIS A 234      49.192   6.303  -7.783  1.00 33.60           H
ATOM   1186  N   ASN A 235      46.061  12.146  -3.542  1.00 36.55           N
ATOM   1187  CA  ASN A 235      45.696  13.258  -2.675  1.00 35.89           C
ATOM   1188  C   ASN A 235      45.136  12.709  -1.352  1.00 32.23           C
ATOM   1189  O   ASN A 235      45.044  11.498  -1.164  1.00 29.04           O
ATOM   1190  CB  ASN A 235      44.729  14.172  -3.442  1.00 32.76           C
ATOM   1191  CG  ASN A 235      43.444  13.485  -3.871  1.00 33.34           C
ATOM   1192  OD1 ASN A 235      42.706  12.927  -3.059  1.00 33.41           O
ATOM   1193  ND2 ASN A 235      43.121  13.582  -5.152  1.00 35.66           N
ATOM   1194  H   ASN A 235      45.307  11.532  -3.816  1.00 43.83           H
ATOM   1195  HA  ASN A 235      46.585  13.846  -2.446  1.00 43.04           H
ATOM   1196  HB2 ASN A 235      44.434  14.967  -2.774  1.00 39.28           H
ATOM   1197  HB3 ASN A 235      45.239  14.605  -4.302  1.00 39.28           H
ATOM   1198 HD21 ASN A 235      42.292  13.130  -5.498  1.00 42.76           H
ATOM   1199 HD22 ASN A 235      43.751  14.050  -5.790  1.00 42.76           H
ATOM   1200  N   SER A 236      44.746  13.590  -0.425  1.00 29.69           N
ATOM   1201  CA  SER A 236      44.336  13.207   0.927  1.00 32.10           C
ATOM   1202  C   SER A 236      43.092  12.310   0.962  1.00 29.19           C
ATOM   1203  O   SER A 236      42.864  11.632   1.962  1.00 28.77           O
ATOM   1204  CB  SER A 236      44.148  14.458   1.799  1.00 31.22           C
ATOM   1205  OG  SER A 236      42.974  15.144   1.433  1.00 36.57           O
ATOM   1206  H   SER A 236      44.819  14.575  -0.635  1.00 35.59           H
ATOM   1207  HA  SER A 236      45.161  12.641   1.365  1.00 38.49           H
ATOM   1208  HB2 SER A 236      44.073  14.156   2.845  1.00 37.43           H
ATOM   1209  HB3 SER A 236      45.001  15.125   1.694  1.00 37.43           H
ATOM   1210  HG  SER A 236      42.433  15.242   2.224  1.00 43.85           H
ATOM   1211  N   LEU A 237      42.254  12.322  -0.081  1.00 28.37           N
ATOM   1212  CA  LEU A 237      41.091  11.452  -0.152  1.00 32.09           C
ATOM   1213  C   LEU A 237      41.507   9.969  -0.265  1.00 29.69           C
ATOM   1214  O   LEU A 237      40.831   9.124   0.302  1.00 27.76           O
ATOM   1215  CB  LEU A 237      40.194  11.855  -1.331  1.00 36.33           C
ATOM   1216  CG  LEU A 237      38.815  11.162  -1.319  1.00 41.92           C
ATOM   1217  CD1 LEU A 237      37.943  11.716  -0.205  1.00 37.48           C
ATOM   1218  CD2 LEU A 237      38.064  11.410  -2.629  1.00 42.94           C
ATOM   1219  H   LEU A 237      42.482  12.881  -0.892  1.00 34.02           H
ATOM   1220  HA  LEU A 237      40.538  11.579   0.777  1.00 38.48           H
ATOM   1221  HB2 LEU A 237      40.064  12.937  -1.338  1.00 43.56           H
ATOM   1222  HB3 LEU A 237      40.698  11.569  -2.252  1.00 43.56           H
ATOM   1223  HG  LEU A 237      38.922  10.093  -1.168  1.00 50.27           H
ATOM   1224 HD11 LEU A 237      36.938  11.310  -0.286  1.00 44.94           H
ATOM   1225 HD12 LEU A 237      38.352  11.445   0.768  1.00 44.94           H
ATOM   1226 HD13 LEU A 237      37.916  12.797  -0.314  1.00 44.94           H
ATOM   1227 HD21 LEU A 237      37.098  10.913  -2.573  1.00 51.49           H
ATOM   1228 HD22 LEU A 237      37.912  12.479  -2.788  1.00 51.49           H
ATOM   1229 HD23 LEU A 237      38.625  10.987  -3.463  1.00 51.49           H
ATOM   1230  N   HIS A 238      42.580   9.666  -1.001  1.00 30.33           N
ATOM   1231  CA  HIS A 238      43.100   8.314  -1.138  1.00 28.07           C
ATOM   1232  C   HIS A 238      43.680   7.847   0.231  1.00 27.27           C
ATOM   1233  O   HIS A 238      43.417   6.766   0.681  1.00 27.32           O
ATOM   1234  CB  HIS A 238      44.173   8.239  -2.253  1.00 30.24           C
ATOM   1235  CG  HIS A 238      44.979   6.999  -2.161  1.00 27.13           C
ATOM   1236  ND1 HIS A 238      44.447   5.720  -2.331  1.00 27.51           N
ATOM   1237  CD2 HIS A 238      46.346   6.818  -1.917  1.00 27.61           C
ATOM   1238  CE1 HIS A 238      45.483   4.794  -2.204  1.00 30.49           C
ATOM   1239  NE2 HIS A 238      46.641   5.449  -1.941  1.00 30.24           N
ATOM   1240  H   HIS A 238      43.080  10.420  -1.414  1.00 36.36           H
ATOM   1241  HA  HIS A 238      42.271   7.591  -1.393  1.00 33.65           H
ATOM   1242  HB2 HIS A 238      44.843   9.126  -2.228  1.00 36.26           H
ATOM   1243  HB3 HIS A 238      43.682   8.338  -3.256  1.00 36.26           H
ATOM   1244  HD1 HIS A 238      43.494   5.505  -2.581  1.00 32.98           H
ATOM   1245  HD2 HIS A 238      47.118   7.553  -1.754  1.00 33.10           H
ATOM   1246  HE1 HIS A 238      45.363   3.711  -2.266  1.00 36.55           H
ATOM   1247  N   ALA A 239      44.432   8.732   0.919  1.00 26.13           N
ATOM   1248  CA  ALA A 239      44.954   8.436   2.248  1.00 30.46           C
ATOM   1249  C   ALA A 239      43.836   8.180   3.250  1.00 27.67           C
ATOM   1250  O   ALA A 239      43.921   7.240   4.032  1.00 27.14           O
ATOM   1251  CB  ALA A 239      45.861   9.568   2.703  1.00 27.63           C
ATOM   1252  H   ALA A 239      44.673   9.612   0.488  1.00 31.32           H
ATOM   1253  HA  ALA A 239      45.561   7.530   2.180  1.00 36.52           H
ATOM   1254  HB1 ALA A 239      46.293   9.317   3.670  1.00 33.12           H
ATOM   1255  HB2 ALA A 239      46.645   9.678   1.960  1.00 33.12           H
ATOM   1256  HB3 ALA A 239      45.303  10.500   2.783  1.00 33.12           H
ATOM   1257  N   ALA A 240      42.767   8.989   3.212  1.00 27.30           N
ATOM   1258  CA  ALA A 240      41.595   8.784   4.048  1.00 29.52           C
ATOM   1259  C   ALA A 240      40.939   7.422   3.778  1.00 29.84           C
ATOM   1260  O   ALA A 240      40.541   6.724   4.710  1.00 27.30           O
ATOM   1261  CB  ALA A 240      40.620   9.952   3.844  1.00 29.06           C
ATOM   1262  H   ALA A 240      42.757   9.760   2.558  1.00 32.73           H
ATOM   1263  HA  ALA A 240      41.923   8.802   5.088  1.00 35.40           H
ATOM   1264  HB1 ALA A 240      39.812   9.885   4.565  1.00 34.85           H
ATOM   1265  HB2 ALA A 240      41.141  10.896   3.985  1.00 34.85           H
ATOM   1266  HB3 ALA A 240      40.205   9.931   2.838  1.00 34.85           H
ATOM   1267  N   ASP A 241      40.823   7.049   2.506  1.00 28.99           N
ATOM   1268  CA  ASP A 241      40.271   5.778   2.099  1.00 27.56           C
ATOM   1269  C   ASP A 241      41.119   4.620   2.648  1.00 29.09           C
ATOM   1270  O   ASP A 241      40.582   3.681   3.222  1.00 29.00           O
ATOM   1271  CB  ASP A 241      40.200   5.762   0.575  1.00 25.54           C
ATOM   1272  CG  ASP A 241      39.603   4.472   0.037  1.00 31.87           C
ATOM   1273  OD1 ASP A 241      38.613   3.956   0.597  1.00 31.26           O
ATOM   1274  OD2 ASP A 241      40.146   4.018  -0.979  1.00 31.58           O1-
ATOM   1275  H   ASP A 241      41.178   7.651   1.776  1.00 34.75           H
ATOM   1276  HA  ASP A 241      39.262   5.704   2.496  1.00 33.04           H
ATOM   1277  HB2 ASP A 241      39.568   6.586   0.264  1.00 30.62           H
ATOM   1278  HB3 ASP A 241      41.174   5.930   0.125  1.00 30.62           H
ATOM   1279  N   VAL A 242      42.445   4.686   2.499  1.00 27.77           N
ATOM   1280  CA  VAL A 242      43.331   3.645   2.984  1.00 26.62           C
ATOM   1281  C   VAL A 242      43.271   3.555   4.511  1.00 31.56           C
ATOM   1282  O   VAL A 242      43.182   2.447   5.026  1.00 29.93           O
ATOM   1283  CB  VAL A 242      44.760   3.832   2.428  1.00 24.76           C
ATOM   1284  CG1 VAL A 242      45.682   2.729   2.939  1.00 26.58           C
ATOM   1285  CG2 VAL A 242      44.757   3.733   0.897  1.00 25.25           C
ATOM   1286  H   VAL A 242      42.856   5.463   1.999  1.00 33.29           H
ATOM   1287  HA  VAL A 242      42.955   2.694   2.600  1.00 31.91           H
ATOM   1288  HB  VAL A 242      45.147   4.805   2.736  1.00 29.69           H
ATOM   1289 HG11 VAL A 242      46.687   2.898   2.547  1.00 31.87           H
ATOM   1290 HG12 VAL A 242      45.739   2.715   4.019  1.00 31.87           H
ATOM   1291 HG13 VAL A 242      45.329   1.758   2.593  1.00 31.87           H
ATOM   1292 HG21 VAL A 242      45.770   3.826   0.512  1.00 30.27           H
ATOM   1293 HG22 VAL A 242      44.370   2.762   0.593  1.00 30.27           H
ATOM   1294 HG23 VAL A 242      44.142   4.498   0.443  1.00 30.27           H
ATOM   1295  N   ALA A 243      43.271   4.683   5.243  1.00 27.53           N
ATOM   1296  CA  ALA A 243      43.117   4.672   6.697  1.00 26.91           C
ATOM   1297  C   ALA A 243      41.790   4.014   7.112  1.00 29.16           C
ATOM   1298  O   ALA A 243      41.771   3.190   8.021  1.00 28.06           O
ATOM   1299  CB  ALA A 243      43.249   6.100   7.238  1.00 27.70           C
ATOM   1300  H   ALA A 243      43.327   5.575   4.771  1.00 33.01           H
ATOM   1301  HA  ALA A 243      43.921   4.084   7.131  1.00 32.26           H
ATOM   1302  HB1 ALA A 243      43.127   6.088   8.320  1.00 33.21           H
ATOM   1303  HB2 ALA A 243      44.237   6.492   6.997  1.00 33.21           H
ATOM   1304  HB3 ALA A 243      42.484   6.741   6.795  1.00 33.21           H
ATOM   1305  N   GLN A 244      40.680   4.342   6.449  1.00 29.80           N
ATOM   1306  CA  GLN A 244      39.372   3.800   6.823  1.00 29.47           C
ATOM   1307  C   GLN A 244      39.264   2.309   6.474  1.00 26.94           C
ATOM   1308  O   GLN A 244      38.703   1.539   7.239  1.00 27.14           O
ATOM   1309  CB  GLN A 244      38.268   4.640   6.201  1.00 29.25           C
ATOM   1310  CG  GLN A 244      36.884   4.276   6.765  1.00 31.19           C
ATOM   1311  CD  GLN A 244      36.096   3.264   5.940  1.00 37.27           C
ATOM   1312  OE1 GLN A 244      36.261   3.169   4.734  1.00 35.01           O
ATOM   1313  NE2 GLN A 244      35.162   2.555   6.565  1.00 32.94           N
ATOM   1314  H   GLN A 244      40.736   4.987   5.672  1.00 35.73           H
ATOM   1315  HA  GLN A 244      39.276   3.889   7.902  1.00 35.34           H
ATOM   1316  HB2 GLN A 244      38.470   5.685   6.421  1.00 35.07           H
ATOM   1317  HB3 GLN A 244      38.296   4.534   5.116  1.00 35.07           H
ATOM   1318  HG2 GLN A 244      36.960   3.937   7.799  1.00 37.39           H
ATOM   1319  HG3 GLN A 244      36.312   5.205   6.770  1.00 37.39           H
ATOM   1320 HE21 GLN A 244      35.026   2.663   7.559  1.00 39.50           H
ATOM   1321 HE22 GLN A 244      34.590   1.906   6.045  1.00 39.50           H
ATOM   1322  N   SER A 245      39.809   1.912   5.328  1.00 31.38           N
ATOM   1323  CA  SER A 245      39.875   0.523   4.909  1.00 33.96           C
ATOM   1324  C   SER A 245      40.720  -0.285   5.888  1.00 31.48           C
ATOM   1325  O   SER A 245      40.327  -1.386   6.264  1.00 33.38           O
ATOM   1326  CB  SER A 245      40.426   0.431   3.485  1.00 30.38           C
ATOM   1327  OG  SER A 245      39.569   1.122   2.603  1.00 29.55           O
ATOM   1328  H   SER A 245      40.268   2.598   4.744  1.00 37.63           H
ATOM   1329  HA  SER A 245      38.868   0.105   4.912  1.00 40.72           H
ATOM   1330  HB2 SER A 245      41.426   0.861   3.435  1.00 36.43           H
ATOM   1331  HB3 SER A 245      40.475  -0.617   3.190  1.00 36.43           H
ATOM   1332  HG  SER A 245      39.760   2.063   2.686  1.00 35.43           H
ATOM   1333  N   THR A 246      41.855   0.256   6.335  1.00 27.99           N
ATOM   1334  CA  THR A 246      42.718  -0.393   7.320  1.00 29.72           C
ATOM   1335  C   THR A 246      41.996  -0.554   8.657  1.00 38.42           C
ATOM   1336  O   THR A 246      42.030  -1.625   9.263  1.00 30.17           O
ATOM   1337  CB  THR A 246      44.046   0.374   7.441  1.00 27.99           C
ATOM   1338  OG1 THR A 246      44.741   0.301   6.215  1.00 28.13           O
ATOM   1339  CG2 THR A 246      44.982  -0.214   8.497  1.00 30.67           C
ATOM   1340  H   THR A 246      42.139   1.160   5.984  1.00 33.56           H
ATOM   1341  HA  THR A 246      42.945  -1.389   6.933  1.00 35.63           H
ATOM   1342  HB  THR A 246      43.844   1.421   7.679  1.00 33.56           H
ATOM   1343  HG1 THR A 246      44.227   0.759   5.543  1.00 33.73           H
ATOM   1344 HG21 THR A 246      45.919   0.341   8.485  1.00 36.78           H
ATOM   1345 HG22 THR A 246      44.542  -0.141   9.489  1.00 36.78           H
ATOM   1346 HG23 THR A 246      45.198  -1.255   8.260  1.00 36.78           H
ATOM   1347  N   HIS A 247      41.304   0.497   9.102  1.00 30.89           N
ATOM   1348  CA  HIS A 247      40.419   0.435  10.256  1.00 31.96           C
ATOM   1349  C   HIS A 247      39.394  -0.712  10.163  1.00 31.54           C
ATOM   1350  O   HIS A 247      39.190  -1.404  11.159  1.00 32.84           O
ATOM   1351  CB  HIS A 247      39.781   1.818  10.464  1.00 31.22           C
ATOM   1352  CG  HIS A 247      38.629   1.795  11.419  1.00 31.07           C
ATOM   1353  ND1 HIS A 247      38.720   1.509  12.774  1.00 34.13           N
ATOM   1354  CD2 HIS A 247      37.329   2.015  11.084  1.00 33.64           C
ATOM   1355  CE1 HIS A 247      37.469   1.591  13.244  1.00 35.58           C
ATOM   1356  NE2 HIS A 247      36.618   1.887  12.247  1.00 38.59           N
ATOM   1357  H   HIS A 247      41.325   1.356   8.571  1.00 37.04           H
ATOM   1358  HA  HIS A 247      41.034   0.232  11.133  1.00 38.32           H
ATOM   1359  HB2 HIS A 247      39.418   2.206   9.516  1.00 37.44           H
ATOM   1360  HB3 HIS A 247      40.538   2.506  10.835  1.00 37.44           H
ATOM   1361  HD2 HIS A 247      36.949   2.243  10.100  1.00 40.34           H
ATOM   1362  HE1 HIS A 247      37.194   1.500  14.287  1.00 42.67           H
ATOM   1363  HE2 HIS A 247      35.623   2.045  12.356  1.00 46.28           H
ATOM   1364  N   VAL A 248      38.754  -0.939   9.004  1.00 30.09           N
ATOM   1365  CA  VAL A 248      37.821  -2.055   8.849  1.00 32.49           C
ATOM   1366  C   VAL A 248      38.551  -3.408   8.882  1.00 37.92           C
ATOM   1367  O   VAL A 248      38.054  -4.343   9.511  1.00 35.37           O
ATOM   1368  CB  VAL A 248      36.918  -1.888   7.606  1.00 33.93           C
ATOM   1369  CG1 VAL A 248      35.988  -3.105   7.438  1.00 35.22           C
ATOM   1370  CG2 VAL A 248      36.032  -0.647   7.728  1.00 32.23           C
ATOM   1371  H   VAL A 248      38.935  -0.349   8.202  1.00 36.08           H
ATOM   1372  HA  VAL A 248      37.159  -2.035   9.715  1.00 38.95           H
ATOM   1373  HB  VAL A 248      37.547  -1.795   6.720  1.00 40.69           H
ATOM   1374 HG11 VAL A 248      35.299  -2.933   6.613  1.00 42.23           H
ATOM   1375 HG12 VAL A 248      36.566  -4.003   7.219  1.00 42.23           H
ATOM   1376 HG13 VAL A 248      35.412  -3.263   8.351  1.00 42.23           H
ATOM   1377 HG21 VAL A 248      35.423  -0.547   6.831  1.00 38.64           H
ATOM   1378 HG22 VAL A 248      35.392  -0.740   8.601  1.00 38.64           H
ATOM   1379 HG23 VAL A 248      36.636   0.250   7.836  1.00 38.64           H
ATOM   1380  N   LEU A 249      39.727  -3.518   8.245  1.00 30.90           N
ATOM   1381  CA  LEU A 249      40.476  -4.776   8.190  1.00 33.85           C
ATOM   1382  C   LEU A 249      40.987  -5.227   9.547  1.00 32.63           C
ATOM   1383  O   LEU A 249      41.036  -6.424   9.814  1.00 36.53           O
ATOM   1384  CB  LEU A 249      41.634  -4.690   7.182  1.00 31.19           C
ATOM   1385  CG  LEU A 249      41.168  -4.607   5.722  1.00 30.47           C
ATOM   1386  CD1 LEU A 249      42.355  -4.260   4.812  1.00 33.48           C
ATOM   1387  CD2 LEU A 249      40.496  -5.913   5.256  1.00 38.19           C
ATOM   1388  H   LEU A 249      40.107  -2.716   7.760  1.00 37.05           H
ATOM   1389  HA  LEU A 249      39.784  -5.540   7.851  1.00 40.58           H
ATOM   1390  HB2 LEU A 249      42.239  -3.815   7.418  1.00 37.40           H
ATOM   1391  HB3 LEU A 249      42.255  -5.577   7.298  1.00 37.40           H
ATOM   1392  HG  LEU A 249      40.432  -3.816   5.624  1.00 36.54           H
ATOM   1393 HD11 LEU A 249      42.006  -4.098   3.793  1.00 40.15           H
ATOM   1394 HD12 LEU A 249      42.841  -3.351   5.168  1.00 40.15           H
ATOM   1395 HD13 LEU A 249      43.081  -5.075   4.815  1.00 40.15           H
ATOM   1396 HD21 LEU A 249      40.087  -5.777   4.260  1.00 45.80           H
ATOM   1397 HD22 LEU A 249      41.221  -6.725   5.241  1.00 45.80           H
ATOM   1398 HD23 LEU A 249      39.668  -6.187   5.903  1.00 45.80           H
ATOM   1399  N   LEU A 250      41.390  -4.286  10.401  1.00 33.61           N
ATOM   1400  CA  LEU A 250      41.844  -4.569  11.751  1.00 35.02           C
ATOM   1401  C   LEU A 250      40.761  -5.247  12.606  1.00 36.70           C
ATOM   1402  O   LEU A 250      41.098  -5.913  13.583  1.00 38.27           O
ATOM   1403  CB  LEU A 250      42.318  -3.262  12.405  1.00 37.62           C
ATOM   1404  CG  LEU A 250      43.704  -2.815  11.918  1.00 36.63           C
ATOM   1405  CD1 LEU A 250      43.900  -1.338  12.284  1.00 31.95           C
ATOM   1406  CD2 LEU A 250      44.817  -3.681  12.536  1.00 32.92           C
ATOM   1407  H   LEU A 250      41.364  -3.320  10.107  1.00 40.30           H
ATOM   1408  HA  LEU A 250      42.684  -5.258  11.678  1.00 42.00           H
ATOM   1409  HB2 LEU A 250      41.592  -2.487  12.154  1.00 45.12           H
ATOM   1410  HB3 LEU A 250      42.332  -3.359  13.491  1.00 45.12           H
ATOM   1411  HG  LEU A 250      43.751  -2.907  10.836  1.00 43.93           H
ATOM   1412 HD11 LEU A 250      44.889  -1.012  11.966  1.00 38.31           H
ATOM   1413 HD12 LEU A 250      43.153  -0.725  11.781  1.00 38.31           H
ATOM   1414 HD13 LEU A 250      43.810  -1.209  13.357  1.00 38.31           H
ATOM   1415 HD21 LEU A 250      45.793  -3.333  12.192  1.00 39.47           H
ATOM   1416 HD22 LEU A 250      44.783  -3.620  13.623  1.00 39.47           H
ATOM   1417 HD23 LEU A 250      44.699  -4.721  12.241  1.00 39.47           H
ATOM   1418  N   SER A 251      39.484  -5.057  12.256  1.00 35.50           N
ATOM   1419  CA  SER A 251      38.329  -5.626  12.957  1.00 37.89           C
ATOM   1420  C   SER A 251      37.787  -6.914  12.328  1.00 42.08           C
ATOM   1421  O   SER A 251      36.726  -7.368  12.752  1.00 39.83           O
ATOM   1422  CB  SER A 251      37.239  -4.559  13.094  1.00 34.35           C
ATOM   1423  OG  SER A 251      37.682  -3.585  14.015  1.00 40.10           O
ATOM   1424  H   SER A 251      39.292  -4.518  11.421  1.00 42.57           H
ATOM   1425  HA  SER A 251      38.619  -5.897  13.971  1.00 45.44           H
ATOM   1426  HB2 SER A 251      37.047  -4.101  12.123  1.00 41.20           H
ATOM   1427  HB3 SER A 251      36.318  -5.001  13.472  1.00 41.20           H
ATOM   1428  HG  SER A 251      37.008  -2.903  14.082  1.00 48.10           H
ATOM   1429  N   THR A 252      38.477  -7.539  11.357  1.00 38.49           N
ATOM   1430  CA  THR A 252      37.997  -8.814  10.806  1.00 47.22           C
ATOM   1431  C   THR A 252      38.008  -9.855  11.941  1.00 41.12           C
ATOM   1432  O   THR A 252      38.963  -9.885  12.719  1.00 39.30           O
ATOM   1433  CB  THR A 252      38.850  -9.315   9.627  1.00 48.27           C
ATOM   1434  OG1 THR A 252      40.190  -9.510   9.994  1.00 47.59           O
ATOM   1435  CG2 THR A 252      38.813  -8.325   8.476  1.00 47.31           C
ATOM   1436  H   THR A 252      39.359  -7.170  11.030  1.00 46.16           H
ATOM   1437  HA  THR A 252      36.992  -8.651  10.424  1.00 56.64           H
ATOM   1438  HB  THR A 252      38.447 -10.267   9.273  1.00 57.90           H
ATOM   1439  HG1 THR A 252      40.625  -9.989   9.285  1.00 57.08           H
ATOM   1440 HG21 THR A 252      39.611  -8.570   7.782  1.00 56.74           H
ATOM   1441 HG22 THR A 252      37.839  -8.373   7.995  1.00 56.74           H
ATOM   1442 HG23 THR A 252      38.983  -7.313   8.822  1.00 56.74           H
ATOM   1443  N   PRO A 253      36.969 -10.706  12.052  1.00 45.12           N
ATOM   1444  CA  PRO A 253      36.841 -11.647  13.165  1.00 38.30           C
ATOM   1445  C   PRO A 253      38.047 -12.579  13.366  1.00 36.13           C
ATOM   1446  O   PRO A 253      38.443 -12.822  14.507  1.00 43.43           O
ATOM   1447  CB  PRO A 253      35.574 -12.442  12.823  1.00 47.26           C
ATOM   1448  CG  PRO A 253      34.702 -11.398  12.128  1.00 46.86           C
ATOM   1449  CD  PRO A 253      35.718 -10.608  11.307  1.00 46.68           C
ATOM   1450  HA  PRO A 253      36.643 -11.083  14.077  1.00 45.93           H
ATOM   1451  HB2 PRO A 253      35.840 -13.206  12.090  1.00 56.68           H
ATOM   1452  HB3 PRO A 253      35.088 -12.901  13.683  1.00 56.68           H
ATOM   1453  HG2 PRO A 253      33.985 -11.866  11.454  1.00 56.21           H
ATOM   1454  HG3 PRO A 253      34.198 -10.771  12.864  1.00 56.21           H
ATOM   1455  HD2 PRO A 253      35.829 -11.053  10.322  1.00 55.98           H
ATOM   1456  HD3 PRO A 253      35.354  -9.582  11.254  1.00 55.98           H
ATOM   1457  N   ALA A 254      38.669 -13.040  12.272  1.00 39.43           N
ATOM   1458  CA  ALA A 254      39.864 -13.889  12.287  1.00 45.02           C
ATOM   1459  C   ALA A 254      41.063 -13.267  13.020  1.00 43.23           C
ATOM   1460  O   ALA A 254      41.981 -13.991  13.397  1.00 45.97           O
ATOM   1461  CB  ALA A 254      40.245 -14.196  10.837  1.00 43.44           C
ATOM   1462  H   ALA A 254      38.286 -12.804  11.364  1.00 47.28           H
ATOM   1463  HA  ALA A 254      39.611 -14.828  12.781  1.00 53.99           H
ATOM   1464  HB1 ALA A 254      41.105 -14.865  10.812  1.00 52.10           H
ATOM   1465  HB2 ALA A 254      39.406 -14.673  10.328  1.00 52.10           H
ATOM   1466  HB3 ALA A 254      40.496 -13.268  10.325  1.00 52.10           H
ATOM   1467  N   LEU A 255      41.087 -11.936  13.181  1.00 41.89           N
ATOM   1468  CA  LEU A 255      42.178 -11.191  13.796  1.00 40.27           C
ATOM   1469  C   LEU A 255      41.816 -10.638  15.177  1.00 47.01           C
ATOM   1470  O   LEU A 255      42.611  -9.892  15.747  1.00 42.15           O
ATOM   1471  CB  LEU A 255      42.644 -10.090  12.820  1.00 38.02           C
ATOM   1472  CG  LEU A 255      43.160 -10.630  11.464  1.00 46.01           C
ATOM   1473  CD1 LEU A 255      43.485  -9.495  10.480  1.00 42.53           C
ATOM   1474  CD2 LEU A 255      44.407 -11.525  11.619  1.00 42.60           C
ATOM   1475  H   LEU A 255      40.305 -11.396  12.833  1.00 50.23           H
ATOM   1476  HA  LEU A 255      43.019 -11.857  13.967  1.00 48.30           H
ATOM   1477  HB2 LEU A 255      41.803  -9.420  12.636  1.00 45.59           H
ATOM   1478  HB3 LEU A 255      43.440  -9.513  13.288  1.00 45.59           H
ATOM   1479  HG  LEU A 255      42.384 -11.240  11.001  1.00 55.19           H
ATOM   1480 HD11 LEU A 255      43.611  -9.908   9.478  1.00 51.00           H
ATOM   1481 HD12 LEU A 255      42.676  -8.766  10.457  1.00 51.00           H
ATOM   1482 HD13 LEU A 255      44.406  -8.994  10.765  1.00 51.00           H
ATOM   1483 HD21 LEU A 255      44.741 -11.860  10.636  1.00 51.09           H
ATOM   1484 HD22 LEU A 255      45.215 -10.972  12.101  1.00 51.09           H
ATOM   1485 HD23 LEU A 255      44.168 -12.400  12.219  1.00 51.09           H
ATOM   1486  N   ASP A 256      40.649 -10.998  15.735  1.00 48.05           N
ATOM   1487  CA  ASP A 256      40.199 -10.521  17.043  1.00 49.70           C
ATOM   1488  C   ASP A 256      41.248 -10.787  18.134  1.00 47.39           C
ATOM   1489  O   ASP A 256      41.697 -11.922  18.307  1.00 52.25           O
ATOM   1490  CB  ASP A 256      38.845 -11.159  17.395  1.00 52.90           C
ATOM   1491  CG  ASP A 256      38.392 -10.678  18.775  1.00 56.40           C
ATOM   1492  OD1 ASP A 256      37.976  -9.502  18.859  1.00 50.81           O
ATOM   1493  OD2 ASP A 256      38.487 -11.477  19.734  1.00 61.04           O1-
ATOM   1494  H   ASP A 256      40.030 -11.617  15.231  1.00 57.63           H
ATOM   1495  HA  ASP A 256      40.040  -9.445  16.976  1.00 59.62           H
ATOM   1496  HB2 ASP A 256      38.129 -10.822  16.645  1.00 63.45           H
ATOM   1497  HB3 ASP A 256      38.949 -12.245  17.386  1.00 63.45           H
ATOM   1498  N   ALA A 257      41.648  -9.717  18.840  1.00 48.14           N
ATOM   1499  CA  ALA A 257      42.582  -9.735  19.971  1.00 54.43           C
ATOM   1500  C   ALA A 257      44.030 -10.120  19.597  1.00 49.62           C
ATOM   1501  O   ALA A 257      44.861 -10.264  20.494  1.00 49.30           O
ATOM   1502  CB  ALA A 257      42.031 -10.623  21.104  1.00 57.68           C
ATOM   1503  H   ALA A 257      41.243  -8.822  18.605  1.00 57.74           H
ATOM   1504  HA  ALA A 257      42.625  -8.717  20.360  1.00 65.29           H
ATOM   1505  HB1 ALA A 257      42.648 -10.509  21.996  1.00 69.19           H
ATOM   1506  HB2 ALA A 257      41.010 -10.324  21.342  1.00 69.19           H
ATOM   1507  HB3 ALA A 257      42.037 -11.672  20.808  1.00 69.19           H
ATOM   1508  N   VAL A 258      44.347 -10.291  18.304  1.00 50.42           N
ATOM   1509  CA  VAL A 258      45.680 -10.660  17.814  1.00 43.00           C
ATOM   1510  C   VAL A 258      46.689  -9.514  17.981  1.00 45.94           C
ATOM   1511  O   VAL A 258      47.854  -9.768  18.289  1.00 43.44           O
ATOM   1512  CB  VAL A 258      45.589 -11.136  16.347  1.00 46.01           C
ATOM   1513  CG1 VAL A 258      46.969 -11.369  15.719  1.00 51.56           C
ATOM   1514  CG2 VAL A 258      44.792 -12.450  16.250  1.00 51.78           C
ATOM   1515  H   VAL A 258      43.616 -10.176  17.615  1.00 60.48           H
ATOM   1516  HA  VAL A 258      46.030 -11.501  18.413  1.00 51.57           H
ATOM   1517  HB  VAL A 258      45.087 -10.369  15.759  1.00 55.18           H
ATOM   1518 HG11 VAL A 258      46.835 -11.729  14.700  1.00 61.84           H
ATOM   1519 HG12 VAL A 258      47.533 -10.437  15.671  1.00 61.84           H
ATOM   1520 HG13 VAL A 258      47.532 -12.106  16.292  1.00 61.84           H
ATOM   1521 HG21 VAL A 258      44.725 -12.770  15.211  1.00 62.11           H
ATOM   1522 HG22 VAL A 258      45.287 -13.228  16.828  1.00 62.11           H
ATOM   1523 HG23 VAL A 258      43.782 -12.315  16.632  1.00 62.11           H
ATOM   1524  N   PHE A 259      46.269  -8.274  17.717  1.00 44.38           N
ATOM   1525  CA  PHE A 259      47.149  -7.111  17.693  1.00 43.95           C
ATOM   1526  C   PHE A 259      47.014  -6.307  18.970  1.00 44.55           C
ATOM   1527  O   PHE A 259      45.919  -6.132  19.511  1.00 41.63           O
ATOM   1528  CB  PHE A 259      46.848  -6.235  16.466  1.00 35.70           C
ATOM   1529  CG  PHE A 259      47.077  -6.956  15.153  1.00 33.55           C
ATOM   1530  CD1 PHE A 259      48.343  -7.484  14.836  1.00 40.03           C
ATOM   1531  CD2 PHE A 259      46.010  -7.124  14.256  1.00 36.27           C
ATOM   1532  CE1 PHE A 259      48.533  -8.186  13.637  1.00 39.19           C
ATOM   1533  CE2 PHE A 259      46.198  -7.826  13.059  1.00 39.43           C
ATOM   1534  CZ  PHE A 259      47.461  -8.358  12.751  1.00 41.87           C
ATOM   1535  H   PHE A 259      45.293  -8.123  17.504  1.00 53.22           H
ATOM   1536  HA  PHE A 259      48.180  -7.449  17.608  1.00 52.71           H
ATOM   1537  HB2 PHE A 259      45.818  -5.887  16.521  1.00 42.81           H
ATOM   1538  HB3 PHE A 259      47.494  -5.359  16.494  1.00 42.81           H
ATOM   1539  HD1 PHE A 259      49.172  -7.360  15.513  1.00 48.01           H
ATOM   1540  HD2 PHE A 259      45.035  -6.723  14.486  1.00 43.50           H
ATOM   1541  HE1 PHE A 259      49.503  -8.591  13.394  1.00 47.00           H
ATOM   1542  HE2 PHE A 259      45.373  -7.953  12.379  1.00 47.29           H
ATOM   1543  HZ  PHE A 259      47.609  -8.899  11.831  1.00 50.21           H
ATOM   1544  N   THR A 260      48.154  -5.782  19.421  1.00 42.17           N
ATOM   1545  CA  THR A 260      48.193  -4.823  20.508  1.00 47.01           C
ATOM   1546  C   THR A 260      47.604  -3.487  20.035  1.00 43.82           C
ATOM   1547  O   THR A 260      47.473  -3.233  18.837  1.00 39.86           O
ATOM   1548  CB  THR A 260      49.637  -4.620  20.992  1.00 44.03           C
ATOM   1549  OG1 THR A 260      50.379  -3.942  20.007  1.00 39.34           O
ATOM   1550  CG2 THR A 260      50.359  -5.935  21.333  1.00 47.36           C
ATOM   1551  H   THR A 260      49.007  -5.947  18.903  1.00 50.57           H
ATOM   1552  HA  THR A 260      47.605  -5.199  21.346  1.00 56.39           H
ATOM   1553  HB  THR A 260      49.608  -4.004  21.891  1.00 52.81           H
ATOM   1554  HG1 THR A 260      51.198  -3.636  20.405  1.00 47.17           H
ATOM   1555 HG21 THR A 260      51.356  -5.710  21.708  1.00 56.80           H
ATOM   1556 HG22 THR A 260      49.798  -6.484  22.089  1.00 56.80           H
ATOM   1557 HG23 THR A 260      50.468  -6.553  20.442  1.00 56.80           H
ATOM   1558  N   ASP A 261      47.290  -2.618  20.998  1.00 42.24           N
ATOM   1559  CA  ASP A 261      46.910  -1.238  20.735  1.00 45.17           C
ATOM   1560  C   ASP A 261      47.994  -0.485  19.946  1.00 39.06           C
ATOM   1561  O   ASP A 261      47.653   0.320  19.087  1.00 37.06           O
ATOM   1562  CB  ASP A 261      46.641  -0.516  22.059  1.00 48.85           C
ATOM   1563  CG  ASP A 261      45.512  -1.111  22.896  1.00 46.08           C
ATOM   1564  OD1 ASP A 261      44.607  -1.739  22.304  1.00 40.97           O
ATOM   1565  OD2 ASP A 261      45.581  -0.920  24.127  1.00 52.13           O1-
ATOM   1566  H   ASP A 261      47.355  -2.909  21.963  1.00 50.65           H
ATOM   1567  HA  ASP A 261      45.988  -1.247  20.151  1.00 54.18           H
ATOM   1568  HB2 ASP A 261      47.546  -0.431  22.659  1.00 58.59           H
ATOM   1569  HB3 ASP A 261      46.339   0.503  21.816  1.00 58.59           H
ATOM   1570  N   LEU A 262      49.285  -0.703  20.247  1.00 36.47           N
ATOM   1571  CA  LEU A 262      50.394  -0.046  19.547  1.00 39.77           C
ATOM   1572  C   LEU A 262      50.468  -0.483  18.075  1.00 37.60           C
ATOM   1573  O   LEU A 262      50.797   0.330  17.219  1.00 37.04           O
ATOM   1574  CB  LEU A 262      51.713  -0.321  20.291  1.00 36.70           C
ATOM   1575  CG  LEU A 262      52.944   0.461  19.779  1.00 40.92           C
ATOM   1576  CD1 LEU A 262      52.864   1.946  20.150  1.00 36.64           C
ATOM   1577  CD2 LEU A 262      54.212  -0.124  20.417  1.00 47.79           C
ATOM   1578  H   LEU A 262      49.511  -1.360  20.981  1.00 43.73           H
ATOM   1579  HA  LEU A 262      50.207   1.027  19.573  1.00 47.70           H
ATOM   1580  HB2 LEU A 262      51.578  -0.103  21.351  1.00 44.01           H
ATOM   1581  HB3 LEU A 262      51.920  -1.387  20.199  1.00 44.01           H
ATOM   1582  HG  LEU A 262      53.018   0.372  18.696  1.00 49.08           H
ATOM   1583 HD11 LEU A 262      53.808   2.438  19.918  1.00 43.94           H
ATOM   1584 HD12 LEU A 262      52.074   2.426  19.578  1.00 43.94           H
ATOM   1585 HD13 LEU A 262      52.656   2.061  21.213  1.00 43.94           H
ATOM   1586 HD21 LEU A 262      55.085   0.416  20.054  1.00 57.32           H
ATOM   1587 HD22 LEU A 262      54.161  -0.038  21.502  1.00 57.32           H
ATOM   1588 HD23 LEU A 262      54.316  -1.175  20.142  1.00 57.32           H
ATOM   1589  N   GLU A 263      50.206  -1.759  17.787  1.00 42.04           N
ATOM   1590  CA  GLU A 263      50.131  -2.289  16.429  1.00 34.96           C
ATOM   1591  C   GLU A 263      48.954  -1.699  15.645  1.00 38.38           C
ATOM   1592  O   GLU A 263      49.102  -1.392  14.464  1.00 37.35           O
ATOM   1593  CB  GLU A 263      50.043  -3.817  16.483  1.00 40.85           C
ATOM   1594  CG  GLU A 263      51.428  -4.417  16.755  1.00 41.69           C
ATOM   1595  CD  GLU A 263      51.458  -5.839  17.309  1.00 50.28           C
ATOM   1596  OE1 GLU A 263      50.385  -6.448  17.504  1.00 44.09           O
ATOM   1597  OE2 GLU A 263      52.594  -6.309  17.540  1.00 45.29           O1-
ATOM   1598  H   GLU A 263      49.939  -2.384  18.534  1.00 50.41           H
ATOM   1599  HA  GLU A 263      51.052  -2.020  15.911  1.00 41.93           H
ATOM   1600  HB2 GLU A 263      49.352  -4.111  17.270  1.00 48.99           H
ATOM   1601  HB3 GLU A 263      49.668  -4.193  15.532  1.00 48.99           H
ATOM   1602  HG2 GLU A 263      51.999  -4.416  15.830  1.00 49.99           H
ATOM   1603  HG3 GLU A 263      52.008  -3.782  17.425  1.00 49.99           H
ATOM   1604  N   ILE A 264      47.782  -1.570  16.286  1.00 34.41           N
ATOM   1605  CA  ILE A 264      46.598  -0.939  15.696  1.00 34.22           C
ATOM   1606  C   ILE A 264      46.923   0.519  15.374  1.00 30.17           C
ATOM   1607  O   ILE A 264      46.614   0.986  14.282  1.00 33.59           O
ATOM   1608  CB  ILE A 264      45.388  -1.116  16.646  1.00 32.55           C
ATOM   1609  CG1 ILE A 264      44.913  -2.587  16.624  1.00 36.09           C
ATOM   1610  CG2 ILE A 264      44.219  -0.164  16.348  1.00 34.30           C
ATOM   1611  CD1 ILE A 264      44.127  -2.984  17.879  1.00 44.46           C
ATOM   1612  H   ILE A 264      47.714  -1.885  17.245  1.00 41.26           H
ATOM   1613  HA  ILE A 264      46.376  -1.445  14.754  1.00 41.03           H
ATOM   1614  HB  ILE A 264      45.731  -0.888  17.654  1.00 39.03           H
ATOM   1615 HG12 ILE A 264      44.289  -2.746  15.745  1.00 43.28           H
ATOM   1616 HG13 ILE A 264      45.768  -3.259  16.549  1.00 43.28           H
ATOM   1617 HG21 ILE A 264      43.398  -0.356  17.037  1.00 41.13           H
ATOM   1618 HG22 ILE A 264      44.532   0.870  16.485  1.00 41.13           H
ATOM   1619 HG23 ILE A 264      43.871  -0.302  15.330  1.00 41.13           H
ATOM   1620 HD11 ILE A 264      43.905  -4.050  17.841  1.00 53.32           H
ATOM   1621 HD12 ILE A 264      44.719  -2.781  18.772  1.00 53.32           H
ATOM   1622 HD13 ILE A 264      43.189  -2.432  17.932  1.00 53.32           H
ATOM   1623  N   LEU A 265      47.554   1.219  16.323  1.00 34.30           N
ATOM   1624  CA  LEU A 265      47.950   2.615  16.197  1.00 34.41           C
ATOM   1625  C   LEU A 265      48.908   2.767  15.014  1.00 35.21           C
ATOM   1626  O   LEU A 265      48.681   3.634  14.182  1.00 34.27           O
ATOM   1627  CB  LEU A 265      48.571   3.106  17.518  1.00 35.59           C
ATOM   1628  CG  LEU A 265      49.156   4.528  17.472  1.00 36.99           C
ATOM   1629  CD1 LEU A 265      48.057   5.565  17.229  1.00 37.38           C
ATOM   1630  CD2 LEU A 265      49.897   4.837  18.774  1.00 36.79           C
ATOM   1631  H   LEU A 265      47.782   0.753  17.189  1.00 41.13           H
ATOM   1632  HA  LEU A 265      47.050   3.197  16.000  1.00 41.26           H
ATOM   1633  HB2 LEU A 265      47.816   3.059  18.302  1.00 42.68           H
ATOM   1634  HB3 LEU A 265      49.369   2.420  17.793  1.00 42.68           H
ATOM   1635  HG  LEU A 265      49.876   4.601  16.658  1.00 44.35           H
ATOM   1636 HD11 LEU A 265      48.489   6.561  17.188  1.00 44.83           H
ATOM   1637 HD12 LEU A 265      47.564   5.366  16.279  1.00 44.83           H
ATOM   1638 HD13 LEU A 265      47.321   5.527  18.033  1.00 44.83           H
ATOM   1639 HD21 LEU A 265      50.387   5.806  18.703  1.00 44.11           H
ATOM   1640 HD22 LEU A 265      49.196   4.859  19.603  1.00 44.11           H
ATOM   1641 HD23 LEU A 265      50.651   4.076  18.961  1.00 44.11           H
ATOM   1642  N   ALA A 266      49.948   1.923  14.947  1.00 31.75           N
ATOM   1643  CA  ALA A 266      50.932   1.926  13.884  1.00 31.34           C
ATOM   1644  C   ALA A 266      50.307   1.703  12.509  1.00 29.03           C
ATOM   1645  O   ALA A 266      50.681   2.413  11.593  1.00 31.51           O
ATOM   1646  CB  ALA A 266      52.007   0.874  14.160  1.00 34.89           C
ATOM   1647  H   ALA A 266      50.060   1.237  15.680  1.00 38.07           H
ATOM   1648  HA  ALA A 266      51.416   2.904  13.878  1.00 37.57           H
ATOM   1649  HB1 ALA A 266      52.749   0.890  13.363  1.00 41.84           H
ATOM   1650  HB2 ALA A 266      52.498   1.112  15.103  1.00 41.84           H
ATOM   1651  HB3 ALA A 266      51.562  -0.120  14.214  1.00 41.84           H
ATOM   1652  N   ALA A 267      49.392   0.732  12.348  1.00 30.72           N
ATOM   1653  CA  ALA A 267      48.791   0.426  11.055  1.00 28.89           C
ATOM   1654  C   ALA A 267      47.942   1.585  10.521  1.00 32.10           C
ATOM   1655  O   ALA A 267      48.018   1.916   9.340  1.00 28.39           O
ATOM   1656  CB  ALA A 267      47.997  -0.868  11.152  1.00 33.44           C
ATOM   1657  H   ALA A 267      49.138   0.154  13.136  1.00 36.84           H
ATOM   1658  HA  ALA A 267      49.595   0.270  10.339  1.00 34.64           H
ATOM   1659  HB1 ALA A 267      47.571  -1.107  10.177  1.00 40.09           H
ATOM   1660  HB2 ALA A 267      48.668  -1.669  11.462  1.00 40.09           H
ATOM   1661  HB3 ALA A 267      47.202  -0.761  11.890  1.00 40.09           H
ATOM   1662  N   ILE A 268      47.112   2.191  11.380  1.00 33.78           N
ATOM   1663  CA  ILE A 268      46.236   3.277  10.948  1.00 29.52           C
ATOM   1664  C   ILE A 268      47.088   4.526  10.646  1.00 28.46           C
ATOM   1665  O   ILE A 268      46.835   5.217   9.659  1.00 29.88           O
ATOM   1666  CB  ILE A 268      45.110   3.503  11.986  1.00 33.41           C
ATOM   1667  CG1 ILE A 268      44.218   2.236  12.136  1.00 34.31           C
ATOM   1668  CG2 ILE A 268      44.235   4.693  11.550  1.00 30.09           C
ATOM   1669  CD1 ILE A 268      43.353   2.213  13.404  1.00 37.97           C
ATOM   1670  H   ILE A 268      47.072   1.887  12.343  1.00 40.51           H
ATOM   1671  HA  ILE A 268      45.763   2.968  10.014  1.00 35.39           H
ATOM   1672  HB  ILE A 268      45.568   3.732  12.949  1.00 40.06           H
ATOM   1673 HG12 ILE A 268      43.571   2.127  11.261  1.00 41.14           H
ATOM   1674 HG13 ILE A 268      44.845   1.349  12.181  1.00 41.14           H
ATOM   1675 HG21 ILE A 268      43.441   4.867  12.272  1.00 36.07           H
ATOM   1676 HG22 ILE A 268      44.833   5.597  11.500  1.00 36.07           H
ATOM   1677 HG23 ILE A 268      43.802   4.501  10.569  1.00 36.07           H
ATOM   1678 HD11 ILE A 268      42.771   1.291  13.422  1.00 45.53           H
ATOM   1679 HD12 ILE A 268      43.989   2.252  14.289  1.00 45.53           H
ATOM   1680 HD13 ILE A 268      42.668   3.054  13.420  1.00 45.53           H
ATOM   1681  N   PHE A 269      48.091   4.815  11.487  1.00 30.50           N
ATOM   1682  CA  PHE A 269      49.006   5.923  11.262  1.00 28.59           C
ATOM   1683  C   PHE A 269      49.733   5.751   9.930  1.00 29.36           C
ATOM   1684  O   PHE A 269      49.785   6.697   9.148  1.00 27.00           O
ATOM   1685  CB  PHE A 269      49.973   6.066  12.440  1.00 27.34           C
ATOM   1686  CG  PHE A 269      50.950   7.209  12.260  1.00 33.67           C
ATOM   1687  CD1 PHE A 269      50.533   8.542  12.454  1.00 32.90           C
ATOM   1688  CD2 PHE A 269      52.271   6.948  11.870  1.00 37.48           C
ATOM   1689  CE1 PHE A 269      51.445   9.599  12.271  1.00 33.62           C
ATOM   1690  CE2 PHE A 269      53.182   8.001  11.698  1.00 30.34           C
ATOM   1691  CZ  PHE A 269      52.768   9.324  11.903  1.00 33.39           C
ATOM   1692  H   PHE A 269      48.262   4.209  12.278  1.00 36.57           H
ATOM   1693  HA  PHE A 269      48.421   6.842  11.199  1.00 34.28           H
ATOM   1694  HB2 PHE A 269      49.398   6.234  13.350  1.00 32.78           H
ATOM   1695  HB3 PHE A 269      50.527   5.136  12.565  1.00 32.78           H
ATOM   1696  HD1 PHE A 269      49.515   8.757  12.742  1.00 39.46           H
ATOM   1697  HD2 PHE A 269      52.586   5.935  11.684  1.00 44.95           H
ATOM   1698  HE1 PHE A 269      51.126  10.618  12.419  1.00 40.32           H
ATOM   1699  HE2 PHE A 269      54.201   7.794  11.401  1.00 36.38           H
ATOM   1700  HZ  PHE A 269      53.469  10.135  11.756  1.00 40.04           H
ATOM   1701  N   ALA A 270      50.271   4.542   9.676  1.00 29.47           N
ATOM   1702  CA  ALA A 270      50.952   4.198   8.434  1.00 27.87           C
ATOM   1703  C   ALA A 270      50.055   4.504   7.249  1.00 28.66           C
ATOM   1704  O   ALA A 270      50.500   5.176   6.329  1.00 26.40           O
ATOM   1705  CB  ALA A 270      51.365   2.707   8.438  1.00 29.30           C
ATOM   1706  H   ALA A 270      50.191   3.818  10.375  1.00 35.33           H
ATOM   1707  HA  ALA A 270      51.854   4.806   8.346  1.00 33.42           H
ATOM   1708  HB1 ALA A 270      51.875   2.468   7.505  1.00 35.13           H
ATOM   1709  HB2 ALA A 270      52.051   2.514   9.262  1.00 35.13           H
ATOM   1710  HB3 ALA A 270      50.494   2.060   8.538  1.00 35.13           H
ATOM   1711  N   ALA A 271      48.788   4.059   7.301  1.00 25.68           N
ATOM   1712  CA  ALA A 271      47.813   4.302   6.249  1.00 30.09           C
ATOM   1713  C   ALA A 271      47.610   5.815   6.003  1.00 24.92           C
ATOM   1714  O   ALA A 271      47.590   6.239   4.852  1.00 25.82           O
ATOM   1715  CB  ALA A 271      46.517   3.580   6.620  1.00 29.72           C
ATOM   1716  H   ALA A 271      48.501   3.484   8.080  1.00 30.79           H
ATOM   1717  HA  ALA A 271      48.188   3.852   5.327  1.00 36.08           H
ATOM   1718  HB1 ALA A 271      45.773   3.796   5.863  1.00 35.64           H
ATOM   1719  HB2 ALA A 271      46.688   2.505   6.664  1.00 35.64           H
ATOM   1720  HB3 ALA A 271      46.152   3.925   7.585  1.00 35.64           H
ATOM   1721  N   ALA A 272      47.476   6.639   7.056  1.00 26.42           N
ATOM   1722  CA  ALA A 272      47.319   8.089   6.921  1.00 28.10           C
ATOM   1723  C   ALA A 272      48.501   8.759   6.227  1.00 28.60           C
ATOM   1724  O   ALA A 272      48.288   9.661   5.427  1.00 29.76           O
ATOM   1725  CB  ALA A 272      47.092   8.722   8.289  1.00 30.23           C
ATOM   1726  H   ALA A 272      47.480   6.246   7.987  1.00 31.67           H
ATOM   1727  HA  ALA A 272      46.435   8.272   6.309  1.00 33.69           H
ATOM   1728  HB1 ALA A 272      46.883   9.786   8.178  1.00 36.24           H
ATOM   1729  HB2 ALA A 272      46.239   8.233   8.753  1.00 36.24           H
ATOM   1730  HB3 ALA A 272      47.974   8.594   8.917  1.00 36.24           H
ATOM   1731  N   ILE A 273      49.743   8.371   6.549  1.00 28.43           N
ATOM   1732  CA  ILE A 273      50.924   9.047   6.020  1.00 27.59           C
ATOM   1733  C   ILE A 273      51.378   8.461   4.677  1.00 28.90           C
ATOM   1734  O   ILE A 273      52.311   9.018   4.108  1.00 27.88           O
ATOM   1735  CB  ILE A 273      52.064   9.091   7.061  1.00 24.79           C
ATOM   1736  CG1 ILE A 273      52.693   7.697   7.304  1.00 26.65           C
ATOM   1737  CG2 ILE A 273      51.559   9.714   8.381  1.00 29.53           C
ATOM   1738  CD1 ILE A 273      54.075   7.763   7.959  1.00 31.28           C
ATOM   1739  H   ILE A 273      49.877   7.610   7.202  1.00 34.08           H
ATOM   1740  HA  ILE A 273      50.659  10.087   5.829  1.00 33.08           H
ATOM   1741  HB  ILE A 273      52.844   9.743   6.665  1.00 29.72           H
ATOM   1742 HG12 ILE A 273      52.030   7.102   7.929  1.00 31.95           H
ATOM   1743 HG13 ILE A 273      52.818   7.168   6.360  1.00 31.95           H
ATOM   1744 HG21 ILE A 273      52.392   9.878   9.063  1.00 35.41           H
ATOM   1745 HG22 ILE A 273      51.102  10.675   8.176  1.00 35.41           H
ATOM   1746 HG23 ILE A 273      50.828   9.074   8.868  1.00 35.41           H
ATOM   1747 HD11 ILE A 273      54.450   6.749   8.087  1.00 37.50           H
ATOM   1748 HD12 ILE A 273      54.759   8.319   7.317  1.00 37.50           H
ATOM   1749 HD13 ILE A 273      54.015   8.246   8.933  1.00 37.50           H
ATOM   1750  N   HIS A 274      50.812   7.317   4.239  1.00 27.78           N
ATOM   1751  CA  HIS A 274      51.576   6.392   3.401  1.00 26.72           C
ATOM   1752  C   HIS A 274      51.872   6.953   1.987  1.00 29.92           C
ATOM   1753  O   HIS A 274      52.774   6.440   1.327  1.00 28.61           O
ATOM   1754  CB  HIS A 274      50.949   4.987   3.215  1.00 26.50           C
ATOM   1755  CG  HIS A 274      49.898   4.935   2.182  1.00 26.67           C
ATOM   1756  ND1 HIS A 274      48.591   5.424   2.324  1.00 27.43           N
ATOM   1757  CD2 HIS A 274      50.006   4.495   0.867  1.00 22.63           C
ATOM   1758  CE1 HIS A 274      47.968   5.318   1.078  1.00 25.26           C
ATOM   1759  NE2 HIS A 274      48.807   4.725   0.189  1.00 29.77           N
ATOM   1760  H   HIS A 274      50.081   6.941   4.801  1.00 33.31           H
ATOM   1761  HA  HIS A 274      52.599   6.234   3.870  1.00 32.04           H
ATOM   1762  HB2 HIS A 274      50.565   4.544   4.146  1.00 31.78           H
ATOM   1763  HB3 HIS A 274      51.777   4.295   2.919  1.00 31.78           H
ATOM   1764  HD1 HIS A 274      48.181   5.800   3.167  1.00 32.88           H
ATOM   1765  HD2 HIS A 274      50.866   4.057   0.386  1.00 27.12           H
ATOM   1766  HE1 HIS A 274      46.951   5.665   0.880  1.00 30.28           H
ATOM   1767  N   ASP A 275      51.124   8.009   1.510  1.00 25.90           N
ATOM   1768  CA  ASP A 275      51.384   8.671   0.219  1.00 23.85           C
ATOM   1769  C   ASP A 275      51.568  10.216   0.347  1.00 26.28           C
ATOM   1770  O   ASP A 275      51.334  10.928  -0.599  1.00 27.36           O
ATOM   1771  CB  ASP A 275      50.271   8.396  -0.792  1.00 29.39           C
ATOM   1772  CG  ASP A 275      50.398   7.063  -1.518  1.00 23.75           C
ATOM   1773  OD1 ASP A 275      51.548   6.602  -1.805  1.00 24.38           O
ATOM   1774  OD2 ASP A 275      49.294   6.575  -1.856  1.00 28.41           O1-
ATOM   1775  H   ASP A 275      50.354   8.372   2.079  1.00 31.05           H
ATOM   1776  HA  ASP A 275      52.341   8.250  -0.195  1.00 28.59           H
ATOM   1777  HB2 ASP A 275      49.272   8.433  -0.310  1.00 35.24           H
ATOM   1778  HB3 ASP A 275      50.262   9.215  -1.559  1.00 35.24           H
ATOM   1779  N   VAL A 276      51.954  10.700   1.544  1.00 25.54           N
ATOM   1780  CA  VAL A 276      52.018  12.142   1.794  1.00 25.82           C
ATOM   1781  C   VAL A 276      53.054  12.816   0.894  1.00 27.82           C
ATOM   1782  O   VAL A 276      54.170  12.320   0.719  1.00 24.52           O
ATOM   1783  CB  VAL A 276      52.203  12.444   3.294  1.00 26.98           C
ATOM   1784  CG1 VAL A 276      53.576  12.033   3.844  1.00 26.12           C
ATOM   1785  CG2 VAL A 276      52.020  13.953   3.516  1.00 29.13           C
ATOM   1786  H   VAL A 276      52.145  10.064   2.306  1.00 30.62           H
ATOM   1787  HA  VAL A 276      51.042  12.549   1.527  1.00 30.96           H
ATOM   1788  HB  VAL A 276      51.432  11.923   3.866  1.00 32.35           H
ATOM   1789 HG11 VAL A 276      53.608  12.188   4.923  1.00 31.32           H
ATOM   1790 HG12 VAL A 276      53.762  10.982   3.639  1.00 31.32           H
ATOM   1791 HG13 VAL A 276      54.358  12.621   3.368  1.00 31.32           H
ATOM   1792 HG21 VAL A 276      52.079  14.183   4.572  1.00 34.93           H
ATOM   1793 HG22 VAL A 276      52.803  14.506   3.004  1.00 34.93           H
ATOM   1794 HG23 VAL A 276      51.049  14.271   3.137  1.00 34.93           H
ATOM   1795  N   ASP A 277      52.687  13.972   0.334  1.00 25.74           N
ATOM   1796  CA  ASP A 277      53.522  14.753  -0.584  1.00 28.31           C
ATOM   1797  C   ASP A 277      53.803  13.984  -1.893  1.00 29.71           C
ATOM   1798  O   ASP A 277      54.829  14.211  -2.542  1.00 27.97           O
ATOM   1799  CB  ASP A 277      54.812  15.229   0.112  1.00 27.98           C
ATOM   1800  CG  ASP A 277      55.519  16.348  -0.669  1.00 29.82           C
ATOM   1801  OD1 ASP A 277      54.818  17.238  -1.178  1.00 32.22           O
ATOM   1802  OD2 ASP A 277      56.755  16.341  -0.760  1.00 32.22           O1-
ATOM   1803  H   ASP A 277      51.754  14.316   0.511  1.00 30.86           H
ATOM   1804  HA  ASP A 277      52.946  15.625  -0.875  1.00 33.94           H
ATOM   1805  HB2 ASP A 277      54.516  15.647   1.075  1.00 33.55           H
ATOM   1806  HB3 ASP A 277      55.501  14.406   0.295  1.00 33.55           H
ATOM   1807  N   HIS A 278      52.876  13.111  -2.316  1.00 27.20           N
ATOM   1808  CA  HIS A 278      53.016  12.411  -3.598  1.00 28.25           C
ATOM   1809  C   HIS A 278      52.865  13.428  -4.751  1.00 26.67           C
ATOM   1810  O   HIS A 278      51.917  14.210  -4.749  1.00 34.38           O
ATOM   1811  CB  HIS A 278      51.921  11.345  -3.728  1.00 29.25           C
ATOM   1812  CG  HIS A 278      52.166  10.361  -4.834  1.00 27.40           C
ATOM   1813  ND1 HIS A 278      52.224  10.657  -6.192  1.00 27.81           N
ATOM   1814  CD2 HIS A 278      52.347   9.022  -4.661  1.00 29.76           C
ATOM   1815  CE1 HIS A 278      52.458   9.487  -6.814  1.00 27.93           C
ATOM   1816  NE2 HIS A 278      52.541   8.498  -5.918  1.00 28.51           N
ATOM   1817  H   HIS A 278      52.068  12.910  -1.742  1.00 32.61           H
ATOM   1818  HA  HIS A 278      53.980  11.909  -3.611  1.00 33.87           H
ATOM   1819  HB2 HIS A 278      50.947  11.810  -3.855  1.00 35.07           H
ATOM   1820  HB3 HIS A 278      51.903  10.754  -2.825  1.00 35.07           H
ATOM   1821  HD2 HIS A 278      52.340   8.472  -3.728  1.00 35.68           H
ATOM   1822  HE1 HIS A 278      52.489   9.344  -7.885  1.00 33.48           H
ATOM   1823  HE2 HIS A 278      52.663   7.514  -6.120  1.00 34.18           H
ATOM   1824  N   PRO A 279      53.742  13.408  -5.769  1.00 27.25           N
ATOM   1825  CA  PRO A 279      53.731  14.416  -6.825  1.00 29.68           C
ATOM   1826  C   PRO A 279      52.835  14.066  -8.035  1.00 32.92           C
ATOM   1827  O   PRO A 279      52.809  14.818  -9.001  1.00 35.72           O
ATOM   1828  CB  PRO A 279      55.198  14.494  -7.258  1.00 30.96           C
ATOM   1829  CG  PRO A 279      55.703  13.065  -7.062  1.00 36.39           C
ATOM   1830  CD  PRO A 279      54.959  12.607  -5.808  1.00 29.98           C
ATOM   1831  HA  PRO A 279      53.496  15.400  -6.419  1.00 35.58           H
ATOM   1832  HB2 PRO A 279      55.361  14.862  -8.270  1.00 37.12           H
ATOM   1833  HB3 PRO A 279      55.709  15.144  -6.544  1.00 37.12           H
ATOM   1834  HG2 PRO A 279      55.442  12.453  -7.922  1.00 43.64           H
ATOM   1835  HG3 PRO A 279      56.777  13.043  -6.882  1.00 43.64           H
ATOM   1836  HD2 PRO A 279      54.741  11.542  -5.888  1.00 35.95           H
ATOM   1837  HD3 PRO A 279      55.582  12.839  -4.942  1.00 35.95           H
ATOM   1838  N   GLY A 280      52.140  12.919  -8.020  1.00 33.78           N
ATOM   1839  CA  GLY A 280      51.313  12.433  -9.116  1.00 29.82           C
ATOM   1840  C   GLY A 280      52.080  11.755 -10.250  1.00 32.92           C
ATOM   1841  O   GLY A 280      51.523  11.546 -11.325  1.00 34.30           O
ATOM   1842  H   GLY A 280      52.177  12.345  -7.188  1.00 40.51           H
ATOM   1843  HA2 GLY A 280      50.613  11.723  -8.691  1.00 35.75           H
ATOM   1844  HA3 GLY A 280      50.759  13.270  -9.539  1.00 35.75           H
ATOM   1845  N   VAL A 281      53.345  11.392 -10.030  1.00 31.83           N
ATOM   1846  CA  VAL A 281      54.147  10.622 -10.977  1.00 31.84           C
ATOM   1847  C   VAL A 281      54.821   9.482 -10.225  1.00 31.31           C
ATOM   1848  O   VAL A 281      55.051   9.562  -9.021  1.00 33.85           O
ATOM   1849  CB  VAL A 281      55.171  11.493 -11.743  1.00 30.21           C
ATOM   1850  CG1 VAL A 281      54.489  12.595 -12.576  1.00 32.50           C
ATOM   1851  CG2 VAL A 281      56.203  12.141 -10.810  1.00 32.85           C
ATOM   1852  H   VAL A 281      53.726  11.519  -9.103  1.00 38.17           H
ATOM   1853  HA  VAL A 281      53.485  10.171 -11.714  1.00 38.18           H
ATOM   1854  HB  VAL A 281      55.705  10.847 -12.439  1.00 36.22           H
ATOM   1855 HG11 VAL A 281      55.240  13.121 -13.162  1.00 38.98           H
ATOM   1856 HG12 VAL A 281      53.760  12.151 -13.252  1.00 38.98           H
ATOM   1857 HG13 VAL A 281      53.983  13.308 -11.925  1.00 38.98           H
ATOM   1858 HG21 VAL A 281      56.922  12.714 -11.390  1.00 39.40           H
ATOM   1859 HG22 VAL A 281      55.708  12.827 -10.125  1.00 39.40           H
ATOM   1860 HG23 VAL A 281      56.731  11.376 -10.242  1.00 39.40           H
ATOM   1861  N   SER A 282      55.127   8.411 -10.956  1.00 29.92           N
ATOM   1862  CA  SER A 282      55.654   7.180 -10.389  1.00 28.20           C
ATOM   1863  C   SER A 282      57.136   7.278  -9.979  1.00 28.62           C
ATOM   1864  O   SER A 282      57.865   8.169 -10.428  1.00 29.44           O
ATOM   1865  CB  SER A 282      55.473   6.105 -11.462  1.00 28.23           C
ATOM   1866  OG  SER A 282      56.353   6.374 -12.543  1.00 30.95           O
ATOM   1867  H   SER A 282      54.898   8.412 -11.939  1.00 35.88           H
ATOM   1868  HA  SER A 282      55.057   6.903  -9.516  1.00 33.81           H
ATOM   1869  HB2 SER A 282      55.696   5.132 -11.034  1.00 33.85           H
ATOM   1870  HB3 SER A 282      54.443   6.115 -11.814  1.00 33.85           H
ATOM   1871  HG  SER A 282      56.397   5.585 -13.095  1.00 37.11           H
ATOM   1872  N   ASN A 283      57.593   6.318  -9.172  1.00 27.68           N
ATOM   1873  CA  ASN A 283      59.004   6.114  -8.886  1.00 31.72           C
ATOM   1874  C   ASN A 283      59.845   6.104 -10.152  1.00 32.91           C
ATOM   1875  O   ASN A 283      60.876   6.765 -10.174  1.00 31.08           O
ATOM   1876  CB  ASN A 283      59.237   4.812  -8.110  1.00 28.65           C
ATOM   1877  CG  ASN A 283      58.929   4.950  -6.627  1.00 36.04           C
ATOM   1878  OD1 ASN A 283      59.056   6.023  -6.056  1.00 31.29           O
ATOM   1879  ND2 ASN A 283      58.627   3.849  -5.965  1.00 28.20           N
ATOM   1880  H   ASN A 283      56.941   5.641  -8.799  1.00 33.19           H
ATOM   1881  HA  ASN A 283      59.345   6.954  -8.280  1.00 38.04           H
ATOM   1882  HB2 ASN A 283      58.665   3.991  -8.542  1.00 34.36           H
ATOM   1883  HB3 ASN A 283      60.293   4.566  -8.205  1.00 34.36           H
ATOM   1884 HD21 ASN A 283      58.435   3.902  -4.970  1.00 33.81           H
ATOM   1885 HD22 ASN A 283      58.544   2.969  -6.448  1.00 33.81           H
ATOM   1886  N   GLN A 284      59.432   5.374 -11.194  1.00 30.56           N
ATOM   1887  CA  GLN A 284      60.256   5.222 -12.385  1.00 30.00           C
ATOM   1888  C   GLN A 284      60.366   6.517 -13.178  1.00 34.23           C
ATOM   1889  O   GLN A 284      61.414   6.751 -13.786  1.00 33.47           O
ATOM   1890  CB  GLN A 284      59.780   4.061 -13.256  1.00 37.76           C
ATOM   1891  CG  GLN A 284      60.852   3.652 -14.275  1.00 44.80           C
ATOM   1892  CD  GLN A 284      62.123   3.174 -13.575  1.00 41.00           C
ATOM   1893  OE1 GLN A 284      62.078   2.314 -12.705  1.00 44.95           O
ATOM   1894  NE2 GLN A 284      63.272   3.738 -13.937  1.00 44.12           N
ATOM   1895  H   GLN A 284      58.582   4.833 -11.115  1.00 36.64           H
ATOM   1896  HA  GLN A 284      61.254   4.974 -12.024  1.00 35.97           H
ATOM   1897  HB2 GLN A 284      59.584   3.217 -12.602  1.00 45.28           H
ATOM   1898  HB3 GLN A 284      58.863   4.335 -13.776  1.00 45.28           H
ATOM   1899  HG2 GLN A 284      60.467   2.799 -14.819  1.00 53.73           H
ATOM   1900  HG3 GLN A 284      61.053   4.460 -14.970  1.00 53.73           H
ATOM   1901 HE21 GLN A 284      63.289   4.463 -14.639  1.00 52.91           H
ATOM   1902 HE22 GLN A 284      64.116   3.442 -13.475  1.00 52.91           H
ATOM   1903  N   PHE A 285      59.310   7.340 -13.194  1.00 29.87           N
ATOM   1904  CA  PHE A 285      59.375   8.667 -13.794  1.00 33.56           C
ATOM   1905  C   PHE A 285      60.407   9.526 -13.042  1.00 34.87           C
ATOM   1906  O   PHE A 285      61.238  10.166 -13.680  1.00 32.24           O
ATOM   1907  CB  PHE A 285      57.985   9.306 -13.806  1.00 31.18           C
ATOM   1908  CG  PHE A 285      57.956  10.685 -14.428  1.00 33.13           C
ATOM   1909  CD1 PHE A 285      58.289  11.809 -13.650  1.00 33.39           C
ATOM   1910  CD2 PHE A 285      57.646  10.849 -15.789  1.00 33.77           C
ATOM   1911  CE1 PHE A 285      58.260  13.094 -14.214  1.00 37.14           C
ATOM   1912  CE2 PHE A 285      57.618  12.135 -16.357  1.00 37.00           C
ATOM   1913  CZ  PHE A 285      57.903  13.259 -15.565  1.00 41.23           C
ATOM   1914  H   PHE A 285      58.477   7.095 -12.674  1.00 35.81           H
ATOM   1915  HA  PHE A 285      59.702   8.569 -14.829  1.00 40.24           H
ATOM   1916  HB2 PHE A 285      57.317   8.651 -14.361  1.00 37.38           H
ATOM   1917  HB3 PHE A 285      57.613   9.373 -12.784  1.00 37.38           H
ATOM   1918  HD1 PHE A 285      58.567  11.682 -12.614  1.00 40.04           H
ATOM   1919  HD2 PHE A 285      57.417   9.987 -16.399  1.00 40.50           H
ATOM   1920  HE1 PHE A 285      58.508  13.952 -13.608  1.00 44.54           H
ATOM   1921  HE2 PHE A 285      57.372  12.258 -17.402  1.00 44.37           H
ATOM   1922  HZ  PHE A 285      57.866  14.247 -15.996  1.00 49.44           H
ATOM   1923  N   LEU A 286      60.376   9.520 -11.703  1.00 31.31           N
ATOM   1924  CA  LEU A 286      61.348  10.233 -10.866  1.00 36.09           C
ATOM   1925  C   LEU A 286      62.797   9.788 -11.112  1.00 34.28           C
ATOM   1926  O   LEU A 286      63.698  10.625 -11.148  1.00 36.26           O
ATOM   1927  CB  LEU A 286      60.933  10.090  -9.390  1.00 33.66           C
ATOM   1928  CG  LEU A 286      59.607  10.793  -9.042  1.00 30.35           C
ATOM   1929  CD1 LEU A 286      59.248  10.476  -7.588  1.00 35.60           C
ATOM   1930  CD2 LEU A 286      59.660  12.320  -9.257  1.00 37.89           C
ATOM   1931  H   LEU A 286      59.668   8.971 -11.231  1.00 37.55           H
ATOM   1932  HA  LEU A 286      61.307  11.285 -11.139  1.00 43.27           H
ATOM   1933  HB2 LEU A 286      60.829   9.033  -9.160  1.00 40.36           H
ATOM   1934  HB3 LEU A 286      61.720  10.465  -8.740  1.00 40.36           H
ATOM   1935  HG  LEU A 286      58.820  10.396  -9.678  1.00 36.39           H
ATOM   1936 HD11 LEU A 286      58.284  10.927  -7.357  1.00 42.68           H
ATOM   1937 HD12 LEU A 286      59.178   9.396  -7.453  1.00 42.68           H
ATOM   1938 HD13 LEU A 286      60.002  10.878  -6.910  1.00 42.68           H
ATOM   1939 HD21 LEU A 286      58.719  12.767  -8.936  1.00 45.44           H
ATOM   1940 HD22 LEU A 286      60.476  12.752  -8.679  1.00 45.44           H
ATOM   1941 HD23 LEU A 286      59.795  12.555 -10.312  1.00 45.44           H
ATOM   1942  N   ILE A 287      63.023   8.488 -11.291  1.00 30.61           N
ATOM   1943  CA  ILE A 287      64.314   7.903 -11.603  1.00 31.99           C
ATOM   1944  C   ILE A 287      64.775   8.343 -13.003  1.00 36.51           C
ATOM   1945  O   ILE A 287      65.897   8.816 -13.161  1.00 32.28           O
ATOM   1946  CB  ILE A 287      64.238   6.375 -11.424  1.00 32.23           C
ATOM   1947  CG1 ILE A 287      64.025   5.985  -9.940  1.00 30.79           C
ATOM   1948  CG2 ILE A 287      65.496   5.689 -11.988  1.00 34.92           C
ATOM   1949  CD1 ILE A 287      63.583   4.533  -9.751  1.00 38.26           C
ATOM   1950  H   ILE A 287      62.247   7.847 -11.184  1.00 36.70           H
ATOM   1951  HA  ILE A 287      65.034   8.281 -10.878  1.00 38.36           H
ATOM   1952  HB  ILE A 287      63.382   6.019 -11.997  1.00 38.65           H
ATOM   1953 HG12 ILE A 287      64.952   6.144  -9.392  1.00 36.92           H
ATOM   1954 HG13 ILE A 287      63.280   6.626  -9.473  1.00 36.92           H
ATOM   1955 HG21 ILE A 287      65.448   4.614 -11.834  1.00 41.88           H
ATOM   1956 HG22 ILE A 287      65.575   5.861 -13.061  1.00 41.88           H
ATOM   1957 HG23 ILE A 287      66.385   6.079 -11.492  1.00 41.88           H
ATOM   1958 HD11 ILE A 287      63.354   4.372  -8.700  1.00 45.88           H
ATOM   1959 HD12 ILE A 287      62.687   4.331 -10.338  1.00 45.88           H
ATOM   1960 HD13 ILE A 287      64.377   3.844 -10.037  1.00 45.88           H
ATOM   1961  N   ASN A 288      63.919   8.198 -14.021  1.00 38.78           N
ATOM   1962  CA  ASN A 288      64.237   8.497 -15.420  1.00 39.37           C
ATOM   1963  C   ASN A 288      64.500   9.980 -15.700  1.00 43.11           C
ATOM   1964  O   ASN A 288      65.265  10.284 -16.619  1.00 43.84           O
ATOM   1965  CB  ASN A 288      63.123   7.979 -16.342  1.00 39.24           C
ATOM   1966  CG  ASN A 288      63.032   6.458 -16.398  1.00 45.05           C
ATOM   1967  OD1 ASN A 288      63.965   5.745 -16.050  1.00 41.38           O
ATOM   1968  ND2 ASN A 288      61.932   5.938 -16.930  1.00 50.97           N
ATOM   1969  H   ASN A 288      63.011   7.801 -13.826  1.00 46.51           H
ATOM   1970  HA  ASN A 288      65.151   7.956 -15.664  1.00 47.21           H
ATOM   1971  HB2 ASN A 288      62.162   8.399 -16.041  1.00 47.05           H
ATOM   1972  HB3 ASN A 288      63.337   8.328 -17.352  1.00 47.05           H
ATOM   1973 HD21 ASN A 288      61.852   4.935 -17.004  1.00 61.13           H
ATOM   1974 HD22 ASN A 288      61.151   6.531 -17.163  1.00 61.13           H
ATOM   1975  N   THR A 289      63.852  10.890 -14.955  1.00 35.94           N
ATOM   1976  CA  THR A 289      64.063  12.337 -15.064  1.00 41.21           C
ATOM   1977  C   THR A 289      65.164  12.864 -14.126  1.00 34.46           C
ATOM   1978  O   THR A 289      65.327  14.079 -14.046  1.00 42.47           O
ATOM   1979  CB  THR A 289      62.764  13.106 -14.782  1.00 43.11           C
ATOM   1980  OG1 THR A 289      62.308  12.839 -13.474  1.00 39.41           O
ATOM   1981  CG2 THR A 289      61.674  12.820 -15.810  1.00 40.56           C
ATOM   1982  H   THR A 289      63.209  10.566 -14.245  1.00 43.10           H
ATOM   1983  HA  THR A 289      64.365  12.576 -16.083  1.00 49.42           H
ATOM   1984  HB  THR A 289      62.981  14.173 -14.839  1.00 51.71           H
ATOM   1985  HG1 THR A 289      62.103  11.901 -13.405  1.00 47.26           H
ATOM   1986 HG21 THR A 289      60.802  13.431 -15.583  1.00 48.64           H
ATOM   1987 HG22 THR A 289      62.036  13.053 -16.809  1.00 48.64           H
ATOM   1988 HG23 THR A 289      61.373  11.774 -15.762  1.00 48.64           H
ATOM   1989  N   ASN A 290      65.887  11.991 -13.412  1.00 40.44           N
ATOM   1990  CA  ASN A 290      66.974  12.357 -12.484  1.00 45.48           C
ATOM   1991  C   ASN A 290      66.494  13.366 -11.441  1.00 42.25           C
ATOM   1992  O   ASN A 290      67.191  14.336 -11.139  1.00 38.96           O
ATOM   1993  CB  ASN A 290      68.217  12.875 -13.243  1.00 51.61           C
ATOM   1994  CG  ASN A 290      68.637  11.941 -14.372  1.00 52.25           C
ATOM   1995  OD1 ASN A 290      69.051  10.809 -14.142  1.00 46.18           O
ATOM   1996  ND2 ASN A 290      68.546  12.417 -15.612  1.00 52.62           N
ATOM   1997  H   ASN A 290      65.687  11.004 -13.507  1.00 48.50           H
ATOM   1998  HA  ASN A 290      67.267  11.452 -11.947  1.00 54.54           H
ATOM   1999  HB2 ASN A 290      68.039  13.882 -13.620  1.00 61.90           H
ATOM   2000  HB3 ASN A 290      69.026  12.891 -12.510  1.00 61.90           H
ATOM   2001 HD21 ASN A 290      68.812  11.825 -16.380  1.00 63.11           H
ATOM   2002 HD22 ASN A 290      68.205  13.352 -15.766  1.00 63.11           H
ATOM   2003  N   SER A 291      65.288  13.151 -10.904  1.00 34.51           N
ATOM   2004  CA  SER A 291      64.665  14.061  -9.953  1.00 33.67           C
ATOM   2005  C   SER A 291      65.464  14.146  -8.658  1.00 33.66           C
ATOM   2006  O   SER A 291      66.231  13.238  -8.329  1.00 32.46           O
ATOM   2007  CB  SER A 291      63.236  13.602  -9.650  1.00 35.58           C
ATOM   2008  OG  SER A 291      63.267  12.409  -8.893  1.00 39.56           O
ATOM   2009  H   SER A 291      64.771  12.327 -11.179  1.00 41.38           H
ATOM   2010  HA  SER A 291      64.611  15.051 -10.406  1.00 40.38           H
ATOM   2011  HB2 SER A 291      62.728  14.374  -9.074  1.00 42.67           H
ATOM   2012  HB3 SER A 291      62.694  13.437 -10.581  1.00 42.67           H
ATOM   2013  HG  SER A 291      63.592  11.698  -9.454  1.00 47.44           H
ATOM   2014  N   GLU A 292      65.258  15.226  -7.902  1.00 33.87           N
ATOM   2015  CA  GLU A 292      65.982  15.409  -6.648  1.00 39.48           C
ATOM   2016  C   GLU A 292      65.653  14.271  -5.666  1.00 34.33           C
ATOM   2017  O   GLU A 292      66.557  13.766  -5.001  1.00 31.81           O
ATOM   2018  CB  GLU A 292      65.728  16.802  -6.050  1.00 44.17           C
ATOM   2019  CG  GLU A 292      66.249  17.930  -6.962  1.00 51.94           C
ATOM   2020  CD  GLU A 292      67.775  18.093  -7.029  1.00 59.30           C
ATOM   2021  OE1 GLU A 292      68.467  17.627  -6.099  1.00 63.78           O
ATOM   2022  OE2 GLU A 292      68.236  18.727  -8.007  1.00 69.26           O1-
ATOM   2023  H   GLU A 292      64.629  15.952  -8.204  1.00 40.62           H
ATOM   2024  HA  GLU A 292      67.045  15.347  -6.882  1.00 47.35           H
ATOM   2025  HB2 GLU A 292      64.656  16.939  -5.909  1.00 52.98           H
ATOM   2026  HB3 GLU A 292      66.201  16.872  -5.070  1.00 52.98           H
ATOM   2027  HG2 GLU A 292      65.835  17.870  -7.969  1.00 62.30           H
ATOM   2028  HG3 GLU A 292      65.860  18.868  -6.565  1.00 62.30           H
ATOM   2029  N   LEU A 293      64.387  13.825  -5.611  1.00 38.28           N
ATOM   2030  CA  LEU A 293      64.004  12.702  -4.768  1.00 35.37           C
ATOM   2031  C   LEU A 293      64.740  11.418  -5.137  1.00 26.74           C
ATOM   2032  O   LEU A 293      65.172  10.706  -4.240  1.00 31.63           O
ATOM   2033  CB  LEU A 293      62.488  12.476  -4.776  1.00 32.67           C
ATOM   2034  CG  LEU A 293      61.608  13.372  -3.891  1.00 44.17           C
ATOM   2035  CD1 LEU A 293      60.196  12.745  -3.863  1.00 42.52           C
ATOM   2036  CD2 LEU A 293      62.121  13.510  -2.448  1.00 39.76           C
ATOM   2037  H   LEU A 293      63.685  14.231  -6.209  1.00 45.90           H
ATOM   2038  HA  LEU A 293      64.315  12.941  -3.753  1.00 42.42           H
ATOM   2039  HB2 LEU A 293      62.131  12.529  -5.805  1.00 39.17           H
ATOM   2040  HB3 LEU A 293      62.330  11.456  -4.432  1.00 39.17           H
ATOM   2041  HG  LEU A 293      61.545  14.362  -4.343  1.00 52.97           H
ATOM   2042 HD11 LEU A 293      59.520  13.384  -3.293  1.00 50.99           H
ATOM   2043 HD12 LEU A 293      59.810  12.641  -4.878  1.00 50.99           H
ATOM   2044 HD13 LEU A 293      60.226  11.759  -3.394  1.00 50.99           H
ATOM   2045 HD21 LEU A 293      61.405  14.084  -1.864  1.00 47.68           H
ATOM   2046 HD22 LEU A 293      62.248  12.523  -2.002  1.00 47.68           H
ATOM   2047 HD23 LEU A 293      63.069  14.046  -2.424  1.00 47.68           H
ATOM   2048  N   ALA A 294      64.873  11.090  -6.426  1.00 30.07           N
ATOM   2049  CA  ALA A 294      65.543   9.859  -6.818  1.00 31.77           C
ATOM   2050  C   ALA A 294      67.039   9.913  -6.490  1.00 30.07           C
ATOM   2051  O   ALA A 294      67.618   8.890  -6.135  1.00 28.78           O
ATOM   2052  CB  ALA A 294      65.300   9.594  -8.294  1.00 30.86           C
ATOM   2053  H   ALA A 294      64.513  11.698  -7.147  1.00 36.05           H
ATOM   2054  HA  ALA A 294      65.106   9.035  -6.254  1.00 38.09           H
ATOM   2055  HB1 ALA A 294      65.751   8.641  -8.564  1.00 37.01           H
ATOM   2056  HB2 ALA A 294      64.228   9.531  -8.478  1.00 37.01           H
ATOM   2057  HB3 ALA A 294      65.734  10.392  -8.898  1.00 37.01           H
ATOM   2058  N   LEU A 295      67.665  11.094  -6.596  1.00 30.81           N
ATOM   2059  CA  LEU A 295      69.057  11.283  -6.177  1.00 30.81           C
ATOM   2060  C   LEU A 295      69.217  11.171  -4.662  1.00 33.51           C
ATOM   2061  O   LEU A 295      70.202  10.613  -4.189  1.00 34.89           O
ATOM   2062  CB  LEU A 295      69.597  12.644  -6.641  1.00 33.38           C
ATOM   2063  CG  LEU A 295      69.751  12.823  -8.164  1.00 46.49           C
ATOM   2064  CD1 LEU A 295      70.493  14.151  -8.389  1.00 55.87           C
ATOM   2065  CD2 LEU A 295      70.529  11.686  -8.858  1.00 47.33           C
ATOM   2066  H   LEU A 295      67.144  11.904  -6.905  1.00 36.94           H
ATOM   2067  HA  LEU A 295      69.657  10.493  -6.624  1.00 36.94           H
ATOM   2068  HB2 LEU A 295      68.946  13.435  -6.265  1.00 40.03           H
ATOM   2069  HB3 LEU A 295      70.577  12.785  -6.179  1.00 40.03           H
ATOM   2070  HG  LEU A 295      68.764  12.897  -8.618  1.00 55.76           H
ATOM   2071 HD11 LEU A 295      70.530  14.369  -9.455  1.00 67.02           H
ATOM   2072 HD12 LEU A 295      69.969  14.964  -7.885  1.00 67.02           H
ATOM   2073 HD13 LEU A 295      71.510  14.086  -7.999  1.00 67.02           H
ATOM   2074 HD21 LEU A 295      70.722  11.957  -9.899  1.00 56.77           H
ATOM   2075 HD22 LEU A 295      71.478  11.515  -8.351  1.00 56.77           H
ATOM   2076 HD23 LEU A 295      69.939  10.769  -8.849  1.00 56.77           H
ATOM   2077  N   MET A 296      68.279  11.722  -3.893  1.00 27.81           N
ATOM   2078  CA  MET A 296      68.269  11.577  -2.447  1.00 34.04           C
ATOM   2079  C   MET A 296      68.203  10.099  -2.051  1.00 33.39           C
ATOM   2080  O   MET A 296      68.964   9.654  -1.205  1.00 32.31           O
ATOM   2081  CB  MET A 296      67.100  12.389  -1.896  1.00 30.92           C
ATOM   2082  CG  MET A 296      66.950  12.226  -0.384  1.00 45.14           C
ATOM   2083  SD  MET A 296      65.861  13.470   0.345  1.00 57.52           S
ATOM   2084  CE  MET A 296      66.967  14.916   0.182  1.00 56.80           C
ATOM   2085  H   MET A 296      67.506  12.212  -4.322  1.00 33.34           H
ATOM   2086  HA  MET A 296      69.190  12.005  -2.051  1.00 40.82           H
ATOM   2087  HB2 MET A 296      67.283  13.435  -2.136  1.00 37.08           H
ATOM   2088  HB3 MET A 296      66.168  12.095  -2.373  1.00 37.08           H
ATOM   2089  HG2 MET A 296      66.561  11.231  -0.162  1.00 54.14           H
ATOM   2090  HG3 MET A 296      67.935  12.319   0.076  1.00 54.14           H
ATOM   2091  HE1 MET A 296      66.543  15.764   0.716  1.00 68.13           H
ATOM   2092  HE2 MET A 296      67.948  14.681   0.596  1.00 68.13           H
ATOM   2093  HE3 MET A 296      67.082  15.185  -0.865  1.00 68.13           H
ATOM   2094  N   TYR A 297      67.307   9.330  -2.670  1.00 31.36           N
ATOM   2095  CA  TYR A 297      66.979   7.986  -2.216  1.00 28.93           C
ATOM   2096  C   TYR A 297      67.640   6.860  -3.004  1.00 30.66           C
ATOM   2097  O   TYR A 297      67.292   5.694  -2.797  1.00 30.97           O
ATOM   2098  CB  TYR A 297      65.450   7.867  -2.139  1.00 32.47           C
ATOM   2099  CG  TYR A 297      64.902   8.640  -0.965  1.00 27.58           C
ATOM   2100  CD1 TYR A 297      65.329   8.254   0.315  1.00 31.39           C
ATOM   2101  CD2 TYR A 297      64.021   9.725  -1.124  1.00 29.22           C
ATOM   2102  CE1 TYR A 297      64.914   8.977   1.431  1.00 30.43           C
ATOM   2103  CE2 TYR A 297      63.598  10.464  -0.002  1.00 27.60           C
ATOM   2104  CZ  TYR A 297      64.045  10.077   1.281  1.00 26.85           C
ATOM   2105  OH  TYR A 297      63.645  10.745   2.383  1.00 30.48           O
ATOM   2106  H   TYR A 297      66.721   9.742  -3.383  1.00 37.60           H
ATOM   2107  HA  TYR A 297      67.363   7.865  -1.204  1.00 34.69           H
ATOM   2108  HB2 TYR A 297      65.005   8.215  -3.070  1.00 38.94           H
ATOM   2109  HB3 TYR A 297      65.176   6.820  -1.999  1.00 38.94           H
ATOM   2110  HD1 TYR A 297      65.985   7.405   0.444  1.00 37.63           H
ATOM   2111  HD2 TYR A 297      63.678  10.000  -2.109  1.00 35.04           H
ATOM   2112  HE1 TYR A 297      65.256   8.670   2.405  1.00 36.48           H
ATOM   2113  HE2 TYR A 297      62.931  11.303  -0.115  1.00 33.09           H
ATOM   2114  HH  TYR A 297      63.970  10.324   3.186  1.00 36.55           H
ATOM   2115  N   ASN A 298      68.608   7.184  -3.870  1.00 29.26           N
ATOM   2116  CA  ASN A 298      69.377   6.189  -4.606  1.00 29.51           C
ATOM   2117  C   ASN A 298      68.448   5.218  -5.356  1.00 32.02           C
ATOM   2118  O   ASN A 298      68.675   4.016  -5.318  1.00 27.17           O
ATOM   2119  CB  ASN A 298      70.351   5.479  -3.635  1.00 29.83           C
ATOM   2120  CG  ASN A 298      71.244   6.539  -3.006  1.00 32.96           C
ATOM   2121  OD1 ASN A 298      71.928   7.244  -3.728  1.00 31.84           O
ATOM   2122  ND2 ASN A 298      71.224   6.693  -1.689  1.00 30.99           N
ATOM   2123  H   ASN A 298      68.836   8.159  -4.011  1.00 35.09           H
ATOM   2124  HA  ASN A 298      69.967   6.717  -5.356  1.00 35.38           H
ATOM   2125  HB2 ASN A 298      69.811   4.909  -2.879  1.00 35.76           H
ATOM   2126  HB3 ASN A 298      70.976   4.826  -4.235  1.00 35.76           H
ATOM   2127 HD21 ASN A 298      71.791   7.415  -1.268  1.00 37.16           H
ATOM   2128 HD22 ASN A 298      70.653   6.093  -1.111  1.00 37.16           H
ATOM   2129  N   ASP A 299      67.407   5.742  -6.014  1.00 32.69           N
ATOM   2130  CA  ASP A 299      66.464   4.997  -6.856  1.00 33.76           C
ATOM   2131  C   ASP A 299      65.644   3.890  -6.155  1.00 36.02           C
ATOM   2132  O   ASP A 299      64.880   3.208  -6.835  1.00 31.87           O
ATOM   2133  CB  ASP A 299      67.180   4.462  -8.111  1.00 31.56           C
ATOM   2134  CG  ASP A 299      67.808   5.537  -8.981  1.00 28.96           C
ATOM   2135  OD1 ASP A 299      67.483   6.729  -8.809  1.00 31.07           O
ATOM   2136  OD2 ASP A 299      68.633   5.159  -9.836  1.00 38.14           O1-
ATOM   2137  H   ASP A 299      67.279   6.745  -5.974  1.00 39.20           H
ATOM   2138  HA  ASP A 299      65.739   5.731  -7.206  1.00 40.49           H
ATOM   2139  HB2 ASP A 299      67.934   3.718  -7.857  1.00 37.85           H
ATOM   2140  HB3 ASP A 299      66.470   3.931  -8.740  1.00 37.85           H
ATOM   2141  N   GLU A 300      65.784   3.681  -4.837  1.00 30.22           N
ATOM   2142  CA  GLU A 300      65.121   2.591  -4.125  1.00 37.04           C
ATOM   2143  C   GLU A 300      63.923   3.115  -3.320  1.00 29.55           C
ATOM   2144  O   GLU A 300      64.105   3.935  -2.419  1.00 29.66           O
ATOM   2145  CB  GLU A 300      66.129   1.847  -3.239  1.00 39.64           C
ATOM   2146  CG  GLU A 300      65.479   0.741  -2.382  1.00 42.70           C
ATOM   2147  CD  GLU A 300      64.827  -0.395  -3.192  1.00 54.80           C
ATOM   2148  OE1 GLU A 300      65.371  -0.771  -4.251  1.00 53.94           O
ATOM   2149  OE2 GLU A 300      63.783  -0.900  -2.722  1.00 59.38           O1-
ATOM   2150  H   GLU A 300      66.418   4.263  -4.305  1.00 36.24           H
ATOM   2151  HA  GLU A 300      64.758   1.869  -4.858  1.00 44.42           H
ATOM   2152  HB2 GLU A 300      66.903   1.404  -3.861  1.00 47.54           H
ATOM   2153  HB3 GLU A 300      66.603   2.567  -2.569  1.00 47.54           H
ATOM   2154  HG2 GLU A 300      66.289   0.293  -1.805  1.00 51.21           H
ATOM   2155  HG3 GLU A 300      64.772   1.149  -1.661  1.00 51.21           H
ATOM   2156  N   SER A 301      62.728   2.596  -3.634  1.00 28.50           N
ATOM   2157  CA  SER A 301      61.441   2.986  -3.045  1.00 26.68           C
ATOM   2158  C   SER A 301      61.408   4.500  -2.815  1.00 28.35           C
ATOM   2159  O   SER A 301      61.287   4.949  -1.682  1.00 28.53           O
ATOM   2160  CB  SER A 301      61.176   2.188  -1.761  1.00 34.13           C
ATOM   2161  OG  SER A 301      61.130   0.801  -2.024  1.00 33.20           O
ATOM   2162  H   SER A 301      62.685   1.903  -4.367  1.00 34.17           H
ATOM   2163  HA  SER A 301      60.649   2.761  -3.759  1.00 31.99           H
ATOM   2164  HB2 SER A 301      61.971   2.390  -1.044  1.00 40.93           H
ATOM   2165  HB3 SER A 301      60.223   2.492  -1.336  1.00 40.93           H
ATOM   2166  HG  SER A 301      60.430   0.629  -2.668  1.00 39.81           H
ATOM   2167  N   VAL A 302      61.627   5.281  -3.876  1.00 29.27           N
ATOM   2168  CA  VAL A 302      61.889   6.718  -3.764  1.00 29.19           C
ATOM   2169  C   VAL A 302      60.752   7.421  -3.031  1.00 25.71           C
ATOM   2170  O   VAL A 302      60.977   8.020  -1.978  1.00 26.80           O
ATOM   2171  CB  VAL A 302      62.171   7.308  -5.159  1.00 26.54           C
ATOM   2172  CG1 VAL A 302      62.196   8.843  -5.185  1.00 33.03           C
ATOM   2173  CG2 VAL A 302      63.512   6.777  -5.669  1.00 29.03           C
ATOM   2174  H   VAL A 302      61.722   4.851  -4.787  1.00 35.09           H
ATOM   2175  HA  VAL A 302      62.788   6.843  -3.157  1.00 34.99           H
ATOM   2176  HB  VAL A 302      61.400   6.983  -5.856  1.00 31.82           H
ATOM   2177 HG11 VAL A 302      62.423   9.194  -6.192  1.00 39.61           H
ATOM   2178 HG12 VAL A 302      61.224   9.245  -4.896  1.00 39.61           H
ATOM   2179 HG13 VAL A 302      62.956   9.206  -4.496  1.00 39.61           H
ATOM   2180 HG21 VAL A 302      63.682   7.135  -6.684  1.00 34.81           H
ATOM   2181 HG22 VAL A 302      64.326   7.105  -5.024  1.00 34.81           H
ATOM   2182 HG23 VAL A 302      63.506   5.693  -5.692  1.00 34.81           H
ATOM   2183  N   LEU A 303      59.533   7.300  -3.559  1.00 27.12           N
ATOM   2184  CA  LEU A 303      58.338   7.879  -2.989  1.00 27.86           C
ATOM   2185  C   LEU A 303      58.093   7.409  -1.567  1.00 24.78           C
ATOM   2186  O   LEU A 303      57.807   8.236  -0.709  1.00 27.02           O
ATOM   2187  CB  LEU A 303      57.135   7.578  -3.910  1.00 26.64           C
ATOM   2188  CG  LEU A 303      57.133   8.457  -5.168  1.00 34.51           C
ATOM   2189  CD1 LEU A 303      56.068   7.933  -6.128  1.00 37.46           C
ATOM   2190  CD2 LEU A 303      56.896   9.943  -4.849  1.00 39.79           C
ATOM   2191  H   LEU A 303      59.416   6.719  -4.378  1.00 32.52           H
ATOM   2192  HA  LEU A 303      58.487   8.954  -2.940  1.00 33.40           H
ATOM   2193  HB2 LEU A 303      57.168   6.526  -4.195  1.00 31.93           H
ATOM   2194  HB3 LEU A 303      56.208   7.737  -3.376  1.00 31.93           H
ATOM   2195  HG  LEU A 303      58.106   8.378  -5.653  1.00 41.38           H
ATOM   2196 HD11 LEU A 303      56.114   8.504  -7.051  1.00 44.92           H
ATOM   2197 HD12 LEU A 303      56.246   6.882  -6.352  1.00 44.92           H
ATOM   2198 HD13 LEU A 303      55.086   8.041  -5.675  1.00 44.92           H
ATOM   2199 HD21 LEU A 303      56.778  10.494  -5.779  1.00 47.72           H
ATOM   2200 HD22 LEU A 303      55.993  10.061  -4.248  1.00 47.72           H
ATOM   2201 HD23 LEU A 303      57.745  10.370  -4.316  1.00 47.72           H
ATOM   2202  N   GLU A 304      58.182   6.103  -1.303  1.00 25.71           N
ATOM   2203  CA  GLU A 304      57.798   5.530  -0.024  1.00 26.42           C
ATOM   2204  C   GLU A 304      58.761   5.949   1.091  1.00 25.31           C
ATOM   2205  O   GLU A 304      58.318   6.262   2.193  1.00 26.79           O
ATOM   2206  CB  GLU A 304      57.683   4.003  -0.144  1.00 26.22           C
ATOM   2207  CG  GLU A 304      56.570   3.590  -1.125  1.00 32.77           C
ATOM   2208  CD  GLU A 304      56.917   3.686  -2.624  1.00 28.98           C
ATOM   2209  OE1 GLU A 304      58.124   3.780  -2.984  1.00 29.55           O
ATOM   2210  OE2 GLU A 304      55.960   3.673  -3.414  1.00 29.87           O1-
ATOM   2211  H   GLU A 304      58.402   5.461  -2.052  1.00 30.82           H
ATOM   2212  HA  GLU A 304      56.817   5.910   0.242  1.00 31.67           H
ATOM   2213  HB2 GLU A 304      58.642   3.594  -0.449  1.00 31.43           H
ATOM   2214  HB3 GLU A 304      57.440   3.604   0.839  1.00 31.43           H
ATOM   2215  HG2 GLU A 304      56.318   2.548  -0.923  1.00 39.29           H
ATOM   2216  HG3 GLU A 304      55.642   4.127  -0.919  1.00 39.29           H
ATOM   2217  N   ASN A 305      60.069   6.028   0.792  1.00 29.03           N
ATOM   2218  CA  ASN A 305      61.017   6.629   1.725  1.00 26.12           C
ATOM   2219  C   ASN A 305      60.649   8.088   2.021  1.00 27.77           C
ATOM   2220  O   ASN A 305      60.743   8.536   3.162  1.00 31.57           O
ATOM   2221  CB  ASN A 305      62.450   6.544   1.196  1.00 27.62           C
ATOM   2222  CG  ASN A 305      63.050   5.185   1.486  1.00 28.28           C
ATOM   2223  OD1 ASN A 305      63.345   4.879   2.642  1.00 32.75           O
ATOM   2224  ND2 ASN A 305      63.218   4.359   0.467  1.00 32.89           N
ATOM   2225  H   ASN A 305      60.381   5.812  -0.145  1.00 34.80           H
ATOM   2226  HA  ASN A 305      60.951   6.068   2.658  1.00 31.32           H
ATOM   2227  HB2 ASN A 305      62.495   6.791   0.133  1.00 33.12           H
ATOM   2228  HB3 ASN A 305      63.011   7.263   1.787  1.00 33.12           H
ATOM   2229 HD21 ASN A 305      63.587   3.433   0.625  1.00 39.44           H
ATOM   2230 HD22 ASN A 305      62.956   4.641  -0.469  1.00 39.44           H
ATOM   2231  N   HIS A 306      60.279   8.827   0.983  1.00 24.95           N
ATOM   2232  CA  HIS A 306      59.883  10.224   1.091  1.00 27.84           C
ATOM   2233  C   HIS A 306      58.602  10.419   1.917  1.00 28.79           C
ATOM   2234  O   HIS A 306      58.558  11.317   2.757  1.00 27.83           O
ATOM   2235  CB  HIS A 306      59.772  10.815  -0.315  1.00 32.33           C
ATOM   2236  CG  HIS A 306      59.360  12.245  -0.242  1.00 35.05           C
ATOM   2237  ND1 HIS A 306      60.133  13.258   0.335  1.00 29.69           N
ATOM   2238  CD2 HIS A 306      58.175  12.751  -0.685  1.00 29.12           C
ATOM   2239  CE1 HIS A 306      59.399  14.366   0.207  1.00 32.20           C
ATOM   2240  NE2 HIS A 306      58.229  14.083  -0.385  1.00 34.53           N
ATOM   2241  H   HIS A 306      60.243   8.396   0.067  1.00 29.91           H
ATOM   2242  HA  HIS A 306      60.688  10.754   1.603  1.00 33.38           H
ATOM   2243  HB2 HIS A 306      59.035  10.281  -0.905  1.00 38.76           H
ATOM   2244  HB3 HIS A 306      60.733  10.748  -0.821  1.00 38.76           H
ATOM   2245  HD2 HIS A 306      57.365  12.215  -1.158  1.00 34.92           H
ATOM   2246  HE1 HIS A 306      59.692  15.342   0.566  1.00 38.61           H
ATOM   2247  HE2 HIS A 306      57.498  14.756  -0.566  1.00 41.41           H
ATOM   2248  N   HIS A 307      57.566   9.586   1.727  1.00 26.75           N
ATOM   2249  CA  HIS A 307      56.316   9.648   2.487  1.00 25.43           C
ATOM   2250  C   HIS A 307      56.596   9.470   3.985  1.00 26.09           C
ATOM   2251  O   HIS A 307      56.089  10.244   4.804  1.00 28.25           O
ATOM   2252  CB  HIS A 307      55.304   8.584   1.972  1.00 23.59           C
ATOM   2253  CG  HIS A 307      54.978   8.667   0.492  1.00 22.46           C
ATOM   2254  ND1 HIS A 307      54.782   9.809  -0.237  1.00 26.11           N
ATOM   2255  CD2 HIS A 307      54.820   7.630  -0.393  1.00 23.70           C
ATOM   2256  CE1 HIS A 307      54.515   9.483  -1.508  1.00 22.49           C
ATOM   2257  NE2 HIS A 307      54.501   8.158  -1.644  1.00 22.59           N
ATOM   2258  H   HIS A 307      57.632   8.874   1.013  1.00 32.07           H
ATOM   2259  HA  HIS A 307      55.878  10.636   2.335  1.00 30.48           H
ATOM   2260  HB2 HIS A 307      54.372   8.699   2.525  1.00 28.28           H
ATOM   2261  HB3 HIS A 307      55.696   7.590   2.179  1.00 28.28           H
ATOM   2262  HD1 HIS A 307      54.831  10.749   0.122  1.00 31.30           H
ATOM   2263  HD2 HIS A 307      54.883   6.580  -0.160  1.00 28.41           H
ATOM   2264  HE1 HIS A 307      54.325  10.184  -2.305  1.00 26.96           H
ATOM   2265  N   LEU A 308      57.444   8.484   4.326  1.00 23.15           N
ATOM   2266  CA  LEU A 308      57.866   8.217   5.692  1.00 28.94           C
ATOM   2267  C   LEU A 308      58.621   9.395   6.277  1.00 28.19           C
ATOM   2268  O   LEU A 308      58.297   9.814   7.388  1.00 29.56           O
ATOM   2269  CB  LEU A 308      58.736   6.961   5.763  1.00 27.18           C
ATOM   2270  CG  LEU A 308      57.962   5.649   5.592  1.00 26.03           C
ATOM   2271  CD1 LEU A 308      58.946   4.539   5.210  1.00 31.71           C
ATOM   2272  CD2 LEU A 308      57.225   5.356   6.918  1.00 26.38           C
ATOM   2273  H   LEU A 308      57.806   7.884   3.596  1.00 27.75           H
ATOM   2274  HA  LEU A 308      56.974   8.062   6.299  1.00 34.70           H
ATOM   2275  HB2 LEU A 308      59.491   7.036   4.982  1.00 32.59           H
ATOM   2276  HB3 LEU A 308      59.239   6.945   6.724  1.00 32.59           H
ATOM   2277  HG  LEU A 308      57.234   5.773   4.795  1.00 31.21           H
ATOM   2278 HD11 LEU A 308      58.417   3.590   5.147  1.00 38.02           H
ATOM   2279 HD12 LEU A 308      59.389   4.753   4.237  1.00 38.02           H
ATOM   2280 HD13 LEU A 308      59.738   4.458   5.954  1.00 38.02           H
ATOM   2281 HD21 LEU A 308      56.766   4.375   6.901  1.00 31.62           H
ATOM   2282 HD22 LEU A 308      57.925   5.385   7.753  1.00 31.62           H
ATOM   2283 HD23 LEU A 308      56.442   6.090   7.081  1.00 31.62           H
ATOM   2284  N   ALA A 309      59.606   9.912   5.538  1.00 31.07           N
ATOM   2285  CA  ALA A 309      60.438  11.035   5.973  1.00 33.13           C
ATOM   2286  C   ALA A 309      59.575  12.239   6.312  1.00 35.81           C
ATOM   2287  O   ALA A 309      59.749  12.804   7.382  1.00 32.59           O
ATOM   2288  CB  ALA A 309      61.477  11.403   4.921  1.00 28.49           C
ATOM   2289  H   ALA A 309      59.788   9.511   4.628  1.00 37.25           H
ATOM   2290  HA  ALA A 309      60.970  10.733   6.874  1.00 39.73           H
ATOM   2291  HB1 ALA A 309      62.081  12.234   5.279  1.00 34.15           H
ATOM   2292  HB2 ALA A 309      62.121  10.543   4.743  1.00 34.15           H
ATOM   2293  HB3 ALA A 309      60.991  11.691   3.989  1.00 34.15           H
ATOM   2294  N   VAL A 310      58.625  12.601   5.442  1.00 31.95           N
ATOM   2295  CA  VAL A 310      57.693  13.701   5.672  1.00 30.50           C
ATOM   2296  C   VAL A 310      56.825  13.442   6.919  1.00 32.81           C
ATOM   2297  O   VAL A 310      56.741  14.305   7.791  1.00 34.80           O
ATOM   2298  CB  VAL A 310      56.878  13.955   4.390  1.00 30.51           C
ATOM   2299  CG1 VAL A 310      55.728  14.941   4.639  1.00 33.65           C
ATOM   2300  CG2 VAL A 310      57.773  14.519   3.274  1.00 32.89           C
ATOM   2301  H   VAL A 310      58.528  12.078   4.582  1.00 38.31           H
ATOM   2302  HA  VAL A 310      58.285  14.598   5.860  1.00 36.57           H
ATOM   2303  HB  VAL A 310      56.458  13.009   4.052  1.00 36.58           H
ATOM   2304 HG11 VAL A 310      55.198  15.129   3.706  1.00 40.35           H
ATOM   2305 HG12 VAL A 310      55.018  14.529   5.355  1.00 40.35           H
ATOM   2306 HG13 VAL A 310      56.117  15.883   5.024  1.00 40.35           H
ATOM   2307 HG21 VAL A 310      57.186  14.636   2.363  1.00 39.44           H
ATOM   2308 HG22 VAL A 310      58.170  15.490   3.564  1.00 39.44           H
ATOM   2309 HG23 VAL A 310      58.606  13.848   3.069  1.00 39.44           H
ATOM   2310  N   GLY A 311      56.173  12.281   7.019  1.00 30.82           N
ATOM   2311  CA  GLY A 311      55.291  11.938   8.134  1.00 34.26           C
ATOM   2312  C   GLY A 311      56.021  12.010   9.487  1.00 32.97           C
ATOM   2313  O   GLY A 311      55.487  12.553  10.453  1.00 34.36           O
ATOM   2314  H   GLY A 311      56.273  11.605   6.272  1.00 36.95           H
ATOM   2315  HA2 GLY A 311      54.453  12.635   8.145  1.00 41.08           H
ATOM   2316  HA3 GLY A 311      54.901  10.932   7.991  1.00 41.08           H
ATOM   2317  N   PHE A 312      57.245  11.471   9.545  1.00 33.66           N
ATOM   2318  CA  PHE A 312      58.044  11.452  10.758  1.00 31.44           C
ATOM   2319  C   PHE A 312      58.660  12.826  11.052  1.00 36.72           C
ATOM   2320  O   PHE A 312      58.715  13.198  12.221  1.00 39.48           O
ATOM   2321  CB  PHE A 312      59.062  10.313  10.746  1.00 36.90           C
ATOM   2322  CG  PHE A 312      58.458   8.997  11.178  1.00 30.68           C
ATOM   2323  CD1 PHE A 312      58.223   8.767  12.548  1.00 33.61           C
ATOM   2324  CD2 PHE A 312      58.122   8.008  10.239  1.00 32.02           C
ATOM   2325  CE1 PHE A 312      57.603   7.579  12.969  1.00 34.86           C
ATOM   2326  CE2 PHE A 312      57.499   6.824  10.662  1.00 27.52           C
ATOM   2327  CZ  PHE A 312      57.212   6.626  12.019  1.00 29.37           C
ATOM   2328  H   PHE A 312      57.628  11.044   8.713  1.00 40.36           H
ATOM   2329  HA  PHE A 312      57.362  11.239  11.579  1.00 37.69           H
ATOM   2330  HB2 PHE A 312      59.520  10.228   9.761  1.00 44.24           H
ATOM   2331  HB3 PHE A 312      59.843  10.553  11.466  1.00 44.24           H
ATOM   2332  HD1 PHE A 312      58.504   9.511  13.279  1.00 40.30           H
ATOM   2333  HD2 PHE A 312      58.330   8.149   9.191  1.00 38.40           H
ATOM   2334  HE1 PHE A 312      57.403   7.410  14.017  1.00 41.80           H
ATOM   2335  HE2 PHE A 312      57.232   6.071   9.938  1.00 32.99           H
ATOM   2336  HZ  PHE A 312      56.701   5.733  12.337  1.00 35.21           H
ATOM   2337  N   LYS A 313      59.064  13.598  10.026  1.00 31.68           N
ATOM   2338  CA  LYS A 313      59.549  14.974  10.196  1.00 38.89           C
ATOM   2339  C   LYS A 313      58.471  15.866  10.825  1.00 38.38           C
ATOM   2340  O   LYS A 313      58.787  16.648  11.717  1.00 40.13           O
ATOM   2341  CB  LYS A 313      60.082  15.578   8.876  1.00 35.82           C
ATOM   2342  CG  LYS A 313      61.538  15.147   8.588  1.00 59.03           C
ATOM   2343  CD  LYS A 313      61.981  15.342   7.122  1.00 57.98           C
ATOM   2344  CE  LYS A 313      63.342  14.660   6.874  1.00 48.32           C
ATOM   2345  NZ  LYS A 313      63.869  14.962   5.530  1.00 54.58           N1+
ATOM   2346  H   LYS A 313      58.980  13.240   9.083  1.00 37.99           H
ATOM   2347  HA  LYS A 313      60.378  14.954  10.905  1.00 46.64           H
ATOM   2348  HB2 LYS A 313      59.412  15.355   8.044  1.00 42.96           H
ATOM   2349  HB3 LYS A 313      60.105  16.665   8.995  1.00 42.96           H
ATOM   2350  HG2 LYS A 313      62.206  15.704   9.248  1.00 70.81           H
ATOM   2351  HG3 LYS A 313      61.640  14.088   8.828  1.00 70.81           H
ATOM   2352  HD2 LYS A 313      61.235  14.915   6.450  1.00 69.55           H
ATOM   2353  HD3 LYS A 313      62.067  16.410   6.914  1.00 69.55           H
ATOM   2354  HE2 LYS A 313      64.055  14.998   7.628  1.00 57.95           H
ATOM   2355  HE3 LYS A 313      63.218  13.580   6.974  1.00 57.95           H
ATOM   2356  HZ1 LYS A 313      64.753  14.494   5.394  1.00 65.47           H
ATOM   2357  HZ2 LYS A 313      63.217  14.646   4.824  1.00 65.47           H
ATOM   2358  HZ3 LYS A 313      63.999  15.959   5.436  1.00 65.47           H
ATOM   2359  N   LEU A 314      57.204  15.711  10.425  1.00 38.68           N
ATOM   2360  CA  LEU A 314      56.087  16.443  11.022  1.00 37.48           C
ATOM   2361  C   LEU A 314      55.856  16.157  12.518  1.00 44.08           C
ATOM   2362  O   LEU A 314      55.294  17.015  13.194  1.00 48.75           O
ATOM   2363  CB  LEU A 314      54.808  16.228  10.198  1.00 39.53           C
ATOM   2364  CG  LEU A 314      54.830  16.878   8.794  1.00 43.07           C
ATOM   2365  CD1 LEU A 314      53.490  16.568   8.112  1.00 37.76           C
ATOM   2366  CD2 LEU A 314      55.074  18.398   8.835  1.00 41.57           C
ATOM   2367  H   LEU A 314      57.001  15.059   9.681  1.00 46.38           H
ATOM   2368  HA  LEU A 314      56.342  17.500  10.971  1.00 44.95           H
ATOM   2369  HB2 LEU A 314      54.648  15.156  10.083  1.00 47.41           H
ATOM   2370  HB3 LEU A 314      53.962  16.634  10.757  1.00 47.41           H
ATOM   2371  HG  LEU A 314      55.627  16.438   8.202  1.00 51.66           H
ATOM   2372 HD11 LEU A 314      53.502  16.936   7.085  1.00 45.29           H
ATOM   2373 HD12 LEU A 314      53.329  15.490   8.092  1.00 45.29           H
ATOM   2374 HD13 LEU A 314      52.671  17.040   8.657  1.00 45.29           H
ATOM   2375 HD21 LEU A 314      54.938  18.816   7.837  1.00 49.86           H
ATOM   2376 HD22 LEU A 314      54.374  18.871   9.523  1.00 49.86           H
ATOM   2377 HD23 LEU A 314      56.094  18.610   9.153  1.00 49.86           H
ATOM   2378  N   LEU A 315      56.260  14.984  13.035  1.00 39.52           N
ATOM   2379  CA  LEU A 315      56.200  14.665  14.471  1.00 43.19           C
ATOM   2380  C   LEU A 315      57.275  15.378  15.311  1.00 45.94           C
ATOM   2381  O   LEU A 315      57.129  15.428  16.531  1.00 43.33           O
ATOM   2382  CB  LEU A 315      56.325  13.153  14.702  1.00 41.09           C
ATOM   2383  CG  LEU A 315      55.177  12.312  14.125  1.00 40.23           C
ATOM   2384  CD1 LEU A 315      55.606  10.844  14.123  1.00 40.09           C
ATOM   2385  CD2 LEU A 315      53.894  12.505  14.940  1.00 40.89           C
ATOM   2386  H   LEU A 315      56.709  14.314  12.427  1.00 47.40           H
ATOM   2387  HA  LEU A 315      55.230  14.988  14.847  1.00 51.80           H
ATOM   2388  HB2 LEU A 315      57.259  12.824  14.252  1.00 49.27           H
ATOM   2389  HB3 LEU A 315      56.400  12.954  15.773  1.00 49.27           H
ATOM   2390  HG  LEU A 315      54.986  12.616  13.097  1.00 48.25           H
ATOM   2391 HD11 LEU A 315      54.793  10.221  13.756  1.00 48.08           H
ATOM   2392 HD12 LEU A 315      56.460  10.718  13.466  1.00 48.08           H
ATOM   2393 HD13 LEU A 315      55.888  10.537  15.128  1.00 48.08           H
ATOM   2394 HD21 LEU A 315      53.113  11.871  14.521  1.00 49.04           H
ATOM   2395 HD22 LEU A 315      54.062  12.232  15.983  1.00 49.04           H
ATOM   2396 HD23 LEU A 315      53.564  13.540  14.887  1.00 49.04           H
ATOM   2397  N   GLN A 316      58.352  15.876  14.681  1.00 45.13           N
ATOM   2398  CA  GLN A 316      59.383  16.703  15.309  1.00 50.86           C
ATOM   2399  C   GLN A 316      58.834  18.127  15.359  1.00 57.48           C
ATOM   2400  O   GLN A 316      58.779  18.807  14.338  1.00 66.24           O
ATOM   2401  CB  GLN A 316      60.714  16.672  14.533  1.00 48.67           C
ATOM   2402  CG  GLN A 316      61.325  15.290  14.264  1.00 55.56           C
ATOM   2403  CD  GLN A 316      61.997  14.620  15.468  1.00 63.62           C
ATOM   2404  OE1 GLN A 316      61.617  13.527  15.879  1.00 57.16           O
ATOM   2405  NE2 GLN A 316      63.030  15.245  16.033  1.00 69.99           N
ATOM   2406  H   GLN A 316      58.390  15.797  13.675  1.00 54.12           H
ATOM   2407  HA  GLN A 316      59.566  16.339  16.321  1.00 61.00           H
ATOM   2408  HB2 GLN A 316      60.578  17.158  13.568  1.00 58.37           H
ATOM   2409  HB3 GLN A 316      61.441  17.272  15.081  1.00 58.37           H
ATOM   2410  HG2 GLN A 316      60.566  14.625  13.853  1.00 66.64           H
ATOM   2411  HG3 GLN A 316      62.083  15.439  13.501  1.00 66.64           H
ATOM   2412 HE21 GLN A 316      63.344  16.129  15.664  1.00 83.96           H
ATOM   2413 HE22 GLN A 316      63.502  14.805  16.805  1.00 83.96           H
ATOM   2414  N   GLU A 317      58.408  18.513  16.562  1.00 60.29           N
ATOM   2415  CA  GLU A 317      57.705  19.731  16.970  1.00 59.36           C
ATOM   2416  C   GLU A 317      56.711  19.293  18.056  1.00 64.22           C
ATOM   2417  O   GLU A 317      55.851  18.454  17.784  1.00 59.81           O
ATOM   2418  CB  GLU A 317      57.018  20.492  15.809  1.00 64.11           C
ATOM   2419  CG  GLU A 317      56.102  21.635  16.265  1.00 72.17           C
ATOM   2420  CD  GLU A 317      56.868  22.696  17.060  1.00 77.78           C
ATOM   2421  OE1 GLU A 317      57.785  23.316  16.476  1.00 78.18           O
ATOM   2422  OE2 GLU A 317      56.518  22.865  18.252  1.00 74.34           O1-
ATOM   2423  H   GLU A 317      58.490  17.823  17.293  1.00 72.32           H
ATOM   2424  HA  GLU A 317      58.439  20.403  17.415  1.00 71.20           H
ATOM   2425  HB2 GLU A 317      57.778  20.918  15.155  1.00 76.90           H
ATOM   2426  HB3 GLU A 317      56.420  19.787  15.230  1.00 76.90           H
ATOM   2427  HG2 GLU A 317      55.735  22.103  15.351  1.00 86.57           H
ATOM   2428  HG3 GLU A 317      55.265  21.243  16.838  1.00 86.57           H
ATOM   2429  N   GLU A 318      56.827  19.848  19.276  1.00 63.31           N
ATOM   2430  CA  GLU A 318      55.959  19.535  20.422  1.00 59.33           C
ATOM   2431  C   GLU A 318      54.462  19.738  20.086  1.00 62.03           C
ATOM   2432  O   GLU A 318      53.618  18.941  20.509  1.00 62.44           O
ATOM   2433  CB  GLU A 318      56.347  20.401  21.638  1.00 62.76           C
ATOM   2434  CG  GLU A 318      57.798  20.221  22.118  0.00 57.68           C
ATOM   2435  CD  GLU A 318      58.117  21.149  23.296  0.00 55.41           C
ATOM   2436  OE1 GLU A 318      58.058  22.382  23.098  0.00 54.94           O
ATOM   2437  OE2 GLU A 318      58.432  20.615  24.383  0.00 54.61           O1-
ATOM   2438  H   GLU A 318      57.520  20.570  19.416  1.00 75.94           H
ATOM   2439  HA  GLU A 318      56.116  18.488  20.688  1.00 71.17           H
ATOM   2440  HB2 GLU A 318      56.180  21.450  21.389  1.00 75.28           H
ATOM   2441  HB3 GLU A 318      55.684  20.147  22.466  1.00 75.28           H
ATOM   2442  HG2 GLU A 318      57.969  19.180  22.396  0.00 69.19           H
ATOM   2443  HG3 GLU A 318      58.445  20.504  21.288  0.00 69.19           H
ATOM   2444  N   HIS A 319      54.143  20.799  19.320  1.00 59.37           N
ATOM   2445  CA  HIS A 319      52.792  21.169  18.894  1.00 58.49           C
ATOM   2446  C   HIS A 319      52.126  20.103  17.988  1.00 62.73           C
ATOM   2447  O   HIS A 319      50.923  20.183  17.727  1.00 60.81           O
ATOM   2448  CB  HIS A 319      52.879  22.549  18.204  1.00 62.78           C
ATOM   2449  CG  HIS A 319      51.650  23.405  18.390  1.00 74.18           C
ATOM   2450  ND1 HIS A 319      51.036  23.678  19.619  1.00 78.87           N
ATOM   2451  CD2 HIS A 319      51.048  24.160  17.423  1.00 76.26           C
ATOM   2452  CE1 HIS A 319      50.028  24.519  19.345  1.00 77.23           C
ATOM   2453  NE2 HIS A 319      50.022  24.842  18.039  1.00 81.08           N
ATOM   2454  H   HIS A 319      54.899  21.387  18.988  1.00 71.22           H
ATOM   2455  HA  HIS A 319      52.192  21.273  19.798  1.00 70.16           H
ATOM   2456  HB2 HIS A 319      53.088  22.422  17.140  1.00 75.31           H
ATOM   2457  HB3 HIS A 319      53.710  23.112  18.632  1.00 75.31           H
ATOM   2458  HD2 HIS A 319      51.338  24.223  16.384  1.00 91.48           H
ATOM   2459  HE1 HIS A 319      49.257  24.797  20.049  1.00 92.65           H
ATOM   2460  HE2 HIS A 319      49.316  25.394  17.576  1.00 97.27           H
ATOM   2461  N   CME A 320      52.905  19.123  17.505  1.00 59.33           N
ATOM   2462  CA  CME A 320      52.497  18.051  16.607  1.00 54.68           C
ATOM   2463  C   CME A 320      52.921  16.645  17.055  1.00 46.67           C
ATOM   2464  O   CME A 320      52.588  15.698  16.343  1.00 47.46           O
ATOM   2465  CB  CME A 320      53.057  18.366  15.219  1.00 53.72           C
ATOM   2466  SG  CME A 320      52.132  19.609  14.302  1.00 58.00           S
ATOM   2467  SD  CME A 320      53.027  19.564  12.480  1.00 64.41           S
ATOM   2468  CE  CME A 320      54.501  20.597  12.660  1.00 63.77           C
ATOM   2469  CZ  CME A 320      54.247  22.072  12.370  1.00 71.04           C
ATOM   2470  OH  CME A 320      55.457  22.788  12.494  1.00 81.41           O
ATOM   2471  H   CME A 320      53.879  19.123  17.774  1.00 71.17           H
ATOM   2472  HA  CME A 320      51.408  18.022  16.541  1.00 65.59           H
ATOM   2473  HB2 CME A 320      53.054  17.457  14.622  1.00 64.43           H
ATOM   2474  HB3 CME A 320      54.097  18.684  15.307  1.00 64.43           H
ATOM   2475  HE2 CME A 320      55.256  20.232  11.963  1.00 76.50           H
ATOM   2476  HE3 CME A 320      54.892  20.487  13.671  1.00 76.50           H
ATOM   2477  HZ2 CME A 320      53.511  22.463  13.073  1.00 85.22           H
ATOM   2478  HZ3 CME A 320      53.867  22.176  11.353  1.00 85.22           H
ATOM   2479  HH  CME A 320      55.320  23.686  12.186  1.00 97.67           H
ATOM   2480  N   ASP A 321      53.632  16.462  18.179  1.00 45.63           N
ATOM   2481  CA  ASP A 321      54.106  15.135  18.560  1.00 47.39           C
ATOM   2482  C   ASP A 321      52.960  14.374  19.241  1.00 50.46           C
ATOM   2483  O   ASP A 321      52.806  14.401  20.463  1.00 47.41           O
ATOM   2484  CB  ASP A 321      55.373  15.196  19.427  1.00 55.86           C
ATOM   2485  CG  ASP A 321      55.983  13.809  19.683  1.00 54.26           C
ATOM   2486  OD1 ASP A 321      55.508  12.820  19.068  1.00 52.28           O
ATOM   2487  OD2 ASP A 321      56.920  13.742  20.507  1.00 60.20           O1-
ATOM   2488  H   ASP A 321      53.917  17.253  18.739  1.00 54.72           H
ATOM   2489  HA  ASP A 321      54.379  14.609  17.643  1.00 56.84           H
ATOM   2490  HB2 ASP A 321      56.129  15.816  18.948  1.00 67.01           H
ATOM   2491  HB3 ASP A 321      55.186  15.692  20.379  1.00 67.01           H
ATOM   2492  N   ILE A 322      52.168  13.659  18.433  1.00 44.67           N
ATOM   2493  CA  ILE A 322      51.068  12.822  18.899  1.00 44.03           C
ATOM   2494  C   ILE A 322      51.571  11.575  19.655  1.00 50.40           C
ATOM   2495  O   ILE A 322      50.745  10.874  20.233  1.00 49.86           O
ATOM   2496  CB  ILE A 322      50.125  12.450  17.724  1.00 48.18           C
ATOM   2497  CG1 ILE A 322      50.837  11.612  16.644  1.00 39.47           C
ATOM   2498  CG2 ILE A 322      49.469  13.695  17.103  1.00 39.62           C
ATOM   2499  CD1 ILE A 322      49.878  10.908  15.677  1.00 47.31           C
ATOM   2500  H   ILE A 322      52.338  13.699  17.437  1.00 53.57           H
ATOM   2501  HA  ILE A 322      50.482  13.410  19.606  1.00 52.80           H
ATOM   2502  HB  ILE A 322      49.321  11.841  18.136  1.00 57.78           H
ATOM   2503 HG12 ILE A 322      51.488  12.269  16.074  1.00 47.34           H
ATOM   2504 HG13 ILE A 322      51.451  10.846  17.114  1.00 47.34           H
ATOM   2505 HG21 ILE A 322      48.773  13.403  16.321  1.00 47.52           H
ATOM   2506 HG22 ILE A 322      48.918  14.229  17.875  1.00 47.52           H
ATOM   2507 HG23 ILE A 322      50.221  14.357  16.678  1.00 47.52           H
ATOM   2508 HD11 ILE A 322      50.452  10.251  15.023  1.00 56.74           H
ATOM   2509 HD12 ILE A 322      49.156  10.311  16.236  1.00 56.74           H
ATOM   2510 HD13 ILE A 322      49.354  11.637  15.060  1.00 56.74           H
ATOM   2511  N   PHE A 323      52.880  11.263  19.625  1.00 44.57           N
ATOM   2512  CA  PHE A 323      53.478  10.108  20.305  1.00 43.46           C
ATOM   2513  C   PHE A 323      54.289  10.489  21.553  1.00 41.82           C
ATOM   2514  O   PHE A 323      54.996   9.645  22.108  1.00 49.75           O
ATOM   2515  CB  PHE A 323      54.303   9.303  19.291  1.00 41.24           C
ATOM   2516  CG  PHE A 323      53.511   8.798  18.103  1.00 44.59           C
ATOM   2517  CD1 PHE A 323      52.195   8.308  18.253  1.00 51.93           C
ATOM   2518  CD2 PHE A 323      54.093   8.841  16.825  1.00 50.00           C
ATOM   2519  CE1 PHE A 323      51.462   7.901  17.127  1.00 46.86           C
ATOM   2520  CE2 PHE A 323      53.366   8.407  15.703  1.00 45.80           C
ATOM   2521  CZ  PHE A 323      52.052   7.941  15.854  1.00 44.45           C
ATOM   2522  H   PHE A 323      53.512  11.868  19.115  1.00 53.45           H
ATOM   2523  HA  PHE A 323      52.683   9.459  20.665  1.00 52.12           H
ATOM   2524  HB2 PHE A 323      55.126   9.929  18.941  1.00 49.46           H
ATOM   2525  HB3 PHE A 323      54.744   8.440  19.784  1.00 49.46           H
ATOM   2526  HD1 PHE A 323      51.725   8.261  19.222  1.00 62.29           H
ATOM   2527  HD2 PHE A 323      55.104   9.198  16.705  1.00 59.97           H
ATOM   2528  HE1 PHE A 323      50.447   7.563  17.238  1.00 56.20           H
ATOM   2529  HE2 PHE A 323      53.817   8.425  14.722  1.00 54.93           H
ATOM   2530  HZ  PHE A 323      51.494   7.611  14.992  1.00 53.31           H
ATOM   2531  N   MET A 324      54.175  11.749  21.996  1.00 47.79           N
ATOM   2532  CA  MET A 324      54.871  12.338  23.140  1.00 53.10           C
ATOM   2533  C   MET A 324      54.768  11.473  24.407  1.00 54.23           C
ATOM   2534  O   MET A 324      55.722  11.383  25.179  1.00 56.10           O
ATOM   2535  CB  MET A 324      54.252  13.723  23.374  1.00 48.82           C
ATOM   2536  CG  MET A 324      54.977  14.567  24.421  1.00 61.97           C
ATOM   2537  SD  MET A 324      54.137  16.138  24.769  1.00 73.00           S
ATOM   2538  CE  MET A 324      52.812  15.553  25.860  1.00 63.52           C
ATOM   2539  H   MET A 324      53.608  12.384  21.449  1.00 57.31           H
ATOM   2540  HA  MET A 324      55.923  12.463  22.880  1.00 63.69           H
ATOM   2541  HB2 MET A 324      54.282  14.282  22.443  1.00 58.55           H
ATOM   2542  HB3 MET A 324      53.208  13.601  23.668  1.00 58.55           H
ATOM   2543  HG2 MET A 324      55.054  14.003  25.349  1.00 74.34           H
ATOM   2544  HG3 MET A 324      55.984  14.783  24.062  1.00 74.34           H
ATOM   2545  HE1 MET A 324      52.220  16.399  26.206  1.00 76.20           H
ATOM   2546  HE2 MET A 324      52.172  14.862  25.313  1.00 76.20           H
ATOM   2547  HE3 MET A 324      53.249  15.043  26.719  1.00 76.20           H
ATOM   2548  N   ASN A 325      53.593  10.871  24.625  1.00 52.73           N
ATOM   2549  CA  ASN A 325      53.252  10.092  25.806  1.00 52.02           C
ATOM   2550  C   ASN A 325      53.293   8.577  25.568  1.00 50.64           C
ATOM   2551  O   ASN A 325      52.830   7.827  26.429  1.00 51.24           O
ATOM   2552  CB  ASN A 325      51.907  10.590  26.376  1.00 45.29           C
ATOM   2553  CG  ASN A 325      51.971  12.054  26.823  1.00 57.23           C
ATOM   2554  OD1 ASN A 325      52.924  12.482  27.468  1.00 59.48           O
ATOM   2555  ND2 ASN A 325      50.906  12.814  26.593  1.00 52.62           N
ATOM   2556  H   ASN A 325      52.867  10.987  23.931  1.00 63.24           H
ATOM   2557  HA  ASN A 325      54.004  10.290  26.570  1.00 62.40           H
ATOM   2558  HB2 ASN A 325      51.103  10.439  25.657  1.00 54.32           H
ATOM   2559  HB3 ASN A 325      51.706   9.997  27.267  1.00 54.32           H
ATOM   2560 HD21 ASN A 325      50.906  13.771  26.904  1.00 63.11           H
ATOM   2561 HD22 ASN A 325      50.135  12.449  26.051  1.00 63.11           H
ATOM   2562  N   LEU A 326      53.897   8.105  24.465  1.00 49.07           N
ATOM   2563  CA  LEU A 326      54.362   6.724  24.382  1.00 47.76           C
ATOM   2564  C   LEU A 326      55.688   6.601  25.158  1.00 41.34           C
ATOM   2565  O   LEU A 326      56.432   7.575  25.306  1.00 42.07           O
ATOM   2566  CB  LEU A 326      54.582   6.245  22.928  1.00 44.40           C
ATOM   2567  CG  LEU A 326      53.516   6.518  21.852  1.00 56.22           C
ATOM   2568  CD1 LEU A 326      53.810   5.604  20.648  1.00 48.31           C
ATOM   2569  CD2 LEU A 326      52.082   6.278  22.303  1.00 48.78           C
ATOM   2570  H   LEU A 326      54.255   8.761  23.784  1.00 58.85           H
ATOM   2571  HA  LEU A 326      53.625   6.058  24.833  1.00 57.28           H
ATOM   2572  HB2 LEU A 326      55.537   6.620  22.565  1.00 53.25           H
ATOM   2573  HB3 LEU A 326      54.663   5.168  22.994  1.00 53.25           H
ATOM   2574  HG  LEU A 326      53.593   7.550  21.528  1.00 67.44           H
ATOM   2575 HD11 LEU A 326      53.157   5.866  19.814  1.00 57.94           H
ATOM   2576 HD12 LEU A 326      54.848   5.722  20.331  1.00 57.94           H
ATOM   2577 HD13 LEU A 326      53.636   4.565  20.923  1.00 57.94           H
ATOM   2578 HD21 LEU A 326      51.399   6.443  21.469  1.00 58.51           H
ATOM   2579 HD22 LEU A 326      52.005   5.250  22.648  1.00 58.51           H
ATOM   2580 HD23 LEU A 326      51.815   6.964  23.107  1.00 58.51           H
ATOM   2581  N   THR A 327      56.005   5.380  25.613  1.00 53.80           N
ATOM   2582  CA  THR A 327      57.337   5.059  26.142  1.00 51.06           C
ATOM   2583  C   THR A 327      58.365   5.161  25.013  1.00 59.79           C
ATOM   2584  O   THR A 327      58.017   5.072  23.836  1.00 49.44           O
ATOM   2585  CB  THR A 327      57.346   3.661  26.805  1.00 54.87           C
ATOM   2586  OG1 THR A 327      56.232   3.515  27.662  1.00 67.89           O
ATOM   2587  CG2 THR A 327      58.589   3.433  27.685  1.00 64.91           C
ATOM   2588  H   THR A 327      55.343   4.624  25.492  1.00 64.53           H
ATOM   2589  HA  THR A 327      57.565   5.794  26.915  1.00 61.24           H
ATOM   2590  HB  THR A 327      57.312   2.893  26.034  1.00 65.81           H
ATOM   2591  HG1 THR A 327      56.273   2.653  28.082  1.00 81.44           H
ATOM   2592 HG21 THR A 327      58.497   2.479  28.205  1.00 77.86           H
ATOM   2593 HG22 THR A 327      59.498   3.409  27.089  1.00 77.86           H
ATOM   2594 HG23 THR A 327      58.659   4.219  28.439  1.00 77.86           H
ATOM   2595  N   LYS A 328      59.643   5.343  25.367  1.00 58.31           N
ATOM   2596  CA  LYS A 328      60.741   5.342  24.401  1.00 56.80           C
ATOM   2597  C   LYS A 328      60.724   4.049  23.573  1.00 46.00           C
ATOM   2598  O   LYS A 328      60.865   4.116  22.355  1.00 51.85           O
ATOM   2599  CB  LYS A 328      62.104   5.554  25.094  1.00 56.30           C
ATOM   2600  CG  LYS A 328      62.130   6.745  26.072  0.00 52.40           C
ATOM   2601  CD  LYS A 328      63.461   6.803  26.833  0.00 52.92           C
ATOM   2602  CE  LYS A 328      63.464   7.996  27.791  0.00 52.52           C
ATOM   2603  NZ  LYS A 328      64.740   8.094  28.522  0.00 51.94           N1+
ATOM   2604  H   LYS A 328      59.867   5.458  26.345  1.00 69.94           H
ATOM   2605  HA  LYS A 328      60.579   6.179  23.717  1.00 68.13           H
ATOM   2606  HB2 LYS A 328      62.355   4.648  25.648  1.00 67.53           H
ATOM   2607  HB3 LYS A 328      62.866   5.704  24.327  1.00 67.53           H
ATOM   2608  HG2 LYS A 328      61.974   7.674  25.521  0.00 62.85           H
ATOM   2609  HG3 LYS A 328      61.335   6.639  26.810  0.00 62.85           H
ATOM   2610  HD2 LYS A 328      63.591   5.882  27.405  0.00 63.47           H
ATOM   2611  HD3 LYS A 328      64.282   6.903  26.122  0.00 63.47           H
ATOM   2612  HE2 LYS A 328      63.299   8.912  27.223  0.00 63.00           H
ATOM   2613  HE3 LYS A 328      62.647   7.877  28.505  0.00 63.00           H
ATOM   2614  HZ1 LYS A 328      64.727   8.903  29.127  0.00 62.30           H
ATOM   2615  HZ2 LYS A 328      64.886   7.262  29.077  0.00 62.30           H
ATOM   2616  HZ3 LYS A 328      65.503   8.189  27.866  0.00 62.30           H
ATOM   2617  N   LYS A 329      60.501   2.889  24.219  1.00 50.54           N
ATOM   2618  CA  LYS A 329      60.409   1.585  23.560  1.00 49.75           C
ATOM   2619  C   LYS A 329      59.190   1.496  22.629  1.00 53.38           C
ATOM   2620  O   LYS A 329      59.264   0.857  21.584  1.00 46.89           O
ATOM   2621  CB  LYS A 329      60.387   0.458  24.608  1.00 51.58           C
ATOM   2622  CG  LYS A 329      60.497  -0.958  24.000  1.00 61.32           C
ATOM   2623  CD  LYS A 329      61.886  -1.617  24.118  1.00 64.24           C
ATOM   2624  CE  LYS A 329      61.751  -2.982  24.805  1.00 68.23           C
ATOM   2625  NZ  LYS A 329      63.068  -3.543  25.155  1.00 66.78           N1+
ATOM   2626  H   LYS A 329      60.395   2.915  25.222  1.00 60.62           H
ATOM   2627  HA  LYS A 329      61.303   1.458  22.946  1.00 59.67           H
ATOM   2628  HB2 LYS A 329      61.213   0.618  25.301  1.00 61.87           H
ATOM   2629  HB3 LYS A 329      59.463   0.524  25.185  1.00 61.87           H
ATOM   2630  HG2 LYS A 329      59.761  -1.584  24.506  1.00 73.56           H
ATOM   2631  HG3 LYS A 329      60.213  -0.956  22.951  1.00 73.56           H
ATOM   2632  HD2 LYS A 329      62.294  -1.765  23.116  1.00 77.05           H
ATOM   2633  HD3 LYS A 329      62.577  -0.987  24.678  1.00 77.05           H
ATOM   2634  HE2 LYS A 329      61.148  -2.870  25.708  1.00 81.84           H
ATOM   2635  HE3 LYS A 329      61.233  -3.667  24.131  1.00 81.84           H
ATOM   2636  HZ1 LYS A 329      62.946  -4.440  25.605  1.00 80.11           H
ATOM   2637  HZ2 LYS A 329      63.617  -3.664  24.315  1.00 80.11           H
ATOM   2638  HZ3 LYS A 329      63.551  -2.913  25.780  1.00 80.11           H
ATOM   2639  N   GLN A 330      58.071   2.116  23.011  1.00 46.36           N
ATOM   2640  CA  GLN A 330      56.872   2.166  22.189  1.00 51.52           C
ATOM   2641  C   GLN A 330      57.096   3.007  20.929  1.00 37.67           C
ATOM   2642  O   GLN A 330      56.778   2.507  19.862  1.00 40.09           O
ATOM   2643  CB  GLN A 330      55.678   2.663  23.007  1.00 47.34           C
ATOM   2644  CG  GLN A 330      55.203   1.639  24.048  1.00 53.10           C
ATOM   2645  CD  GLN A 330      53.876   2.068  24.669  1.00 49.15           C
ATOM   2646  OE1 GLN A 330      53.735   3.191  25.143  1.00 47.54           O
ATOM   2647  NE2 GLN A 330      52.895   1.166  24.697  1.00 52.87           N
ATOM   2648  H   GLN A 330      58.075   2.650  23.865  1.00 55.60           H
ATOM   2649  HA  GLN A 330      56.641   1.151  21.866  1.00 61.79           H
ATOM   2650  HB2 GLN A 330      55.976   3.567  23.529  1.00 56.78           H
ATOM   2651  HB3 GLN A 330      54.853   2.896  22.333  1.00 56.78           H
ATOM   2652  HG2 GLN A 330      55.122   0.645  23.606  1.00 63.69           H
ATOM   2653  HG3 GLN A 330      55.950   1.631  24.840  1.00 63.69           H
ATOM   2654 HE21 GLN A 330      53.024   0.256  24.283  1.00 63.41           H
ATOM   2655 HE22 GLN A 330      52.002   1.422  25.090  1.00 63.41           H
ATOM   2656  N   ARG A 331      57.638   4.234  21.034  1.00 41.41           N
ATOM   2657  CA  ARG A 331      58.010   5.066  19.879  1.00 43.27           C
ATOM   2658  C   ARG A 331      58.929   4.326  18.906  1.00 45.03           C
ATOM   2659  O   ARG A 331      58.733   4.428  17.700  1.00 45.74           O
ATOM   2660  CB  ARG A 331      58.711   6.369  20.293  1.00 46.89           C
ATOM   2661  CG  ARG A 331      57.822   7.431  20.962  1.00 48.93           C
ATOM   2662  CD  ARG A 331      58.373   8.854  20.768  1.00 55.20           C
ATOM   2663  NE  ARG A 331      59.722   9.006  21.360  1.00 66.88           N
ATOM   2664  CZ  ARG A 331      60.883   9.241  20.711  1.00 77.39           C
ATOM   2665  NH1 ARG A 331      60.936   9.516  19.404  1.00 65.53           N
ATOM   2666  NH2 ARG A 331      62.036   9.203  21.388  1.00 67.43           N1+
ATOM   2667  H   ARG A 331      57.853   4.594  21.953  1.00 49.67           H
ATOM   2668  HA  ARG A 331      57.104   5.325  19.327  1.00 51.89           H
ATOM   2669  HB2 ARG A 331      59.534   6.120  20.963  1.00 56.23           H
ATOM   2670  HB3 ARG A 331      59.141   6.817  19.395  1.00 56.23           H
ATOM   2671  HG2 ARG A 331      56.837   7.406  20.498  1.00 58.69           H
ATOM   2672  HG3 ARG A 331      57.712   7.213  22.024  1.00 58.69           H
ATOM   2673  HD2 ARG A 331      58.403   9.058  19.697  1.00 66.22           H
ATOM   2674  HD3 ARG A 331      57.694   9.580  21.220  1.00 66.22           H
ATOM   2675  HE  ARG A 331      59.778   8.815  22.348  1.00 80.23           H
ATOM   2676 HH11 ARG A 331      60.086   9.567  18.862  1.00 78.61           H
ATOM   2677 HH12 ARG A 331      61.821   9.694  18.950  1.00 78.61           H
ATOM   2678 HH21 ARG A 331      62.041   9.007  22.374  1.00 80.89           H
ATOM   2679 HH22 ARG A 331      62.900   9.385  20.900  1.00 80.89           H
ATOM   2680  N   GLN A 332      59.913   3.578  19.425  1.00 48.39           N
ATOM   2681  CA  GLN A 332      60.861   2.794  18.639  1.00 44.56           C
ATOM   2682  C   GLN A 332      60.160   1.649  17.899  1.00 42.10           C
ATOM   2683  O   GLN A 332      60.354   1.471  16.701  1.00 37.53           O
ATOM   2684  CB  GLN A 332      61.981   2.307  19.579  1.00 50.34           C
ATOM   2685  CG  GLN A 332      63.027   1.406  18.910  1.00 52.95           C
ATOM   2686  CD  GLN A 332      64.013   0.859  19.941  1.00 54.45           C
ATOM   2687  OE1 GLN A 332      63.649   0.095  20.836  1.00 60.76           O
ATOM   2688  NE2 GLN A 332      65.276   1.250  19.820  1.00 58.55           N
ATOM   2689  H   GLN A 332      60.023   3.562  20.428  1.00 58.04           H
ATOM   2690  HA  GLN A 332      61.311   3.453  17.895  1.00 53.44           H
ATOM   2691  HB2 GLN A 332      62.495   3.179  19.985  1.00 60.38           H
ATOM   2692  HB3 GLN A 332      61.535   1.764  20.412  1.00 60.38           H
ATOM   2693  HG2 GLN A 332      62.497   0.553  18.488  1.00 63.51           H
ATOM   2694  HG3 GLN A 332      63.551   1.961  18.133  1.00 63.51           H
ATOM   2695 HE21 GLN A 332      65.542   1.871  19.068  1.00 70.23           H
ATOM   2696 HE22 GLN A 332      65.971   0.905  20.462  1.00 70.23           H
ATOM   2697  N   THR A 333      59.332   0.864  18.600  1.00 41.62           N
ATOM   2698  CA  THR A 333      58.603  -0.248  18.002  1.00 40.69           C
ATOM   2699  C   THR A 333      57.598   0.269  16.956  1.00 37.05           C
ATOM   2700  O   THR A 333      57.510  -0.309  15.882  1.00 35.68           O
ATOM   2701  CB  THR A 333      57.947  -1.103  19.100  1.00 44.40           C
ATOM   2702  OG1 THR A 333      58.915  -1.546  20.024  1.00 45.30           O
ATOM   2703  CG2 THR A 333      57.272  -2.353  18.541  1.00 42.99           C
ATOM   2704  H   THR A 333      59.173   1.067  19.576  1.00 49.92           H
ATOM   2705  HA  THR A 333      59.342  -0.873  17.497  1.00 48.80           H
ATOM   2706  HB  THR A 333      57.206  -0.498  19.624  1.00 53.25           H
ATOM   2707  HG1 THR A 333      59.362  -0.770  20.377  1.00 54.33           H
ATOM   2708 HG21 THR A 333      56.834  -2.923  19.359  1.00 51.55           H
ATOM   2709 HG22 THR A 333      56.489  -2.090  17.837  1.00 51.55           H
ATOM   2710 HG23 THR A 333      58.011  -2.980  18.041  1.00 51.55           H
ATOM   2711  N   LEU A 334      56.866   1.351  17.253  1.00 39.61           N
ATOM   2712  CA  LEU A 334      55.940   1.985  16.314  1.00 37.29           C
ATOM   2713  C   LEU A 334      56.674   2.420  15.045  1.00 37.56           C
ATOM   2714  O   LEU A 334      56.231   2.081  13.958  1.00 32.79           O
ATOM   2715  CB  LEU A 334      55.199   3.155  16.988  1.00 35.11           C
ATOM   2716  CG  LEU A 334      54.222   3.868  16.008  1.00 32.44           C
ATOM   2717  CD1 LEU A 334      52.862   4.142  16.651  1.00 38.19           C
ATOM   2718  CD2 LEU A 334      54.821   5.194  15.528  1.00 36.72           C
ATOM   2719  H   LEU A 334      56.995   1.796  18.149  1.00 47.50           H
ATOM   2720  HA  LEU A 334      55.191   1.243  16.032  1.00 44.72           H
ATOM   2721  HB2 LEU A 334      54.622   2.730  17.806  1.00 42.10           H
ATOM   2722  HB3 LEU A 334      55.905   3.865  17.419  1.00 42.10           H
ATOM   2723  HG  LEU A 334      54.040   3.244  15.133  1.00 38.90           H
ATOM   2724 HD11 LEU A 334      52.194   4.596  15.916  1.00 45.80           H
ATOM   2725 HD12 LEU A 334      52.418   3.204  16.987  1.00 45.80           H
ATOM   2726 HD13 LEU A 334      52.977   4.818  17.500  1.00 45.80           H
ATOM   2727 HD21 LEU A 334      54.160   5.646  14.787  1.00 44.04           H
ATOM   2728 HD22 LEU A 334      54.939   5.879  16.368  1.00 44.04           H
ATOM   2729 HD23 LEU A 334      55.791   5.030  15.063  1.00 44.04           H
ATOM   2730  N   ARG A 335      57.786   3.156  15.183  1.00 34.43           N
ATOM   2731  CA  ARG A 335      58.568   3.654  14.060  1.00 35.47           C
ATOM   2732  C   ARG A 335      59.045   2.511  13.176  1.00 36.31           C
ATOM   2733  O   ARG A 335      58.896   2.592  11.963  1.00 35.28           O
ATOM   2734  CB  ARG A 335      59.718   4.529  14.559  1.00 36.32           C
ATOM   2735  CG  ARG A 335      60.688   4.954  13.445  1.00 29.88           C
ATOM   2736  CD  ARG A 335      61.694   5.939  14.041  1.00 35.53           C
ATOM   2737  NE  ARG A 335      62.734   6.333  13.083  1.00 35.04           N
ATOM   2738  CZ  ARG A 335      62.563   7.115  12.021  1.00 34.19           C
ATOM   2739  NH1 ARG A 335      61.435   7.796  11.838  1.00 36.43           N
ATOM   2740  NH2 ARG A 335      63.545   7.208  11.130  1.00 33.26           N1+
ATOM   2741  H   ARG A 335      58.108   3.377  16.115  1.00 41.29           H
ATOM   2742  HA  ARG A 335      57.924   4.276  13.442  1.00 42.54           H
ATOM   2743  HB2 ARG A 335      59.303   5.414  15.045  1.00 43.56           H
ATOM   2744  HB3 ARG A 335      60.287   3.962  15.299  1.00 43.56           H
ATOM   2745  HG2 ARG A 335      61.217   4.084  13.056  1.00 35.82           H
ATOM   2746  HG3 ARG A 335      60.129   5.437  12.643  1.00 35.82           H
ATOM   2747  HD2 ARG A 335      61.187   6.815  14.437  1.00 42.60           H
ATOM   2748  HD3 ARG A 335      62.191   5.432  14.869  1.00 42.60           H
ATOM   2749  HE  ARG A 335      63.606   5.821  13.126  1.00 42.02           H
ATOM   2750 HH11 ARG A 335      60.684   7.729  12.507  1.00 43.69           H
ATOM   2751 HH12 ARG A 335      61.335   8.373  11.015  1.00 43.69           H
ATOM   2752 HH21 ARG A 335      64.407   6.699  11.271  1.00 39.89           H
ATOM   2753 HH22 ARG A 335      63.436   7.797  10.318  1.00 39.89           H
ATOM   2754  N   LYS A 336      59.545   1.424  13.785  1.00 38.93           N
ATOM   2755  CA  LYS A 336      59.938   0.224  13.068  1.00 32.59           C
ATOM   2756  C   LYS A 336      58.767  -0.337  12.268  1.00 35.07           C
ATOM   2757  O   LYS A 336      58.905  -0.606  11.083  1.00 33.37           O
ATOM   2758  CB  LYS A 336      60.527  -0.791  14.059  1.00 34.28           C
ATOM   2759  CG  LYS A 336      60.968  -2.087  13.361  1.00 43.69           C
ATOM   2760  CD  LYS A 336      61.621  -3.017  14.394  1.00 49.04           C
ATOM   2761  CE  LYS A 336      61.878  -4.390  13.777  1.00 58.56           C
ATOM   2762  NZ  LYS A 336      62.282  -5.367  14.805  1.00 68.24           N1+
ATOM   2763  H   LYS A 336      59.655   1.435  14.790  1.00 46.69           H
ATOM   2764  HA  LYS A 336      60.723   0.493  12.358  1.00 39.08           H
ATOM   2765  HB2 LYS A 336      61.387  -0.343  14.559  1.00 41.10           H
ATOM   2766  HB3 LYS A 336      59.783  -1.040  14.815  1.00 41.10           H
ATOM   2767  HG2 LYS A 336      60.114  -2.585  12.904  1.00 52.40           H
ATOM   2768  HG3 LYS A 336      61.698  -1.843  12.586  1.00 52.40           H
ATOM   2769  HD2 LYS A 336      62.574  -2.585  14.706  1.00 58.82           H
ATOM   2770  HD3 LYS A 336      60.970  -3.118  15.265  1.00 58.82           H
ATOM   2771  HE2 LYS A 336      60.972  -4.737  13.278  1.00 70.25           H
ATOM   2772  HE3 LYS A 336      62.674  -4.299  13.035  1.00 70.25           H
ATOM   2773  HZ1 LYS A 336      62.433  -6.266  14.370  1.00 81.86           H
ATOM   2774  HZ2 LYS A 336      63.140  -5.053  15.238  1.00 81.86           H
ATOM   2775  HZ3 LYS A 336      61.553  -5.441  15.500  1.00 81.86           H
ATOM   2776  N   MET A 337      57.608  -0.498  12.906  1.00 31.74           N
ATOM   2777  CA  MET A 337      56.415  -1.025  12.252  1.00 35.62           C
ATOM   2778  C   MET A 337      55.945  -0.145  11.082  1.00 28.21           C
ATOM   2779  O   MET A 337      55.594  -0.673  10.032  1.00 28.28           O
ATOM   2780  CB  MET A 337      55.304  -1.211  13.297  1.00 32.26           C
ATOM   2781  CG  MET A 337      55.621  -2.379  14.226  1.00 39.70           C
ATOM   2782  SD  MET A 337      54.255  -2.912  15.279  1.00 40.28           S
ATOM   2783  CE  MET A 337      53.986  -1.435  16.274  1.00 38.14           C
ATOM   2784  H   MET A 337      57.543  -0.232  13.877  1.00 38.05           H
ATOM   2785  HA  MET A 337      56.662  -2.006  11.844  1.00 42.72           H
ATOM   2786  HB2 MET A 337      55.173  -0.301  13.880  1.00 38.68           H
ATOM   2787  HB3 MET A 337      54.370  -1.430  12.786  1.00 38.68           H
ATOM   2788  HG2 MET A 337      55.889  -3.233  13.608  1.00 47.60           H
ATOM   2789  HG3 MET A 337      56.478  -2.145  14.846  1.00 47.60           H
ATOM   2790  HE1 MET A 337      53.190  -1.618  16.994  1.00 45.74           H
ATOM   2791  HE2 MET A 337      54.895  -1.156  16.797  1.00 45.74           H
ATOM   2792  HE3 MET A 337      53.692  -0.615  15.628  1.00 45.74           H
ATOM   2793  N   VAL A 338      55.894   1.176  11.275  1.00 34.60           N
ATOM   2794  CA  VAL A 338      55.332   2.106  10.296  1.00 33.69           C
ATOM   2795  C   VAL A 338      56.218   2.151   9.053  1.00 30.42           C
ATOM   2796  O   VAL A 338      55.709   2.095   7.937  1.00 27.31           O
ATOM   2797  CB  VAL A 338      55.141   3.495  10.927  1.00 30.89           C
ATOM   2798  CG1 VAL A 338      54.801   4.553   9.860  1.00 31.42           C
ATOM   2799  CG2 VAL A 338      54.012   3.474  11.974  1.00 32.11           C
ATOM   2800  H   VAL A 338      56.225   1.559  12.147  1.00 41.49           H
ATOM   2801  HA  VAL A 338      54.354   1.737   9.990  1.00 40.39           H
ATOM   2802  HB  VAL A 338      56.070   3.788  11.417  1.00 37.04           H
ATOM   2803 HG11 VAL A 338      54.633   5.519  10.333  1.00 37.67           H
ATOM   2804 HG12 VAL A 338      55.616   4.663   9.151  1.00 37.67           H
ATOM   2805 HG13 VAL A 338      53.906   4.259   9.314  1.00 37.67           H
ATOM   2806 HG21 VAL A 338      53.998   4.419  12.514  1.00 38.51           H
ATOM   2807 HG22 VAL A 338      53.054   3.322  11.482  1.00 38.51           H
ATOM   2808 HG23 VAL A 338      54.164   2.674  12.691  1.00 38.51           H
ATOM   2809  N   ILE A 339      57.537   2.272   9.251  1.00 31.17           N
ATOM   2810  CA  ILE A 339      58.519   2.182   8.174  1.00 31.06           C
ATOM   2811  C   ILE A 339      58.286   0.912   7.369  1.00 32.22           C
ATOM   2812  O   ILE A 339      58.197   0.973   6.148  1.00 29.07           O
ATOM   2813  CB  ILE A 339      59.963   2.276   8.716  1.00 30.39           C
ATOM   2814  CG1 ILE A 339      60.284   3.688   9.236  1.00 36.20           C
ATOM   2815  CG2 ILE A 339      60.972   1.822   7.643  1.00 31.29           C
ATOM   2816  CD1 ILE A 339      61.558   3.741  10.098  1.00 33.76           C
ATOM   2817  H   ILE A 339      57.886   2.345  10.195  1.00 37.38           H
ATOM   2818  HA  ILE A 339      58.371   3.016   7.499  1.00 37.25           H
ATOM   2819  HB  ILE A 339      60.041   1.581   9.554  1.00 36.44           H
ATOM   2820 HG12 ILE A 339      60.387   4.367   8.389  1.00 43.41           H
ATOM   2821 HG13 ILE A 339      59.457   4.054   9.844  1.00 43.41           H
ATOM   2822 HG21 ILE A 339      61.994   1.936   8.003  1.00 37.52           H
ATOM   2823 HG22 ILE A 339      60.839   0.768   7.407  1.00 37.52           H
ATOM   2824 HG23 ILE A 339      60.852   2.418   6.737  1.00 37.52           H
ATOM   2825 HD11 ILE A 339      61.677   4.749  10.490  1.00 40.48           H
ATOM   2826 HD12 ILE A 339      61.475   3.040  10.926  1.00 40.48           H
ATOM   2827 HD13 ILE A 339      62.432   3.493   9.505  1.00 40.48           H
ATOM   2828  N   ASP A 340      58.178  -0.236   8.053  1.00 32.20           N
ATOM   2829  CA  ASP A 340      57.951  -1.514   7.399  1.00 29.43           C
ATOM   2830  C   ASP A 340      56.664  -1.459   6.535  1.00 26.68           C
ATOM   2831  O   ASP A 340      56.706  -1.784   5.349  1.00 27.03           O
ATOM   2832  CB  ASP A 340      58.024  -2.610   8.490  1.00 36.39           C
ATOM   2833  CG  ASP A 340      57.872  -4.027   7.953  1.00 41.31           C
ATOM   2834  OD1 ASP A 340      57.061  -4.208   7.046  1.00 44.73           O
ATOM   2835  OD2 ASP A 340      58.520  -4.954   8.483  1.00 41.16           O1-
ATOM   2836  H   ASP A 340      58.247  -0.228   9.060  1.00 38.61           H
ATOM   2837  HA  ASP A 340      58.793  -1.688   6.726  1.00 35.29           H
ATOM   2838  HB2 ASP A 340      58.957  -2.535   9.055  1.00 43.64           H
ATOM   2839  HB3 ASP A 340      57.199  -2.444   9.187  1.00 43.64           H
ATOM   2840  N   MET A 341      55.542  -0.979   7.088  1.00 29.34           N
ATOM   2841  CA  MET A 341      54.263  -0.948   6.377  1.00 31.97           C
ATOM   2842  C   MET A 341      54.271  -0.026   5.160  1.00 31.43           C
ATOM   2843  O   MET A 341      53.746  -0.411   4.120  1.00 29.60           O
ATOM   2844  CB  MET A 341      53.129  -0.597   7.348  1.00 30.33           C
ATOM   2845  CG  MET A 341      52.800  -1.808   8.224  1.00 29.46           C
ATOM   2846  SD  MET A 341      51.439  -1.480   9.359  1.00 31.64           S
ATOM   2847  CE  MET A 341      52.332  -0.751  10.738  1.00 34.37           C
ATOM   2848  H   MET A 341      55.555  -0.693   8.058  1.00 35.18           H
ATOM   2849  HA  MET A 341      54.072  -1.957   6.006  1.00 38.33           H
ATOM   2850  HB2 MET A 341      53.420   0.244   7.982  1.00 36.37           H
ATOM   2851  HB3 MET A 341      52.233  -0.322   6.788  1.00 36.37           H
ATOM   2852  HG2 MET A 341      52.525  -2.650   7.586  1.00 35.32           H
ATOM   2853  HG3 MET A 341      53.688  -2.088   8.794  1.00 35.32           H
ATOM   2854  HE1 MET A 341      51.643  -0.593  11.567  1.00 41.21           H
ATOM   2855  HE2 MET A 341      53.117  -1.439  11.051  1.00 41.21           H
ATOM   2856  HE3 MET A 341      52.772   0.202  10.437  1.00 41.21           H
ATOM   2857  N   VAL A 342      54.829   1.185   5.273  1.00 32.59           N
ATOM   2858  CA  VAL A 342      54.808   2.137   4.162  1.00 27.57           C
ATOM   2859  C   VAL A 342      55.751   1.664   3.063  1.00 27.40           C
ATOM   2860  O   VAL A 342      55.385   1.767   1.901  1.00 27.61           O
ATOM   2861  CB  VAL A 342      55.074   3.589   4.629  1.00 28.55           C
ATOM   2862  CG1 VAL A 342      55.122   4.545   3.427  1.00 32.58           C
ATOM   2863  CG2 VAL A 342      53.978   4.091   5.602  1.00 27.26           C
ATOM   2864  H   VAL A 342      55.277   1.457   6.136  1.00 39.08           H
ATOM   2865  HA  VAL A 342      53.802   2.130   3.737  1.00 33.05           H
ATOM   2866  HB  VAL A 342      56.042   3.596   5.111  1.00 34.23           H
ATOM   2867 HG11 VAL A 342      55.198   5.576   3.767  1.00 39.07           H
ATOM   2868 HG12 VAL A 342      55.991   4.329   2.806  1.00 39.07           H
ATOM   2869 HG13 VAL A 342      54.220   4.441   2.822  1.00 39.07           H
ATOM   2870 HG21 VAL A 342      54.202   5.108   5.918  1.00 32.68           H
ATOM   2871 HG22 VAL A 342      53.003   4.072   5.116  1.00 32.68           H
ATOM   2872 HG23 VAL A 342      53.933   3.463   6.489  1.00 32.68           H
ATOM   2873  N   LEU A 343      56.949   1.136   3.386  1.00 29.10           N
ATOM   2874  CA  LEU A 343      57.828   0.570   2.366  1.00 29.47           C
ATOM   2875  C   LEU A 343      57.171  -0.573   1.610  1.00 30.42           C
ATOM   2876  O   LEU A 343      57.413  -0.719   0.410  1.00 31.27           O
ATOM   2877  CB  LEU A 343      59.177   0.118   2.954  1.00 31.44           C
ATOM   2878  CG  LEU A 343      60.087   1.266   3.428  1.00 31.99           C
ATOM   2879  CD1 LEU A 343      61.359   0.662   4.074  1.00 35.09           C
ATOM   2880  CD2 LEU A 343      60.477   2.196   2.267  1.00 33.77           C
ATOM   2881  H   LEU A 343      57.225   1.064   4.355  1.00 34.89           H
ATOM   2882  HA  LEU A 343      58.015   1.346   1.623  1.00 35.33           H
ATOM   2883  HB2 LEU A 343      58.976  -0.544   3.797  1.00 37.70           H
ATOM   2884  HB3 LEU A 343      59.711  -0.461   2.199  1.00 37.70           H
ATOM   2885  HG  LEU A 343      59.559   1.856   4.171  1.00 38.35           H
ATOM   2886 HD11 LEU A 343      61.989   1.463   4.461  1.00 42.08           H
ATOM   2887 HD12 LEU A 343      61.080   0.006   4.900  1.00 42.08           H
ATOM   2888 HD13 LEU A 343      61.922   0.086   3.337  1.00 42.08           H
ATOM   2889 HD21 LEU A 343      61.217   2.918   2.615  1.00 40.50           H
ATOM   2890 HD22 LEU A 343      60.903   1.622   1.443  1.00 40.50           H
ATOM   2891 HD23 LEU A 343      59.614   2.755   1.914  1.00 40.50           H
ATOM   2892  N   ALA A 344      56.341  -1.369   2.302  1.00 28.06           N
ATOM   2893  CA  ALA A 344      55.581  -2.438   1.674  1.00 31.31           C
ATOM   2894  C   ALA A 344      54.515  -1.950   0.686  1.00 35.45           C
ATOM   2895  O   ALA A 344      54.039  -2.787  -0.075  1.00 32.34           O
ATOM   2896  CB  ALA A 344      54.983  -3.335   2.759  1.00 32.00           C
ATOM   2897  H   ALA A 344      56.222  -1.225   3.294  1.00 33.64           H
ATOM   2898  HA  ALA A 344      56.286  -3.047   1.107  1.00 37.54           H
ATOM   2899  HB1 ALA A 344      54.515  -4.194   2.292  1.00 38.37           H
ATOM   2900  HB2 ALA A 344      55.777  -3.675   3.421  1.00 38.37           H
ATOM   2901  HB3 ALA A 344      54.244  -2.799   3.348  1.00 38.37           H
ATOM   2902  N   THR A 345      54.132  -0.653   0.664  1.00 30.52           N
ATOM   2903  CA  THR A 345      53.169  -0.135  -0.328  1.00 30.47           C
ATOM   2904  C   THR A 345      53.820   0.090  -1.697  1.00 25.70           C
ATOM   2905  O   THR A 345      53.105   0.333  -2.667  1.00 30.44           O
ATOM   2906  CB  THR A 345      52.430   1.134   0.136  1.00 27.56           C
ATOM   2907  OG1 THR A 345      53.309   2.219   0.311  1.00 27.97           O
ATOM   2908  CG2 THR A 345      51.667   0.930   1.440  1.00 33.03           C
ATOM   2909  H   THR A 345      54.559   0.006   1.299  1.00 36.60           H
ATOM   2910  HA  THR A 345      52.399  -0.895  -0.471  1.00 36.54           H
ATOM   2911  HB  THR A 345      51.714   1.407  -0.639  1.00 33.04           H
ATOM   2912  HG1 THR A 345      54.052   1.948   0.859  1.00 33.53           H
ATOM   2913 HG21 THR A 345      51.145   1.851   1.697  1.00 39.61           H
ATOM   2914 HG22 THR A 345      50.940   0.129   1.315  1.00 39.61           H
ATOM   2915 HG23 THR A 345      52.353   0.691   2.247  1.00 39.61           H
ATOM   2916  N   ASP A 346      55.154   0.017  -1.813  1.00 30.64           N
ATOM   2917  CA  ASP A 346      55.815   0.107  -3.112  1.00 31.57           C
ATOM   2918  C   ASP A 346      55.403  -1.107  -3.954  1.00 30.96           C
ATOM   2919  O   ASP A 346      55.738  -2.239  -3.595  1.00 32.19           O
ATOM   2920  CB  ASP A 346      57.335   0.155  -2.907  1.00 30.98           C
ATOM   2921  CG  ASP A 346      58.172   0.198  -4.184  1.00 34.13           C
ATOM   2922  OD1 ASP A 346      57.606   0.186  -5.298  1.00 36.00           O
ATOM   2923  OD2 ASP A 346      59.408   0.207  -4.028  1.00 37.29           O1-
ATOM   2924  H   ASP A 346      55.723  -0.155  -0.999  1.00 36.74           H
ATOM   2925  HA  ASP A 346      55.500   1.024  -3.611  1.00 37.85           H
ATOM   2926  HB2 ASP A 346      57.612   1.010  -2.293  1.00 37.15           H
ATOM   2927  HB3 ASP A 346      57.668  -0.696  -2.315  1.00 37.15           H
ATOM   2928  N   MET A 347      54.715  -0.864  -5.079  1.00 29.36           N
ATOM   2929  CA  MET A 347      54.210  -1.913  -5.956  1.00 38.12           C
ATOM   2930  C   MET A 347      55.313  -2.817  -6.519  1.00 43.82           C
ATOM   2931  O   MET A 347      55.013  -3.955  -6.882  1.00 35.08           O
ATOM   2932  CB  MET A 347      53.369  -1.312  -7.099  1.00 42.64           C
ATOM   2933  CG  MET A 347      51.894  -1.090  -6.730  1.00 40.25           C
ATOM   2934  SD  MET A 347      50.987  -2.612  -6.276  1.00 41.65           S
ATOM   2935  CE  MET A 347      51.190  -3.622  -7.764  1.00 40.54           C
ATOM   2936  H   MET A 347      54.465   0.091  -5.302  1.00 35.20           H
ATOM   2937  HA  MET A 347      53.565  -2.546  -5.349  1.00 45.71           H
ATOM   2938  HB2 MET A 347      53.815  -0.366  -7.394  1.00 51.14           H
ATOM   2939  HB3 MET A 347      53.417  -1.965  -7.969  1.00 51.14           H
ATOM   2940  HG2 MET A 347      51.846  -0.403  -5.885  1.00 48.28           H
ATOM   2941  HG3 MET A 347      51.390  -0.615  -7.569  1.00 48.28           H
ATOM   2942  HE1 MET A 347      50.670  -4.566  -7.622  1.00 48.62           H
ATOM   2943  HE2 MET A 347      50.774  -3.095  -8.620  1.00 48.62           H
ATOM   2944  HE3 MET A 347      52.244  -3.834  -7.930  1.00 48.62           H
ATOM   2945  N   SER A 348      56.569  -2.348  -6.613  1.00 37.59           N
ATOM   2946  CA  SER A 348      57.684  -3.197  -7.059  1.00 37.06           C
ATOM   2947  C   SER A 348      57.941  -4.381  -6.111  1.00 38.75           C
ATOM   2948  O   SER A 348      58.593  -5.342  -6.522  1.00 38.96           O
ATOM   2949  CB  SER A 348      58.962  -2.374  -7.295  1.00 43.93           C
ATOM   2950  OG  SER A 348      59.611  -2.097  -6.077  1.00 47.14           O
ATOM   2951  H   SER A 348      56.781  -1.417  -6.275  1.00 45.08           H
ATOM   2952  HA  SER A 348      57.396  -3.605  -8.028  1.00 44.44           H
ATOM   2953  HB2 SER A 348      59.631  -2.948  -7.933  1.00 52.69           H
ATOM   2954  HB3 SER A 348      58.718  -1.439  -7.798  1.00 52.69           H
ATOM   2955  HG  SER A 348      60.385  -1.560  -6.261  1.00 56.54           H
ATOM   2956  N   LYS A 349      57.442  -4.309  -4.863  1.00 33.67           N
ATOM   2957  CA  LYS A 349      57.507  -5.354  -3.837  1.00 35.46           C
ATOM   2958  C   LYS A 349      56.259  -6.256  -3.815  1.00 37.56           C
ATOM   2959  O   LYS A 349      56.201  -7.140  -2.961  1.00 39.67           O
ATOM   2960  CB  LYS A 349      57.726  -4.749  -2.432  1.00 38.38           C
ATOM   2961  CG  LYS A 349      58.806  -3.655  -2.327  1.00 39.29           C
ATOM   2962  CD  LYS A 349      60.175  -4.108  -2.841  1.00 46.80           C
ATOM   2963  CE  LYS A 349      61.215  -3.032  -2.527  1.00 47.07           C
ATOM   2964  NZ  LYS A 349      62.567  -3.502  -2.879  1.00 49.79           N1+
ATOM   2965  H   LYS A 349      56.948  -3.461  -4.611  1.00 40.38           H
ATOM   2966  HA  LYS A 349      58.370  -5.982  -4.053  1.00 42.52           H
ATOM   2967  HB2 LYS A 349      56.787  -4.302  -2.101  1.00 46.03           H
ATOM   2968  HB3 LYS A 349      57.965  -5.548  -1.730  1.00 46.03           H
ATOM   2969  HG2 LYS A 349      58.494  -2.784  -2.902  1.00 47.12           H
ATOM   2970  HG3 LYS A 349      58.893  -3.354  -1.282  1.00 47.12           H
ATOM   2971  HD2 LYS A 349      60.454  -5.047  -2.363  1.00 56.13           H
ATOM   2972  HD3 LYS A 349      60.137  -4.248  -3.922  1.00 56.13           H
ATOM   2973  HE2 LYS A 349      60.986  -2.115  -3.073  1.00 56.46           H
ATOM   2974  HE3 LYS A 349      61.180  -2.821  -1.457  1.00 56.46           H
ATOM   2975  HZ1 LYS A 349      63.203  -2.712  -2.818  1.00 59.72           H
ATOM   2976  HZ2 LYS A 349      62.862  -4.225  -2.242  1.00 59.72           H
ATOM   2977  HZ3 LYS A 349      62.569  -3.837  -3.830  1.00 59.72           H
ATOM   2978  N   HIS A 350      55.273  -6.030  -4.690  1.00 34.27           N
ATOM   2979  CA  HIS A 350      53.983  -6.715  -4.654  1.00 39.70           C
ATOM   2980  C   HIS A 350      54.154  -8.237  -4.738  1.00 38.83           C
ATOM   2981  O   HIS A 350      53.643  -8.948  -3.883  1.00 37.60           O
ATOM   2982  CB  HIS A 350      53.072  -6.194  -5.765  1.00 35.20           C
ATOM   2983  CG  HIS A 350      51.835  -7.035  -5.912  1.00 38.22           C
ATOM   2984  ND1 HIS A 350      50.785  -7.065  -5.000  1.00 35.00           N
ATOM   2985  CD2 HIS A 350      51.637  -8.002  -6.852  1.00 40.32           C
ATOM   2986  CE1 HIS A 350      49.947  -8.008  -5.434  1.00 37.69           C
ATOM   2987  NE2 HIS A 350      50.442  -8.592  -6.533  1.00 38.68           N
ATOM   2988  H   HIS A 350      55.383  -5.292  -5.372  1.00 41.10           H
ATOM   2989  HA  HIS A 350      53.498  -6.491  -3.704  1.00 47.61           H
ATOM   2990  HB2 HIS A 350      53.606  -6.200  -6.713  1.00 42.21           H
ATOM   2991  HB3 HIS A 350      52.786  -5.168  -5.538  1.00 42.21           H
ATOM   2992  HD2 HIS A 350      52.306  -8.274  -7.655  1.00 48.35           H
ATOM   2993  HE1 HIS A 350      48.939  -8.140  -5.081  1.00 45.19           H
ATOM   2994  HE2 HIS A 350      49.940  -9.252  -7.106  1.00 46.38           H
ATOM   2995  N   MET A 351      54.887  -8.721  -5.748  1.00 39.25           N
ATOM   2996  CA  MET A 351      55.113 -10.150  -5.964  1.00 40.41           C
ATOM   2997  C   MET A 351      55.784 -10.817  -4.762  1.00 38.81           C
ATOM   2998  O   MET A 351      55.414 -11.938  -4.421  1.00 40.54           O
ATOM   2999  CB  MET A 351      55.916 -10.397  -7.253  1.00 39.12           C
ATOM   3000  CG  MET A 351      55.193 -10.027  -8.557  1.00 49.71           C
ATOM   3001  SD  MET A 351      53.588 -10.793  -8.833  1.00 65.11           S
ATOM   3002  CE  MET A 351      54.102 -12.533  -9.021  1.00 68.54           C
ATOM   3003  H   MET A 351      55.307  -8.068  -6.397  1.00 47.07           H
ATOM   3004  HA  MET A 351      54.133 -10.613  -6.084  1.00 48.46           H
ATOM   3005  HB2 MET A 351      56.843  -9.827  -7.211  1.00 46.91           H
ATOM   3006  HB3 MET A 351      56.200 -11.447  -7.288  1.00 46.91           H
ATOM   3007  HG2 MET A 351      55.033  -8.956  -8.572  1.00 59.62           H
ATOM   3008  HG3 MET A 351      55.842 -10.275  -9.397  1.00 59.62           H
ATOM   3009  HE1 MET A 351      53.269 -13.193  -8.787  1.00 82.22           H
ATOM   3010  HE2 MET A 351      54.427 -12.720 -10.038  1.00 82.22           H
ATOM   3011  HE3 MET A 351      54.918 -12.765  -8.346  1.00 82.22           H
ATOM   3012  N   SER A 352      56.753 -10.158  -4.116  1.00 35.82           N
ATOM   3013  CA  SER A 352      57.436 -10.691  -2.931  1.00 39.81           C
ATOM   3014  C   SER A 352      56.531 -10.745  -1.707  1.00 46.01           C
ATOM   3015  O   SER A 352      56.581 -11.723  -0.960  1.00 43.12           O
ATOM   3016  CB  SER A 352      58.739  -9.931  -2.624  1.00 45.86           C
ATOM   3017  OG  SER A 352      58.508  -8.692  -1.974  1.00 61.11           O
ATOM   3018  H   SER A 352      57.026  -9.243  -4.452  1.00 42.95           H
ATOM   3019  HA  SER A 352      57.731 -11.712  -3.175  1.00 47.75           H
ATOM   3020  HB2 SER A 352      59.367 -10.553  -1.986  1.00 55.00           H
ATOM   3021  HB3 SER A 352      59.274  -9.747  -3.556  1.00 55.00           H
ATOM   3022  HG  SER A 352      57.906  -8.152  -2.496  1.00 73.30           H
ATOM   3023  N   LEU A 353      55.704  -9.708  -1.507  1.00 39.04           N
ATOM   3024  CA  LEU A 353      54.735  -9.657  -0.425  1.00 37.39           C
ATOM   3025  C   LEU A 353      53.766 -10.829  -0.543  1.00 38.03           C
ATOM   3026  O   LEU A 353      53.466 -11.472   0.458  1.00 42.09           O
ATOM   3027  CB  LEU A 353      53.981  -8.309  -0.458  1.00 39.69           C
ATOM   3028  CG  LEU A 353      54.172  -7.509   0.837  1.00 45.15           C
ATOM   3029  CD1 LEU A 353      55.625  -7.038   0.978  1.00 46.66           C
ATOM   3030  CD2 LEU A 353      53.193  -6.320   0.864  1.00 45.99           C
ATOM   3031  H   LEU A 353      55.717  -8.932  -2.155  1.00 46.82           H
ATOM   3032  HA  LEU A 353      55.271  -9.762   0.517  1.00 44.84           H
ATOM   3033  HB2 LEU A 353      54.301  -7.700  -1.303  1.00 47.60           H
ATOM   3034  HB3 LEU A 353      52.916  -8.502  -0.587  1.00 47.60           H
ATOM   3035  HG  LEU A 353      53.949  -8.153   1.689  1.00 54.15           H
ATOM   3036 HD11 LEU A 353      55.731  -6.455   1.892  1.00 55.96           H
ATOM   3037 HD12 LEU A 353      56.304  -7.888   1.035  1.00 55.96           H
ATOM   3038 HD13 LEU A 353      55.899  -6.417   0.124  1.00 55.96           H
ATOM   3039 HD21 LEU A 353      53.202  -5.859   1.849  1.00 55.15           H
ATOM   3040 HD22 LEU A 353      53.467  -5.586   0.104  1.00 55.15           H
ATOM   3041 HD23 LEU A 353      52.177  -6.670   0.675  1.00 55.15           H
ATOM   3042  N   LEU A 354      53.264 -11.063  -1.757  1.00 34.31           N
ATOM   3043  CA  LEU A 354      52.247 -12.043  -2.059  1.00 39.66           C
ATOM   3044  C   LEU A 354      52.794 -13.460  -1.873  1.00 42.64           C
ATOM   3045  O   LEU A 354      52.108 -14.300  -1.292  1.00 43.52           O
ATOM   3046  CB  LEU A 354      51.731 -11.783  -3.476  1.00 33.85           C
ATOM   3047  CG  LEU A 354      50.669 -12.799  -3.930  1.00 39.26           C
ATOM   3048  CD1 LEU A 354      49.464 -12.809  -2.977  1.00 41.47           C
ATOM   3049  CD2 LEU A 354      50.201 -12.461  -5.348  1.00 42.77           C
ATOM   3050  H   LEU A 354      53.560 -10.461  -2.516  1.00 41.14           H
ATOM   3051  HA  LEU A 354      51.426 -11.892  -1.357  1.00 47.56           H
ATOM   3052  HB2 LEU A 354      51.304 -10.779  -3.510  1.00 40.59           H
ATOM   3053  HB3 LEU A 354      52.571 -11.810  -4.172  1.00 40.59           H
ATOM   3054  HG  LEU A 354      51.111 -13.797  -3.948  1.00 47.08           H
ATOM   3055 HD11 LEU A 354      48.660 -13.411  -3.399  1.00 49.73           H
ATOM   3056 HD12 LEU A 354      49.740 -13.236  -2.013  1.00 49.73           H
ATOM   3057 HD13 LEU A 354      49.116 -11.789  -2.822  1.00 49.73           H
ATOM   3058 HD21 LEU A 354      49.510 -13.228  -5.697  1.00 51.29           H
ATOM   3059 HD22 LEU A 354      49.694 -11.496  -5.351  1.00 51.29           H
ATOM   3060 HD23 LEU A 354      51.059 -12.420  -6.020  1.00 51.29           H
ATOM   3061  N   ALA A 355      54.014 -13.730  -2.358  1.00 37.82           N
ATOM   3062  CA  ALA A 355      54.682 -15.016  -2.153  1.00 46.24           C
ATOM   3063  C   ALA A 355      54.850 -15.294  -0.658  1.00 50.60           C
ATOM   3064  O   ALA A 355      54.515 -16.386  -0.200  1.00 49.75           O
ATOM   3065  CB  ALA A 355      56.028 -15.028  -2.889  1.00 44.15           C
ATOM   3066  H   ALA A 355      54.539 -12.994  -2.811  1.00 45.35           H
ATOM   3067  HA  ALA A 355      54.055 -15.800  -2.578  1.00 55.46           H
ATOM   3068  HB1 ALA A 355      56.513 -15.993  -2.749  1.00 52.95           H
ATOM   3069  HB2 ALA A 355      55.861 -14.863  -3.954  1.00 52.95           H
ATOM   3070  HB3 ALA A 355      56.678 -14.243  -2.500  1.00 52.95           H
ATOM   3071  N   ASP A 356      55.303 -14.302   0.113  1.00 49.56           N
ATOM   3072  CA  ASP A 356      55.433 -14.424   1.556  1.00 49.01           C
ATOM   3073  C   ASP A 356      54.086 -14.600   2.285  1.00 52.17           C
ATOM   3074  O   ASP A 356      54.019 -15.361   3.251  1.00 52.57           O
ATOM   3075  CB  ASP A 356      56.285 -13.272   2.106  1.00 54.97           C
ATOM   3076  CG  ASP A 356      57.777 -13.307   1.772  1.00 60.49           C
ATOM   3077  OD1 ASP A 356      58.209 -14.195   1.002  1.00 62.51           O
ATOM   3078  OD2 ASP A 356      58.474 -12.432   2.332  1.00 70.04           O1-
ATOM   3079  H   ASP A 356      55.596 -13.430  -0.307  1.00 59.44           H
ATOM   3080  HA  ASP A 356      56.001 -15.338   1.739  1.00 58.79           H
ATOM   3081  HB2 ASP A 356      55.903 -12.335   1.707  1.00 65.93           H
ATOM   3082  HB3 ASP A 356      56.179 -13.177   3.184  1.00 65.93           H
ATOM   3083  N   LEU A 357      53.005 -13.953   1.818  1.00 43.24           N
ATOM   3084  CA  LEU A 357      51.665 -14.105   2.385  1.00 47.46           C
ATOM   3085  C   LEU A 357      51.080 -15.496   2.097  1.00 47.86           C
ATOM   3086  O   LEU A 357      50.401 -16.044   2.962  1.00 44.90           O
ATOM   3087  CB  LEU A 357      50.729 -13.019   1.839  1.00 42.84           C
ATOM   3088  CG  LEU A 357      49.348 -12.981   2.526  1.00 38.57           C
ATOM   3089  CD1 LEU A 357      49.445 -12.583   4.005  1.00 43.92           C
ATOM   3090  CD2 LEU A 357      48.416 -12.041   1.755  1.00 40.57           C
ATOM   3091  H   LEU A 357      53.110 -13.341   1.020  1.00 51.86           H
ATOM   3092  HA  LEU A 357      51.755 -13.977   3.463  1.00 56.93           H
ATOM   3093  HB2 LEU A 357      51.209 -12.046   1.948  1.00 51.38           H
ATOM   3094  HB3 LEU A 357      50.586 -13.196   0.772  1.00 51.38           H
ATOM   3095  HG  LEU A 357      48.917 -13.976   2.504  1.00 46.26           H
ATOM   3096 HD11 LEU A 357      48.444 -12.420   4.398  1.00 52.68           H
ATOM   3097 HD12 LEU A 357      49.921 -13.379   4.579  1.00 52.68           H
ATOM   3098 HD13 LEU A 357      50.020 -11.665   4.119  1.00 52.68           H
ATOM   3099 HD21 LEU A 357      47.411 -12.088   2.176  1.00 48.66           H
ATOM   3100 HD22 LEU A 357      48.782 -11.017   1.817  1.00 48.66           H
ATOM   3101 HD23 LEU A 357      48.372 -12.336   0.707  1.00 48.66           H
ATOM   3102  N   LYS A 358      51.320 -16.055   0.899  1.00 43.58           N
ATOM   3103  CA  LYS A 358      50.933 -17.428   0.550  1.00 51.32           C
ATOM   3104  C   LYS A 358      51.599 -18.446   1.466  1.00 47.05           C
ATOM   3105  O   LYS A 358      50.958 -19.411   1.871  1.00 53.91           O
ATOM   3106  CB  LYS A 358      51.244 -17.743  -0.920  1.00 46.46           C
ATOM   3107  CG  LYS A 358      50.241 -17.071  -1.869  1.00 44.73           C
ATOM   3108  CD  LYS A 358      50.498 -17.491  -3.317  1.00 50.88           C
ATOM   3109  CE  LYS A 358      49.577 -16.694  -4.236  1.00 44.49           C
ATOM   3110  NZ  LYS A 358      49.901 -16.934  -5.652  1.00 53.86           N1+
ATOM   3111  H   LYS A 358      51.864 -15.531   0.226  1.00 52.27           H
ATOM   3112  HA  LYS A 358      49.857 -17.534   0.697  1.00 61.55           H
ATOM   3113  HB2 LYS A 358      52.262 -17.440  -1.164  1.00 55.72           H
ATOM   3114  HB3 LYS A 358      51.162 -18.821  -1.066  1.00 55.72           H
ATOM   3115  HG2 LYS A 358      49.230 -17.378  -1.593  1.00 53.65           H
ATOM   3116  HG3 LYS A 358      50.309 -15.987  -1.784  1.00 53.65           H
ATOM   3117  HD2 LYS A 358      51.541 -17.304  -3.569  1.00 61.03           H
ATOM   3118  HD3 LYS A 358      50.285 -18.555  -3.428  1.00 61.03           H
ATOM   3119  HE2 LYS A 358      48.542 -16.982  -4.043  1.00 53.35           H
ATOM   3120  HE3 LYS A 358      49.687 -15.631  -4.015  1.00 53.35           H
ATOM   3121  HZ1 LYS A 358      49.273 -16.401  -6.236  1.00 64.60           H
ATOM   3122  HZ2 LYS A 358      50.855 -16.645  -5.828  1.00 64.60           H
ATOM   3123  HZ3 LYS A 358      49.807 -17.916  -5.858  1.00 64.60           H
ATOM   3124  N   THR A 359      52.869 -18.218   1.814  1.00 48.39           N
ATOM   3125  CA  THR A 359      53.633 -19.087   2.709  1.00 54.91           C
ATOM   3126  C   THR A 359      53.076 -19.030   4.136  1.00 59.46           C
ATOM   3127  O   THR A 359      53.107 -20.023   4.865  1.00 56.01           O
ATOM   3128  CB  THR A 359      55.127 -18.722   2.625  1.00 53.51           C
ATOM   3129  OG1 THR A 359      55.556 -18.806   1.279  1.00 49.12           O
ATOM   3130  CG2 THR A 359      56.006 -19.673   3.448  1.00 64.63           C
ATOM   3131  H   THR A 359      53.329 -17.395   1.451  1.00 58.04           H
ATOM   3132  HA  THR A 359      53.519 -20.104   2.329  1.00 65.86           H
ATOM   3133  HB  THR A 359      55.270 -17.703   2.986  1.00 64.19           H
ATOM   3134  HG1 THR A 359      55.098 -18.130   0.772  1.00 58.92           H
ATOM   3135 HG21 THR A 359      57.051 -19.388   3.331  1.00 77.52           H
ATOM   3136 HG22 THR A 359      55.741 -19.622   4.503  1.00 77.52           H
ATOM   3137 HG23 THR A 359      55.884 -20.694   3.084  1.00 77.52           H
ATOM   3138  N   MET A 360      52.550 -17.870   4.533  1.00 51.90           N
ATOM   3139  CA  MET A 360      51.868 -17.670   5.803  1.00 51.06           C
ATOM   3140  C   MET A 360      50.490 -18.354   5.868  1.00 54.41           C
ATOM   3141  O   MET A 360      50.122 -18.874   6.923  1.00 54.78           O
ATOM   3142  CB  MET A 360      51.828 -16.161   6.074  1.00 55.82           C
ATOM   3143  CG  MET A 360      50.952 -15.801   7.266  1.00 54.14           C
ATOM   3144  SD  MET A 360      51.397 -14.195   7.956  1.00 75.35           S
ATOM   3145  CE  MET A 360      52.568 -14.750   9.208  1.00 60.44           C
ATOM   3146  H   MET A 360      52.607 -17.077   3.908  1.00 62.25           H
ATOM   3147  HA  MET A 360      52.490 -18.111   6.582  1.00 61.24           H
ATOM   3148  HB2 MET A 360      52.848 -15.826   6.269  1.00 66.95           H
ATOM   3149  HB3 MET A 360      51.464 -15.621   5.203  1.00 66.95           H
ATOM   3150  HG2 MET A 360      49.904 -15.796   6.966  1.00 64.94           H
ATOM   3151  HG3 MET A 360      51.090 -16.553   8.042  1.00 64.94           H
ATOM   3152  HE1 MET A 360      52.997 -13.876   9.684  1.00 72.50           H
ATOM   3153  HE2 MET A 360      52.044 -15.349   9.952  1.00 72.50           H
ATOM   3154  HE3 MET A 360      53.358 -15.346   8.752  1.00 72.50           H
ATOM   3155  N   VAL A 361      49.726 -18.359   4.765  1.00 44.86           N
ATOM   3156  CA  VAL A 361      48.473 -19.106   4.655  1.00 50.44           C
ATOM   3157  C   VAL A 361      48.729 -20.618   4.781  1.00 52.39           C
ATOM   3158  O   VAL A 361      47.963 -21.298   5.463  1.00 52.67           O
ATOM   3159  CB  VAL A 361      47.731 -18.753   3.349  1.00 45.54           C
ATOM   3160  CG1 VAL A 361      46.570 -19.719   3.048  1.00 51.68           C
ATOM   3161  CG2 VAL A 361      47.156 -17.333   3.434  1.00 49.37           C
ATOM   3162  H   VAL A 361      50.057 -17.875   3.940  1.00 53.80           H
ATOM   3163  HA  VAL A 361      47.838 -18.803   5.489  1.00 60.50           H
ATOM   3164  HB  VAL A 361      48.433 -18.792   2.515  1.00 54.62           H
ATOM   3165 HG11 VAL A 361      46.080 -19.415   2.126  1.00 61.98           H
ATOM   3166 HG12 VAL A 361      46.941 -20.731   2.898  1.00 61.98           H
ATOM   3167 HG13 VAL A 361      45.848 -19.709   3.865  1.00 61.98           H
ATOM   3168 HG21 VAL A 361      46.685 -17.078   2.485  1.00 59.21           H
ATOM   3169 HG22 VAL A 361      46.415 -17.278   4.229  1.00 59.21           H
ATOM   3170 HG23 VAL A 361      47.945 -16.609   3.635  1.00 59.21           H
ATOM   3171  N   GLU A 362      49.769 -21.145   4.116  1.00 51.79           N
ATOM   3172  CA  GLU A 362      50.132 -22.566   4.163  1.00 51.73           C
ATOM   3173  C   GLU A 362      50.349 -23.052   5.603  1.00 49.43           C
ATOM   3174  O   GLU A 362      49.887 -24.131   5.971  1.00 56.90           O
ATOM   3175  CB  GLU A 362      51.397 -22.825   3.326  1.00 51.20           C
ATOM   3176  CG  GLU A 362      51.145 -22.788   1.810  1.00 49.99           C
ATOM   3177  CD  GLU A 362      52.404 -22.714   0.930  1.00 57.43           C
ATOM   3178  OE1 GLU A 362      53.532 -22.751   1.476  1.00 57.22           O
ATOM   3179  OE2 GLU A 362      52.210 -22.644  -0.304  1.00 65.53           O1-
ATOM   3180  H   GLU A 362      50.332 -20.541   3.530  1.00 62.12           H
ATOM   3181  HA  GLU A 362      49.309 -23.136   3.730  1.00 62.05           H
ATOM   3182  HB2 GLU A 362      52.156 -22.089   3.588  1.00 61.41           H
ATOM   3183  HB3 GLU A 362      51.787 -23.812   3.578  1.00 61.41           H
ATOM   3184  HG2 GLU A 362      50.583 -23.674   1.514  1.00 59.95           H
ATOM   3185  HG3 GLU A 362      50.485 -21.965   1.537  1.00 59.95           H
ATOM   3186  N   THR A 363      51.062 -22.257   6.412  1.00 52.15           N
ATOM   3187  CA  THR A 363      51.457 -22.589   7.783  1.00 53.69           C
ATOM   3188  C   THR A 363      50.457 -22.056   8.830  1.00 50.35           C
ATOM   3189  O   THR A 363      50.760 -22.097  10.027  1.00 53.45           O
ATOM   3190  CB  THR A 363      52.893 -22.098   8.049  1.00 55.04           C
ATOM   3191  OG1 THR A 363      52.968 -20.690   8.022  1.00 65.88           O
ATOM   3192  CG2 THR A 363      53.900 -22.659   7.036  1.00 62.34           C
ATOM   3193  H   THR A 363      51.406 -21.383   6.037  1.00 62.55           H
ATOM   3194  HA  THR A 363      51.479 -23.672   7.888  1.00 64.39           H
ATOM   3195  HB  THR A 363      53.197 -22.426   9.044  1.00 66.02           H
ATOM   3196  HG1 THR A 363      52.886 -20.400   7.110  1.00 79.02           H
ATOM   3197 HG21 THR A 363      54.898 -22.311   7.294  1.00 74.78           H
ATOM   3198 HG22 THR A 363      53.882 -23.745   7.054  1.00 74.78           H
ATOM   3199 HG23 THR A 363      53.683 -22.310   6.027  1.00 74.78           H
ATOM   3200  N   LYS A 364      49.277 -21.581   8.388  1.00 51.52           N
ATOM   3201  CA  LYS A 364      48.218 -21.005   9.219  1.00 51.29           C
ATOM   3202  C   LYS A 364      47.776 -21.965  10.325  1.00 57.75           C
ATOM   3203  O   LYS A 364      47.410 -23.113  10.065  1.00 56.01           O
ATOM   3204  CB  LYS A 364      47.031 -20.610   8.325  1.00 54.61           C
ATOM   3205  CG  LYS A 364      45.995 -19.736   9.050  1.00 54.94           C
ATOM   3206  CD  LYS A 364      44.532 -20.209   9.021  1.00 56.73           C
ATOM   3207  CE  LYS A 364      43.728 -19.658   7.835  1.00 57.36           C
ATOM   3208  NZ  LYS A 364      43.935 -20.434   6.596  1.00 63.70           N1+
ATOM   3209  H   LYS A 364      49.112 -21.591   7.389  1.00 61.79           H
ATOM   3210  HA  LYS A 364      48.617 -20.094   9.665  1.00 61.52           H
ATOM   3211  HB2 LYS A 364      47.423 -20.005   7.509  1.00 65.50           H
ATOM   3212  HB3 LYS A 364      46.567 -21.501   7.901  1.00 65.50           H
ATOM   3213  HG2 LYS A 364      46.284 -19.612  10.093  1.00 65.89           H
ATOM   3214  HG3 LYS A 364      46.037 -18.749   8.593  1.00 65.89           H
ATOM   3215  HD2 LYS A 364      44.496 -21.300   9.011  1.00 68.05           H
ATOM   3216  HD3 LYS A 364      44.047 -19.868   9.934  1.00 68.05           H
ATOM   3217  HE2 LYS A 364      42.667 -19.644   8.092  1.00 68.80           H
ATOM   3218  HE3 LYS A 364      44.037 -18.628   7.656  1.00 68.80           H
ATOM   3219  HZ1 LYS A 364      43.391 -20.007   5.853  1.00 76.42           H
ATOM   3220  HZ2 LYS A 364      44.911 -20.425   6.338  1.00 76.42           H
ATOM   3221  HZ3 LYS A 364      43.618 -21.383   6.725  1.00 76.42           H
ATOM   3222  N   LYS A 365      47.806 -21.448  11.559  1.00 50.44           N
ATOM   3223  CA  LYS A 365      47.341 -22.075  12.795  1.00 48.03           C
ATOM   3224  C   LYS A 365      46.280 -21.175  13.441  1.00 55.68           C
ATOM   3225  O   LYS A 365      46.344 -19.953  13.334  1.00 45.81           O
ATOM   3226  CB  LYS A 365      48.541 -22.269  13.734  1.00 50.89           C
ATOM   3227  CG  LYS A 365      49.480 -23.377  13.224  1.00 48.64           C
ATOM   3228  CD  LYS A 365      50.802 -23.425  14.012  1.00 55.91           C
ATOM   3229  CE  LYS A 365      52.030 -23.394  13.091  1.00 67.23           C
ATOM   3230  NZ  LYS A 365      52.120 -24.599  12.242  1.00 71.02           N1+
ATOM   3231  H   LYS A 365      48.129 -20.493  11.644  1.00 60.49           H
ATOM   3232  HA  LYS A 365      46.891 -23.045  12.584  1.00 57.61           H
ATOM   3233  HB2 LYS A 365      49.080 -21.327  13.844  1.00 61.04           H
ATOM   3234  HB3 LYS A 365      48.171 -22.572  14.715  1.00 61.04           H
ATOM   3235  HG2 LYS A 365      48.972 -24.339  13.302  1.00 58.34           H
ATOM   3236  HG3 LYS A 365      49.699 -23.202  12.171  1.00 58.34           H
ATOM   3237  HD2 LYS A 365      50.865 -22.580  14.699  1.00 67.06           H
ATOM   3238  HD3 LYS A 365      50.828 -24.338  14.607  1.00 67.06           H
ATOM   3239  HE2 LYS A 365      51.959 -22.516  12.445  1.00 80.64           H
ATOM   3240  HE3 LYS A 365      52.932 -23.302  13.697  1.00 80.64           H
ATOM   3241  HZ1 LYS A 365      52.944 -24.537  11.660  1.00 85.20           H
ATOM   3242  HZ2 LYS A 365      52.174 -25.421  12.827  1.00 85.20           H
ATOM   3243  HZ3 LYS A 365      51.303 -24.651  11.650  1.00 85.20           H
ATOM   3244  N   VAL A 366      45.296 -21.793  14.100  1.00 47.99           N
ATOM   3245  CA  VAL A 366      44.182 -21.097  14.747  1.00 49.92           C
ATOM   3246  C   VAL A 366      43.916 -21.638  16.158  1.00 58.62           C
ATOM   3247  O   VAL A 366      44.221 -22.788  16.482  1.00 55.09           O
ATOM   3248  CB  VAL A 366      42.889 -21.157  13.891  1.00 51.99           C
ATOM   3249  CG1 VAL A 366      43.085 -20.496  12.524  1.00 49.06           C
ATOM   3250  CG2 VAL A 366      42.359 -22.582  13.664  1.00 52.83           C
ATOM   3251  H   VAL A 366      45.309 -22.799  14.158  1.00 57.55           H
ATOM   3252  HA  VAL A 366      44.450 -20.047  14.853  1.00 59.88           H
ATOM   3253  HB  VAL A 366      42.110 -20.597  14.409  1.00 62.36           H
ATOM   3254 HG11 VAL A 366      42.135 -20.466  11.989  1.00 58.84           H
ATOM   3255 HG12 VAL A 366      43.441 -19.475  12.656  1.00 58.84           H
ATOM   3256 HG13 VAL A 366      43.808 -21.055  11.931  1.00 58.84           H
ATOM   3257 HG21 VAL A 366      41.418 -22.533  13.117  1.00 63.37           H
ATOM   3258 HG22 VAL A 366      43.074 -23.168  13.086  1.00 63.37           H
ATOM   3259 HG23 VAL A 366      42.178 -23.078  14.613  1.00 63.37           H
ATOM   3260  N   THR A 367      43.285 -20.801  16.984  1.00 52.87           N
ATOM   3261  CA  THR A 367      42.593 -21.240  18.186  1.00 55.93           C
ATOM   3262  C   THR A 367      41.361 -22.075  17.781  1.00 64.79           C
ATOM   3263  O   THR A 367      40.912 -22.052  16.630  1.00 61.99           O
ATOM   3264  CB  THR A 367      42.169 -20.024  19.037  1.00 59.14           C
ATOM   3265  OG1 THR A 367      41.121 -19.325  18.403  1.00 59.32           O
ATOM   3266  CG2 THR A 367      43.318 -19.044  19.326  1.00 54.23           C
ATOM   3267  H   THR A 367      43.098 -19.859  16.667  1.00 63.41           H
ATOM   3268  HA  THR A 367      43.260 -21.858  18.787  1.00 67.09           H
ATOM   3269  HB  THR A 367      41.798 -20.398  19.991  1.00 70.93           H
ATOM   3270  HG1 THR A 367      40.895 -18.565  18.946  1.00 71.15           H
ATOM   3271 HG21 THR A 367      42.963 -18.257  19.990  1.00 65.05           H
ATOM   3272 HG22 THR A 367      44.152 -19.565  19.794  1.00 65.05           H
ATOM   3273 HG23 THR A 367      43.659 -18.567  18.406  1.00 65.05           H
ATOM   3274  N   SER A 368      40.786 -22.800  18.749  1.00 70.36           N
ATOM   3275  CA  SER A 368      39.538 -23.552  18.565  1.00 71.22           C
ATOM   3276  C   SER A 368      38.334 -22.665  18.177  1.00 72.54           C
ATOM   3277  O   SER A 368      37.316 -23.195  17.730  1.00 73.13           O
ATOM   3278  CB  SER A 368      39.255 -24.376  19.829  1.00 73.41           C
ATOM   3279  OG  SER A 368      39.211 -23.546  20.977  1.00 77.11           O
ATOM   3280  H   SER A 368      41.175 -22.773  19.680  1.00 84.40           H
ATOM   3281  HA  SER A 368      39.686 -24.258  17.746  1.00 85.44           H
ATOM   3282  HB2 SER A 368      38.299 -24.889  19.719  1.00 88.06           H
ATOM   3283  HB3 SER A 368      40.038 -25.124  19.953  1.00 88.06           H
ATOM   3284  HG  SER A 368      39.028 -24.091  21.746  1.00 92.50           H
ATOM   3285  N   SER A 369      38.453 -21.339  18.366  1.00 71.04           N
ATOM   3286  CA  SER A 369      37.459 -20.320  18.016  1.00 71.16           C
ATOM   3287  C   SER A 369      37.510 -19.915  16.529  1.00 69.02           C
ATOM   3288  O   SER A 369      36.579 -19.261  16.059  1.00 71.89           O
ATOM   3289  CB  SER A 369      37.687 -19.063  18.873  1.00 67.69           C
ATOM   3290  OG  SER A 369      37.872 -19.378  20.240  1.00 74.17           O
ATOM   3291  H   SER A 369      39.315 -20.998  18.764  1.00 85.22           H
ATOM   3292  HA  SER A 369      36.462 -20.706  18.234  1.00 85.37           H
ATOM   3293  HB2 SER A 369      38.557 -18.518  18.508  1.00 81.19           H
ATOM   3294  HB3 SER A 369      36.812 -18.418  18.779  1.00 81.19           H
ATOM   3295  HG  SER A 369      37.909 -18.555  20.735  1.00 88.97           H
ATOM   3296  N   GLY A 370      38.611 -20.230  15.821  1.00 60.41           N
ATOM   3297  CA  GLY A 370      38.866 -19.798  14.444  1.00 64.98           C
ATOM   3298  C   GLY A 370      39.600 -18.452  14.338  1.00 59.82           C
ATOM   3299  O   GLY A 370      39.525 -17.812  13.292  1.00 57.74           O
ATOM   3300  H   GLY A 370      39.332 -20.780  16.266  1.00 72.47           H
ATOM   3301  HA2 GLY A 370      39.474 -20.552  13.947  1.00 77.94           H
ATOM   3302  HA3 GLY A 370      37.916 -19.701  13.918  1.00 77.94           H
ATOM   3303  N   VAL A 371      40.334 -18.055  15.389  1.00 54.48           N
ATOM   3304  CA  VAL A 371      41.161 -16.846  15.425  1.00 52.43           C
ATOM   3305  C   VAL A 371      42.603 -17.245  15.136  1.00 54.58           C
ATOM   3306  O   VAL A 371      43.112 -18.197  15.724  1.00 52.42           O
ATOM   3307  CB  VAL A 371      41.057 -16.152  16.803  1.00 54.88           C
ATOM   3308  CG1 VAL A 371      42.020 -14.964  16.947  1.00 48.88           C
ATOM   3309  CG2 VAL A 371      39.634 -15.638  17.065  1.00 58.08           C
ATOM   3310  H   VAL A 371      40.377 -18.656  16.198  1.00 65.35           H
ATOM   3311  HA  VAL A 371      40.820 -16.140  14.665  1.00 62.89           H
ATOM   3312  HB  VAL A 371      41.310 -16.874  17.579  1.00 65.82           H
ATOM   3313 HG11 VAL A 371      41.907 -14.521  17.935  1.00 58.63           H
ATOM   3314 HG12 VAL A 371      43.052 -15.292  16.857  1.00 58.63           H
ATOM   3315 HG13 VAL A 371      41.812 -14.208  16.189  1.00 58.63           H
ATOM   3316 HG21 VAL A 371      39.585 -15.186  18.057  1.00 69.67           H
ATOM   3317 HG22 VAL A 371      39.369 -14.885  16.321  1.00 69.67           H
ATOM   3318 HG23 VAL A 371      38.916 -16.456  17.020  1.00 69.67           H
ATOM   3319  N   LEU A 372      43.266 -16.487  14.266  1.00 51.80           N
ATOM   3320  CA  LEU A 372      44.664 -16.660  13.933  1.00 43.50           C
ATOM   3321  C   LEU A 372      45.578 -16.647  15.149  1.00 48.68           C
ATOM   3322  O   LEU A 372      45.421 -15.839  16.060  1.00 57.22           O
ATOM   3323  CB  LEU A 372      45.084 -15.557  12.957  1.00 54.70           C
ATOM   3324  CG  LEU A 372      44.919 -16.034  11.510  1.00 59.30           C
ATOM   3325  CD1 LEU A 372      44.766 -14.842  10.571  1.00 57.11           C
ATOM   3326  CD2 LEU A 372      46.157 -16.854  11.116  1.00 48.72           C
ATOM   3327  H   LEU A 372      42.787 -15.701  13.847  1.00 62.13           H
ATOM   3328  HA  LEU A 372      44.768 -17.625  13.438  1.00 52.17           H
ATOM   3329  HB2 LEU A 372      44.457 -14.681  13.125  1.00 65.60           H
ATOM   3330  HB3 LEU A 372      46.114 -15.243  13.135  1.00 65.60           H
ATOM   3331  HG  LEU A 372      44.035 -16.669  11.425  1.00 71.12           H
ATOM   3332 HD11 LEU A 372      44.649 -15.227   9.566  1.00 68.51           H
ATOM   3333 HD12 LEU A 372      43.868 -14.279  10.826  1.00 68.51           H
ATOM   3334 HD13 LEU A 372      45.647 -14.199  10.621  1.00 68.51           H
ATOM   3335 HD21 LEU A 372      46.113 -17.089  10.057  1.00 58.44           H
ATOM   3336 HD22 LEU A 372      47.069 -16.285  11.307  1.00 58.44           H
ATOM   3337 HD23 LEU A 372      46.190 -17.780  11.688  1.00 58.44           H
ATOM   3338  N   LEU A 373      46.574 -17.535  15.098  1.00 45.73           N
ATOM   3339  CA  LEU A 373      47.707 -17.564  16.005  1.00 51.64           C
ATOM   3340  C   LEU A 373      48.914 -16.973  15.294  1.00 49.83           C
ATOM   3341  O   LEU A 373      49.371 -17.536  14.302  1.00 52.75           O
ATOM   3342  CB  LEU A 373      47.997 -19.014  16.453  1.00 54.21           C
ATOM   3343  CG  LEU A 373      47.074 -19.511  17.585  1.00 59.12           C
ATOM   3344  CD1 LEU A 373      47.180 -21.041  17.709  1.00 57.50           C
ATOM   3345  CD2 LEU A 373      47.476 -18.860  18.919  1.00 55.42           C
ATOM   3346  H   LEU A 373      46.617 -18.156  14.302  1.00 54.85           H
ATOM   3347  HA  LEU A 373      47.486 -16.953  16.879  1.00 61.94           H
ATOM   3348  HB2 LEU A 373      47.870 -19.665  15.586  1.00 65.02           H
ATOM   3349  HB3 LEU A 373      49.037 -19.103  16.772  1.00 65.02           H
ATOM   3350  HG  LEU A 373      46.040 -19.241  17.361  1.00 70.91           H
ATOM   3351 HD11 LEU A 373      46.539 -21.391  18.519  1.00 68.97           H
ATOM   3352 HD12 LEU A 373      46.855 -21.511  16.781  1.00 68.97           H
ATOM   3353 HD13 LEU A 373      48.212 -21.331  17.913  1.00 68.97           H
ATOM   3354 HD21 LEU A 373      46.866 -19.261  19.728  1.00 66.47           H
ATOM   3355 HD22 LEU A 373      48.528 -19.061  19.131  1.00 66.47           H
ATOM   3356 HD23 LEU A 373      47.324 -17.783  18.877  1.00 66.47           H
ATOM   3357  N   LEU A 374      49.444 -15.867  15.824  1.00 54.75           N
ATOM   3358  CA  LEU A 374      50.665 -15.246  15.332  1.00 50.76           C
ATOM   3359  C   LEU A 374      51.712 -15.322  16.444  1.00 50.40           C
ATOM   3360  O   LEU A 374      51.521 -14.753  17.520  1.00 60.42           O
ATOM   3361  CB  LEU A 374      50.377 -13.809  14.848  1.00 49.67           C
ATOM   3362  CG  LEU A 374      49.323 -13.702  13.713  1.00 44.77           C
ATOM   3363  CD1 LEU A 374      49.203 -12.247  13.226  1.00 48.34           C
ATOM   3364  CD2 LEU A 374      49.606 -14.546  12.459  1.00 51.91           C
ATOM   3365  H   LEU A 374      49.010 -15.453  16.637  1.00 65.67           H
ATOM   3366  HA  LEU A 374      51.053 -15.806  14.482  1.00 60.89           H
ATOM   3367  HB2 LEU A 374      50.039 -13.215  15.699  1.00 59.57           H
ATOM   3368  HB3 LEU A 374      51.315 -13.379  14.493  1.00 59.57           H
ATOM   3369  HG  LEU A 374      48.349 -14.004  14.102  1.00 53.69           H
ATOM   3370 HD11 LEU A 374      48.307 -12.138  12.615  1.00 57.98           H
ATOM   3371 HD12 LEU A 374      49.123 -11.569  14.071  1.00 57.98           H
ATOM   3372 HD13 LEU A 374      50.076 -11.984  12.631  1.00 57.98           H
ATOM   3373 HD21 LEU A 374      48.809 -14.388  11.731  1.00 62.27           H
ATOM   3374 HD22 LEU A 374      50.558 -14.254  12.015  1.00 62.27           H
ATOM   3375 HD23 LEU A 374      49.632 -15.604  12.699  1.00 62.27           H
ATOM   3376  N   ASP A 375      52.804 -16.054  16.179  1.00 61.29           N
ATOM   3377  CA  ASP A 375      53.777 -16.452  17.200  1.00 65.74           C
ATOM   3378  C   ASP A 375      54.492 -15.277  17.892  1.00 65.25           C
ATOM   3379  O   ASP A 375      54.307 -15.075  19.095  1.00 67.45           O
ATOM   3380  CB  ASP A 375      54.770 -17.506  16.669  1.00 66.68           C
ATOM   3381  CG  ASP A 375      54.232 -18.934  16.517  1.00 67.49           C
ATOM   3382  OD1 ASP A 375      53.008 -19.143  16.685  1.00 74.71           O
ATOM   3383  OD2 ASP A 375      55.082 -19.822  16.272  1.00 74.82           O1-
ATOM   3384  H   ASP A 375      52.901 -16.470  15.264  1.00 73.52           H
ATOM   3385  HA  ASP A 375      53.200 -16.954  17.980  1.00 78.86           H
ATOM   3386  HB2 ASP A 375      55.136 -17.195  15.690  1.00 79.99           H
ATOM   3387  HB3 ASP A 375      55.671 -17.538  17.283  1.00 79.99           H
ATOM   3388  N   ASN A 376      55.300 -14.505  17.148  1.00 56.46           N
ATOM   3389  CA  ASN A 376      55.877 -13.259  17.651  1.00 58.50           C
ATOM   3390  C   ASN A 376      55.746 -12.161  16.583  1.00 48.29           C
ATOM   3391  O   ASN A 376      54.939 -12.249  15.655  1.00 49.48           O
ATOM   3392  CB  ASN A 376      57.321 -13.467  18.188  1.00 59.16           C
ATOM   3393  CG  ASN A 376      57.865 -12.270  19.015  1.00 66.51           C
ATOM   3394  OD1 ASN A 376      57.225 -11.749  19.931  1.00 53.37           O
ATOM   3395  ND2 ASN A 376      59.069 -11.801  18.688  1.00 65.88           N
ATOM   3396  H   ASN A 376      55.406 -14.715  16.163  1.00 67.72           H
ATOM   3397  HA  ASN A 376      55.268 -12.925  18.491  1.00 70.17           H
ATOM   3398  HB2 ASN A 376      57.266 -14.321  18.864  1.00 70.96           H
ATOM   3399  HB3 ASN A 376      57.992 -13.704  17.360  1.00 70.96           H
ATOM   3400 HD21 ASN A 376      59.454 -11.025  19.205  1.00 79.02           H
ATOM   3401 HD22 ASN A 376      59.588 -12.221  17.931  1.00 79.02           H
ATOM   3402  N   TYR A 377      56.511 -11.093  16.786  1.00 54.84           N
ATOM   3403  CA  TYR A 377      56.550  -9.894  15.998  1.00 48.20           C
ATOM   3404  C   TYR A 377      56.635 -10.163  14.506  1.00 43.24           C
ATOM   3405  O   TYR A 377      55.899  -9.526  13.770  1.00 44.22           O
ATOM   3406  CB  TYR A 377      57.740  -9.066  16.474  1.00 59.03           C
ATOM   3407  CG  TYR A 377      57.910  -7.827  15.643  1.00 46.84           C
ATOM   3408  CD1 TYR A 377      57.075  -6.726  15.887  1.00 50.77           C
ATOM   3409  CD2 TYR A 377      58.832  -7.808  14.580  1.00 53.30           C
ATOM   3410  CE1 TYR A 377      57.174  -5.586  15.079  1.00 50.82           C
ATOM   3411  CE2 TYR A 377      58.929  -6.671  13.763  1.00 53.87           C
ATOM   3412  CZ  TYR A 377      58.090  -5.555  14.007  1.00 44.56           C
ATOM   3413  OH  TYR A 377      58.152  -4.451  13.217  1.00 46.12           O
ATOM   3414  H   TYR A 377      57.109 -11.088  17.596  1.00 65.78           H
ATOM   3415  HA  TYR A 377      55.636  -9.330  16.187  1.00 57.81           H
ATOM   3416  HB2 TYR A 377      57.581  -8.782  17.515  1.00 70.81           H
ATOM   3417  HB3 TYR A 377      58.649  -9.666  16.413  1.00 70.81           H
ATOM   3418  HD1 TYR A 377      56.349  -6.758  16.686  1.00 60.90           H
ATOM   3419  HD2 TYR A 377      59.450  -8.669  14.376  1.00 63.93           H
ATOM   3420  HE1 TYR A 377      56.531  -4.742  15.266  1.00 60.96           H
ATOM   3421  HE2 TYR A 377      59.625  -6.662  12.939  1.00 64.62           H
ATOM   3422  HH  TYR A 377      58.635  -4.605  12.395  1.00 55.31           H
ATOM   3423  N   THR A 378      57.509 -11.065  14.048  1.00 43.59           N
ATOM   3424  CA  THR A 378      57.735 -11.269  12.619  1.00 47.43           C
ATOM   3425  C   THR A 378      56.443 -11.639  11.887  1.00 47.95           C
ATOM   3426  O   THR A 378      56.171 -11.116  10.809  1.00 46.77           O
ATOM   3427  CB  THR A 378      58.834 -12.319  12.388  1.00 53.04           C
ATOM   3428  OG1 THR A 378      59.953 -12.050  13.208  1.00 55.58           O
ATOM   3429  CG2 THR A 378      59.309 -12.292  10.933  1.00 51.96           C
ATOM   3430  H   THR A 378      58.106 -11.560  14.691  1.00 52.27           H
ATOM   3431  HA  THR A 378      58.101 -10.316  12.235  1.00 56.88           H
ATOM   3432  HB  THR A 378      58.443 -13.312  12.619  1.00 63.62           H
ATOM   3433  HG1 THR A 378      60.578 -12.770  13.096  1.00 66.66           H
ATOM   3434 HG21 THR A 378      60.088 -13.038  10.787  1.00 62.32           H
ATOM   3435 HG22 THR A 378      58.483 -12.507  10.255  1.00 62.32           H
ATOM   3436 HG23 THR A 378      59.727 -11.312  10.698  1.00 62.32           H
ATOM   3437  N   ASP A 379      55.637 -12.522  12.486  1.00 46.47           N
ATOM   3438  CA  ASP A 379      54.355 -12.919  11.920  1.00 51.34           C
ATOM   3439  C   ASP A 379      53.321 -11.778  12.008  1.00 34.58           C
ATOM   3440  O   ASP A 379      52.538 -11.590  11.078  1.00 34.50           O
ATOM   3441  CB  ASP A 379      53.852 -14.197  12.611  1.00 51.07           C
ATOM   3442  CG  ASP A 379      54.918 -15.288  12.531  1.00 57.88           C
ATOM   3443  OD1 ASP A 379      55.004 -15.914  11.454  1.00 50.50           O
ATOM   3444  OD2 ASP A 379      55.642 -15.445  13.542  1.00 62.99           O1-
ATOM   3445  H   ASP A 379      55.909 -12.936  13.365  1.00 55.73           H
ATOM   3446  HA  ASP A 379      54.526 -13.149  10.867  1.00 61.58           H
ATOM   3447  HB2 ASP A 379      53.635 -13.965  13.654  1.00 61.26           H
ATOM   3448  HB3 ASP A 379      52.959 -14.524  12.080  1.00 61.26           H
ATOM   3449  N   ARG A 380      53.304 -11.017  13.113  1.00 38.54           N
ATOM   3450  CA  ARG A 380      52.349  -9.915  13.276  1.00 40.80           C
ATOM   3451  C   ARG A 380      52.598  -8.792  12.277  1.00 38.18           C
ATOM   3452  O   ARG A 380      51.647  -8.335  11.651  1.00 37.32           O
ATOM   3453  CB  ARG A 380      52.302  -9.386  14.715  1.00 47.40           C
ATOM   3454  CG  ARG A 380      51.708 -10.444  15.661  1.00 48.46           C
ATOM   3455  CD  ARG A 380      51.200  -9.872  16.982  1.00 45.43           C
ATOM   3456  NE  ARG A 380      52.257  -9.140  17.689  1.00 46.51           N
ATOM   3457  CZ  ARG A 380      53.302  -9.644  18.351  1.00 51.99           C
ATOM   3458  NH1 ARG A 380      53.431 -10.951  18.568  1.00 51.81           N
ATOM   3459  NH2 ARG A 380      54.233  -8.808  18.804  1.00 61.81           N1+
ATOM   3460  H   ARG A 380      53.978 -11.190  13.846  1.00 46.21           H
ATOM   3461  HA  ARG A 380      51.356 -10.295  13.040  1.00 48.93           H
ATOM   3462  HB2 ARG A 380      53.308  -9.116  15.036  1.00 56.85           H
ATOM   3463  HB3 ARG A 380      51.676  -8.492  14.750  1.00 56.85           H
ATOM   3464  HG2 ARG A 380      50.849 -10.896  15.180  1.00 58.12           H
ATOM   3465  HG3 ARG A 380      52.440 -11.229  15.848  1.00 58.12           H
ATOM   3466  HD2 ARG A 380      50.386  -9.179  16.764  1.00 54.48           H
ATOM   3467  HD3 ARG A 380      50.802 -10.666  17.614  1.00 54.48           H
ATOM   3468  HE  ARG A 380      52.245  -8.136  17.553  1.00 55.78           H
ATOM   3469 HH11 ARG A 380      52.720 -11.580  18.220  1.00 62.14           H
ATOM   3470 HH12 ARG A 380      54.222 -11.312  19.075  1.00 62.14           H
ATOM   3471 HH21 ARG A 380      54.122  -7.818  18.633  1.00 74.14           H
ATOM   3472 HH22 ARG A 380      55.032  -9.159  19.307  1.00 74.14           H
ATOM   3473  N   ILE A 381      53.854  -8.369  12.101  1.00 37.43           N
ATOM   3474  CA  ILE A 381      54.182  -7.307  11.152  1.00 38.73           C
ATOM   3475  C   ILE A 381      53.959  -7.766   9.714  1.00 37.89           C
ATOM   3476  O   ILE A 381      53.632  -6.946   8.867  1.00 42.30           O
ATOM   3477  CB  ILE A 381      55.584  -6.706  11.402  1.00 34.06           C
ATOM   3478  CG1 ILE A 381      55.773  -5.373  10.636  1.00 43.01           C
ATOM   3479  CG2 ILE A 381      56.720  -7.654  10.975  1.00 40.98           C
ATOM   3480  CD1 ILE A 381      54.725  -4.292  10.936  1.00 29.39           C
ATOM   3481  H   ILE A 381      54.602  -8.799  12.624  1.00 44.89           H
ATOM   3482  HA  ILE A 381      53.455  -6.518  11.343  1.00 46.45           H
ATOM   3483  HB  ILE A 381      55.688  -6.503  12.469  1.00 40.85           H
ATOM   3484 HG12 ILE A 381      56.751  -4.963  10.884  1.00 51.58           H
ATOM   3485 HG13 ILE A 381      55.764  -5.564   9.562  1.00 51.58           H
ATOM   3486 HG21 ILE A 381      57.682  -7.209  11.227  1.00 49.15           H
ATOM   3487 HG22 ILE A 381      56.629  -8.604  11.493  1.00 49.15           H
ATOM   3488 HG23 ILE A 381      56.691  -7.831   9.900  1.00 49.15           H
ATOM   3489 HD11 ILE A 381      55.050  -3.348  10.500  1.00 35.23           H
ATOM   3490 HD12 ILE A 381      53.766  -4.550  10.490  1.00 35.23           H
ATOM   3491 HD13 ILE A 381      54.609  -4.175  12.011  1.00 35.23           H
ATOM   3492  N   GLN A 382      54.089  -9.063   9.424  1.00 39.28           N
ATOM   3493  CA  GLN A 382      53.838  -9.575   8.091  1.00 36.76           C
ATOM   3494  C   GLN A 382      52.366  -9.466   7.702  1.00 32.85           C
ATOM   3495  O   GLN A 382      52.069  -9.115   6.559  1.00 33.73           O
ATOM   3496  CB  GLN A 382      54.359 -11.010   8.007  1.00 40.04           C
ATOM   3497  CG  GLN A 382      54.077 -11.553   6.612  1.00 36.26           C
ATOM   3498  CD  GLN A 382      54.709 -12.898   6.290  1.00 56.22           C
ATOM   3499  OE1 GLN A 382      54.644 -13.312   5.144  1.00 61.58           O
ATOM   3500  NE2 GLN A 382      55.301 -13.601   7.255  1.00 56.08           N
ATOM   3501  H   GLN A 382      54.361  -9.717  10.143  1.00 47.11           H
ATOM   3502  HA  GLN A 382      54.411  -8.971   7.388  1.00 44.08           H
ATOM   3503  HB2 GLN A 382      55.433 -11.015   8.195  1.00 48.01           H
ATOM   3504  HB3 GLN A 382      53.853 -11.630   8.745  1.00 48.01           H
ATOM   3505  HG2 GLN A 382      53.006 -11.665   6.449  1.00 43.48           H
ATOM   3506  HG3 GLN A 382      54.390 -10.839   5.853  1.00 43.48           H
ATOM   3507 HE21 GLN A 382      55.326 -13.251   8.200  1.00 67.26           H
ATOM   3508 HE22 GLN A 382      55.704 -14.496   7.023  1.00 67.26           H
ATOM   3509  N   VAL A 383      51.449  -9.789   8.629  1.00 32.57           N
ATOM   3510  CA  VAL A 383      50.018  -9.622   8.381  1.00 35.66           C
ATOM   3511  C   VAL A 383      49.695  -8.128   8.198  1.00 31.30           C
ATOM   3512  O   VAL A 383      48.942  -7.796   7.291  1.00 31.92           O
ATOM   3513  CB  VAL A 383      49.169 -10.269   9.498  1.00 38.39           C
ATOM   3514  CG1 VAL A 383      47.675  -9.961   9.304  1.00 36.49           C
ATOM   3515  CG2 VAL A 383      49.346 -11.795   9.474  1.00 38.43           C
ATOM   3516  H   VAL A 383      51.750 -10.072   9.552  1.00 39.06           H
ATOM   3517  HA  VAL A 383      49.780 -10.130   7.444  1.00 42.77           H
ATOM   3518  HB  VAL A 383      49.496  -9.883  10.465  1.00 46.04           H
ATOM   3519 HG11 VAL A 383      47.090 -10.486  10.059  1.00 43.76           H
ATOM   3520 HG12 VAL A 383      47.483  -8.893   9.403  1.00 43.76           H
ATOM   3521 HG13 VAL A 383      47.353 -10.292   8.316  1.00 43.76           H
ATOM   3522 HG21 VAL A 383      48.709 -12.255  10.229  1.00 46.09           H
ATOM   3523 HG22 VAL A 383      49.073 -12.187   8.494  1.00 46.09           H
ATOM   3524 HG23 VAL A 383      50.381 -12.056   9.688  1.00 46.09           H
ATOM   3525  N   LEU A 384      50.252  -7.250   9.045  1.00 35.83           N
ATOM   3526  CA  LEU A 384      49.995  -5.803   9.012  1.00 31.99           C
ATOM   3527  C   LEU A 384      50.524  -5.151   7.730  1.00 36.16           C
ATOM   3528  O   LEU A 384      49.794  -4.356   7.143  1.00 30.50           O
ATOM   3529  CB  LEU A 384      50.555  -5.141  10.274  1.00 36.95           C
ATOM   3530  CG  LEU A 384      49.831  -5.549  11.571  1.00 38.38           C
ATOM   3531  CD1 LEU A 384      50.652  -5.072  12.775  1.00 38.73           C
ATOM   3532  CD2 LEU A 384      48.403  -4.986  11.646  1.00 42.04           C
ATOM   3533  H   LEU A 384      50.881  -7.592   9.756  1.00 42.97           H
ATOM   3534  HA  LEU A 384      48.916  -5.660   9.015  1.00 38.35           H
ATOM   3535  HB2 LEU A 384      51.606  -5.416  10.350  1.00 44.31           H
ATOM   3536  HB3 LEU A 384      50.500  -4.059  10.165  1.00 44.31           H
ATOM   3537  HG  LEU A 384      49.752  -6.633  11.612  1.00 46.03           H
ATOM   3538 HD11 LEU A 384      50.212  -5.467  13.689  1.00 46.45           H
ATOM   3539 HD12 LEU A 384      51.676  -5.442  12.700  1.00 46.45           H
ATOM   3540 HD13 LEU A 384      50.666  -3.982  12.820  1.00 46.45           H
ATOM   3541 HD21 LEU A 384      47.947  -5.270  12.595  1.00 50.42           H
ATOM   3542 HD22 LEU A 384      48.422  -3.901  11.578  1.00 50.42           H
ATOM   3543 HD23 LEU A 384      47.791  -5.387  10.840  1.00 50.42           H
ATOM   3544  N   ARG A 385      51.740  -5.510   7.270  1.00 36.09           N
ATOM   3545  CA  ARG A 385      52.278  -5.152   5.944  1.00 36.06           C
ATOM   3546  C   ARG A 385      51.279  -5.437   4.844  1.00 34.27           C
ATOM   3547  O   ARG A 385      50.995  -4.566   4.030  1.00 28.90           O
ATOM   3548  CB  ARG A 385      53.504  -6.001   5.538  1.00 45.05           C
ATOM   3549  CG  ARG A 385      54.855  -5.512   6.008  1.00 55.41           C
ATOM   3550  CD  ARG A 385      55.972  -6.102   5.112  1.00 46.49           C
ATOM   3551  NE  ARG A 385      56.087  -7.543   5.240  1.00 53.68           N
ATOM   3552  CZ  ARG A 385      56.811  -8.199   6.152  1.00 49.16           C
ATOM   3553  NH1 ARG A 385      57.450  -7.584   7.150  1.00 48.02           N
ATOM   3554  NH2 ARG A 385      56.880  -9.515   6.026  1.00 47.54           N1+
ATOM   3555  H   ARG A 385      52.297  -6.132   7.840  1.00 43.28           H
ATOM   3556  HA  ARG A 385      52.520  -4.091   5.903  1.00 43.24           H
ATOM   3557  HB2 ARG A 385      53.364  -7.035   5.851  1.00 54.03           H
ATOM   3558  HB3 ARG A 385      53.563  -5.999   4.446  1.00 54.03           H
ATOM   3559  HG2 ARG A 385      54.874  -4.427   5.896  1.00 66.46           H
ATOM   3560  HG3 ARG A 385      55.013  -5.776   7.053  1.00 66.46           H
ATOM   3561  HD2 ARG A 385      55.754  -5.873   4.070  1.00 55.76           H
ATOM   3562  HD3 ARG A 385      56.941  -5.659   5.324  1.00 55.76           H
ATOM   3563  HE  ARG A 385      55.604  -8.087   4.539  1.00 64.39           H
ATOM   3564 HH11 ARG A 385      57.398  -6.575   7.227  1.00 57.60           H
ATOM   3565 HH12 ARG A 385      57.999  -8.105   7.811  1.00 57.60           H
ATOM   3566 HH21 ARG A 385      56.406  -9.964   5.254  1.00 57.01           H
ATOM   3567 HH22 ARG A 385      57.421 -10.062   6.673  1.00 57.01           H
ATOM   3568  N   ASN A 386      50.808  -6.689   4.787  1.00 29.14           N
ATOM   3569  CA  ASN A 386      49.907  -7.115   3.733  1.00 33.41           C
ATOM   3570  C   ASN A 386      48.546  -6.455   3.873  1.00 24.61           C
ATOM   3571  O   ASN A 386      47.882  -6.235   2.870  1.00 28.67           O
ATOM   3572  CB  ASN A 386      49.778  -8.646   3.701  1.00 38.91           C
ATOM   3573  CG  ASN A 386      50.962  -9.240   2.948  1.00 32.49           C
ATOM   3574  OD1 ASN A 386      50.972  -9.281   1.727  1.00 34.94           O
ATOM   3575  ND2 ASN A 386      51.985  -9.647   3.676  1.00 36.87           N
ATOM   3576  H   ASN A 386      51.097  -7.359   5.483  1.00 34.93           H
ATOM   3577  HA  ASN A 386      50.339  -6.800   2.782  1.00 40.06           H
ATOM   3578  HB2 ASN A 386      49.712  -9.048   4.714  1.00 46.66           H
ATOM   3579  HB3 ASN A 386      48.869  -8.879   3.144  1.00 46.66           H
ATOM   3580 HD21 ASN A 386      52.801 -10.014   3.214  1.00 44.21           H
ATOM   3581 HD22 ASN A 386      51.955  -9.564   4.681  1.00 44.21           H
ATOM   3582  N   MET A 387      48.100  -6.195   5.097  1.00 29.96           N
ATOM   3583  CA  MET A 387      46.811  -5.558   5.353  1.00 31.79           C
ATOM   3584  C   MET A 387      46.799  -4.143   4.786  1.00 32.00           C
ATOM   3585  O   MET A 387      45.839  -3.755   4.129  1.00 30.84           O
ATOM   3586  CB  MET A 387      46.541  -5.531   6.856  1.00 32.95           C
ATOM   3587  CG  MET A 387      45.181  -4.910   7.199  1.00 32.53           C
ATOM   3588  SD  MET A 387      44.978  -4.628   8.963  1.00 37.58           S
ATOM   3589  CE  MET A 387      44.872  -6.333   9.548  1.00 42.49           C
ATOM   3590  H   MET A 387      48.686  -6.412   5.891  1.00 35.93           H
ATOM   3591  HA  MET A 387      46.033  -6.144   4.867  1.00 38.12           H
ATOM   3592  HB2 MET A 387      46.574  -6.549   7.237  1.00 39.51           H
ATOM   3593  HB3 MET A 387      47.320  -4.954   7.350  1.00 39.51           H
ATOM   3594  HG2 MET A 387      45.074  -3.948   6.698  1.00 39.00           H
ATOM   3595  HG3 MET A 387      44.402  -5.578   6.839  1.00 39.00           H
ATOM   3596  HE1 MET A 387      44.659  -6.334  10.613  1.00 50.96           H
ATOM   3597  HE2 MET A 387      44.069  -6.843   9.022  1.00 50.96           H
ATOM   3598  HE3 MET A 387      45.816  -6.842   9.374  1.00 50.96           H
ATOM   3599  N   VAL A 388      47.852  -3.363   5.056  1.00 30.52           N
ATOM   3600  CA  VAL A 388      47.951  -2.007   4.522  1.00 31.06           C
ATOM   3601  C   VAL A 388      48.049  -2.070   3.003  1.00 30.18           C
ATOM   3602  O   VAL A 388      47.438  -1.255   2.326  1.00 25.71           O
ATOM   3603  CB  VAL A 388      49.101  -1.218   5.187  1.00 29.53           C
ATOM   3604  CG1 VAL A 388      49.280   0.159   4.536  1.00 31.04           C
ATOM   3605  CG2 VAL A 388      48.798  -1.003   6.676  1.00 33.04           C
ATOM   3606  H   VAL A 388      48.616  -3.716   5.617  1.00 36.60           H
ATOM   3607  HA  VAL A 388      47.023  -1.489   4.766  1.00 37.24           H
ATOM   3608  HB  VAL A 388      50.029  -1.784   5.096  1.00 35.40           H
ATOM   3609 HG11 VAL A 388      50.075   0.705   5.043  1.00 37.22           H
ATOM   3610 HG12 VAL A 388      49.564   0.050   3.490  1.00 37.22           H
ATOM   3611 HG13 VAL A 388      48.352   0.732   4.596  1.00 37.22           H
ATOM   3612 HG21 VAL A 388      49.605  -0.433   7.136  1.00 39.62           H
ATOM   3613 HG22 VAL A 388      47.861  -0.458   6.793  1.00 39.62           H
ATOM   3614 HG23 VAL A 388      48.716  -1.956   7.195  1.00 39.62           H
ATOM   3615  N   HIS A 389      48.768  -3.055   2.456  1.00 31.26           N
ATOM   3616  CA  HIS A 389      48.876  -3.228   1.018  1.00 25.68           C
ATOM   3617  C   HIS A 389      47.530  -3.605   0.387  1.00 29.92           C
ATOM   3618  O   HIS A 389      47.168  -3.068  -0.654  1.00 26.68           O
ATOM   3619  CB  HIS A 389      49.973  -4.260   0.751  1.00 30.69           C
ATOM   3620  CG  HIS A 389      50.185  -4.521  -0.701  1.00 31.63           C
ATOM   3621  ND1 HIS A 389      50.409  -3.527  -1.634  1.00 27.99           N
ATOM   3622  CD2 HIS A 389      50.291  -5.737  -1.310  1.00 30.97           C
ATOM   3623  CE1 HIS A 389      50.641  -4.143  -2.796  1.00 31.69           C
ATOM   3624  NE2 HIS A 389      50.571  -5.467  -2.626  1.00 26.93           N
ATOM   3625  H   HIS A 389      49.293  -3.681   3.050  1.00 37.48           H
ATOM   3626  HA  HIS A 389      49.199  -2.279   0.586  1.00 30.78           H
ATOM   3627  HB2 HIS A 389      49.717  -5.201   1.236  1.00 36.80           H
ATOM   3628  HB3 HIS A 389      50.909  -3.891   1.168  1.00 36.80           H
ATOM   3629  HD2 HIS A 389      50.208  -6.709  -0.848  1.00 37.13           H
ATOM   3630  HE1 HIS A 389      50.917  -3.649  -3.715  1.00 38.00           H
ATOM   3631  HE2 HIS A 389      50.765  -6.149  -3.343  1.00 32.29           H
ATOM   3632  N   CYS A 390      46.757  -4.500   1.014  1.00 34.20           N
ATOM   3633  CA  CYS A 390      45.377  -4.778   0.622  1.00 29.84           C
ATOM   3634  C   CYS A 390      44.534  -3.497   0.632  1.00 25.51           C
ATOM   3635  O   CYS A 390      43.826  -3.249  -0.333  1.00 27.95           O
ATOM   3636  CB  CYS A 390      44.741  -5.828   1.541  1.00 30.98           C
ATOM   3637  SG  CYS A 390      45.410  -7.473   1.205  1.00 35.35           S
ATOM   3638  H   CYS A 390      47.087  -4.902   1.878  1.00 41.01           H
ATOM   3639  HA  CYS A 390      45.374  -5.168  -0.399  1.00 35.78           H
ATOM   3640  HB2 CYS A 390      44.921  -5.562   2.582  1.00 37.15           H
ATOM   3641  HB3 CYS A 390      43.667  -5.850   1.373  1.00 37.15           H
ATOM   3642  HG  CYS A 390      46.628  -7.240   1.707  1.00 42.39           H
ATOM   3643  N   ALA A 391      44.596  -2.697   1.701  1.00 26.90           N
ATOM   3644  CA  ALA A 391      43.873  -1.426   1.778  1.00 31.10           C
ATOM   3645  C   ALA A 391      44.243  -0.494   0.623  1.00 27.25           C
ATOM   3646  O   ALA A 391      43.360   0.121   0.018  1.00 29.93           O
ATOM   3647  CB  ALA A 391      44.102  -0.811   3.166  1.00 27.69           C
ATOM   3648  H   ALA A 391      45.227  -2.925   2.456  1.00 32.25           H
ATOM   3649  HA  ALA A 391      42.809  -1.640   1.693  1.00 37.29           H
ATOM   3650  HB1 ALA A 391      43.530   0.108   3.259  1.00 33.19           H
ATOM   3651  HB2 ALA A 391      43.770  -1.507   3.934  1.00 33.19           H
ATOM   3652  HB3 ALA A 391      45.154  -0.584   3.319  1.00 33.19           H
ATOM   3653  N   ASP A 392      45.539  -0.406   0.287  1.00 25.60           N
ATOM   3654  CA  ASP A 392      46.015   0.390  -0.837  1.00 27.57           C
ATOM   3655  C   ASP A 392      45.446  -0.123  -2.189  1.00 27.10           C
ATOM   3656  O   ASP A 392      45.154   0.666  -3.102  1.00 31.61           O
ATOM   3657  CB  ASP A 392      47.547   0.346  -0.929  1.00 30.93           C
ATOM   3658  CG  ASP A 392      48.144   1.535  -1.657  1.00 33.47           C
ATOM   3659  OD1 ASP A 392      49.270   1.431  -2.217  1.00 30.40           O
ATOM   3660  OD2 ASP A 392      47.495   2.625  -1.645  1.00 26.83           O1-
ATOM   3661  H   ASP A 392      46.201  -0.900   0.843  1.00 30.69           H
ATOM   3662  HA  ASP A 392      45.689   1.464  -0.742  1.00 33.05           H
ATOM   3663  HB2 ASP A 392      47.984   0.357   0.094  1.00 37.08           H
ATOM   3664  HB3 ASP A 392      47.902  -0.605  -1.377  1.00 37.08           H
ATOM   3665  N   LEU A 393      45.272  -1.472  -2.304  1.00 28.41           N
ATOM   3666  CA  LEU A 393      44.769  -2.166  -3.511  1.00 30.52           C
ATOM   3667  C   LEU A 393      43.285  -2.590  -3.345  1.00 35.59           C
ATOM   3668  O   LEU A 393      42.859  -3.558  -3.924  1.00 34.52           O
ATOM   3669  CB  LEU A 393      45.619  -3.411  -3.794  1.00 31.19           C
ATOM   3670  CG  LEU A 393      47.113  -3.171  -4.061  1.00 37.34           C
ATOM   3671  CD1 LEU A 393      47.677  -4.381  -4.813  1.00 35.36           C
ATOM   3672  CD2 LEU A 393      47.376  -1.891  -4.848  1.00 37.68           C
ATOM   3673  H   LEU A 393      45.552  -2.083  -1.526  1.00 34.06           H
ATOM   3674  HA  LEU A 393      44.791  -1.454  -4.389  1.00 36.59           H
ATOM   3675  HB2 LEU A 393      45.509  -4.138  -2.963  1.00 37.39           H
ATOM   3676  HB3 LEU A 393      45.150  -3.923  -4.666  1.00 37.39           H
ATOM   3677  HG  LEU A 393      47.647  -3.080  -3.086  1.00 44.78           H
ATOM   3678 HD11 LEU A 393      48.753  -4.304  -4.980  1.00 42.40           H
ATOM   3679 HD12 LEU A 393      47.490  -5.319  -4.290  1.00 42.40           H
ATOM   3680 HD13 LEU A 393      47.190  -4.445  -5.791  1.00 42.40           H
ATOM   3681 HD21 LEU A 393      48.440  -1.790  -5.080  1.00 45.19           H
ATOM   3682 HD22 LEU A 393      46.832  -1.895  -5.801  1.00 45.19           H
ATOM   3683 HD23 LEU A 393      47.084  -0.995  -4.288  1.00 45.19           H
ATOM   3684  N   SER A 394      42.517  -1.798  -2.564  1.00 35.51           N
ATOM   3685  CA  SER A 394      41.134  -2.100  -2.208  1.00 32.48           C
ATOM   3686  C   SER A 394      40.086  -1.449  -3.109  1.00 30.74           C
ATOM   3687  O   SER A 394      38.925  -1.826  -2.965  1.00 33.69           O
ATOM   3688  CB  SER A 394      40.839  -1.758  -0.739  1.00 29.86           C
ATOM   3689  OG  SER A 394      40.725  -0.361  -0.516  1.00 29.96           O
ATOM   3690  H   SER A 394      42.952  -1.007  -2.108  1.00 42.58           H
ATOM   3691  HA  SER A 394      41.007  -3.180  -2.293  1.00 38.95           H
ATOM   3692  HB2 SER A 394      39.892  -2.222  -0.474  1.00 35.80           H
ATOM   3693  HB3 SER A 394      41.609  -2.164  -0.092  1.00 35.80           H
ATOM   3694  HG  SER A 394      41.613   0.000  -0.399  1.00 35.92           H
ATOM   3695  N   ASN A 395      40.418  -0.492  -3.995  1.00 29.74           N
ATOM   3696  CA  ASN A 395      39.400   0.185  -4.795  1.00 27.65           C
ATOM   3697  C   ASN A 395      38.423  -0.739  -5.610  1.00 34.35           C
ATOM   3698  O   ASN A 395      37.251  -0.432  -5.608  1.00 34.43           O
ATOM   3699  CB  ASN A 395      39.976   1.157  -5.839  1.00 30.04           C
ATOM   3700  CG  ASN A 395      40.827   2.276  -5.291  1.00 33.45           C
ATOM   3701  OD1 ASN A 395      41.659   2.855  -6.009  1.00 32.87           O
ATOM   3702  ND2 ASN A 395      40.662   2.693  -3.996  1.00 30.01           N
ATOM   3703  H   ASN A 395      41.388  -0.383  -4.232  1.00 35.65           H
ATOM   3704  HA  ASN A 395      38.718   0.761  -4.102  1.00 33.15           H
ATOM   3705  HB2 ASN A 395      40.590   0.624  -6.600  1.00 36.01           H
ATOM   3706  HB3 ASN A 395      39.143   1.609  -6.430  1.00 36.01           H
ATOM   3707 HD21 ASN A 395      41.228   3.441  -3.616  1.00 35.98           H
ATOM   3708 HD22 ASN A 395      40.041   2.244  -3.340  1.00 35.98           H
ATOM   3709  N   PRO A 396      38.914  -1.839  -6.243  1.00 35.26           N
ATOM   3710  CA  PRO A 396      38.071  -2.747  -7.024  1.00 33.77           C
ATOM   3711  C   PRO A 396      37.205  -3.699  -6.175  1.00 35.32           C
ATOM   3712  O   PRO A 396      36.387  -4.432  -6.725  1.00 36.52           O
ATOM   3713  CB  PRO A 396      39.059  -3.582  -7.862  1.00 33.01           C
ATOM   3714  CG  PRO A 396      40.352  -2.767  -7.871  1.00 34.59           C
ATOM   3715  CD  PRO A 396      40.320  -2.230  -6.442  1.00 34.45           C
ATOM   3716  HA  PRO A 396      37.485  -2.167  -7.731  1.00 40.49           H
ATOM   3717  HB2 PRO A 396      39.269  -4.495  -7.311  1.00 39.58           H
ATOM   3718  HB3 PRO A 396      38.697  -3.821  -8.858  1.00 39.58           H
ATOM   3719  HG2 PRO A 396      41.216  -3.405  -8.017  1.00 41.48           H
ATOM   3720  HG3 PRO A 396      40.315  -1.977  -8.621  1.00 41.48           H
ATOM   3721  HD2 PRO A 396      40.595  -3.003  -5.723  1.00 41.31           H
ATOM   3722  HD3 PRO A 396      41.019  -1.400  -6.390  1.00 41.31           H
ATOM   3723  N   THR A 397      37.429  -3.733  -4.858  1.00 30.78           N
ATOM   3724  CA  THR A 397      36.633  -4.477  -3.892  1.00 39.53           C
ATOM   3725  C   THR A 397      35.500  -3.623  -3.295  1.00 38.25           C
ATOM   3726  O   THR A 397      34.750  -4.136  -2.473  1.00 36.17           O
ATOM   3727  CB  THR A 397      37.503  -5.054  -2.762  1.00 37.45           C
ATOM   3728  OG1 THR A 397      37.810  -4.088  -1.787  1.00 37.84           O
ATOM   3729  CG2 THR A 397      38.800  -5.733  -3.231  1.00 39.52           C
ATOM   3730  H   THR A 397      38.164  -3.148  -4.487  1.00 36.91           H
ATOM   3731  HA  THR A 397      36.166  -5.324  -4.398  1.00 47.41           H
ATOM   3732  HB  THR A 397      36.888  -5.803  -2.273  1.00 44.91           H
ATOM   3733  HG1 THR A 397      38.217  -3.331  -2.222  1.00 45.38           H
ATOM   3734 HG21 THR A 397      39.294  -6.185  -2.374  1.00 47.39           H
ATOM   3735 HG22 THR A 397      38.570  -6.513  -3.955  1.00 47.39           H
ATOM   3736 HG23 THR A 397      39.482  -5.006  -3.671  1.00 47.39           H
ATOM   3737  N   LYS A 398      35.413  -2.325  -3.625  1.00 35.81           N
ATOM   3738  CA  LYS A 398      34.369  -1.419  -3.132  1.00 38.64           C
ATOM   3739  C   LYS A 398      33.176  -1.465  -4.083  1.00 43.44           C
ATOM   3740  O   LYS A 398      33.282  -2.029  -5.173  1.00 35.97           O
ATOM   3741  CB  LYS A 398      34.936   0.011  -2.994  1.00 42.25           C
ATOM   3742  CG  LYS A 398      36.136   0.138  -2.036  1.00 33.98           C
ATOM   3743  CD  LYS A 398      35.763  -0.270  -0.600  1.00 35.68           C
ATOM   3744  CE  LYS A 398      36.963  -0.321   0.354  1.00 31.89           C
ATOM   3745  NZ  LYS A 398      37.506   1.022   0.549  1.00 32.71           N1+
ATOM   3746  H   LYS A 398      36.075  -1.949  -4.291  1.00 42.94           H
ATOM   3747  HA  LYS A 398      34.012  -1.755  -2.160  1.00 46.33           H
ATOM   3748  HB2 LYS A 398      35.241   0.374  -3.977  1.00 50.67           H
ATOM   3749  HB3 LYS A 398      34.145   0.670  -2.634  1.00 50.67           H
ATOM   3750  HG2 LYS A 398      36.963  -0.469  -2.386  1.00 40.75           H
ATOM   3751  HG3 LYS A 398      36.454   1.177  -2.045  1.00 40.75           H
ATOM   3752  HD2 LYS A 398      35.035   0.443  -0.210  1.00 42.78           H
ATOM   3753  HD3 LYS A 398      35.296  -1.245  -0.603  1.00 42.78           H
ATOM   3754  HE2 LYS A 398      36.646  -0.721   1.318  1.00 38.24           H
ATOM   3755  HE3 LYS A 398      37.735  -0.970  -0.064  1.00 38.24           H
ATOM   3756  HZ1 LYS A 398      38.294   0.991   1.180  1.00 39.23           H
ATOM   3757  HZ2 LYS A 398      37.812   1.407  -0.335  1.00 39.23           H
ATOM   3758  HZ3 LYS A 398      36.796   1.625   0.941  1.00 39.23           H
ATOM   3759  N   SER A 399      32.031  -0.894  -3.669  1.00 42.98           N
ATOM   3760  CA  SER A 399      30.882  -0.750  -4.564  1.00 42.60           C
ATOM   3761  C   SER A 399      31.325  -0.199  -5.921  1.00 44.51           C
ATOM   3762  O   SER A 399      32.277   0.578  -5.997  1.00 43.27           O
ATOM   3763  CB  SER A 399      29.800   0.155  -3.954  1.00 42.72           C
ATOM   3764  OG  SER A 399      30.154   1.522  -4.007  1.00 47.09           O
ATOM   3765  H   SER A 399      31.994  -0.453  -2.762  1.00 51.54           H
ATOM   3766  HA  SER A 399      30.445  -1.738  -4.706  1.00 51.08           H
ATOM   3767  HB2 SER A 399      28.864   0.009  -4.495  1.00 51.23           H
ATOM   3768  HB3 SER A 399      29.645  -0.130  -2.913  1.00 51.23           H
ATOM   3769  HG  SER A 399      29.482   2.034  -3.550  1.00 56.48           H
ATOM   3770  N   LEU A 400      30.648  -0.619  -6.994  1.00 41.79           N
ATOM   3771  CA  LEU A 400      30.965  -0.189  -8.345  1.00 40.62           C
ATOM   3772  C   LEU A 400      30.934   1.341  -8.473  1.00 45.37           C
ATOM   3773  O   LEU A 400      31.777   1.906  -9.162  1.00 38.98           O
ATOM   3774  CB  LEU A 400      30.014  -0.897  -9.325  1.00 46.23           C
ATOM   3775  CG  LEU A 400      30.288  -0.551 -10.799  1.00 50.55           C
ATOM   3776  CD1 LEU A 400      31.675  -1.044 -11.267  1.00 42.36           C
ATOM   3777  CD2 LEU A 400      29.178  -1.152 -11.675  1.00 48.01           C
ATOM   3778  H   LEU A 400      29.912  -1.301  -6.878  1.00 50.12           H
ATOM   3779  HA  LEU A 400      31.979  -0.528  -8.550  1.00 48.71           H
ATOM   3780  HB2 LEU A 400      30.085  -1.976  -9.185  1.00 55.44           H
ATOM   3781  HB3 LEU A 400      28.993  -0.601  -9.079  1.00 55.44           H
ATOM   3782  HG  LEU A 400      30.247   0.530 -10.924  1.00 60.63           H
ATOM   3783 HD11 LEU A 400      31.821  -0.776 -12.312  1.00 50.80           H
ATOM   3784 HD12 LEU A 400      32.468  -0.572 -10.685  1.00 50.80           H
ATOM   3785 HD13 LEU A 400      31.752  -2.127 -11.159  1.00 50.80           H
ATOM   3786 HD21 LEU A 400      29.322  -0.834 -12.705  1.00 57.58           H
ATOM   3787 HD22 LEU A 400      29.203  -2.241 -11.624  1.00 57.58           H
ATOM   3788 HD23 LEU A 400      28.205  -0.798 -11.337  1.00 57.58           H
ATOM   3789  N   GLU A 401      29.987   2.018  -7.809  1.00 41.77           N
ATOM   3790  CA  GLU A 401      29.913   3.479  -7.782  1.00 40.27           C
ATOM   3791  C   GLU A 401      31.228   4.132  -7.285  1.00 34.55           C
ATOM   3792  O   GLU A 401      31.713   5.078  -7.906  1.00 40.94           O
ATOM   3793  CB  GLU A 401      28.719   3.893  -6.901  1.00 47.98           C
ATOM   3794  CG  GLU A 401      28.450   5.409  -6.949  1.00 53.51           C
ATOM   3795  CD  GLU A 401      27.475   5.931  -5.883  1.00 61.93           C
ATOM   3796  OE1 GLU A 401      27.336   7.172  -5.810  1.00 62.70           O
ATOM   3797  OE2 GLU A 401      26.884   5.099  -5.159  1.00 65.71           O1-
ATOM   3798  H   GLU A 401      29.347   1.511  -7.218  1.00 50.10           H
ATOM   3799  HA  GLU A 401      29.719   3.823  -8.799  1.00 48.29           H
ATOM   3800  HB2 GLU A 401      27.827   3.369  -7.249  1.00 57.54           H
ATOM   3801  HB3 GLU A 401      28.914   3.590  -5.870  1.00 57.54           H
ATOM   3802  HG2 GLU A 401      29.371   5.987  -6.869  1.00 64.19           H
ATOM   3803  HG3 GLU A 401      28.052   5.675  -7.929  1.00 64.19           H
ATOM   3804  N   LEU A 402      31.802   3.626  -6.187  1.00 38.31           N
ATOM   3805  CA  LEU A 402      33.062   4.112  -5.620  1.00 37.33           C
ATOM   3806  C   LEU A 402      34.248   3.751  -6.531  1.00 34.85           C
ATOM   3807  O   LEU A 402      35.102   4.581  -6.810  1.00 36.98           O
ATOM   3808  CB  LEU A 402      33.253   3.495  -4.219  1.00 35.96           C
ATOM   3809  CG  LEU A 402      32.306   4.057  -3.132  1.00 44.42           C
ATOM   3810  CD1 LEU A 402      32.429   3.257  -1.827  1.00 42.31           C
ATOM   3811  CD2 LEU A 402      32.647   5.507  -2.826  1.00 44.43           C
ATOM   3812  H   LEU A 402      31.391   2.810  -5.754  1.00 45.94           H
ATOM   3813  HA  LEU A 402      33.019   5.198  -5.540  1.00 44.76           H
ATOM   3814  HB2 LEU A 402      33.086   2.420  -4.295  1.00 43.12           H
ATOM   3815  HB3 LEU A 402      34.287   3.642  -3.901  1.00 43.12           H
ATOM   3816  HG  LEU A 402      31.275   4.015  -3.484  1.00 53.27           H
ATOM   3817 HD11 LEU A 402      31.742   3.659  -1.082  1.00 50.75           H
ATOM   3818 HD12 LEU A 402      32.175   2.213  -2.007  1.00 50.75           H
ATOM   3819 HD13 LEU A 402      33.446   3.315  -1.438  1.00 50.75           H
ATOM   3820 HD21 LEU A 402      32.024   5.859  -2.010  1.00 53.29           H
ATOM   3821 HD22 LEU A 402      33.691   5.582  -2.522  1.00 53.29           H
ATOM   3822 HD23 LEU A 402      32.458   6.134  -3.696  1.00 53.29           H
ATOM   3823  N   TYR A 403      34.312   2.493  -6.963  1.00 38.69           N
ATOM   3824  CA  TYR A 403      35.427   1.945  -7.733  1.00 32.54           C
ATOM   3825  C   TYR A 403      35.626   2.728  -9.043  1.00 35.08           C
ATOM   3826  O   TYR A 403      36.734   3.079  -9.396  1.00 36.03           O
ATOM   3827  CB  TYR A 403      35.183   0.459  -8.046  1.00 38.26           C
ATOM   3828  CG  TYR A 403      36.163  -0.172  -8.994  1.00 39.64           C
ATOM   3829  CD1 TYR A 403      37.460   0.314  -9.199  1.00 41.03           C
ATOM   3830  CD2 TYR A 403      35.781  -1.394  -9.595  1.00 40.70           C
ATOM   3831  CE1 TYR A 403      38.363  -0.370 -10.020  1.00 34.17           C
ATOM   3832  CE2 TYR A 403      36.680  -2.117 -10.363  1.00 34.98           C
ATOM   3833  CZ  TYR A 403      37.970  -1.586 -10.588  1.00 33.77           C
ATOM   3834  OH  TYR A 403      38.768  -2.336 -11.390  1.00 33.66           O
ATOM   3835  H   TYR A 403      33.572   1.886  -6.695  1.00 46.39           H
ATOM   3836  HA  TYR A 403      36.386   2.018  -7.141  1.00 39.02           H
ATOM   3837  HB2 TYR A 403      35.249  -0.107  -7.078  1.00 45.88           H
ATOM   3838  HB3 TYR A 403      34.148   0.319  -8.414  1.00 45.88           H
ATOM   3839  HD1 TYR A 403      37.792   1.229  -8.708  1.00 49.20           H
ATOM   3840  HD2 TYR A 403      34.774  -1.766  -9.428  1.00 48.81           H
ATOM   3841  HE1 TYR A 403      39.362   0.021 -10.209  1.00 40.97           H
ATOM   3842  HE2 TYR A 403      36.446  -3.080 -10.804  1.00 41.94           H
ATOM   3843  HH  TYR A 403      39.719  -1.952 -11.479  1.00 40.36           H
ATOM   3844  N   ARG A 404      34.515   3.029  -9.740  1.00 35.24           N
ATOM   3845  CA  ARG A 404      34.513   3.807 -10.979  1.00 36.63           C
ATOM   3846  C   ARG A 404      35.065   5.212 -10.795  1.00 38.19           C
ATOM   3847  O   ARG A 404      35.720   5.716 -11.709  1.00 38.92           O
ATOM   3848  CB  ARG A 404      33.114   3.868 -11.613  1.00 42.75           C
ATOM   3849  CG  ARG A 404      32.666   2.541 -12.248  1.00 37.89           C
ATOM   3850  CD  ARG A 404      31.202   2.604 -12.706  1.00 40.01           C
ATOM   3851  NE  ARG A 404      31.032   3.584 -13.790  1.00 43.31           N
ATOM   3852  CZ  ARG A 404      29.899   3.865 -14.438  1.00 55.26           C
ATOM   3853  NH1 ARG A 404      28.748   3.280 -14.107  1.00 52.90           N
ATOM   3854  NH2 ARG A 404      29.920   4.752 -15.430  1.00 52.15           N1+
ATOM   3855  H   ARG A 404      33.625   2.706  -9.386  1.00 42.26           H
ATOM   3856  HA  ARG A 404      35.183   3.314 -11.683  1.00 43.93           H
ATOM   3857  HB2 ARG A 404      32.386   4.197 -10.869  1.00 51.26           H
ATOM   3858  HB3 ARG A 404      33.146   4.613 -12.407  1.00 51.26           H
ATOM   3859  HG2 ARG A 404      33.305   2.313 -13.103  1.00 45.44           H
ATOM   3860  HG3 ARG A 404      32.769   1.734 -11.525  1.00 45.44           H
ATOM   3861  HD2 ARG A 404      30.893   1.618 -13.055  1.00 47.98           H
ATOM   3862  HD3 ARG A 404      30.579   2.891 -11.857  1.00 47.98           H
ATOM   3863  HE  ARG A 404      31.871   4.064 -14.090  1.00 51.95           H
ATOM   3864 HH11 ARG A 404      28.738   2.610 -13.353  1.00 63.45           H
ATOM   3865 HH12 ARG A 404      27.900   3.514 -14.595  1.00 63.45           H
ATOM   3866 HH21 ARG A 404      30.795   5.199 -15.673  1.00 62.55           H
ATOM   3867 HH22 ARG A 404      29.073   4.984 -15.921  1.00 62.55           H
ATOM   3868  N   GLN A 405      34.800   5.847  -9.643  1.00 37.01           N
ATOM   3869  CA  GLN A 405      35.383   7.148  -9.327  1.00 32.07           C
ATOM   3870  C   GLN A 405      36.892   7.015  -9.084  1.00 30.61           C
ATOM   3871  O   GLN A 405      37.648   7.858  -9.551  1.00 34.89           O
ATOM   3872  CB  GLN A 405      34.679   7.790  -8.115  1.00 34.47           C
ATOM   3873  CG  GLN A 405      33.225   8.164  -8.420  1.00 38.65           C
ATOM   3874  CD  GLN A 405      32.546   8.643  -7.141  1.00 44.78           C
ATOM   3875  OE1 GLN A 405      31.861   7.886  -6.462  1.00 43.52           O
ATOM   3876  NE2 GLN A 405      32.785   9.895  -6.776  1.00 39.90           N
ATOM   3877  H   GLN A 405      34.264   5.380  -8.927  1.00 44.38           H
ATOM   3878  HA  GLN A 405      35.239   7.804 -10.187  1.00 38.46           H
ATOM   3879  HB2 GLN A 405      34.702   7.104  -7.268  1.00 41.34           H
ATOM   3880  HB3 GLN A 405      35.221   8.694  -7.836  1.00 41.34           H
ATOM   3881  HG2 GLN A 405      33.199   8.946  -9.181  1.00 46.35           H
ATOM   3882  HG3 GLN A 405      32.709   7.276  -8.778  1.00 46.35           H
ATOM   3883 HE21 GLN A 405      33.377  10.483  -7.343  1.00 47.85           H
ATOM   3884 HE22 GLN A 405      32.399  10.231  -5.907  1.00 47.85           H
ATOM   3885  N   TRP A 406      37.336   5.967  -8.379  1.00 34.22           N
ATOM   3886  CA  TRP A 406      38.764   5.709  -8.197  1.00 34.50           C
ATOM   3887  C   TRP A 406      39.497   5.477  -9.515  1.00 36.34           C
ATOM   3888  O   TRP A 406      40.599   5.988  -9.703  1.00 30.51           O
ATOM   3889  CB  TRP A 406      38.973   4.537  -7.254  1.00 33.00           C
ATOM   3890  CG  TRP A 406      38.546   4.775  -5.847  1.00 32.89           C
ATOM   3891  CD1 TRP A 406      37.686   4.018  -5.130  1.00 29.28           C
ATOM   3892  CD2 TRP A 406      38.995   5.834  -4.955  1.00 31.27           C
ATOM   3893  NE1 TRP A 406      37.564   4.541  -3.862  1.00 32.51           N
ATOM   3894  CE2 TRP A 406      38.342   5.668  -3.700  1.00 30.54           C
ATOM   3895  CE3 TRP A 406      39.903   6.908  -5.082  1.00 32.71           C
ATOM   3896  CZ2 TRP A 406      38.567   6.537  -2.624  1.00 27.63           C
ATOM   3897  CZ3 TRP A 406      40.141   7.775  -4.004  1.00 33.66           C
ATOM   3898  CH2 TRP A 406      39.469   7.595  -2.780  1.00 29.94           C
ATOM   3899  H   TRP A 406      36.680   5.307  -7.984  1.00 41.04           H
ATOM   3900  HA  TRP A 406      39.207   6.592  -7.740  1.00 41.37           H
ATOM   3901  HB2 TRP A 406      38.474   3.652  -7.643  1.00 39.57           H
ATOM   3902  HB3 TRP A 406      40.042   4.340  -7.232  1.00 39.57           H
ATOM   3903  HD1 TRP A 406      37.187   3.132  -5.486  1.00 35.11           H
ATOM   3904  HE1 TRP A 406      37.003   4.110  -3.138  1.00 38.98           H
ATOM   3905  HE3 TRP A 406      40.446   7.049  -6.005  1.00 39.22           H
ATOM   3906  HZ2 TRP A 406      38.069   6.368  -1.683  1.00 33.13           H
ATOM   3907  HZ3 TRP A 406      40.880   8.547  -4.096  1.00 40.36           H
ATOM   3908  HH2 TRP A 406      39.692   8.239  -1.947  1.00 35.90           H
ATOM   3909  N   THR A 407      38.873   4.734 -10.436  1.00 32.76           N
ATOM   3910  CA  THR A 407      39.446   4.451 -11.744  1.00 30.46           C
ATOM   3911  C   THR A 407      39.602   5.721 -12.592  1.00 36.33           C
ATOM   3912  O   THR A 407      40.651   5.944 -13.168  1.00 37.74           O
ATOM   3913  CB  THR A 407      38.550   3.429 -12.522  1.00 31.48           C
ATOM   3914  OG1 THR A 407      38.676   2.174 -11.870  1.00 34.95           O
ATOM   3915  CG2 THR A 407      39.066   3.221 -13.940  1.00 40.46           C
ATOM   3916  H   THR A 407      37.965   4.386 -10.204  1.00 39.28           H
ATOM   3917  HA  THR A 407      40.472   3.990 -11.628  1.00 36.53           H
ATOM   3918  HB  THR A 407      37.485   3.750 -12.502  1.00 37.75           H
ATOM   3919  HG1 THR A 407      38.088   2.125 -11.069  1.00 41.91           H
ATOM   3920 HG21 THR A 407      38.482   2.445 -14.447  1.00 48.52           H
ATOM   3921 HG22 THR A 407      39.010   4.138 -14.537  1.00 48.52           H
ATOM   3922 HG23 THR A 407      40.110   2.883 -13.933  1.00 48.52           H
ATOM   3923  N   ASP A 408      38.550   6.563 -12.616  1.00 37.27           N
ATOM   3924  CA  ASP A 408      38.602   7.884 -13.237  1.00 36.28           C
ATOM   3925  C   ASP A 408      39.802   8.718 -12.732  1.00 33.69           C
ATOM   3926  O   ASP A 408      40.454   9.413 -13.515  1.00 31.90           O
ATOM   3927  CB  ASP A 408      37.305   8.692 -13.007  1.00 42.76           C
ATOM   3928  CG  ASP A 408      36.008   8.172 -13.647  1.00 51.37           C
ATOM   3929  OD1 ASP A 408      36.065   7.244 -14.486  1.00 58.86           O
ATOM   3930  OD2 ASP A 408      34.952   8.748 -13.294  1.00 53.12           O1-
ATOM   3931  H   ASP A 408      37.698   6.306 -12.136  1.00 44.69           H
ATOM   3932  HA  ASP A 408      38.719   7.725 -14.309  1.00 43.50           H
ATOM   3933  HB2 ASP A 408      37.130   8.845 -11.943  1.00 51.29           H
ATOM   3934  HB3 ASP A 408      37.454   9.703 -13.387  1.00 51.29           H
ATOM   3935  N   ARG A 409      40.071   8.667 -11.420  1.00 31.62           N
ATOM   3936  CA  ARG A 409      41.131   9.453 -10.797  1.00 34.85           C
ATOM   3937  C   ARG A 409      42.525   8.925 -11.127  1.00 29.75           C
ATOM   3938  O   ARG A 409      43.389   9.724 -11.502  1.00 30.12           O
ATOM   3939  CB  ARG A 409      40.923   9.538  -9.280  1.00 31.70           C
ATOM   3940  CG  ARG A 409      39.811  10.526  -8.916  1.00 33.99           C
ATOM   3941  CD  ARG A 409      39.509  10.409  -7.428  1.00 38.26           C
ATOM   3942  NE  ARG A 409      38.449  11.364  -7.058  1.00 35.97           N
ATOM   3943  CZ  ARG A 409      38.574  12.413  -6.236  1.00 45.45           C
ATOM   3944  NH1 ARG A 409      39.646  12.589  -5.472  1.00 37.34           N
ATOM   3945  NH2 ARG A 409      37.593  13.310  -6.166  1.00 38.32           N1+
ATOM   3946  H   ARG A 409      39.508   8.072 -10.826  1.00 37.91           H
ATOM   3947  HA  ARG A 409      41.091  10.468 -11.196  1.00 41.79           H
ATOM   3948  HB2 ARG A 409      40.714   8.550  -8.868  1.00 38.01           H
ATOM   3949  HB3 ARG A 409      41.844   9.907  -8.831  1.00 38.01           H
ATOM   3950  HG2 ARG A 409      40.124  11.541  -9.161  1.00 40.76           H
ATOM   3951  HG3 ARG A 409      38.905  10.285  -9.472  1.00 40.76           H
ATOM   3952  HD2 ARG A 409      39.209   9.395  -7.159  1.00 45.89           H
ATOM   3953  HD3 ARG A 409      40.434  10.650  -6.902  1.00 45.89           H
ATOM   3954  HE  ARG A 409      37.607  11.308  -7.609  1.00 43.14           H
ATOM   3955 HH11 ARG A 409      40.397  11.911  -5.499  1.00 44.78           H
ATOM   3956 HH12 ARG A 409      39.715  13.386  -4.861  1.00 44.78           H
ATOM   3957 HH21 ARG A 409      36.770  13.198  -6.736  1.00 45.96           H
ATOM   3958 HH22 ARG A 409      37.685  14.101  -5.548  1.00 45.96           H
ATOM   3959  N   ILE A 410      42.747   7.609 -10.998  1.00 30.99           N
ATOM   3960  CA  ILE A 410      44.049   7.014 -11.332  1.00 32.50           C
ATOM   3961  C   ILE A 410      44.395   7.223 -12.812  1.00 37.24           C
ATOM   3962  O   ILE A 410      45.530   7.519 -13.146  1.00 30.29           O
ATOM   3963  CB  ILE A 410      44.170   5.513 -10.958  1.00 31.44           C
ATOM   3964  CG1 ILE A 410      45.668   5.134 -10.901  1.00 35.89           C
ATOM   3965  CG2 ILE A 410      43.430   4.570 -11.913  1.00 36.23           C
ATOM   3966  CD1 ILE A 410      46.390   5.774  -9.714  1.00 35.05           C
ATOM   3967  H   ILE A 410      41.964   7.015 -10.843  1.00 37.15           H
ATOM   3968  HA  ILE A 410      44.839   7.559 -10.730  1.00 38.98           H
ATOM   3969  HB  ILE A 410      43.722   5.395  -9.937  1.00 37.70           H
ATOM   3970 HG12 ILE A 410      45.752   4.031 -10.834  1.00 43.04           H
ATOM   3971 HG13 ILE A 410      46.178   5.417 -11.845  1.00 43.04           H
ATOM   3972 HG21 ILE A 410      43.344   3.567 -11.472  1.00 43.45           H
ATOM   3973 HG22 ILE A 410      42.405   4.925 -12.115  1.00 43.45           H
ATOM   3974 HG23 ILE A 410      43.934   4.460 -12.874  1.00 43.45           H
ATOM   3975 HD11 ILE A 410      47.429   5.435  -9.670  1.00 42.03           H
ATOM   3976 HD12 ILE A 410      46.378   6.868  -9.798  1.00 42.03           H
ATOM   3977 HD13 ILE A 410      45.910   5.509  -8.762  1.00 42.03           H
ATOM   3978  N   MET A 411      43.379   7.108 -13.691  1.00 33.15           N
ATOM   3979  CA  MET A 411      43.573   7.289 -15.122  1.00 34.57           C
ATOM   3980  C   MET A 411      43.839   8.745 -15.467  1.00 33.55           C
ATOM   3981  O   MET A 411      44.684   8.986 -16.321  1.00 37.42           O
ATOM   3982  CB  MET A 411      42.428   6.709 -15.969  1.00 35.78           C
ATOM   3983  CG  MET A 411      42.291   5.184 -15.869  1.00 36.52           C
ATOM   3984  SD  MET A 411      43.806   4.199 -15.966  1.00 46.72           S
ATOM   3985  CE  MET A 411      44.426   4.712 -17.580  1.00 41.89           C
ATOM   3986  H   MET A 411      42.454   6.870 -13.360  1.00 39.75           H
ATOM   3987  HA  MET A 411      44.480   6.749 -15.386  1.00 41.45           H
ATOM   3988  HB2 MET A 411      41.485   7.168 -15.668  1.00 42.91           H
ATOM   3989  HB3 MET A 411      42.604   6.974 -17.012  1.00 42.91           H
ATOM   3990  HG2 MET A 411      41.835   4.936 -14.916  1.00 43.79           H
ATOM   3991  HG3 MET A 411      41.608   4.855 -16.642  1.00 43.79           H
ATOM   3992  HE1 MET A 411      45.355   4.188 -17.793  1.00 50.24           H
ATOM   3993  HE2 MET A 411      43.694   4.471 -18.348  1.00 50.24           H
ATOM   3994  HE3 MET A 411      44.619   5.782 -17.573  1.00 50.24           H
ATOM   3995  N   GLU A 412      43.184   9.716 -14.815  1.00 31.96           N
ATOM   3996  CA  GLU A 412      43.542  11.122 -14.981  1.00 31.79           C
ATOM   3997  C   GLU A 412      45.013  11.363 -14.583  1.00 37.56           C
ATOM   3998  O   GLU A 412      45.757  12.052 -15.285  1.00 33.93           O
ATOM   3999  CB  GLU A 412      42.570  12.005 -14.185  1.00 39.71           C
ATOM   4000  CG  GLU A 412      42.841  13.503 -14.404  1.00 42.74           C
ATOM   4001  CD  GLU A 412      41.901  14.433 -13.624  1.00 50.81           C
ATOM   4002  OE1 GLU A 412      40.750  14.026 -13.345  1.00 59.44           O
ATOM   4003  OE2 GLU A 412      42.355  15.560 -13.329  1.00 53.18           O1-
ATOM   4004  H   GLU A 412      42.505   9.481 -14.105  1.00 38.33           H
ATOM   4005  HA  GLU A 412      43.430  11.369 -16.038  1.00 38.12           H
ATOM   4006  HB2 GLU A 412      41.555  11.776 -14.513  1.00 47.62           H
ATOM   4007  HB3 GLU A 412      42.653  11.780 -13.122  1.00 47.62           H
ATOM   4008  HG2 GLU A 412      43.876  13.769 -14.181  1.00 51.25           H
ATOM   4009  HG3 GLU A 412      42.691  13.713 -15.464  1.00 51.25           H
ATOM   4010  N   GLU A 413      45.440  10.779 -13.463  1.00 33.49           N
ATOM   4011  CA  GLU A 413      46.783  10.955 -12.964  1.00 36.92           C
ATOM   4012  C   GLU A 413      47.838  10.340 -13.905  1.00 33.61           C
ATOM   4013  O   GLU A 413      48.800  11.006 -14.289  1.00 36.21           O
ATOM   4014  CB  GLU A 413      46.834  10.392 -11.541  1.00 34.44           C
ATOM   4015  CG  GLU A 413      48.193  10.719 -10.939  1.00 30.98           C
ATOM   4016  CD  GLU A 413      48.250  10.469  -9.452  1.00 33.53           C
ATOM   4017  OE1 GLU A 413      47.370  10.968  -8.726  1.00 32.72           O
ATOM   4018  OE2 GLU A 413      49.245   9.850  -9.052  1.00 33.45           O1-
ATOM   4019  H   GLU A 413      44.801  10.227 -12.905  1.00 40.15           H
ATOM   4020  HA  GLU A 413      46.969  12.027 -12.906  1.00 44.27           H
ATOM   4021  HB2 GLU A 413      46.044  10.835 -10.939  1.00 41.30           H
ATOM   4022  HB3 GLU A 413      46.702   9.310 -11.555  1.00 41.30           H
ATOM   4023  HG2 GLU A 413      48.984  10.165 -11.446  1.00 37.14           H
ATOM   4024  HG3 GLU A 413      48.357  11.787 -11.088  1.00 37.14           H
ATOM   4025  N   PHE A 414      47.635   9.079 -14.299  1.00 29.91           N
ATOM   4026  CA  PHE A 414      48.517   8.312 -15.183  1.00 32.33           C
ATOM   4027  C   PHE A 414      48.675   9.021 -16.551  1.00 37.00           C
ATOM   4028  O   PHE A 414      49.761   9.196 -17.055  1.00 35.25           O
ATOM   4029  CB  PHE A 414      47.921   6.912 -15.421  1.00 35.37           C
ATOM   4030  CG  PHE A 414      48.232   5.907 -14.350  1.00 36.57           C
ATOM   4031  CD1 PHE A 414      48.735   6.265 -13.091  1.00 33.33           C
ATOM   4032  CD2 PHE A 414      47.982   4.551 -14.630  1.00 36.62           C
ATOM   4033  CE1 PHE A 414      49.031   5.276 -12.147  1.00 35.83           C
ATOM   4034  CE2 PHE A 414      48.272   3.571 -13.680  1.00 41.41           C
ATOM   4035  CZ  PHE A 414      48.813   3.929 -12.439  1.00 35.12           C
ATOM   4036  H   PHE A 414      46.783   8.645 -13.993  1.00 35.86           H
ATOM   4037  HA  PHE A 414      49.544   8.215 -14.739  1.00 38.76           H
ATOM   4038  HB2 PHE A 414      46.809   7.000 -15.492  1.00 42.42           H
ATOM   4039  HB3 PHE A 414      48.250   6.514 -16.402  1.00 42.42           H
ATOM   4040  HD1 PHE A 414      48.864   7.314 -12.827  1.00 39.97           H
ATOM   4041  HD2 PHE A 414      47.554   4.269 -15.590  1.00 43.91           H
ATOM   4042  HE1 PHE A 414      49.420   5.563 -11.173  1.00 42.97           H
ATOM   4043  HE2 PHE A 414      48.086   2.522 -13.907  1.00 49.67           H
ATOM   4044  HZ  PHE A 414      49.052   3.166 -11.702  1.00 42.12           H
ATOM   4045  N   PHE A 415      47.535   9.455 -17.114  1.00 35.43           N
ATOM   4046  CA  PHE A 415      47.484  10.154 -18.390  1.00 36.97           C
ATOM   4047  C   PHE A 415      48.194  11.505 -18.351  1.00 39.74           C
ATOM   4048  O   PHE A 415      48.834  11.845 -19.345  1.00 37.22           O
ATOM   4049  CB  PHE A 415      46.041  10.270 -18.922  1.00 38.58           C
ATOM   4050  CG  PHE A 415      45.373   8.988 -19.417  1.00 36.17           C
ATOM   4051  CD1 PHE A 415      46.075   7.772 -19.542  1.00 34.21           C
ATOM   4052  CD2 PHE A 415      44.014   9.025 -19.792  1.00 37.49           C
ATOM   4053  CE1 PHE A 415      45.430   6.610 -19.993  1.00 39.14           C
ATOM   4054  CE2 PHE A 415      43.367   7.864 -20.252  1.00 32.41           C
ATOM   4055  CZ  PHE A 415      44.067   6.647 -20.332  1.00 33.37           C
ATOM   4056  H   PHE A 415      46.661   9.284 -16.634  1.00 42.48           H
ATOM   4057  HA  PHE A 415      48.040   9.556 -19.102  1.00 44.33           H
ATOM   4058  HB2 PHE A 415      45.412  10.728 -18.158  1.00 46.26           H
ATOM   4059  HB3 PHE A 415      46.051  10.965 -19.760  1.00 46.26           H
ATOM   4060  HD1 PHE A 415      47.117   7.698 -19.280  1.00 41.02           H
ATOM   4061  HD2 PHE A 415      43.459   9.947 -19.712  1.00 44.95           H
ATOM   4062  HE1 PHE A 415      45.984   5.686 -20.062  1.00 46.94           H
ATOM   4063  HE2 PHE A 415      42.322   7.898 -20.523  1.00 38.86           H
ATOM   4064  HZ  PHE A 415      43.566   5.751 -20.665  1.00 40.01           H
ATOM   4065  N   GLN A 416      48.099  12.266 -17.246  1.00 37.44           N
ATOM   4066  CA  GLN A 416      48.925  13.451 -17.024  1.00 42.03           C
ATOM   4067  C   GLN A 416      50.422  13.112 -16.986  1.00 38.43           C
ATOM   4068  O   GLN A 416      51.217  13.876 -17.518  1.00 34.03           O
ATOM   4069  CB  GLN A 416      48.513  14.213 -15.752  1.00 41.11           C
ATOM   4070  CG  GLN A 416      47.250  15.077 -15.908  1.00 52.82           C
ATOM   4071  CD  GLN A 416      47.353  16.461 -15.246  1.00 69.35           C
ATOM   4072  OE1 GLN A 416      48.111  16.696 -14.304  1.00 66.33           O
ATOM   4073  NE2 GLN A 416      46.555  17.406 -15.737  1.00 76.49           N
ATOM   4074  H   GLN A 416      47.529  11.938 -16.476  1.00 44.90           H
ATOM   4075  HA  GLN A 416      48.768  14.121 -17.870  1.00 50.40           H
ATOM   4076  HB2 GLN A 416      48.325  13.490 -14.960  1.00 49.30           H
ATOM   4077  HB3 GLN A 416      49.352  14.839 -15.446  1.00 49.30           H
ATOM   4078  HG2 GLN A 416      46.991  15.193 -16.962  1.00 63.36           H
ATOM   4079  HG3 GLN A 416      46.432  14.549 -15.421  1.00 63.36           H
ATOM   4080 HE21 GLN A 416      45.924  17.192 -16.493  1.00 91.75           H
ATOM   4081 HE22 GLN A 416      46.575  18.321 -15.315  1.00 91.75           H
ATOM   4082  N   GLN A 417      50.828  11.990 -16.377  1.00 36.88           N
ATOM   4083  CA  GLN A 417      52.218  11.541 -16.421  1.00 39.69           C
ATOM   4084  C   GLN A 417      52.638  11.251 -17.865  1.00 42.84           C
ATOM   4085  O   GLN A 417      53.733  11.634 -18.258  1.00 35.32           O
ATOM   4086  CB  GLN A 417      52.449  10.333 -15.496  1.00 33.52           C
ATOM   4087  CG  GLN A 417      53.900   9.839 -15.589  1.00 31.44           C
ATOM   4088  CD  GLN A 417      54.185   8.626 -14.719  1.00 37.19           C
ATOM   4089  OE1 GLN A 417      53.747   8.547 -13.575  1.00 30.83           O
ATOM   4090  NE2 GLN A 417      54.978   7.696 -15.245  1.00 34.08           N
ATOM   4091  H   GLN A 417      50.147  11.393 -15.924  1.00 44.23           H
ATOM   4092  HA  GLN A 417      52.839  12.356 -16.048  1.00 47.60           H
ATOM   4093  HB2 GLN A 417      52.231  10.637 -14.473  1.00 40.20           H
ATOM   4094  HB3 GLN A 417      51.786   9.514 -15.754  1.00 40.20           H
ATOM   4095  HG2 GLN A 417      54.170   9.610 -16.620  1.00 37.69           H
ATOM   4096  HG3 GLN A 417      54.526  10.648 -15.213  1.00 37.69           H
ATOM   4097 HE21 GLN A 417      55.341   7.798 -16.183  1.00 40.87           H
ATOM   4098 HE22 GLN A 417      55.211   6.880 -14.698  1.00 40.87           H
ATOM   4099  N   GLY A 418      51.791  10.577 -18.651  1.00 34.42           N
ATOM   4100  CA  GLY A 418      52.087  10.272 -20.044  1.00 34.24           C
ATOM   4101  C   GLY A 418      52.220  11.530 -20.881  1.00 34.75           C
ATOM   4102  O   GLY A 418      53.061  11.580 -21.771  1.00 41.24           O
ATOM   4103  H   GLY A 418      50.924  10.237 -18.259  1.00 41.28           H
ATOM   4104  HA2 GLY A 418      53.028   9.729 -20.084  1.00 41.06           H
ATOM   4105  HA3 GLY A 418      51.315   9.652 -20.473  1.00 41.06           H
ATOM   4106  N   ASP A 419      51.419  12.555 -20.596  1.00 39.75           N
ATOM   4107  CA  ASP A 419      51.591  13.870 -21.190  1.00 43.06           C
ATOM   4108  C   ASP A 419      52.942  14.507 -20.853  1.00 47.53           C
ATOM   4109  O   ASP A 419      53.585  15.005 -21.775  1.00 45.53           O
ATOM   4110  CB  ASP A 419      50.411  14.788 -20.859  1.00 43.69           C
ATOM   4111  CG  ASP A 419      49.079  14.368 -21.479  1.00 42.82           C
ATOM   4112  OD1 ASP A 419      49.048  13.451 -22.330  1.00 43.95           O
ATOM   4113  OD2 ASP A 419      48.074  15.025 -21.134  1.00 42.87           O1-
ATOM   4114  H   ASP A 419      50.733  12.453 -19.859  1.00 47.67           H
ATOM   4115  HA  ASP A 419      51.582  13.727 -22.270  1.00 51.65           H
ATOM   4116  HB2 ASP A 419      50.283  14.898 -19.783  1.00 52.40           H
ATOM   4117  HB3 ASP A 419      50.629  15.799 -21.206  1.00 52.40           H
ATOM   4118  N   LYS A 420      53.391  14.453 -19.582  1.00 42.08           N
ATOM   4119  CA  LYS A 420      54.712  14.943 -19.173  1.00 45.24           C
ATOM   4120  C   LYS A 420      55.828  14.158 -19.868  1.00 41.78           C
ATOM   4121  O   LYS A 420      56.816  14.747 -20.294  1.00 41.30           O
ATOM   4122  CB  LYS A 420      54.881  14.922 -17.636  1.00 45.26           C
ATOM   4123  CG  LYS A 420      53.965  15.906 -16.884  1.00 47.98           C
ATOM   4124  CD  LYS A 420      54.072  15.721 -15.358  1.00 43.93           C
ATOM   4125  CE  LYS A 420      52.942  16.444 -14.599  1.00 60.89           C
ATOM   4126  NZ  LYS A 420      52.147  15.526 -13.745  1.00 59.46           N1+
ATOM   4127  H   LYS A 420      52.814  14.009 -18.878  1.00 50.47           H
ATOM   4128  HA  LYS A 420      54.799  15.981 -19.499  1.00 54.26           H
ATOM   4129  HB2 LYS A 420      54.713  13.909 -17.268  1.00 54.28           H
ATOM   4130  HB3 LYS A 420      55.912  15.191 -17.406  1.00 54.28           H
ATOM   4131  HG2 LYS A 420      54.245  16.926 -17.151  1.00 57.54           H
ATOM   4132  HG3 LYS A 420      52.930  15.750 -17.184  1.00 57.54           H
ATOM   4133  HD2 LYS A 420      54.071  14.658 -15.112  1.00 52.69           H
ATOM   4134  HD3 LYS A 420      55.022  16.144 -15.030  1.00 52.69           H
ATOM   4135  HE2 LYS A 420      53.377  17.225 -13.975  1.00 73.04           H
ATOM   4136  HE3 LYS A 420      52.280  16.921 -15.323  1.00 73.04           H
ATOM   4137  HZ1 LYS A 420      51.459  16.041 -13.208  1.00 71.33           H
ATOM   4138  HZ2 LYS A 420      51.658  14.838 -14.302  1.00 71.33           H
ATOM   4139  HZ3 LYS A 420      52.744  15.042 -13.090  1.00 71.33           H
ATOM   4140  N   GLU A 421      55.670  12.837 -20.013  1.00 38.67           N
ATOM   4141  CA  GLU A 421      56.620  12.002 -20.726  1.00 36.94           C
ATOM   4142  C   GLU A 421      56.784  12.463 -22.185  1.00 46.47           C
ATOM   4143  O   GLU A 421      57.908  12.623 -22.664  1.00 47.15           O
ATOM   4144  CB  GLU A 421      56.220  10.521 -20.663  1.00 35.37           C
ATOM   4145  CG  GLU A 421      56.434   9.923 -19.267  1.00 40.89           C
ATOM   4146  CD  GLU A 421      55.816   8.542 -19.066  1.00 44.01           C
ATOM   4147  OE1 GLU A 421      54.930   8.146 -19.858  1.00 37.70           O
ATOM   4148  OE2 GLU A 421      56.226   7.902 -18.078  1.00 40.00           O1-
ATOM   4149  H   GLU A 421      54.836  12.399 -19.647  1.00 46.37           H
ATOM   4150  HA  GLU A 421      57.571  12.120 -20.210  1.00 44.30           H
ATOM   4151  HB2 GLU A 421      55.180  10.414 -20.961  1.00 42.42           H
ATOM   4152  HB3 GLU A 421      56.836   9.962 -21.369  1.00 42.42           H
ATOM   4153  HG2 GLU A 421      57.496   9.877 -19.027  1.00 49.03           H
ATOM   4154  HG3 GLU A 421      56.009  10.577 -18.509  1.00 49.03           H
ATOM   4155  N   ARG A 422      55.657  12.703 -22.871  1.00 43.92           N
ATOM   4156  CA  ARG A 422      55.612  13.157 -24.261  1.00 44.19           C
ATOM   4157  C   ARG A 422      56.283  14.513 -24.446  1.00 46.67           C
ATOM   4158  O   ARG A 422      57.055  14.675 -25.388  1.00 51.11           O
ATOM   4159  CB  ARG A 422      54.154  13.151 -24.758  1.00 42.52           C
ATOM   4160  CG  ARG A 422      54.062  13.116 -26.293  1.00 41.81           C
ATOM   4161  CD  ARG A 422      52.624  13.030 -26.831  1.00 52.17           C
ATOM   4162  NE  ARG A 422      51.867  11.887 -26.273  1.00 53.88           N
ATOM   4163  CZ  ARG A 422      51.012  11.950 -25.237  1.00 53.75           C
ATOM   4164  NH1 ARG A 422      50.656  13.122 -24.711  1.00 51.11           N
ATOM   4165  NH2 ARG A 422      50.504  10.832 -24.715  1.00 54.90           N1+
ATOM   4166  H   ARG A 422      54.772  12.535 -22.408  1.00 52.67           H
ATOM   4167  HA  ARG A 422      56.180  12.430 -24.841  1.00 53.00           H
ATOM   4168  HB2 ARG A 422      53.669  12.256 -24.374  1.00 50.99           H
ATOM   4169  HB3 ARG A 422      53.617  14.015 -24.365  1.00 50.99           H
ATOM   4170  HG2 ARG A 422      54.522  14.019 -26.695  1.00 50.14           H
ATOM   4171  HG3 ARG A 422      54.621  12.258 -26.665  1.00 50.14           H
ATOM   4172  HD2 ARG A 422      52.121  13.969 -26.603  1.00 62.57           H
ATOM   4173  HD3 ARG A 422      52.653  12.930 -27.916  1.00 62.57           H
ATOM   4174  HE  ARG A 422      52.118  10.967 -26.606  1.00 64.63           H
ATOM   4175 HH11 ARG A 422      51.048  13.978 -25.068  1.00 61.30           H
ATOM   4176 HH12 ARG A 422      50.028  13.145 -23.916  1.00 61.30           H
ATOM   4177 HH21 ARG A 422      50.748   9.924 -25.083  1.00 65.86           H
ATOM   4178 HH22 ARG A 422      49.875  10.888 -23.924  1.00 65.86           H
ATOM   4179  N   GLU A 423      55.991  15.465 -23.555  1.00 49.44           N
ATOM   4180  CA  GLU A 423      56.572  16.804 -23.560  1.00 49.43           C
ATOM   4181  C   GLU A 423      58.096  16.775 -23.461  1.00 56.43           C
ATOM   4182  O   GLU A 423      58.763  17.568 -24.126  1.00 58.36           O
ATOM   4183  CB  GLU A 423      56.003  17.649 -22.411  1.00 53.69           C
ATOM   4184  CG  GLU A 423      54.566  18.121 -22.671  1.00 58.80           C
ATOM   4185  CD  GLU A 423      53.954  18.848 -21.466  1.00 69.72           C
ATOM   4186  OE1 GLU A 423      54.113  18.351 -20.327  1.00 73.36           O
ATOM   4187  OE2 GLU A 423      53.325  19.903 -21.707  1.00 75.93           O1-
ATOM   4188  H   GLU A 423      55.332  15.252 -22.819  1.00 59.30           H
ATOM   4189  HA  GLU A 423      56.298  17.282 -24.501  1.00 59.29           H
ATOM   4190  HB2 GLU A 423      56.043  17.066 -21.491  1.00 64.40           H
ATOM   4191  HB3 GLU A 423      56.630  18.532 -22.279  1.00 64.40           H
ATOM   4192  HG2 GLU A 423      54.531  18.761 -23.555  1.00 70.53           H
ATOM   4193  HG3 GLU A 423      53.956  17.243 -22.872  1.00 70.53           H
ATOM   4194  N   ARG A 424      58.631  15.869 -22.626  1.00 55.38           N
ATOM   4195  CA  ARG A 424      60.060  15.685 -22.374  1.00 50.57           C
ATOM   4196  C   ARG A 424      60.740  14.780 -23.406  1.00 50.05           C
ATOM   4197  O   ARG A 424      61.945  14.554 -23.303  1.00 56.92           O
ATOM   4198  CB  ARG A 424      60.253  15.141 -20.946  1.00 49.40           C
ATOM   4199  CG  ARG A 424      59.833  16.122 -19.841  1.00 50.26           C
ATOM   4200  CD  ARG A 424      59.797  15.358 -18.512  1.00 54.15           C
ATOM   4201  NE  ARG A 424      59.342  16.203 -17.397  1.00 60.58           N
ATOM   4202  CZ  ARG A 424      60.125  16.769 -16.467  1.00 67.21           C
ATOM   4203  NH1 ARG A 424      61.453  16.619 -16.474  1.00 58.30           N
ATOM   4204  NH2 ARG A 424      59.556  17.501 -15.509  1.00 71.97           N1+
ATOM   4205  H   ARG A 424      57.997  15.267 -22.116  1.00 66.42           H
ATOM   4206  HA  ARG A 424      60.557  16.654 -22.430  1.00 60.65           H
ATOM   4207  HB2 ARG A 424      59.677  14.224 -20.842  1.00 59.25           H
ATOM   4208  HB3 ARG A 424      61.308  14.909 -20.794  1.00 59.25           H
ATOM   4209  HG2 ARG A 424      60.538  16.953 -19.790  1.00 60.28           H
ATOM   4210  HG3 ARG A 424      58.835  16.514 -20.045  1.00 60.28           H
ATOM   4211  HD2 ARG A 424      59.105  14.519 -18.603  1.00 64.95           H
ATOM   4212  HD3 ARG A 424      60.788  14.953 -18.306  1.00 64.95           H
ATOM   4213  HE  ARG A 424      58.349  16.373 -17.342  1.00 72.66           H
ATOM   4214 HH11 ARG A 424      61.889  16.065 -17.195  1.00 69.93           H
ATOM   4215 HH12 ARG A 424      62.016  17.050 -15.756  1.00 69.93           H
ATOM   4216 HH21 ARG A 424      58.554  17.616 -15.490  1.00 86.33           H
ATOM   4217 HH22 ARG A 424      60.124  17.926 -14.792  1.00 86.33           H
ATOM   4218  N   GLY A 425      59.991  14.231 -24.373  1.00 48.02           N
ATOM   4219  CA  GLY A 425      60.518  13.361 -25.425  1.00 47.59           C
ATOM   4220  C   GLY A 425      61.007  11.993 -24.931  1.00 56.82           C
ATOM   4221  O   GLY A 425      61.687  11.281 -25.672  1.00 56.72           O
ATOM   4222  H   GLY A 425      59.002  14.437 -24.389  1.00 57.59           H
ATOM   4223  HA2 GLY A 425      59.735  13.201 -26.166  1.00 57.08           H
ATOM   4224  HA3 GLY A 425      61.363  13.865 -25.893  1.00 57.08           H
ATOM   4225  N   MET A 426      60.629  11.610 -23.708  1.00 53.55           N
ATOM   4226  CA  MET A 426      60.858  10.284 -23.150  1.00 44.24           C
ATOM   4227  C   MET A 426      59.821   9.299 -23.686  1.00 48.20           C
ATOM   4228  O   MET A 426      58.786   9.686 -24.234  1.00 46.23           O
ATOM   4229  CB  MET A 426      60.999  10.318 -21.604  1.00 50.85           C
ATOM   4230  CG  MET A 426      60.147  11.368 -20.892  1.00 57.54           C
ATOM   4231  SD  MET A 426      60.479  11.766 -19.148  1.00 48.43           S
ATOM   4232  CE  MET A 426      60.569  10.113 -18.432  1.00 42.30           C
ATOM   4233  H   MET A 426      60.002  12.214 -23.195  1.00 64.23           H
ATOM   4234  HA  MET A 426      61.826   9.937 -23.516  1.00 53.06           H
ATOM   4235  HB2 MET A 426      60.728   9.340 -21.204  1.00 60.99           H
ATOM   4236  HB3 MET A 426      62.046  10.495 -21.356  1.00 60.99           H
ATOM   4237  HG2 MET A 426      60.288  12.307 -21.415  1.00 69.02           H
ATOM   4238  HG3 MET A 426      59.113  11.065 -21.001  1.00 69.02           H
ATOM   4239  HE1 MET A 426      60.619  10.182 -17.346  1.00 50.73           H
ATOM   4240  HE2 MET A 426      59.679   9.551 -18.709  1.00 50.73           H
ATOM   4241  HE3 MET A 426      61.454   9.598 -18.803  1.00 50.73           H
ATOM   4242  N   GLU A 427      60.140   8.010 -23.568  1.00 50.12           N
ATOM   4243  CA  GLU A 427      59.231   6.945 -23.963  1.00 51.32           C
ATOM   4244  C   GLU A 427      57.966   7.018 -23.098  1.00 51.81           C
ATOM   4245  O   GLU A 427      58.061   7.223 -21.885  1.00 45.09           O
ATOM   4246  CB  GLU A 427      59.940   5.590 -23.850  1.00 53.91           C
ATOM   4247  CG  GLU A 427      61.187   5.540 -24.755  1.00 63.02           C
ATOM   4248  CD  GLU A 427      61.725   4.122 -24.926  1.00 67.94           C
ATOM   4249  OE1 GLU A 427      62.056   3.507 -23.888  1.00 77.54           O
ATOM   4250  OE2 GLU A 427      61.829   3.693 -26.098  1.00 74.96           O1-
ATOM   4251  H   GLU A 427      60.989   7.746 -23.094  1.00 60.11           H
ATOM   4252  HA  GLU A 427      58.957   7.087 -25.009  1.00 61.56           H
ATOM   4253  HB2 GLU A 427      60.240   5.422 -22.814  1.00 64.67           H
ATOM   4254  HB3 GLU A 427      59.248   4.800 -24.144  1.00 64.67           H
ATOM   4255  HG2 GLU A 427      60.964   5.973 -25.733  1.00 75.60           H
ATOM   4256  HG3 GLU A 427      61.961   6.124 -24.256  1.00 75.60           H
ATOM   4257  N   ILE A 428      56.791   6.905 -23.737  1.00 46.85           N
ATOM   4258  CA  ILE A 428      55.507   6.935 -23.036  1.00 48.48           C
ATOM   4259  C   ILE A 428      55.295   5.560 -22.411  1.00 41.86           C
ATOM   4260  O   ILE A 428      55.306   4.546 -23.112  1.00 45.01           O
ATOM   4261  CB  ILE A 428      54.315   7.314 -23.957  1.00 50.00           C
ATOM   4262  CG1 ILE A 428      54.634   8.428 -24.972  1.00 49.71           C
ATOM   4263  CG2 ILE A 428      53.084   7.694 -23.096  1.00 46.71           C
ATOM   4264  CD1 ILE A 428      55.128   9.734 -24.360  1.00 57.37           C
ATOM   4265  H   ILE A 428      56.780   6.757 -24.734  1.00 56.19           H
ATOM   4266  HA  ILE A 428      55.561   7.679 -22.241  1.00 58.14           H
ATOM   4267  HB  ILE A 428      54.046   6.428 -24.535  1.00 59.97           H
ATOM   4268 HG12 ILE A 428      55.393   8.070 -25.669  1.00 59.63           H
ATOM   4269 HG13 ILE A 428      53.740   8.641 -25.558  1.00 59.63           H
ATOM   4270 HG21 ILE A 428      52.266   8.020 -23.739  1.00 56.02           H
ATOM   4271 HG22 ILE A 428      52.752   6.833 -22.519  1.00 56.02           H
ATOM   4272 HG23 ILE A 428      53.331   8.498 -22.402  1.00 56.02           H
ATOM   4273 HD11 ILE A 428      55.334  10.429 -25.170  1.00 68.81           H
ATOM   4274 HD12 ILE A 428      54.367  10.153 -23.704  1.00 68.81           H
ATOM   4275 HD13 ILE A 428      56.046   9.575 -23.797  1.00 68.81           H
ATOM   4276  N   SER A 429      55.090   5.538 -21.095  1.00 43.88           N
ATOM   4277  CA  SER A 429      54.687   4.337 -20.371  1.00 42.02           C
ATOM   4278  C   SER A 429      53.301   3.917 -20.888  1.00 45.55           C
ATOM   4279  O   SER A 429      52.407   4.769 -20.917  1.00 37.49           O
ATOM   4280  CB  SER A 429      54.600   4.658 -18.884  1.00 42.34           C
ATOM   4281  OG  SER A 429      55.805   5.224 -18.425  1.00 45.74           O
ATOM   4282  H   SER A 429      55.109   6.409 -20.582  1.00 52.62           H
ATOM   4283  HA  SER A 429      55.432   3.556 -20.506  1.00 50.40           H
ATOM   4284  HB2 SER A 429      53.785   5.348 -18.687  1.00 50.77           H
ATOM   4285  HB3 SER A 429      54.412   3.729 -18.348  1.00 50.77           H
ATOM   4286  HG  SER A 429      55.791   6.173 -18.595  1.00 54.86           H
ATOM   4287  N   PRO A 430      53.097   2.656 -21.320  1.00 43.09           N
ATOM   4288  CA  PRO A 430      51.904   2.297 -22.085  1.00 41.42           C
ATOM   4289  C   PRO A 430      50.558   2.604 -21.399  1.00 46.15           C
ATOM   4290  O   PRO A 430      49.686   3.173 -22.054  1.00 44.79           O
ATOM   4291  CB  PRO A 430      52.036   0.788 -22.349  1.00 43.60           C
ATOM   4292  CG  PRO A 430      53.546   0.562 -22.374  1.00 52.34           C
ATOM   4293  CD  PRO A 430      54.087   1.579 -21.366  1.00 47.89           C
ATOM   4294  HA  PRO A 430      51.963   2.798 -23.053  1.00 49.67           H
ATOM   4295  HB2 PRO A 430      51.635   0.261 -21.481  1.00 52.29           H
ATOM   4296  HB3 PRO A 430      51.539   0.446 -23.257  1.00 52.29           H
ATOM   4297  HG2 PRO A 430      53.800  -0.445 -22.043  1.00 62.77           H
ATOM   4298  HG3 PRO A 430      53.932   0.746 -23.377  1.00 62.77           H
ATOM   4299  HD2 PRO A 430      54.189   1.108 -20.389  1.00 57.44           H
ATOM   4300  HD3 PRO A 430      55.047   1.928 -21.747  1.00 57.44           H
ATOM   4301  N   MET A 431      50.392   2.294 -20.102  1.00 41.40           N
ATOM   4302  CA  MET A 431      49.159   2.574 -19.366  1.00 45.15           C
ATOM   4303  C   MET A 431      48.957   4.054 -19.043  1.00 42.85           C
ATOM   4304  O   MET A 431      47.874   4.409 -18.589  1.00 39.69           O
ATOM   4305  CB  MET A 431      49.049   1.712 -18.106  1.00 44.93           C
ATOM   4306  CG  MET A 431      48.502   0.328 -18.446  1.00 50.85           C
ATOM   4307  SD  MET A 431      47.994  -0.656 -17.013  1.00 57.50           S
ATOM   4308  CE  MET A 431      49.481  -0.561 -15.992  1.00 60.89           C
ATOM   4309  H   MET A 431      51.165   1.894 -19.587  1.00 49.65           H
ATOM   4310  HA  MET A 431      48.328   2.296 -20.015  1.00 54.15           H
ATOM   4311  HB2 MET A 431      50.031   1.621 -17.641  1.00 53.88           H
ATOM   4312  HB3 MET A 431      48.374   2.182 -17.390  1.00 53.88           H
ATOM   4313  HG2 MET A 431      47.616   0.460 -19.068  1.00 60.99           H
ATOM   4314  HG3 MET A 431      49.247  -0.224 -19.020  1.00 60.99           H
ATOM   4315  HE1 MET A 431      49.443  -1.331 -15.223  1.00 73.04           H
ATOM   4316  HE2 MET A 431      50.361  -0.698 -16.608  1.00 73.04           H
ATOM   4317  HE3 MET A 431      49.533   0.424 -15.528  1.00 73.04           H
ATOM   4318  N   CME A 432      49.974   4.896 -19.291  1.00 39.78           N
ATOM   4319  CA  CME A 432      49.918   6.346 -19.168  1.00 35.10           C
ATOM   4320  C   CME A 432      49.643   7.032 -20.511  1.00 36.59           C
ATOM   4321  O   CME A 432      49.499   8.256 -20.532  1.00 33.75           O
ATOM   4322  CB  CME A 432      51.193   6.866 -18.485  1.00 39.16           C
ATOM   4323  SG  CME A 432      51.283   6.511 -16.697  1.00 44.85           S
ATOM   4324  SD  CME A 432      51.730   4.533 -16.621  1.00 58.07           S
ATOM   4325  CE  CME A 432      53.228   4.588 -15.636  1.00 57.42           C
ATOM   4326  CZ  CME A 432      53.018   4.309 -14.148  1.00 52.14           C
ATOM   4327  OH  CME A 432      51.721   4.637 -13.722  1.00 62.25           O
ATOM   4328  H   CME A 432      50.840   4.506 -19.635  1.00 47.70           H
ATOM   4329  HA  CME A 432      49.085   6.607 -18.513  1.00 42.09           H
ATOM   4330  HB2 CME A 432      51.215   7.946 -18.600  1.00 46.97           H
ATOM   4331  HB3 CME A 432      52.070   6.479 -18.997  1.00 46.97           H
ATOM   4332  HE2 CME A 432      53.668   5.573 -15.756  1.00 68.88           H
ATOM   4333  HE3 CME A 432      53.936   3.855 -16.024  1.00 68.88           H
ATOM   4334  HZ2 CME A 432      53.736   4.879 -13.561  1.00 62.54           H
ATOM   4335  HZ3 CME A 432      53.178   3.246 -13.979  1.00 62.54           H
ATOM   4336  HH  CME A 432      51.542   5.559 -13.915  1.00 74.68           H
ATOM   4337  N   ASP A 433      49.540   6.293 -21.624  1.00 37.09           N
ATOM   4338  CA  ASP A 433      49.314   6.891 -22.942  1.00 38.77           C
ATOM   4339  C   ASP A 433      47.802   7.041 -23.186  1.00 38.43           C
ATOM   4340  O   ASP A 433      47.114   6.066 -23.507  1.00 35.86           O
ATOM   4341  CB  ASP A 433      49.962   6.020 -24.027  1.00 42.15           C
ATOM   4342  CG  ASP A 433      49.900   6.643 -25.424  1.00 45.22           C
ATOM   4343  OD1 ASP A 433      49.348   7.759 -25.575  1.00 42.45           O
ATOM   4344  OD2 ASP A 433      50.413   5.980 -26.347  1.00 46.12           O1-
ATOM   4345  H   ASP A 433      49.652   5.290 -21.570  1.00 44.47           H
ATOM   4346  HA  ASP A 433      49.790   7.874 -22.974  1.00 46.50           H
ATOM   4347  HB2 ASP A 433      51.002   5.801 -23.785  1.00 50.55           H
ATOM   4348  HB3 ASP A 433      49.494   5.036 -24.069  1.00 50.55           H
ATOM   4349  N   LYS A 434      47.293   8.277 -23.091  1.00 34.93           N
ATOM   4350  CA  LYS A 434      45.873   8.555 -23.296  1.00 42.17           C
ATOM   4351  C   LYS A 434      45.405   8.252 -24.728  1.00 49.38           C
ATOM   4352  O   LYS A 434      44.202   8.101 -24.947  1.00 40.77           O
ATOM   4353  CB  LYS A 434      45.544   9.989 -22.874  1.00 41.04           C
ATOM   4354  CG  LYS A 434      46.021  11.050 -23.870  1.00 43.29           C
ATOM   4355  CD  LYS A 434      45.882  12.436 -23.246  1.00 45.66           C
ATOM   4356  CE  LYS A 434      46.370  13.484 -24.233  1.00 48.72           C
ATOM   4357  NZ  LYS A 434      46.527  14.780 -23.560  1.00 44.65           N1+
ATOM   4358  H   LYS A 434      47.898   9.042 -22.828  1.00 41.88           H
ATOM   4359  HA  LYS A 434      45.323   7.893 -22.624  1.00 50.57           H
ATOM   4360  HB2 LYS A 434      44.460  10.076 -22.791  1.00 49.22           H
ATOM   4361  HB3 LYS A 434      45.974  10.179 -21.893  1.00 49.22           H
ATOM   4362  HG2 LYS A 434      47.071  10.881 -24.111  1.00 51.92           H
ATOM   4363  HG3 LYS A 434      45.435  10.995 -24.788  1.00 51.92           H
ATOM   4364  HD2 LYS A 434      44.835  12.627 -23.008  1.00 54.76           H
ATOM   4365  HD3 LYS A 434      46.472  12.486 -22.329  1.00 54.76           H
ATOM   4366  HE2 LYS A 434      47.315  13.173 -24.681  1.00 58.43           H
ATOM   4367  HE3 LYS A 434      45.618  13.578 -25.017  1.00 58.43           H
ATOM   4368  HZ1 LYS A 434      47.049  15.422 -24.137  1.00 53.55           H
ATOM   4369  HZ2 LYS A 434      45.624  15.164 -23.324  1.00 53.55           H
ATOM   4370  HZ3 LYS A 434      47.044  14.637 -22.696  1.00 53.55           H
ATOM   4371  N   HIS A 435      46.328   8.206 -25.702  1.00 44.12           N
ATOM   4372  CA  HIS A 435      45.983   7.951 -27.099  1.00 50.48           C
ATOM   4373  C   HIS A 435      45.766   6.470 -27.426  1.00 44.29           C
ATOM   4374  O   HIS A 435      45.276   6.189 -28.516  1.00 41.96           O
ATOM   4375  CB  HIS A 435      47.015   8.578 -28.039  1.00 46.79           C
ATOM   4376  CG  HIS A 435      47.124  10.069 -27.901  1.00 38.65           C
ATOM   4377  ND1 HIS A 435      46.146  11.001 -28.259  1.00 52.50           N
ATOM   4378  CD2 HIS A 435      48.231  10.736 -27.466  1.00 51.91           C
ATOM   4379  CE1 HIS A 435      46.675  12.201 -27.985  1.00 50.12           C
ATOM   4380  NE2 HIS A 435      47.931  12.075 -27.528  1.00 49.50           N
ATOM   4381  H   HIS A 435      47.304   8.321 -25.464  1.00 52.91           H
ATOM   4382  HA  HIS A 435      45.038   8.456 -27.304  1.00 60.55           H
ATOM   4383  HB2 HIS A 435      46.728   8.361 -29.069  1.00 56.12           H
ATOM   4384  HB3 HIS A 435      47.990   8.124 -27.859  1.00 56.12           H
ATOM   4385  HD2 HIS A 435      49.160  10.287 -27.145  1.00 62.26           H
ATOM   4386  HE1 HIS A 435      46.134  13.134 -28.040  1.00 60.12           H
ATOM   4387  HE2 HIS A 435      48.522  12.827 -27.207  1.00 59.37           H
ATOM   4388  N   THR A 436      46.156   5.533 -26.543  1.00 39.27           N
ATOM   4389  CA  THR A 436      46.233   4.110 -26.865  1.00 38.97           C
ATOM   4390  C   THR A 436      45.611   3.231 -25.778  1.00 39.58           C
ATOM   4391  O   THR A 436      45.045   2.181 -26.094  1.00 42.45           O
ATOM   4392  CB  THR A 436      47.706   3.716 -27.138  1.00 43.33           C
ATOM   4393  OG1 THR A 436      48.342   4.631 -28.016  1.00 51.07           O
ATOM   4394  CG2 THR A 436      47.802   2.328 -27.791  1.00 46.58           C
ATOM   4395  H   THR A 436      46.528   5.829 -25.651  1.00 47.10           H
ATOM   4396  HA  THR A 436      45.668   3.950 -27.783  1.00 46.74           H
ATOM   4397  HB  THR A 436      48.246   3.719 -26.192  1.00 51.96           H
ATOM   4398  HG1 THR A 436      48.687   5.364 -27.494  1.00 61.25           H
ATOM   4399 HG21 THR A 436      48.849   2.095 -27.984  1.00 55.87           H
ATOM   4400 HG22 THR A 436      47.392   1.564 -27.131  1.00 55.87           H
ATOM   4401 HG23 THR A 436      47.267   2.327 -28.741  1.00 55.87           H
ATOM   4402  N   ALA A 437      45.770   3.598 -24.498  1.00 40.46           N
ATOM   4403  CA  ALA A 437      45.420   2.718 -23.383  1.00 40.72           C
ATOM   4404  C   ALA A 437      43.902   2.644 -23.215  1.00 33.06           C
ATOM   4405  O   ALA A 437      43.211   3.664 -23.199  1.00 38.51           O
ATOM   4406  CB  ALA A 437      46.072   3.208 -22.087  1.00 43.72           C
ATOM   4407  H   ALA A 437      46.228   4.473 -24.279  1.00 48.52           H
ATOM   4408  HA  ALA A 437      45.812   1.720 -23.587  1.00 48.84           H
ATOM   4409  HB1 ALA A 437      45.813   2.538 -21.268  1.00 52.43           H
ATOM   4410  HB2 ALA A 437      47.152   3.228 -22.201  1.00 52.43           H
ATOM   4411  HB3 ALA A 437      45.722   4.213 -21.852  1.00 52.43           H
ATOM   4412  N   SER A 438      43.415   1.413 -23.073  1.00 38.44           N
ATOM   4413  CA  SER A 438      42.038   1.124 -22.717  1.00 39.71           C
ATOM   4414  C   SER A 438      41.925   1.135 -21.198  1.00 31.77           C
ATOM   4415  O   SER A 438      42.531   0.297 -20.534  1.00 36.67           O
ATOM   4416  CB  SER A 438      41.624  -0.218 -23.306  1.00 38.84           C
ATOM   4417  OG  SER A 438      40.449  -0.664 -22.665  1.00 38.37           O
ATOM   4418  H   SER A 438      44.062   0.639 -23.088  1.00 46.10           H
ATOM   4419  HA  SER A 438      41.387   1.889 -23.141  1.00 47.62           H
ATOM   4420  HB2 SER A 438      41.422  -0.089 -24.369  1.00 46.58           H
ATOM   4421  HB3 SER A 438      42.427  -0.943 -23.180  1.00 46.58           H
ATOM   4422  HG  SER A 438      40.019  -1.317 -23.225  1.00 46.01           H
ATOM   4423  N   VAL A 439      41.128   2.076 -20.669  1.00 41.08           N
ATOM   4424  CA  VAL A 439      40.770   2.143 -19.246  1.00 37.25           C
ATOM   4425  C   VAL A 439      40.202   0.800 -18.794  1.00 40.03           C
ATOM   4426  O   VAL A 439      40.552   0.297 -17.732  1.00 38.06           O
ATOM   4427  CB  VAL A 439      39.770   3.304 -19.008  1.00 35.39           C
ATOM   4428  CG1 VAL A 439      39.226   3.343 -17.569  1.00 36.61           C
ATOM   4429  CG2 VAL A 439      40.444   4.638 -19.342  1.00 37.23           C
ATOM   4430  H   VAL A 439      40.697   2.751 -21.287  1.00 49.27           H
ATOM   4431  HA  VAL A 439      41.678   2.335 -18.671  1.00 44.67           H
ATOM   4432  HB  VAL A 439      38.927   3.176 -19.685  1.00 42.44           H
ATOM   4433 HG11 VAL A 439      38.571   4.204 -17.444  1.00 43.91           H
ATOM   4434 HG12 VAL A 439      38.648   2.444 -17.357  1.00 43.91           H
ATOM   4435 HG13 VAL A 439      40.045   3.402 -16.856  1.00 43.91           H
ATOM   4436 HG21 VAL A 439      39.755   5.459 -19.148  1.00 44.65           H
ATOM   4437 HG22 VAL A 439      41.344   4.773 -18.749  1.00 44.65           H
ATOM   4438 HG23 VAL A 439      40.714   4.667 -20.396  1.00 44.65           H
ATOM   4439  N   GLU A 440      39.328   0.203 -19.606  1.00 34.86           N
ATOM   4440  CA  GLU A 440      38.546  -0.955 -19.208  1.00 37.80           C
ATOM   4441  C   GLU A 440      39.422  -2.206 -19.154  1.00 39.11           C
ATOM   4442  O   GLU A 440      39.392  -2.947 -18.168  1.00 37.45           O
ATOM   4443  CB  GLU A 440      37.338  -1.095 -20.156  1.00 38.77           C
ATOM   4444  CG  GLU A 440      36.366   0.100 -20.062  1.00 38.73           C
ATOM   4445  CD  GLU A 440      36.821   1.422 -20.693  1.00 46.01           C
ATOM   4446  OE1 GLU A 440      37.578   1.388 -21.690  1.00 42.82           O
ATOM   4447  OE2 GLU A 440      36.406   2.476 -20.164  1.00 43.61           O1-
ATOM   4448  H   GLU A 440      39.085   0.654 -20.478  1.00 41.80           H
ATOM   4449  HA  GLU A 440      38.162  -0.767 -18.205  1.00 45.33           H
ATOM   4450  HB2 GLU A 440      37.681  -1.209 -21.185  1.00 46.49           H
ATOM   4451  HB3 GLU A 440      36.793  -1.997 -19.882  1.00 46.49           H
ATOM   4452  HG2 GLU A 440      35.484  -0.199 -20.624  1.00 46.44           H
ATOM   4453  HG3 GLU A 440      36.035   0.262 -19.037  1.00 46.44           H
ATOM   4454  N   LYS A 441      40.260  -2.413 -20.179  1.00 33.02           N
ATOM   4455  CA  LYS A 441      41.241  -3.497 -20.192  1.00 36.30           C
ATOM   4456  C   LYS A 441      42.207  -3.398 -19.034  1.00 31.83           C
ATOM   4457  O   LYS A 441      42.605  -4.419 -18.479  1.00 35.03           O
ATOM   4458  CB  LYS A 441      42.053  -3.491 -21.485  1.00 33.10           C
ATOM   4459  CG  LYS A 441      41.230  -3.906 -22.706  1.00 41.68           C
ATOM   4460  CD  LYS A 441      42.151  -3.946 -23.931  1.00 44.42           C
ATOM   4461  CE  LYS A 441      41.528  -4.808 -25.019  1.00 43.60           C
ATOM   4462  NZ  LYS A 441      42.475  -5.029 -26.125  1.00 39.40           N1+
ATOM   4463  H   LYS A 441      40.291  -1.728 -20.924  1.00 39.60           H
ATOM   4464  HA  LYS A 441      40.721  -4.451 -20.095  1.00 43.54           H
ATOM   4465  HB2 LYS A 441      42.499  -2.509 -21.637  1.00 39.69           H
ATOM   4466  HB3 LYS A 441      42.864  -4.214 -21.369  1.00 39.69           H
ATOM   4467  HG2 LYS A 441      40.814  -4.898 -22.531  1.00 49.98           H
ATOM   4468  HG3 LYS A 441      40.412  -3.210 -22.880  1.00 49.98           H
ATOM   4469  HD2 LYS A 441      42.279  -2.936 -24.319  1.00 53.27           H
ATOM   4470  HD3 LYS A 441      43.129  -4.348 -23.659  1.00 53.27           H
ATOM   4471  HE2 LYS A 441      41.242  -5.770 -24.590  1.00 52.30           H
ATOM   4472  HE3 LYS A 441      40.632  -4.314 -25.399  1.00 52.30           H
ATOM   4473  HZ1 LYS A 441      42.009  -5.560 -26.850  1.00 47.25           H
ATOM   4474  HZ2 LYS A 441      42.770  -4.139 -26.499  1.00 47.25           H
ATOM   4475  HZ3 LYS A 441      43.273  -5.547 -25.787  1.00 47.25           H
ATOM   4476  N   SER A 442      42.597  -2.163 -18.715  1.00 38.38           N
ATOM   4477  CA  SER A 442      43.596  -1.904 -17.689  1.00 34.55           C
ATOM   4478  C   SER A 442      43.046  -2.338 -16.319  1.00 34.90           C
ATOM   4479  O   SER A 442      43.756  -2.960 -15.540  1.00 36.25           O
ATOM   4480  CB  SER A 442      44.043  -0.434 -17.690  1.00 38.87           C
ATOM   4481  OG  SER A 442      44.841  -0.220 -18.857  1.00 39.42           O
ATOM   4482  H   SER A 442      42.236  -1.405 -19.248  1.00 46.03           H
ATOM   4483  HA  SER A 442      44.525  -2.531 -17.868  1.00 41.43           H
ATOM   4484  HB2 SER A 442      43.206   0.283 -17.652  1.00 46.61           H
ATOM   4485  HB3 SER A 442      44.733  -0.215 -16.844  1.00 46.61           H
ATOM   4486  HG  SER A 442      44.256  -0.112 -19.641  1.00 47.27           H
ATOM   4487  N   GLN A 443      41.714  -2.044 -16.041  1.00 34.61           N
ATOM   4488  CA  GLN A 443      41.123  -2.467 -14.761  1.00 33.85           C
ATOM   4489  C   GLN A 443      40.998  -4.001 -14.675  1.00 32.51           C
ATOM   4490  O   GLN A 443      41.279  -4.576 -13.653  1.00 37.51           O
ATOM   4491  CB  GLN A 443      39.785  -1.763 -14.501  1.00 32.41           C
ATOM   4492  CG  GLN A 443      39.990  -0.292 -14.128  1.00 30.96           C
ATOM   4493  CD  GLN A 443      40.958  -0.177 -12.966  1.00 28.91           C
ATOM   4494  OE1 GLN A 443      40.962  -0.958 -12.007  1.00 30.83           O
ATOM   4495  NE2 GLN A 443      41.908   0.807 -13.005  1.00 36.55           N
ATOM   4496  H   GLN A 443      41.114  -1.596 -16.727  1.00 41.50           H
ATOM   4497  HA  GLN A 443      41.852  -2.186 -13.933  1.00 40.60           H
ATOM   4498  HB2 GLN A 443      39.103  -1.836 -15.366  1.00 38.87           H
ATOM   4499  HB3 GLN A 443      39.261  -2.271 -13.650  1.00 38.87           H
ATOM   4500  HG2 GLN A 443      40.326   0.308 -14.992  1.00 37.12           H
ATOM   4501  HG3 GLN A 443      39.023   0.166 -13.807  1.00 37.12           H
ATOM   4502 HE21 GLN A 443      42.022   1.447 -13.779  1.00 43.83           H
ATOM   4503 HE22 GLN A 443      42.584   0.897 -12.234  1.00 43.83           H
ATOM   4504  N   VAL A 444      40.591  -4.626 -15.798  1.00 36.01           N
ATOM   4505  CA  VAL A 444      40.458  -6.082 -15.902  1.00 35.65           C
ATOM   4506  C   VAL A 444      41.791  -6.747 -15.593  1.00 33.55           C
ATOM   4507  O   VAL A 444      41.824  -7.663 -14.776  1.00 37.43           O
ATOM   4508  CB  VAL A 444      39.866  -6.526 -17.261  1.00 38.85           C
ATOM   4509  CG1 VAL A 444      39.882  -8.061 -17.398  1.00 43.03           C
ATOM   4510  CG2 VAL A 444      38.401  -6.088 -17.407  1.00 43.75           C
ATOM   4511  H   VAL A 444      40.379  -4.070 -16.616  1.00 43.18           H
ATOM   4512  HA  VAL A 444      39.754  -6.392 -15.127  1.00 42.75           H
ATOM   4513  HB  VAL A 444      40.449  -6.092 -18.073  1.00 46.59           H
ATOM   4514 HG11 VAL A 444      39.440  -8.354 -18.349  1.00 51.61           H
ATOM   4515 HG12 VAL A 444      40.904  -8.440 -17.371  1.00 51.61           H
ATOM   4516 HG13 VAL A 444      39.319  -8.513 -16.581  1.00 51.61           H
ATOM   4517 HG21 VAL A 444      38.018  -6.394 -18.378  1.00 52.47           H
ATOM   4518 HG22 VAL A 444      37.792  -6.543 -16.624  1.00 52.47           H
ATOM   4519 HG23 VAL A 444      38.318  -5.010 -17.326  1.00 52.47           H
ATOM   4520  N   GLY A 445      42.884  -6.282 -16.216  1.00 39.59           N
ATOM   4521  CA  GLY A 445      44.218  -6.828 -16.002  1.00 35.18           C
ATOM   4522  C   GLY A 445      44.713  -6.577 -14.583  1.00 40.19           C
ATOM   4523  O   GLY A 445      45.336  -7.449 -13.985  1.00 35.36           O
ATOM   4524  H   GLY A 445      42.788  -5.505 -16.857  1.00 47.48           H
ATOM   4525  HA2 GLY A 445      44.172  -7.906 -16.155  1.00 42.19           H
ATOM   4526  HA3 GLY A 445      44.918  -6.396 -16.713  1.00 42.19           H
ATOM   4527  N   PHE A 446      44.418  -5.391 -14.043  1.00 40.07           N
ATOM   4528  CA  PHE A 446      44.782  -5.006 -12.680  1.00 37.43           C
ATOM   4529  C   PHE A 446      44.134  -5.978 -11.669  1.00 31.40           C
ATOM   4530  O   PHE A 446      44.793  -6.503 -10.800  1.00 34.44           O
ATOM   4531  CB  PHE A 446      44.300  -3.557 -12.419  1.00 37.92           C
ATOM   4532  CG  PHE A 446      44.651  -2.979 -11.079  1.00 39.47           C
ATOM   4533  CD1 PHE A 446      45.921  -3.160 -10.510  1.00 37.59           C
ATOM   4534  CD2 PHE A 446      43.699  -2.189 -10.406  1.00 36.21           C
ATOM   4535  CE1 PHE A 446      46.237  -2.555  -9.289  1.00 33.62           C
ATOM   4536  CE2 PHE A 446      44.002  -1.636  -9.161  1.00 34.07           C
ATOM   4537  CZ  PHE A 446      45.278  -1.802  -8.608  1.00 32.49           C
ATOM   4538  H   PHE A 446      43.898  -4.742 -14.597  1.00 48.06           H
ATOM   4539  HA  PHE A 446      45.897  -5.059 -12.542  1.00 44.89           H
ATOM   4540  HB2 PHE A 446      44.709  -2.896 -13.219  1.00 45.47           H
ATOM   4541  HB3 PHE A 446      43.193  -3.517 -12.574  1.00 45.47           H
ATOM   4542  HD1 PHE A 446      46.662  -3.771 -11.020  1.00 45.08           H
ATOM   4543  HD2 PHE A 446      42.714  -1.997 -10.849  1.00 43.42           H
ATOM   4544  HE1 PHE A 446      47.229  -2.682  -8.861  1.00 40.32           H
ATOM   4545  HE2 PHE A 446      43.252  -1.048  -8.632  1.00 40.86           H
ATOM   4546  HZ  PHE A 446      45.511  -1.341  -7.652  1.00 38.96           H
ATOM   4547  N   ILE A 447      42.825  -6.258 -11.858  1.00 32.16           N
ATOM   4548  CA  ILE A 447      42.117  -7.263 -11.066  1.00 39.77           C
ATOM   4549  C   ILE A 447      42.702  -8.659 -11.301  1.00 31.53           C
ATOM   4550  O   ILE A 447      43.078  -9.316 -10.334  1.00 35.74           O
ATOM   4551  CB  ILE A 447      40.578  -7.225 -11.238  1.00 38.44           C
ATOM   4552  CG1 ILE A 447      39.976  -5.891 -10.747  1.00 37.52           C
ATOM   4553  CG2 ILE A 447      39.963  -8.412 -10.457  1.00 40.41           C
ATOM   4554  CD1 ILE A 447      38.519  -5.678 -11.184  1.00 41.79           C
ATOM   4555  H   ILE A 447      42.321  -5.799 -12.604  1.00 38.56           H
ATOM   4556  HA  ILE A 447      42.311  -7.026 -10.034  1.00 47.70           H
ATOM   4557  HB  ILE A 447      40.356  -7.350 -12.300  1.00 46.10           H
ATOM   4558 HG12 ILE A 447      40.034  -5.847  -9.660  1.00 44.99           H
ATOM   4559 HG13 ILE A 447      40.557  -5.059 -11.144  1.00 44.99           H
ATOM   4560 HG21 ILE A 447      38.882  -8.332 -10.411  1.00 48.47           H
ATOM   4561 HG22 ILE A 447      40.197  -9.356 -10.946  1.00 48.47           H
ATOM   4562 HG23 ILE A 447      40.343  -8.428  -9.436  1.00 48.47           H
ATOM   4563 HD11 ILE A 447      38.168  -4.711 -10.842  1.00 50.11           H
ATOM   4564 HD12 ILE A 447      38.447  -5.715 -12.271  1.00 50.11           H
ATOM   4565 HD13 ILE A 447      37.869  -6.428 -10.740  1.00 50.11           H
ATOM   4566  N   ASP A 448      42.761  -9.123 -12.551  1.00 37.09           N
ATOM   4567  CA  ASP A 448      43.211 -10.478 -12.867  1.00 34.23           C
ATOM   4568  C   ASP A 448      44.595 -10.828 -12.333  1.00 41.17           C
ATOM   4569  O   ASP A 448      44.790 -11.938 -11.850  1.00 41.24           O
ATOM   4570  CB  ASP A 448      43.106 -10.779 -14.368  1.00 36.84           C
ATOM   4571  CG  ASP A 448      41.676 -10.958 -14.879  1.00 43.59           C
ATOM   4572  OD1 ASP A 448      40.755 -11.080 -14.043  1.00 44.90           O
ATOM   4573  OD2 ASP A 448      41.511 -11.006 -16.118  1.00 49.38           O1-
ATOM   4574  H   ASP A 448      42.430  -8.548 -13.310  1.00 44.48           H
ATOM   4575  HA  ASP A 448      42.521 -11.152 -12.357  1.00 41.05           H
ATOM   4576  HB2 ASP A 448      43.614 -10.023 -14.966  1.00 44.18           H
ATOM   4577  HB3 ASP A 448      43.644 -11.702 -14.587  1.00 44.18           H
ATOM   4578  N   TYR A 449      45.560  -9.911 -12.453  1.00 41.88           N
ATOM   4579  CA  TYR A 449      46.967 -10.196 -12.206  1.00 37.11           C
ATOM   4580  C   TYR A 449      47.480  -9.633 -10.882  1.00 41.95           C
ATOM   4581  O   TYR A 449      48.504 -10.115 -10.420  1.00 37.91           O
ATOM   4582  CB  TYR A 449      47.776  -9.730 -13.428  1.00 43.77           C
ATOM   4583  CG  TYR A 449      47.339 -10.443 -14.702  1.00 46.97           C
ATOM   4584  CD1 TYR A 449      46.797  -9.710 -15.778  1.00 45.94           C
ATOM   4585  CD2 TYR A 449      47.361 -11.853 -14.765  1.00 57.72           C
ATOM   4586  CE1 TYR A 449      46.241 -10.373 -16.888  1.00 51.32           C
ATOM   4587  CE2 TYR A 449      46.803 -12.526 -15.871  1.00 66.80           C
ATOM   4588  CZ  TYR A 449      46.231 -11.786 -16.936  1.00 63.01           C
ATOM   4589  OH  TYR A 449      45.676 -12.428 -18.008  1.00 69.41           O
ATOM   4590  H   TYR A 449      45.329  -9.007 -12.843  1.00 50.23           H
ATOM   4591  HA  TYR A 449      47.093 -11.275 -12.125  1.00 44.50           H
ATOM   4592  HB2 TYR A 449      47.665  -8.652 -13.543  1.00 52.49           H
ATOM   4593  HB3 TYR A 449      48.827  -9.930 -13.256  1.00 52.49           H
ATOM   4594  HD1 TYR A 449      46.770  -8.633 -15.735  1.00 55.10           H
ATOM   4595  HD2 TYR A 449      47.773 -12.426 -13.945  1.00 69.23           H
ATOM   4596  HE1 TYR A 449      45.800  -9.804 -17.693  1.00 61.55           H
ATOM   4597  HE2 TYR A 449      46.800 -13.605 -15.897  1.00 80.13           H
ATOM   4598  HH  TYR A 449      45.582 -13.371 -17.861  1.00 83.27           H
ATOM   4599  N   ILE A 450      46.812  -8.657 -10.250  1.00 36.16           N
ATOM   4600  CA  ILE A 450      47.323  -8.008  -9.033  1.00 35.39           C
ATOM   4601  C   ILE A 450      46.317  -8.120  -7.883  1.00 33.03           C
ATOM   4602  O   ILE A 450      46.650  -8.681  -6.842  1.00 32.58           O
ATOM   4603  CB  ILE A 450      47.731  -6.538  -9.333  1.00 33.17           C
ATOM   4604  CG1 ILE A 450      48.780  -6.396 -10.465  1.00 37.07           C
ATOM   4605  CG2 ILE A 450      48.213  -5.860  -8.050  1.00 29.68           C
ATOM   4606  CD1 ILE A 450      50.156  -7.023 -10.176  1.00 36.59           C
ATOM   4607  H   ILE A 450      45.950  -8.304 -10.644  1.00 43.36           H
ATOM   4608  HA  ILE A 450      48.219  -8.521  -8.687  1.00 42.44           H
ATOM   4609  HB  ILE A 450      46.849  -5.988  -9.647  1.00 39.78           H
ATOM   4610 HG12 ILE A 450      48.387  -6.821 -11.388  1.00 44.46           H
ATOM   4611 HG13 ILE A 450      48.932  -5.332 -10.653  1.00 44.46           H
ATOM   4612 HG21 ILE A 450      48.505  -4.832  -8.264  1.00 35.58           H
ATOM   4613 HG22 ILE A 450      47.398  -5.842  -7.334  1.00 35.58           H
ATOM   4614 HG23 ILE A 450      49.051  -6.399  -7.615  1.00 35.58           H
ATOM   4615 HD11 ILE A 450      50.773  -6.955 -11.071  1.00 43.88           H
ATOM   4616 HD12 ILE A 450      50.656  -6.485  -9.371  1.00 43.88           H
ATOM   4617 HD13 ILE A 450      50.061  -8.072  -9.904  1.00 43.88           H
ATOM   4618  N   VAL A 451      45.113  -7.565  -8.055  1.00 30.72           N
ATOM   4619  CA  VAL A 451      44.167  -7.370  -6.951  1.00 35.69           C
ATOM   4620  C   VAL A 451      43.523  -8.701  -6.545  1.00 32.84           C
ATOM   4621  O   VAL A 451      43.581  -9.065  -5.371  1.00 31.28           O
ATOM   4622  CB  VAL A 451      43.160  -6.255  -7.296  1.00 35.71           C
ATOM   4623  CG1 VAL A 451      42.110  -6.044  -6.198  1.00 33.72           C
ATOM   4624  CG2 VAL A 451      43.928  -4.941  -7.553  1.00 38.74           C
ATOM   4625  H   VAL A 451      44.890  -7.144  -8.947  1.00 36.84           H
ATOM   4626  HA  VAL A 451      44.739  -7.020  -6.088  1.00 42.80           H
ATOM   4627  HB  VAL A 451      42.623  -6.522  -8.192  1.00 42.82           H
ATOM   4628 HG11 VAL A 451      41.413  -5.266  -6.498  1.00 40.43           H
ATOM   4629 HG12 VAL A 451      41.548  -6.960  -6.030  1.00 40.43           H
ATOM   4630 HG13 VAL A 451      42.599  -5.750  -5.271  1.00 40.43           H
ATOM   4631 HG21 VAL A 451      43.235  -4.142  -7.798  1.00 46.45           H
ATOM   4632 HG22 VAL A 451      44.494  -4.654  -6.668  1.00 46.45           H
ATOM   4633 HG23 VAL A 451      44.615  -5.046  -8.391  1.00 46.45           H
ATOM   4634  N   HIS A 452      42.945  -9.450  -7.494  1.00 36.44           N
ATOM   4635  CA  HIS A 452      42.327 -10.737  -7.168  1.00 39.13           C
ATOM   4636  C   HIS A 452      43.329 -11.718  -6.561  1.00 34.63           C
ATOM   4637  O   HIS A 452      42.993 -12.277  -5.518  1.00 36.64           O
ATOM   4638  CB  HIS A 452      41.522 -11.335  -8.336  1.00 38.62           C
ATOM   4639  CG  HIS A 452      40.865 -12.639  -7.935  1.00 43.17           C
ATOM   4640  ND1 HIS A 452      39.587 -12.764  -7.381  1.00 48.51           N
ATOM   4641  CD2 HIS A 452      41.462 -13.868  -7.945  1.00 45.04           C
ATOM   4642  CE1 HIS A 452      39.468 -14.059  -7.035  1.00 42.56           C
ATOM   4643  NE2 HIS A 452      40.577 -14.744  -7.357  1.00 45.44           N
ATOM   4644  H   HIS A 452      42.944  -9.140  -8.455  1.00 43.69           H
ATOM   4645  HA  HIS A 452      41.603 -10.548  -6.378  1.00 46.93           H
ATOM   4646  HB2 HIS A 452      42.163 -11.517  -9.195  1.00 46.31           H
ATOM   4647  HB3 HIS A 452      40.744 -10.631  -8.628  1.00 46.31           H
ATOM   4648  HD2 HIS A 452      42.470 -14.095  -8.259  1.00 54.01           H
ATOM   4649  HE1 HIS A 452      38.668 -14.461  -6.428  1.00 51.04           H
ATOM   4650  HE2 HIS A 452      40.775 -15.703  -7.094  1.00 54.50           H
ATOM   4651  N   PRO A 453      44.545 -11.928  -7.110  1.00 36.22           N
ATOM   4652  CA  PRO A 453      45.509 -12.825  -6.482  1.00 33.79           C
ATOM   4653  C   PRO A 453      45.833 -12.453  -5.039  1.00 38.30           C
ATOM   4654  O   PRO A 453      45.995 -13.341  -4.203  1.00 34.69           O
ATOM   4655  CB  PRO A 453      46.763 -12.709  -7.356  1.00 38.42           C
ATOM   4656  CG  PRO A 453      46.179 -12.444  -8.739  1.00 36.20           C
ATOM   4657  CD  PRO A 453      45.020 -11.505  -8.421  1.00 36.75           C
ATOM   4658  HA  PRO A 453      45.145 -13.851  -6.552  1.00 40.52           H
ATOM   4659  HB2 PRO A 453      47.314 -11.821  -7.045  1.00 46.08           H
ATOM   4660  HB3 PRO A 453      47.416 -13.581  -7.326  1.00 46.08           H
ATOM   4661  HG2 PRO A 453      46.894 -11.940  -9.385  1.00 43.41           H
ATOM   4662  HG3 PRO A 453      45.843 -13.376  -9.195  1.00 43.41           H
ATOM   4663  HD2 PRO A 453      45.380 -10.482  -8.371  1.00 44.07           H
ATOM   4664  HD3 PRO A 453      44.272 -11.631  -9.200  1.00 44.07           H
ATOM   4665  N   LEU A 454      45.891 -11.149  -4.720  1.00 33.05           N
ATOM   4666  CA  LEU A 454      46.196 -10.709  -3.371  1.00 35.90           C
ATOM   4667  C   LEU A 454      45.024 -10.986  -2.432  1.00 28.74           C
ATOM   4668  O   LEU A 454      45.243 -11.531  -1.354  1.00 36.86           O
ATOM   4669  CB  LEU A 454      46.607  -9.223  -3.400  1.00 33.05           C
ATOM   4670  CG  LEU A 454      46.893  -8.625  -2.018  1.00 31.62           C
ATOM   4671  CD1 LEU A 454      48.134  -9.252  -1.365  1.00 33.80           C
ATOM   4672  CD2 LEU A 454      47.081  -7.099  -2.143  1.00 36.10           C
ATOM   4673  H   LEU A 454      45.734 -10.444  -5.428  1.00 39.63           H
ATOM   4674  HA  LEU A 454      47.044 -11.286  -3.013  1.00 43.05           H
ATOM   4675  HB2 LEU A 454      47.490  -9.128  -4.022  1.00 39.63           H
ATOM   4676  HB3 LEU A 454      45.799  -8.653  -3.865  1.00 39.63           H
ATOM   4677  HG  LEU A 454      46.035  -8.805  -1.372  1.00 37.91           H
ATOM   4678 HD11 LEU A 454      48.335  -8.766  -0.411  1.00 40.53           H
ATOM   4679 HD12 LEU A 454      47.968 -10.311  -1.173  1.00 40.53           H
ATOM   4680 HD13 LEU A 454      49.000  -9.137  -2.017  1.00 40.53           H
ATOM   4681 HD21 LEU A 454      47.242  -6.664  -1.157  1.00 43.29           H
ATOM   4682 HD22 LEU A 454      47.954  -6.891  -2.761  1.00 43.29           H
ATOM   4683 HD23 LEU A 454      46.195  -6.644  -2.586  1.00 43.29           H
ATOM   4684  N   TRP A 455      43.814 -10.563  -2.819  1.00 32.30           N
ATOM   4685  CA  TRP A 455      42.622 -10.672  -1.989  1.00 35.77           C
ATOM   4686  C   TRP A 455      42.146 -12.113  -1.840  1.00 36.00           C
ATOM   4687  O   TRP A 455      41.567 -12.442  -0.815  1.00 37.23           O
ATOM   4688  CB  TRP A 455      41.517  -9.771  -2.526  1.00 32.81           C
ATOM   4689  CG  TRP A 455      41.685  -8.338  -2.110  1.00 34.59           C
ATOM   4690  CD1 TRP A 455      42.203  -7.330  -2.845  1.00 39.53           C
ATOM   4691  CD2 TRP A 455      41.350  -7.749  -0.821  1.00 37.81           C
ATOM   4692  NE1 TRP A 455      42.211  -6.156  -2.111  1.00 31.68           N
ATOM   4693  CE2 TRP A 455      41.659  -6.354  -0.864  1.00 31.76           C
ATOM   4694  CE3 TRP A 455      40.814  -8.260   0.380  1.00 34.43           C
ATOM   4695  CZ2 TRP A 455      41.400  -5.513   0.217  1.00 33.74           C
ATOM   4696  CZ3 TRP A 455      40.618  -7.430   1.497  1.00 38.39           C
ATOM   4697  CH2 TRP A 455      40.911  -6.060   1.410  1.00 36.14           C
ATOM   4698  H   TRP A 455      43.715 -10.119  -3.722  1.00 38.73           H
ATOM   4699  HA  TRP A 455      42.872 -10.312  -0.991  1.00 42.89           H
ATOM   4700  HB2 TRP A 455      41.473  -9.855  -3.614  1.00 39.34           H
ATOM   4701  HB3 TRP A 455      40.570 -10.115  -2.113  1.00 39.34           H
ATOM   4702  HD1 TRP A 455      42.566  -7.430  -3.853  1.00 47.41           H
ATOM   4703  HE1 TRP A 455      42.570  -5.282  -2.472  1.00 37.98           H
ATOM   4704  HE3 TRP A 455      40.562  -9.308   0.442  1.00 41.29           H
ATOM   4705  HZ2 TRP A 455      41.588  -4.454   0.143  1.00 40.46           H
ATOM   4706  HZ3 TRP A 455      40.213  -7.838   2.411  1.00 46.04           H
ATOM   4707  HH2 TRP A 455      40.737  -5.412   2.250  1.00 43.33           H
ATOM   4708  N   GLU A 456      42.399 -12.967  -2.830  1.00 39.62           N
ATOM   4709  CA  GLU A 456      42.197 -14.412  -2.718  1.00 38.43           C
ATOM   4710  C   GLU A 456      43.054 -14.955  -1.572  1.00 41.19           C
ATOM   4711  O   GLU A 456      42.568 -15.734  -0.751  1.00 39.33           O
ATOM   4712  CB  GLU A 456      42.492 -15.058  -4.083  1.00 43.96           C
ATOM   4713  CG  GLU A 456      42.369 -16.589  -4.120  1.00 54.30           C
ATOM   4714  CD  GLU A 456      42.596 -17.089  -5.553  1.00 53.22           C
ATOM   4715  OE1 GLU A 456      43.739 -16.942  -6.049  1.00 49.30           O
ATOM   4716  OE2 GLU A 456      41.615 -17.582  -6.151  1.00 62.73           O1-
ATOM   4717  H   GLU A 456      42.836 -12.623  -3.674  1.00 47.52           H
ATOM   4718  HA  GLU A 456      41.150 -14.596  -2.479  1.00 46.08           H
ATOM   4719  HB2 GLU A 456      41.794 -14.644  -4.811  1.00 52.72           H
ATOM   4720  HB3 GLU A 456      43.505 -14.787  -4.385  1.00 52.72           H
ATOM   4721  HG2 GLU A 456      43.159 -16.987  -3.483  1.00 65.13           H
ATOM   4722  HG3 GLU A 456      41.383 -16.889  -3.762  1.00 65.13           H
ATOM   4723  N   THR A 457      44.318 -14.510  -1.472  1.00 35.68           N
ATOM   4724  CA  THR A 457      45.235 -14.988  -0.444  1.00 35.91           C
ATOM   4725  C   THR A 457      44.876 -14.398   0.916  1.00 40.25           C
ATOM   4726  O   THR A 457      44.982 -15.085   1.933  1.00 39.37           O
ATOM   4727  CB  THR A 457      46.692 -14.698  -0.858  1.00 40.16           C
ATOM   4728  OG1 THR A 457      46.957 -15.279  -2.119  1.00 41.13           O
ATOM   4729  CG2 THR A 457      47.699 -15.252   0.140  1.00 37.89           C
ATOM   4730  H   THR A 457      44.658 -13.818  -2.128  1.00 42.79           H
ATOM   4731  HA  THR A 457      45.118 -16.072  -0.395  1.00 43.06           H
ATOM   4732  HB  THR A 457      46.834 -13.619  -0.935  1.00 48.17           H
ATOM   4733  HG1 THR A 457      46.363 -14.874  -2.760  1.00 49.33           H
ATOM   4734 HG21 THR A 457      48.707 -14.981  -0.169  1.00 45.44           H
ATOM   4735 HG22 THR A 457      47.503 -14.847   1.127  1.00 45.44           H
ATOM   4736 HG23 THR A 457      47.628 -16.336   0.182  1.00 45.44           H
ATOM   4737  N   TRP A 458      44.466 -13.118   0.942  1.00 39.97           N
ATOM   4738  CA  TRP A 458      43.978 -12.486   2.153  1.00 36.65           C
ATOM   4739  C   TRP A 458      42.747 -13.254   2.661  1.00 35.22           C
ATOM   4740  O   TRP A 458      42.674 -13.600   3.835  1.00 36.30           O
ATOM   4741  CB  TRP A 458      43.644 -11.001   1.896  1.00 37.81           C
ATOM   4742  CG  TRP A 458      43.171 -10.319   3.133  1.00 38.94           C
ATOM   4743  CD1 TRP A 458      41.879 -10.117   3.476  1.00 37.05           C
ATOM   4744  CD2 TRP A 458      43.971  -9.844   4.251  1.00 36.55           C
ATOM   4745  NE1 TRP A 458      41.819  -9.576   4.739  1.00 36.07           N
ATOM   4746  CE2 TRP A 458      43.083  -9.400   5.272  1.00 36.52           C
ATOM   4747  CE3 TRP A 458      45.364  -9.770   4.513  1.00 33.29           C
ATOM   4748  CZ2 TRP A 458      43.549  -8.909   6.496  1.00 33.26           C
ATOM   4749  CZ3 TRP A 458      45.837  -9.313   5.749  1.00 35.18           C
ATOM   4750  CH2 TRP A 458      44.932  -8.903   6.743  1.00 30.08           C
ATOM   4751  H   TRP A 458      44.425 -12.593   0.079  1.00 47.93           H
ATOM   4752  HA  TRP A 458      44.762 -12.537   2.909  1.00 43.95           H
ATOM   4753  HB2 TRP A 458      44.546 -10.497   1.546  1.00 45.34           H
ATOM   4754  HB3 TRP A 458      42.869 -10.923   1.136  1.00 45.34           H
ATOM   4755  HD1 TRP A 458      41.024 -10.395   2.877  1.00 44.44           H
ATOM   4756  HE1 TRP A 458      40.946  -9.332   5.188  1.00 43.26           H
ATOM   4757  HE3 TRP A 458      46.069 -10.084   3.757  1.00 39.91           H
ATOM   4758  HZ2 TRP A 458      42.853  -8.562   7.246  1.00 39.88           H
ATOM   4759  HZ3 TRP A 458      46.899  -9.274   5.941  1.00 42.18           H
ATOM   4760  HH2 TRP A 458      45.306  -8.570   7.698  1.00 36.07           H
ATOM   4761  N   ALA A 459      41.790 -13.522   1.771  1.00 36.04           N
ATOM   4762  CA  ALA A 459      40.574 -14.272   2.069  1.00 40.60           C
ATOM   4763  C   ALA A 459      40.844 -15.677   2.604  1.00 39.63           C
ATOM   4764  O   ALA A 459      40.145 -16.082   3.528  1.00 42.45           O
ATOM   4765  CB  ALA A 459      39.657 -14.300   0.848  1.00 35.39           C
ATOM   4766  H   ALA A 459      41.914 -13.204   0.821  1.00 43.22           H
ATOM   4767  HA  ALA A 459      40.057 -13.725   2.856  1.00 48.68           H
ATOM   4768  HB1 ALA A 459      38.742 -14.840   1.086  1.00 42.44           H
ATOM   4769  HB2 ALA A 459      39.403 -13.283   0.552  1.00 42.44           H
ATOM   4770  HB3 ALA A 459      40.154 -14.803   0.019  1.00 42.44           H
ATOM   4771  N   ASP A 460      41.854 -16.404   2.106  1.00 45.25           N
ATOM   4772  CA  ASP A 460      42.290 -17.647   2.746  1.00 42.16           C
ATOM   4773  C   ASP A 460      42.771 -17.436   4.183  1.00 52.55           C
ATOM   4774  O   ASP A 460      42.464 -18.249   5.055  1.00 47.32           O
ATOM   4775  CB  ASP A 460      43.393 -18.360   1.959  1.00 52.75           C
ATOM   4776  CG  ASP A 460      42.970 -19.066   0.676  1.00 57.39           C
ATOM   4777  OD1 ASP A 460      41.764 -19.371   0.536  1.00 59.46           O
ATOM   4778  OD2 ASP A 460      43.891 -19.358  -0.120  1.00 56.46           O1-
ATOM   4779  H   ASP A 460      42.384 -16.056   1.319  1.00 54.27           H
ATOM   4780  HA  ASP A 460      41.428 -18.311   2.790  1.00 50.57           H
ATOM   4781  HB2 ASP A 460      44.228 -17.690   1.753  1.00 63.27           H
ATOM   4782  HB3 ASP A 460      43.805 -19.138   2.601  1.00 63.27           H
ATOM   4783  N   LEU A 461      43.555 -16.376   4.427  1.00 35.05           N
ATOM   4784  CA  LEU A 461      44.088 -16.077   5.740  1.00 39.41           C
ATOM   4785  C   LEU A 461      42.957 -15.875   6.769  1.00 45.52           C
ATOM   4786  O   LEU A 461      43.070 -16.349   7.900  1.00 50.26           O
ATOM   4787  CB  LEU A 461      45.035 -14.858   5.640  1.00 40.45           C
ATOM   4788  CG  LEU A 461      45.725 -14.495   6.960  1.00 42.67           C
ATOM   4789  CD1 LEU A 461      46.689 -15.603   7.419  1.00 41.58           C
ATOM   4790  CD2 LEU A 461      46.479 -13.164   6.842  1.00 35.31           C
ATOM   4791  H   LEU A 461      43.778 -15.742   3.669  1.00 42.03           H
ATOM   4792  HA  LEU A 461      44.675 -16.942   6.045  1.00 47.26           H
ATOM   4793  HB2 LEU A 461      45.793 -15.049   4.879  1.00 48.51           H
ATOM   4794  HB3 LEU A 461      44.469 -13.989   5.330  1.00 48.51           H
ATOM   4795  HG  LEU A 461      44.954 -14.350   7.706  1.00 51.18           H
ATOM   4796 HD11 LEU A 461      47.185 -15.304   8.342  1.00 49.86           H
ATOM   4797 HD12 LEU A 461      46.140 -16.522   7.608  1.00 49.86           H
ATOM   4798 HD13 LEU A 461      47.441 -15.791   6.652  1.00 49.86           H
ATOM   4799 HD21 LEU A 461      46.860 -12.879   7.822  1.00 42.35           H
ATOM   4800 HD22 LEU A 461      47.310 -13.262   6.147  1.00 42.35           H
ATOM   4801 HD23 LEU A 461      45.803 -12.383   6.490  1.00 42.35           H
ATOM   4802  N   VAL A 462      41.886 -15.167   6.390  1.00 40.48           N
ATOM   4803  CA  VAL A 462      40.832 -14.726   7.313  1.00 42.45           C
ATOM   4804  C   VAL A 462      39.484 -15.431   7.078  1.00 41.06           C
ATOM   4805  O   VAL A 462      38.459 -14.914   7.516  1.00 39.76           O
ATOM   4806  CB  VAL A 462      40.697 -13.181   7.318  1.00 43.37           C
ATOM   4807  CG1 VAL A 462      42.023 -12.502   7.681  1.00 36.08           C
ATOM   4808  CG2 VAL A 462      40.162 -12.612   5.995  1.00 38.46           C
ATOM   4809  H   VAL A 462      41.848 -14.824   5.439  1.00 48.54           H
ATOM   4810  HA  VAL A 462      41.126 -15.001   8.327  1.00 50.92           H
ATOM   4811  HB  VAL A 462      39.983 -12.897   8.091  1.00 52.01           H
ATOM   4812 HG11 VAL A 462      41.858 -11.431   7.805  1.00 43.26           H
ATOM   4813 HG12 VAL A 462      42.411 -12.910   8.614  1.00 43.26           H
ATOM   4814 HG13 VAL A 462      42.761 -12.646   6.891  1.00 43.26           H
ATOM   4815 HG21 VAL A 462      40.018 -11.539   6.102  1.00 46.12           H
ATOM   4816 HG22 VAL A 462      40.866 -12.784   5.192  1.00 46.12           H
ATOM   4817 HG23 VAL A 462      39.208 -13.067   5.734  1.00 46.12           H
ATOM   4818  N   GLN A 463      39.448 -16.595   6.408  1.00 46.21           N
ATOM   4819  CA  GLN A 463      38.171 -17.149   5.947  1.00 49.96           C
ATOM   4820  C   GLN A 463      37.207 -17.426   7.099  1.00 40.74           C
ATOM   4821  O   GLN A 463      37.644 -17.845   8.172  1.00 42.59           O
ATOM   4822  CB  GLN A 463      38.337 -18.365   5.025  1.00 46.86           C
ATOM   4823  CG  GLN A 463      39.202 -19.533   5.519  1.00 51.27           C
ATOM   4824  CD  GLN A 463      39.752 -20.356   4.340  1.00 69.34           C
ATOM   4825  OE1 GLN A 463      40.899 -20.805   4.361  1.00 63.78           O
ATOM   4826  NE2 GLN A 463      38.947 -20.564   3.292  1.00 65.94           N
ATOM   4827  H   GLN A 463      40.307 -17.002   6.065  1.00 55.42           H
ATOM   4828  HA  GLN A 463      37.731 -16.374   5.336  1.00 59.92           H
ATOM   4829  HB2 GLN A 463      37.345 -18.768   4.827  1.00 56.20           H
ATOM   4830  HB3 GLN A 463      38.716 -18.018   4.067  1.00 56.20           H
ATOM   4831  HG2 GLN A 463      40.036 -19.180   6.124  1.00 61.49           H
ATOM   4832  HG3 GLN A 463      38.607 -20.183   6.160  1.00 61.49           H
ATOM   4833 HE21 GLN A 463      38.017 -20.174   3.282  1.00 79.10           H
ATOM   4834 HE22 GLN A 463      39.313 -21.041   2.480  1.00 79.10           H
ATOM   4835  N   PRO A 464      35.906 -17.153   6.889  1.00 44.89           N
ATOM   4836  CA  PRO A 464      35.269 -16.756   5.623  1.00 48.09           C
ATOM   4837  C   PRO A 464      35.033 -15.231   5.470  1.00 41.61           C
ATOM   4838  O   PRO A 464      34.234 -14.818   4.631  1.00 43.13           O
ATOM   4839  CB  PRO A 464      33.927 -17.487   5.706  1.00 48.52           C
ATOM   4840  CG  PRO A 464      33.550 -17.293   7.175  1.00 43.90           C
ATOM   4841  CD  PRO A 464      34.890 -17.399   7.903  1.00 47.99           C
ATOM   4842  HA  PRO A 464      35.768 -17.171   4.749  1.00 57.68           H
ATOM   4843  HB2 PRO A 464      33.160 -17.145   5.012  1.00 58.19           H
ATOM   4844  HB3 PRO A 464      34.134 -18.544   5.533  1.00 58.19           H
ATOM   4845  HG2 PRO A 464      33.073 -16.323   7.318  1.00 52.65           H
ATOM   4846  HG3 PRO A 464      32.895 -18.095   7.516  1.00 52.65           H
ATOM   4847  HD2 PRO A 464      34.935 -16.657   8.702  1.00 57.55           H
ATOM   4848  HD3 PRO A 464      34.995 -18.418   8.280  1.00 57.55           H
ATOM   4849  N   ASP A 465      35.684 -14.417   6.310  1.00 46.04           N
ATOM   4850  CA  ASP A 465      35.371 -13.004   6.566  1.00 50.13           C
ATOM   4851  C   ASP A 465      35.384 -12.082   5.333  1.00 44.69           C
ATOM   4852  O   ASP A 465      34.697 -11.061   5.343  1.00 43.66           O
ATOM   4853  CB  ASP A 465      36.378 -12.452   7.585  1.00 47.96           C
ATOM   4854  CG  ASP A 465      36.462 -13.174   8.928  1.00 55.10           C
ATOM   4855  OD1 ASP A 465      35.529 -13.940   9.263  1.00 53.96           O
ATOM   4856  OD2 ASP A 465      37.461 -12.896   9.629  1.00 56.97           O1-
ATOM   4857  H   ASP A 465      36.350 -14.830   6.948  1.00 55.22           H
ATOM   4858  HA  ASP A 465      34.375 -12.961   7.007  1.00 60.13           H
ATOM   4859  HB2 ASP A 465      37.376 -12.380   7.154  1.00 57.52           H
ATOM   4860  HB3 ASP A 465      36.106 -11.418   7.804  1.00 57.52           H
ATOM   4861  N   ALA A 466      36.205 -12.397   4.319  1.00 44.25           N
ATOM   4862  CA  ALA A 466      36.413 -11.594   3.115  1.00 42.03           C
ATOM   4863  C   ALA A 466      35.698 -12.152   1.878  1.00 38.94           C
ATOM   4864  O   ALA A 466      35.993 -11.726   0.763  1.00 42.69           O
ATOM   4865  CB  ALA A 466      37.918 -11.445   2.875  1.00 47.36           C
ATOM   4866  H   ALA A 466      36.740 -13.252   4.388  1.00 53.06           H
[truncated: 528,646 more chars]
