# Supplementary material for: High-throughput quantum-mechanics/molecular-mechanics (ONIOM) macromolecular crystallographic refinement with PHENIX/DivCon: the impact of mixed Hamiltonian methods on ligand and protein structure
Source: Acta Crystallogr D Struct Biol. 2018 Oct 29;74(Pt 11):1063–77. doi: 10.1107/S2059798318012913 (PMC6213575; doi:10.1107/S2059798318012913)
Supplement: Supplementary file 2 [file d-74-01063-sup2.gz › results_ONIOM/1XM6-H.cif]

# Generated by MOE 2016.08 on 2017-01-11 15:57.17
# Structure optimized with MOE using MMFF94x forcefield to determine
# ideal geometry (Gas Phase with Electrostatics disabled).
data_comp_list
_chem_comp.id	5RM
_chem_comp.three_letter_code	5RM
_chem_comp.name	1XM6.A
_chem_comp.group	non-polymer
_chem_comp.number_atoms_all	38
_chem_comp.number_atoms_nh	19
_chem_comp.desc_level	?
#
data_comp_5RM
#
loop_
_chem_comp_atom.comp_id
_chem_comp_atom.atom_id
_chem_comp_atom.type_symbol
_chem_comp_atom.type_energy
_chem_comp_atom.partial_charge
_chem_comp_atom.x
_chem_comp_atom.y
_chem_comp_atom.z
5RM	O19	O	O	-0.57	50.7850	2.2010	-10.0540	
5RM	C4	C	CR5	0.78	49.7650	2.4050	-9.3980	
5RM	O5	O	O2	-0.429999999999999	48.9710	1.2920	-8.9670	
5RM	N3	N	NR15	-0.7301	49.5030	3.4380	-8.5800	
5RM	H18	H	HNH1	0.370000000000001	49.9815	4.3261	-8.6287	
5RM	C2	C	CH2	0.140100000000001	48.4580	3.1390	-7.6190	
5RM	H2	H	HCH2	0.0800000000000008	47.6402	3.8556	-7.6953	
5RM	H19	H	HCH2	0.0800000000000008	48.8499	3.1419	-6.6019	
5RM	C1	C	CT	0.423500000000001	47.9970	1.7310	-8.0280	
5RM	C18	C	CH3	-0.239999999999999	48.0490	0.7240	-6.8730	
5RM	H181	H	HCH3	0.0800000000000008	49.0468	0.7256	-6.4342	
5RM	H182	H	HCH3	0.0800000000000008	47.8192	-0.2728	-7.2494	
5RM	H183	H	HCH3	0.0800000000000008	47.3180	1.0033	-6.1143	
5RM	C6	C	CR6	-0.143499999999999	46.6100	1.7270	-8.6360	
5RM	C7	C	CR16	-0.149999999999999	45.5100	2.1740	-7.8950	
5RM	H7	H	HCR6	0.150000000000001	45.6566	2.5343	-6.8875	
5RM	C8	C	CR16	-0.149999999999999	44.2280	2.1600	-8.4410	
5RM	H8	H	HCR6	0.150000000000001	43.3922	2.5355	-7.8693	
5RM	C9	C	CR6	0.0825000000000008	44.0260	1.6590	-9.7300	
5RM	O10	O	O2	-0.362499999999999	42.7850	1.6190	-10.3080	
5RM	C11	C	CH3	0.0400000000000009	41.5840	2.1170	-9.7040	
5RM	H111	H	HCH3	0.0800000000000008	40.7443	1.9583	-10.3806	
5RM	H112	H	HCH3	0.0800000000000008	41.6929	3.1829	-9.5039	
5RM	H113	H	HCH3	0.0800000000000008	41.4017	1.5885	-8.7683	
5RM	C12	C	CR6	0.0825000000000008	45.1160	1.2070	-10.4870	
5RM	C17	C	CR16	-0.149999999999999	46.3930	1.2410	-9.9260	
5RM	H17	H	HCR6	0.150000000000001	47.2327	0.8830	-10.5032	
5RM	O13	O	O2	-0.362499999999999	44.8880	0.7470	-11.7810	
5RM	C14	C	CH2	0.120000000000001	45.9050	0.1950	-12.6180	
5RM	H141	H	HCH2	0.0800000000000008	46.1924	-0.7877	-12.2440	
5RM	H142	H	HCH2	0.0800000000000008	46.7746	0.8522	-12.6181	
5RM	C15	C	CH2	-0.159999999999999	45.3630	0.0630	-14.0400	
5RM	H151	H	HCH2	0.0800000000000008	44.4293	-0.4992	-14.0255	
5RM	H152	H	HCH2	0.0800000000000008	46.0907	-0.4573	-14.6627	
5RM	C16	C	CH3	-0.239999999999999	45.1150	1.4450	-14.5960	
5RM	H161	H	HCH3	0.0800000000000008	44.3871	1.9627	-13.9713	
5RM	H162	H	HCH3	0.0800000000000008	44.7294	1.3640	-15.6123	
5RM	H163	H	HCH3	0.0800000000000008	46.0496	2.0058	-14.6057	
#
#
loop_
_chem_comp_tree.comp_id
_chem_comp_tree.atom_id
_chem_comp_tree.atom_back
_chem_comp_tree.atom_forward
_chem_comp_tree.connect_type
5RM	O19	?	C4	START	
5RM	C4	O19	N3	?	
5RM	N3	C4	H18	?	
5RM	H18	N3	?	?	
5RM	C2	N3	H2	?	
5RM	H2	C2	?	?	
5RM	H19	C2	?	?	
5RM	C1	C2	C18	?	
5RM	C18	C1	H181	?	
5RM	H181	C18	?	?	
5RM	H182	C18	?	?	
5RM	H183	C18	?	?	
5RM	C6	C1	C7	?	
5RM	C7	C6	H7	?	
5RM	H7	C7	?	?	
5RM	C8	C7	H8	?	
5RM	H8	C8	?	?	
5RM	C9	C8	C12	?	
5RM	C12	C9	C17	?	
5RM	C17	C12	H17	?	
5RM	H17	C17	?	?	
5RM	O13	C12	C14	?	
5RM	C14	O13	H141	?	
5RM	H141	C14	?	?	
5RM	H142	C14	?	?	
5RM	C15	C14	H151	?	
5RM	H151	C15	?	?	
5RM	H152	C15	?	?	
5RM	C16	C15	H161	?	
5RM	H161	C16	?	?	
5RM	H162	C16	?	?	
5RM	H163	C16	?	?	
5RM	O10	C9	C11	?	
5RM	C11	O10	H111	?	
5RM	H111	C11	?	?	
5RM	H112	C11	?	?	
5RM	H113	C11	?	?	
5RM	O5	C1	?	END	
5RM	C4	O5	?	ADD	
5RM	C6	C17	?	ADD	
#
#
loop_
_chem_comp_bond.comp_id
_chem_comp_bond.atom_id_1
_chem_comp_bond.atom_id_2
_chem_comp_bond.type
_chem_comp_bond.value_dist
_chem_comp_bond.value_dist_esd
5RM	C4	O19	double	1.223	0.020	
5RM	N3	C4	single	1.373	0.020	
5RM	H18	N3	single	1.015	0.020	
5RM	C2	N3	single	1.427	0.020	
5RM	H2	C2	single	1.093	0.020	
5RM	H19	C2	single	1.095	0.020	
5RM	C1	C2	single	1.531	0.020	
5RM	C18	C1	single	1.532	0.020	
5RM	H181	C18	single	1.096	0.020	
5RM	H182	C18	single	1.097	0.020	
5RM	H183	C18	single	1.095	0.020	
5RM	C6	C1	single	1.527	0.020	
5RM	C7	C6	aromatic	1.403	0.020	
5RM	H7	C7	single	1.088	0.020	
5RM	C8	C7	aromatic	1.397	0.020	
5RM	H8	C8	single	1.086	0.020	
5RM	C9	C8	aromatic	1.396	0.020	
5RM	C12	C9	aromatic	1.406	0.020	
5RM	C17	C12	aromatic	1.403	0.020	
5RM	H17	C17	single	1.085	0.020	
5RM	O13	C12	single	1.374	0.020	
5RM	C14	O13	single	1.427	0.020	
5RM	H141	C14	single	1.096	0.020	
5RM	H142	C14	single	1.097	0.020	
5RM	C15	C14	single	1.528	0.020	
5RM	H151	C15	single	1.096	0.020	
5RM	H152	C15	single	1.096	0.020	
5RM	C16	C15	single	1.522	0.020	
5RM	H161	C16	single	1.095	0.020	
5RM	H162	C16	single	1.095	0.020	
5RM	H163	C16	single	1.095	0.020	
5RM	O10	C9	single	1.373	0.020	
5RM	C11	O10	single	1.423	0.020	
5RM	H111	C11	single	1.094	0.020	
5RM	H112	C11	single	1.095	0.020	
5RM	H113	C11	single	1.095	0.020	
5RM	O5	C1	single	1.453	0.020	
5RM	C4	O5	single	1.370	0.020	
5RM	C6	C17	aromatic	1.405	0.020	
#
#
loop_
_chem_comp_angle.comp_id
_chem_comp_angle.atom_id_1
_chem_comp_angle.atom_id_2
_chem_comp_angle.atom_id_3
_chem_comp_angle.value_angle
_chem_comp_angle.value_angle_esd
5RM	O19	C4	N3	126.95	3.000	
5RM	O19	C4	O5	123.96	3.000	
5RM	O5	C4	N3	109.08	3.000	
5RM	C4	O5	C1	109.82	3.000	
5RM	H18	N3	C2	124.42	3.000	
5RM	C4	N3	H18	124.07	3.000	
5RM	C4	N3	C2	111.50	3.000	
5RM	H2	C2	H19	108.64	3.000	
5RM	H2	C2	C1	115.49	3.000	
5RM	H19	C2	C1	112.71	3.000	
5RM	N3	C2	H2	109.24	3.000	
5RM	N3	C2	H19	107.00	3.000	
5RM	N3	C2	C1	103.29	3.000	
5RM	C18	C1	C6	110.53	3.000	
5RM	C2	C1	C18	111.72	3.000	
5RM	C2	C1	C6	112.88	3.000	
5RM	O5	C1	C18	106.62	3.000	
5RM	O5	C1	C6	111.17	3.000	
5RM	O5	C1	C2	103.55	3.000	
5RM	H181	C18	H182	106.30	3.000	
5RM	H181	C18	H183	108.25	3.000	
5RM	H182	C18	H183	108.14	3.000	
5RM	C1	C18	H181	110.87	3.000	
5RM	C1	C18	H182	110.83	3.000	
5RM	C1	C18	H183	112.21	3.000	
5RM	C7	C6	C17	117.99	3.000	
5RM	C1	C6	C7	119.96	3.000	
5RM	C1	C6	C17	122.04	3.000	
5RM	H7	C7	C8	118.43	3.000	
5RM	C6	C7	H7	120.29	3.000	
5RM	C6	C7	C8	121.28	3.000	
5RM	H8	C8	C9	122.04	3.000	
5RM	C7	C8	H8	117.64	3.000	
5RM	C7	C8	C9	120.32	3.000	
5RM	C8	C9	C12	119.39	3.000	
5RM	C8	C9	O10	124.71	3.000	
5RM	O10	C9	C12	115.90	3.000	
5RM	C9	O10	C11	117.22	3.000	
5RM	H111	C11	H112	107.65	3.000	
5RM	H111	C11	H113	107.65	3.000	
5RM	H112	C11	H113	111.33	3.000	
5RM	O10	C11	H111	107.72	3.000	
5RM	O10	C11	H112	111.15	3.000	
5RM	O10	C11	H113	111.14	3.000	
5RM	C17	C12	O13	124.63	3.000	
5RM	C9	C12	C17	119.80	3.000	
5RM	C9	C12	O13	115.57	3.000	
5RM	C6	C17	H17	118.79	3.000	
5RM	C6	C17	C12	121.22	3.000	
5RM	C12	C17	H17	119.98	3.000	
5RM	C12	O13	C14	117.73	3.000	
5RM	H141	C14	H142	109.90	3.000	
5RM	H141	C14	C15	108.51	3.000	
5RM	H142	C14	C15	109.41	3.000	
5RM	O13	C14	H141	109.78	3.000	
5RM	O13	C14	H142	110.46	3.000	
5RM	O13	C14	C15	108.75	3.000	
5RM	H151	C15	H152	107.77	3.000	
5RM	H151	C15	C16	108.45	3.000	
5RM	H152	C15	C16	109.24	3.000	
5RM	C14	C15	H151	109.56	3.000	
5RM	C14	C15	H152	109.34	3.000	
5RM	C14	C15	C16	112.38	3.000	
5RM	H161	C16	H162	107.89	3.000	
5RM	H161	C16	H163	108.32	3.000	
5RM	H162	C16	H163	108.06	3.000	
5RM	C15	C16	H161	111.37	3.000	
5RM	C15	C16	H162	110.14	3.000	
5RM	C15	C16	H163	110.94	3.000	
#
#
loop_
_chem_comp_tor.comp_id
_chem_comp_tor.id
_chem_comp_tor.atom_id_1
_chem_comp_tor.atom_id_2
_chem_comp_tor.atom_id_3
_chem_comp_tor.atom_id_4
_chem_comp_tor.value_angle
_chem_comp_tor.value_angle_esd
_chem_comp_tor.period
5RM	CONST_1	O19	C4	N3	H18	1.87	20.0	1	
5RM	CONST_2	O19	C4	O5	C1	-171.74	20.0	3	
5RM	CONST_3	C4	O5	C1	C18	-133.41	20.0	3	
5RM	CONST_4	H18	N3	C2	H2	45.94	20.0	3	
5RM	CONST_5	H2	C2	C1	C18	-110.52	20.0	3	
5RM	Var_1	C18	C1	C6	C7	67.32	0.0	0	
5RM	Var_2	C2	C1	C18	H181	-58.87	0.0	0	
5RM	CONST_6	C7	C6	C17	H17	-179.01	20.0	1	
5RM	CONST_7	C1	C6	C7	H7	0.42	20.0	1	
5RM	CONST_8	H7	C7	C8	H8	0.17	20.0	1	
5RM	CONST_9	H8	C8	C9	C12	-179.81	20.0	1	
5RM	CONST_10	C8	C9	C12	C17	0.01	20.0	1	
5RM	Var_3	C8	C9	O10	C11	0.27	0.0	0	
5RM	Var_4	C9	O10	C11	H111	179.82	0.0	0	
5RM	Var_5	C17	C12	O13	C14	-3.02	0.0	0	
5RM	CONST_11	C9	C12	C17	H17	179.30	20.0	1	
5RM	Var_6	C12	O13	C14	H141	63.15	0.0	0	
5RM	Var_7	H141	C14	C15	H151	62.30	0.0	0	
5RM	Var_8	H151	C15	C16	H161	59.33	0.0	0	
#
_chem_comp_chir.comp_id	5RM
_chem_comp_chir.id	chir_1
_chem_comp_chir.atom_id_centre	C1
_chem_comp_chir.atom_id_1	C18
_chem_comp_chir.atom_id_2	C6
_chem_comp_chir.atom_id_3	C2
_chem_comp_chir.volume_sign	negative
#
loop_
_chem_comp_plane_atom.comp_id
_chem_comp_plane_atom.plane_id
_chem_comp_plane_atom.atom_id
_chem_comp_plane_atom.dist_esd
5RM	plan-1	O19	0.020	
5RM	plan-1	C4	0.020	
5RM	plan-1	O5	0.020	
5RM	plan-1	N3	0.020	
5RM	plan-2	C1	0.020	
5RM	plan-2	C6	0.020	
5RM	plan-2	C7	0.020	
5RM	plan-2	C8	0.020	
5RM	plan-2	C9	0.020	
5RM	plan-2	O10	0.020	
5RM	plan-2	C11	0.020	
5RM	plan-2	C12	0.020	
5RM	plan-2	C17	0.020	
5RM	plan-2	O13	0.020	
#
