# Supplementary material for: High-throughput quantum-mechanics/molecular-mechanics (ONIOM) macromolecular crystallographic refinement with PHENIX/DivCon: the impact of mixed Hamiltonian methods on ligand and protein structure
Source: Acta Crystallogr D Struct Biol. 2018 Oct 29;74(Pt 11):1063–77. doi: 10.1107/S2059798318012913 (PMC6213575; doi:10.1107/S2059798318012913)
Supplement: Supplementary file 2 [file d-74-01063-sup2.gz › results_ONIOM/1XOQ-H_refine_001.pdb]

REMARK Date 2017-01-12 Time 03:24:50 EST -0500 (1484209490.45 s)
REMARK PHENIX refinement
REMARK 
REMARK ****************** INPUT FILES AND LABELS ******************************
REMARK Reflections:
REMARK   file name      : 1XOQ.sf
REMARK   labels         : ['r1xoqsf,wavelength_id=1,_refln.F_meas_au,_refln.F_meas_sigma_au']
REMARK R-free flags:
REMARK   file name      : 1XOQ.sf
REMARK   label          : r1xoqsf,wavelength_id=1,_refln.status
REMARK   test_flag_value: 0
REMARK Model file name(s): 
REMARK   /scratch/oleg/2711293.gondor.quantumbioinc.com/1XOQ-H.pdb
REMARK 
REMARK ******************** REFINEMENT SUMMARY: QUICK FACTS *******************
REMARK Start: r_work = 0.2115 r_free = 0.2313 bonds = 0.010 angles = 1.426
REMARK Final: r_work = 0.1719 r_free = 0.2040 bonds = 0.013 angles = 1.685
REMARK ************************************************************************
REMARK 
REMARK ****************** REFINEMENT STATISTICS STEP BY STEP ******************
REMARK leading digit, like 1_, means number of macro-cycle                     
REMARK 0    : statistics at the very beginning when nothing is done yet        
REMARK 1_bss: bulk solvent correction and/or (anisotropic) scaling             
REMARK 1_xyz: refinement of coordinates                                        
REMARK 1_adp: refinement of ADPs (Atomic Displacement Parameters)              
REMARK 1_occ: refinement of occupancies                                        
REMARK ------------------------------------------------------------------------
REMARK  stage       r-work r-free bonds angles b_min b_max b_ave n_water shift
REMARK       0    : 0.3022 0.2908 0.010  1.43   2.0  51.2  10.4 1080      0.000
REMARK       1_bss: 0.2115 0.2313 0.010  1.43  10.1  59.3  18.5 1080      0.000
REMARK 1_settarget: 0.2115 0.2313 0.010  1.43  10.1  59.3  18.5 1080      0.000
REMARK       1_nqh: 0.2115 0.2313 0.010  1.43  10.1  59.3  18.5 1080      0.002
REMARK    1_weight: 0.2115 0.2313 0.010  1.43  10.1  59.3  18.5 1080      0.002
REMARK    1_checkH: 0.2120 0.2316 0.010  1.43  10.1  59.3  18.5 1080      0.427
REMARK    1_xyzrec: 0.2117 0.2353 0.013  1.80  10.1  59.3  18.5 1080      0.530
REMARK    1_checkH: 0.2117 0.2353 0.013  1.80  10.1  59.3  18.5 1080      0.530
REMARK       1_adp: 0.1866 0.2167 0.013  1.80   5.4  56.5  19.5 1080      0.530
REMARK   1_regHadp: 0.1862 0.2165 0.013  1.80   5.4  56.5  19.5 1080      0.530
REMARK       1_occ: 0.1844 0.2144 0.013  1.80   5.4  56.5  19.5 1080      0.530
REMARK       2_bss: 0.1840 0.2146 0.013  1.80   5.6  56.8  19.8 1080      0.530
REMARK 2_settarget: 0.1840 0.2146 0.013  1.80   5.6  56.8  19.8 1080      0.530
REMARK 2_updatecdl: 0.1840 0.2146 0.013  1.81   5.6  56.8  19.8 1080      0.530
REMARK       2_nqh: 0.1840 0.2146 0.013  1.81   5.6  56.8  19.8 1080      0.530
REMARK    2_weight: 0.1840 0.2146 0.013  1.81   5.6  56.8  19.8 1080      0.530
REMARK    2_checkH: 0.1840 0.2146 0.013  1.81   5.6  56.8  19.8 1080      0.531
REMARK    2_xyzrec: 0.1794 0.2118 0.013  1.65   5.6  56.8  19.8 1080      0.528
REMARK    2_checkH: 0.1794 0.2117 0.013  1.65   5.6  56.8  19.8 1080      0.528
REMARK       2_adp: 0.1743 0.2059 0.013  1.65   6.2  63.6  20.8 1080      0.528
REMARK   2_regHadp: 0.1745 0.2060 0.013  1.65   6.2  63.6  20.8 1080      0.528
REMARK       2_occ: 0.1743 0.2059 0.013  1.65   6.2  63.6  20.8 1080      0.528
REMARK       3_bss: 0.1737 0.2050 0.013  1.65   6.6  64.0  21.1 1080      0.528
REMARK 3_settarget: 0.1737 0.2050 0.013  1.65   6.6  64.0  21.1 1080      0.528
REMARK 3_updatecdl: 0.1737 0.2050 0.013  1.65   6.6  64.0  21.1 1080      0.528
REMARK       3_nqh: 0.1737 0.2050 0.013  1.65   6.6  64.0  21.1 1080      0.528
REMARK    3_weight: 0.1737 0.2050 0.013  1.65   6.6  64.0  21.1 1080      0.528
REMARK    3_checkH: 0.1737 0.2050 0.013  1.65   6.6  64.0  21.1 1080      0.528
REMARK    3_xyzrec: 0.1721 0.2041 0.013  1.69   6.6  64.0  21.1 1080      0.538
REMARK    3_checkH: 0.1721 0.2041 0.013  1.69   6.6  64.0  21.1 1080      0.538
REMARK       3_adp: 0.1720 0.2042 0.013  1.69   6.5  64.1  21.0 1080      0.538
REMARK   3_regHadp: 0.1721 0.2043 0.013  1.69   6.5  64.1  21.0 1080      0.538
REMARK       3_occ: 0.1720 0.2043 0.013  1.69   6.5  64.1  21.0 1080      0.538
REMARK         end: 0.1719 0.2040 0.013  1.69   6.7  64.3  21.2 1080      0.538
REMARK ------------------------------------------------------------------------
REMARK MODEL CONTENT.
REMARK  ELEMENT        ATOM RECORD COUNT   OCCUPANCY SUM
REMARK        C                     3406         3403.00
REMARK        F                        4            4.00
REMARK        H                     6065         6060.35
REMARK       Cl                        4            4.00
REMARK        O                     1319         1317.85
REMARK        N                      900          899.27
REMARK        S                       28           27.70
REMARK     Zn2+                        2            2.00
REMARK     Mg2+                        2            2.00
REMARK      O1-                      100           99.79
REMARK    TOTAL                    11830        11819.96
REMARK -----------------------------------------------------------------------
REMARK r_free_flags.md5.hexdigest 36366f41b53ce43d5e17a6582d9acd5f
REMARK 
REMARK IF THIS FILE IS FOR PDB DEPOSITION: REMOVE ALL FROM THIS LINE UP.
REMARK   3
REMARK   3 REFINEMENT.
REMARK   3   PROGRAM     : PHENIX (1.11.1_2575: ???)
REMARK   3   AUTHORS     : Adams,Afonine,Bunkoczi,Burnley,Chen,Dar,Davis,
REMARK   3               : Draizen,Echols,Gildea,Gros,Grosse-Kunstleve,Headd,
REMARK   3               : Hintze,Hung,Ioerger,Liebschner,McCoy,McKee,Moriarty,
REMARK   3               : Oeffner,Poon,Read,Richardson,Richardson,Sacchettini,
REMARK   3               : Sauter,Sobolev,Storoni,Terwilliger,Williams,Zwart
REMARK   3
REMARK   3  REFINEMENT TARGET : ML
REMARK   3  
REMARK   3  DATA USED IN REFINEMENT.
REMARK   3   RESOLUTION RANGE HIGH (ANGSTROMS) : 1.830   
REMARK   3   RESOLUTION RANGE LOW  (ANGSTROMS) : 71.099  
REMARK   3   MIN(FOBS/SIGMA_FOBS)              : 1.33  
REMARK   3   COMPLETENESS FOR RANGE        (%) : 96.85 
REMARK   3   NUMBER OF REFLECTIONS             : 67451     
REMARK   3   NUMBER OF REFLECTIONS (NON-ANOMALOUS) : 67451     
REMARK   3  
REMARK   3  FIT TO DATA USED IN REFINEMENT.
REMARK   3   R VALUE     (WORKING + TEST SET) : 0.1735
REMARK   3   R VALUE            (WORKING SET) : 0.1719
REMARK   3   FREE R VALUE                     : 0.2040
REMARK   3   FREE R VALUE TEST SET SIZE   (%) : 5.04  
REMARK   3   FREE R VALUE TEST SET COUNT      : 3402      
REMARK   3  
REMARK   3  FIT TO DATA USED IN REFINEMENT (IN BINS).
REMARK   3   BIN  RESOLUTION RANGE  COMPL.    NWORK NFREE   RWORK  RFREE  CCWORK CCFREE
REMARK   3     1 71.1523 -  5.2780    1.00     2960   170  0.1745 0.1879   0.937  0.916
REMARK   3     2  5.2780 -  4.1894    1.00     2872   128  0.1409 0.1641   0.952  0.924
REMARK   3     3  4.1894 -  3.6599    1.00     2820   141  0.1581 0.1665   0.935  0.927
REMARK   3     4  3.6599 -  3.3252    1.00     2757   164  0.1705 0.2125   0.929  0.890
REMARK   3     5  3.3252 -  3.0869    1.00     2764   155  0.1743 0.1955   0.927  0.896
REMARK   3     6  3.0869 -  2.9049    1.00     2728   160  0.1715 0.1991   0.925  0.908
REMARK   3     7  2.9049 -  2.7594    1.00     2775   135  0.1701 0.1927   0.925  0.908
REMARK   3     8  2.7594 -  2.6393    1.00     2737   151  0.1675 0.2285   0.925  0.841
REMARK   3     9  2.6393 -  2.5377    1.00     2726   152  0.1645 0.1893   0.927  0.898
REMARK   3    10  2.5377 -  2.4501    1.00     2745   141  0.1507 0.1932   0.941  0.873
REMARK   3    11  2.4501 -  2.3735    1.00     2746   125  0.1553 0.1920   0.936  0.905
REMARK   3    12  2.3735 -  2.3057    0.99     2729   126  0.1654 0.2204   0.931  0.887
REMARK   3    13  2.3057 -  2.2449    1.00     2751   138  0.1655 0.1824   0.929  0.904
REMARK   3    14  2.2449 -  2.1902    1.00     2717   149  0.1646 0.2170   0.927  0.867
REMARK   3    15  2.1902 -  2.1404    0.99     2681   136  0.1676 0.2273   0.922  0.848
REMARK   3    16  2.1404 -  2.0948    0.98     2693   140  0.1750 0.1998   0.916  0.871
REMARK   3    17  2.0948 -  2.0529    0.96     2615   140  0.1747 0.2189   0.911  0.891
REMARK   3    18  2.0529 -  2.0142    0.94     2572   118  0.1876 0.2289   0.898  0.856
REMARK   3    19  2.0142 -  1.9782    0.94     2542   146  0.1943 0.2269   0.885  0.826
REMARK   3    20  1.9782 -  1.9447    0.92     2484   144  0.2133 0.2435   0.864  0.811
REMARK   3    21  1.9447 -  1.9133    0.91     2463   134  0.2254 0.2582   0.844  0.775
REMARK   3    22  1.9133 -  1.8839    0.90     2407   148  0.2375 0.2973   0.819  0.756
REMARK   3    23  1.8839 -  1.8562    0.88     2427   131  0.2664 0.3088   0.793  0.616
REMARK   3    24  1.8562 -  1.8300    0.87     2338   130  0.2757 0.2946   0.773  0.795
REMARK   3  
REMARK   3  BULK SOLVENT MODELLING.
REMARK   3   METHOD USED        : FLAT BULK SOLVENT MODEL
REMARK   3   SOLVENT RADIUS     : 1.11    
REMARK   3   SHRINKAGE RADIUS   : 0.90    
REMARK   3   GRID STEP FACTOR   : 4.00    
REMARK   3  
REMARK   3  ERROR ESTIMATES.
REMARK   3   COORDINATE ERROR (MAXIMUM-LIKELIHOOD BASED)     : 0.21    
REMARK   3   PHASE ERROR (DEGREES, MAXIMUM-LIKELIHOOD BASED) : 18.97   
REMARK   3  
REMARK   3  STRUCTURE FACTORS CALCULATION ALGORITHM : FFT
REMARK   3  
REMARK   3  RESTRAINTS LIBRARY
REMARK   3    GEOSTD + MON.LIB. + CDL v1.2
REMARK   3  
REMARK   3  DEVIATIONS FROM IDEAL VALUES.
REMARK   3                 RMSD     MAX  COUNT
REMARK   3   BOND      :  0.013   0.078   5488
REMARK   3   ANGLE     :  1.685   8.423   7408
REMARK   3   CHIRALITY :  0.092   0.336    842
REMARK   3   PLANARITY :  0.011   0.081    943
REMARK   3   DIHEDRAL  : 15.003 176.796   3270
REMARK   3   MIN NONBONDED DISTANCE : 2.001 
REMARK   3  
REMARK   3  MOLPROBITY STATISTICS.
REMARK   3   ALL-ATOM CLASHSCORE : 0.28
REMARK   3   RAMACHANDRAN PLOT:
REMARK   3     OUTLIERS : 0.00  %
REMARK   3     ALLOWED  : 1.71  %
REMARK   3     FAVORED  : 98.29 %
REMARK   3   ROTAMER OUTLIERS : 1.01 %
REMARK   3   CBETA DEVIATIONS : 0
REMARK   3   PEPTIDE PLANE:
REMARK   3     CIS-PROLINE     : 2
REMARK   3     CIS-GENERAL     : 0
REMARK   3     TWISTED PROLINE : 0
REMARK   3     TWISTED GENERAL : 0
REMARK   3  
REMARK   3  ATOMIC DISPLACEMENT PARAMETERS.
REMARK   3   WILSON B : 18.47
REMARK   3   RMS(B_ISO_OR_EQUIVALENT_BONDED) : 4.22
REMARK   3   ATOMS          NUMBER OF ATOMS
REMARK   3                    ISO.  ANISO. 
REMARK   3    ALL         :  11830       0
REMARK   3    ALL (NO H)  :   5765       0
REMARK   3    SOLVENT     :    360       0
REMARK   3    NON-SOLVENT :   5405       0
REMARK   3    HYDROGENS   :   6065       0
REMARK   3
REMARK   3
REMARK   3   OTHER REFINEMENT REMARKS:
REMARK   3   XRAY REFINEMENT USING QUANTUM MECHANICAL FUNCTIONAL
REMARK   3   PROGRAM      :QuantumBio DivCon 6 build-7.1.1-b4015.17
REMARK   3   AUTHORS      :BORBULEVYCH O.Y., PLUMLEY J., 
REMARK   3                :MARTIN, R.I., WESTERHOFF L.M. 
REMARK   3
REMARK   3   REFERENCE     :BORBULEVYCH O.Y., PLUMLEY J.A.,
REMARK   3                 :MARTIN, R.I., MERZ, K.M.,  WESTERHOFF L.M.
REMARK   3                 :ACTA CRYSTLLOGRAPHICA SECTION D, 2014, 
REMARK   3                 :V. D70, pp. 1233-1247
REMARK   3   QM METHOD(HAMILTONIAN): PM6 AMBERFF14
REMARK   3   REGION QM REFINEMENT: 
REMARK   3      MAIN/BUFFER QM REGION RADII (A): 3.0 / 0.0
REMARK   3      LIGAND / STRAIN ENERGY: ROF_A_502 / 2.92 KCAL/MOLE
REMARK   3      LIGAND / STRAIN ENERGY: ROF_B_501 / 2.55 KCAL/MOLE
REMARK   3
HELIX    1   1 GLU A   87  LEU A   96  1               Generated by MOE   10
HELIX    2   2 VAL A  106  LEU A  112  1               Generated by MOE    7
HELIX    3   3 PRO A  117  GLU A  128  1               Generated by MOE   12
HELIX    4   4 LEU A  131  THR A  134  1               Generated by MOE    4
HELIX    5   5 VAL A  139  ASP A  151  1               Generated by MOE   13
HELIX    6   6 ASN A  162  LEU A  176  1               Generated by MOE   15
HELIX    7   7 PRO A  179  LEU A  181  5               Generated by MOE    3
HELIX    8   8 ASP A  187  ILE A  199  1               Generated by MOE   13
HELIX    9   9 ASN A  209  ASN A  214  1               Generated by MOE    6
HELIX   10  10 GLU A  218  TYR A  223  1               Generated by MOE    6
HELIX   11  11 VAL A  228  LYS A  239  1               Generated by MOE   12
HELIX   12  12 LEU A  240  GLN A  242  5               Generated by MOE    3
HELIX   13  13 LYS A  254  LEU A  269  1               Generated by MOE   16
HELIX   14  14 MET A  273  LYS A  275  5               Generated by MOE    3
HELIX   15  15 HIS A  276  GLU A  288  1               Generated by MOE   13
HELIX   16  16 TYR A  303  ASP A  318  1               Generated by MOE   16
HELIX   17  17 ASN A  321  THR A  323  5               Generated by MOE    3
HELIX   18  18 LEU A  326  GLU A  349  1               Generated by MOE   24
HELIX   19  19 VAL A  365  TYR A  375  1               Generated by MOE   11
HELIX   20  20 VAL A  377  LEU A  387  1               Generated by MOE   11
HELIX   21  21 GLN A  393  SER A  408  1               Generated by MOE   16
HELIX   22  22 GLU B   87  LEU B   96  1               Generated by MOE   10
HELIX   23  23 VAL B  106  LEU B  112  1               Generated by MOE    7
HELIX   24  24 PRO B  117  GLU B  128  1               Generated by MOE   12
HELIX   25  25 LEU B  131  THR B  134  1               Generated by MOE    4
HELIX   26  26 VAL B  139  ASP B  151  1               Generated by MOE   13
HELIX   27  27 ASN B  162  LEU B  176  1               Generated by MOE   15
HELIX   28  28 PRO B  179  LEU B  181  5               Generated by MOE    3
HELIX   29  29 ASP B  187  ILE B  199  1               Generated by MOE   13
HELIX   30  30 ASN B  209  ASN B  214  1               Generated by MOE    6
HELIX   31  31 GLU B  218  TYR B  223  1               Generated by MOE    6
HELIX   32  32 VAL B  228  LYS B  239  1               Generated by MOE   12
HELIX   33  33 LEU B  240  GLN B  242  5               Generated by MOE    3
HELIX   34  34 LYS B  254  LEU B  269  1               Generated by MOE   16
HELIX   35  35 MET B  273  LYS B  275  5               Generated by MOE    3
HELIX   36  36 HIS B  276  GLU B  288  1               Generated by MOE   13
HELIX   37  37 TYR B  303  ASP B  318  1               Generated by MOE   16
HELIX   38  38 ASN B  321  THR B  323  5               Generated by MOE    3
HELIX   39  39 LEU B  326  GLU B  349  1               Generated by MOE   24
HELIX   40  40 VAL B  365  TYR B  375  1               Generated by MOE   11
HELIX   41  41 VAL B  377  LEU B  387  1               Generated by MOE   11
HELIX   42  42 GLN B  393  THR B  409  1               Generated by MOE   17
CRYST1   78.899   60.116  163.996  90.00  90.00  90.00 P 21 21 21
SCALE1      0.012674  0.000000  0.000000        0.00000
SCALE2      0.000000  0.016635  0.000000        0.00000
SCALE3      0.000000  0.000000  0.006098        0.00000
ATOM      1  N   THR A  86       4.755  -4.732  39.398  1.00 48.33           N
ATOM      2  CA  THR A  86       4.167  -3.555  38.711  1.00 49.30           C
ATOM      3  C   THR A  86       5.198  -2.592  38.105  1.00 41.03           C
ATOM      4  O   THR A  86       6.313  -2.464  38.605  1.00 46.13           O
ATOM      5  CB  THR A  86       3.079  -2.819  39.535  1.00 51.15           C
ATOM      6  OG1 THR A  86       3.636  -1.754  40.280  1.00 50.94           O
ATOM      7  CG2 THR A  86       2.214  -3.685  40.465  1.00 46.91           C
ATOM      8  H1  THR A  86       4.044  -5.226  39.915  1.00 57.95           H
ATOM      9  H2  THR A  86       5.447  -4.413  40.070  1.00 57.95           H
ATOM     10  HA  THR A  86       3.626  -3.957  37.855  1.00 59.12           H
ATOM     11  HB  THR A  86       2.399  -2.369  38.810  1.00 61.34           H
ATOM     12  HG1 THR A  86       4.177  -2.136  40.981  1.00 61.09           H
ATOM     13 HG21 THR A  86       1.707  -4.458  39.887  1.00 56.26           H
ATOM     14 HG22 THR A  86       2.813  -4.143  41.249  1.00 56.26           H
ATOM     15 HG23 THR A  86       1.466  -3.054  40.946  1.00 56.26           H
ATOM     16  N   GLU A  87       4.789  -1.901  37.027  1.00 53.77           N
ATOM     17  CA  GLU A  87       5.572  -0.842  36.382  1.00 42.08           C
ATOM     18  C   GLU A  87       5.921   0.287  37.375  1.00 41.21           C
ATOM     19  O   GLU A  87       7.030   0.808  37.332  1.00 38.35           O
ATOM     20  CB  GLU A  87       4.790  -0.287  35.174  1.00 38.49           C
ATOM     21  CG  GLU A  87       5.527   0.850  34.429  1.00 33.93           C
ATOM     22  CD  GLU A  87       4.654   1.483  33.346  1.00 46.53           C
ATOM     23  OE1 GLU A  87       4.480   2.722  33.402  1.00 41.41           O
ATOM     24  OE2 GLU A  87       4.173   0.722  32.474  1.00 58.06           O1-
ATOM     25  H   GLU A  87       3.863  -2.066  36.667  1.00 64.48           H
ATOM     26  HA  GLU A  87       6.495  -1.288  36.011  1.00 50.45           H
ATOM     27  HB2 GLU A  87       4.608  -1.106  34.476  1.00 46.15           H
ATOM     28  HB3 GLU A  87       3.823   0.086  35.516  1.00 46.15           H
ATOM     29  HG2 GLU A  87       5.865   1.626  35.115  1.00 40.68           H
ATOM     30  HG3 GLU A  87       6.384   0.388  33.938  1.00 40.68           H
ATOM     31  N   GLN A  88       4.987   0.678  38.254  1.00 43.13           N
ATOM     32  CA  GLN A  88       5.197   1.731  39.250  1.00 45.56           C
ATOM     33  C   GLN A  88       6.363   1.401  40.198  1.00 44.30           C
ATOM     34  O   GLN A  88       7.153   2.288  40.512  1.00 38.85           O
ATOM     35  CB  GLN A  88       3.879   1.968  39.999  1.00 44.40           C
ATOM     36  CG  GLN A  88       3.961   3.074  41.063  1.00 43.71           C
ATOM     37  CD  GLN A  88       2.605   3.384  41.706  1.00 49.42           C
ATOM     38  OE1 GLN A  88       1.568   2.842  41.326  1.00 48.99           O
ATOM     39  NE2 GLN A  88       2.597   4.283  42.687  1.00 43.80           N
ATOM     40  H   GLN A  88       4.093   0.210  38.256  1.00 51.72           H
ATOM     41  HA  GLN A  88       5.449   2.649  38.716  1.00 54.63           H
ATOM     42  HB2 GLN A  88       3.111   2.235  39.270  1.00 53.24           H
ATOM     43  HB3 GLN A  88       3.578   1.041  40.488  1.00 53.24           H
ATOM     44  HG2 GLN A  88       4.658   2.779  41.847  1.00 52.41           H
ATOM     45  HG3 GLN A  88       4.336   3.986  40.597  1.00 52.41           H
ATOM     46 HE21 GLN A  88       3.466   4.693  43.001  1.00 52.52           H
ATOM     47 HE22 GLN A  88       1.728   4.526  43.135  1.00 52.52           H
ATOM     48  N   GLU A  89       6.471   0.139  40.634  1.00 44.97           N
ATOM     49  CA  GLU A  89       7.566  -0.351  41.467  1.00 37.00           C
ATOM     50  C   GLU A  89       8.895  -0.417  40.691  1.00 38.15           C
ATOM     51  O   GLU A  89       9.948  -0.138  41.263  1.00 37.17           O
ATOM     52  CB  GLU A  89       7.208  -1.728  42.048  1.00 39.85           C
ATOM     53  CG  GLU A  89       6.027  -1.696  43.038  1.00 43.16           C
ATOM     54  CD  GLU A  89       5.415  -3.085  43.243  1.00 51.45           C
ATOM     55  OE1 GLU A  89       5.094  -3.729  42.218  1.00 52.85           O
ATOM     56  OE2 GLU A  89       5.246  -3.478  44.417  1.00 58.86           O1-
ATOM     57  H   GLU A  89       5.783  -0.537  40.338  1.00 53.92           H
ATOM     58  HA  GLU A  89       7.687   0.340  42.303  1.00 44.36           H
ATOM     59  HB2 GLU A  89       6.985  -2.402  41.221  1.00 47.78           H
ATOM     60  HB3 GLU A  89       8.078  -2.124  42.574  1.00 47.78           H
ATOM     61  HG2 GLU A  89       6.339  -1.263  43.990  1.00 51.76           H
ATOM     62  HG3 GLU A  89       5.247  -1.072  42.603  1.00 51.76           H
ATOM     63  N   ASP A  90       8.862  -0.793  39.403  1.00 36.74           N
ATOM     64  CA  ASP A  90      10.039  -0.785  38.538  1.00 38.45           C
ATOM     65  C   ASP A  90      10.593   0.623  38.287  1.00 34.40           C
ATOM     66  O   ASP A  90      11.807   0.828  38.316  1.00 28.54           O
ATOM     67  CB  ASP A  90       9.748  -1.499  37.211  1.00 37.31           C
ATOM     68  CG  ASP A  90       9.638  -3.022  37.283  1.00 47.44           C
ATOM     69  OD1 ASP A  90       9.962  -3.605  38.342  1.00 46.52           O
ATOM     70  OD2 ASP A  90       9.263  -3.593  36.234  1.00 53.11           O1-
ATOM     71  H   ASP A  90       7.983  -1.072  38.990  1.00 44.05           H
ATOM     72  HA  ASP A  90      10.820  -1.347  39.051  1.00 46.10           H
ATOM     73  HB2 ASP A  90       8.842  -1.105  36.751  1.00 44.73           H
ATOM     74  HB3 ASP A  90      10.530  -1.263  36.488  1.00 44.73           H
ATOM     75  N   VAL A  91       9.710   1.589  38.012  1.00 27.15           N
ATOM     76  CA  VAL A  91      10.106   2.982  37.843  1.00 34.19           C
ATOM     77  C   VAL A  91      10.616   3.529  39.191  1.00 26.45           C
ATOM     78  O   VAL A  91      11.623   4.228  39.191  1.00 24.58           O
ATOM     79  CB  VAL A  91       8.961   3.821  37.235  1.00 27.28           C
ATOM     80  CG1 VAL A  91       9.365   5.296  37.076  1.00 36.30           C
ATOM     81  CG2 VAL A  91       8.575   3.339  35.821  1.00 33.42           C
ATOM     82  H   VAL A  91       8.725   1.364  37.981  1.00 32.54           H
ATOM     83  HA  VAL A  91      10.936   3.009  37.136  1.00 40.99           H
ATOM     84  HB  VAL A  91       8.080   3.765  37.878  1.00 32.69           H
ATOM     85 HG11 VAL A  91       8.516   5.879  36.720  1.00 43.51           H
ATOM     86 HG12 VAL A  91       9.695   5.708  38.023  1.00 43.51           H
ATOM     87 HG13 VAL A  91      10.192   5.385  36.370  1.00 43.51           H
ATOM     88 HG21 VAL A  91       7.725   3.913  35.450  1.00 40.06           H
ATOM     89 HG22 VAL A  91       9.418   3.467  35.142  1.00 40.06           H
ATOM     90 HG23 VAL A  91       8.305   2.287  35.828  1.00 40.06           H
ATOM     91  N   LEU A  92       9.967   3.203  40.323  1.00 30.48           N
ATOM     92  CA  LEU A  92      10.439   3.618  41.653  1.00 24.92           C
ATOM     93  C   LEU A  92      11.879   3.135  41.888  1.00 27.88           C
ATOM     94  O   LEU A  92      12.741   3.935  42.246  1.00 27.75           O
ATOM     95  CB  LEU A  92       9.487   3.116  42.753  1.00 31.75           C
ATOM     96  CG  LEU A  92       9.980   3.416  44.188  1.00 29.78           C
ATOM     97  CD1 LEU A  92      10.189   4.918  44.435  1.00 25.77           C
ATOM     98  CD2 LEU A  92       8.975   2.861  45.202  1.00 23.54           C
ATOM     99  H   LEU A  92       9.147   2.613  40.273  1.00 36.53           H
ATOM    100  HA  LEU A  92      10.440   4.707  41.672  1.00 29.86           H
ATOM    101  HB2 LEU A  92       8.509   3.571  42.613  1.00 38.06           H
ATOM    102  HB3 LEU A  92       9.365   2.039  42.649  1.00 38.06           H
ATOM    103  HG  LEU A  92      10.927   2.904  44.356  1.00 35.69           H
ATOM    104 HD11 LEU A  92      10.539   5.065  45.456  1.00 30.88           H
ATOM    105 HD12 LEU A  92      10.939   5.326  43.761  1.00 30.88           H
ATOM    106 HD13 LEU A  92       9.250   5.456  44.301  1.00 30.88           H
ATOM    107 HD21 LEU A  92       9.360   3.000  46.211  1.00 28.21           H
ATOM    108 HD22 LEU A  92       8.020   3.377  45.103  1.00 28.21           H
ATOM    109 HD23 LEU A  92       8.828   1.795  45.032  1.00 28.21           H
ATOM    110  N   ALA A  93      12.142   1.841  41.663  1.00 28.97           N
ATOM    111  CA  ALA A  93      13.463   1.256  41.836  1.00 26.64           C
ATOM    112  C   ALA A  93      14.502   1.914  40.923  1.00 28.37           C
ATOM    113  O   ALA A  93      15.616   2.149  41.380  1.00 28.87           O
ATOM    114  CB  ALA A  93      13.397  -0.259  41.624  1.00 36.65           C
ATOM    115  H   ALA A  93      11.393   1.230  41.367  1.00 34.72           H
ATOM    116  HA  ALA A  93      13.768   1.429  42.870  1.00 31.93           H
ATOM    117  HB1 ALA A  93      14.380  -0.694  41.805  1.00 43.94           H
ATOM    118  HB2 ALA A  93      12.680  -0.696  42.321  1.00 43.94           H
ATOM    119  HB3 ALA A  93      13.085  -0.481  40.602  1.00 43.94           H
ATOM    120  N   LYS A  94      14.146   2.250  39.670  1.00 25.47           N
ATOM    121  CA  LYS A  94      15.045   2.935  38.744  1.00 34.21           C
ATOM    122  C   LYS A  94      15.415   4.331  39.250  1.00 31.42           C
ATOM    123  O   LYS A  94      16.574   4.717  39.141  1.00 25.14           O
ATOM    124  CB  LYS A  94      14.442   2.963  37.326  1.00 31.68           C
ATOM    125  CG  LYS A  94      15.250   3.788  36.302  1.00 37.19           C
ATOM    126  CD  LYS A  94      16.659   3.239  36.039  1.00 49.86           C
ATOM    127  CE  LYS A  94      16.605   1.906  35.285  1.00 46.90           C
ATOM    128  NZ  LYS A  94      17.716   1.014  35.669  1.00 51.62           N1+
ATOM    129  H   LYS A  94      13.209   2.037  39.353  1.00 30.52           H
ATOM    130  HA  LYS A  94      15.971   2.360  38.705  1.00 41.02           H
ATOM    131  HB2 LYS A  94      14.321   1.938  36.973  1.00 37.98           H
ATOM    132  HB3 LYS A  94      13.447   3.405  37.381  1.00 37.98           H
ATOM    133  HG2 LYS A  94      14.701   3.791  35.359  1.00 44.58           H
ATOM    134  HG3 LYS A  94      15.325   4.826  36.631  1.00 44.58           H
ATOM    135  HD2 LYS A  94      17.211   3.964  35.439  1.00 59.79           H
ATOM    136  HD3 LYS A  94      17.190   3.116  36.982  1.00 59.79           H
ATOM    137  HE2 LYS A  94      15.659   1.410  35.497  1.00 56.24           H
ATOM    138  HE3 LYS A  94      16.652   2.106  34.213  1.00 56.24           H
ATOM    139  HZ1 LYS A  94      17.700   0.167  35.124  1.00 61.91           H
ATOM    140  HZ2 LYS A  94      18.600   1.490  35.555  1.00 61.91           H
ATOM    141  HZ3 LYS A  94      17.642   0.778  36.654  1.00 61.91           H
ATOM    142  N   GLU A  95      14.451   5.072  39.805  1.00 23.66           N
ATOM    143  CA  GLU A  95      14.700   6.405  40.349  1.00 30.26           C
ATOM    144  C   GLU A  95      15.631   6.341  41.571  1.00 25.07           C
ATOM    145  O   GLU A  95      16.521   7.180  41.709  1.00 25.38           O
ATOM    146  CB  GLU A  95      13.378   7.115  40.681  1.00 25.07           C
ATOM    147  CG  GLU A  95      12.525   7.429  39.434  1.00 27.44           C
ATOM    148  CD  GLU A  95      12.994   8.596  38.560  1.00 34.86           C
ATOM    149  OE1 GLU A  95      13.978   9.269  38.931  1.00 33.57           O
ATOM    150  OE2 GLU A  95      12.344   8.811  37.514  1.00 37.39           O1-
ATOM    151  H   GLU A  95      13.518   4.695  39.881  1.00 28.35           H
ATOM    152  HA  GLU A  95      15.201   6.986  39.574  1.00 36.28           H
ATOM    153  HB2 GLU A  95      12.792   6.489  41.354  1.00 30.05           H
ATOM    154  HB3 GLU A  95      13.600   8.048  41.200  1.00 30.05           H
ATOM    155  HG2 GLU A  95      12.411   6.557  38.795  1.00 32.89           H
ATOM    156  HG3 GLU A  95      11.507   7.652  39.751  1.00 32.89           H
ATOM    157  N   LEU A  96      15.428   5.342  42.445  1.00 24.04           N
ATOM    158  CA  LEU A  96      16.249   5.095  43.628  1.00 27.16           C
ATOM    159  C   LEU A  96      17.688   4.668  43.314  1.00 26.51           C
ATOM    160  O   LEU A  96      18.511   4.724  44.219  1.00 22.53           O
ATOM    161  CB  LEU A  96      15.559   4.067  44.545  1.00 25.78           C
ATOM    162  CG  LEU A  96      14.296   4.608  45.249  1.00 26.14           C
ATOM    163  CD1 LEU A  96      13.505   3.448  45.860  1.00 27.56           C
ATOM    164  CD2 LEU A  96      14.645   5.641  46.337  1.00 26.96           C
ATOM    165  H   LEU A  96      14.654   4.710  42.286  1.00 28.81           H
ATOM    166  HA  LEU A  96      16.325   6.039  44.166  1.00 32.56           H
ATOM    167  HB2 LEU A  96      15.280   3.209  43.931  1.00 30.90           H
ATOM    168  HB3 LEU A  96      16.262   3.712  45.299  1.00 30.90           H
ATOM    169  HG  LEU A  96      13.663   5.104  44.514  1.00 31.33           H
ATOM    170 HD11 LEU A  96      12.597   3.826  46.329  1.00 33.03           H
ATOM    171 HD12 LEU A  96      13.229   2.739  45.080  1.00 33.03           H
ATOM    172 HD13 LEU A  96      14.108   2.935  46.609  1.00 33.03           H
ATOM    173 HD21 LEU A  96      13.734   5.971  46.835  1.00 32.31           H
ATOM    174 HD22 LEU A  96      15.315   5.200  47.075  1.00 32.31           H
ATOM    175 HD23 LEU A  96      15.125   6.513  45.895  1.00 32.31           H
ATOM    176  N   GLU A  97      18.016   4.264  42.074  1.00 27.03           N
ATOM    177  CA  GLU A  97      19.407   4.044  41.661  1.00 28.38           C
ATOM    178  C   GLU A  97      20.240   5.342  41.708  1.00 28.17           C
ATOM    179  O   GLU A  97      21.466   5.265  41.762  1.00 28.32           O
ATOM    180  CB  GLU A  97      19.500   3.407  40.260  1.00 37.56           C
ATOM    181  CG  GLU A  97      18.880   2.002  40.180  1.00 39.63           C
ATOM    182  CD  GLU A  97      18.906   1.345  38.792  1.00 43.83           C
ATOM    183  OE1 GLU A  97      19.534   1.903  37.864  1.00 40.01           O
ATOM    184  OE2 GLU A  97      18.266   0.279  38.657  1.00 49.12           O1-
ATOM    185  H   GLU A  97      17.301   4.215  41.362  1.00 32.39           H
ATOM    186  HA  GLU A  97      19.849   3.340  42.368  1.00 34.02           H
ATOM    187  HB2 GLU A  97      19.020   4.063  39.535  1.00 45.03           H
ATOM    188  HB3 GLU A  97      20.553   3.326  39.988  1.00 45.03           H
ATOM    189  HG2 GLU A  97      19.380   1.333  40.881  1.00 47.51           H
ATOM    190  HG3 GLU A  97      17.852   2.020  40.517  1.00 47.51           H
ATOM    191  N   ASP A  98      19.599   6.522  41.666  1.00 25.68           N
ATOM    192  CA  ASP A  98      20.233   7.835  41.803  1.00 20.64           C
ATOM    193  C   ASP A  98      20.397   8.318  43.266  1.00 20.35           C
ATOM    194  O   ASP A  98      20.710   9.488  43.489  1.00 23.71           O
ATOM    195  CB  ASP A  98      19.473   8.862  40.945  1.00 31.87           C
ATOM    196  CG  ASP A  98      19.549   8.657  39.431  1.00 39.73           C
ATOM    197  OD1 ASP A  98      20.487   7.974  38.962  1.00 37.88           O
ATOM    198  OD2 ASP A  98      18.691   9.257  38.745  1.00 44.92           O1-
ATOM    199  H   ASP A  98      18.591   6.516  41.581  1.00 30.78           H
ATOM    200  HA  ASP A  98      21.238   7.768  41.387  1.00 24.72           H
ATOM    201  HB2 ASP A  98      18.430   8.916  41.241  1.00 38.20           H
ATOM    202  HB3 ASP A  98      19.867   9.859  41.140  1.00 38.20           H
ATOM    203  N   VAL A  99      20.174   7.459  44.273  1.00 23.77           N
ATOM    204  CA  VAL A  99      20.226   7.849  45.691  1.00 22.03           C
ATOM    205  C   VAL A  99      21.583   8.448  46.107  1.00 26.38           C
ATOM    206  O   VAL A  99      21.629   9.200  47.075  1.00 21.52           O
ATOM    207  CB  VAL A  99      19.797   6.655  46.571  1.00 34.08           C
ATOM    208  CG1 VAL A  99      20.868   5.551  46.598  1.00 28.31           C
ATOM    209  CG2 VAL A  99      19.459   7.086  48.004  1.00 28.90           C
ATOM    210  H   VAL A  99      19.906   6.507  44.060  1.00 28.48           H
ATOM    211  HA  VAL A  99      19.480   8.631  45.831  1.00 26.39           H
ATOM    212  HB  VAL A  99      18.882   6.229  46.163  1.00 40.86           H
ATOM    213 HG11 VAL A  99      20.497   4.680  47.129  1.00 33.94           H
ATOM    214 HG12 VAL A  99      21.126   5.247  45.583  1.00 33.94           H
ATOM    215 HG13 VAL A  99      21.760   5.905  47.110  1.00 33.94           H
ATOM    216 HG21 VAL A  99      19.059   6.231  48.549  1.00 34.64           H
ATOM    217 HG22 VAL A  99      20.349   7.452  48.516  1.00 34.64           H
ATOM    218 HG23 VAL A  99      18.702   7.870  47.985  1.00 34.64           H
ATOM    219  N   ASN A 100      22.681   8.157  45.389  1.00 19.70           N
ATOM    220  CA  ASN A 100      24.008   8.706  45.687  1.00 19.23           C
ATOM    221  C   ASN A 100      24.312  10.005  44.930  1.00 18.87           C
ATOM    222  O   ASN A 100      25.422  10.521  45.043  1.00 22.33           O
ATOM    223  CB  ASN A 100      25.111   7.651  45.455  1.00 26.72           C
ATOM    224  CG  ASN A 100      24.837   6.325  46.156  1.00 32.94           C
ATOM    225  OD1 ASN A 100      24.269   6.292  47.242  1.00 23.30           O
ATOM    226  ND2 ASN A 100      25.324   5.225  45.591  1.00 32.18           N
ATOM    227  H   ASN A 100      22.587   7.563  44.578  1.00 23.59           H
ATOM    228  HA  ASN A 100      24.046   8.954  46.748  1.00 23.04           H
ATOM    229  HB2 ASN A 100      25.303   7.504  44.393  1.00 32.03           H
ATOM    230  HB3 ASN A 100      26.016   8.054  45.910  1.00 32.03           H
ATOM    231 HD21 ASN A 100      25.218   4.338  46.072  1.00 38.58           H
ATOM    232 HD22 ASN A 100      25.848   5.276  44.735  1.00 38.58           H
ATOM    233  N   LYS A 101      23.351  10.538  44.162  1.00 17.14           N
ATOM    234  CA  LYS A 101      23.531  11.708  43.307  1.00 19.52           C
ATOM    235  C   LYS A 101      22.782  12.911  43.851  1.00 18.37           C
ATOM    236  O   LYS A 101      21.608  12.823  44.196  1.00 19.60           O
ATOM    237  CB  LYS A 101      23.022  11.425  41.889  1.00 27.23           C
ATOM    238  CG  LYS A 101      23.879  10.381  41.164  1.00 30.02           C
ATOM    239  CD  LYS A 101      23.219  10.015  39.832  1.00 33.56           C
ATOM    240  CE  LYS A 101      23.932   8.829  39.177  1.00 40.00           C
ATOM    241  NZ  LYS A 101      23.210   8.410  37.961  1.00 42.39           N1+
ATOM    242  H   LYS A 101      22.449  10.082  44.136  1.00 20.53           H
ATOM    243  HA  LYS A 101      24.590  11.959  43.239  1.00 23.38           H
ATOM    244  HB2 LYS A 101      21.979  11.109  41.922  1.00 32.64           H
ATOM    245  HB3 LYS A 101      23.071  12.352  41.314  1.00 32.64           H
ATOM    246  HG2 LYS A 101      24.876  10.789  40.988  1.00 35.98           H
ATOM    247  HG3 LYS A 101      23.963   9.482  41.774  1.00 35.98           H
ATOM    248  HD2 LYS A 101      22.176   9.754  40.007  1.00 40.23           H
ATOM    249  HD3 LYS A 101      23.261  10.875  39.163  1.00 40.23           H
ATOM    250  HE2 LYS A 101      24.953   9.118  38.922  1.00 47.96           H
ATOM    251  HE3 LYS A 101      23.967   7.997  39.883  1.00 47.96           H
ATOM    252  HZ1 LYS A 101      23.668   7.619  37.535  1.00 50.83           H
ATOM    253  HZ2 LYS A 101      22.263   8.144  38.221  1.00 50.83           H
ATOM    254  HZ3 LYS A 101      23.159   9.179  37.311  1.00 50.83           H
ATOM    255  N   TRP A 102      23.466  14.047  43.838  1.00 17.95           N
ATOM    256  CA  TRP A 102      22.878  15.356  44.031  1.00 18.90           C
ATOM    257  C   TRP A 102      21.890  15.599  42.887  1.00 30.78           C
ATOM    258  O   TRP A 102      22.228  15.428  41.715  1.00 26.49           O
ATOM    259  CB  TRP A 102      24.010  16.390  44.013  1.00 16.71           C
ATOM    260  CG  TRP A 102      23.721  17.646  44.763  1.00 16.83           C
ATOM    261  CD1 TRP A 102      23.468  18.875  44.260  1.00 18.44           C
ATOM    262  CD2 TRP A 102      23.703  17.795  46.206  1.00 15.36           C
ATOM    263  NE1 TRP A 102      23.355  19.781  45.300  1.00 14.74           N
ATOM    264  CE2 TRP A 102      23.497  19.167  46.532  1.00 15.76           C
ATOM    265  CE3 TRP A 102      23.852  16.882  47.267  1.00 13.87           C
ATOM    266  CZ2 TRP A 102      23.464  19.614  47.864  1.00 15.83           C
ATOM    267  CZ3 TRP A 102      23.805  17.321  48.600  1.00 15.89           C
ATOM    268  CH2 TRP A 102      23.610  18.678  48.901  1.00 14.10           C
ATOM    269  H   TRP A 102      24.431  14.020  43.540  1.00 21.50           H
ATOM    270  HA  TRP A 102      22.375  15.386  44.998  1.00 22.64           H
ATOM    271  HB2 TRP A 102      24.875  15.948  44.510  1.00 20.01           H
ATOM    272  HB3 TRP A 102      24.298  16.622  42.987  1.00 20.01           H
ATOM    273  HD1 TRP A 102      23.425  19.123  43.209  1.00 22.08           H
ATOM    274  HE1 TRP A 102      23.219  20.774  45.155  1.00 17.64           H
ATOM    275  HE3 TRP A 102      23.996  15.837  47.052  1.00 16.60           H
ATOM    276  HZ2 TRP A 102      23.388  20.664  48.100  1.00 18.95           H
ATOM    277  HZ3 TRP A 102      23.930  16.611  49.398  1.00 19.03           H
ATOM    278  HH2 TRP A 102      23.590  19.003  49.931  1.00 16.88           H
ATOM    279  N   GLY A 103      20.660  15.979  43.227  1.00 19.92           N
ATOM    280  CA  GLY A 103      19.582  16.151  42.258  1.00 18.64           C
ATOM    281  C   GLY A 103      18.759  14.885  41.992  1.00 19.16           C
ATOM    282  O   GLY A 103      18.058  14.831  40.978  1.00 22.69           O
ATOM    283  H   GLY A 103      20.448  16.120  44.205  1.00 23.86           H
ATOM    284  HA2 GLY A 103      18.903  16.913  42.641  1.00 22.33           H
ATOM    285  HA3 GLY A 103      20.001  16.489  41.310  1.00 22.33           H
ATOM    286  N   LEU A 104      18.742  13.915  42.919  1.00 18.71           N
ATOM    287  CA  LEU A 104      17.745  12.836  42.943  1.00 18.69           C
ATOM    288  C   LEU A 104      16.337  13.397  42.669  1.00 20.70           C
ATOM    289  O   LEU A 104      16.010  14.472  43.167  1.00 20.06           O
ATOM    290  CB  LEU A 104      17.791  12.176  44.336  1.00 17.62           C
ATOM    291  CG  LEU A 104      16.761  11.051  44.542  1.00 18.07           C
ATOM    292  CD1 LEU A 104      17.152   9.810  43.735  1.00 23.51           C
ATOM    293  CD2 LEU A 104      16.633  10.647  46.004  1.00 21.04           C
ATOM    294  H   LEU A 104      19.375  13.982  43.705  1.00 22.41           H
ATOM    295  HA  LEU A 104      18.001  12.095  42.185  1.00 22.39           H
ATOM    296  HB2 LEU A 104      18.794  11.784  44.511  1.00 21.11           H
ATOM    297  HB3 LEU A 104      17.599  12.950  45.081  1.00 21.11           H
ATOM    298  HG  LEU A 104      15.778  11.373  44.205  1.00 21.64           H
ATOM    299 HD11 LEU A 104      16.500   8.973  43.966  1.00 28.17           H
ATOM    300 HD12 LEU A 104      17.093  10.029  42.675  1.00 28.17           H
ATOM    301 HD13 LEU A 104      18.165   9.518  43.991  1.00 28.17           H
ATOM    302 HD21 LEU A 104      15.752  10.022  46.135  1.00 25.21           H
ATOM    303 HD22 LEU A 104      17.509  10.069  46.289  1.00 25.21           H
ATOM    304 HD23 LEU A 104      16.534  11.531  46.637  1.00 25.21           H
ATOM    305  N   HIS A 105      15.501  12.700  41.886  1.00 16.80           N
ATOM    306  CA  HIS A 105      14.139  13.148  41.559  1.00 22.02           C
ATOM    307  C   HIS A 105      13.199  12.838  42.743  1.00 18.39           C
ATOM    308  O   HIS A 105      12.350  11.956  42.656  1.00 19.08           O
ATOM    309  CB  HIS A 105      13.660  12.485  40.250  1.00 28.52           C
ATOM    310  CG  HIS A 105      14.523  12.675  39.019  1.00 34.07           C
ATOM    311  ND1 HIS A 105      15.667  13.449  38.898  1.00 42.99           N1+
ATOM    312  CD2 HIS A 105      14.336  12.035  37.823  1.00 34.21           C
ATOM    313  CE1 HIS A 105      16.174  13.256  37.666  1.00 37.28           C
ATOM    314  NE2 HIS A 105      15.377  12.400  36.997  1.00 35.71           N
ATOM    315  H   HIS A 105      15.808  11.813  41.508  1.00 20.11           H
ATOM    316  HA  HIS A 105      14.157  14.227  41.406  1.00 26.38           H
ATOM    317  HB2 HIS A 105      12.661  12.845  40.011  1.00 34.19           H
ATOM    318  HB3 HIS A 105      13.575  11.412  40.425  1.00 34.19           H
ATOM    319  HD1 HIS A 105      16.083  14.010  39.630  1.00 51.55           H
ATOM    320  HD2 HIS A 105      13.544  11.338  37.587  1.00 41.02           H
ATOM    321  HE1 HIS A 105      17.089  13.690  37.289  1.00 44.70           H
ATOM    322  HE2 HIS A 105      15.544  12.035  36.070  1.00 42.82           H
ATOM    323  N   VAL A 106      13.350  13.569  43.855  1.00 17.00           N
ATOM    324  CA  VAL A 106      12.664  13.289  45.127  1.00 14.56           C
ATOM    325  C   VAL A 106      11.141  13.453  45.012  1.00 16.26           C
ATOM    326  O   VAL A 106      10.408  12.696  45.636  1.00 17.89           O
ATOM    327  CB  VAL A 106      13.293  14.132  46.257  1.00 13.33           C
ATOM    328  CG1 VAL A 106      13.072  15.649  46.082  1.00 15.57           C
ATOM    329  CG2 VAL A 106      12.787  13.693  47.637  1.00 17.13           C
ATOM    330  H   VAL A 106      14.071  14.277  43.867  1.00 20.36           H
ATOM    331  HA  VAL A 106      12.860  12.244  45.368  1.00 17.44           H
ATOM    332  HB  VAL A 106      14.366  13.953  46.240  1.00 15.96           H
ATOM    333 HG11 VAL A 106      13.644  16.177  46.843  1.00 18.64           H
ATOM    334 HG12 VAL A 106      13.426  15.979  45.106  1.00 18.64           H
ATOM    335 HG13 VAL A 106      12.016  15.901  46.191  1.00 18.64           H
ATOM    336 HG21 VAL A 106      13.331  14.228  48.416  1.00 20.52           H
ATOM    337 HG22 VAL A 106      11.725  13.905  47.746  1.00 20.52           H
ATOM    338 HG23 VAL A 106      12.958  12.626  47.770  1.00 20.52           H
ATOM    339  N   PHE A 107      10.659  14.416  44.215  1.00 15.33           N
ATOM    340  CA  PHE A 107       9.231  14.606  43.993  1.00 13.81           C
ATOM    341  C   PHE A 107       8.643  13.419  43.229  1.00 16.16           C
ATOM    342  O   PHE A 107       7.560  12.958  43.573  1.00 17.16           O
ATOM    343  CB  PHE A 107       8.950  15.940  43.285  1.00 19.95           C
ATOM    344  CG  PHE A 107       9.321  17.152  44.125  1.00 18.10           C
ATOM    345  CD1 PHE A 107       8.521  17.530  45.219  1.00 15.87           C
ATOM    346  CD2 PHE A 107      10.500  17.856  43.854  1.00 15.18           C
ATOM    347  CE1 PHE A 107       8.909  18.612  46.029  1.00 17.52           C
ATOM    348  CE2 PHE A 107      10.864  18.965  44.627  1.00 18.33           C
ATOM    349  CZ  PHE A 107      10.062  19.346  45.712  1.00 12.98           C
ATOM    350  H   PHE A 107      11.302  15.035  43.742  1.00 18.35           H
ATOM    351  HA  PHE A 107       8.740  14.644  44.968  1.00 16.53           H
ATOM    352  HB2 PHE A 107       9.482  15.973  42.336  1.00 23.90           H
ATOM    353  HB3 PHE A 107       7.883  15.992  43.069  1.00 23.90           H
ATOM    354  HD1 PHE A 107       7.626  16.975  45.454  1.00 19.00           H
ATOM    355  HD2 PHE A 107      11.121  17.552  43.029  1.00 18.18           H
ATOM    356  HE1 PHE A 107       8.328  18.873  46.897  1.00 20.99           H
ATOM    357  HE2 PHE A 107      11.761  19.519  44.394  1.00 21.95           H
ATOM    358  HZ  PHE A 107      10.336  20.198  46.312  1.00 15.54           H
ATOM    359  N   ARG A 108       9.360  12.910  42.216  1.00 18.51           N
ATOM    360  CA  ARG A 108       8.939  11.730  41.465  1.00 18.49           C
ATOM    361  C   ARG A 108       8.895  10.500  42.385  1.00 20.35           C
ATOM    362  O   ARG A 108       7.923   9.755  42.344  1.00 20.03           O
ATOM    363  CB  ARG A 108       9.834  11.541  40.227  1.00 19.53           C
ATOM    364  CG  ARG A 108       9.315  10.475  39.258  1.00 37.94           C
ATOM    365  CD  ARG A 108       8.128  10.984  38.432  1.00 35.59           C
ATOM    366  NE  ARG A 108       7.549   9.896  37.629  1.00 39.54           N
ATOM    367  CZ  ARG A 108       6.258   9.538  37.598  1.00 44.11           C
ATOM    368  NH1 ARG A 108       5.318  10.207  38.269  1.00 42.40           N
ATOM    369  NH2 ARG A 108       5.907   8.481  36.867  1.00 43.28           N1+
ATOM    370  H   ARG A 108      10.251  13.330  41.989  1.00 22.17           H
ATOM    371  HA  ARG A 108       7.922  11.922  41.120  1.00 22.14           H
ATOM    372  HB2 ARG A 108       9.889  12.488  39.686  1.00 23.40           H
ATOM    373  HB3 ARG A 108      10.844  11.271  40.538  1.00 23.40           H
ATOM    374  HG2 ARG A 108      10.121  10.219  38.568  1.00 45.49           H
ATOM    375  HG3 ARG A 108       9.040   9.581  39.810  1.00 45.49           H
ATOM    376  HD2 ARG A 108       7.382  11.390  39.111  1.00 42.67           H
ATOM    377  HD3 ARG A 108       8.460  11.782  37.768  1.00 42.67           H
ATOM    378  HE  ARG A 108       8.203   9.341  37.097  1.00 47.40           H
ATOM    379 HH11 ARG A 108       5.568  11.016  38.826  1.00 50.84           H
ATOM    380 HH12 ARG A 108       4.354   9.919  38.229  1.00 50.84           H
ATOM    381 HH21 ARG A 108       6.605   7.962  36.358  1.00 51.90           H
ATOM    382 HH22 ARG A 108       4.943   8.186  36.830  1.00 51.90           H
ATOM    383  N   ILE A 109       9.897  10.320  43.253  1.00 16.37           N
ATOM    384  CA  ILE A 109       9.911   9.243  44.238  1.00 16.70           C
ATOM    385  C   ILE A 109       8.718   9.342  45.186  1.00 15.53           C
ATOM    386  O   ILE A 109       8.137   8.306  45.500  1.00 18.99           O
ATOM    387  CB  ILE A 109      11.277   9.184  44.940  1.00 16.37           C
ATOM    388  CG1 ILE A 109      12.305   8.635  43.926  1.00 17.21           C
ATOM    389  CG2 ILE A 109      11.265   8.335  46.221  1.00 17.44           C
ATOM    390  CD1 ILE A 109      13.736   9.030  44.263  1.00 20.66           C
ATOM    391  H   ILE A 109      10.679  10.960  43.242  1.00 19.61           H
ATOM    392  HA  ILE A 109       9.796   8.307  43.688  1.00 20.00           H
ATOM    393  HB  ILE A 109      11.552  10.202  45.216  1.00 19.61           H
ATOM    394 HG12 ILE A 109      12.230   7.548  43.877  1.00 20.61           H
ATOM    395 HG13 ILE A 109      12.099   9.025  42.929  1.00 20.61           H
ATOM    396 HG21 ILE A 109      12.270   8.246  46.627  1.00 20.89           H
ATOM    397 HG22 ILE A 109      10.634   8.805  46.974  1.00 20.89           H
ATOM    398 HG23 ILE A 109      10.882   7.339  46.005  1.00 20.89           H
ATOM    399 HD11 ILE A 109      14.383   8.675  43.464  1.00 24.76           H
ATOM    400 HD12 ILE A 109      13.810  10.114  44.333  1.00 24.76           H
ATOM    401 HD13 ILE A 109      14.046   8.578  45.204  1.00 24.76           H
ATOM    402  N   ALA A 110       8.339  10.550  45.630  1.00 18.60           N
ATOM    403  CA  ALA A 110       7.175  10.735  46.486  1.00 17.94           C
ATOM    404  C   ALA A 110       5.902  10.263  45.776  1.00 22.47           C
ATOM    405  O   ALA A 110       5.131   9.525  46.376  1.00 17.64           O
ATOM    406  CB  ALA A 110       7.059  12.195  46.943  1.00 14.58           C
ATOM    407  H   ALA A 110       8.870  11.369  45.366  1.00 22.28           H
ATOM    408  HA  ALA A 110       7.323  10.110  47.363  1.00 21.49           H
ATOM    409  HB1 ALA A 110       6.260  12.291  47.679  1.00 17.45           H
ATOM    410  HB2 ALA A 110       7.998  12.512  47.395  1.00 17.45           H
ATOM    411  HB3 ALA A 110       6.834  12.842  46.096  1.00 17.45           H
ATOM    412  N   GLU A 111       5.703  10.626  44.500  1.00 19.25           N
ATOM    413  CA  GLU A 111       4.568  10.145  43.714  1.00 25.29           C
ATOM    414  C   GLU A 111       4.561   8.611  43.622  1.00 26.72           C
ATOM    415  O   GLU A 111       3.566   7.967  43.970  1.00 26.00           O
ATOM    416  CB  GLU A 111       4.582  10.724  42.288  1.00 24.85           C
ATOM    417  CG  GLU A 111       4.354  12.234  42.178  1.00 39.87           C
ATOM    418  CD  GLU A 111       4.459  12.632  40.701  1.00 47.08           C
ATOM    419  OE1 GLU A 111       3.392  12.715  40.054  1.00 53.55           O
ATOM    420  OE2 GLU A 111       5.603  12.791  40.217  1.00 45.92           O1-
ATOM    421  H   GLU A 111       6.373  11.233  44.047  1.00 23.06           H
ATOM    422  HA  GLU A 111       3.651  10.474  44.207  1.00 30.31           H
ATOM    423  HB2 GLU A 111       5.534  10.486  41.814  1.00 29.78           H
ATOM    424  HB3 GLU A 111       3.800  10.226  41.713  1.00 29.78           H
ATOM    425  HG2 GLU A 111       3.360  12.462  42.564  1.00 47.80           H
ATOM    426  HG3 GLU A 111       5.134  12.735  42.748  1.00 47.80           H
ATOM    427  N   LEU A 112       5.670   8.041  43.124  1.00 23.06           N
ATOM    428  CA  LEU A 112       5.803   6.625  42.791  1.00 25.85           C
ATOM    429  C   LEU A 112       5.682   5.705  44.006  1.00 29.00           C
ATOM    430  O   LEU A 112       5.269   4.559  43.854  1.00 29.75           O
ATOM    431  CB  LEU A 112       7.148   6.380  42.103  1.00 20.31           C
ATOM    432  CG  LEU A 112       7.282   6.991  40.697  1.00 25.55           C
ATOM    433  CD1 LEU A 112       8.751   6.878  40.283  1.00 28.73           C
ATOM    434  CD2 LEU A 112       6.395   6.258  39.675  1.00 26.71           C
ATOM    435  H   LEU A 112       6.452   8.640  42.897  1.00 27.63           H
ATOM    436  HA  LEU A 112       5.000   6.365  42.103  1.00 30.98           H
ATOM    437  HB2 LEU A 112       7.930   6.791  42.745  1.00 24.33           H
ATOM    438  HB3 LEU A 112       7.315   5.307  42.031  1.00 24.33           H
ATOM    439  HG  LEU A 112       6.984   8.038  40.711  1.00 30.62           H
ATOM    440 HD11 LEU A 112       8.892   7.349  39.312  1.00 34.44           H
ATOM    441 HD12 LEU A 112       9.385   7.382  41.013  1.00 34.44           H
ATOM    442 HD13 LEU A 112       9.037   5.831  40.225  1.00 34.44           H
ATOM    443 HD21 LEU A 112       6.621   6.617  38.673  1.00 32.01           H
ATOM    444 HD22 LEU A 112       6.584   5.184  39.711  1.00 32.01           H
ATOM    445 HD23 LEU A 112       5.343   6.447  39.883  1.00 32.01           H
ATOM    446  N   SER A 113       6.063   6.191  45.190  1.00 23.10           N
ATOM    447  CA  SER A 113       6.009   5.443  46.438  1.00 22.14           C
ATOM    448  C   SER A 113       4.668   5.559  47.172  1.00 21.63           C
ATOM    449  O   SER A 113       4.539   5.010  48.263  1.00 24.12           O
ATOM    450  CB  SER A 113       7.174   5.877  47.334  1.00 21.09           C
ATOM    451  OG  SER A 113       6.981   7.208  47.761  1.00 20.64           O
ATOM    452  H   SER A 113       6.421   7.137  45.229  1.00 27.68           H
ATOM    453  HA  SER A 113       6.166   4.387  46.217  1.00 26.52           H
ATOM    454  HB2 SER A 113       7.212   5.226  48.208  1.00 25.26           H
ATOM    455  HB3 SER A 113       8.117   5.789  46.794  1.00 25.26           H
ATOM    456  HG  SER A 113       7.231   7.791  47.036  1.00 24.73           H
ATOM    457  N   GLY A 114       3.682   6.284  46.622  1.00 22.73           N
ATOM    458  CA  GLY A 114       2.402   6.513  47.285  1.00 20.00           C
ATOM    459  C   GLY A 114       2.551   7.450  48.488  1.00 18.94           C
ATOM    460  O   GLY A 114       1.966   7.220  49.542  1.00 20.01           O
ATOM    461  H   GLY A 114       3.835   6.717  45.720  1.00 27.24           H
ATOM    462  HA2 GLY A 114       1.701   6.952  46.577  1.00 23.95           H
ATOM    463  HA3 GLY A 114       2.013   5.556  47.634  1.00 23.95           H
ATOM    464  N   ASN A 115       3.352   8.503  48.308  1.00 18.47           N
ATOM    465  CA  ASN A 115       3.737   9.488  49.309  1.00 19.52           C
ATOM    466  C   ASN A 115       4.469   8.863  50.505  1.00 16.08           C
ATOM    467  O   ASN A 115       4.258   9.249  51.656  1.00 17.31           O
ATOM    468  CB  ASN A 115       2.542  10.369  49.704  1.00 20.27           C
ATOM    469  CG  ASN A 115       3.017  11.638  50.400  1.00 25.14           C
ATOM    470  OD1 ASN A 115       4.043  12.211  50.041  1.00 21.28           O
ATOM    471  ND2 ASN A 115       2.235  12.133  51.352  1.00 21.78           N
ATOM    472  H   ASN A 115       3.786   8.608  47.400  1.00 22.13           H
ATOM    473  HA  ASN A 115       4.465  10.133  48.816  1.00 23.39           H
ATOM    474  HB2 ASN A 115       2.057  10.673  48.776  1.00 24.28           H
ATOM    475  HB3 ASN A 115       1.835   9.819  50.329  1.00 24.28           H
ATOM    476 HD21 ASN A 115       2.525  12.978  51.824  1.00 26.09           H
ATOM    477 HD22 ASN A 115       1.401  11.647  51.638  1.00 26.09           H
ATOM    478  N   ARG A 116       5.406   7.957  50.197  1.00 17.07           N
ATOM    479  CA  ARG A 116       6.365   7.391  51.140  1.00 17.51           C
ATOM    480  C   ARG A 116       7.824   7.723  50.801  1.00 13.75           C
ATOM    481  O   ARG A 116       8.673   6.850  50.995  1.00 20.52           O
ATOM    482  CB  ARG A 116       6.110   5.878  51.292  1.00 19.05           C
ATOM    483  CG  ARG A 116       4.751   5.556  51.921  1.00 24.27           C
ATOM    484  CD  ARG A 116       4.692   6.082  53.354  1.00 21.33           C
ATOM    485  NE  ARG A 116       3.441   5.703  54.013  1.00 25.89           N
ATOM    486  CZ  ARG A 116       3.144   6.016  55.275  1.00 28.40           C
ATOM    487  NH1 ARG A 116       4.020   6.647  56.047  1.00 22.31           N
ATOM    488  NH2 ARG A 116       1.956   5.697  55.778  1.00 30.31           N1+
ATOM    489  H   ARG A 116       5.522   7.705  49.225  1.00 20.44           H
ATOM    490  HA  ARG A 116       6.215   7.857  52.107  1.00 20.97           H
ATOM    491  HB2 ARG A 116       6.196   5.386  50.325  1.00 22.81           H
ATOM    492  HB3 ARG A 116       6.868   5.453  51.950  1.00 22.81           H
ATOM    493  HG2 ARG A 116       3.943   5.990  51.331  1.00 29.09           H
ATOM    494  HG3 ARG A 116       4.624   4.474  51.942  1.00 29.09           H
ATOM    495  HD2 ARG A 116       5.531   5.657  53.909  1.00 25.56           H
ATOM    496  HD3 ARG A 116       4.770   7.169  53.368  1.00 25.56           H
ATOM    497  HE  ARG A 116       2.742   5.244  53.451  1.00 31.03           H
ATOM    498 HH11 ARG A 116       4.926   6.903  55.684  1.00 26.73           H
ATOM    499 HH12 ARG A 116       3.770   6.879  57.001  1.00 26.73           H
ATOM    500 HH21 ARG A 116       1.266   5.228  55.216  1.00 36.33           H
ATOM    501 HH22 ARG A 116       1.749   5.959  56.735  1.00 36.33           H
ATOM    502  N   PRO A 117       8.176   8.941  50.328  1.00 16.66           N
ATOM    503  CA  PRO A 117       9.568   9.250  50.016  1.00 14.91           C
ATOM    504  C   PRO A 117      10.510   9.048  51.210  1.00 14.88           C
ATOM    505  O   PRO A 117      11.608   8.537  51.013  1.00 14.90           O
ATOM    506  CB  PRO A 117       9.571  10.720  49.591  1.00 15.13           C
ATOM    507  CG  PRO A 117       8.381  11.306  50.350  1.00 15.89           C
ATOM    508  CD  PRO A 117       7.376  10.161  50.263  1.00 13.44           C
ATOM    509  HA  PRO A 117       9.897   8.671  49.154  1.00 17.85           H
ATOM    510  HB2 PRO A 117      10.503  11.255  49.772  1.00 18.12           H
ATOM    511  HB3 PRO A 117       9.350  10.737  48.523  1.00 18.12           H
ATOM    512  HG2 PRO A 117       8.658  11.553  51.375  1.00 19.03           H
ATOM    513  HG3 PRO A 117       7.972  12.177  49.847  1.00 19.03           H
ATOM    514  HD2 PRO A 117       6.712  10.238  51.117  1.00 16.09           H
ATOM    515  HD3 PRO A 117       6.822  10.210  49.330  1.00 16.09           H
ATOM    516  N   LEU A 118      10.106   9.397  52.433  1.00 11.78           N
ATOM    517  CA  LEU A 118      10.996   9.304  53.585  1.00 14.01           C
ATOM    518  C   LEU A 118      11.283   7.842  53.906  1.00 15.62           C
ATOM    519  O   LEU A 118      12.441   7.497  54.106  1.00 15.37           O
ATOM    520  CB  LEU A 118      10.448  10.078  54.787  1.00 15.60           C
ATOM    521  CG  LEU A 118      11.367  10.042  56.023  1.00 15.03           C
ATOM    522  CD1 LEU A 118      12.743  10.694  55.792  1.00 12.42           C
ATOM    523  CD2 LEU A 118      10.651  10.751  57.190  1.00 12.72           C
ATOM    524  H   LEU A 118       9.170   9.757  52.575  1.00 14.10           H
ATOM    525  HA  LEU A 118      11.938   9.771  53.298  1.00 16.78           H
ATOM    526  HB2 LEU A 118      10.275  11.115  54.497  1.00 18.68           H
ATOM    527  HB3 LEU A 118       9.499   9.640  55.077  1.00 18.68           H
ATOM    528  HG  LEU A 118      11.530   9.005  56.316  1.00 18.00           H
ATOM    529 HD11 LEU A 118      13.334  10.625  56.704  1.00 14.87           H
ATOM    530 HD12 LEU A 118      13.286  10.189  54.995  1.00 14.87           H
ATOM    531 HD13 LEU A 118      12.623  11.745  55.537  1.00 14.87           H
ATOM    532 HD21 LEU A 118      11.283  10.722  58.076  1.00 15.22           H
ATOM    533 HD22 LEU A 118      10.455  11.793  56.936  1.00 15.22           H
ATOM    534 HD23 LEU A 118       9.709  10.251  57.414  1.00 15.22           H
ATOM    535  N   THR A 119      10.257   6.985  53.920  1.00 17.96           N
ATOM    536  CA  THR A 119      10.433   5.557  54.173  1.00 15.73           C
ATOM    537  C   THR A 119      11.319   4.914  53.110  1.00 15.15           C
ATOM    538  O   THR A 119      12.270   4.233  53.491  1.00 18.85           O
ATOM    539  CB  THR A 119       9.081   4.841  54.308  1.00 20.15           C
ATOM    540  OG1 THR A 119       8.352   5.368  55.393  1.00 19.04           O
ATOM    541  CG2 THR A 119       9.253   3.337  54.538  1.00 17.58           C
ATOM    542  H   THR A 119       9.319   7.332  53.759  1.00 21.51           H
ATOM    543  HA  THR A 119      10.945   5.479  55.130  1.00 18.83           H
ATOM    544  HB  THR A 119       8.506   4.992  53.395  1.00 24.14           H
ATOM    545  HG1 THR A 119       8.148   6.290  55.200  1.00 22.81           H
ATOM    546 HG21 THR A 119       8.272   2.876  54.653  1.00 21.06           H
ATOM    547 HG22 THR A 119       9.757   2.873  53.692  1.00 21.06           H
ATOM    548 HG23 THR A 119       9.825   3.160  55.450  1.00 21.06           H
ATOM    549  N   VAL A 120      11.012   5.088  51.809  1.00 17.32           N
ATOM    550  CA  VAL A 120      11.756   4.383  50.757  1.00 19.13           C
ATOM    551  C   VAL A 120      13.201   4.881  50.657  1.00 20.67           C
ATOM    552  O   VAL A 120      14.088   4.061  50.448  1.00 18.95           O
ATOM    553  CB  VAL A 120      11.037   4.333  49.387  1.00 21.96           C
ATOM    554  CG1 VAL A 120       9.637   3.711  49.506  1.00 18.78           C
ATOM    555  CG2 VAL A 120      10.951   5.687  48.679  1.00 21.03           C
ATOM    556  H   VAL A 120      10.227   5.669  51.547  1.00 20.74           H
ATOM    557  HA  VAL A 120      11.821   3.343  51.082  1.00 22.92           H
ATOM    558  HB  VAL A 120      11.627   3.681  48.740  1.00 26.31           H
ATOM    559 HG11 VAL A 120       9.201   3.594  48.515  1.00 22.50           H
ATOM    560 HG12 VAL A 120       9.708   2.730  49.975  1.00 22.50           H
ATOM    561 HG13 VAL A 120       8.983   4.347  50.103  1.00 22.50           H
ATOM    562 HG21 VAL A 120      10.411   5.573  47.740  1.00 25.19           H
ATOM    563 HG22 VAL A 120      10.430   6.406  49.301  1.00 25.19           H
ATOM    564 HG23 VAL A 120      11.950   6.059  48.460  1.00 25.19           H
ATOM    565  N   ILE A 121      13.449   6.191  50.800  1.00 15.05           N
ATOM    566  CA  ILE A 121      14.785   6.776  50.709  1.00 15.94           C
ATOM    567  C   ILE A 121      15.635   6.394  51.920  1.00 13.58           C
ATOM    568  O   ILE A 121      16.782   6.020  51.716  1.00 15.45           O
ATOM    569  CB  ILE A 121      14.718   8.301  50.453  1.00 17.66           C
ATOM    570  CG1 ILE A 121      14.267   8.550  48.987  1.00 17.96           C
ATOM    571  CG2 ILE A 121      16.045   9.015  50.756  1.00 16.53           C
ATOM    572  CD1 ILE A 121      13.827   9.982  48.654  1.00 15.79           C
ATOM    573  H   ILE A 121      12.676   6.818  50.980  1.00 18.02           H
ATOM    574  HA  ILE A 121      15.271   6.331  49.839  1.00 19.09           H
ATOM    575  HB  ILE A 121      13.991   8.730  51.136  1.00 21.16           H
ATOM    576 HG12 ILE A 121      15.078   8.269  48.313  1.00 21.51           H
ATOM    577 HG13 ILE A 121      13.419   7.906  48.765  1.00 21.51           H
ATOM    578 HG21 ILE A 121      15.928  10.076  50.559  1.00 19.80           H
ATOM    579 HG22 ILE A 121      16.297   8.920  51.810  1.00 19.80           H
ATOM    580 HG23 ILE A 121      16.850   8.612  50.141  1.00 19.80           H
ATOM    581 HD11 ILE A 121      13.641  10.060  47.583  1.00 18.90           H
ATOM    582 HD12 ILE A 121      12.901  10.212  49.177  1.00 18.90           H
ATOM    583 HD13 ILE A 121      14.596  10.706  48.919  1.00 18.90           H
ATOM    584  N   MET A 122      15.099   6.474  53.145  1.00 16.45           N
ATOM    585  CA  MET A 122      15.810   5.999  54.337  1.00 19.45           C
ATOM    586  C   MET A 122      16.141   4.514  54.221  1.00 19.26           C
ATOM    587  O   MET A 122      17.263   4.127  54.516  1.00 16.12           O
ATOM    588  CB  MET A 122      15.008   6.247  55.619  1.00 18.04           C
ATOM    589  CG  MET A 122      15.081   7.696  56.097  1.00 15.54           C
ATOM    590  SD  MET A 122      16.646   8.128  56.907  1.00 16.84           S
ATOM    591  CE  MET A 122      16.378   7.412  58.545  1.00 15.22           C
ATOM    592  H   MET A 122      14.148   6.802  53.255  1.00 19.69           H
ATOM    593  HA  MET A 122      16.750   6.550  54.408  1.00 23.30           H
ATOM    594  HB2 MET A 122      13.969   5.991  55.435  1.00 21.61           H
ATOM    595  HB3 MET A 122      15.378   5.599  56.413  1.00 21.61           H
ATOM    596  HG2 MET A 122      14.908   8.370  55.257  1.00 18.61           H
ATOM    597  HG3 MET A 122      14.280   7.861  56.817  1.00 18.61           H
ATOM    598  HE1 MET A 122      17.186   7.724  59.207  1.00 18.23           H
ATOM    599  HE2 MET A 122      15.425   7.755  58.944  1.00 18.23           H
ATOM    600  HE3 MET A 122      16.365   6.326  58.478  1.00 18.23           H
ATOM    601  N   HIS A 123      15.183   3.681  53.800  1.00 18.54           N
ATOM    602  CA  HIS A 123      15.426   2.249  53.654  1.00 20.81           C
ATOM    603  C   HIS A 123      16.542   1.973  52.643  1.00 19.90           C
ATOM    604  O   HIS A 123      17.472   1.241  52.969  1.00 22.68           O
ATOM    605  CB  HIS A 123      14.140   1.521  53.271  1.00 23.23           C
ATOM    606  CG  HIS A 123      14.295   0.020  53.172  1.00 30.55           C
ATOM    607  ND1 HIS A 123      13.596  -0.807  52.327  1.00 45.76           N
ATOM    608  CD2 HIS A 123      15.089  -0.784  53.950  1.00 33.51           C
ATOM    609  CE1 HIS A 123      13.961  -2.072  52.593  1.00 41.62           C
ATOM    610  NE2 HIS A 123      14.868  -2.113  53.580  1.00 37.44           N
ATOM    611  H   HIS A 123      14.260   4.039  53.596  1.00 22.21           H
ATOM    612  HA  HIS A 123      15.748   1.873  54.627  1.00 24.93           H
ATOM    613  HB2 HIS A 123      13.777   1.905  52.316  1.00 27.84           H
ATOM    614  HB3 HIS A 123      13.387   1.734  54.031  1.00 27.84           H
ATOM    615  HD1 HIS A 123      12.916  -0.515  51.641  1.00 54.88           H
ATOM    616  HD2 HIS A 123      15.751  -0.452  54.735  1.00 40.18           H
ATOM    617  HE1 HIS A 123      13.560  -2.943  52.095  1.00 49.91           H
ATOM    618  N   THR A 124      16.476   2.591  51.457  1.00 18.57           N
ATOM    619  CA  THR A 124      17.515   2.500  50.435  1.00 20.23           C
ATOM    620  C   THR A 124      18.881   2.904  51.001  1.00 19.28           C
ATOM    621  O   THR A 124      19.849   2.182  50.785  1.00 20.20           O
ATOM    622  CB  THR A 124      17.141   3.334  49.196  1.00 18.30           C
ATOM    623  OG1 THR A 124      15.926   2.867  48.664  1.00 24.51           O
ATOM    624  CG2 THR A 124      18.187   3.223  48.083  1.00 21.22           C
ATOM    625  H   THR A 124      15.703   3.218  51.279  1.00 22.24           H
ATOM    626  HA  THR A 124      17.556   1.454  50.127  1.00 24.24           H
ATOM    627  HB  THR A 124      17.031   4.381  49.481  1.00 21.92           H
ATOM    628  HG1 THR A 124      15.229   3.044  49.302  1.00 29.37           H
ATOM    629 HG21 THR A 124      17.879   3.823  47.226  1.00 25.43           H
ATOM    630 HG22 THR A 124      19.152   3.576  48.440  1.00 25.43           H
ATOM    631 HG23 THR A 124      18.278   2.185  47.761  1.00 25.43           H
ATOM    632  N   ILE A 125      18.967   4.032  51.725  1.00 17.29           N
ATOM    633  CA  ILE A 125      20.224   4.534  52.294  1.00 16.21           C
ATOM    634  C   ILE A 125      20.773   3.585  53.355  1.00 18.77           C
ATOM    635  O   ILE A 125      21.979   3.341  53.376  1.00 18.11           O
ATOM    636  CB  ILE A 125      20.064   5.992  52.793  1.00 18.17           C
ATOM    637  CG1 ILE A 125      19.989   6.928  51.571  1.00 19.41           C
ATOM    638  CG2 ILE A 125      21.194   6.416  53.750  1.00 20.38           C
ATOM    639  CD1 ILE A 125      19.482   8.331  51.914  1.00 23.96           C
ATOM    640  H   ILE A 125      18.133   4.582  51.876  1.00 20.71           H
ATOM    641  HA  ILE A 125      20.955   4.551  51.484  1.00 19.41           H
ATOM    642  HB  ILE A 125      19.124   6.054  53.345  1.00 21.77           H
ATOM    643 HG12 ILE A 125      20.972   6.999  51.106  1.00 23.25           H
ATOM    644 HG13 ILE A 125      19.302   6.509  50.840  1.00 23.25           H
ATOM    645 HG21 ILE A 125      21.103   7.467  54.014  1.00 24.42           H
ATOM    646 HG22 ILE A 125      21.140   5.841  54.674  1.00 24.42           H
ATOM    647 HG23 ILE A 125      22.162   6.247  53.279  1.00 24.42           H
ATOM    648 HD11 ILE A 125      19.380   8.906  50.995  1.00 28.71           H
ATOM    649 HD12 ILE A 125      18.507   8.245  52.391  1.00 28.71           H
ATOM    650 HD13 ILE A 125      20.167   8.849  52.580  1.00 28.71           H
ATOM    651  N   PHE A 126      19.912   3.050  54.224  1.00 17.01           N
ATOM    652  CA  PHE A 126      20.328   2.092  55.244  1.00 20.15           C
ATOM    653  C   PHE A 126      20.886   0.811  54.617  1.00 19.87           C
ATOM    654  O   PHE A 126      21.866   0.276  55.129  1.00 24.84           O
ATOM    655  CB  PHE A 126      19.203   1.791  56.248  1.00 18.92           C
ATOM    656  CG  PHE A 126      19.055   2.770  57.408  1.00 20.07           C
ATOM    657  CD1 PHE A 126      19.010   4.162  57.199  1.00 18.77           C
ATOM    658  CD2 PHE A 126      18.985   2.273  58.724  1.00 19.29           C
ATOM    659  CE1 PHE A 126      18.912   5.035  58.292  1.00 17.37           C
ATOM    660  CE2 PHE A 126      18.877   3.151  59.816  1.00 16.85           C
ATOM    661  CZ  PHE A 126      18.851   4.532  59.599  1.00 15.91           C
ATOM    662  H   PHE A 126      18.934   3.297  54.168  1.00 20.37           H
ATOM    663  HA  PHE A 126      21.145   2.543  55.803  1.00 24.14           H
ATOM    664  HB2 PHE A 126      18.252   1.717  55.719  1.00 22.66           H
ATOM    665  HB3 PHE A 126      19.403   0.816  56.686  1.00 22.66           H
ATOM    666  HD1 PHE A 126      19.073   4.577  56.207  1.00 22.49           H
ATOM    667  HD2 PHE A 126      19.008   1.209  58.906  1.00 23.10           H
ATOM    668  HE1 PHE A 126      18.881   6.099  58.125  1.00 20.81           H
ATOM    669  HE2 PHE A 126      18.807   2.767  60.822  1.00 20.18           H
ATOM    670  HZ  PHE A 126      18.768   5.210  60.436  1.00 19.05           H
ATOM    671  N   GLN A 127      20.282   0.317  53.528  1.00 24.23           N
ATOM    672  CA  GLN A 127      20.780  -0.850  52.800  1.00 27.73           C
ATOM    673  C   GLN A 127      22.125  -0.538  52.130  1.00 29.05           C
ATOM    674  O   GLN A 127      23.049  -1.342  52.227  1.00 29.29           O
ATOM    675  CB  GLN A 127      19.726  -1.350  51.789  1.00 24.13           C
ATOM    676  CG  GLN A 127      18.422  -1.893  52.420  1.00 27.09           C
ATOM    677  CD  GLN A 127      18.546  -3.265  53.100  1.00 47.40           C
ATOM    678  OE1 GLN A 127      19.636  -3.793  53.312  1.00 54.23           O
ATOM    679  NE2 GLN A 127      17.414  -3.858  53.482  1.00 36.77           N
ATOM    680  H   GLN A 127      19.479   0.803  53.150  1.00 29.04           H
ATOM    681  HA  GLN A 127      20.951  -1.644  53.526  1.00 33.23           H
ATOM    682  HB2 GLN A 127      19.467  -0.537  51.110  1.00 28.91           H
ATOM    683  HB3 GLN A 127      20.175  -2.141  51.186  1.00 28.91           H
ATOM    684  HG2 GLN A 127      18.069  -1.193  53.173  1.00 32.47           H
ATOM    685  HG3 GLN A 127      17.652  -1.950  51.648  1.00 32.47           H
ATOM    686 HE21 GLN A 127      16.528  -3.395  53.331  1.00 44.09           H
ATOM    687 HE22 GLN A 127      17.453  -4.744  53.958  1.00 44.09           H
ATOM    688  N   GLU A 128      22.233   0.628  51.478  1.00 21.14           N
ATOM    689  CA  GLU A 128      23.418   1.104  50.768  1.00 22.90           C
ATOM    690  C   GLU A 128      24.641   1.231  51.691  1.00 29.51           C
ATOM    691  O   GLU A 128      25.764   0.904  51.296  1.00 25.69           O
ATOM    692  CB  GLU A 128      23.072   2.445  50.096  1.00 21.97           C
ATOM    693  CG  GLU A 128      24.212   3.048  49.262  1.00 32.09           C
ATOM    694  CD  GLU A 128      24.470   2.368  47.910  1.00 38.41           C
ATOM    695  OE1 GLU A 128      23.676   1.484  47.513  1.00 37.94           O
ATOM    696  OE2 GLU A 128      25.478   2.760  47.281  1.00 37.48           O1-
ATOM    697  H   GLU A 128      21.420   1.229  51.436  1.00 25.33           H
ATOM    698  HA  GLU A 128      23.649   0.380  49.987  1.00 27.44           H
ATOM    699  HB2 GLU A 128      22.196   2.316  49.460  1.00 26.32           H
ATOM    700  HB3 GLU A 128      22.809   3.169  50.867  1.00 26.32           H
ATOM    701  HG2 GLU A 128      23.971   4.091  49.054  1.00 38.47           H
ATOM    702  HG3 GLU A 128      25.143   3.114  49.825  1.00 38.47           H
ATOM    703  N   ARG A 129      24.418   1.708  52.923  1.00 18.35           N
ATOM    704  CA  ARG A 129      25.462   1.923  53.927  1.00 20.35           C
ATOM    705  C   ARG A 129      25.672   0.710  54.837  1.00 23.51           C
ATOM    706  O   ARG A 129      26.503   0.770  55.735  1.00 24.14           O
ATOM    707  CB  ARG A 129      25.132   3.185  54.732  1.00 19.47           C
ATOM    708  CG  ARG A 129      25.306   4.446  53.883  1.00 18.43           C
ATOM    709  CD  ARG A 129      25.303   5.667  54.803  1.00 16.82           C
ATOM    710  NE  ARG A 129      25.655   6.891  54.076  1.00 20.15           N
ATOM    711  CZ  ARG A 129      26.885   7.264  53.716  1.00 23.37           C
ATOM    712  NH1 ARG A 129      27.972   6.639  54.159  1.00 22.98           N
ATOM    713  NH2 ARG A 129      27.038   8.284  52.884  1.00 20.30           N1+
ATOM    714  H   ARG A 129      23.469   1.950  53.177  1.00 21.98           H
ATOM    715  HA  ARG A 129      26.415   2.094  53.424  1.00 24.38           H
ATOM    716  HB2 ARG A 129      24.106   3.125  55.100  1.00 23.33           H
ATOM    717  HB3 ARG A 129      25.801   3.253  55.590  1.00 23.33           H
ATOM    718  HG2 ARG A 129      26.264   4.403  53.363  1.00 22.08           H
ATOM    719  HG3 ARG A 129      24.502   4.525  53.150  1.00 22.08           H
ATOM    720  HD2 ARG A 129      24.296   5.779  55.204  1.00 20.15           H
ATOM    721  HD3 ARG A 129      25.991   5.511  55.630  1.00 20.15           H
ATOM    722  HE  ARG A 129      24.888   7.403  53.663  1.00 24.14           H
ATOM    723 HH11 ARG A 129      27.881   5.852  54.786  1.00 27.54           H
ATOM    724 HH12 ARG A 129      28.886   6.944  53.863  1.00 27.54           H
ATOM    725 HH21 ARG A 129      26.228   8.771  52.525  1.00 24.32           H
ATOM    726 HH22 ARG A 129      27.957   8.575  52.584  1.00 24.32           H
ATOM    727  N   ASP A 130      24.892  -0.352  54.634  1.00 21.06           N
ATOM    728  CA  ASP A 130      24.914  -1.616  55.363  1.00 30.13           C
ATOM    729  C   ASP A 130      24.564  -1.420  56.868  1.00 34.72           C
ATOM    730  O   ASP A 130      25.010  -2.187  57.726  1.00 25.47           O
ATOM    731  CB  ASP A 130      26.268  -2.331  55.151  1.00 24.22           C
ATOM    732  CG  ASP A 130      26.195  -3.854  55.278  1.00 33.77           C
ATOM    733  OD1 ASP A 130      25.078  -4.403  55.147  1.00 34.71           O
ATOM    734  OD2 ASP A 130      27.268  -4.471  55.464  1.00 43.55           O1-
ATOM    735  H   ASP A 130      24.232  -0.296  53.872  1.00 25.23           H
ATOM    736  HA  ASP A 130      24.128  -2.215  54.911  1.00 36.12           H
ATOM    737  HB2 ASP A 130      26.632  -2.120  54.144  1.00 29.03           H
ATOM    738  HB3 ASP A 130      27.039  -1.944  55.820  1.00 29.03           H
ATOM    739  N   LEU A 131      23.734  -0.410  57.187  1.00 22.75           N
ATOM    740  CA  LEU A 131      23.414   0.002  58.553  1.00 23.13           C
ATOM    741  C   LEU A 131      22.535  -1.013  59.287  1.00 20.41           C
ATOM    742  O   LEU A 131      22.624  -1.074  60.511  1.00 24.84           O
ATOM    743  CB  LEU A 131      22.758   1.404  58.568  1.00 27.84           C
ATOM    744  CG  LEU A 131      23.703   2.572  58.219  1.00 22.41           C
ATOM    745  CD1 LEU A 131      22.909   3.874  57.997  1.00 24.72           C
ATOM    746  CD2 LEU A 131      24.743   2.833  59.320  1.00 22.54           C
ATOM    747  H   LEU A 131      23.371   0.164  56.438  1.00 27.26           H
ATOM    748  HA  LEU A 131      24.353   0.062  59.102  1.00 27.72           H
ATOM    749  HB2 LEU A 131      21.937   1.391  57.850  1.00 33.37           H
ATOM    750  HB3 LEU A 131      22.323   1.587  59.553  1.00 33.37           H
ATOM    751  HG  LEU A 131      24.236   2.326  57.303  1.00 26.86           H
ATOM    752 HD11 LEU A 131      23.591   4.681  57.728  1.00 29.62           H
ATOM    753 HD12 LEU A 131      22.193   3.749  57.190  1.00 29.62           H
ATOM    754 HD13 LEU A 131      22.374   4.151  58.907  1.00 29.62           H
ATOM    755 HD21 LEU A 131      25.388   3.664  59.032  1.00 27.01           H
ATOM    756 HD22 LEU A 131      24.239   3.082  60.254  1.00 27.01           H
ATOM    757 HD23 LEU A 131      25.372   1.957  59.467  1.00 27.01           H
ATOM    758  N   LEU A 132      21.689  -1.789  58.587  1.00 26.60           N
ATOM    759  CA  LEU A 132      20.878  -2.815  59.245  1.00 28.97           C
ATOM    760  C   LEU A 132      21.762  -3.945  59.776  1.00 26.59           C
ATOM    761  O   LEU A 132      21.501  -4.432  60.870  1.00 26.16           O
ATOM    762  CB  LEU A 132      19.770  -3.409  58.356  1.00 25.07           C
ATOM    763  CG  LEU A 132      18.712  -2.409  57.853  1.00 29.59           C
ATOM    764  CD1 LEU A 132      19.067  -1.940  56.438  1.00 27.26           C
ATOM    765  CD2 LEU A 132      17.324  -3.066  57.831  1.00 29.41           C
ATOM    766  H   LEU A 132      21.664  -1.722  57.579  1.00 31.89           H
ATOM    767  HA  LEU A 132      20.393  -2.344  60.099  1.00 34.73           H
ATOM    768  HB2 LEU A 132      20.204  -3.958  57.522  1.00 30.05           H
ATOM    769  HB3 LEU A 132      19.263  -4.144  58.979  1.00 30.05           H
ATOM    770  HG  LEU A 132      18.683  -1.543  58.517  1.00 35.47           H
ATOM    771 HD11 LEU A 132      18.323  -1.226  56.083  1.00 32.67           H
ATOM    772 HD12 LEU A 132      20.048  -1.467  56.430  1.00 32.67           H
ATOM    773 HD13 LEU A 132      19.085  -2.793  55.763  1.00 32.67           H
ATOM    774 HD21 LEU A 132      16.591  -2.376  57.416  1.00 35.25           H
ATOM    775 HD22 LEU A 132      17.343  -3.970  57.222  1.00 35.25           H
ATOM    776 HD23 LEU A 132      17.022  -3.319  58.846  1.00 35.25           H
ATOM    777  N   LYS A 133      22.790  -4.375  59.027  1.00 26.26           N
ATOM    778  CA  LYS A 133      23.729  -5.399  59.492  1.00 31.10           C
ATOM    779  C   LYS A 133      24.608  -4.866  60.626  1.00 25.02           C
ATOM    780  O   LYS A 133      24.725  -5.526  61.656  1.00 22.63           O
ATOM    781  CB  LYS A 133      24.558  -5.978  58.329  1.00 30.10           C
ATOM    782  CG  LYS A 133      23.684  -6.703  57.287  1.00 44.74           C
ATOM    783  CD  LYS A 133      24.527  -7.451  56.233  1.00 46.73           C
ATOM    784  CE  LYS A 133      23.797  -7.724  54.905  1.00 47.32           C
ATOM    785  NZ  LYS A 133      23.399  -6.489  54.200  1.00 53.70           N1+
ATOM    786  H   LYS A 133      22.954  -3.942  58.127  1.00 31.47           H
ATOM    787  HA  LYS A 133      23.144  -6.219  59.911  1.00 37.28           H
ATOM    788  HB2 LYS A 133      25.114  -5.172  57.845  1.00 36.08           H
ATOM    789  HB3 LYS A 133      25.278  -6.691  58.735  1.00 36.08           H
ATOM    790  HG2 LYS A 133      23.070  -7.439  57.808  1.00 53.64           H
ATOM    791  HG3 LYS A 133      23.016  -5.992  56.807  1.00 53.64           H
ATOM    792  HD2 LYS A 133      25.444  -6.898  56.027  1.00 56.03           H
ATOM    793  HD3 LYS A 133      24.816  -8.416  56.651  1.00 56.03           H
ATOM    794  HE2 LYS A 133      24.418  -8.338  54.251  1.00 56.74           H
ATOM    795  HE3 LYS A 133      22.892  -8.284  55.144  1.00 56.74           H
ATOM    796  HZ1 LYS A 133      23.248  -6.667  53.219  1.00 64.40           H
ATOM    797  HZ2 LYS A 133      22.560  -6.103  54.610  1.00 64.40           H
ATOM    798  HZ3 LYS A 133      24.135  -5.797  54.301  1.00 64.40           H
ATOM    799  N   THR A 134      25.191  -3.674  60.459  1.00 28.92           N
ATOM    800  CA  THR A 134      26.121  -3.093  61.429  1.00 25.90           C
ATOM    801  C   THR A 134      25.485  -2.907  62.805  1.00 30.99           C
ATOM    802  O   THR A 134      26.108  -3.235  63.814  1.00 26.26           O
ATOM    803  CB  THR A 134      26.706  -1.789  60.864  1.00 23.56           C
ATOM    804  OG1 THR A 134      27.478  -2.113  59.729  1.00 29.35           O
ATOM    805  CG2 THR A 134      27.611  -1.033  61.847  1.00 29.85           C
ATOM    806  H   THR A 134      25.067  -3.186  59.580  1.00 34.66           H
ATOM    807  HA  THR A 134      26.944  -3.801  61.530  1.00 31.03           H
ATOM    808  HB  THR A 134      25.893  -1.127  60.561  1.00 28.24           H
ATOM    809  HG1 THR A 134      27.332  -1.436  59.058  1.00 35.18           H
ATOM    810 HG21 THR A 134      28.028  -0.155  61.353  1.00 35.78           H
ATOM    811 HG22 THR A 134      27.044  -0.709  62.719  1.00 35.78           H
ATOM    812 HG23 THR A 134      28.438  -1.671  62.156  1.00 35.78           H
ATOM    813  N   PHE A 135      24.258  -2.376  62.852  1.00 26.17           N
ATOM    814  CA  PHE A 135      23.560  -2.075  64.098  1.00 24.45           C
ATOM    815  C   PHE A 135      22.502  -3.102  64.479  1.00 25.60           C
ATOM    816  O   PHE A 135      21.786  -2.882  65.459  1.00 28.49           O
ATOM    817  CB  PHE A 135      23.013  -0.647  64.024  1.00 21.81           C
ATOM    818  CG  PHE A 135      24.144   0.346  64.028  1.00 18.32           C
ATOM    819  CD1 PHE A 135      24.919   0.497  65.196  1.00 23.42           C
ATOM    820  CD2 PHE A 135      24.473   1.059  62.861  1.00 21.06           C
ATOM    821  CE1 PHE A 135      26.014   1.374  65.209  1.00 20.24           C
ATOM    822  CE2 PHE A 135      25.559   1.953  62.884  1.00 20.00           C
ATOM    823  CZ  PHE A 135      26.326   2.106  64.053  1.00 21.03           C
ATOM    824  H   PHE A 135      23.806  -2.105  61.988  1.00 31.36           H
ATOM    825  HA  PHE A 135      24.279  -2.091  64.918  1.00 29.30           H
ATOM    826  HB2 PHE A 135      22.415  -0.528  63.123  1.00 26.13           H
ATOM    827  HB3 PHE A 135      22.377  -0.450  64.883  1.00 26.13           H
ATOM    828  HD1 PHE A 135      24.681  -0.070  66.084  1.00 28.06           H
ATOM    829  HD2 PHE A 135      23.898   0.930  61.957  1.00 25.23           H
ATOM    830  HE1 PHE A 135      26.603   1.495  66.105  1.00 24.25           H
ATOM    831  HE2 PHE A 135      25.817   2.509  61.997  1.00 23.96           H
ATOM    832  HZ  PHE A 135      27.167   2.777  64.062  1.00 25.20           H
ATOM    833  N   LYS A 136      22.419  -4.212  63.722  1.00 26.58           N
ATOM    834  CA  LYS A 136      21.481  -5.318  63.927  1.00 29.26           C
ATOM    835  C   LYS A 136      20.051  -4.780  64.054  1.00 29.41           C
ATOM    836  O   LYS A 136      19.348  -5.072  65.017  1.00 25.91           O
ATOM    837  CB  LYS A 136      21.910  -6.181  65.127  1.00 27.50           C
ATOM    838  CG  LYS A 136      23.307  -6.809  64.969  1.00 26.63           C
ATOM    839  CD  LYS A 136      23.626  -7.649  66.214  1.00 30.72           C
ATOM    840  CE  LYS A 136      25.104  -8.045  66.268  1.00 33.87           C
ATOM    841  NZ  LYS A 136      25.400  -8.766  67.520  1.00 47.06           N1+
ATOM    842  H   LYS A 136      23.055  -4.296  62.939  1.00 31.85           H
ATOM    843  HA  LYS A 136      21.502  -5.943  63.034  1.00 35.07           H
ATOM    844  HB2 LYS A 136      21.900  -5.566  66.027  1.00 32.96           H
ATOM    845  HB3 LYS A 136      21.184  -6.985  65.255  1.00 32.96           H
ATOM    846  HG2 LYS A 136      23.316  -7.447  64.083  1.00 31.91           H
ATOM    847  HG3 LYS A 136      24.060  -6.028  64.855  1.00 31.91           H
ATOM    848  HD2 LYS A 136      23.376  -7.082  67.113  1.00 36.82           H
ATOM    849  HD3 LYS A 136      23.018  -8.555  66.191  1.00 36.82           H
ATOM    850  HE2 LYS A 136      25.337  -8.680  65.413  1.00 40.60           H
ATOM    851  HE3 LYS A 136      25.718  -7.144  66.216  1.00 40.60           H
ATOM    852  HZ1 LYS A 136      26.375  -9.025  67.542  1.00 56.43           H
ATOM    853  HZ2 LYS A 136      25.193  -8.167  68.307  1.00 56.43           H
ATOM    854  HZ3 LYS A 136      24.826  -9.595  67.577  1.00 56.43           H
ATOM    855  N   ILE A 137      19.626  -3.997  63.061  1.00 25.02           N
ATOM    856  CA  ILE A 137      18.311  -3.373  63.036  1.00 24.48           C
ATOM    857  C   ILE A 137      17.415  -4.347  62.274  1.00 22.62           C
ATOM    858  O   ILE A 137      17.669  -4.551  61.084  1.00 24.63           O
ATOM    859  CB  ILE A 137      18.346  -1.987  62.334  1.00 27.04           C
ATOM    860  CG1 ILE A 137      19.488  -1.094  62.863  1.00 21.72           C
ATOM    861  CG2 ILE A 137      16.950  -1.342  62.471  1.00 23.07           C
ATOM    862  CD1 ILE A 137      19.583   0.289  62.198  1.00 25.69           C
ATOM    863  H   ILE A 137      20.247  -3.824  62.283  1.00 29.98           H
ATOM    864  HA  ILE A 137      17.955  -3.221  64.054  1.00 29.34           H
ATOM    865  HB  ILE A 137      18.523  -2.136  61.269  1.00 32.41           H
ATOM    866 HG12 ILE A 137      19.388  -0.968  63.939  1.00 26.02           H
ATOM    867 HG13 ILE A 137      20.437  -1.594  62.678  1.00 26.02           H
ATOM    868 HG21 ILE A 137      16.914  -0.385  61.953  1.00 27.65           H
ATOM    869 HG22 ILE A 137      16.194  -1.983  62.021  1.00 27.65           H
ATOM    870 HG23 ILE A 137      16.705  -1.194  63.521  1.00 27.65           H
ATOM    871 HD11 ILE A 137      20.461   0.813  62.574  1.00 30.79           H
ATOM    872 HD12 ILE A 137      19.676   0.173  61.118  1.00 30.79           H
ATOM    873 HD13 ILE A 137      18.703   0.888  62.431  1.00 30.79           H
ATOM    874  N   PRO A 138      16.359  -4.921  62.881  1.00 31.49           N
ATOM    875  CA  PRO A 138      15.463  -5.784  62.125  1.00 34.75           C
ATOM    876  C   PRO A 138      14.758  -4.943  61.057  1.00 31.17           C
ATOM    877  O   PRO A 138      14.336  -3.818  61.332  1.00 27.32           O
ATOM    878  CB  PRO A 138      14.475  -6.348  63.158  1.00 29.29           C
ATOM    879  CG  PRO A 138      15.147  -6.104  64.509  1.00 30.16           C
ATOM    880  CD  PRO A 138      15.936  -4.821  64.272  1.00 27.16           C
ATOM    881  HA  PRO A 138      16.011  -6.636  61.719  1.00 41.66           H
ATOM    882  HB2 PRO A 138      13.570  -5.748  63.108  1.00 35.11           H
ATOM    883  HB3 PRO A 138      14.216  -7.396  63.003  1.00 35.11           H
ATOM    884  HG2 PRO A 138      14.413  -5.953  65.301  1.00 36.15           H
ATOM    885  HG3 PRO A 138      15.808  -6.938  64.748  1.00 36.15           H
ATOM    886  HD2 PRO A 138      15.296  -3.949  64.412  1.00 32.55           H
ATOM    887  HD3 PRO A 138      16.777  -4.817  64.963  1.00 32.55           H
ATOM    888  N   VAL A 139      14.654  -5.481  59.838  1.00 24.69           N
ATOM    889  CA  VAL A 139      14.105  -4.743  58.701  1.00 30.93           C
ATOM    890  C   VAL A 139      12.657  -4.326  58.960  1.00 28.93           C
ATOM    891  O   VAL A 139      12.291  -3.195  58.653  1.00 24.97           O
ATOM    892  CB  VAL A 139      14.292  -5.539  57.395  1.00 32.53           C
ATOM    893  CG1 VAL A 139      13.454  -6.829  57.337  1.00 42.04           C
ATOM    894  CG2 VAL A 139      13.969  -4.665  56.173  1.00 34.69           C
ATOM    895  H   VAL A 139      15.016  -6.408  59.672  1.00 29.59           H
ATOM    896  HA  VAL A 139      14.688  -3.827  58.606  1.00 37.08           H
ATOM    897  HB  VAL A 139      15.342  -5.826  57.316  1.00 38.99           H
ATOM    898 HG11 VAL A 139      13.719  -7.398  56.446  1.00 50.41           H
ATOM    899 HG12 VAL A 139      13.649  -7.446  58.215  1.00 50.41           H
ATOM    900 HG13 VAL A 139      12.390  -6.594  57.295  1.00 50.41           H
ATOM    901 HG21 VAL A 139      14.168  -5.221  55.256  1.00 41.59           H
ATOM    902 HG22 VAL A 139      12.922  -4.362  56.183  1.00 41.59           H
ATOM    903 HG23 VAL A 139      14.599  -3.775  56.183  1.00 41.59           H
ATOM    904  N   ASP A 140      11.848  -5.213  59.554  1.00 28.13           N
ATOM    905  CA  ASP A 140      10.471  -4.924  59.927  1.00 29.35           C
ATOM    906  C   ASP A 140      10.379  -3.767  60.943  1.00 30.05           C
ATOM    907  O   ASP A 140       9.487  -2.935  60.821  1.00 25.84           O
ATOM    908  CB  ASP A 140       9.777  -6.202  60.429  1.00 32.41           C
ATOM    909  CG  ASP A 140      10.587  -6.893  61.534  1.00 41.65           C
ATOM    910  OD1 ASP A 140      10.205  -6.715  62.710  1.00 42.96           O
ATOM    911  OD2 ASP A 140      11.577  -7.585  61.197  1.00 52.27           O1-
ATOM    912  H   ASP A 140      12.214  -6.117  59.821  1.00 33.72           H
ATOM    913  HA  ASP A 140       9.948  -4.614  59.022  1.00 35.18           H
ATOM    914  HB2 ASP A 140       8.788  -5.929  60.799  1.00 38.85           H
ATOM    915  HB3 ASP A 140       9.701  -6.871  59.571  1.00 38.85           H
ATOM    916  N   THR A 141      11.301  -3.699  61.916  1.00 21.12           N
ATOM    917  CA  THR A 141      11.395  -2.604  62.887  1.00 23.31           C
ATOM    918  C   THR A 141      11.728  -1.272  62.193  1.00 21.63           C
ATOM    919  O   THR A 141      11.110  -0.252  62.501  1.00 24.96           O
ATOM    920  CB  THR A 141      12.443  -2.935  63.966  1.00 26.92           C
ATOM    921  OG1 THR A 141      12.202  -4.202  64.547  1.00 24.77           O
ATOM    922  CG2 THR A 141      12.481  -1.885  65.084  1.00 22.90           C
ATOM    923  H   THR A 141      12.007  -4.419  61.971  1.00 25.31           H
ATOM    924  HA  THR A 141      10.420  -2.535  63.368  1.00 27.93           H
ATOM    925  HB  THR A 141      13.426  -2.960  63.499  1.00 32.26           H
ATOM    926  HG1 THR A 141      11.301  -4.220  64.888  1.00 29.68           H
ATOM    927 HG21 THR A 141      13.257  -2.153  65.798  1.00 27.43           H
ATOM    928 HG22 THR A 141      12.701  -0.896  64.687  1.00 27.43           H
ATOM    929 HG23 THR A 141      11.530  -1.864  65.613  1.00 27.43           H
ATOM    930  N   LEU A 142      12.705  -1.275  61.273  1.00 20.42           N
ATOM    931  CA  LEU A 142      13.084  -0.086  60.513  1.00 22.26           C
ATOM    932  C   LEU A 142      11.883   0.470  59.752  1.00 23.14           C
ATOM    933  O   LEU A 142      11.595   1.657  59.864  1.00 19.23           O
ATOM    934  CB  LEU A 142      14.266  -0.367  59.566  1.00 21.65           C
ATOM    935  CG  LEU A 142      14.707   0.865  58.742  1.00 22.72           C
ATOM    936  CD1 LEU A 142      15.215   1.993  59.652  1.00 15.75           C
ATOM    937  CD2 LEU A 142      15.785   0.476  57.725  1.00 22.89           C
ATOM    938  H   LEU A 142      13.184  -2.143  61.073  1.00 24.47           H
ATOM    939  HA  LEU A 142      13.396   0.668  61.227  1.00 26.67           H
ATOM    940  HB2 LEU A 142      15.114  -0.725  60.151  1.00 25.94           H
ATOM    941  HB3 LEU A 142      13.975  -1.159  58.877  1.00 25.94           H
ATOM    942  HG  LEU A 142      13.852   1.236  58.182  1.00 27.22           H
ATOM    943 HD11 LEU A 142      15.634   2.796  59.044  1.00 18.86           H
ATOM    944 HD12 LEU A 142      14.395   2.404  60.237  1.00 18.86           H
ATOM    945 HD13 LEU A 142      15.989   1.618  60.322  1.00 18.86           H
ATOM    946 HD21 LEU A 142      16.024   1.334  57.096  1.00 27.43           H
ATOM    947 HD22 LEU A 142      16.687   0.143  58.239  1.00 27.43           H
ATOM    948 HD23 LEU A 142      15.412  -0.323  57.085  1.00 27.43           H
ATOM    949  N   ILE A 143      11.188  -0.373  58.982  1.00 18.88           N
ATOM    950  CA  ILE A 143      10.060   0.069  58.176  1.00 27.20           C
ATOM    951  C   ILE A 143       8.925   0.573  59.065  1.00 20.64           C
ATOM    952  O   ILE A 143       8.297   1.571  58.713  1.00 18.45           O
ATOM    953  CB  ILE A 143       9.620  -1.040  57.198  1.00 26.23           C
ATOM    954  CG1 ILE A 143      10.741  -1.445  56.210  1.00 25.53           C
ATOM    955  CG2 ILE A 143       8.351  -0.622  56.433  1.00 24.78           C
ATOM    956  CD1 ILE A 143      11.343  -0.311  55.367  1.00 30.75           C
ATOM    957  H   ILE A 143      11.449  -1.350  58.952  1.00 22.61           H
ATOM    958  HA  ILE A 143      10.395   0.921  57.582  1.00 32.60           H
ATOM    959  HB  ILE A 143       9.365  -1.917  57.796  1.00 31.44           H
ATOM    960 HG12 ILE A 143      11.562  -1.888  56.762  1.00 30.59           H
ATOM    961 HG13 ILE A 143      10.361  -2.216  55.539  1.00 30.59           H
ATOM    962 HG21 ILE A 143       8.139  -1.336  55.637  1.00 29.69           H
ATOM    963 HG22 ILE A 143       7.495  -0.605  57.108  1.00 29.69           H
ATOM    964 HG23 ILE A 143       8.478   0.371  56.000  1.00 29.69           H
ATOM    965 HD11 ILE A 143      12.032  -0.746  54.647  1.00 36.86           H
ATOM    966 HD12 ILE A 143      10.565   0.229  54.830  1.00 36.86           H
ATOM    967 HD13 ILE A 143      11.900   0.379  56.002  1.00 36.86           H
ATOM    968  N   THR A 144       8.649  -0.105  60.190  1.00 19.90           N
ATOM    969  CA  THR A 144       7.578   0.301  61.095  1.00 20.83           C
ATOM    970  C   THR A 144       7.881   1.695  61.658  1.00 16.25           C
ATOM    971  O   THR A 144       7.006   2.552  61.613  1.00 16.66           O
ATOM    972  CB  THR A 144       7.328  -0.754  62.187  1.00 22.55           C
ATOM    973  OG1 THR A 144       6.990  -1.996  61.603  1.00 20.82           O
ATOM    974  CG2 THR A 144       6.167  -0.374  63.111  1.00 19.92           C
ATOM    975  H   THR A 144       9.207  -0.910  60.436  1.00 23.84           H
ATOM    976  HA  THR A 144       6.672   0.360  60.489  1.00 24.95           H
ATOM    977  HB  THR A 144       8.238  -0.867  62.776  1.00 27.02           H
ATOM    978  HG1 THR A 144       7.756  -2.307  61.111  1.00 24.94           H
ATOM    979 HG21 THR A 144       6.035  -1.152  63.862  1.00 23.86           H
ATOM    980 HG22 THR A 144       6.366   0.568  63.614  1.00 23.86           H
ATOM    981 HG23 THR A 144       5.244  -0.288  62.538  1.00 23.86           H
ATOM    982  N   TYR A 145       9.111   1.935  62.128  1.00 18.62           N
ATOM    983  CA  TYR A 145       9.522   3.244  62.607  1.00 18.31           C
ATOM    984  C   TYR A 145       9.425   4.312  61.517  1.00 17.11           C
ATOM    985  O   TYR A 145       8.897   5.381  61.788  1.00 15.73           O
ATOM    986  CB  TYR A 145      10.930   3.217  63.187  1.00 16.08           C
ATOM    987  CG  TYR A 145      11.339   4.609  63.637  1.00 14.53           C
ATOM    988  CD1 TYR A 145      10.768   5.173  64.794  1.00 18.34           C
ATOM    989  CD2 TYR A 145      12.171   5.396  62.817  1.00 14.73           C
ATOM    990  CE1 TYR A 145      11.069   6.494  65.171  1.00 13.18           C
ATOM    991  CE2 TYR A 145      12.467   6.718  63.182  1.00 15.09           C
ATOM    992  CZ  TYR A 145      11.918   7.271  64.360  1.00 15.26           C
ATOM    993  OH  TYR A 145      12.196   8.556  64.695  1.00 14.73           O
ATOM    994  H   TYR A 145       9.790   1.187  62.150  1.00 22.30           H
ATOM    995  HA  TYR A 145       8.843   3.530  63.411  1.00 21.93           H
ATOM    996  HB2 TYR A 145      10.943   2.539  64.034  1.00 19.25           H
ATOM    997  HB3 TYR A 145      11.632   2.853  62.436  1.00 19.25           H
ATOM    998  HD1 TYR A 145      10.081   4.602  65.391  1.00 21.97           H
ATOM    999  HD2 TYR A 145      12.575   4.992  61.900  1.00 17.64           H
ATOM   1000  HE1 TYR A 145      10.645   6.912  66.069  1.00 15.78           H
ATOM   1001  HE2 TYR A 145      13.104   7.322  62.555  1.00 18.07           H
ATOM   1002  HH  TYR A 145      11.855   8.795  65.562  1.00 17.64           H
ATOM   1003  N   LEU A 146       9.966   4.051  60.322  1.00 19.57           N
ATOM   1004  CA  LEU A 146      10.000   5.030  59.236  1.00 17.29           C
ATOM   1005  C   LEU A 146       8.599   5.438  58.788  1.00 18.36           C
ATOM   1006  O   LEU A 146       8.374   6.617  58.522  1.00 15.42           O
ATOM   1007  CB  LEU A 146      10.803   4.494  58.051  1.00 17.55           C
ATOM   1008  CG  LEU A 146      12.324   4.397  58.276  1.00 19.34           C
ATOM   1009  CD1 LEU A 146      12.940   3.694  57.053  1.00 18.34           C
ATOM   1010  CD2 LEU A 146      12.964   5.773  58.497  1.00 17.18           C
ATOM   1011  H   LEU A 146      10.408   3.155  60.169  1.00 23.44           H
ATOM   1012  HA  LEU A 146      10.486   5.928  59.615  1.00 20.71           H
ATOM   1013  HB2 LEU A 146      10.417   3.503  57.803  1.00 21.02           H
ATOM   1014  HB3 LEU A 146      10.618   5.141  57.197  1.00 21.02           H
ATOM   1015  HG  LEU A 146      12.526   3.804  59.164  1.00 23.16           H
ATOM   1016 HD11 LEU A 146      14.017   3.593  57.182  1.00 21.97           H
ATOM   1017 HD12 LEU A 146      12.507   2.701  56.939  1.00 21.97           H
ATOM   1018 HD13 LEU A 146      12.735   4.265  56.150  1.00 21.97           H
ATOM   1019 HD21 LEU A 146      14.046   5.661  58.549  1.00 20.57           H
ATOM   1020 HD22 LEU A 146      12.705   6.438  57.672  1.00 20.57           H
ATOM   1021 HD23 LEU A 146      12.624   6.210  59.435  1.00 20.57           H
ATOM   1022  N   MET A 147       7.657   4.486  58.684  0.94 13.35           N
ATOM   1023  CA  MET A 147       6.293   4.810  58.296  0.94 15.16           C
ATOM   1024  C   MET A 147       5.595   5.624  59.378  0.94 13.66           C
ATOM   1025  O   MET A 147       4.837   6.520  59.028  0.94 16.30           O
ATOM   1026  CB  MET A 147       5.499   3.557  57.935  0.94 14.10           C
ATOM   1027  CG  MET A 147       5.918   3.030  56.565  0.94 29.14           C
ATOM   1028  SD  MET A 147       5.084   1.494  56.125  0.94 48.02           S
ATOM   1029  CE  MET A 147       3.389   2.095  55.908  0.94 26.44           C
ATOM   1030  H   MET A 147       7.884   3.527  58.908  0.94 15.98           H
ATOM   1031  HA  MET A 147       6.340   5.434  57.401  0.94 18.16           H
ATOM   1032  HB2 MET A 147       5.660   2.785  58.690  0.94 16.88           H
ATOM   1033  HB3 MET A 147       4.438   3.811  57.915  0.94 16.88           H
ATOM   1034  HG2 MET A 147       5.696   3.784  55.808  0.94 34.92           H
ATOM   1035  HG3 MET A 147       6.993   2.849  56.576  0.94 34.92           H
ATOM   1036  HE1 MET A 147       2.753   1.266  55.596  0.94 31.69           H
ATOM   1037  HE2 MET A 147       3.013   2.486  56.853  0.94 31.69           H
ATOM   1038  HE3 MET A 147       3.368   2.876  55.149  0.94 31.69           H
ATOM   1039  N   THR A 148       5.841   5.308  60.657  1.00 13.91           N
ATOM   1040  CA  THR A 148       5.329   6.061  61.806  1.00 18.32           C
ATOM   1041  C   THR A 148       5.897   7.492  61.828  1.00 16.43           C
ATOM   1042  O   THR A 148       5.144   8.454  61.959  1.00 13.96           O
ATOM   1043  CB  THR A 148       5.648   5.315  63.116  1.00 25.69           C
ATOM   1044  OG1 THR A 148       5.162   3.989  63.089  1.00 26.90           O
ATOM   1045  CG2 THR A 148       4.980   6.008  64.296  1.00 18.47           C
ATOM   1046  H   THR A 148       6.474   4.545  60.849  1.00 16.66           H
ATOM   1047  HA  THR A 148       4.245   6.109  61.694  1.00 21.94           H
ATOM   1048  HB  THR A 148       6.728   5.300  63.275  1.00 30.78           H
ATOM   1049  HG1 THR A 148       5.674   3.488  62.446  1.00 32.24           H
ATOM   1050 HG21 THR A 148       5.226   5.475  65.214  1.00 22.13           H
ATOM   1051 HG22 THR A 148       5.324   7.036  64.371  1.00 22.13           H
ATOM   1052 HG23 THR A 148       3.897   5.997  64.163  1.00 22.13           H
ATOM   1053  N   LEU A 149       7.217   7.648  61.671  1.00 16.04           N
ATOM   1054  CA  LEU A 149       7.882   8.941  61.580  1.00 14.63           C
ATOM   1055  C   LEU A 149       7.275   9.775  60.448  1.00 11.89           C
ATOM   1056  O   LEU A 149       6.908  10.928  60.656  1.00 15.61           O
ATOM   1057  CB  LEU A 149       9.391   8.722  61.366  1.00 13.34           C
ATOM   1058  CG  LEU A 149      10.197  10.026  61.206  1.00 15.06           C
ATOM   1059  CD1 LEU A 149      10.192  10.832  62.503  1.00 15.00           C
ATOM   1060  CD2 LEU A 149      11.634   9.708  60.788  1.00 16.75           C
ATOM   1061  H   LEU A 149       7.795   6.829  61.563  1.00 19.21           H
ATOM   1062  HA  LEU A 149       7.722   9.458  62.524  1.00 17.52           H
ATOM   1063  HB2 LEU A 149       9.790   8.156  62.209  1.00 15.96           H
ATOM   1064  HB3 LEU A 149       9.526   8.120  60.467  1.00 15.96           H
ATOM   1065  HG  LEU A 149       9.764  10.645  60.421  1.00 18.03           H
ATOM   1066 HD11 LEU A 149      10.641  11.809  62.329  1.00 17.96           H
ATOM   1067 HD12 LEU A 149       9.179  10.964  62.859  1.00 17.96           H
ATOM   1068 HD13 LEU A 149      10.744  10.305  63.278  1.00 17.96           H
ATOM   1069 HD21 LEU A 149      12.178  10.636  60.626  1.00 20.06           H
ATOM   1070 HD22 LEU A 149      12.136   9.140  61.569  1.00 20.06           H
ATOM   1071 HD23 LEU A 149      11.639   9.130  59.864  1.00 20.06           H
ATOM   1072  N   GLU A 150       7.169   9.177  59.259  1.00 14.58           N
ATOM   1073  CA  GLU A 150       6.634   9.808  58.077  1.00 13.02           C
ATOM   1074  C   GLU A 150       5.164  10.221  58.279  1.00 16.42           C
ATOM   1075  O   GLU A 150       4.802  11.307  57.847  1.00 15.13           O
ATOM   1076  CB  GLU A 150       6.837   8.878  56.877  1.00 16.80           C
ATOM   1077  CG  GLU A 150       6.352   9.484  55.552  1.00 16.33           C
ATOM   1078  CD  GLU A 150       7.133   8.968  54.346  1.00 18.45           C
ATOM   1079  OE1 GLU A 150       7.451   7.761  54.310  1.00 19.19           O
ATOM   1080  OE2 GLU A 150       7.415   9.786  53.452  1.00 18.91           O1-
ATOM   1081  H   GLU A 150       7.480   8.221  59.167  1.00 17.45           H
ATOM   1082  HA  GLU A 150       7.221  10.708  57.894  1.00 15.58           H
ATOM   1083  HB2 GLU A 150       7.903   8.658  56.799  1.00 20.12           H
ATOM   1084  HB3 GLU A 150       6.304   7.944  57.055  1.00 20.12           H
ATOM   1085  HG2 GLU A 150       5.308   9.193  55.422  1.00 19.56           H
ATOM   1086  HG3 GLU A 150       6.396  10.571  55.582  1.00 19.56           H
ATOM   1087  N   ASP A 151       4.334   9.410  58.957  1.00 16.15           N
ATOM   1088  CA  ASP A 151       2.952   9.772  59.310  1.00 13.16           C
ATOM   1089  C   ASP A 151       2.877  11.030  60.178  1.00 14.20           C
ATOM   1090  O   ASP A 151       1.860  11.714  60.161  1.00 18.36           O
ATOM   1091  CB  ASP A 151       2.240   8.639  60.070  1.00 15.04           C
ATOM   1092  CG  ASP A 151       1.997   7.344  59.313  1.00 14.44           C
ATOM   1093  OD1 ASP A 151       1.773   6.323  60.002  1.00 22.32           O
ATOM   1094  OD2 ASP A 151       2.004   7.388  58.068  1.00 18.38           O1-
ATOM   1095  H   ASP A 151       4.688   8.531  59.310  1.00 19.34           H
ATOM   1096  HA  ASP A 151       2.400   9.964  58.390  1.00 15.75           H
ATOM   1097  HB2 ASP A 151       2.737   8.418  61.015  1.00 18.00           H
ATOM   1098  HB3 ASP A 151       1.254   9.000  60.361  1.00 18.00           H
ATOM   1099  N   HIS A 152       3.911  11.303  60.983  1.00 13.69           N
ATOM   1100  CA  HIS A 152       3.971  12.480  61.831  1.00 12.87           C
ATOM   1101  C   HIS A 152       4.500  13.741  61.126  1.00 12.71           C
ATOM   1102  O   HIS A 152       4.491  14.810  61.733  1.00 13.13           O
ATOM   1103  CB  HIS A 152       4.716  12.162  63.137  1.00 13.40           C
ATOM   1104  CG  HIS A 152       3.922  11.273  64.056  1.00 18.00           C
ATOM   1105  ND1 HIS A 152       3.724   9.920  63.924  1.00 20.21           N
ATOM   1106  CD2 HIS A 152       3.193  11.678  65.140  1.00 19.16           C
ATOM   1107  CE1 HIS A 152       2.910   9.515  64.913  1.00 21.46           C
ATOM   1108  NE2 HIS A 152       2.549  10.558  65.682  1.00 21.03           N
ATOM   1109  H   HIS A 152       4.718  10.694  60.972  1.00 16.38           H
ATOM   1110  HA  HIS A 152       2.950  12.718  62.127  1.00 15.40           H
ATOM   1111  HB2 HIS A 152       4.913  13.094  63.667  1.00 16.04           H
ATOM   1112  HB3 HIS A 152       5.671  11.689  62.910  1.00 16.04           H
ATOM   1113  HD1 HIS A 152       4.103   9.337  63.193  1.00 24.21           H
ATOM   1114  HD2 HIS A 152       3.105  12.694  65.496  1.00 22.95           H
ATOM   1115  HE1 HIS A 152       2.564   8.500  65.047  1.00 25.71           H
ATOM   1116  N   TYR A 153       4.909  13.659  59.857  1.00 12.76           N
ATOM   1117  CA  TYR A 153       4.956  14.833  58.993  1.00  9.92           C
ATOM   1118  C   TYR A 153       3.572  15.088  58.405  1.00 18.01           C
ATOM   1119  O   TYR A 153       2.866  14.160  58.005  1.00 16.77           O
ATOM   1120  CB  TYR A 153       5.993  14.665  57.887  1.00 12.28           C
ATOM   1121  CG  TYR A 153       7.423  14.820  58.369  1.00 13.98           C
ATOM   1122  CD1 TYR A 153       8.138  13.701  58.816  1.00  9.56           C
ATOM   1123  CD2 TYR A 153       8.058  16.075  58.308  1.00 13.79           C
ATOM   1124  CE1 TYR A 153       9.470  13.832  59.244  1.00 13.93           C
ATOM   1125  CE2 TYR A 153       9.402  16.211  58.700  1.00 12.02           C
ATOM   1126  CZ  TYR A 153      10.104  15.096  59.212  1.00 13.42           C
ATOM   1127  OH  TYR A 153      11.387  15.240  59.668  1.00 11.28           O
ATOM   1128  H   TYR A 153       4.940  12.753  59.409  1.00 15.27           H
ATOM   1129  HA  TYR A 153       5.256  15.710  59.569  1.00 11.86           H
ATOM   1130  HB2 TYR A 153       5.864  13.695  57.414  1.00 14.69           H
ATOM   1131  HB3 TYR A 153       5.810  15.435  57.138  1.00 14.69           H
ATOM   1132  HD1 TYR A 153       7.661  12.734  58.841  1.00 11.43           H
ATOM   1133  HD2 TYR A 153       7.520  16.944  57.958  1.00 16.50           H
ATOM   1134  HE1 TYR A 153      10.006  12.968  59.607  1.00 16.67           H
ATOM   1135  HE2 TYR A 153       9.880  17.174  58.643  1.00 14.38           H
ATOM   1136  HH  TYR A 153      11.863  14.406  59.721  1.00 13.50           H
ATOM   1137  N   HIS A 154       3.192  16.365  58.377  1.00 14.85           N
ATOM   1138  CA  HIS A 154       1.875  16.831  57.978  1.00 17.33           C
ATOM   1139  C   HIS A 154       1.777  16.890  56.459  1.00 16.68           C
ATOM   1140  O   HIS A 154       2.512  17.633  55.802  1.00 13.59           O
ATOM   1141  CB  HIS A 154       1.606  18.220  58.546  1.00 14.88           C
ATOM   1142  CG  HIS A 154       1.605  18.369  60.039  1.00 17.78           C
ATOM   1143  ND1 HIS A 154       1.042  19.437  60.701  1.00 22.48           N1+
ATOM   1144  CD2 HIS A 154       2.140  17.537  60.982  1.00 23.08           C
ATOM   1145  CE1 HIS A 154       1.190  19.247  62.016  1.00 21.15           C
ATOM   1146  NE2 HIS A 154       1.857  18.101  62.199  1.00 22.67           N
ATOM   1147  H   HIS A 154       3.852  17.065  58.686  1.00 17.78           H
ATOM   1148  HA  HIS A 154       1.120  16.148  58.366  1.00 20.75           H
ATOM   1149  HB2 HIS A 154       0.640  18.559  58.181  1.00 17.81           H
ATOM   1150  HB3 HIS A 154       2.363  18.898  58.154  1.00 17.81           H
ATOM   1151  HD1 HIS A 154       0.577  20.222  60.266  1.00 26.93           H
ATOM   1152  HD2 HIS A 154       2.652  16.600  60.827  1.00 27.66           H
ATOM   1153  HE1 HIS A 154       0.838  19.907  62.796  1.00 25.34           H
ATOM   1154  HE2 HIS A 154       2.105  17.708  63.097  1.00 27.16           H
ATOM   1155  N   ALA A 155       0.805  16.160  55.913  1.00 17.44           N
ATOM   1156  CA  ALA A 155       0.579  16.125  54.468  1.00 22.58           C
ATOM   1157  C   ALA A 155       0.027  17.438  53.881  1.00 20.44           C
ATOM   1158  O   ALA A 155       0.134  17.674  52.678  1.00 26.19           O
ATOM   1159  CB  ALA A 155      -0.321  14.935  54.143  1.00 26.93           C
ATOM   1160  H   ALA A 155       0.213  15.598  56.509  1.00 20.89           H
ATOM   1161  HA  ALA A 155       1.545  15.948  54.010  1.00 27.05           H
ATOM   1162  HB1 ALA A 155      -0.437  14.850  53.063  1.00 32.27           H
ATOM   1163  HB2 ALA A 155       0.131  14.018  54.524  1.00 32.27           H
ATOM   1164  HB3 ALA A 155      -1.299  15.073  54.608  1.00 32.27           H
ATOM   1165  N   ASP A 156      -0.584  18.279  54.713  1.00 15.92           N
ATOM   1166  CA  ASP A 156      -1.144  19.564  54.313  1.00 18.40           C
ATOM   1167  C   ASP A 156      -0.184  20.738  54.569  1.00 27.50           C
ATOM   1168  O   ASP A 156      -0.603  21.885  54.411  1.00 19.82           O
ATOM   1169  CB  ASP A 156      -2.486  19.814  55.017  1.00 21.05           C
ATOM   1170  CG  ASP A 156      -2.436  19.874  56.543  1.00 29.43           C
ATOM   1171  OD1 ASP A 156      -3.445  20.347  57.108  1.00 34.22           O
ATOM   1172  OD2 ASP A 156      -1.419  19.458  57.138  1.00 22.49           O1-
ATOM   1173  H   ASP A 156      -0.650  18.043  55.694  1.00 19.06           H
ATOM   1174  HA  ASP A 156      -1.354  19.543  53.244  1.00 22.04           H
ATOM   1175  HB2 ASP A 156      -2.972  20.711  54.633  1.00 25.22           H
ATOM   1176  HB3 ASP A 156      -3.168  19.004  54.755  1.00 25.22           H
ATOM   1177  N   VAL A 157       1.072  20.472  54.970  1.00 15.00           N
ATOM   1178  CA  VAL A 157       2.116  21.490  55.062  1.00 13.66           C
ATOM   1179  C   VAL A 157       2.912  21.473  53.754  1.00 16.48           C
ATOM   1180  O   VAL A 157       3.395  20.421  53.350  1.00 14.14           O
ATOM   1181  CB  VAL A 157       2.941  21.304  56.350  1.00 16.44           C
ATOM   1182  CG1 VAL A 157       4.145  22.250  56.397  1.00 14.14           C
ATOM   1183  CG2 VAL A 157       2.060  21.584  57.584  1.00 14.69           C
ATOM   1184  H   VAL A 157       1.352  19.511  55.117  1.00 17.96           H
ATOM   1185  HA  VAL A 157       1.653  22.457  55.160  1.00 16.35           H
ATOM   1186  HB  VAL A 157       3.314  20.280  56.395  1.00 19.68           H
ATOM   1187 HG11 VAL A 157       4.681  22.110  57.336  1.00 16.92           H
ATOM   1188 HG12 VAL A 157       4.827  22.018  55.582  1.00 16.92           H
ATOM   1189 HG13 VAL A 157       3.830  23.288  56.326  1.00 16.92           H
ATOM   1190 HG21 VAL A 157       2.625  21.382  58.493  1.00 17.59           H
ATOM   1191 HG22 VAL A 157       1.737  22.621  57.611  1.00 17.59           H
ATOM   1192 HG23 VAL A 157       1.174  20.951  57.577  1.00 17.59           H
ATOM   1193  N   ALA A 158       2.983  22.618  53.056  1.00 13.98           N
ATOM   1194  CA  ALA A 158       3.485  22.701  51.686  1.00 15.05           C
ATOM   1195  C   ALA A 158       4.980  22.415  51.572  1.00 12.37           C
ATOM   1196  O   ALA A 158       5.391  21.775  50.612  1.00 14.50           O
ATOM   1197  CB  ALA A 158       3.170  24.079  51.088  1.00 20.74           C
ATOM   1198  H   ALA A 158       2.584  23.453  53.455  1.00 16.74           H
ATOM   1199  HA  ALA A 158       2.959  21.952  51.093  1.00 18.02           H
ATOM   1200  HB1 ALA A 158       3.518  24.122  50.056  1.00 24.84           H
ATOM   1201  HB2 ALA A 158       2.094  24.248  51.100  1.00 24.84           H
ATOM   1202  HB3 ALA A 158       3.666  24.860  51.661  1.00 24.84           H
ATOM   1203  N   TYR A 159       5.796  22.903  52.512  1.00 15.79           N
ATOM   1204  CA  TYR A 159       7.236  22.760  52.437  1.00 13.58           C
ATOM   1205  C   TYR A 159       7.761  21.761  53.507  1.00 14.83           C
ATOM   1206  O   TYR A 159       8.424  20.787  53.193  1.00 10.33           O
ATOM   1207  CB  TYR A 159       7.958  24.116  52.542  1.00  9.49           C
ATOM   1208  CG  TYR A 159       9.447  23.952  52.419  1.00 12.80           C
ATOM   1209  CD1 TYR A 159      10.102  24.144  51.194  1.00 10.98           C
ATOM   1210  CD2 TYR A 159      10.190  23.607  53.561  1.00 12.00           C
ATOM   1211  CE1 TYR A 159      11.488  24.009  51.100  1.00  9.90           C
ATOM   1212  CE2 TYR A 159      11.569  23.427  53.485  1.00  8.84           C
ATOM   1213  CZ  TYR A 159      12.198  23.649  52.252  1.00 12.54           C
ATOM   1214  OH  TYR A 159      13.568  23.477  52.231  1.00 10.22           O
ATOM   1215  H   TYR A 159       5.407  23.479  53.222  1.00 18.91           H
ATOM   1216  HA  TYR A 159       7.558  22.282  51.463  1.00 16.26           H
ATOM   1217  HB2 TYR A 159       7.580  24.784  51.736  1.00 11.35           H
ATOM   1218  HB3 TYR A 159       7.719  24.649  53.478  1.00 11.35           H
ATOM   1219  HD1 TYR A 159       9.536  24.438  50.302  1.00 13.14           H
ATOM   1220  HD2 TYR A 159       9.689  23.473  54.517  1.00 14.35           H
ATOM   1221  HE1 TYR A 159      12.015  24.177  50.159  1.00 11.84           H
ATOM   1222  HE2 TYR A 159      12.142  23.125  54.357  1.00 10.56           H
ATOM   1223  HH  TYR A 159      13.957  23.663  51.281  1.00 12.23           H
ATOM   1224  N   HIS A 160       7.476  22.055  54.845  1.00 12.38           N
ATOM   1225  CA  HIS A 160       7.997  21.256  55.970  1.00 11.04           C
ATOM   1226  C   HIS A 160       7.149  19.996  56.201  1.00 13.12           C
ATOM   1227  O   HIS A 160       6.465  19.854  57.191  1.00 15.46           O
ATOM   1228  CB  HIS A 160       8.008  22.102  57.260  1.00 12.60           C
ATOM   1229  CG  HIS A 160       9.083  23.106  57.177  1.00 13.02           C
ATOM   1230  ND1 HIS A 160       8.873  24.475  56.996  1.00 14.40           N
ATOM   1231  CD2 HIS A 160      10.464  22.937  57.220  1.00  8.31           C
ATOM   1232  CE1 HIS A 160      10.120  25.099  56.910  1.00 12.46           C
ATOM   1233  NE2 HIS A 160      11.092  24.172  57.047  1.00 10.20           N
ATOM   1234  H   HIS A 160       6.744  22.728  55.070  1.00 14.81           H
ATOM   1235  HA  HIS A 160       9.042  20.927  55.699  1.00 13.21           H
ATOM   1236  HB2 HIS A 160       8.176  21.418  58.125  1.00 15.08           H
ATOM   1237  HB3 HIS A 160       7.012  22.547  57.465  1.00 15.08           H
ATOM   1238  HD1 HIS A 160       7.971  24.896  56.867  1.00 17.24           H
ATOM   1239  HD2 HIS A 160      11.024  22.016  57.328  1.00  9.94           H
ATOM   1240  HE1 HIS A 160      10.263  26.154  56.722  1.00 14.91           H
ATOM   1241  N   ASN A 161       7.303  19.078  55.239  1.00 13.52           N
ATOM   1242  CA  ASN A 161       6.649  17.785  55.140  1.00 13.03           C
ATOM   1243  C   ASN A 161       7.667  16.658  54.914  1.00 14.11           C
ATOM   1244  O   ASN A 161       8.883  16.854  54.922  1.00 13.34           O
ATOM   1245  CB  ASN A 161       5.584  17.865  54.035  1.00 15.28           C
ATOM   1246  CG  ASN A 161       6.155  18.219  52.666  1.00 13.77           C
ATOM   1247  OD1 ASN A 161       7.158  17.670  52.233  1.00 15.78           O
ATOM   1248  ND2 ASN A 161       5.486  19.097  51.936  1.00 13.54           N
ATOM   1249  H   ASN A 161       7.930  19.315  54.482  1.00 16.18           H
ATOM   1250  HA  ASN A 161       6.133  17.570  56.078  1.00 15.60           H
ATOM   1251  HB2 ASN A 161       5.147  16.883  53.935  1.00 18.30           H
ATOM   1252  HB3 ASN A 161       4.810  18.570  54.333  1.00 18.30           H
ATOM   1253 HD21 ASN A 161       5.861  19.397  51.052  1.00 16.21           H
ATOM   1254 HD22 ASN A 161       4.669  19.541  52.326  1.00 16.21           H
ATOM   1255  N   ASN A 162       7.158  15.443  54.705  1.00 14.51           N
ATOM   1256  CA  ASN A 162       7.966  14.246  54.514  1.00 15.14           C
ATOM   1257  C   ASN A 162       8.875  14.295  53.278  1.00 11.07           C
ATOM   1258  O   ASN A 162       9.895  13.613  53.268  1.00 12.63           O
ATOM   1259  CB  ASN A 162       7.061  13.016  54.435  1.00 13.22           C
ATOM   1260  CG  ASN A 162       6.067  13.068  53.260  1.00 19.09           C
ATOM   1261  OD1 ASN A 162       5.562  14.116  52.886  1.00 17.41           O
ATOM   1262  ND2 ASN A 162       5.709  11.928  52.692  1.00 20.26           N
ATOM   1263  H   ASN A 162       6.155  15.335  54.678  1.00 17.38           H
ATOM   1264  HA  ASN A 162       8.602  14.134  55.395  1.00 18.13           H
ATOM   1265  HB2 ASN A 162       7.682  12.125  54.370  1.00 15.82           H
ATOM   1266  HB3 ASN A 162       6.498  12.983  55.363  1.00 15.82           H
ATOM   1267 HD21 ASN A 162       5.050  11.940  51.929  1.00 24.28           H
ATOM   1268 HD22 ASN A 162       6.121  11.060  53.005  1.00 24.28           H
ATOM   1269  N   ILE A 163       8.499  15.037  52.223  1.00 11.34           N
ATOM   1270  CA  ILE A 163       9.342  15.208  51.042  1.00  9.77           C
ATOM   1271  C   ILE A 163      10.593  16.003  51.422  1.00 14.32           C
ATOM   1272  O   ILE A 163      11.684  15.630  50.993  1.00 12.14           O
ATOM   1273  CB  ILE A 163       8.611  15.862  49.846  1.00 10.87           C
ATOM   1274  CG1 ILE A 163       7.221  15.246  49.564  1.00 17.18           C
ATOM   1275  CG2 ILE A 163       9.491  15.732  48.581  1.00 11.91           C
ATOM   1276  CD1 ILE A 163       6.466  15.994  48.459  1.00 15.85           C
ATOM   1277  H   ILE A 163       7.651  15.583  52.292  1.00 13.57           H
ATOM   1278  HA  ILE A 163       9.658  14.213  50.727  1.00 11.68           H
ATOM   1279  HB  ILE A 163       8.469  16.922  50.057  1.00 13.01           H
ATOM   1280 HG12 ILE A 163       7.330  14.206  49.269  1.00 20.57           H
ATOM   1281 HG13 ILE A 163       6.603  15.285  50.461  1.00 20.57           H
ATOM   1282 HG21 ILE A 163       9.122  16.381  47.792  1.00 14.25           H
ATOM   1283 HG22 ILE A 163      10.515  16.034  48.775  1.00 14.25           H
ATOM   1284 HG23 ILE A 163       9.491  14.700  48.231  1.00 14.25           H
ATOM   1285 HD11 ILE A 163       5.502  15.523  48.299  1.00 18.98           H
ATOM   1286 HD12 ILE A 163       6.324  17.035  48.745  1.00 18.98           H
ATOM   1287 HD13 ILE A 163       7.003  15.939  47.514  1.00 18.98           H
ATOM   1288  N   HIS A 164      10.449  17.098  52.190  1.00 12.84           N
ATOM   1289  CA  HIS A 164      11.593  17.899  52.622  1.00 12.29           C
ATOM   1290  C   HIS A 164      12.531  17.062  53.531  1.00 10.10           C
ATOM   1291  O   HIS A 164      13.732  17.127  53.414  1.00 12.74           O
ATOM   1292  CB  HIS A 164      11.142  19.153  53.413  1.00 10.66           C
ATOM   1293  CG  HIS A 164      12.219  19.830  54.171  1.00 11.75           C
ATOM   1294  ND1 HIS A 164      13.317  20.458  53.562  1.00 11.28           N
ATOM   1295  CD2 HIS A 164      12.389  20.030  55.544  1.00 12.22           C
ATOM   1296  CE1 HIS A 164      14.103  21.039  54.549  1.00 11.61           C
ATOM   1297  NE2 HIS A 164      13.557  20.770  55.766  1.00 10.71           N
ATOM   1298  H   HIS A 164       9.533  17.344  52.491  1.00 15.36           H
ATOM   1299  HA  HIS A 164      12.190  18.233  51.726  1.00 14.71           H
ATOM   1300  HB2 HIS A 164      10.308  18.897  54.103  1.00 12.76           H
ATOM   1301  HB3 HIS A 164      10.654  19.876  52.704  1.00 12.76           H
ATOM   1302  HD1 HIS A 164      13.461  20.549  52.569  1.00 13.49           H
ATOM   1303  HD2 HIS A 164      11.755  19.725  56.363  1.00 14.62           H
ATOM   1304  HE1 HIS A 164      15.029  21.593  54.366  1.00 13.89           H
ATOM   1305  N   ALA A 165      11.930  16.260  54.421  1.00  9.41           N
ATOM   1306  CA  ALA A 165      12.677  15.364  55.299  1.00 11.07           C
ATOM   1307  C   ALA A 165      13.472  14.338  54.493  1.00 12.46           C
ATOM   1308  O   ALA A 165      14.664  14.150  54.736  1.00 12.75           O
ATOM   1309  CB  ALA A 165      11.711  14.669  56.250  1.00 14.69           C
ATOM   1310  H   ALA A 165      10.926  16.299  54.520  1.00 11.25           H
ATOM   1311  HA  ALA A 165      13.372  15.962  55.891  1.00 13.24           H
ATOM   1312  HB1 ALA A 165      12.277  14.079  56.970  1.00 17.59           H
ATOM   1313  HB2 ALA A 165      11.131  15.429  56.767  1.00 17.59           H
ATOM   1314  HB3 ALA A 165      11.038  14.014  55.698  1.00 17.59           H
ATOM   1315  N   ALA A 166      12.821  13.698  53.513  1.00 10.88           N
ATOM   1316  CA  ALA A 166      13.480  12.758  52.608  1.00 15.84           C
ATOM   1317  C   ALA A 166      14.630  13.422  51.851  1.00 13.30           C
ATOM   1318  O   ALA A 166      15.681  12.811  51.661  1.00 13.21           O
ATOM   1319  CB  ALA A 166      12.455  12.184  51.626  1.00 14.08           C
ATOM   1320  H   ALA A 166      11.841  13.897  53.365  1.00 13.01           H
ATOM   1321  HA  ALA A 166      13.884  11.937  53.201  1.00 18.96           H
ATOM   1322  HB1 ALA A 166      12.919  11.381  51.061  1.00 16.86           H
ATOM   1323  HB2 ALA A 166      11.603  11.782  52.170  1.00 16.86           H
ATOM   1324  HB3 ALA A 166      12.106  12.956  50.941  1.00 16.86           H
ATOM   1325  N   ASP A 167      14.423  14.671  51.415  1.00 11.37           N
ATOM   1326  CA  ASP A 167      15.409  15.451  50.695  1.00  9.23           C
ATOM   1327  C   ASP A 167      16.617  15.798  51.581  1.00 16.08           C
ATOM   1328  O   ASP A 167      17.747  15.647  51.124  1.00 11.16           O
ATOM   1329  CB  ASP A 167      14.727  16.671  50.075  1.00 11.42           C
ATOM   1330  CG  ASP A 167      15.702  17.581  49.348  1.00 13.51           C
ATOM   1331  OD1 ASP A 167      16.491  17.083  48.514  1.00 15.50           O
ATOM   1332  OD2 ASP A 167      15.649  18.791  49.632  1.00 13.87           O1-
ATOM   1333  H   ASP A 167      13.550  15.126  51.639  1.00 13.60           H
ATOM   1334  HA  ASP A 167      15.767  14.834  49.873  1.00 11.04           H
ATOM   1335  HB2 ASP A 167      14.023  16.288  49.339  1.00 13.66           H
ATOM   1336  HB3 ASP A 167      14.183  17.236  50.831  1.00 13.66           H
ATOM   1337  N   VAL A 168      16.404  16.226  52.833  1.00 10.89           N
ATOM   1338  CA  VAL A 168      17.493  16.533  53.755  1.00 12.93           C
ATOM   1339  C   VAL A 168      18.276  15.248  54.078  1.00 11.37           C
ATOM   1340  O   VAL A 168      19.504  15.275  54.044  1.00 11.32           O
ATOM   1341  CB  VAL A 168      16.970  17.306  54.980  1.00 14.42           C
ATOM   1342  CG1 VAL A 168      18.057  17.500  56.045  1.00 11.43           C
ATOM   1343  CG2 VAL A 168      16.487  18.711  54.571  1.00 10.08           C
ATOM   1344  H   VAL A 168      15.459  16.348  53.171  1.00 13.03           H
ATOM   1345  HA  VAL A 168      18.177  17.207  53.237  1.00 15.47           H
ATOM   1346  HB  VAL A 168      16.134  16.761  55.420  1.00 17.27           H
ATOM   1347 HG11 VAL A 168      17.638  18.041  56.895  1.00 13.68           H
ATOM   1348 HG12 VAL A 168      18.428  16.543  56.399  1.00 13.68           H
ATOM   1349 HG13 VAL A 168      18.885  18.081  55.643  1.00 13.68           H
ATOM   1350 HG21 VAL A 168      16.114  19.254  55.438  1.00 12.05           H
ATOM   1351 HG22 VAL A 168      17.313  19.274  54.141  1.00 12.05           H
ATOM   1352 HG23 VAL A 168      15.693  18.655  53.832  1.00 12.05           H
ATOM   1353  N   VAL A 169      17.592  14.121  54.318  1.00 10.16           N
ATOM   1354  CA  VAL A 169      18.205  12.804  54.502  1.00 13.39           C
ATOM   1355  C   VAL A 169      19.149  12.463  53.354  1.00 10.49           C
ATOM   1356  O   VAL A 169      20.310  12.141  53.585  1.00 12.00           O
ATOM   1357  CB  VAL A 169      17.126  11.713  54.653  1.00 11.18           C
ATOM   1358  CG1 VAL A 169      17.678  10.294  54.461  1.00 15.00           C
ATOM   1359  CG2 VAL A 169      16.504  11.785  56.043  1.00 15.28           C
ATOM   1360  H   VAL A 169      16.583  14.173  54.346  1.00 12.15           H
ATOM   1361  HA  VAL A 169      18.795  12.837  55.417  1.00 16.03           H
ATOM   1362  HB  VAL A 169      16.337  11.864  53.921  1.00 13.37           H
ATOM   1363 HG11 VAL A 169      16.870   9.574  54.568  1.00 17.96           H
ATOM   1364 HG12 VAL A 169      18.079  10.171  53.460  1.00 17.96           H
ATOM   1365 HG13 VAL A 169      18.459  10.093  55.190  1.00 17.96           H
ATOM   1366 HG21 VAL A 169      15.675  11.082  56.111  1.00 18.30           H
ATOM   1367 HG22 VAL A 169      17.253  11.534  56.794  1.00 18.30           H
ATOM   1368 HG23 VAL A 169      16.134  12.789  56.238  1.00 18.30           H
ATOM   1369  N   GLN A 170      18.648  12.523  52.124  1.00 12.94           N
ATOM   1370  CA  GLN A 170      19.408  12.095  50.968  1.00 15.79           C
ATOM   1371  C   GLN A 170      20.552  13.054  50.658  1.00 16.05           C
ATOM   1372  O   GLN A 170      21.603  12.600  50.215  1.00 12.63           O
ATOM   1373  CB  GLN A 170      18.452  11.910  49.796  1.00 10.55           C
ATOM   1374  CG  GLN A 170      19.168  11.324  48.576  1.00 14.74           C
ATOM   1375  CD  GLN A 170      19.704  12.348  47.577  1.00 17.05           C
ATOM   1376  OE1 GLN A 170      19.280  13.494  47.520  1.00 16.71           O
ATOM   1377  NE2 GLN A 170      20.630  11.925  46.729  1.00 16.77           N
ATOM   1378  H   GLN A 170      17.689  12.816  51.988  1.00 15.49           H
ATOM   1379  HA  GLN A 170      19.838  11.122  51.197  1.00 18.91           H
ATOM   1380  HB2 GLN A 170      17.668  11.222  50.094  1.00 12.61           H
ATOM   1381  HB3 GLN A 170      17.981  12.865  49.555  1.00 12.61           H
ATOM   1382  HG2 GLN A 170      19.974  10.658  48.890  1.00 17.65           H
ATOM   1383  HG3 GLN A 170      18.437  10.709  48.067  1.00 17.65           H
ATOM   1384 HE21 GLN A 170      20.970  10.977  46.783  1.00 20.08           H
ATOM   1385 HE22 GLN A 170      20.998  12.559  46.034  1.00 20.08           H
ATOM   1386  N   SER A 171      20.357  14.360  50.879  1.00 11.38           N
ATOM   1387  CA  SER A 171      21.398  15.364  50.734  1.00 10.87           C
ATOM   1388  C   SER A 171      22.522  15.142  51.748  1.00 15.48           C
ATOM   1389  O   SER A 171      23.688  15.162  51.373  1.00 14.39           O
ATOM   1390  CB  SER A 171      20.824  16.776  50.876  1.00 12.04           C
ATOM   1391  OG  SER A 171      19.848  17.003  49.886  1.00 14.84           O
ATOM   1392  H   SER A 171      19.470  14.665  51.254  1.00 13.62           H
ATOM   1393  HA  SER A 171      21.828  15.271  49.736  1.00 13.00           H
ATOM   1394  HB2 SER A 171      20.375  16.897  51.859  1.00 14.41           H
ATOM   1395  HB3 SER A 171      21.631  17.498  50.752  1.00 14.41           H
ATOM   1396  HG  SER A 171      19.027  16.593  50.181  1.00 17.76           H
ATOM   1397  N   THR A 172      22.186  14.899  53.020  1.00 11.15           N
ATOM   1398  CA  THR A 172      23.163  14.536  54.051  1.00 12.17           C
ATOM   1399  C   THR A 172      23.940  13.283  53.662  1.00 13.77           C
ATOM   1400  O   THR A 172      25.162  13.263  53.786  1.00 14.01           O
ATOM   1401  CB  THR A 172      22.465  14.395  55.410  1.00 16.49           C
ATOM   1402  OG1 THR A 172      22.027  15.676  55.792  1.00 15.58           O
ATOM   1403  CG2 THR A 172      23.397  13.860  56.505  1.00 19.19           C
ATOM   1404  H   THR A 172      21.211  14.917  53.285  1.00 13.34           H
ATOM   1405  HA  THR A 172      23.866  15.366  54.129  1.00 14.56           H
ATOM   1406  HB  THR A 172      21.602  13.733  55.323  1.00 19.75           H
ATOM   1407  HG1 THR A 172      21.192  15.580  56.260  1.00 18.66           H
ATOM   1408 HG21 THR A 172      22.873  13.867  57.460  1.00 22.99           H
ATOM   1409 HG22 THR A 172      23.706  12.838  56.288  1.00 22.99           H
ATOM   1410 HG23 THR A 172      24.271  14.506  56.598  1.00 22.99           H
ATOM   1411  N   HIS A 173      23.235  12.254  53.191  1.00 11.25           N
ATOM   1412  CA  HIS A 173      23.816  11.033  52.678  1.00 13.77           C
ATOM   1413  C   HIS A 173      24.846  11.281  51.563  1.00 15.91           C
ATOM   1414  O   HIS A 173      25.919  10.683  51.609  1.00 15.45           O
ATOM   1415  CB  HIS A 173      22.697  10.070  52.277  1.00 11.50           C
ATOM   1416  CG  HIS A 173      23.183   8.931  51.432  1.00 18.47           C
ATOM   1417  ND1 HIS A 173      23.938   7.854  51.902  1.00 18.30           N
ATOM   1418  CD2 HIS A 173      23.010   8.814  50.086  1.00 16.33           C
ATOM   1419  CE1 HIS A 173      24.203   7.110  50.816  1.00 19.13           C
ATOM   1420  NE2 HIS A 173      23.654   7.659  49.720  1.00 17.56           N
ATOM   1421  H   HIS A 173      22.230  12.350  53.132  1.00 13.46           H
ATOM   1422  HA  HIS A 173      24.350  10.559  53.502  1.00 16.48           H
ATOM   1423  HB2 HIS A 173      21.937  10.601  51.713  1.00 13.76           H
ATOM   1424  HB3 HIS A 173      22.238   9.675  53.182  1.00 13.76           H
ATOM   1425  HD2 HIS A 173      22.493   9.509  49.440  1.00 19.56           H
ATOM   1426  HE1 HIS A 173      24.740   6.174  50.828  1.00 22.91           H
ATOM   1427  HE2 HIS A 173      23.696   7.272  48.786  1.00 21.03           H
ATOM   1428  N   VAL A 174      24.562  12.161  50.591  1.00 13.43           N
ATOM   1429  CA  VAL A 174      25.551  12.538  49.576  1.00 13.95           C
ATOM   1430  C   VAL A 174      26.722  13.285  50.218  1.00 18.28           C
ATOM   1431  O   VAL A 174      27.870  12.997  49.886  1.00 17.11           O
ATOM   1432  CB  VAL A 174      24.912  13.321  48.404  1.00 10.78           C
ATOM   1433  CG1 VAL A 174      25.979  13.758  47.389  1.00 15.48           C
ATOM   1434  CG2 VAL A 174      23.903  12.439  47.658  1.00 14.29           C
ATOM   1435  H   VAL A 174      23.667  12.631  50.595  1.00 16.07           H
ATOM   1436  HA  VAL A 174      25.951  11.614  49.154  1.00 16.70           H
ATOM   1437  HB  VAL A 174      24.407  14.206  48.793  1.00 12.90           H
ATOM   1438 HG11 VAL A 174      25.511  14.244  46.534  1.00 18.54           H
ATOM   1439 HG12 VAL A 174      26.671  14.471  47.840  1.00 18.54           H
ATOM   1440 HG13 VAL A 174      26.537  12.889  47.037  1.00 18.54           H
ATOM   1441 HG21 VAL A 174      23.447  13.004  46.845  1.00 17.10           H
ATOM   1442 HG22 VAL A 174      24.405  11.563  47.256  1.00 17.10           H
ATOM   1443 HG23 VAL A 174      23.117  12.105  48.328  1.00 17.10           H
ATOM   1444  N   LEU A 175      26.462  14.232  51.131  1.00 12.25           N
ATOM   1445  CA  LEU A 175      27.515  14.987  51.798  1.00 15.51           C
ATOM   1446  C   LEU A 175      28.425  14.092  52.648  1.00 13.46           C
ATOM   1447  O   LEU A 175      29.609  14.383  52.757  1.00 17.85           O
ATOM   1448  CB  LEU A 175      26.950  16.153  52.627  1.00 17.37           C
ATOM   1449  CG  LEU A 175      26.293  17.274  51.789  1.00 16.52           C
ATOM   1450  CD1 LEU A 175      25.625  18.292  52.723  1.00 18.27           C
ATOM   1451  CD2 LEU A 175      27.306  17.957  50.856  1.00 16.25           C
ATOM   1452  H   LEU A 175      25.502  14.433  51.377  1.00 14.66           H
ATOM   1453  HA  LEU A 175      28.148  15.402  51.016  1.00 18.58           H
ATOM   1454  HB2 LEU A 175      26.213  15.752  53.323  1.00 20.81           H
ATOM   1455  HB3 LEU A 175      27.764  16.590  53.208  1.00 20.81           H
ATOM   1456  HG  LEU A 175      25.522  16.846  51.154  1.00 19.78           H
ATOM   1457 HD11 LEU A 175      25.022  18.988  52.142  1.00 21.88           H
ATOM   1458 HD12 LEU A 175      24.973  17.779  53.431  1.00 21.88           H
ATOM   1459 HD13 LEU A 175      26.380  18.853  53.275  1.00 21.88           H
ATOM   1460 HD21 LEU A 175      26.825  18.731  50.272  1.00 19.46           H
ATOM   1461 HD22 LEU A 175      28.117  18.390  51.440  1.00 19.46           H
ATOM   1462 HD23 LEU A 175      27.709  17.244  50.141  1.00 19.46           H
ATOM   1463  N   LEU A 176      27.905  13.012  53.235  1.00 14.53           N
ATOM   1464  CA  LEU A 176      28.703  12.068  54.014  1.00 19.54           C
ATOM   1465  C   LEU A 176      29.699  11.316  53.132  1.00 20.03           C
ATOM   1466  O   LEU A 176      30.714  10.868  53.652  1.00 22.11           O
ATOM   1467  CB  LEU A 176      27.799  11.074  54.761  1.00 21.37           C
ATOM   1468  CG  LEU A 176      27.153  11.635  56.039  1.00 17.73           C
ATOM   1469  CD1 LEU A 176      26.010  10.706  56.465  1.00 19.03           C
ATOM   1470  CD2 LEU A 176      28.181  11.797  57.176  1.00 18.07           C
ATOM   1471  H   LEU A 176      26.917  12.828  53.131  1.00 17.39           H
ATOM   1472  HA  LEU A 176      29.278  12.642  54.739  1.00 23.41           H
ATOM   1473  HB2 LEU A 176      27.004  10.776  54.078  1.00 25.60           H
ATOM   1474  HB3 LEU A 176      28.362  10.174  55.016  1.00 25.60           H
ATOM   1475  HG  LEU A 176      26.728  12.611  55.823  1.00 21.24           H
ATOM   1476 HD11 LEU A 176      25.529  11.102  57.359  1.00 22.80           H
ATOM   1477 HD12 LEU A 176      25.265  10.639  55.672  1.00 22.80           H
ATOM   1478 HD13 LEU A 176      26.399   9.713  56.675  1.00 22.80           H
ATOM   1479 HD21 LEU A 176      27.691  12.229  58.049  1.00 21.64           H
ATOM   1480 HD22 LEU A 176      28.604  10.832  57.449  1.00 21.64           H
ATOM   1481 HD23 LEU A 176      28.988  12.462  56.877  1.00 21.64           H
ATOM   1482  N   SER A 177      29.398  11.164  51.837  1.00 19.89           N
ATOM   1483  CA  SER A 177      30.233  10.473  50.848  1.00 20.65           C
ATOM   1484  C   SER A 177      31.280  11.380  50.181  1.00 20.93           C
ATOM   1485  O   SER A 177      31.984  10.921  49.283  1.00 24.27           O
ATOM   1486  CB  SER A 177      29.335   9.853  49.779  1.00 25.20           C
ATOM   1487  OG  SER A 177      28.461   8.904  50.344  1.00 40.54           O
ATOM   1488  H   SER A 177      28.526  11.553  51.501  1.00 23.83           H
ATOM   1489  HA  SER A 177      30.770   9.658  51.334  1.00 24.74           H
ATOM   1490  HB2 SER A 177      28.750  10.642  49.310  1.00 30.20           H
ATOM   1491  HB3 SER A 177      29.941   9.366  49.015  1.00 30.20           H
ATOM   1492  HG  SER A 177      27.818   8.659  49.672  1.00 48.61           H
ATOM   1493  N   THR A 178      31.388  12.651  50.594  1.00 17.04           N
ATOM   1494  CA  THR A 178      32.374  13.597  50.069  1.00 24.74           C
ATOM   1495  C   THR A 178      33.788  13.008  50.225  1.00 22.86           C
ATOM   1496  O   THR A 178      34.118  12.591  51.332  1.00 19.20           O
ATOM   1497  CB  THR A 178      32.251  14.913  50.855  1.00 26.23           C
ATOM   1498  OG1 THR A 178      30.959  15.460  50.711  1.00 31.40           O
ATOM   1499  CG2 THR A 178      33.219  15.993  50.402  1.00 30.36           C
ATOM   1500  H   THR A 178      30.777  12.977  51.329  1.00 20.41           H
ATOM   1501  HA  THR A 178      32.127  13.795  49.027  1.00 29.64           H
ATOM   1502  HB  THR A 178      32.430  14.707  51.912  1.00 31.44           H
ATOM   1503  HG1 THR A 178      30.343  14.916  51.212  1.00 37.64           H
ATOM   1504 HG21 THR A 178      33.008  16.904  50.953  1.00 36.39           H
ATOM   1505 HG22 THR A 178      34.247  15.693  50.595  1.00 36.39           H
ATOM   1506 HG23 THR A 178      33.073  16.192  49.345  1.00 36.39           H
ATOM   1507  N   PRO A 179      34.654  13.001  49.196  1.00 23.22           N
ATOM   1508  CA  PRO A 179      35.976  12.384  49.324  1.00 17.18           C
ATOM   1509  C   PRO A 179      36.852  12.952  50.456  1.00 20.30           C
ATOM   1510  O   PRO A 179      37.572  12.195  51.103  1.00 17.72           O
ATOM   1511  CB  PRO A 179      36.631  12.599  47.953  1.00 24.96           C
ATOM   1512  CG  PRO A 179      35.438  12.590  46.996  1.00 27.90           C
ATOM   1513  CD  PRO A 179      34.347  13.298  47.802  1.00 26.42           C
ATOM   1514  HA  PRO A 179      35.842  11.308  49.445  1.00 20.58           H
ATOM   1515  HB2 PRO A 179      37.067  13.599  47.946  1.00 29.91           H
ATOM   1516  HB3 PRO A 179      37.387  11.858  47.696  1.00 29.91           H
ATOM   1517  HG2 PRO A 179      35.649  13.163  46.092  1.00 33.44           H
ATOM   1518  HG3 PRO A 179      35.163  11.563  46.751  1.00 33.44           H
ATOM   1519  HD2 PRO A 179      34.387  14.369  47.625  1.00 31.67           H
ATOM   1520  HD3 PRO A 179      33.388  12.876  47.499  1.00 31.67           H
ATOM   1521  N   ALA A 180      36.753  14.251  50.752  1.00 16.07           N
ATOM   1522  CA  ALA A 180      37.453  14.911  51.847  1.00 21.39           C
ATOM   1523  C   ALA A 180      36.996  14.442  53.239  1.00 21.38           C
ATOM   1524  O   ALA A 180      37.649  14.769  54.223  1.00 23.23           O
ATOM   1525  CB  ALA A 180      37.269  16.424  51.736  1.00 24.74           C
ATOM   1526  H   ALA A 180      36.163  14.831  50.168  1.00 19.25           H
ATOM   1527  HA  ALA A 180      38.516  14.696  51.742  1.00 25.63           H
ATOM   1528  HB1 ALA A 180      37.844  16.928  52.512  1.00 29.65           H
ATOM   1529  HB2 ALA A 180      37.610  16.772  50.762  1.00 29.65           H
ATOM   1530  HB3 ALA A 180      36.215  16.665  51.861  1.00 29.65           H
ATOM   1531  N   LEU A 181      35.865  13.734  53.335  1.00 20.66           N
ATOM   1532  CA  LEU A 181      35.342  13.157  54.570  1.00 23.63           C
ATOM   1533  C   LEU A 181      35.474  11.625  54.577  1.00 27.21           C
ATOM   1534  O   LEU A 181      34.861  10.976  55.424  1.00 24.50           O
ATOM   1535  CB  LEU A 181      33.888  13.618  54.804  1.00 23.24           C
ATOM   1536  CG  LEU A 181      33.718  15.154  54.826  1.00 23.84           C
ATOM   1537  CD1 LEU A 181      32.240  15.493  55.010  1.00 26.59           C
ATOM   1538  CD2 LEU A 181      34.511  15.818  55.956  1.00 24.99           C
ATOM   1539  H   LEU A 181      35.362  13.523  52.484  1.00 24.75           H
ATOM   1540  HA  LEU A 181      35.927  13.522  55.410  1.00 28.31           H
ATOM   1541  HB2 LEU A 181      33.259  13.198  54.017  1.00 27.85           H
ATOM   1542  HB3 LEU A 181      33.542  13.217  55.759  1.00 27.85           H
ATOM   1543  HG  LEU A 181      34.048  15.576  53.876  1.00 28.57           H
ATOM   1544 HD11 LEU A 181      32.104  16.575  54.978  1.00 31.86           H
ATOM   1545 HD12 LEU A 181      31.653  15.040  54.215  1.00 31.86           H
ATOM   1546 HD13 LEU A 181      31.899  15.115  55.970  1.00 31.86           H
ATOM   1547 HD21 LEU A 181      34.285  16.884  55.976  1.00 29.95           H
ATOM   1548 HD22 LEU A 181      34.245  15.376  56.917  1.00 29.95           H
ATOM   1549 HD23 LEU A 181      35.579  15.701  55.785  1.00 29.95           H
ATOM   1550  N   GLU A 182      36.243  11.035  53.647  1.00 24.42           N
ATOM   1551  CA  GLU A 182      36.306   9.586  53.489  1.00 29.48           C
ATOM   1552  C   GLU A 182      36.892   8.978  54.763  1.00 26.76           C
ATOM   1553  O   GLU A 182      37.964   9.385  55.209  1.00 28.00           O
ATOM   1554  CB  GLU A 182      37.097   9.170  52.236  1.00 30.08           C
ATOM   1555  CG  GLU A 182      37.025   7.639  52.039  1.00 41.65           C
ATOM   1556  CD  GLU A 182      37.793   7.176  50.799  1.00 50.57           C
ATOM   1557  OE1 GLU A 182      39.022   7.417  50.757  1.00 55.74           O
ATOM   1558  OE2 GLU A 182      37.148   6.552  49.927  1.00 54.90           O1-
ATOM   1559  H   GLU A 182      36.742  11.601  52.974  1.00 29.26           H
ATOM   1560  HA  GLU A 182      35.294   9.206  53.364  1.00 35.34           H
ATOM   1561  HB2 GLU A 182      36.669   9.658  51.359  1.00 36.06           H
ATOM   1562  HB3 GLU A 182      38.138   9.481  52.342  1.00 36.06           H
ATOM   1563  HG2 GLU A 182      37.508   7.181  52.903  1.00 49.93           H
ATOM   1564  HG3 GLU A 182      35.983   7.319  51.981  1.00 49.93           H
ATOM   1565  N   ALA A 183      36.126   8.052  55.356  1.00 30.17           N
ATOM   1566  CA  ALA A 183      36.434   7.369  56.608  1.00 35.91           C
ATOM   1567  C   ALA A 183      36.672   8.330  57.790  1.00 26.65           C
ATOM   1568  O   ALA A 183      37.315   7.927  58.755  1.00 29.88           O
ATOM   1569  CB  ALA A 183      37.599   6.382  56.392  1.00 29.21           C
ATOM   1570  H   ALA A 183      35.247   7.818  54.917  1.00 36.16           H
ATOM   1571  HA  ALA A 183      35.558   6.773  56.866  1.00 43.05           H
ATOM   1572  HB1 ALA A 183      37.737   5.773  57.285  1.00 35.01           H
ATOM   1573  HB2 ALA A 183      37.378   5.724  55.550  1.00 35.01           H
ATOM   1574  HB3 ALA A 183      38.522   6.928  56.189  1.00 35.01           H
ATOM   1575  N   VAL A 184      36.156   9.573  57.749  1.00 20.66           N
ATOM   1576  CA  VAL A 184      36.260  10.523  58.856  1.00 22.97           C
ATOM   1577  C   VAL A 184      35.284  10.125  59.963  1.00 26.74           C
ATOM   1578  O   VAL A 184      35.692  10.031  61.116  1.00 25.94           O
ATOM   1579  CB  VAL A 184      36.088  11.986  58.386  1.00 23.98           C
ATOM   1580  CG1 VAL A 184      35.957  12.982  59.549  1.00 24.52           C
ATOM   1581  CG2 VAL A 184      37.285  12.412  57.516  1.00 18.83           C
ATOM   1582  H   VAL A 184      35.670   9.873  56.914  1.00 24.75           H
ATOM   1583  HA  VAL A 184      37.267  10.438  59.268  1.00 27.53           H
ATOM   1584  HB  VAL A 184      35.179  12.053  57.788  1.00 28.74           H
ATOM   1585 HG11 VAL A 184      35.871  13.991  59.146  1.00 29.38           H
ATOM   1586 HG12 VAL A 184      35.059  12.773  60.131  1.00 29.38           H
ATOM   1587 HG13 VAL A 184      36.828  12.932  60.199  1.00 29.38           H
ATOM   1588 HG21 VAL A 184      37.176  13.450  57.205  1.00 22.56           H
ATOM   1589 HG22 VAL A 184      38.208  12.313  58.083  1.00 22.56           H
ATOM   1590 HG23 VAL A 184      37.356  11.782  56.631  1.00 22.56           H
ATOM   1591  N   PHE A 185      34.015   9.889  59.625  1.00 23.90           N
ATOM   1592  CA  PHE A 185      32.976   9.575  60.597  1.00 21.67           C
ATOM   1593  C   PHE A 185      32.797   8.067  60.771  1.00 19.20           C
ATOM   1594  O   PHE A 185      32.836   7.291  59.819  1.00 19.45           O
ATOM   1595  CB  PHE A 185      31.683  10.281  60.176  1.00 15.96           C
ATOM   1596  CG  PHE A 185      31.835  11.785  60.214  1.00 14.99           C
ATOM   1597  CD1 PHE A 185      32.026  12.442  61.446  1.00 15.13           C
ATOM   1598  CD2 PHE A 185      31.839  12.534  59.020  1.00 15.22           C
ATOM   1599  CE1 PHE A 185      32.254  13.827  61.488  1.00 14.20           C
ATOM   1600  CE2 PHE A 185      32.060  13.922  59.066  1.00 16.75           C
ATOM   1601  CZ  PHE A 185      32.269  14.566  60.298  1.00 15.87           C
ATOM   1602  H   PHE A 185      33.742   9.944  58.653  1.00 28.64           H
ATOM   1603  HA  PHE A 185      33.257   9.996  61.561  1.00 25.96           H
ATOM   1604  HB2 PHE A 185      31.397   9.959  59.174  1.00 19.11           H
ATOM   1605  HB3 PHE A 185      30.885   9.994  60.858  1.00 19.11           H
ATOM   1606  HD1 PHE A 185      32.012  11.884  62.368  1.00 18.11           H
ATOM   1607  HD2 PHE A 185      31.678  12.048  58.070  1.00 18.22           H
ATOM   1608  HE1 PHE A 185      32.403  14.327  62.432  1.00 17.00           H
ATOM   1609  HE2 PHE A 185      32.059  14.499  58.154  1.00 20.06           H
ATOM   1610  HZ  PHE A 185      32.442  15.629  60.333  1.00 19.00           H
ATOM   1611  N   THR A 186      32.573   7.663  62.021  1.00 20.73           N
ATOM   1612  CA  THR A 186      32.210   6.298  62.380  1.00 23.13           C
ATOM   1613  C   THR A 186      30.813   5.982  61.866  1.00 26.15           C
ATOM   1614  O   THR A 186      30.021   6.880  61.573  1.00 20.23           O
ATOM   1615  CB  THR A 186      32.232   6.119  63.908  1.00 21.88           C
ATOM   1616  OG1 THR A 186      31.221   6.896  64.519  1.00 22.37           O
ATOM   1617  CG2 THR A 186      33.591   6.492  64.509  1.00 23.13           C
ATOM   1618  H   THR A 186      32.546   8.362  62.748  1.00 24.83           H
ATOM   1619  HA  THR A 186      32.922   5.599  61.939  1.00 27.72           H
ATOM   1620  HB  THR A 186      32.035   5.070  64.132  1.00 26.22           H
ATOM   1621  HG1 THR A 186      31.371   7.817  64.278  1.00 26.80           H
ATOM   1622 HG21 THR A 186      33.589   6.277  65.577  1.00 27.71           H
ATOM   1623 HG22 THR A 186      34.380   5.910  64.030  1.00 27.71           H
ATOM   1624 HG23 THR A 186      33.791   7.556  64.384  1.00 27.71           H
ATOM   1625  N   ASP A 187      30.493   4.691  61.822  1.00 20.29           N
ATOM   1626  CA  ASP A 187      29.153   4.248  61.481  1.00 26.03           C
ATOM   1627  C   ASP A 187      28.101   4.831  62.438  1.00 24.38           C
ATOM   1628  O   ASP A 187      26.971   5.044  62.004  1.00 18.04           O
ATOM   1629  CB  ASP A 187      29.086   2.720  61.440  1.00 27.00           C
ATOM   1630  CG  ASP A 187      30.060   2.130  60.425  1.00 38.17           C
ATOM   1631  OD1 ASP A 187      29.995   2.550  59.250  1.00 36.81           O
ATOM   1632  OD2 ASP A 187      30.855   1.264  60.847  1.00 39.36           O1-
ATOM   1633  H   ASP A 187      31.180   3.991  62.059  1.00 24.31           H
ATOM   1634  HA  ASP A 187      28.932   4.614  60.477  1.00 31.20           H
ATOM   1635  HB2 ASP A 187      29.266   2.306  62.434  1.00 32.36           H
ATOM   1636  HB3 ASP A 187      28.078   2.465  61.109  1.00 32.36           H
ATOM   1637  N   LEU A 188      28.451   5.072  63.718  1.00 17.80           N
ATOM   1638  CA  LEU A 188      27.508   5.609  64.701  1.00 19.70           C
ATOM   1639  C   LEU A 188      27.211   7.087  64.411  1.00 16.70           C
ATOM   1640  O   LEU A 188      26.066   7.511  64.504  1.00 17.48           O
ATOM   1641  CB  LEU A 188      28.042   5.402  66.125  1.00 19.37           C
ATOM   1642  CG  LEU A 188      27.002   5.763  67.208  1.00 17.87           C
ATOM   1643  CD1 LEU A 188      25.898   4.699  67.287  1.00 19.57           C
ATOM   1644  CD2 LEU A 188      27.705   5.895  68.560  1.00 22.98           C
ATOM   1645  H   LEU A 188      29.406   4.922  64.004  1.00 21.31           H
ATOM   1646  HA  LEU A 188      26.580   5.048  64.597  1.00 23.60           H
ATOM   1647  HB2 LEU A 188      28.363   4.367  66.257  1.00 23.20           H
ATOM   1648  HB3 LEU A 188      28.916   6.042  66.247  1.00 23.20           H
ATOM   1649  HG  LEU A 188      26.537   6.721  66.981  1.00 21.40           H
ATOM   1650 HD11 LEU A 188      25.204   4.944  68.089  1.00 23.45           H
ATOM   1651 HD12 LEU A 188      25.338   4.664  66.354  1.00 23.45           H
ATOM   1652 HD13 LEU A 188      26.334   3.719  67.484  1.00 23.45           H
ATOM   1653 HD21 LEU A 188      26.959   6.107  69.322  1.00 27.54           H
ATOM   1654 HD22 LEU A 188      28.223   4.969  68.808  1.00 27.54           H
ATOM   1655 HD23 LEU A 188      28.421   6.716  68.528  1.00 27.54           H
ATOM   1656  N   GLU A 189      28.235   7.863  64.055  1.00 16.96           N
ATOM   1657  CA  GLU A 189      28.086   9.251  63.649  1.00 17.47           C
ATOM   1658  C   GLU A 189      27.318   9.363  62.328  1.00 16.69           C
ATOM   1659  O   GLU A 189      26.502  10.269  62.189  1.00 14.26           O
ATOM   1660  CB  GLU A 189      29.464   9.892  63.517  1.00 18.18           C
ATOM   1661  CG  GLU A 189      30.132  10.146  64.874  1.00 20.31           C
ATOM   1662  CD  GLU A 189      31.637  10.343  64.787  1.00 22.39           C
ATOM   1663  OE1 GLU A 189      32.236   9.821  63.831  1.00 19.52           O
ATOM   1664  OE2 GLU A 189      32.189  10.973  65.710  1.00 23.29           O1-
ATOM   1665  H   GLU A 189      29.153   7.452  63.970  1.00 20.31           H
ATOM   1666  HA  GLU A 189      27.529   9.778  64.426  1.00 20.92           H
ATOM   1667  HB2 GLU A 189      30.081   9.232  62.907  1.00 21.78           H
ATOM   1668  HB3 GLU A 189      29.366  10.842  62.993  1.00 21.78           H
ATOM   1669  HG2 GLU A 189      29.700  11.022  65.350  1.00 24.33           H
ATOM   1670  HG3 GLU A 189      29.959   9.301  65.542  1.00 24.33           H
ATOM   1671  N   ILE A 190      27.568   8.460  61.366  1.00 12.24           N
ATOM   1672  CA  ILE A 190      26.804   8.386  60.111  1.00 15.67           C
ATOM   1673  C   ILE A 190      25.318   8.157  60.420  1.00 17.06           C
ATOM   1674  O   ILE A 190      24.458   8.886  59.921  1.00 14.92           O
ATOM   1675  CB  ILE A 190      27.419   7.316  59.175  1.00 18.21           C
ATOM   1676  CG1 ILE A 190      28.741   7.850  58.581  1.00 19.92           C
ATOM   1677  CG2 ILE A 190      26.471   6.827  58.060  1.00 14.74           C
ATOM   1678  CD1 ILE A 190      29.672   6.747  58.063  1.00 25.53           C
ATOM   1679  H   ILE A 190      28.275   7.756  61.527  1.00 14.65           H
ATOM   1680  HA  ILE A 190      26.891   9.356  59.614  1.00 18.76           H
ATOM   1681  HB  ILE A 190      27.656   6.448  59.789  1.00 21.81           H
ATOM   1682 HG12 ILE A 190      28.518   8.538  57.766  1.00 23.86           H
ATOM   1683 HG13 ILE A 190      29.292   8.404  59.341  1.00 23.86           H
ATOM   1684 HG21 ILE A 190      26.978   6.084  57.449  1.00 17.65           H
ATOM   1685 HG22 ILE A 190      25.591   6.349  58.489  1.00 17.65           H
ATOM   1686 HG23 ILE A 190      26.162   7.657  57.431  1.00 17.65           H
ATOM   1687 HD11 ILE A 190      30.599   7.200  57.710  1.00 30.59           H
ATOM   1688 HD12 ILE A 190      29.907   6.049  58.865  1.00 30.59           H
ATOM   1689 HD13 ILE A 190      29.211   6.209  57.239  1.00 30.59           H
ATOM   1690  N   LEU A 191      25.028   7.164  61.274  1.00 15.93           N
ATOM   1691  CA  LEU A 191      23.685   6.815  61.712  1.00 18.32           C
ATOM   1692  C   LEU A 191      23.017   8.012  62.393  1.00 17.79           C
ATOM   1693  O   LEU A 191      21.852   8.291  62.115  1.00 16.43           O
ATOM   1694  CB  LEU A 191      23.760   5.579  62.633  1.00 19.90           C
ATOM   1695  CG  LEU A 191      22.412   5.096  63.202  1.00 22.32           C
ATOM   1696  CD1 LEU A 191      21.491   4.578  62.095  1.00 18.42           C
ATOM   1697  CD2 LEU A 191      22.650   3.982  64.234  1.00 24.55           C
ATOM   1698  H   LEU A 191      25.792   6.625  61.656  1.00 19.08           H
ATOM   1699  HA  LEU A 191      23.108   6.550  60.826  1.00 21.95           H
ATOM   1700  HB2 LEU A 191      24.220   4.758  62.081  1.00 23.84           H
ATOM   1701  HB3 LEU A 191      24.412   5.821  63.470  1.00 23.84           H
ATOM   1702  HG  LEU A 191      21.906   5.923  63.694  1.00 26.74           H
ATOM   1703 HD11 LEU A 191      20.561   4.210  62.529  1.00 22.07           H
ATOM   1704 HD12 LEU A 191      21.249   5.386  61.405  1.00 22.07           H
ATOM   1705 HD13 LEU A 191      21.974   3.770  61.543  1.00 22.07           H
ATOM   1706 HD21 LEU A 191      21.713   3.685  64.699  1.00 29.41           H
ATOM   1707 HD22 LEU A 191      23.082   3.114  63.747  1.00 29.41           H
ATOM   1708 HD23 LEU A 191      23.329   4.331  65.011  1.00 29.41           H
ATOM   1709  N   ALA A 192      23.748   8.721  63.265  1.00 16.92           N
ATOM   1710  CA  ALA A 192      23.246   9.901  63.957  1.00 14.49           C
ATOM   1711  C   ALA A 192      22.900  11.011  62.969  1.00 18.38           C
ATOM   1712  O   ALA A 192      21.824  11.576  63.092  1.00 13.31           O
ATOM   1713  CB  ALA A 192      24.250  10.369  65.010  1.00 17.29           C
ATOM   1714  H   ALA A 192      24.707   8.453  63.431  1.00 20.27           H
ATOM   1715  HA  ALA A 192      22.329   9.622  64.479  1.00 17.34           H
ATOM   1716  HB1 ALA A 192      23.866  11.254  65.518  1.00 20.71           H
ATOM   1717  HB2 ALA A 192      24.400   9.574  65.740  1.00 20.71           H
ATOM   1718  HB3 ALA A 192      25.201  10.617  64.539  1.00 20.71           H
ATOM   1719  N   ALA A 193      23.764  11.305  61.985  1.00 13.24           N
ATOM   1720  CA  ALA A 193      23.526  12.388  61.030  1.00 14.20           C
ATOM   1721  C   ALA A 193      22.308  12.115  60.140  1.00 12.02           C
ATOM   1722  O   ALA A 193      21.560  13.042  59.836  1.00 12.87           O
ATOM   1723  CB  ALA A 193      24.779  12.626  60.194  1.00 13.90           C
ATOM   1724  H   ALA A 193      24.630  10.790  61.913  1.00 15.85           H
ATOM   1725  HA  ALA A 193      23.327  13.300  61.594  1.00 17.00           H
ATOM   1726  HB1 ALA A 193      24.624  13.473  59.525  1.00 16.64           H
ATOM   1727  HB2 ALA A 193      25.612  12.839  60.861  1.00 16.64           H
ATOM   1728  HB3 ALA A 193      25.008  11.738  59.606  1.00 16.64           H
ATOM   1729  N   ILE A 194      22.135  10.866  59.699  1.00 11.68           N
ATOM   1730  CA  ILE A 194      21.033  10.434  58.842  1.00 16.20           C
ATOM   1731  C   ILE A 194      19.721  10.384  59.635  1.00 13.83           C
ATOM   1732  O   ILE A 194      18.715  10.901  59.158  1.00 12.26           O
ATOM   1733  CB  ILE A 194      21.387   9.104  58.134  1.00 13.56           C
ATOM   1734  CG1 ILE A 194      22.562   9.319  57.143  1.00 15.50           C
ATOM   1735  CG2 ILE A 194      20.180   8.505  57.396  1.00 17.27           C
ATOM   1736  CD1 ILE A 194      23.192   7.997  56.693  1.00 21.93           C
ATOM   1737  H   ILE A 194      22.824  10.174  59.958  1.00 13.98           H
ATOM   1738  HA  ILE A 194      20.916  11.189  58.062  1.00 19.40           H
ATOM   1739  HB  ILE A 194      21.700   8.392  58.900  1.00 16.23           H
ATOM   1740 HG12 ILE A 194      22.214   9.874  56.270  1.00 18.56           H
ATOM   1741 HG13 ILE A 194      23.349   9.906  57.615  1.00 18.56           H
ATOM   1742 HG21 ILE A 194      20.433   7.553  56.933  1.00 20.68           H
ATOM   1743 HG22 ILE A 194      19.369   8.326  58.099  1.00 20.68           H
ATOM   1744 HG23 ILE A 194      19.844   9.200  56.631  1.00 20.68           H
ATOM   1745 HD11 ILE A 194      24.039   8.211  56.043  1.00 26.28           H
ATOM   1746 HD12 ILE A 194      23.536   7.438  57.563  1.00 26.28           H
ATOM   1747 HD13 ILE A 194      22.478   7.392  56.141  1.00 26.28           H
ATOM   1748  N   PHE A 195      19.725   9.791  60.838  1.00 10.64           N
ATOM   1749  CA  PHE A 195      18.567   9.790  61.728  1.00 13.10           C
ATOM   1750  C   PHE A 195      18.134  11.222  62.068  1.00 11.81           C
ATOM   1751  O   PHE A 195      16.943  11.516  62.008  1.00 12.37           O
ATOM   1752  CB  PHE A 195      18.884   9.003  63.007  1.00 13.21           C
ATOM   1753  CG  PHE A 195      17.705   8.902  63.954  1.00  9.56           C
ATOM   1754  CD1 PHE A 195      16.631   8.043  63.660  1.00 16.19           C
ATOM   1755  CD2 PHE A 195      17.667   9.684  65.119  1.00 12.45           C
ATOM   1756  CE1 PHE A 195      15.538   7.956  64.539  1.00 14.18           C
ATOM   1757  CE2 PHE A 195      16.585   9.590  66.007  1.00 17.95           C
ATOM   1758  CZ  PHE A 195      15.518   8.725  65.716  1.00 16.01           C
ATOM   1759  H   PHE A 195      20.587   9.392  61.182  1.00 12.72           H
ATOM   1760  HA  PHE A 195      17.741   9.293  61.217  1.00 15.68           H
ATOM   1761  HB2 PHE A 195      19.183   7.993  62.724  1.00 15.82           H
ATOM   1762  HB3 PHE A 195      19.723   9.475  63.521  1.00 15.82           H
ATOM   1763  HD1 PHE A 195      16.649   7.442  62.764  1.00 19.38           H
ATOM   1764  HD2 PHE A 195      18.466  10.374  65.323  1.00 14.90           H
ATOM   1765  HE1 PHE A 195      14.733   7.275  64.329  1.00 16.98           H
ATOM   1766  HE2 PHE A 195      16.567  10.189  66.906  1.00 21.50           H
ATOM   1767  HZ  PHE A 195      14.678   8.658  66.392  1.00 19.17           H
ATOM   1768  N   ALA A 196      19.085  12.101  62.421  1.00 11.16           N
ATOM   1769  CA  ALA A 196      18.822  13.508  62.729  1.00 10.46           C
ATOM   1770  C   ALA A 196      18.147  14.200  61.556  1.00  9.77           C
ATOM   1771  O   ALA A 196      17.141  14.871  61.769  1.00 10.91           O
ATOM   1772  CB  ALA A 196      20.108  14.248  63.093  1.00  9.85           C
ATOM   1773  H   ALA A 196      20.048  11.799  62.426  1.00 13.35           H
ATOM   1774  HA  ALA A 196      18.154  13.559  63.588  1.00 12.51           H
ATOM   1775  HB1 ALA A 196      19.882  15.296  63.288  1.00 11.78           H
ATOM   1776  HB2 ALA A 196      20.539  13.802  63.986  1.00 11.78           H
ATOM   1777  HB3 ALA A 196      20.826  14.187  62.276  1.00 11.78           H
ATOM   1778  N   SER A 197      18.670  13.994  60.337  1.00 11.52           N
ATOM   1779  CA  SER A 197      18.066  14.509  59.108  1.00 14.51           C
ATOM   1780  C   SER A 197      16.625  14.023  58.948  1.00 11.56           C
ATOM   1781  O   SER A 197      15.755  14.804  58.572  1.00  9.19           O
ATOM   1782  CB  SER A 197      18.894  14.095  57.884  1.00 10.14           C
ATOM   1783  OG  SER A 197      20.165  14.706  57.932  1.00 11.93           O
ATOM   1784  H   SER A 197      19.508  13.436  60.254  1.00 13.78           H
ATOM   1785  HA  SER A 197      18.044  15.601  59.146  1.00 17.37           H
ATOM   1786  HB2 SER A 197      19.009  13.012  57.845  1.00 12.13           H
ATOM   1787  HB3 SER A 197      18.380  14.420  56.981  1.00 12.13           H
ATOM   1788  HG  SER A 197      20.649  14.344  58.681  1.00 14.28           H
ATOM   1789  N   ALA A 198      16.363  12.734  59.199  1.00 11.15           N
ATOM   1790  CA  ALA A 198      15.036  12.162  59.028  1.00 12.34           C
ATOM   1791  C   ALA A 198      14.001  12.787  59.959  1.00 12.25           C
ATOM   1792  O   ALA A 198      12.864  12.957  59.526  1.00 11.72           O
ATOM   1793  CB  ALA A 198      15.091  10.648  59.211  1.00 13.59           C
ATOM   1794  H   ALA A 198      17.118  12.123  59.472  1.00 13.34           H
ATOM   1795  HA  ALA A 198      14.714  12.371  58.007  1.00 14.76           H
ATOM   1796  HB1 ALA A 198      14.138  10.205  58.927  1.00 16.27           H
ATOM   1797  HB2 ALA A 198      15.880  10.247  58.582  1.00 16.27           H
ATOM   1798  HB3 ALA A 198      15.310  10.398  60.250  1.00 16.27           H
ATOM   1799  N   ILE A 199      14.375  13.038  61.226  1.00 12.37           N
ATOM   1800  CA  ILE A 199      13.471  13.562  62.254  1.00 16.31           C
ATOM   1801  C   ILE A 199      13.455  15.094  62.314  1.00 12.43           C
ATOM   1802  O   ILE A 199      12.674  15.639  63.097  1.00 10.18           O
ATOM   1803  CB  ILE A 199      13.750  12.942  63.653  1.00 12.08           C
ATOM   1804  CG1 ILE A 199      15.033  13.494  64.314  1.00 12.99           C
ATOM   1805  CG2 ILE A 199      13.768  11.401  63.588  1.00 12.29           C
ATOM   1806  CD1 ILE A 199      15.173  13.102  65.792  1.00 12.57           C
ATOM   1807  H   ILE A 199      15.334  12.860  61.495  1.00 14.81           H
ATOM   1808  HA  ILE A 199      12.458  13.259  61.989  1.00 19.53           H
ATOM   1809  HB  ILE A 199      12.913  13.222  64.294  1.00 14.46           H
ATOM   1810 HG12 ILE A 199      15.903  13.141  63.766  1.00 15.55           H
ATOM   1811 HG13 ILE A 199      15.038  14.582  64.272  1.00 15.55           H
ATOM   1812 HG21 ILE A 199      13.752  10.976  64.590  1.00 14.70           H
ATOM   1813 HG22 ILE A 199      12.883  11.050  63.067  1.00 14.70           H
ATOM   1814 HG23 ILE A 199      14.648  11.035  63.062  1.00 14.70           H
ATOM   1815 HD11 ILE A 199      16.096  13.525  66.179  1.00 15.04           H
ATOM   1816 HD12 ILE A 199      14.331  13.496  66.360  1.00 15.04           H
ATOM   1817 HD13 ILE A 199      15.217  12.022  65.909  1.00 15.04           H
ATOM   1818  N   HIS A 200      14.348  15.785  61.583  1.00 12.84           N
ATOM   1819  CA  HIS A 200      14.725  17.132  61.983  1.00  7.31           C
ATOM   1820  C   HIS A 200      13.563  18.161  61.875  1.00  9.76           C
ATOM   1821  O   HIS A 200      13.658  19.188  62.537  1.00 14.14           O
ATOM   1822  CB  HIS A 200      15.934  17.728  61.234  1.00  8.68           C
ATOM   1823  CG  HIS A 200      15.607  18.312  59.917  1.00 12.74           C
ATOM   1824  ND1 HIS A 200      15.252  17.601  58.764  1.00 11.57           N
ATOM   1825  CD2 HIS A 200      15.502  19.669  59.597  1.00  8.95           C
ATOM   1826  CE1 HIS A 200      14.897  18.535  57.787  1.00  6.68           C
ATOM   1827  NE2 HIS A 200      15.045  19.792  58.288  1.00 10.43           N
ATOM   1828  H   HIS A 200      14.979  15.262  61.019  1.00 15.37           H
ATOM   1829  HA  HIS A 200      14.995  17.132  63.088  1.00  8.74           H
ATOM   1830  HB2 HIS A 200      16.783  17.035  61.135  1.00 10.38           H
ATOM   1831  HB3 HIS A 200      16.358  18.540  61.879  1.00 10.38           H
ATOM   1832  HD1 HIS A 200      15.252  16.598  58.654  1.00 13.84           H
ATOM   1833  HD2 HIS A 200      15.732  20.527  60.213  1.00 10.70           H
ATOM   1834  HE1 HIS A 200      14.554  18.276  56.785  1.00  7.98           H
ATOM   1835  N   ASP A 201      12.469  17.881  61.074  1.00 10.22           N
ATOM   1836  CA  ASP A 201      11.292  18.772  61.032  1.00 12.47           C
ATOM   1837  C   ASP A 201       9.953  18.060  61.353  1.00 14.64           C
ATOM   1838  O   ASP A 201       8.919  18.546  60.974  1.00 11.70           O
ATOM   1839  CB  ASP A 201      11.196  19.464  59.670  1.00 11.55           C
ATOM   1840  CG  ASP A 201      12.053  20.715  59.576  1.00 12.69           C
ATOM   1841  OD1 ASP A 201      12.278  21.416  60.607  1.00 11.51           O
ATOM   1842  OD2 ASP A 201      12.448  20.978  58.413  1.00  9.10           O1-
ATOM   1843  H   ASP A 201      12.422  17.009  60.549  1.00 12.23           H
ATOM   1844  HA  ASP A 201      11.432  19.573  61.818  1.00 14.93           H
ATOM   1845  HB2 ASP A 201      11.491  18.784  58.847  1.00 13.82           H
ATOM   1846  HB3 ASP A 201      10.132  19.727  59.448  1.00 13.82           H
ATOM   1847  N   VAL A 202       9.999  16.906  62.046  1.00 11.97           N
ATOM   1848  CA  VAL A 202       8.812  16.075  62.222  1.00 14.51           C
ATOM   1849  C   VAL A 202       7.769  16.820  63.057  1.00 11.17           C
ATOM   1850  O   VAL A 202       8.083  17.461  64.056  1.00 12.74           O
ATOM   1851  CB  VAL A 202       9.155  14.677  62.776  1.00 11.21           C
ATOM   1852  CG1 VAL A 202       9.660  14.708  64.222  1.00 12.50           C
ATOM   1853  CG2 VAL A 202       7.911  13.766  62.709  1.00  8.47           C
ATOM   1854  H   VAL A 202      10.889  16.562  62.381  1.00 14.32           H
ATOM   1855  HA  VAL A 202       8.382  15.909  61.235  1.00 17.37           H
ATOM   1856  HB  VAL A 202       9.930  14.229  62.151  1.00 13.41           H
ATOM   1857 HG11 VAL A 202       9.988  13.713  64.524  1.00 14.96           H
ATOM   1858 HG12 VAL A 202      10.493  15.398  64.320  1.00 14.96           H
ATOM   1859 HG13 VAL A 202       8.862  15.035  64.885  1.00 14.96           H
ATOM   1860 HG21 VAL A 202       8.148  12.777  63.080  1.00 10.12           H
ATOM   1861 HG22 VAL A 202       7.113  14.163  63.333  1.00 10.12           H
ATOM   1862 HG23 VAL A 202       7.560  13.683  61.682  1.00 10.12           H
ATOM   1863  N   ASP A 203       6.519  16.725  62.617  1.00 12.20           N
ATOM   1864  CA  ASP A 203       5.355  17.360  63.236  1.00 14.05           C
ATOM   1865  C   ASP A 203       5.453  18.893  63.139  1.00 12.96           C
ATOM   1866  O   ASP A 203       4.908  19.601  63.984  1.00 13.20           O
ATOM   1867  CB  ASP A 203       5.176  16.864  64.685  1.00 12.55           C
ATOM   1868  CG  ASP A 203       3.770  17.090  65.245  1.00 16.98           C
ATOM   1869  OD1 ASP A 203       2.806  16.934  64.480  1.00 13.95           O
ATOM   1870  OD2 ASP A 203       3.644  17.407  66.439  1.00 14.63           O1-
ATOM   1871  H   ASP A 203       6.344  16.151  61.806  1.00 14.60           H
ATOM   1872  HA  ASP A 203       4.483  17.065  62.655  1.00 16.81           H
ATOM   1873  HB2 ASP A 203       5.338  15.785  64.673  1.00 15.02           H
ATOM   1874  HB3 ASP A 203       5.912  17.304  65.357  1.00 15.02           H
ATOM   1875  N   HIS A 204       6.096  19.423  62.091  1.00 11.69           N
ATOM   1876  CA  HIS A 204       6.126  20.852  61.839  1.00 11.54           C
ATOM   1877  C   HIS A 204       4.706  21.331  61.490  1.00 12.45           C
ATOM   1878  O   HIS A 204       4.072  20.752  60.604  1.00 10.94           O
ATOM   1879  CB  HIS A 204       7.083  21.158  60.692  1.00 10.50           C
ATOM   1880  CG  HIS A 204       7.561  22.567  60.666  1.00 11.43           C
ATOM   1881  ND1 HIS A 204       6.769  23.689  60.433  1.00 10.30           N
ATOM   1882  CD2 HIS A 204       8.859  22.945  60.832  1.00 12.03           C
ATOM   1883  CE1 HIS A 204       7.613  24.728  60.495  1.00 10.89           C
ATOM   1884  NE2 HIS A 204       8.865  24.303  60.709  1.00  9.07           N
ATOM   1885  H   HIS A 204       6.604  18.820  61.457  1.00 13.98           H
ATOM   1886  HA  HIS A 204       6.520  21.338  62.730  1.00 13.81           H
ATOM   1887  HB2 HIS A 204       6.633  20.885  59.739  1.00 12.55           H
ATOM   1888  HB3 HIS A 204       7.986  20.592  60.824  1.00 12.55           H
ATOM   1889  HD2 HIS A 204       9.720  22.309  60.988  1.00 14.39           H
ATOM   1890  HE1 HIS A 204       7.334  25.760  60.345  1.00 13.02           H
ATOM   1891  HE2 HIS A 204       9.695  24.877  60.753  1.00 10.85           H
ATOM   1892  N   PRO A 205       4.208  22.391  62.154  1.00 11.04           N
ATOM   1893  CA  PRO A 205       2.863  22.910  61.930  1.00 13.75           C
ATOM   1894  C   PRO A 205       2.781  23.892  60.751  1.00 15.97           C
ATOM   1895  O   PRO A 205       1.691  24.327  60.405  1.00 12.90           O
ATOM   1896  CB  PRO A 205       2.535  23.638  63.242  1.00 13.46           C
ATOM   1897  CG  PRO A 205       3.897  24.167  63.697  1.00 16.26           C
ATOM   1898  CD  PRO A 205       4.836  23.039  63.300  1.00 13.15           C
ATOM   1899  HA  PRO A 205       2.140  22.098  61.841  1.00 16.46           H
ATOM   1900  HB2 PRO A 205       1.781  24.419  63.159  1.00 16.11           H
ATOM   1901  HB3 PRO A 205       2.199  22.884  63.949  1.00 16.11           H
ATOM   1902  HG2 PRO A 205       4.147  25.093  63.180  1.00 19.47           H
ATOM   1903  HG3 PRO A 205       3.930  24.306  64.778  1.00 19.47           H
ATOM   1904  HD2 PRO A 205       5.803  23.463  63.033  1.00 15.74           H
ATOM   1905  HD3 PRO A 205       4.906  22.335  64.131  1.00 15.74           H
ATOM   1906  N   GLY A 206       3.908  24.243  60.126  1.00 12.62           N
ATOM   1907  CA  GLY A 206       3.962  25.100  58.954  1.00 10.27           C
ATOM   1908  C   GLY A 206       4.028  26.586  59.321  1.00 14.80           C
ATOM   1909  O   GLY A 206       3.758  27.435  58.484  1.00 12.81           O
ATOM   1910  H   GLY A 206       4.785  23.848  60.446  1.00 15.10           H
ATOM   1911  HA2 GLY A 206       4.851  24.829  58.392  1.00 12.28           H
ATOM   1912  HA3 GLY A 206       3.081  24.938  58.333  1.00 12.28           H
ATOM   1913  N   VAL A 207       4.399  26.907  60.565  1.00 11.10           N
ATOM   1914  CA  VAL A 207       4.600  28.257  61.069  1.00 13.07           C
ATOM   1915  C   VAL A 207       5.931  28.311  61.805  1.00 13.43           C
ATOM   1916  O   VAL A 207       6.442  27.286  62.254  1.00 15.03           O
ATOM   1917  CB  VAL A 207       3.422  28.726  61.948  1.00 14.79           C
ATOM   1918  CG1 VAL A 207       2.136  28.856  61.128  1.00 16.52           C
ATOM   1919  CG2 VAL A 207       3.117  27.815  63.147  1.00 13.20           C
ATOM   1920  H   VAL A 207       4.654  26.154  61.189  1.00 13.28           H
ATOM   1921  HA  VAL A 207       4.677  28.941  60.227  1.00 15.64           H
ATOM   1922  HB  VAL A 207       3.658  29.717  62.334  1.00 17.71           H
ATOM   1923 HG11 VAL A 207       1.343  29.275  61.749  1.00 19.79           H
ATOM   1924 HG12 VAL A 207       2.305  29.518  60.281  1.00 19.79           H
ATOM   1925 HG13 VAL A 207       1.821  27.879  60.759  1.00 19.79           H
ATOM   1926 HG21 VAL A 207       2.350  28.270  63.773  1.00 15.80           H
ATOM   1927 HG22 VAL A 207       2.752  26.850  62.798  1.00 15.80           H
ATOM   1928 HG23 VAL A 207       4.018  27.668  63.742  1.00 15.80           H
ATOM   1929  N   SER A 208       6.506  29.507  61.899  1.00 14.35           N
ATOM   1930  CA  SER A 208       7.840  29.721  62.444  1.00 11.62           C
ATOM   1931  C   SER A 208       7.869  29.769  63.975  1.00 13.96           C
ATOM   1932  O   SER A 208       6.836  29.956  64.629  1.00 14.73           O
ATOM   1933  CB  SER A 208       8.362  31.037  61.866  1.00 16.70           C
ATOM   1934  OG  SER A 208       7.618  32.114  62.402  1.00 15.56           O
ATOM   1935  H   SER A 208       6.041  30.311  61.505  1.00 17.18           H
ATOM   1936  HA  SER A 208       8.501  28.920  62.103  1.00 13.91           H
ATOM   1937  HB2 SER A 208       9.417  31.168  62.100  1.00 20.01           H
ATOM   1938  HB3 SER A 208       8.239  31.013  60.784  1.00 20.01           H
ATOM   1939  HG  SER A 208       7.947  32.930  62.009  1.00 18.63           H
ATOM   1940  N   ASN A 209       9.077  29.661  64.540  1.00 11.94           N
ATOM   1941  CA  ASN A 209       9.328  29.897  65.954  1.00 10.41           C
ATOM   1942  C   ASN A 209       8.790  31.256  66.387  1.00 10.95           C
ATOM   1943  O   ASN A 209       8.118  31.334  67.411  1.00 11.77           O
ATOM   1944  CB  ASN A 209      10.820  29.774  66.280  1.00 13.85           C
ATOM   1945  CG  ASN A 209      11.294  28.331  66.316  1.00 12.52           C
ATOM   1946  OD1 ASN A 209      10.528  27.442  66.659  1.00 12.42           O
ATOM   1947  ND2 ASN A 209      12.577  28.089  66.062  1.00 11.98           N
ATOM   1948  H   ASN A 209       9.881  29.488  63.951  1.00 14.28           H
ATOM   1949  HA  ASN A 209       8.789  29.136  66.519  1.00 12.46           H
ATOM   1950  HB2 ASN A 209      11.417  30.350  65.572  1.00 16.58           H
ATOM   1951  HB3 ASN A 209      10.961  30.193  67.274  1.00 16.58           H
ATOM   1952 HD21 ASN A 209      12.933  27.140  66.102  1.00 14.33           H
ATOM   1953 HD22 ASN A 209      13.192  28.843  65.798  1.00 14.33           H
ATOM   1954  N   GLN A 210       9.027  32.315  65.609  1.00 12.30           N
ATOM   1955  CA  GLN A 210       8.563  33.633  66.001  1.00 15.49           C
ATOM   1956  C   GLN A 210       7.041  33.701  66.022  1.00 16.61           C
ATOM   1957  O   GLN A 210       6.508  34.331  66.930  1.00 15.36           O
ATOM   1958  CB  GLN A 210       9.208  34.723  65.133  1.00 16.35           C
ATOM   1959  CG  GLN A 210       9.045  36.119  65.755  1.00 24.56           C
ATOM   1960  CD  GLN A 210       9.835  36.257  67.065  1.00 26.71           C
ATOM   1961  OE1 GLN A 210      11.055  36.134  67.082  1.00 25.46           O
ATOM   1962  NE2 GLN A 210       9.154  36.513  68.179  1.00 25.21           N
ATOM   1963  H   GLN A 210       9.583  32.219  64.771  1.00 14.72           H
ATOM   1964  HA  GLN A 210       8.899  33.783  67.026  1.00 18.55           H
ATOM   1965  HB2 GLN A 210      10.270  34.512  65.013  1.00 19.58           H
ATOM   1966  HB3 GLN A 210       8.740  34.711  64.149  1.00 19.58           H
ATOM   1967  HG2 GLN A 210       9.481  36.809  65.033  1.00 29.43           H
ATOM   1968  HG3 GLN A 210       7.994  36.353  65.897  1.00 29.43           H
ATOM   1969 HE21 GLN A 210       8.148  36.608  68.155  1.00 30.21           H
ATOM   1970 HE22 GLN A 210       9.656  36.589  69.049  1.00 30.21           H
ATOM   1971  N   PHE A 211       6.344  33.052  65.069  1.00 13.41           N
ATOM   1972  CA  PHE A 211       4.891  32.973  65.078  1.00 14.75           C
ATOM   1973  C   PHE A 211       4.403  32.290  66.348  1.00 16.22           C
ATOM   1974  O   PHE A 211       3.518  32.824  67.011  1.00 16.29           O
ATOM   1975  CB  PHE A 211       4.356  32.281  63.811  1.00 12.67           C
ATOM   1976  CG  PHE A 211       2.844  32.135  63.785  1.00 12.30           C
ATOM   1977  CD1 PHE A 211       2.228  31.040  64.419  1.00 12.71           C
ATOM   1978  CD2 PHE A 211       2.041  33.091  63.129  1.00 15.09           C
ATOM   1979  CE1 PHE A 211       0.837  30.867  64.355  1.00 17.42           C
ATOM   1980  CE2 PHE A 211       0.643  32.935  63.093  1.00 14.38           C
ATOM   1981  CZ  PHE A 211       0.045  31.803  63.675  1.00 18.07           C
ATOM   1982  H   PHE A 211       6.842  32.544  64.351  1.00 16.05           H
ATOM   1983  HA  PHE A 211       4.497  33.989  65.082  1.00 17.66           H
ATOM   1984  HB2 PHE A 211       4.666  32.868  62.952  1.00 15.16           H
ATOM   1985  HB3 PHE A 211       4.807  31.295  63.721  1.00 15.16           H
ATOM   1986  HD1 PHE A 211       2.828  30.316  64.949  1.00 15.21           H
ATOM   1987  HD2 PHE A 211       2.497  33.948  62.656  1.00 18.06           H
ATOM   1988  HE1 PHE A 211       0.380  30.015  64.835  1.00 20.86           H
ATOM   1989  HE2 PHE A 211       0.029  33.679  62.609  1.00 17.22           H
ATOM   1990  HZ  PHE A 211      -1.026  31.679  63.638  1.00 21.65           H
ATOM   1991  N   LEU A 212       4.978  31.135  66.700  1.00 14.37           N
ATOM   1992  CA  LEU A 212       4.643  30.399  67.913  1.00 15.19           C
ATOM   1993  C   LEU A 212       4.863  31.248  69.184  1.00 13.70           C
ATOM   1994  O   LEU A 212       4.015  31.213  70.075  1.00 15.91           O
ATOM   1995  CB  LEU A 212       5.418  29.065  67.919  1.00 11.65           C
ATOM   1996  CG  LEU A 212       4.969  28.064  66.829  1.00 11.96           C
ATOM   1997  CD1 LEU A 212       5.922  26.864  66.823  1.00 17.32           C
ATOM   1998  CD2 LEU A 212       3.525  27.562  66.994  1.00 15.07           C
ATOM   1999  H   LEU A 212       5.718  30.760  66.118  1.00 17.20           H
ATOM   2000  HA  LEU A 212       3.580  30.169  67.876  1.00 18.18           H
ATOM   2001  HB2 LEU A 212       6.476  29.285  67.771  1.00 13.93           H
ATOM   2002  HB3 LEU A 212       5.331  28.590  68.893  1.00 13.93           H
ATOM   2003  HG  LEU A 212       5.032  28.550  65.858  1.00 14.31           H
ATOM   2004 HD11 LEU A 212       5.665  26.199  66.000  1.00 20.75           H
ATOM   2005 HD12 LEU A 212       6.946  27.212  66.692  1.00 20.75           H
ATOM   2006 HD13 LEU A 212       5.846  26.315  67.762  1.00 20.75           H
ATOM   2007 HD21 LEU A 212       3.301  26.840  66.209  1.00 18.05           H
ATOM   2008 HD22 LEU A 212       3.400  27.080  67.964  1.00 18.05           H
ATOM   2009 HD23 LEU A 212       2.820  28.387  66.901  1.00 18.05           H
ATOM   2010  N   ILE A 213       5.954  32.024  69.269  1.00 14.33           N
ATOM   2011  CA  ILE A 213       6.220  32.937  70.389  1.00 17.01           C
ATOM   2012  C   ILE A 213       5.164  34.053  70.446  1.00 23.06           C
ATOM   2013  O   ILE A 213       4.637  34.351  71.517  1.00 17.79           O
ATOM   2014  CB  ILE A 213       7.664  33.491  70.302  1.00 14.31           C
ATOM   2015  CG1 ILE A 213       8.720  32.376  70.485  1.00 15.05           C
ATOM   2016  CG2 ILE A 213       7.908  34.614  71.333  1.00 18.11           C
ATOM   2017  CD1 ILE A 213      10.114  32.795  70.010  1.00 14.01           C
ATOM   2018  H   ILE A 213       6.632  31.997  68.519  1.00 17.16           H
ATOM   2019  HA  ILE A 213       6.140  32.364  71.314  1.00 20.37           H
ATOM   2020  HB  ILE A 213       7.791  33.921  69.310  1.00 17.13           H
ATOM   2021 HG12 ILE A 213       8.767  32.090  71.534  1.00 18.01           H
ATOM   2022 HG13 ILE A 213       8.433  31.485  69.931  1.00 18.01           H
ATOM   2023 HG21 ILE A 213       8.939  34.960  71.292  1.00 21.69           H
ATOM   2024 HG22 ILE A 213       7.271  35.472  71.119  1.00 21.69           H
ATOM   2025 HG23 ILE A 213       7.693  34.249  72.338  1.00 21.69           H
ATOM   2026 HD11 ILE A 213      10.778  31.933  70.039  1.00 16.77           H
ATOM   2027 HD12 ILE A 213      10.066  33.158  68.984  1.00 16.77           H
ATOM   2028 HD13 ILE A 213      10.526  33.572  70.651  1.00 16.77           H
ATOM   2029  N   ASN A 214       4.874  34.680  69.301  1.00 18.43           N
ATOM   2030  CA  ASN A 214       3.983  35.842  69.196  1.00 29.62           C
ATOM   2031  C   ASN A 214       2.515  35.513  69.462  1.00 23.09           C
ATOM   2032  O   ASN A 214       1.758  36.389  69.885  1.00 27.76           O
ATOM   2033  CB  ASN A 214       4.123  36.495  67.809  1.00 20.71           C
ATOM   2034  CG  ASN A 214       5.470  37.164  67.552  1.00 27.60           C
ATOM   2035  OD1 ASN A 214       6.258  37.409  68.461  1.00 29.35           O
ATOM   2036  ND2 ASN A 214       5.712  37.541  66.301  1.00 26.77           N
ATOM   2037  H   ASN A 214       5.334  34.369  68.455  1.00 22.07           H
ATOM   2038  HA  ASN A 214       4.293  36.571  69.946  1.00 35.50           H
ATOM   2039  HB2 ASN A 214       3.927  35.756  67.030  1.00 24.81           H
ATOM   2040  HB3 ASN A 214       3.364  37.273  67.724  1.00 24.81           H
ATOM   2041 HD21 ASN A 214       6.574  38.015  66.081  1.00 32.09           H
ATOM   2042 HD22 ASN A 214       5.040  37.338  65.574  1.00 32.09           H
ATOM   2043  N   THR A 215       2.105  34.274  69.176  1.00 18.29           N
ATOM   2044  CA  THR A 215       0.743  33.783  69.383  1.00 25.64           C
ATOM   2045  C   THR A 215       0.556  33.114  70.757  1.00 23.18           C
ATOM   2046  O   THR A 215      -0.479  32.482  70.969  1.00 23.53           O
ATOM   2047  CB  THR A 215       0.327  32.835  68.244  1.00 20.51           C
ATOM   2048  OG1 THR A 215       1.188  31.721  68.126  1.00 17.98           O
ATOM   2049  CG2 THR A 215       0.235  33.556  66.898  1.00 24.55           C
ATOM   2050  H   THR A 215       2.784  33.624  68.805  1.00 21.90           H
ATOM   2051  HA  THR A 215       0.061  34.632  69.352  1.00 30.73           H
ATOM   2052  HB  THR A 215      -0.668  32.453  68.470  1.00 24.57           H
ATOM   2053  HG1 THR A 215       2.065  32.041  67.889  1.00 21.53           H
ATOM   2054 HG21 THR A 215      -0.118  32.861  66.141  1.00 29.42           H
ATOM   2055 HG22 THR A 215      -0.463  34.387  66.971  1.00 29.42           H
ATOM   2056 HG23 THR A 215       1.213  33.920  66.591  1.00 29.42           H
ATOM   2057  N   ASN A 216       1.540  33.235  71.660  1.00 26.09           N
ATOM   2058  CA  ASN A 216       1.523  32.647  72.999  1.00 29.37           C
ATOM   2059  C   ASN A 216       1.135  31.161  72.908  1.00 22.80           C
ATOM   2060  O   ASN A 216       0.231  30.702  73.602  1.00 23.42           O
ATOM   2061  CB  ASN A 216       0.606  33.473  73.933  1.00 29.38           C
ATOM   2062  CG  ASN A 216       0.886  34.980  73.874  1.00 35.05           C
ATOM   2063  OD1 ASN A 216       2.010  35.436  74.066  1.00 36.79           O
ATOM   2064  ND2 ASN A 216      -0.156  35.783  73.665  1.00 46.86           N
ATOM   2065  H   ASN A 216       2.375  33.745  71.403  1.00 31.26           H
ATOM   2066  HA  ASN A 216       2.540  32.694  73.394  1.00 35.20           H
ATOM   2067  HB2 ASN A 216      -0.445  33.270  73.716  1.00 35.22           H
ATOM   2068  HB3 ASN A 216       0.839  33.140  74.945  1.00 35.22           H
ATOM   2069 HD21 ASN A 216      -0.009  36.780  73.647  1.00 56.19           H
ATOM   2070 HD22 ASN A 216      -1.073  35.389  73.531  1.00 56.19           H
ATOM   2071  N   SER A 217       1.793  30.421  72.002  1.00 17.42           N
ATOM   2072  CA  SER A 217       1.454  29.037  71.724  1.00 19.03           C
ATOM   2073  C   SER A 217       1.874  28.120  72.867  1.00 15.12           C
ATOM   2074  O   SER A 217       2.817  28.419  73.607  1.00 15.31           O
ATOM   2075  CB  SER A 217       2.123  28.577  70.426  1.00 19.83           C
ATOM   2076  OG  SER A 217       3.517  28.448  70.619  1.00 17.32           O
ATOM   2077  H   SER A 217       2.530  30.847  71.458  1.00 20.86           H
ATOM   2078  HA  SER A 217       0.375  28.959  71.581  1.00 22.80           H
ATOM   2079  HB2 SER A 217       1.714  27.610  70.142  1.00 23.76           H
ATOM   2080  HB3 SER A 217       1.920  29.290  69.626  1.00 23.76           H
ATOM   2081  HG  SER A 217       3.890  29.326  70.740  1.00 20.75           H
ATOM   2082  N   GLU A 218       1.209  26.969  72.949  1.00 19.68           N
ATOM   2083  CA  GLU A 218       1.572  25.932  73.900  1.00 19.96           C
ATOM   2084  C   GLU A 218       3.018  25.445  73.670  1.00 18.35           C
ATOM   2085  O   GLU A 218       3.706  25.164  74.646  1.00 15.92           O
ATOM   2086  CB  GLU A 218       0.544  24.788  73.842  1.00 29.04           C
ATOM   2087  CG  GLU A 218       0.486  24.026  75.179  1.00 40.50           C
ATOM   2088  CD  GLU A 218      -0.206  24.791  76.322  1.00 46.07           C
ATOM   2089  OE1 GLU A 218      -0.900  25.797  76.051  1.00 51.15           O
ATOM   2090  OE2 GLU A 218      -0.045  24.354  77.482  1.00 49.44           O1-
ATOM   2091  H   GLU A 218       0.446  26.786  72.316  1.00 23.57           H
ATOM   2092  HA  GLU A 218       1.521  26.387  74.890  1.00 23.91           H
ATOM   2093  HB2 GLU A 218      -0.446  25.182  73.607  1.00 34.80           H
ATOM   2094  HB3 GLU A 218       0.821  24.092  73.049  1.00 34.80           H
ATOM   2095  HG2 GLU A 218      -0.075  23.104  75.023  1.00 48.56           H
ATOM   2096  HG3 GLU A 218       1.473  23.692  75.500  1.00 48.56           H
ATOM   2097  N   LEU A 219       3.499  25.353  72.417  1.00 13.84           N
ATOM   2098  CA  LEU A 219       4.887  24.989  72.136  1.00 14.80           C
ATOM   2099  C   LEU A 219       5.886  26.005  72.709  1.00 12.79           C
ATOM   2100  O   LEU A 219       6.876  25.608  73.310  1.00 11.44           O
ATOM   2101  CB  LEU A 219       5.104  24.797  70.629  1.00 12.43           C
ATOM   2102  CG  LEU A 219       4.589  23.462  70.075  1.00 20.01           C
ATOM   2103  CD1 LEU A 219       4.609  23.527  68.545  1.00 25.45           C
ATOM   2104  CD2 LEU A 219       5.468  22.296  70.545  1.00 20.36           C
ATOM   2105  H   LEU A 219       2.904  25.592  71.637  1.00 16.56           H
ATOM   2106  HA  LEU A 219       5.082  24.042  72.637  1.00 17.72           H
ATOM   2107  HB2 LEU A 219       4.604  25.617  70.109  1.00 14.88           H
ATOM   2108  HB3 LEU A 219       6.162  24.862  70.408  1.00 14.88           H
ATOM   2109  HG  LEU A 219       3.570  23.294  70.421  1.00 23.97           H
ATOM   2110 HD11 LEU A 219       4.272  22.578  68.134  1.00 30.50           H
ATOM   2111 HD12 LEU A 219       3.943  24.318  68.197  1.00 30.50           H
ATOM   2112 HD13 LEU A 219       5.621  23.725  68.190  1.00 30.50           H
ATOM   2113 HD21 LEU A 219       5.125  21.378  70.070  1.00 24.39           H
ATOM   2114 HD22 LEU A 219       6.505  22.481  70.269  1.00 24.39           H
ATOM   2115 HD23 LEU A 219       5.402  22.170  71.624  1.00 24.39           H
ATOM   2116  N   ALA A 220       5.668  27.305  72.511  1.00 11.56           N
ATOM   2117  CA  ALA A 220       6.575  28.334  73.001  1.00 13.73           C
ATOM   2118  C   ALA A 220       6.564  28.418  74.531  1.00 12.83           C
ATOM   2119  O   ALA A 220       7.585  28.710  75.157  1.00 11.44           O
ATOM   2120  CB  ALA A 220       6.224  29.662  72.344  1.00 16.06           C
ATOM   2121  H   ALA A 220       4.832  27.596  72.027  1.00 13.84           H
ATOM   2122  HA  ALA A 220       7.587  28.074  72.691  1.00 16.44           H
ATOM   2123  HB1 ALA A 220       6.945  30.419  72.646  1.00 19.23           H
ATOM   2124  HB2 ALA A 220       6.264  29.555  71.261  1.00 19.23           H
ATOM   2125  HB3 ALA A 220       5.224  29.975  72.648  1.00 19.23           H
ATOM   2126  N   LEU A 221       5.405  28.154  75.140  1.00 13.41           N
ATOM   2127  CA  LEU A 221       5.274  28.065  76.593  1.00 12.63           C
ATOM   2128  C   LEU A 221       6.035  26.839  77.131  1.00 13.74           C
ATOM   2129  O   LEU A 221       6.729  26.955  78.138  1.00 13.63           O
ATOM   2130  CB  LEU A 221       3.772  28.053  76.917  1.00 14.34           C
ATOM   2131  CG  LEU A 221       3.383  28.180  78.396  1.00 27.26           C
ATOM   2132  CD1 LEU A 221       3.804  29.519  79.021  1.00 28.09           C
ATOM   2133  CD2 LEU A 221       1.851  28.099  78.452  1.00 37.28           C
ATOM   2134  H   LEU A 221       4.590  27.951  74.578  1.00 16.06           H
ATOM   2135  HA  LEU A 221       5.713  28.965  77.023  1.00 15.12           H
ATOM   2136  HB2 LEU A 221       3.303  28.873  76.370  1.00 17.16           H
ATOM   2137  HB3 LEU A 221       3.356  27.120  76.532  1.00 17.16           H
ATOM   2138  HG  LEU A 221       3.821  27.353  78.958  1.00 32.67           H
ATOM   2139 HD11 LEU A 221       3.427  29.576  80.041  1.00 33.67           H
ATOM   2140 HD12 LEU A 221       4.886  29.595  79.051  1.00 33.67           H
ATOM   2141 HD13 LEU A 221       3.401  30.350  78.439  1.00 33.67           H
ATOM   2142 HD21 LEU A 221       1.517  28.264  79.473  1.00 44.69           H
ATOM   2143 HD22 LEU A 221       1.405  28.863  77.813  1.00 44.69           H
ATOM   2144 HD23 LEU A 221       1.520  27.118  78.112  1.00 44.69           H
ATOM   2145  N   MET A 222       5.926  25.676  76.469  0.93 10.47           N
ATOM   2146  CA  MET A 222       6.674  24.471  76.835  0.93 10.10           C
ATOM   2147  C   MET A 222       8.177  24.725  76.782  0.93 10.15           C
ATOM   2148  O   MET A 222       8.884  24.319  77.687  0.93  9.49           O
ATOM   2149  CB  MET A 222       6.278  23.317  75.902  0.93  8.83           C
ATOM   2150  CG  MET A 222       6.892  21.960  76.266  0.93 15.31           C
ATOM   2151  SD  MET A 222       6.185  21.180  77.751  0.93 22.66           S
ATOM   2152  CE  MET A 222       4.566  20.687  77.087  0.93 30.07           C
ATOM   2153  H   MET A 222       5.314  25.623  75.666  0.93 12.53           H
ATOM   2154  HA  MET A 222       6.401  24.199  77.856  0.93 12.08           H
ATOM   2155  HB2 MET A 222       5.192  23.228  75.888  0.93 10.56           H
ATOM   2156  HB3 MET A 222       6.603  23.561  74.890  0.93 10.56           H
ATOM   2157  HG2 MET A 222       6.729  21.285  75.423  0.93 18.33           H
ATOM   2158  HG3 MET A 222       7.969  22.066  76.398  0.93 18.33           H
ATOM   2159  HE1 MET A 222       4.032  20.114  77.846  0.93 36.04           H
ATOM   2160  HE2 MET A 222       3.987  21.577  76.839  0.93 36.04           H
ATOM   2161  HE3 MET A 222       4.691  20.074  76.195  0.93 36.04           H
ATOM   2162  N   TYR A 223       8.678  25.357  75.713  1.00  9.44           N
ATOM   2163  CA  TYR A 223      10.101  25.418  75.419  1.00 13.49           C
ATOM   2164  C   TYR A 223      10.745  26.762  75.718  1.00 10.27           C
ATOM   2165  O   TYR A 223      11.885  26.980  75.310  1.00 11.78           O
ATOM   2166  CB  TYR A 223      10.325  24.953  73.979  1.00 11.83           C
ATOM   2167  CG  TYR A 223      10.068  23.474  73.833  1.00 13.40           C
ATOM   2168  CD1 TYR A 223      10.880  22.586  74.556  1.00 13.62           C
ATOM   2169  CD2 TYR A 223       9.046  22.979  72.998  1.00 12.07           C
ATOM   2170  CE1 TYR A 223      10.693  21.212  74.448  1.00 11.78           C
ATOM   2171  CE2 TYR A 223       8.867  21.590  72.859  1.00 11.24           C
ATOM   2172  CZ  TYR A 223       9.698  20.702  73.579  1.00 10.69           C
ATOM   2173  OH  TYR A 223       9.552  19.358  73.435  1.00 14.08           O
ATOM   2174  H   TYR A 223       8.039  25.653  74.988  1.00 11.29           H
ATOM   2175  HA  TYR A 223      10.629  24.713  76.061  1.00 16.14           H
ATOM   2176  HB2 TYR A 223       9.684  25.519  73.305  1.00 14.16           H
ATOM   2177  HB3 TYR A 223      11.360  25.139  73.689  1.00 14.16           H
ATOM   2178  HD1 TYR A 223      11.667  22.955  75.189  1.00 16.30           H
ATOM   2179  HD2 TYR A 223       8.417  23.659  72.446  1.00 14.45           H
ATOM   2180  HE1 TYR A 223      11.343  20.567  75.007  1.00 14.09           H
ATOM   2181  HE2 TYR A 223       8.101  21.204  72.205  1.00 13.44           H
ATOM   2182  HH  TYR A 223      10.202  18.866  73.950  1.00 16.86           H
ATOM   2183  N   ASN A 224      10.053  27.639  76.461  1.00 11.80           N
ATOM   2184  CA  ASN A 224      10.619  28.895  76.941  1.00 14.59           C
ATOM   2185  C   ASN A 224      11.197  29.716  75.780  1.00 14.28           C
ATOM   2186  O   ASN A 224      12.271  30.300  75.896  1.00 13.48           O
ATOM   2187  CB  ASN A 224      11.629  28.596  78.069  1.00 14.27           C
ATOM   2188  CG  ASN A 224      10.911  27.903  79.210  1.00 14.99           C
ATOM   2189  OD1 ASN A 224       9.962  28.473  79.739  1.00 12.22           O
ATOM   2190  ND2 ASN A 224      11.340  26.702  79.594  1.00  9.79           N
ATOM   2191  H   ASN A 224       9.123  27.393  76.765  1.00 14.12           H
ATOM   2192  HA  ASN A 224       9.807  29.482  77.368  1.00 17.46           H
ATOM   2193  HB2 ASN A 224      12.470  28.004  77.709  1.00 17.09           H
ATOM   2194  HB3 ASN A 224      11.975  29.559  78.437  1.00 17.09           H
ATOM   2195 HD21 ASN A 224      10.865  26.220  80.344  1.00 11.71           H
ATOM   2196 HD22 ASN A 224      12.125  26.269  79.126  1.00 11.71           H
ATOM   2197  N   ASP A 225      10.479  29.742  74.647  1.00 13.53           N
ATOM   2198  CA  ASP A 225      10.801  30.575  73.488  1.00 12.45           C
ATOM   2199  C   ASP A 225      12.120  30.257  72.756  1.00 14.92           C
ATOM   2200  O   ASP A 225      12.426  30.963  71.801  1.00 14.94           O
ATOM   2201  CB  ASP A 225      10.772  32.065  73.869  1.00 10.07           C
ATOM   2202  CG  ASP A 225       9.415  32.562  74.342  1.00 12.85           C
ATOM   2203  OD1 ASP A 225       8.410  31.835  74.177  1.00 11.57           O
ATOM   2204  OD2 ASP A 225       9.391  33.709  74.832  1.00 15.50           O1-
ATOM   2205  H   ASP A 225       9.604  29.236  74.620  1.00 16.20           H
ATOM   2206  HA  ASP A 225      10.007  30.411  72.759  1.00 14.90           H
ATOM   2207  HB2 ASP A 225      11.532  32.321  74.606  1.00 12.04           H
ATOM   2208  HB3 ASP A 225      11.042  32.679  73.011  1.00 12.04           H
ATOM   2209  N   SER A 226      12.912  29.255  73.156  1.00 13.86           N
ATOM   2210  CA  SER A 226      14.188  28.997  72.465  1.00 15.71           C
ATOM   2211  C   SER A 226      14.175  27.657  71.734  1.00 14.58           C
ATOM   2212  O   SER A 226      13.750  26.634  72.270  1.00 10.82           O
ATOM   2213  CB  SER A 226      15.369  29.251  73.386  1.00 23.76           C
ATOM   2214  OG  SER A 226      15.484  28.239  74.332  1.00 22.50           O
ATOM   2215  H   SER A 226      12.634  28.660  73.923  1.00 16.59           H
ATOM   2216  HA  SER A 226      14.330  29.742  71.682  1.00 18.81           H
ATOM   2217  HB2 SER A 226      16.287  29.308  72.804  1.00 28.48           H
ATOM   2218  HB3 SER A 226      15.220  30.206  73.896  1.00 28.48           H
ATOM   2219  HG  SER A 226      14.631  28.117  74.757  1.00 26.96           H
ATOM   2220  N   SER A 227      14.550  27.711  70.453  1.00 11.66           N
ATOM   2221  CA  SER A 227      14.498  26.593  69.516  1.00 11.64           C
ATOM   2222  C   SER A 227      13.204  25.793  69.686  1.00 10.56           C
ATOM   2223  O   SER A 227      13.247  24.588  69.919  1.00 10.11           O
ATOM   2224  CB  SER A 227      15.749  25.720  69.676  1.00 15.54           C
ATOM   2225  OG  SER A 227      16.904  26.495  69.460  1.00 16.76           O
ATOM   2226  H   SER A 227      14.856  28.596  70.079  1.00 13.95           H
ATOM   2227  HA  SER A 227      14.483  26.995  68.505  1.00 13.93           H
ATOM   2228  HB2 SER A 227      15.779  25.283  70.676  1.00 18.61           H
ATOM   2229  HB3 SER A 227      15.732  24.926  68.940  1.00 18.61           H
ATOM   2230  HG  SER A 227      16.799  26.944  68.611  1.00 20.07           H
ATOM   2231  N   VAL A 228      12.056  26.474  69.639  1.00 12.54           N
ATOM   2232  CA  VAL A 228      10.774  25.875  70.013  1.00 11.97           C
ATOM   2233  C   VAL A 228      10.457  24.655  69.144  1.00 13.17           C
ATOM   2234  O   VAL A 228      10.253  23.563  69.678  1.00 10.06           O
ATOM   2235  CB  VAL A 228       9.662  26.944  69.967  1.00 10.12           C
ATOM   2236  CG1 VAL A 228       8.284  26.314  70.130  1.00 10.56           C
ATOM   2237  CG2 VAL A 228       9.874  27.977  71.076  1.00 11.81           C
ATOM   2238  H   VAL A 228      12.075  27.462  69.428  1.00 15.00           H
ATOM   2239  HA  VAL A 228      10.863  25.531  71.043  1.00 14.32           H
ATOM   2240  HB  VAL A 228       9.681  27.461  69.011  1.00 12.10           H
ATOM   2241 HG11 VAL A 228       7.523  27.095  70.179  1.00 12.64           H
ATOM   2242 HG12 VAL A 228       8.060  25.678  69.275  1.00 12.64           H
ATOM   2243 HG13 VAL A 228       8.259  25.717  71.040  1.00 12.64           H
ATOM   2244 HG21 VAL A 228       9.131  28.769  70.981  1.00 14.13           H
ATOM   2245 HG22 VAL A 228       9.786  27.502  72.053  1.00 14.13           H
ATOM   2246 HG23 VAL A 228      10.860  28.421  71.000  1.00 14.13           H
ATOM   2247  N   LEU A 229      10.461  24.852  67.819  1.00 11.18           N
ATOM   2248  CA  LEU A 229      10.217  23.812  66.830  1.00 12.05           C
ATOM   2249  C   LEU A 229      11.251  22.697  66.951  1.00 12.48           C
ATOM   2250  O   LEU A 229      10.870  21.534  66.981  1.00 12.79           O
ATOM   2251  CB  LEU A 229      10.199  24.413  65.416  1.00 12.45           C
ATOM   2252  CG  LEU A 229       8.934  25.229  65.096  1.00 16.27           C
ATOM   2253  CD1 LEU A 229       9.199  26.157  63.898  1.00 20.17           C
ATOM   2254  CD2 LEU A 229       7.737  24.324  64.799  1.00 19.09           C
ATOM   2255  H   LEU A 229      10.700  25.769  67.468  1.00 13.37           H
ATOM   2256  HA  LEU A 229       9.239  23.375  67.029  1.00 14.42           H
ATOM   2257  HB2 LEU A 229      11.076  25.055  65.317  1.00 14.90           H
ATOM   2258  HB3 LEU A 229      10.299  23.629  64.675  1.00 14.90           H
ATOM   2259  HG  LEU A 229       8.662  25.831  65.961  1.00 19.49           H
ATOM   2260 HD11 LEU A 229       8.364  26.841  63.785  1.00 24.16           H
ATOM   2261 HD12 LEU A 229      10.105  26.740  64.056  1.00 24.16           H
ATOM   2262 HD13 LEU A 229       9.318  25.570  62.991  1.00 24.16           H
ATOM   2263 HD21 LEU A 229       6.882  24.935  64.515  1.00 22.86           H
ATOM   2264 HD22 LEU A 229       7.977  23.651  63.974  1.00 22.86           H
ATOM   2265 HD23 LEU A 229       7.478  23.737  65.679  1.00 22.86           H
ATOM   2266  N   GLU A 230      12.538  23.047  67.001  1.00 11.65           N
ATOM   2267  CA  GLU A 230      13.636  22.097  66.948  1.00 10.71           C
ATOM   2268  C   GLU A 230      13.617  21.170  68.160  1.00 10.84           C
ATOM   2269  O   GLU A 230      13.823  19.972  68.008  1.00 11.85           O
ATOM   2270  CB  GLU A 230      14.970  22.836  66.815  1.00 11.51           C
ATOM   2271  CG  GLU A 230      15.063  23.605  65.488  1.00 11.69           C
ATOM   2272  CD  GLU A 230      14.315  24.927  65.422  1.00 14.01           C
ATOM   2273  OE1 GLU A 230      14.010  25.520  66.481  1.00 13.28           O
ATOM   2274  OE2 GLU A 230      14.022  25.335  64.283  1.00 13.34           O1-
ATOM   2275  H   GLU A 230      12.780  24.028  66.949  1.00 13.94           H
ATOM   2276  HA  GLU A 230      13.511  21.481  66.061  1.00 12.82           H
ATOM   2277  HB2 GLU A 230      15.093  23.507  67.656  1.00 13.78           H
ATOM   2278  HB3 GLU A 230      15.785  22.111  66.849  1.00 13.78           H
ATOM   2279  HG2 GLU A 230      16.113  23.829  65.308  1.00 13.98           H
ATOM   2280  HG3 GLU A 230      14.764  22.977  64.649  1.00 13.98           H
ATOM   2281  N   ASN A 231      13.320  21.703  69.355  1.00 10.21           N
ATOM   2282  CA  ASN A 231      13.108  20.879  70.539  1.00 11.01           C
ATOM   2283  C   ASN A 231      11.961  19.898  70.326  1.00  9.29           C
ATOM   2284  O   ASN A 231      12.079  18.734  70.702  1.00 12.25           O
ATOM   2285  CB  ASN A 231      12.832  21.749  71.769  1.00 13.16           C
ATOM   2286  CG  ASN A 231      14.111  22.213  72.440  1.00 15.04           C
ATOM   2287  OD1 ASN A 231      14.850  21.400  72.989  1.00 13.59           O
ATOM   2288  ND2 ASN A 231      14.358  23.517  72.451  1.00 12.45           N
ATOM   2289  H   ASN A 231      13.123  22.692  69.415  1.00 12.21           H
ATOM   2290  HA  ASN A 231      14.021  20.308  70.714  1.00 13.17           H
ATOM   2291  HB2 ASN A 231      12.178  22.588  71.522  1.00 15.75           H
ATOM   2292  HB3 ASN A 231      12.337  21.086  72.474  1.00 15.75           H
ATOM   2293 HD21 ASN A 231      15.196  23.860  72.890  1.00 14.90           H
ATOM   2294 HD22 ASN A 231      13.735  24.153  71.972  1.00 14.90           H
ATOM   2295  N   HIS A 232      10.845  20.375  69.767  1.00 10.10           N
ATOM   2296  CA  HIS A 232       9.673  19.572  69.512  1.00 10.85           C
ATOM   2297  C   HIS A 232       9.968  18.446  68.518  1.00 13.64           C
ATOM   2298  O   HIS A 232       9.586  17.301  68.768  1.00 10.49           O
ATOM   2299  CB  HIS A 232       8.517  20.474  69.075  1.00 12.26           C
ATOM   2300  CG  HIS A 232       7.269  19.688  68.846  1.00 13.25           C
ATOM   2301  ND1 HIS A 232       6.558  19.026  69.846  1.00 12.86           N
ATOM   2302  CD2 HIS A 232       6.681  19.460  67.641  1.00 12.32           C
ATOM   2303  CE1 HIS A 232       5.545  18.426  69.222  1.00 14.00           C
ATOM   2304  NE2 HIS A 232       5.606  18.661  67.906  1.00 14.99           N
ATOM   2305  H   HIS A 232      10.819  21.341  69.467  1.00 12.08           H
ATOM   2306  HA  HIS A 232       9.384  19.109  70.456  1.00 12.97           H
ATOM   2307  HB2 HIS A 232       8.772  20.996  68.155  1.00 14.67           H
ATOM   2308  HB3 HIS A 232       8.337  21.218  69.848  1.00 14.67           H
ATOM   2309  HD2 HIS A 232       7.009  19.812  66.673  1.00 14.75           H
ATOM   2310  HE1 HIS A 232       4.807  17.803  69.704  1.00 16.76           H
ATOM   2311  HE2 HIS A 232       4.971  18.281  67.218  1.00 17.95           H
ATOM   2312  N   HIS A 233      10.664  18.742  67.418  1.00 14.15           N
ATOM   2313  CA  HIS A 233      11.026  17.746  66.416  1.00 11.47           C
ATOM   2314  C   HIS A 233      11.797  16.584  67.054  1.00 13.08           C
ATOM   2315  O   HIS A 233      11.422  15.432  66.865  1.00 12.38           O
ATOM   2316  CB  HIS A 233      11.831  18.385  65.273  1.00 10.49           C
ATOM   2317  CG  HIS A 233      11.144  19.534  64.588  1.00 15.05           C
ATOM   2318  ND1 HIS A 233       9.813  19.609  64.253  1.00 11.93           N
ATOM   2319  CD2 HIS A 233      11.721  20.688  64.135  1.00  9.91           C
ATOM   2320  CE1 HIS A 233       9.595  20.766  63.617  1.00 11.72           C
ATOM   2321  NE2 HIS A 233      10.721  21.465  63.547  1.00 10.70           N
ATOM   2322  H   HIS A 233      10.960  19.695  67.260  1.00 16.93           H
ATOM   2323  HA  HIS A 233      10.104  17.350  65.989  1.00 13.72           H
ATOM   2324  HB2 HIS A 233      12.032  17.625  64.523  1.00 12.55           H
ATOM   2325  HB3 HIS A 233      12.786  18.740  65.662  1.00 12.55           H
ATOM   2326  HD1 HIS A 233       9.129  18.883  64.398  1.00 14.28           H
ATOM   2327  HD2 HIS A 233      12.768  20.944  64.184  1.00 11.85           H
ATOM   2328  HE1 HIS A 233       8.663  21.069  63.169  1.00 14.02           H
ATOM   2329  N   LEU A 234      12.831  16.886  67.846  1.00 10.56           N
ATOM   2330  CA  LEU A 234      13.584  15.890  68.600  1.00 10.67           C
ATOM   2331  C   LEU A 234      12.667  15.061  69.509  1.00 14.42           C
ATOM   2332  O   LEU A 234      12.732  13.838  69.466  1.00 13.34           O
ATOM   2333  CB  LEU A 234      14.662  16.582  69.439  1.00 11.30           C
ATOM   2334  CG  LEU A 234      15.857  17.108  68.631  1.00 11.97           C
ATOM   2335  CD1 LEU A 234      16.621  18.197  69.392  1.00 11.42           C
ATOM   2336  CD2 LEU A 234      16.769  15.919  68.322  1.00 11.27           C
ATOM   2337  H   LEU A 234      13.089  17.857  67.956  1.00 12.63           H
ATOM   2338  HA  LEU A 234      14.058  15.213  67.893  1.00 12.77           H
ATOM   2339  HB2 LEU A 234      14.202  17.416  69.966  1.00 13.52           H
ATOM   2340  HB3 LEU A 234      15.029  15.871  70.177  1.00 13.52           H
ATOM   2341  HG  LEU A 234      15.495  17.525  67.696  1.00 14.32           H
ATOM   2342 HD11 LEU A 234      17.506  18.491  68.834  1.00 13.67           H
ATOM   2343 HD12 LEU A 234      15.985  19.071  69.519  1.00 13.67           H
ATOM   2344 HD13 LEU A 234      16.923  17.828  70.372  1.00 13.67           H
ATOM   2345 HD21 LEU A 234      17.619  16.216  67.720  1.00 13.49           H
ATOM   2346 HD22 LEU A 234      17.155  15.522  69.254  1.00 13.49           H
ATOM   2347 HD23 LEU A 234      16.226  15.141  67.790  1.00 13.49           H
ATOM   2348  N   ALA A 235      11.820  15.724  70.310  1.00 14.00           N
ATOM   2349  CA  ALA A 235      10.952  15.067  71.275  1.00 12.79           C
ATOM   2350  C   ALA A 235      10.053  14.040  70.580  1.00 16.19           C
ATOM   2351  O   ALA A 235      10.020  12.892  71.004  1.00 14.23           O
ATOM   2352  CB  ALA A 235      10.150  16.105  72.063  1.00 15.87           C
ATOM   2353  H   ALA A 235      11.796  16.734  70.264  1.00 16.76           H
ATOM   2354  HA  ALA A 235      11.589  14.536  71.984  1.00 15.31           H
ATOM   2355  HB1 ALA A 235       9.562  15.605  72.833  1.00 19.01           H
ATOM   2356  HB2 ALA A 235      10.835  16.808  72.538  1.00 19.01           H
ATOM   2357  HB3 ALA A 235       9.477  16.645  71.397  1.00 19.01           H
ATOM   2358  N   VAL A 236       9.399  14.416  69.476  1.00 12.04           N
ATOM   2359  CA  VAL A 236       8.571  13.526  68.678  1.00 13.17           C
ATOM   2360  C   VAL A 236       9.420  12.399  68.076  1.00 16.71           C
ATOM   2361  O   VAL A 236       9.067  11.229  68.209  1.00 13.24           O
ATOM   2362  CB  VAL A 236       7.792  14.332  67.626  1.00 12.82           C
ATOM   2363  CG1 VAL A 236       7.068  13.404  66.641  1.00 13.09           C
ATOM   2364  CG2 VAL A 236       6.747  15.253  68.289  1.00 14.48           C
ATOM   2365  H   VAL A 236       9.530  15.360  69.135  1.00 14.41           H
ATOM   2366  HA  VAL A 236       7.837  13.072  69.344  1.00 15.76           H
ATOM   2367  HB  VAL A 236       8.499  14.954  67.079  1.00 15.34           H
ATOM   2368 HG11 VAL A 236       6.493  14.000  65.931  1.00 15.67           H
ATOM   2369 HG12 VAL A 236       7.787  12.811  66.075  1.00 15.67           H
ATOM   2370 HG13 VAL A 236       6.389  12.737  67.171  1.00 15.67           H
ATOM   2371 HG21 VAL A 236       6.216  15.821  67.526  1.00 17.34           H
ATOM   2372 HG22 VAL A 236       6.030  14.662  68.857  1.00 17.34           H
ATOM   2373 HG23 VAL A 236       7.237  15.957  68.960  1.00 17.34           H
ATOM   2374  N   GLY A 237      10.535  12.729  67.415  1.00 15.75           N
ATOM   2375  CA  GLY A 237      11.363  11.742  66.731  1.00 12.49           C
ATOM   2376  C   GLY A 237      11.847  10.648  67.687  1.00 15.13           C
ATOM   2377  O   GLY A 237      11.784   9.474  67.336  1.00 14.22           O
ATOM   2378  H   GLY A 237      10.796  13.704  67.348  1.00 18.86           H
ATOM   2379  HA2 GLY A 237      10.763  11.275  65.948  1.00 14.94           H
ATOM   2380  HA3 GLY A 237      12.222  12.235  66.281  1.00 14.94           H
ATOM   2381  N   PHE A 238      12.298  11.024  68.890  1.00 15.08           N
ATOM   2382  CA  PHE A 238      12.690  10.083  69.926  1.00 16.57           C
ATOM   2383  C   PHE A 238      11.506   9.336  70.538  1.00 15.44           C
ATOM   2384  O   PHE A 238      11.612   8.126  70.721  1.00 18.10           O
ATOM   2385  CB  PHE A 238      13.524  10.764  71.014  1.00 15.38           C
ATOM   2386  CG  PHE A 238      14.942  11.047  70.571  1.00 17.45           C
ATOM   2387  CD1 PHE A 238      15.810   9.977  70.292  1.00 21.09           C
ATOM   2388  CD2 PHE A 238      15.409  12.366  70.473  1.00 18.07           C
ATOM   2389  CE1 PHE A 238      17.131  10.230  69.888  1.00 23.55           C
ATOM   2390  CE2 PHE A 238      16.735  12.611  70.103  1.00 18.10           C
ATOM   2391  CZ  PHE A 238      17.594  11.547  69.814  1.00 15.27           C
ATOM   2392  H   PHE A 238      12.334  12.011  69.113  1.00 18.05           H
ATOM   2393  HA  PHE A 238      13.319   9.333  69.450  1.00 19.84           H
ATOM   2394  HB2 PHE A 238      13.031  11.680  71.343  1.00 18.42           H
ATOM   2395  HB3 PHE A 238      13.592  10.094  71.872  1.00 18.42           H
ATOM   2396  HD1 PHE A 238      15.467   8.960  70.387  1.00 25.27           H
ATOM   2397  HD2 PHE A 238      14.771  13.196  70.729  1.00 21.64           H
ATOM   2398  HE1 PHE A 238      17.797   9.420  69.645  1.00 28.22           H
ATOM   2399  HE2 PHE A 238      17.107  13.618  70.067  1.00 21.68           H
ATOM   2400  HZ  PHE A 238      18.617  11.744  69.553  1.00 18.28           H
ATOM   2401  N   LYS A 239      10.393  10.015  70.852  1.00 16.78           N
ATOM   2402  CA  LYS A 239       9.222   9.361  71.457  1.00 15.17           C
ATOM   2403  C   LYS A 239       8.660   8.260  70.560  1.00 18.39           C
ATOM   2404  O   LYS A 239       8.215   7.247  71.084  1.00 19.11           O
ATOM   2405  CB  LYS A 239       8.122  10.363  71.832  1.00 19.12           C
ATOM   2406  CG  LYS A 239       8.452  11.138  73.119  1.00 32.19           C
ATOM   2407  CD  LYS A 239       7.349  12.168  73.386  1.00 38.44           C
ATOM   2408  CE  LYS A 239       7.779  13.198  74.426  1.00 40.95           C
ATOM   2409  NZ  LYS A 239       6.639  14.055  74.784  1.00 33.67           N1+
ATOM   2410  H   LYS A 239      10.345  11.008  70.663  1.00 20.09           H
ATOM   2411  HA  LYS A 239       9.540   8.872  72.380  1.00 18.16           H
ATOM   2412  HB2 LYS A 239       7.940  11.041  70.997  1.00 22.91           H
ATOM   2413  HB3 LYS A 239       7.197   9.814  72.022  1.00 22.91           H
ATOM   2414  HG2 LYS A 239       8.498  10.438  73.955  1.00 38.58           H
ATOM   2415  HG3 LYS A 239       9.417  11.635  73.039  1.00 38.58           H
ATOM   2416  HD2 LYS A 239       7.089  12.685  72.461  1.00 46.09           H
ATOM   2417  HD3 LYS A 239       6.467  11.642  73.756  1.00 46.09           H
ATOM   2418  HE2 LYS A 239       8.171  12.703  75.316  1.00 49.10           H
ATOM   2419  HE3 LYS A 239       8.564  13.819  73.990  1.00 49.10           H
ATOM   2420  HZ1 LYS A 239       6.880  14.626  75.583  1.00 40.36           H
ATOM   2421  HZ2 LYS A 239       6.399  14.650  74.003  1.00 40.36           H
ATOM   2422  HZ3 LYS A 239       5.849  13.476  75.028  1.00 40.36           H
ATOM   2423  N   LEU A 240       8.703   8.430  69.231  1.00 15.75           N
ATOM   2424  CA  LEU A 240       8.159   7.452  68.297  1.00 17.01           C
ATOM   2425  C   LEU A 240       8.935   6.136  68.298  1.00 15.08           C
ATOM   2426  O   LEU A 240       8.360   5.119  67.920  1.00 21.77           O
ATOM   2427  CB  LEU A 240       8.023   8.044  66.890  1.00 17.40           C
ATOM   2428  CG  LEU A 240       6.946   9.140  66.784  1.00 15.23           C
ATOM   2429  CD1 LEU A 240       7.043   9.790  65.396  1.00 16.18           C
ATOM   2430  CD2 LEU A 240       5.530   8.610  67.067  1.00 20.85           C
ATOM   2431  H   LEU A 240       9.075   9.293  68.858  1.00 18.86           H
ATOM   2432  HA  LEU A 240       7.159   7.202  68.649  1.00 20.37           H
ATOM   2433  HB2 LEU A 240       8.986   8.473  66.609  1.00 20.83           H
ATOM   2434  HB3 LEU A 240       7.790   7.248  66.180  1.00 20.83           H
ATOM   2435  HG  LEU A 240       7.137   9.904  67.531  1.00 18.24           H
ATOM   2436 HD11 LEU A 240       6.369  10.644  65.349  1.00 19.38           H
ATOM   2437 HD12 LEU A 240       8.059  10.143  65.220  1.00 19.38           H
ATOM   2438 HD13 LEU A 240       6.767   9.072  64.624  1.00 19.38           H
ATOM   2439 HD21 LEU A 240       4.807   9.398  66.868  1.00 24.98           H
ATOM   2440 HD22 LEU A 240       5.307   7.745  66.452  1.00 24.98           H
ATOM   2441 HD23 LEU A 240       5.427   8.333  68.115  1.00 24.98           H
ATOM   2442  N   LEU A 241      10.202   6.123  68.749  1.00 16.17           N
ATOM   2443  CA  LEU A 241      10.979   4.890  68.920  1.00 17.55           C
ATOM   2444  C   LEU A 241      10.344   3.937  69.948  1.00 18.31           C
ATOM   2445  O   LEU A 241      10.649   2.747  69.923  1.00 21.20           O
ATOM   2446  CB  LEU A 241      12.414   5.211  69.362  1.00 20.55           C
ATOM   2447  CG  LEU A 241      13.232   6.018  68.338  1.00 15.58           C
ATOM   2448  CD1 LEU A 241      14.444   6.628  69.053  1.00 20.98           C
ATOM   2449  CD2 LEU A 241      13.712   5.142  67.176  1.00 19.31           C
ATOM   2450  H   LEU A 241      10.614   6.987  69.074  1.00 19.37           H
ATOM   2451  HA  LEU A 241      11.016   4.376  67.959  1.00 21.02           H
ATOM   2452  HB2 LEU A 241      12.350   5.766  70.297  1.00 24.61           H
ATOM   2453  HB3 LEU A 241      12.943   4.283  69.586  1.00 24.61           H
ATOM   2454  HG  LEU A 241      12.630   6.826  67.921  1.00 18.65           H
ATOM   2455 HD11 LEU A 241      14.983   7.284  68.371  1.00 25.13           H
ATOM   2456 HD12 LEU A 241      14.114   7.208  69.912  1.00 25.13           H
ATOM   2457 HD13 LEU A 241      15.105   5.840  69.406  1.00 25.13           H
ATOM   2458 HD21 LEU A 241      14.280   5.750  66.472  1.00 23.13           H
ATOM   2459 HD22 LEU A 241      14.350   4.341  67.553  1.00 23.13           H
ATOM   2460 HD23 LEU A 241      12.865   4.706  66.652  1.00 23.13           H
ATOM   2461  N   GLN A 242       9.519   4.463  70.864  1.00 19.75           N
ATOM   2462  CA  GLN A 242       8.862   3.721  71.934  1.00 24.57           C
ATOM   2463  C   GLN A 242       7.549   3.067  71.488  1.00 22.65           C
ATOM   2464  O   GLN A 242       6.987   2.293  72.259  1.00 22.23           O
ATOM   2465  CB  GLN A 242       8.602   4.639  73.138  1.00 24.75           C
ATOM   2466  CG  GLN A 242       9.891   5.312  73.632  1.00 24.91           C
ATOM   2467  CD  GLN A 242       9.754   6.142  74.905  1.00 33.71           C
ATOM   2468  OE1 GLN A 242      10.772   6.498  75.489  1.00 48.11           O
ATOM   2469  NE2 GLN A 242       8.537   6.489  75.330  1.00 38.71           N
ATOM   2470  H   GLN A 242       9.323   5.454  70.819  1.00 23.66           H
ATOM   2471  HA  GLN A 242       9.532   2.926  72.263  1.00 29.45           H
ATOM   2472  HB2 GLN A 242       7.871   5.399  72.861  1.00 29.66           H
ATOM   2473  HB3 GLN A 242       8.187   4.044  73.952  1.00 29.66           H
ATOM   2474  HG2 GLN A 242      10.678   4.572  73.786  1.00 29.85           H
ATOM   2475  HG3 GLN A 242      10.292   5.974  72.864  1.00 29.85           H
ATOM   2476 HE21 GLN A 242       7.717   6.217  74.810  1.00 46.41           H
ATOM   2477 HE22 GLN A 242       8.442   7.074  76.148  1.00 46.41           H
ATOM   2478  N   GLU A 243       7.045   3.372  70.285  1.00 22.85           N
ATOM   2479  CA  GLU A 243       5.874   2.699  69.730  1.00 22.56           C
ATOM   2480  C   GLU A 243       6.199   1.222  69.414  1.00 25.74           C
ATOM   2481  O   GLU A 243       7.362   0.821  69.357  1.00 19.72           O
ATOM   2482  CB  GLU A 243       5.345   3.472  68.506  1.00 28.51           C
ATOM   2483  CG  GLU A 243       4.904   4.907  68.840  1.00 24.30           C
ATOM   2484  CD  GLU A 243       3.647   4.958  69.713  1.00 36.93           C
ATOM   2485  OE1 GLU A 243       3.720   5.614  70.773  1.00 32.99           O
ATOM   2486  OE2 GLU A 243       2.634   4.340  69.319  1.00 41.10           O1-
ATOM   2487  H   GLU A 243       7.533   4.025  69.689  1.00 27.38           H
ATOM   2488  HA  GLU A 243       5.081   2.714  70.479  1.00 27.03           H
ATOM   2489  HB2 GLU A 243       6.137   3.529  67.764  1.00 34.17           H
ATOM   2490  HB3 GLU A 243       4.513   2.930  68.058  1.00 34.17           H
ATOM   2491  HG2 GLU A 243       5.717   5.472  69.297  1.00 29.12           H
ATOM   2492  HG3 GLU A 243       4.649   5.364  67.882  1.00 29.12           H
ATOM   2493  N   GLU A 244       5.170   0.379  69.263  1.00 28.16           N
ATOM   2494  CA  GLU A 244       5.311  -1.062  69.061  1.00 30.09           C
ATOM   2495  C   GLU A 244       6.206  -1.361  67.853  1.00 23.04           C
ATOM   2496  O   GLU A 244       5.920  -0.927  66.738  1.00 25.05           O
ATOM   2497  CB  GLU A 244       3.907  -1.682  68.890  1.00 33.12           C
ATOM   2498  CG  GLU A 244       3.868  -3.192  68.576  1.00 36.38           C
ATOM   2499  CD  GLU A 244       3.938  -4.104  69.803  1.00 54.78           C
ATOM   2500  OE1 GLU A 244       3.390  -5.225  69.696  1.00 58.93           O
ATOM   2501  OE2 GLU A 244       4.538  -3.685  70.821  1.00 59.00           O1-
ATOM   2502  H   GLU A 244       4.229   0.743  69.335  1.00 33.76           H
ATOM   2503  HA  GLU A 244       5.765  -1.488  69.957  1.00 36.06           H
ATOM   2504  HB2 GLU A 244       3.337  -1.503  69.802  1.00 39.71           H
ATOM   2505  HB3 GLU A 244       3.387  -1.162  68.085  1.00 39.71           H
ATOM   2506  HG2 GLU A 244       2.967  -3.434  68.009  1.00 43.61           H
ATOM   2507  HG3 GLU A 244       4.691  -3.462  67.914  1.00 43.61           H
ATOM   2508  N   ASN A 245       7.288  -2.112  68.081  1.00 22.80           N
ATOM   2509  CA  ASN A 245       8.240  -2.528  67.055  1.00 26.50           C
ATOM   2510  C   ASN A 245       8.834  -1.326  66.288  1.00 21.93           C
ATOM   2511  O   ASN A 245       9.016  -1.394  65.075  1.00 25.18           O
ATOM   2512  CB  ASN A 245       7.605  -3.587  66.128  1.00 27.77           C
ATOM   2513  CG  ASN A 245       8.663  -4.304  65.290  1.00 30.04           C
ATOM   2514  OD1 ASN A 245       9.760  -4.561  65.767  1.00 29.66           O
ATOM   2515  ND2 ASN A 245       8.332  -4.714  64.072  1.00 28.87           N
ATOM   2516  H   ASN A 245       7.476  -2.414  69.027  1.00 27.32           H
ATOM   2517  HA  ASN A 245       9.067  -3.002  67.581  1.00 31.76           H
ATOM   2518  HB2 ASN A 245       7.140  -4.332  66.774  1.00 33.29           H
ATOM   2519  HB3 ASN A 245       6.842  -3.143  65.487  1.00 33.29           H
ATOM   2520 HD21 ASN A 245       9.005  -5.238  63.529  1.00 34.60           H
ATOM   2521 HD22 ASN A 245       7.412  -4.516  63.705  1.00 34.60           H
ATOM   2522  N   CYS A 246       9.156  -0.241  67.007  1.00 25.80           N
ATOM   2523  CA  CYS A 246       9.751   0.972  66.443  1.00 21.81           C
ATOM   2524  C   CYS A 246      11.175   1.255  66.917  1.00 21.97           C
ATOM   2525  O   CYS A 246      11.775   2.192  66.395  1.00 20.81           O
ATOM   2526  CB  CYS A 246       8.848   2.183  66.724  1.00 23.51           C
ATOM   2527  SG  CYS A 246       7.384   2.144  65.656  1.00 22.54           S
ATOM   2528  H   CYS A 246       8.935  -0.230  67.993  1.00 30.92           H
ATOM   2529  HA  CYS A 246       9.815   0.867  65.360  1.00 26.13           H
ATOM   2530  HB2 CYS A 246       8.555   2.206  67.772  1.00 28.17           H
ATOM   2531  HB3 CYS A 246       9.401   3.094  66.530  1.00 28.17           H
ATOM   2532  HG  CYS A 246       6.787   1.150  66.322  1.00 27.00           H
ATOM   2533  N   ASP A 247      11.720   0.522  67.903  1.00 18.87           N
ATOM   2534  CA  ASP A 247      13.030   0.865  68.453  1.00 17.06           C
ATOM   2535  C   ASP A 247      14.114   0.314  67.523  1.00 28.52           C
ATOM   2536  O   ASP A 247      14.637  -0.787  67.717  1.00 22.99           O
ATOM   2537  CB  ASP A 247      13.233   0.402  69.902  1.00 28.71           C
ATOM   2538  CG  ASP A 247      14.551   0.928  70.489  1.00 29.66           C
ATOM   2539  OD1 ASP A 247      15.217   1.752  69.820  1.00 21.82           O
ATOM   2540  OD2 ASP A 247      14.893   0.518  71.621  1.00 27.97           O1-
ATOM   2541  H   ASP A 247      11.207  -0.245  68.315  1.00 22.60           H
ATOM   2542  HA  ASP A 247      13.101   1.955  68.465  1.00 20.43           H
ATOM   2543  HB2 ASP A 247      12.418   0.753  70.532  1.00 34.41           H
ATOM   2544  HB3 ASP A 247      13.209  -0.683  69.989  1.00 34.41           H
ATOM   2545  N   ILE A 248      14.485   1.116  66.523  1.00 20.77           N
ATOM   2546  CA  ILE A 248      15.535   0.758  65.570  1.00 24.40           C
ATOM   2547  C   ILE A 248      16.913   0.674  66.239  1.00 17.86           C
ATOM   2548  O   ILE A 248      17.843   0.159  65.621  1.00 22.47           O
ATOM   2549  CB  ILE A 248      15.535   1.715  64.352  1.00 20.24           C
ATOM   2550  CG1 ILE A 248      15.803   3.181  64.748  1.00 18.62           C
ATOM   2551  CG2 ILE A 248      14.208   1.574  63.602  1.00 17.91           C
ATOM   2552  CD1 ILE A 248      16.029   4.096  63.543  1.00 17.85           C
ATOM   2553  H   ILE A 248      14.001   1.995  66.393  1.00 24.88           H
ATOM   2554  HA  ILE A 248      15.307  -0.240  65.191  1.00 29.24           H
ATOM   2555  HB  ILE A 248      16.331   1.403  63.674  1.00 24.25           H
ATOM   2556 HG12 ILE A 248      14.956   3.562  65.314  1.00 22.30           H
ATOM   2557 HG13 ILE A 248      16.686   3.233  65.381  1.00 22.30           H
ATOM   2558 HG21 ILE A 248      14.238   2.130  62.668  1.00 21.46           H
ATOM   2559 HG22 ILE A 248      14.037   0.523  63.375  1.00 21.46           H
ATOM   2560 HG23 ILE A 248      13.383   1.943  64.210  1.00 21.46           H
ATOM   2561 HD11 ILE A 248      16.308   5.087  63.903  1.00 21.38           H
ATOM   2562 HD12 ILE A 248      16.832   3.706  62.919  1.00 21.38           H
ATOM   2563 HD13 ILE A 248      15.116   4.189  62.956  1.00 21.38           H
ATOM   2564  N   PHE A 249      17.055   1.180  67.473  1.00 18.19           N
ATOM   2565  CA  PHE A 249      18.306   1.196  68.221  1.00 19.89           C
ATOM   2566  C   PHE A 249      18.373   0.118  69.316  1.00 18.24           C
ATOM   2567  O   PHE A 249      19.279   0.159  70.145  1.00 21.46           O
ATOM   2568  CB  PHE A 249      18.550   2.593  68.799  1.00 21.98           C
ATOM   2569  CG  PHE A 249      18.495   3.724  67.784  1.00 17.06           C
ATOM   2570  CD1 PHE A 249      19.263   3.679  66.604  1.00 20.71           C
ATOM   2571  CD2 PHE A 249      17.656   4.824  68.026  1.00 20.89           C
ATOM   2572  CE1 PHE A 249      19.181   4.727  65.668  1.00 21.85           C
ATOM   2573  CE2 PHE A 249      17.579   5.870  67.091  1.00 20.65           C
ATOM   2574  CZ  PHE A 249      18.340   5.819  65.915  1.00 19.22           C
ATOM   2575  H   PHE A 249      16.243   1.573  67.930  1.00 21.79           H
ATOM   2576  HA  PHE A 249      19.110   0.999  67.521  1.00 23.82           H
ATOM   2577  HB2 PHE A 249      17.815   2.774  69.583  1.00 26.33           H
ATOM   2578  HB3 PHE A 249      19.534   2.610  69.265  1.00 26.33           H
ATOM   2579  HD1 PHE A 249      19.907   2.836  66.404  1.00 24.81           H
ATOM   2580  HD2 PHE A 249      17.065   4.864  68.927  1.00 25.02           H
ATOM   2581  HE1 PHE A 249      19.748   4.693  64.753  1.00 26.17           H
ATOM   2582  HE2 PHE A 249      16.937   6.718  67.276  1.00 24.74           H
ATOM   2583  HZ  PHE A 249      18.284   6.622  65.200  1.00 23.02           H
ATOM   2584  N   GLN A 250      17.430  -0.832  69.340  1.00 23.77           N
ATOM   2585  CA  GLN A 250      17.322  -1.871  70.377  1.00 24.06           C
ATOM   2586  C   GLN A 250      18.627  -2.666  70.611  1.00 27.78           C
ATOM   2587  O   GLN A 250      18.905  -3.047  71.749  1.00 24.50           O
ATOM   2588  CB  GLN A 250      16.142  -2.799  70.042  1.00 24.97           C
ATOM   2589  CG  GLN A 250      16.273  -3.526  68.686  1.00 21.11           C
ATOM   2590  CD  GLN A 250      15.026  -4.341  68.361  1.00 31.30           C
ATOM   2591  OE1 GLN A 250      15.054  -5.566  68.385  1.00 38.62           O
ATOM   2592  NE2 GLN A 250      13.918  -3.674  68.069  1.00 31.85           N
ATOM   2593  H   GLN A 250      16.695  -0.793  68.646  1.00 28.48           H
ATOM   2594  HA  GLN A 250      17.074  -1.368  71.313  1.00 28.83           H
ATOM   2595  HB2 GLN A 250      16.051  -3.547  70.832  1.00 29.93           H
ATOM   2596  HB3 GLN A 250      15.226  -2.207  70.047  1.00 29.93           H
ATOM   2597  HG2 GLN A 250      16.439  -2.808  67.883  1.00 25.29           H
ATOM   2598  HG3 GLN A 250      17.123  -4.204  68.737  1.00 25.29           H
ATOM   2599 HE21 GLN A 250      13.922  -2.664  68.059  1.00 38.18           H
ATOM   2600 HE22 GLN A 250      13.066  -4.182  67.877  1.00 38.18           H
ATOM   2601  N   ASN A 251      19.415  -2.924  69.555  1.00 24.92           N
ATOM   2602  CA  ASN A 251      20.652  -3.710  69.606  1.00 23.94           C
ATOM   2603  C   ASN A 251      21.943  -2.878  69.646  1.00 30.88           C
ATOM   2604  O   ASN A 251      23.035  -3.447  69.675  1.00 25.69           O
ATOM   2605  CB  ASN A 251      20.640  -4.762  68.487  1.00 26.46           C
ATOM   2606  CG  ASN A 251      19.550  -5.811  68.706  1.00 26.50           C
ATOM   2607  OD1 ASN A 251      19.411  -6.351  69.798  1.00 32.48           O
ATOM   2608  ND2 ASN A 251      18.834  -6.186  67.652  1.00 32.17           N
ATOM   2609  H   ASN A 251      19.126  -2.576  68.650  1.00 29.87           H
ATOM   2610  HA  ASN A 251      20.653  -4.264  70.545  1.00 28.68           H
ATOM   2611  HB2 ASN A 251      20.535  -4.289  67.512  1.00 31.71           H
ATOM   2612  HB3 ASN A 251      21.595  -5.284  68.540  1.00 31.71           H
ATOM   2613 HD21 ASN A 251      18.103  -6.871  67.771  1.00 38.56           H
ATOM   2614 HD22 ASN A 251      18.967  -5.728  66.761  1.00 38.56           H
ATOM   2615  N   LEU A 252      21.847  -1.546  69.719  1.00 25.79           N
ATOM   2616  CA  LEU A 252      22.969  -0.729  70.168  1.00 26.23           C
ATOM   2617  C   LEU A 252      23.236  -0.993  71.651  1.00 24.49           C
ATOM   2618  O   LEU A 252      22.320  -1.258  72.433  1.00 25.45           O
ATOM   2619  CB  LEU A 252      22.709   0.772  69.938  1.00 22.81           C
ATOM   2620  CG  LEU A 252      23.015   1.302  68.521  1.00 20.30           C
ATOM   2621  CD1 LEU A 252      22.144   0.634  67.459  1.00 22.15           C
ATOM   2622  CD2 LEU A 252      22.782   2.825  68.510  1.00 21.00           C
ATOM   2623  H   LEU A 252      20.930  -1.118  69.706  1.00 30.91           H
ATOM   2624  HA  LEU A 252      23.858  -0.999  69.598  1.00 31.44           H
ATOM   2625  HB2 LEU A 252      21.673   0.994  70.181  1.00 27.33           H
ATOM   2626  HB3 LEU A 252      23.337   1.326  70.631  1.00 27.33           H
ATOM   2627  HG  LEU A 252      24.060   1.093  68.290  1.00 24.32           H
ATOM   2628 HD11 LEU A 252      22.208   1.192  66.524  1.00 26.54           H
ATOM   2629 HD12 LEU A 252      22.478  -0.390  67.287  1.00 26.54           H
ATOM   2630 HD13 LEU A 252      21.113   0.616  67.792  1.00 26.54           H
ATOM   2631 HD21 LEU A 252      23.092   3.239  67.550  1.00 25.15           H
ATOM   2632 HD22 LEU A 252      21.727   3.046  68.664  1.00 25.15           H
ATOM   2633 HD23 LEU A 252      23.353   3.309  69.299  1.00 25.15           H
ATOM   2634  N   THR A 253      24.505  -0.855  72.046  1.00 25.91           N
ATOM   2635  CA  THR A 253      24.892  -0.834  73.454  1.00 28.60           C
ATOM   2636  C   THR A 253      24.329   0.429  74.111  1.00 31.08           C
ATOM   2637  O   THR A 253      23.968   1.389  73.432  1.00 22.47           O
ATOM   2638  CB  THR A 253      26.424  -0.861  73.620  1.00 27.09           C
ATOM   2639  OG1 THR A 253      26.989   0.378  73.265  1.00 24.78           O
ATOM   2640  CG2 THR A 253      27.103  -1.957  72.793  1.00 26.38           C
ATOM   2641  H   THR A 253      25.207  -0.614  71.360  1.00 31.06           H
ATOM   2642  HA  THR A 253      24.484  -1.711  73.959  1.00 34.28           H
ATOM   2643  HB  THR A 253      26.640  -1.044  74.673  1.00 32.47           H
ATOM   2644  HG1 THR A 253      27.921   0.243  73.072  1.00 29.69           H
ATOM   2645 HG21 THR A 253      28.170  -1.967  73.012  1.00 31.61           H
ATOM   2646 HG22 THR A 253      26.676  -2.928  73.040  1.00 31.61           H
ATOM   2647 HG23 THR A 253      26.982  -1.766  71.727  1.00 31.61           H
ATOM   2648  N   LYS A 254      24.297   0.447  75.447  1.00 22.34           N
ATOM   2649  CA  LYS A 254      23.880   1.619  76.213  1.00 25.61           C
ATOM   2650  C   LYS A 254      24.746   2.853  75.899  1.00 30.15           C
ATOM   2651  O   LYS A 254      24.220   3.959  75.797  1.00 25.48           O
ATOM   2652  CB  LYS A 254      23.868   1.258  77.706  1.00 33.66           C
ATOM   2653  CG  LYS A 254      23.032   2.255  78.519  1.00 45.34           C
ATOM   2654  CD  LYS A 254      22.741   1.742  79.940  1.00 46.43           C
ATOM   2655  CE  LYS A 254      23.908   1.930  80.928  1.00 51.47           C
ATOM   2656  NZ  LYS A 254      24.152   3.355  81.267  1.00 52.92           N1+
ATOM   2657  H   LYS A 254      24.570  -0.383  75.952  1.00 26.77           H
ATOM   2658  HA  LYS A 254      22.857   1.846  75.906  1.00 30.69           H
ATOM   2659  HB2 LYS A 254      23.412   0.272  77.819  1.00 40.35           H
ATOM   2660  HB3 LYS A 254      24.889   1.219  78.091  1.00 40.35           H
ATOM   2661  HG2 LYS A 254      23.530   3.221  78.566  1.00 54.37           H
ATOM   2662  HG3 LYS A 254      22.066   2.385  78.046  1.00 54.37           H
ATOM   2663  HD2 LYS A 254      21.857   2.232  80.357  1.00 55.67           H
ATOM   2664  HD3 LYS A 254      22.548   0.672  79.923  1.00 55.67           H
ATOM   2665  HE2 LYS A 254      23.738   1.386  81.868  1.00 61.72           H
ATOM   2666  HE3 LYS A 254      24.832   1.549  80.489  1.00 61.72           H
ATOM   2667  HZ1 LYS A 254      24.849   3.436  81.996  1.00 63.46           H
ATOM   2668  HZ2 LYS A 254      24.480   3.878  80.468  1.00 63.46           H
ATOM   2669  HZ3 LYS A 254      23.308   3.780  81.617  1.00 63.46           H
ATOM   2670  N   LYS A 255      26.064   2.669  75.716  1.00 26.40           N
ATOM   2671  CA  LYS A 255      26.990   3.752  75.370  1.00 27.38           C
ATOM   2672  C   LYS A 255      26.745   4.280  73.951  1.00 18.59           C
ATOM   2673  O   LYS A 255      26.780   5.490  73.752  1.00 20.48           O
ATOM   2674  CB  LYS A 255      28.447   3.298  75.575  1.00 34.44           C
ATOM   2675  CG  LYS A 255      29.451   4.435  75.327  1.00 35.86           C
ATOM   2676  CD  LYS A 255      30.907   3.992  75.566  1.00 44.63           C
ATOM   2677  CE  LYS A 255      31.815   4.471  74.426  1.00 45.08           C
ATOM   2678  NZ  LYS A 255      33.214   4.037  74.616  1.00 41.62           N1+
ATOM   2679  H   LYS A 255      26.433   1.733  75.774  1.00 31.64           H
ATOM   2680  HA  LYS A 255      26.804   4.581  76.059  1.00 32.82           H
ATOM   2681  HB2 LYS A 255      28.565   2.944  76.600  1.00 41.29           H
ATOM   2682  HB3 LYS A 255      28.664   2.472  74.895  1.00 41.29           H
ATOM   2683  HG2 LYS A 255      29.346   4.801  74.305  1.00 42.99           H
ATOM   2684  HG3 LYS A 255      29.217   5.255  76.008  1.00 42.99           H
ATOM   2685  HD2 LYS A 255      31.258   4.432  76.501  1.00 53.52           H
ATOM   2686  HD3 LYS A 255      30.969   2.905  75.648  1.00 53.52           H
ATOM   2687  HE2 LYS A 255      31.441   4.074  73.482  1.00 54.05           H
ATOM   2688  HE3 LYS A 255      31.780   5.560  74.379  1.00 54.05           H
ATOM   2689  HZ1 LYS A 255      33.778   4.362  73.842  1.00 49.90           H
ATOM   2690  HZ2 LYS A 255      33.578   4.428  75.473  1.00 49.90           H
ATOM   2691  HZ3 LYS A 255      33.259   3.030  74.660  1.00 49.90           H
ATOM   2692  N   GLN A 256      26.511   3.389  72.977  1.00 21.66           N
ATOM   2693  CA  GLN A 256      26.148   3.777  71.615  1.00 25.20           C
ATOM   2694  C   GLN A 256      24.845   4.578  71.595  1.00 23.67           C
ATOM   2695  O   GLN A 256      24.776   5.581  70.893  1.00 19.93           O
ATOM   2696  CB  GLN A 256      26.021   2.549  70.713  1.00 24.40           C
ATOM   2697  CG  GLN A 256      27.372   1.975  70.271  1.00 23.05           C
ATOM   2698  CD  GLN A 256      27.190   0.715  69.433  1.00 21.54           C
ATOM   2699  OE1 GLN A 256      26.326  -0.114  69.706  1.00 25.00           O
ATOM   2700  NE2 GLN A 256      28.031   0.528  68.417  1.00 27.85           N
ATOM   2701  H   GLN A 256      26.492   2.405  73.204  1.00 25.95           H
ATOM   2702  HA  GLN A 256      26.940   4.414  71.219  1.00 30.20           H
ATOM   2703  HB2 GLN A 256      25.459   1.782  71.245  1.00 29.24           H
ATOM   2704  HB3 GLN A 256      25.471   2.824  69.815  1.00 29.24           H
ATOM   2705  HG2 GLN A 256      27.931   2.726  69.712  1.00 27.62           H
ATOM   2706  HG3 GLN A 256      27.924   1.710  71.169  1.00 27.62           H
ATOM   2707 HE21 GLN A 256      28.747   1.215  68.225  1.00 33.38           H
ATOM   2708 HE22 GLN A 256      27.932  -0.286  67.827  1.00 33.38           H
ATOM   2709  N   ARG A 257      23.833   4.140  72.361  1.00 19.75           N
ATOM   2710  CA  ARG A 257      22.530   4.802  72.456  1.00 24.94           C
ATOM   2711  C   ARG A 257      22.671   6.211  73.021  1.00 24.95           C
ATOM   2712  O   ARG A 257      22.120   7.148  72.456  1.00 17.12           O
ATOM   2713  CB  ARG A 257      21.532   3.956  73.273  1.00 22.55           C
ATOM   2714  CG  ARG A 257      21.029   2.736  72.487  1.00 25.45           C
ATOM   2715  CD  ARG A 257      20.393   1.638  73.356  1.00 30.46           C
ATOM   2716  NE  ARG A 257      19.140   2.073  73.994  1.00 35.16           N
ATOM   2717  CZ  ARG A 257      17.896   1.905  73.517  1.00 37.56           C
ATOM   2718  NH1 ARG A 257      17.644   1.245  72.395  1.00 36.43           N
ATOM   2719  NH2 ARG A 257      16.861   2.414  74.176  1.00 40.10           N1+
ATOM   2720  H   ARG A 257      23.964   3.296  72.899  1.00 23.66           H
ATOM   2721  HA  ARG A 257      22.124   4.914  71.449  1.00 29.88           H
ATOM   2722  HB2 ARG A 257      21.985   3.646  74.216  1.00 27.01           H
ATOM   2723  HB3 ARG A 257      20.672   4.580  73.510  1.00 27.01           H
ATOM   2724  HG2 ARG A 257      20.344   3.044  71.698  1.00 30.49           H
ATOM   2725  HG3 ARG A 257      21.890   2.282  72.016  1.00 30.49           H
ATOM   2726  HD2 ARG A 257      20.206   0.764  72.731  1.00 36.51           H
ATOM   2727  HD3 ARG A 257      21.096   1.338  74.133  1.00 36.51           H
ATOM   2728  HE  ARG A 257      19.233   2.619  74.836  1.00 42.16           H
ATOM   2729 HH11 ARG A 257      18.396   0.849  71.853  1.00 43.68           H
ATOM   2730 HH12 ARG A 257      16.688   1.147  72.071  1.00 43.68           H
ATOM   2731 HH21 ARG A 257      16.996   2.937  75.026  1.00 48.08           H
ATOM   2732 HH22 ARG A 257      15.933   2.294  73.795  1.00 48.08           H
ATOM   2733  N   GLN A 258      23.451   6.369  74.095  1.00 16.74           N
ATOM   2734  CA  GLN A 258      23.725   7.662  74.715  1.00 20.84           C
ATOM   2735  C   GLN A 258      24.487   8.611  73.788  1.00 17.73           C
ATOM   2736  O   GLN A 258      24.158   9.792  73.730  1.00 15.58           O
ATOM   2737  CB  GLN A 258      24.516   7.470  76.020  1.00 24.97           C
ATOM   2738  CG  GLN A 258      23.674   6.891  77.166  1.00 37.37           C
ATOM   2739  CD  GLN A 258      24.540   6.397  78.329  1.00 45.65           C
ATOM   2740  OE1 GLN A 258      25.727   6.109  78.185  1.00 44.22           O
ATOM   2741  NE2 GLN A 258      23.940   6.260  79.509  1.00 48.77           N
ATOM   2742  H   GLN A 258      23.876   5.552  74.506  1.00 20.05           H
ATOM   2743  HA  GLN A 258      22.770   8.129  74.962  1.00 24.97           H
ATOM   2744  HB2 GLN A 258      25.360   6.812  75.810  1.00 29.93           H
ATOM   2745  HB3 GLN A 258      24.911   8.434  76.346  1.00 29.93           H
ATOM   2746  HG2 GLN A 258      22.972   7.647  77.524  1.00 44.80           H
ATOM   2747  HG3 GLN A 258      23.096   6.046  76.796  1.00 44.80           H
ATOM   2748 HE21 GLN A 258      22.969   6.516  79.610  1.00 58.49           H
ATOM   2749 HE22 GLN A 258      24.499   6.029  80.314  1.00 58.49           H
ATOM   2750  N   SER A 259      25.530   8.126  73.098  0.88 15.14           N
ATOM   2751  CA  SER A 259      26.306   8.953  72.173  0.88 13.86           C
ATOM   2752  C   SER A 259      25.403   9.407  71.026  0.88 10.99           C
ATOM   2753  O   SER A 259      25.399  10.587  70.701  0.88 12.62           O
ATOM   2754  CB  SER A 259      27.521   8.203  71.602  0.88 13.11           C
ATOM   2755  OG  SER A 259      28.384   7.787  72.634  0.88 31.45           O
ATOM   2756  H   SER A 259      25.764   7.147  73.178  0.88 18.12           H
ATOM   2757  HA  SER A 259      26.668   9.841  72.695  0.88 16.60           H
ATOM   2758  HB2 SER A 259      27.180   7.326  71.058  0.88 15.69           H
ATOM   2759  HB3 SER A 259      28.062   8.860  70.919  0.88 15.69           H
ATOM   2760  HG  SER A 259      27.924   7.123  73.159  0.88 37.70           H
ATOM   2761  N   LEU A 260      24.651   8.489  70.418  1.00 16.23           N
ATOM   2762  CA  LEU A 260      23.760   8.802  69.306  1.00 14.38           C
ATOM   2763  C   LEU A 260      22.705   9.819  69.735  1.00 17.63           C
ATOM   2764  O   LEU A 260      22.464  10.778  69.011  1.00 13.57           O
ATOM   2765  CB  LEU A 260      23.146   7.524  68.711  1.00 18.08           C
ATOM   2766  CG  LEU A 260      22.167   7.830  67.547  1.00 19.39           C
ATOM   2767  CD1 LEU A 260      22.256   6.760  66.458  1.00 18.20           C
ATOM   2768  CD2 LEU A 260      20.701   7.914  68.005  1.00 18.70           C
ATOM   2769  H   LEU A 260      24.675   7.536  70.750  1.00 19.43           H
ATOM   2770  HA  LEU A 260      24.364   9.268  68.527  1.00 17.22           H
ATOM   2771  HB2 LEU A 260      23.976   6.934  68.327  1.00 21.66           H
ATOM   2772  HB3 LEU A 260      22.647   6.934  69.482  1.00 21.66           H
ATOM   2773  HG  LEU A 260      22.429   8.784  67.090  1.00 23.23           H
ATOM   2774 HD11 LEU A 260      21.596   7.036  65.636  1.00 21.80           H
ATOM   2775 HD12 LEU A 260      23.276   6.701  66.079  1.00 21.80           H
ATOM   2776 HD13 LEU A 260      21.954   5.789  66.857  1.00 21.80           H
ATOM   2777 HD21 LEU A 260      20.071   8.176  67.154  1.00 22.40           H
ATOM   2778 HD22 LEU A 260      20.373   6.948  68.393  1.00 22.40           H
ATOM   2779 HD23 LEU A 260      20.564   8.672  68.770  1.00 22.40           H
ATOM   2780  N   ARG A 261      22.078   9.632  70.901  1.00 16.40           N
ATOM   2781  CA  ARG A 261      21.069  10.574  71.373  1.00 19.03           C
ATOM   2782  C   ARG A 261      21.640  11.988  71.486  1.00 18.75           C
ATOM   2783  O   ARG A 261      21.042  12.943  70.983  1.00 14.14           O
ATOM   2784  CB  ARG A 261      20.429  10.059  72.667  1.00 16.08           C
ATOM   2785  CG  ARG A 261      19.453  11.082  73.245  1.00 12.04           C
ATOM   2786  CD  ARG A 261      18.642  10.414  74.352  1.00 17.77           C
ATOM   2787  NE  ARG A 261      17.879  11.408  75.099  1.00 15.28           N
ATOM   2788  CZ  ARG A 261      16.733  11.968  74.729  1.00 13.96           C
ATOM   2789  NH1 ARG A 261      16.072  11.573  73.640  1.00 16.62           N
ATOM   2790  NH2 ARG A 261      16.238  12.946  75.471  1.00 17.71           N1+
ATOM   2791  H   ARG A 261      22.292   8.821  71.465  1.00 19.64           H
ATOM   2792  HA  ARG A 261      20.278  10.613  70.623  1.00 22.79           H
ATOM   2793  HB2 ARG A 261      19.913   9.119  72.467  1.00 19.25           H
ATOM   2794  HB3 ARG A 261      21.213   9.878  73.405  1.00 19.25           H
ATOM   2795  HG2 ARG A 261      19.999  11.939  73.641  1.00 14.41           H
ATOM   2796  HG3 ARG A 261      18.771  11.417  72.463  1.00 14.41           H
ATOM   2797  HD2 ARG A 261      17.976   9.656  73.941  1.00 21.28           H
ATOM   2798  HD3 ARG A 261      19.336   9.930  75.040  1.00 21.28           H
ATOM   2799  HE  ARG A 261      18.327  11.793  75.922  1.00 18.29           H
ATOM   2800 HH11 ARG A 261      16.439  10.835  73.062  1.00 19.90           H
ATOM   2801 HH12 ARG A 261      15.206  12.031  73.392  1.00 19.90           H
ATOM   2802 HH21 ARG A 261      16.724  13.242  76.306  1.00 21.22           H
ATOM   2803 HH22 ARG A 261      15.365  13.384  75.213  1.00 21.22           H
ATOM   2804  N   LYS A 262      22.836  12.110  72.078  1.00 15.79           N
ATOM   2805  CA  LYS A 262      23.501  13.393  72.232  1.00 17.68           C
ATOM   2806  C   LYS A 262      23.819  14.032  70.884  1.00 12.07           C
ATOM   2807  O   LYS A 262      23.540  15.210  70.700  1.00 11.17           O
ATOM   2808  CB  LYS A 262      24.746  13.263  73.121  1.00 16.69           C
ATOM   2809  CG  LYS A 262      25.507  14.595  73.203  1.00 19.33           C
ATOM   2810  CD  LYS A 262      26.721  14.509  74.137  1.00 27.17           C
ATOM   2811  CE  LYS A 262      27.153  15.892  74.636  1.00 35.16           C
ATOM   2812  NZ  LYS A 262      26.168  16.478  75.566  1.00 36.16           N1+
ATOM   2813  H   LYS A 262      23.301  11.280  72.416  1.00 18.90           H
ATOM   2814  HA  LYS A 262      22.806  14.066  72.740  1.00 21.17           H
ATOM   2815  HB2 LYS A 262      24.439  12.945  74.119  1.00 19.99           H
ATOM   2816  HB3 LYS A 262      25.410  12.507  72.698  1.00 19.99           H
ATOM   2817  HG2 LYS A 262      25.873  14.864  72.212  1.00 23.16           H
ATOM   2818  HG3 LYS A 262      24.825  15.375  73.539  1.00 23.16           H
ATOM   2819  HD2 LYS A 262      26.494  13.868  74.991  1.00 32.57           H
ATOM   2820  HD3 LYS A 262      27.556  14.071  73.590  1.00 32.57           H
ATOM   2821  HE2 LYS A 262      28.132  15.837  75.114  1.00 42.15           H
ATOM   2822  HE3 LYS A 262      27.230  16.545  73.764  1.00 42.15           H
ATOM   2823  HZ1 LYS A 262      26.565  17.276  76.041  1.00 43.35           H
ATOM   2824  HZ2 LYS A 262      25.364  16.792  75.034  1.00 43.35           H
ATOM   2825  HZ3 LYS A 262      25.868  15.791  76.241  1.00 43.35           H
ATOM   2826  N   MET A 263      24.396  13.268  69.957  1.00 14.17           N
ATOM   2827  CA  MET A 263      24.738  13.779  68.638  1.00 15.45           C
ATOM   2828  C   MET A 263      23.501  14.280  67.899  1.00 10.51           C
ATOM   2829  O   MET A 263      23.547  15.353  67.313  1.00 10.36           O
ATOM   2830  CB  MET A 263      25.450  12.707  67.810  1.00 11.26           C
ATOM   2831  CG  MET A 263      26.857  12.467  68.350  1.00 17.51           C
ATOM   2832  SD  MET A 263      27.891  11.442  67.288  1.00 16.64           S
ATOM   2833  CE  MET A 263      27.175   9.796  67.524  1.00 16.47           C
ATOM   2834  H   MET A 263      24.585  12.300  70.164  1.00 16.97           H
ATOM   2835  HA  MET A 263      25.415  14.625  68.770  1.00 18.50           H
ATOM   2836  HB2 MET A 263      24.883  11.776  67.838  1.00 13.47           H
ATOM   2837  HB3 MET A 263      25.523  13.046  66.777  1.00 13.47           H
ATOM   2838  HG2 MET A 263      27.350  13.432  68.445  1.00 20.97           H
ATOM   2839  HG3 MET A 263      26.804  12.022  69.339  1.00 20.97           H
ATOM   2840  HE1 MET A 263      27.752   9.064  66.962  1.00 19.73           H
ATOM   2841  HE2 MET A 263      27.202   9.530  68.578  1.00 19.73           H
ATOM   2842  HE3 MET A 263      26.147   9.786  67.171  1.00 19.73           H
ATOM   2843  N   VAL A 264      22.420  13.501  67.908  1.00 10.67           N
ATOM   2844  CA  VAL A 264      21.181  13.835  67.199  1.00 12.67           C
ATOM   2845  C   VAL A 264      20.582  15.125  67.765  1.00 13.57           C
ATOM   2846  O   VAL A 264      20.175  15.979  66.984  1.00 10.34           O
ATOM   2847  CB  VAL A 264      20.223  12.644  67.283  1.00 13.39           C
ATOM   2848  CG1 VAL A 264      18.792  12.989  66.845  1.00 11.67           C
ATOM   2849  CG2 VAL A 264      20.743  11.486  66.426  1.00 10.57           C
ATOM   2850  H   VAL A 264      22.453  12.630  68.415  1.00 12.77           H
ATOM   2851  HA  VAL A 264      21.420  14.010  66.149  1.00 15.16           H
ATOM   2852  HB  VAL A 264      20.194  12.308  68.316  1.00 16.02           H
ATOM   2853 HG11 VAL A 264      18.163  12.103  66.913  1.00 13.96           H
ATOM   2854 HG12 VAL A 264      18.372  13.747  67.502  1.00 13.96           H
ATOM   2855 HG13 VAL A 264      18.781  13.357  65.820  1.00 13.96           H
ATOM   2856 HG21 VAL A 264      20.172  10.588  66.650  1.00 12.65           H
ATOM   2857 HG22 VAL A 264      20.644  11.735  65.370  1.00 12.65           H
ATOM   2858 HG23 VAL A 264      21.788  11.280  66.634  1.00 12.65           H
ATOM   2859  N   ILE A 265      20.533  15.266  69.099  1.00  9.59           N
ATOM   2860  CA  ILE A 265      20.115  16.508  69.755  1.00 11.77           C
ATOM   2861  C   ILE A 265      20.992  17.676  69.291  1.00 11.83           C
ATOM   2862  O   ILE A 265      20.446  18.662  68.818  1.00 10.43           O
ATOM   2863  CB  ILE A 265      20.069  16.372  71.292  1.00 12.87           C
ATOM   2864  CG1 ILE A 265      18.969  15.373  71.707  1.00 14.74           C
ATOM   2865  CG2 ILE A 265      19.849  17.745  71.963  1.00 14.24           C
ATOM   2866  CD1 ILE A 265      19.158  14.832  73.127  1.00 15.40           C
ATOM   2867  H   ILE A 265      20.867  14.511  69.682  1.00 11.46           H
ATOM   2868  HA  ILE A 265      19.103  16.727  69.425  1.00 14.08           H
ATOM   2869  HB  ILE A 265      21.034  15.986  71.625  1.00 15.41           H
ATOM   2870 HG12 ILE A 265      17.989  15.843  71.627  1.00 17.65           H
ATOM   2871 HG13 ILE A 265      18.973  14.517  71.038  1.00 17.65           H
ATOM   2872 HG21 ILE A 265      19.735  17.638  73.041  1.00 17.05           H
ATOM   2873 HG22 ILE A 265      20.704  18.395  71.785  1.00 17.05           H
ATOM   2874 HG23 ILE A 265      18.953  18.217  71.562  1.00 17.05           H
ATOM   2875 HD11 ILE A 265      18.354  14.132  73.353  1.00 18.43           H
ATOM   2876 HD12 ILE A 265      20.113  14.316  73.205  1.00 18.43           H
ATOM   2877 HD13 ILE A 265      19.135  15.637  73.853  1.00 18.43           H
ATOM   2878  N   ASP A 266      22.326  17.558  69.397  1.00 11.70           N
ATOM   2879  CA  ASP A 266      23.249  18.597  68.955  1.00 15.36           C
ATOM   2880  C   ASP A 266      23.017  19.011  67.494  1.00  9.33           C
ATOM   2881  O   ASP A 266      23.060  20.201  67.192  1.00 11.57           O
ATOM   2882  CB  ASP A 266      24.712  18.188  69.206  1.00 15.92           C
ATOM   2883  CG  ASP A 266      25.108  18.105  70.681  1.00 19.81           C
ATOM   2884  OD1 ASP A 266      26.195  17.556  70.959  1.00 17.38           O
ATOM   2885  OD2 ASP A 266      24.341  18.610  71.523  1.00 18.09           O1-
ATOM   2886  H   ASP A 266      22.720  16.705  69.768  1.00 14.00           H
ATOM   2887  HA  ASP A 266      23.051  19.476  69.566  1.00 18.39           H
ATOM   2888  HB2 ASP A 266      24.950  17.244  68.714  1.00 19.06           H
ATOM   2889  HB3 ASP A 266      25.371  18.917  68.736  1.00 19.06           H
ATOM   2890  N   ILE A 267      22.758  18.051  66.592  1.00 10.81           N
ATOM   2891  CA  ILE A 267      22.557  18.317  65.163  1.00 10.26           C
ATOM   2892  C   ILE A 267      21.232  19.043  64.908  1.00 13.86           C
ATOM   2893  O   ILE A 267      21.226  20.053  64.213  1.00 14.19           O
ATOM   2894  CB  ILE A 267      22.705  17.021  64.341  1.00 12.87           C
ATOM   2895  CG1 ILE A 267      24.173  16.510  64.365  1.00 10.74           C
ATOM   2896  CG2 ILE A 267      22.243  17.241  62.896  1.00 15.12           C
ATOM   2897  CD1 ILE A 267      24.338  15.055  63.914  1.00 10.37           C
ATOM   2898  H   ILE A 267      22.700  17.091  66.904  1.00 12.93           H
ATOM   2899  HA  ILE A 267      23.355  18.979  64.836  1.00 12.27           H
ATOM   2900  HB  ILE A 267      22.060  16.263  64.790  1.00 15.41           H
ATOM   2901 HG12 ILE A 267      24.779  17.147  63.718  1.00 12.84           H
ATOM   2902 HG13 ILE A 267      24.590  16.596  65.364  1.00 12.84           H
ATOM   2903 HG21 ILE A 267      22.399  16.328  62.329  1.00 18.10           H
ATOM   2904 HG22 ILE A 267      21.179  17.474  62.855  1.00 18.10           H
ATOM   2905 HG23 ILE A 267      22.811  18.055  62.444  1.00 18.10           H
ATOM   2906 HD11 ILE A 267      25.367  14.743  64.084  1.00 12.41           H
ATOM   2907 HD12 ILE A 267      23.675  14.405  64.485  1.00 12.41           H
ATOM   2908 HD13 ILE A 267      24.119  14.964  62.852  1.00 12.41           H
ATOM   2909  N   VAL A 268      20.111  18.542  65.444  1.00 12.05           N
ATOM   2910  CA  VAL A 268      18.796  19.129  65.185  1.00 11.92           C
ATOM   2911  C   VAL A 268      18.655  20.505  65.827  1.00 10.68           C
ATOM   2912  O   VAL A 268      18.109  21.403  65.200  1.00 10.09           O
ATOM   2913  CB  VAL A 268      17.662  18.172  65.583  1.00 10.02           C
ATOM   2914  CG1 VAL A 268      16.288  18.808  65.348  1.00 11.97           C
ATOM   2915  CG2 VAL A 268      17.740  16.854  64.798  1.00 11.56           C
ATOM   2916  H   VAL A 268      20.160  17.703  66.004  1.00 14.42           H
ATOM   2917  HA  VAL A 268      18.716  19.277  64.106  1.00 14.27           H
ATOM   2918  HB  VAL A 268      17.774  17.987  66.642  1.00 11.98           H
ATOM   2919 HG11 VAL A 268      15.499  18.076  65.511  1.00 14.32           H
ATOM   2920 HG12 VAL A 268      16.129  19.632  66.043  1.00 14.32           H
ATOM   2921 HG13 VAL A 268      16.216  19.182  64.325  1.00 14.32           H
ATOM   2922 HG21 VAL A 268      16.948  16.181  65.128  1.00 13.83           H
ATOM   2923 HG22 VAL A 268      17.625  17.045  63.732  1.00 13.83           H
ATOM   2924 HG23 VAL A 268      18.692  16.361  64.967  1.00 13.83           H
ATOM   2925  N   LEU A 269      19.152  20.722  67.053  1.00  9.99           N
ATOM   2926  CA  LEU A 269      19.122  22.056  67.644  1.00 11.27           C
ATOM   2927  C   LEU A 269      19.881  23.067  66.771  1.00 12.64           C
ATOM   2928  O   LEU A 269      19.483  24.224  66.718  1.00 14.44           O
ATOM   2929  CB  LEU A 269      19.616  22.028  69.100  1.00 12.31           C
ATOM   2930  CG  LEU A 269      18.639  21.333  70.075  1.00 11.90           C
ATOM   2931  CD1 LEU A 269      19.246  21.343  71.479  1.00 16.36           C
ATOM   2932  CD2 LEU A 269      17.241  21.978  70.149  1.00 14.22           C
ATOM   2933  H   LEU A 269      19.606  19.971  67.555  1.00 11.94           H
ATOM   2934  HA  LEU A 269      18.085  22.388  67.653  1.00 13.49           H
ATOM   2935  HB2 LEU A 269      20.571  21.503  69.127  1.00 14.73           H
ATOM   2936  HB3 LEU A 269      19.786  23.048  69.439  1.00 14.73           H
ATOM   2937  HG  LEU A 269      18.520  20.299  69.766  1.00 14.24           H
ATOM   2938 HD11 LEU A 269      18.615  20.752  72.143  1.00 19.59           H
ATOM   2939 HD12 LEU A 269      20.236  20.892  71.453  1.00 19.59           H
ATOM   2940 HD13 LEU A 269      19.322  22.363  71.855  1.00 19.59           H
ATOM   2941 HD21 LEU A 269      16.646  21.472  70.909  1.00 17.02           H
ATOM   2942 HD22 LEU A 269      17.322  23.035  70.406  1.00 17.02           H
ATOM   2943 HD23 LEU A 269      16.717  21.870  69.201  1.00 17.02           H
ATOM   2944  N   ALA A 270      20.941  22.645  66.074  1.00 14.33           N
ATOM   2945  CA  ALA A 270      21.729  23.525  65.213  1.00 12.93           C
ATOM   2946  C   ALA A 270      21.032  23.884  63.876  1.00 12.05           C
ATOM   2947  O   ALA A 270      21.556  24.718  63.151  1.00 12.46           O
ATOM   2948  CB  ALA A 270      23.099  22.879  64.998  1.00 12.10           C
ATOM   2949  H   ALA A 270      21.186  21.665  66.092  1.00 17.15           H
ATOM   2950  HA  ALA A 270      21.904  24.457  65.750  1.00 15.47           H
ATOM   2951  HB1 ALA A 270      23.771  23.582  64.520  1.00 14.48           H
ATOM   2952  HB2 ALA A 270      23.533  22.609  65.959  1.00 14.48           H
ATOM   2953  HB3 ALA A 270      23.004  21.993  64.371  1.00 14.48           H
ATOM   2954  N   THR A 271      19.890  23.269  63.533  1.00 10.76           N
ATOM   2955  CA  THR A 271      19.115  23.613  62.342  1.00 11.53           C
ATOM   2956  C   THR A 271      18.227  24.866  62.499  1.00 13.44           C
ATOM   2957  O   THR A 271      17.691  25.384  61.537  1.00 14.70           O
ATOM   2958  CB  THR A 271      18.198  22.467  61.832  1.00 12.80           C
ATOM   2959  OG1 THR A 271      17.133  22.217  62.793  1.00 11.32           O
ATOM   2960  CG2 THR A 271      18.927  21.179  61.527  1.00 11.42           C
ATOM   2961  H   THR A 271      19.529  22.593  64.158  1.00 12.87           H
ATOM   2962  HA  THR A 271      19.813  23.839  61.465  1.00 13.80           H
ATOM   2963  HB  THR A 271      17.629  22.839  60.937  1.00 15.32           H
ATOM   2964  HG1 THR A 271      17.477  21.828  63.623  1.00 13.54           H
ATOM   2965 HG21 THR A 271      18.236  20.366  61.275  1.00 13.66           H
ATOM   2966 HG22 THR A 271      19.584  21.319  60.652  1.00 13.66           H
ATOM   2967 HG23 THR A 271      19.556  20.833  62.353  1.00 13.66           H
ATOM   2968  N   ASP A 272      18.079  25.334  63.754  1.00 14.05           N
ATOM   2969  CA  ASP A 272      17.445  26.612  64.082  1.00 16.47           C
ATOM   2970  C   ASP A 272      18.258  27.743  63.446  1.00 15.64           C
ATOM   2971  O   ASP A 272      19.435  27.911  63.748  1.00 12.16           O
ATOM   2972  CB  ASP A 272      17.351  26.768  65.614  1.00 16.67           C
ATOM   2973  CG  ASP A 272      16.783  28.099  66.132  1.00 16.64           C
ATOM   2974  OD1 ASP A 272      16.621  29.064  65.359  1.00 14.87           O
ATOM   2975  OD2 ASP A 272      16.530  28.170  67.351  1.00 17.84           O1-
ATOM   2976  H   ASP A 272      18.487  24.809  64.511  1.00 16.82           H
ATOM   2977  HA  ASP A 272      16.431  26.619  63.680  1.00 19.73           H
ATOM   2978  HB2 ASP A 272      16.788  25.952  66.060  1.00 19.96           H
ATOM   2979  HB3 ASP A 272      18.340  26.653  66.048  1.00 19.96           H
ATOM   2980  N   MET A 273      17.632  28.543  62.580  1.00 13.92           N
ATOM   2981  CA  MET A 273      18.343  29.533  61.769  1.00 15.12           C
ATOM   2982  C   MET A 273      18.944  30.689  62.598  1.00 18.53           C
ATOM   2983  O   MET A 273      19.828  31.382  62.149  1.00 21.38           O
ATOM   2984  CB  MET A 273      17.411  30.182  60.726  1.00 18.65           C
ATOM   2985  CG  MET A 273      17.129  29.267  59.548  1.00 20.95           C
ATOM   2986  SD  MET A 273      18.634  28.885  58.609  1.00 16.68           S
ATOM   2987  CE  MET A 273      19.173  30.464  57.913  1.00 20.05           C
ATOM   2988  H   MET A 273      16.650  28.425  62.457  1.00 16.66           H
ATOM   2989  HA  MET A 273      19.204  29.025  61.238  1.00 18.10           H
ATOM   2990  HB2 MET A 273      16.443  30.450  61.210  1.00 22.34           H
ATOM   2991  HB3 MET A 273      17.858  31.137  60.374  1.00 22.34           H
ATOM   2992  HG2 MET A 273      16.756  28.283  59.903  1.00 25.10           H
ATOM   2993  HG3 MET A 273      16.362  29.695  58.877  1.00 25.10           H
ATOM   2994  HE1 MET A 273      20.118  30.285  57.380  1.00 24.02           H
ATOM   2995  HE2 MET A 273      18.444  30.881  57.210  1.00 24.02           H
ATOM   2996  HE3 MET A 273      19.375  31.205  58.701  1.00 24.02           H
ATOM   2997  N   SER A 274      18.450  30.853  63.841  1.00 20.48           N
ATOM   2998  CA  SER A 274      19.010  31.783  64.819  1.00 22.68           C
ATOM   2999  C   SER A 274      20.464  31.450  65.161  1.00 20.53           C
ATOM   3000  O   SER A 274      21.177  32.329  65.632  1.00 20.99           O
ATOM   3001  CB  SER A 274      18.137  31.873  66.087  1.00 23.64           C
ATOM   3002  OG  SER A 274      18.312  30.787  66.974  1.00 22.06           O
ATOM   3003  H   SER A 274      17.732  30.214  64.161  1.00 24.54           H
ATOM   3004  HA  SER A 274      18.989  32.769  64.352  1.00 27.18           H
ATOM   3005  HB2 SER A 274      18.376  32.800  66.608  1.00 28.32           H
ATOM   3006  HB3 SER A 274      17.086  31.899  65.802  1.00 28.32           H
ATOM   3007  HG  SER A 274      17.815  30.889  67.644  1.00 26.44           H
ATOM   3008  N   LYS A 275      20.896  30.198  64.934  1.00 18.11           N
ATOM   3009  CA  LYS A 275      22.250  29.700  65.164  1.00 19.95           C
ATOM   3010  C   LYS A 275      23.119  29.739  63.904  1.00 19.04           C
ATOM   3011  O   LYS A 275      24.300  29.416  64.001  1.00 18.31           O
ATOM   3012  CB  LYS A 275      22.202  28.284  65.744  1.00 18.64           C
ATOM   3013  CG  LYS A 275      21.594  28.292  67.161  1.00 23.62           C
ATOM   3014  CD  LYS A 275      21.089  26.910  67.535  1.00 27.25           C
ATOM   3015  CE  LYS A 275      20.365  26.980  68.882  1.00 33.85           C
ATOM   3016  NZ  LYS A 275      19.730  25.692  69.193  1.00 24.49           N1+
ATOM   3017  H   LYS A 275      20.226  29.533  64.566  1.00 21.69           H
ATOM   3018  HA  LYS A 275      22.741  30.331  65.903  1.00 23.90           H
ATOM   3019  HB2 LYS A 275      21.654  27.617  65.077  1.00 22.33           H
ATOM   3020  HB3 LYS A 275      23.221  27.902  65.824  1.00 22.33           H
ATOM   3021  HG2 LYS A 275      22.342  28.632  67.880  1.00 28.31           H
ATOM   3022  HG3 LYS A 275      20.740  28.969  67.201  1.00 28.31           H
ATOM   3023  HD2 LYS A 275      20.406  26.567  66.762  1.00 32.66           H
ATOM   3024  HD3 LYS A 275      21.926  26.215  67.606  1.00 32.66           H
ATOM   3025  HE2 LYS A 275      21.104  27.205  69.653  1.00 40.58           H
ATOM   3026  HE3 LYS A 275      19.614  27.772  68.870  1.00 40.58           H
ATOM   3027  HZ1 LYS A 275      18.782  25.846  69.508  1.00 29.34           H
ATOM   3028  HZ2 LYS A 275      19.696  25.127  68.354  1.00 29.34           H
ATOM   3029  HZ3 LYS A 275      20.251  25.208  69.909  1.00 29.34           H
ATOM   3030  N   HIS A 276      22.557  30.111  62.744  1.00 14.76           N
ATOM   3031  CA  HIS A 276      23.263  30.084  61.457  1.00 14.48           C
ATOM   3032  C   HIS A 276      24.591  30.862  61.471  1.00 16.75           C
ATOM   3033  O   HIS A 276      25.610  30.332  61.040  1.00 16.49           O
ATOM   3034  CB  HIS A 276      22.342  30.565  60.327  1.00 14.61           C
ATOM   3035  CG  HIS A 276      23.069  30.862  59.048  1.00 13.66           C
ATOM   3036  ND1 HIS A 276      23.552  29.917  58.148  1.00 12.86           N
ATOM   3037  CD2 HIS A 276      23.413  32.105  58.614  1.00 18.02           C
ATOM   3038  CE1 HIS A 276      24.212  30.609  57.213  1.00 18.14           C
ATOM   3039  NE2 HIS A 276      24.128  31.919  57.462  1.00 16.08           N
ATOM   3040  H   HIS A 276      21.570  30.315  62.728  1.00 17.68           H
ATOM   3041  HA  HIS A 276      23.508  29.042  61.243  1.00 17.33           H
ATOM   3042  HB2 HIS A 276      21.851  31.485  60.634  1.00 17.49           H
ATOM   3043  HB3 HIS A 276      21.576  29.812  60.138  1.00 17.49           H
ATOM   3044  HD2 HIS A 276      23.206  33.042  59.104  1.00 21.59           H
ATOM   3045  HE1 HIS A 276      24.776  30.178  56.407  1.00 21.73           H
ATOM   3046  HE2 HIS A 276      24.569  32.643  56.918  1.00 19.26           H
ATOM   3047  N   MET A 277      24.586  32.117  61.931  1.00 19.74           N
ATOM   3048  CA  MET A 277      25.782  32.960  61.926  1.00 25.44           C
ATOM   3049  C   MET A 277      26.906  32.400  62.809  1.00 19.69           C
ATOM   3050  O   MET A 277      28.051  32.379  62.365  1.00 18.42           O
ATOM   3051  CB  MET A 277      25.429  34.411  62.280  1.00 24.99           C
ATOM   3052  CG  MET A 277      24.614  35.094  61.178  1.00 31.57           C
ATOM   3053  SD  MET A 277      25.438  35.206  59.562  1.00 34.40           S
ATOM   3054  CE  MET A 277      24.087  35.977  58.626  1.00 32.04           C
ATOM   3055  H   MET A 277      23.717  32.521  62.249  1.00 23.65           H
ATOM   3056  HA  MET A 277      26.166  32.953  60.905  1.00 30.48           H
ATOM   3057  HB2 MET A 277      24.852  34.426  63.205  1.00 29.94           H
ATOM   3058  HB3 MET A 277      26.348  34.974  62.439  1.00 29.94           H
ATOM   3059  HG2 MET A 277      23.677  34.556  61.048  1.00 37.84           H
ATOM   3060  HG3 MET A 277      24.373  36.103  61.510  1.00 37.84           H
ATOM   3061  HE1 MET A 277      24.398  36.128  57.592  1.00 38.41           H
ATOM   3062  HE2 MET A 277      23.210  35.331  58.644  1.00 38.41           H
ATOM   3063  HE3 MET A 277      23.832  36.937  59.073  1.00 38.41           H
ATOM   3064  N   ASN A 278      26.597  31.907  64.016  1.00 21.12           N
ATOM   3065  CA  ASN A 278      27.570  31.236  64.887  1.00 24.52           C
ATOM   3066  C   ASN A 278      28.115  29.932  64.306  1.00 26.10           C
ATOM   3067  O   ASN A 278      29.310  29.676  64.438  1.00 23.74           O
ATOM   3068  CB  ASN A 278      26.984  30.998  66.289  1.00 27.18           C
ATOM   3069  CG  ASN A 278      26.812  32.275  67.114  1.00 41.16           C
ATOM   3070  OD1 ASN A 278      27.406  33.314  66.844  1.00 45.12           O
ATOM   3071  ND2 ASN A 278      26.040  32.194  68.194  1.00 45.26           N
ATOM   3072  H   ASN A 278      25.636  31.952  64.327  1.00 25.31           H
ATOM   3073  HA  ASN A 278      28.421  31.909  64.997  1.00 29.38           H
ATOM   3074  HB2 ASN A 278      26.029  30.476  66.209  1.00 32.58           H
ATOM   3075  HB3 ASN A 278      27.674  30.350  66.833  1.00 32.58           H
ATOM   3076 HD21 ASN A 278      25.960  32.996  68.800  1.00 54.27           H
ATOM   3077 HD22 ASN A 278      25.594  31.321  68.430  1.00 54.27           H
ATOM   3078  N   LEU A 279      27.264  29.107  63.677  1.00 21.08           N
ATOM   3079  CA  LEU A 279      27.722  27.924  62.966  1.00 22.21           C
ATOM   3080  C   LEU A 279      28.707  28.311  61.862  1.00 23.14           C
ATOM   3081  O   LEU A 279      29.740  27.669  61.708  1.00 21.51           O
ATOM   3082  CB  LEU A 279      26.560  27.150  62.329  1.00 22.53           C
ATOM   3083  CG  LEU A 279      25.742  26.207  63.219  1.00 21.51           C
ATOM   3084  CD1 LEU A 279      24.691  25.573  62.298  1.00 24.04           C
ATOM   3085  CD2 LEU A 279      26.592  25.102  63.868  1.00 18.38           C
ATOM   3086  H   LEU A 279      26.283  29.347  63.622  1.00 25.26           H
ATOM   3087  HA  LEU A 279      28.233  27.291  63.685  1.00 26.61           H
ATOM   3088  HB2 LEU A 279      25.876  27.871  61.879  1.00 26.99           H
ATOM   3089  HB3 LEU A 279      26.971  26.553  61.519  1.00 26.99           H
ATOM   3090  HG  LEU A 279      25.243  26.784  63.999  1.00 25.77           H
ATOM   3091 HD11 LEU A 279      24.058  24.900  62.861  1.00 28.80           H
ATOM   3092 HD12 LEU A 279      24.066  26.351  61.859  1.00 28.80           H
ATOM   3093 HD13 LEU A 279      25.173  25.008  61.498  1.00 28.80           H
ATOM   3094 HD21 LEU A 279      25.947  24.395  64.387  1.00 22.01           H
ATOM   3095 HD22 LEU A 279      27.164  24.567  63.108  1.00 22.01           H
ATOM   3096 HD23 LEU A 279      27.270  25.533  64.598  1.00 22.01           H
ATOM   3097  N   LEU A 280      28.368  29.328  61.065  1.00 21.46           N
ATOM   3098  CA  LEU A 280      29.165  29.730  59.921  1.00 17.09           C
ATOM   3099  C   LEU A 280      30.521  30.310  60.369  1.00 21.65           C
ATOM   3100  O   LEU A 280      31.548  30.002  59.771  1.00 23.24           O
ATOM   3101  CB  LEU A 280      28.339  30.720  59.081  1.00 19.23           C
ATOM   3102  CG  LEU A 280      29.076  31.232  57.826  1.00 18.59           C
ATOM   3103  CD1 LEU A 280      29.538  30.081  56.925  1.00 20.31           C
ATOM   3104  CD2 LEU A 280      28.126  32.163  57.063  1.00 22.75           C
ATOM   3105  H   LEU A 280      27.488  29.801  61.222  1.00 25.71           H
ATOM   3106  HA  LEU A 280      29.352  28.838  59.321  1.00 20.46           H
ATOM   3107  HB2 LEU A 280      27.418  30.224  58.770  1.00 23.03           H
ATOM   3108  HB3 LEU A 280      28.062  31.574  59.702  1.00 23.03           H
ATOM   3109  HG  LEU A 280      29.949  31.804  58.142  1.00 22.27           H
ATOM   3110 HD11 LEU A 280      29.849  30.471  55.958  1.00 24.33           H
ATOM   3111 HD12 LEU A 280      30.383  29.561  57.373  1.00 24.33           H
ATOM   3112 HD13 LEU A 280      28.724  29.373  56.785  1.00 24.33           H
ATOM   3113 HD21 LEU A 280      28.637  32.573  56.193  1.00 27.26           H
ATOM   3114 HD22 LEU A 280      27.245  31.611  56.734  1.00 27.26           H
ATOM   3115 HD23 LEU A 280      27.815  32.985  57.708  1.00 27.26           H
ATOM   3116  N   ALA A 281      30.533  31.145  61.413  1.00 23.76           N
ATOM   3117  CA  ALA A 281      31.760  31.690  61.988  1.00 32.13           C
ATOM   3118  C   ALA A 281      32.705  30.569  62.441  1.00 33.22           C
ATOM   3119  O   ALA A 281      33.898  30.623  62.145  1.00 29.95           O
ATOM   3120  CB  ALA A 281      31.417  32.646  63.139  1.00 30.15           C
ATOM   3121  H   ALA A 281      29.661  31.362  61.876  1.00 28.48           H
ATOM   3122  HA  ALA A 281      32.266  32.268  61.214  1.00 38.52           H
ATOM   3123  HB1 ALA A 281      32.332  33.084  63.536  1.00 36.14           H
ATOM   3124  HB2 ALA A 281      30.772  33.446  62.776  1.00 36.14           H
ATOM   3125  HB3 ALA A 281      30.904  32.105  63.937  1.00 36.14           H
ATOM   3126  N   ASP A 282      32.183  29.534  63.109  1.00 30.07           N
ATOM   3127  CA  ASP A 282      32.982  28.379  63.505  1.00 33.13           C
ATOM   3128  C   ASP A 282      33.442  27.526  62.325  1.00 32.74           C
ATOM   3129  O   ASP A 282      34.557  27.004  62.352  1.00 25.02           O
ATOM   3130  CB  ASP A 282      32.250  27.536  64.547  1.00 36.39           C
ATOM   3131  CG  ASP A 282      32.113  28.166  65.926  1.00 40.09           C
ATOM   3132  OD1 ASP A 282      32.459  29.356  66.097  1.00 44.00           O
ATOM   3133  OD2 ASP A 282      31.655  27.414  66.812  1.00 42.99           O1-
ATOM   3134  H   ASP A 282      31.205  29.542  63.362  1.00 36.04           H
ATOM   3135  HA  ASP A 282      33.881  28.762  63.990  1.00 39.71           H
ATOM   3136  HB2 ASP A 282      31.239  27.375  64.192  1.00 43.63           H
ATOM   3137  HB3 ASP A 282      32.682  26.538  64.641  1.00 43.63           H
ATOM   3138  N   LEU A 283      32.609  27.383  61.283  1.00 26.15           N
ATOM   3139  CA  LEU A 283      32.999  26.673  60.071  1.00 25.43           C
ATOM   3140  C   LEU A 283      34.184  27.389  59.403  1.00 22.38           C
ATOM   3141  O   LEU A 283      35.123  26.723  58.974  1.00 26.42           O
ATOM   3142  CB  LEU A 283      31.791  26.544  59.125  1.00 19.75           C
ATOM   3143  CG  LEU A 283      32.019  25.595  57.933  1.00 21.90           C
ATOM   3144  CD1 LEU A 283      32.183  24.135  58.370  1.00 30.02           C
ATOM   3145  CD2 LEU A 283      30.837  25.697  56.957  1.00 22.10           C
ATOM   3146  H   LEU A 283      31.698  27.820  61.309  1.00 31.34           H
ATOM   3147  HA  LEU A 283      33.318  25.673  60.363  1.00 30.47           H
ATOM   3148  HB2 LEU A 283      30.925  26.204  59.693  1.00 23.66           H
ATOM   3149  HB3 LEU A 283      31.559  27.536  58.736  1.00 23.66           H
ATOM   3150  HG  LEU A 283      32.936  25.879  57.424  1.00 26.24           H
ATOM   3151 HD11 LEU A 283      32.175  23.497  57.488  1.00 35.98           H
ATOM   3152 HD12 LEU A 283      33.129  24.002  58.895  1.00 35.98           H
ATOM   3153 HD13 LEU A 283      31.362  23.840  59.022  1.00 35.98           H
ATOM   3154 HD21 LEU A 283      31.036  25.095  56.071  1.00 26.47           H
ATOM   3155 HD22 LEU A 283      29.923  25.341  57.435  1.00 26.47           H
ATOM   3156 HD23 LEU A 283      30.691  26.733  56.651  1.00 26.47           H
ATOM   3157  N   LYS A 284      34.151  28.729  59.323  1.00 24.01           N
ATOM   3158  CA  LYS A 284      35.230  29.543  58.757  1.00 27.87           C
ATOM   3159  C   LYS A 284      36.514  29.419  59.576  1.00 28.79           C
ATOM   3160  O   LYS A 284      37.588  29.287  58.996  1.00 30.64           O
ATOM   3161  CB  LYS A 284      34.825  31.018  58.677  1.00 22.38           C
ATOM   3162  CG  LYS A 284      33.800  31.283  57.572  1.00 29.51           C
ATOM   3163  CD  LYS A 284      33.261  32.703  57.732  1.00 26.12           C
ATOM   3164  CE  LYS A 284      32.419  33.090  56.523  1.00 30.38           C
ATOM   3165  NZ  LYS A 284      32.097  34.519  56.608  1.00 35.79           N1+
ATOM   3166  H   LYS A 284      33.343  29.210  59.693  1.00 28.77           H
ATOM   3167  HA  LYS A 284      35.449  29.191  57.748  1.00 33.40           H
ATOM   3168  HB2 LYS A 284      34.445  31.356  59.642  1.00 26.81           H
ATOM   3169  HB3 LYS A 284      35.715  31.604  58.438  1.00 26.81           H
ATOM   3170  HG2 LYS A 284      34.260  31.148  56.592  1.00 35.37           H
ATOM   3171  HG3 LYS A 284      32.964  30.596  57.679  1.00 35.37           H
ATOM   3172  HD2 LYS A 284      32.638  32.750  58.627  1.00 31.30           H
ATOM   3173  HD3 LYS A 284      34.095  33.400  57.835  1.00 31.30           H
ATOM   3174  HE2 LYS A 284      32.984  32.891  55.611  1.00 36.42           H
ATOM   3175  HE3 LYS A 284      31.501  32.501  56.510  1.00 36.42           H
ATOM   3176  HZ1 LYS A 284      31.519  34.785  55.823  1.00 42.91           H
ATOM   3177  HZ2 LYS A 284      31.600  34.703  57.467  1.00 42.91           H
ATOM   3178  HZ3 LYS A 284      32.953  35.053  56.591  1.00 42.91           H
ATOM   3179  N   THR A 285      36.391  29.421  60.907  1.00 28.47           N
ATOM   3180  CA  THR A 285      37.520  29.220  61.817  1.00 34.52           C
ATOM   3181  C   THR A 285      38.163  27.853  61.582  1.00 33.29           C
ATOM   3182  O   THR A 285      39.389  27.758  61.542  1.00 35.15           O
ATOM   3183  CB  THR A 285      37.064  29.434  63.271  1.00 29.48           C
ATOM   3184  OG1 THR A 285      36.692  30.782  63.435  1.00 29.94           O
ATOM   3185  CG2 THR A 285      38.159  29.133  64.300  1.00 36.99           C
ATOM   3186  H   THR A 285      35.471  29.534  61.311  1.00 34.12           H
ATOM   3187  HA  THR A 285      38.254  29.994  61.584  1.00 41.39           H
ATOM   3188  HB  THR A 285      36.203  28.797  63.478  1.00 35.33           H
ATOM   3189  HG1 THR A 285      35.983  30.978  62.816  1.00 35.89           H
ATOM   3190 HG21 THR A 285      37.782  29.357  65.298  1.00 44.35           H
ATOM   3191 HG22 THR A 285      38.444  28.082  64.258  1.00 44.35           H
ATOM   3192 HG23 THR A 285      39.029  29.764  64.111  1.00 44.35           H
ATOM   3193  N   MET A 286      37.352  26.804  61.383  1.00 28.40           N
ATOM   3194  CA  MET A 286      37.853  25.488  61.021  1.00 33.94           C
ATOM   3195  C   MET A 286      38.565  25.482  59.667  1.00 37.54           C
ATOM   3196  O   MET A 286      39.606  24.842  59.570  1.00 34.66           O
ATOM   3197  CB  MET A 286      36.741  24.438  61.095  1.00 32.05           C
ATOM   3198  CG  MET A 286      37.269  23.092  60.583  1.00 30.90           C
ATOM   3199  SD  MET A 286      36.139  21.710  60.768  1.00 29.85           S
ATOM   3200  CE  MET A 286      36.329  21.377  62.539  1.00 26.45           C
ATOM   3201  H   MET A 286      36.349  26.931  61.440  1.00 34.04           H
ATOM   3202  HA  MET A 286      38.592  25.214  61.775  1.00 40.69           H
ATOM   3203  HB2 MET A 286      36.421  24.337  62.132  1.00 38.42           H
ATOM   3204  HB3 MET A 286      35.888  24.742  60.490  1.00 38.42           H
ATOM   3205  HG2 MET A 286      37.501  23.176  59.523  1.00 37.04           H
ATOM   3206  HG3 MET A 286      38.190  22.853  61.116  1.00 37.04           H
ATOM   3207  HE1 MET A 286      35.598  20.627  62.839  1.00 31.70           H
ATOM   3208  HE2 MET A 286      37.335  21.009  62.736  1.00 31.70           H
ATOM   3209  HE3 MET A 286      36.163  22.285  63.116  1.00 31.70           H
ATOM   3210  N   VAL A 287      38.016  26.136  58.630  1.00 28.06           N
ATOM   3211  CA  VAL A 287      38.621  26.198  57.294  1.00 34.54           C
ATOM   3212  C   VAL A 287      40.033  26.822  57.340  1.00 28.78           C
ATOM   3213  O   VAL A 287      40.935  26.343  56.654  1.00 36.54           O
ATOM   3214  CB  VAL A 287      37.671  26.932  56.318  1.00 30.60           C
ATOM   3215  CG1 VAL A 287      38.344  27.296  54.986  1.00 29.49           C
ATOM   3216  CG2 VAL A 287      36.448  26.063  55.967  1.00 20.07           C
ATOM   3217  H   VAL A 287      37.142  26.626  58.772  1.00 33.64           H
ATOM   3218  HA  VAL A 287      38.727  25.172  56.938  1.00 41.40           H
ATOM   3219  HB  VAL A 287      37.318  27.854  56.779  1.00 36.67           H
ATOM   3220 HG11 VAL A 287      37.624  27.815  54.354  1.00 35.34           H
ATOM   3221 HG12 VAL A 287      39.181  27.975  55.146  1.00 35.34           H
ATOM   3222 HG13 VAL A 287      38.695  26.396  54.480  1.00 35.34           H
ATOM   3223 HG21 VAL A 287      35.760  26.636  55.346  1.00 24.04           H
ATOM   3224 HG22 VAL A 287      36.770  25.183  55.417  1.00 24.04           H
ATOM   3225 HG23 VAL A 287      35.924  25.736  56.861  1.00 24.04           H
ATOM   3226  N   GLU A 288      40.215  27.881  58.130  1.00 30.74           N
ATOM   3227  CA  GLU A 288      41.462  28.628  58.256  1.00 41.91           C
ATOM   3228  C   GLU A 288      42.553  27.838  58.993  1.00 38.45           C
ATOM   3229  O   GLU A 288      43.736  28.048  58.732  1.00 40.33           O
ATOM   3230  CB  GLU A 288      41.187  29.938  59.006  1.00 39.27           C
ATOM   3231  CG  GLU A 288      40.366  30.939  58.176  1.00 36.92           C
ATOM   3232  CD  GLU A 288      39.795  32.108  58.990  1.00 42.15           C
ATOM   3233  OE1 GLU A 288      40.128  32.219  60.194  1.00 47.66           O
ATOM   3234  OE2 GLU A 288      39.036  32.894  58.379  1.00 58.74           O1-
ATOM   3235  H   GLU A 288      39.422  28.235  58.648  1.00 36.84           H
ATOM   3236  HA  GLU A 288      41.823  28.873  57.255  1.00 50.25           H
ATOM   3237  HB2 GLU A 288      40.656  29.708  59.931  1.00 47.09           H
ATOM   3238  HB3 GLU A 288      42.138  30.406  59.267  1.00 47.09           H
ATOM   3239  HG2 GLU A 288      40.986  31.350  57.378  1.00 44.26           H
ATOM   3240  HG3 GLU A 288      39.548  30.452  57.647  1.00 44.26           H
ATOM   3241  N   THR A 289      42.153  26.973  59.937  1.00 38.70           N
ATOM   3242  CA  THR A 289      43.039  26.198  60.810  1.00 39.36           C
ATOM   3243  C   THR A 289      43.014  24.704  60.447  1.00 42.59           C
ATOM   3244  O   THR A 289      43.476  23.878  61.237  1.00 37.63           O
ATOM   3245  CB  THR A 289      42.673  26.419  62.296  1.00 34.18           C
ATOM   3246  OG1 THR A 289      41.403  25.882  62.602  1.00 43.74           O
ATOM   3247  CG2 THR A 289      42.708  27.897  62.713  1.00 42.51           C
ATOM   3248  H   THR A 289      41.158  26.872  60.091  1.00 46.40           H
ATOM   3249  HA  THR A 289      44.065  26.542  60.680  1.00 47.19           H
ATOM   3250  HB  THR A 289      43.410  25.895  62.905  1.00 40.97           H
ATOM   3251  HG1 THR A 289      40.729  26.419  62.174  1.00 52.45           H
ATOM   3252 HG21 THR A 289      42.470  27.982  63.774  1.00 50.98           H
ATOM   3253 HG22 THR A 289      43.699  28.312  62.529  1.00 50.98           H
ATOM   3254 HG23 THR A 289      41.965  28.473  62.159  1.00 50.98           H
ATOM   3255  N   LYS A 290      42.473  24.348  59.272  1.00 38.16           N
ATOM   3256  CA  LYS A 290      42.163  22.970  58.903  1.00 39.40           C
ATOM   3257  C   LYS A 290      43.449  22.156  58.742  1.00 38.23           C
ATOM   3258  O   LYS A 290      44.448  22.634  58.210  1.00 37.98           O
ATOM   3259  CB  LYS A 290      41.217  22.967  57.671  1.00 40.94           C
ATOM   3260  CG  LYS A 290      41.771  22.393  56.361  1.00 38.42           C
ATOM   3261  CD  LYS A 290      40.705  22.312  55.249  1.00 33.31           C
ATOM   3262  CE  LYS A 290      41.326  22.655  53.893  1.00 34.80           C
ATOM   3263  NZ  LYS A 290      40.423  22.339  52.774  1.00 37.49           N1+
ATOM   3264  H   LYS A 290      42.119  25.079  58.669  1.00 45.75           H
ATOM   3265  HA  LYS A 290      41.590  22.546  59.730  1.00 47.24           H
ATOM   3266  HB2 LYS A 290      40.336  22.382  57.937  1.00 49.09           H
ATOM   3267  HB3 LYS A 290      40.863  23.976  57.474  1.00 49.09           H
ATOM   3268  HG2 LYS A 290      42.625  22.986  56.033  1.00 46.06           H
ATOM   3269  HG3 LYS A 290      42.107  21.380  56.568  1.00 46.06           H
ATOM   3270  HD2 LYS A 290      40.311  21.296  55.205  1.00 39.93           H
ATOM   3271  HD3 LYS A 290      39.882  23.000  55.453  1.00 39.93           H
ATOM   3272  HE2 LYS A 290      41.532  23.726  53.884  1.00 41.71           H
ATOM   3273  HE3 LYS A 290      42.264  22.114  53.769  1.00 41.71           H
ATOM   3274  HZ1 LYS A 290      40.891  22.470  51.890  1.00 44.95           H
ATOM   3275  HZ2 LYS A 290      40.110  21.379  52.839  1.00 44.95           H
ATOM   3276  HZ3 LYS A 290      39.610  22.943  52.800  1.00 44.95           H
ATOM   3277  N   LYS A 291      43.395  20.911  59.221  1.00 38.59           N
ATOM   3278  CA  LYS A 291      44.432  19.895  59.063  1.00 41.90           C
ATOM   3279  C   LYS A 291      43.885  18.810  58.148  1.00 27.35           C
ATOM   3280  O   LYS A 291      42.790  18.308  58.388  1.00 30.30           O
ATOM   3281  CB  LYS A 291      44.811  19.313  60.438  1.00 37.79           C
ATOM   3282  CG  LYS A 291      45.697  20.253  61.285  1.00 38.18           C
ATOM   3283  CD  LYS A 291      45.171  20.429  62.720  1.00 47.95           C
ATOM   3284  CE  LYS A 291      43.958  21.372  62.735  1.00 48.22           C
ATOM   3285  NZ  LYS A 291      42.875  20.923  63.632  1.00 53.28           N1+
ATOM   3286  H   LYS A 291      42.523  20.609  59.636  1.00 46.27           H
ATOM   3287  HA  LYS A 291      45.323  20.318  58.597  1.00 50.24           H
ATOM   3288  HB2 LYS A 291      43.905  19.031  60.979  1.00 45.31           H
ATOM   3289  HB3 LYS A 291      45.386  18.402  60.268  1.00 45.31           H
ATOM   3290  HG2 LYS A 291      46.717  19.866  61.313  1.00 45.78           H
ATOM   3291  HG3 LYS A 291      45.737  21.237  60.814  1.00 45.78           H
ATOM   3292  HD2 LYS A 291      44.901  19.456  63.132  1.00 57.50           H
ATOM   3293  HD3 LYS A 291      45.964  20.855  63.336  1.00 57.50           H
ATOM   3294  HE2 LYS A 291      44.286  22.368  63.037  1.00 57.82           H
ATOM   3295  HE3 LYS A 291      43.560  21.444  61.723  1.00 57.82           H
ATOM   3296  HZ1 LYS A 291      42.151  21.629  63.658  1.00 63.89           H
ATOM   3297  HZ2 LYS A 291      42.470  20.067  63.280  1.00 63.89           H
ATOM   3298  HZ3 LYS A 291      43.228  20.779  64.566  1.00 63.89           H
ATOM   3299  N   VAL A 292      44.659  18.439  57.122  1.00 26.38           N
ATOM   3300  CA  VAL A 292      44.309  17.366  56.185  1.00 23.24           C
ATOM   3301  C   VAL A 292      45.474  16.403  55.972  1.00 30.18           C
ATOM   3302  O   VAL A 292      46.634  16.763  56.177  1.00 28.77           O
ATOM   3303  CB  VAL A 292      43.830  17.912  54.813  1.00 26.25           C
ATOM   3304  CG1 VAL A 292      42.508  18.667  54.945  1.00 34.25           C
ATOM   3305  CG2 VAL A 292      44.851  18.832  54.126  1.00 35.61           C
ATOM   3306  H   VAL A 292      45.545  18.902  56.985  1.00 31.62           H
ATOM   3307  HA  VAL A 292      43.494  16.793  56.615  1.00 27.85           H
ATOM   3308  HB  VAL A 292      43.653  17.063  54.153  1.00 31.46           H
ATOM   3309 HG11 VAL A 292      42.172  18.997  53.962  1.00 41.06           H
ATOM   3310 HG12 VAL A 292      41.755  18.006  55.367  1.00 41.06           H
ATOM   3311 HG13 VAL A 292      42.634  19.534  55.585  1.00 41.06           H
ATOM   3312 HG21 VAL A 292      44.476  19.125  53.145  1.00 42.69           H
ATOM   3313 HG22 VAL A 292      45.019  19.728  54.723  1.00 42.69           H
ATOM   3314 HG23 VAL A 292      45.797  18.309  53.987  1.00 42.69           H
ATOM   3315  N   THR A 293      45.148  15.183  55.528  1.00 25.31           N
ATOM   3316  CA  THR A 293      46.114  14.238  54.977  1.00 29.89           C
ATOM   3317  C   THR A 293      46.658  14.766  53.638  1.00 43.59           C
ATOM   3318  O   THR A 293      46.179  15.764  53.092  1.00 32.37           O
ATOM   3319  CB  THR A 293      45.481  12.844  54.756  1.00 31.29           C
ATOM   3320  OG1 THR A 293      44.533  12.865  53.705  1.00 32.24           O
ATOM   3321  CG2 THR A 293      44.833  12.277  56.018  1.00 27.99           C
ATOM   3322  H   THR A 293      44.170  14.957  55.412  1.00 30.34           H
ATOM   3323  HA  THR A 293      46.943  14.126  55.676  1.00 35.83           H
ATOM   3324  HB  THR A 293      46.274  12.155  54.467  1.00 37.51           H
ATOM   3325  HG1 THR A 293      44.212  11.965  53.577  1.00 38.65           H
ATOM   3326 HG21 THR A 293      44.455  11.275  55.816  1.00 33.55           H
ATOM   3327 HG22 THR A 293      45.566  12.234  56.823  1.00 33.55           H
ATOM   3328 HG23 THR A 293      43.987  12.897  56.318  1.00 33.55           H
ATOM   3329  N   SER A 294      47.653  14.057  53.092  1.00 39.14           N
ATOM   3330  CA  SER A 294      48.182  14.298  51.751  1.00 31.48           C
ATOM   3331  C   SER A 294      47.140  14.109  50.632  1.00 40.38           C
ATOM   3332  O   SER A 294      47.350  14.622  49.533  1.00 41.38           O
ATOM   3333  CB  SER A 294      49.407  13.398  51.525  1.00 37.16           C
ATOM   3334  OG  SER A 294      49.056  12.028  51.580  1.00 42.24           O
ATOM   3335  H   SER A 294      48.010  13.253  53.591  1.00 46.93           H
ATOM   3336  HA  SER A 294      48.523  15.333  51.712  1.00 37.73           H
ATOM   3337  HB2 SER A 294      49.832  13.617  50.546  1.00 44.55           H
ATOM   3338  HB3 SER A 294      50.159  13.608  52.287  1.00 44.55           H
ATOM   3339  HG  SER A 294      49.819  11.502  51.329  1.00 50.65           H
ATOM   3340  N   SER A 295      46.048  13.370  50.899  1.00 40.67           N
ATOM   3341  CA  SER A 295      44.914  13.174  49.987  1.00 35.08           C
ATOM   3342  C   SER A 295      43.790  14.213  50.170  1.00 40.14           C
ATOM   3343  O   SER A 295      42.761  14.110  49.504  1.00 42.78           O
ATOM   3344  CB  SER A 295      44.345  11.756  50.146  1.00 39.55           C
ATOM   3345  OG  SER A 295      45.335  10.769  49.917  1.00 48.08           O
ATOM   3346  H   SER A 295      45.964  12.961  51.819  1.00 48.76           H
ATOM   3347  HA  SER A 295      45.263  13.265  48.958  1.00 42.05           H
ATOM   3348  HB2 SER A 295      43.927  11.631  51.144  1.00 47.42           H
ATOM   3349  HB3 SER A 295      43.549  11.617  49.413  1.00 47.42           H
ATOM   3350  HG  SER A 295      44.895   9.930  49.754  1.00 57.66           H
ATOM   3351  N   GLY A 296      43.962  15.192  51.073  1.00 45.86           N
ATOM   3352  CA  GLY A 296      42.976  16.235  51.353  1.00 40.85           C
ATOM   3353  C   GLY A 296      41.810  15.772  52.242  1.00 38.40           C
ATOM   3354  O   GLY A 296      40.785  16.452  52.275  1.00 35.41           O
ATOM   3355  H   GLY A 296      44.826  15.226  51.597  1.00 55.00           H
ATOM   3356  HA2 GLY A 296      43.474  17.069  51.848  1.00 48.98           H
ATOM   3357  HA3 GLY A 296      42.559  16.580  50.406  1.00 48.98           H
ATOM   3358  N   VAL A 297      41.968  14.663  52.983  1.00 28.40           N
ATOM   3359  CA  VAL A 297      40.957  14.158  53.925  1.00 22.12           C
ATOM   3360  C   VAL A 297      41.074  14.925  55.250  1.00 31.59           C
ATOM   3361  O   VAL A 297      42.173  15.044  55.782  1.00 26.53           O
ATOM   3362  CB  VAL A 297      41.109  12.634  54.117  1.00 29.04           C
ATOM   3363  CG1 VAL A 297      40.060  12.066  55.088  1.00 26.38           C
ATOM   3364  CG2 VAL A 297      40.982  11.897  52.776  1.00 29.03           C
ATOM   3365  H   VAL A 297      42.839  14.158  52.920  1.00 34.04           H
ATOM   3366  HA  VAL A 297      39.972  14.330  53.496  1.00 26.50           H
ATOM   3367  HB  VAL A 297      42.093  12.428  54.534  1.00 34.80           H
ATOM   3368 HG11 VAL A 297      40.198  10.991  55.195  1.00 31.61           H
ATOM   3369 HG12 VAL A 297      40.167  12.522  56.072  1.00 31.61           H
ATOM   3370 HG13 VAL A 297      39.055  12.256  54.711  1.00 31.61           H
ATOM   3371 HG21 VAL A 297      41.080  10.822  52.933  1.00 34.79           H
ATOM   3372 HG22 VAL A 297      40.006  12.099  52.334  1.00 34.79           H
ATOM   3373 HG23 VAL A 297      41.757  12.217  52.083  1.00 34.79           H
ATOM   3374  N   LEU A 298      39.957  15.439  55.785  1.00 23.71           N
ATOM   3375  CA  LEU A 298      39.906  16.189  57.038  1.00 21.63           C
ATOM   3376  C   LEU A 298      40.356  15.348  58.231  1.00 15.50           C
ATOM   3377  O   LEU A 298      40.017  14.169  58.325  1.00 24.08           O
ATOM   3378  CB  LEU A 298      38.474  16.654  57.335  1.00 24.61           C
ATOM   3379  CG  LEU A 298      37.946  17.876  56.579  1.00 33.71           C
ATOM   3380  CD1 LEU A 298      36.610  18.263  57.241  1.00 31.92           C
ATOM   3381  CD2 LEU A 298      38.884  19.094  56.638  1.00 42.12           C
ATOM   3382  H   LEU A 298      39.083  15.293  55.301  1.00 28.41           H
ATOM   3383  HA  LEU A 298      40.558  17.058  56.964  1.00 25.92           H
ATOM   3384  HB2 LEU A 298      37.795  15.817  57.163  1.00 29.50           H
ATOM   3385  HB3 LEU A 298      38.430  16.895  58.398  1.00 29.50           H
ATOM   3386  HG  LEU A 298      37.776  17.616  55.533  1.00 40.41           H
ATOM   3387 HD11 LEU A 298      35.996  18.797  56.523  1.00 38.26           H
ATOM   3388 HD12 LEU A 298      36.061  17.381  57.564  1.00 38.26           H
ATOM   3389 HD13 LEU A 298      36.784  18.890  58.116  1.00 38.26           H
ATOM   3390 HD21 LEU A 298      38.369  19.973  56.252  1.00 50.50           H
ATOM   3391 HD22 LEU A 298      39.190  19.285  57.667  1.00 50.50           H
ATOM   3392 HD23 LEU A 298      39.763  18.922  56.023  1.00 50.50           H
ATOM   3393  N   LEU A 299      41.076  15.996  59.149  1.00 25.64           N
ATOM   3394  CA  LEU A 299      41.545  15.421  60.405  1.00 25.05           C
ATOM   3395  C   LEU A 299      40.810  16.124  61.550  1.00 16.74           C
ATOM   3396  O   LEU A 299      41.132  17.259  61.901  1.00 30.10           O
ATOM   3397  CB  LEU A 299      43.079  15.553  60.508  1.00 25.07           C
ATOM   3398  CG  LEU A 299      43.855  14.809  59.394  1.00 23.20           C
ATOM   3399  CD1 LEU A 299      45.356  15.042  59.599  1.00 25.92           C
ATOM   3400  CD2 LEU A 299      43.570  13.299  59.394  1.00 20.53           C
ATOM   3401  H   LEU A 299      41.298  16.969  58.982  1.00 30.72           H
ATOM   3402  HA  LEU A 299      41.295  14.364  60.439  1.00 30.02           H
ATOM   3403  HB2 LEU A 299      43.344  16.609  60.473  1.00 30.04           H
ATOM   3404  HB3 LEU A 299      43.391  15.165  61.479  1.00 30.04           H
ATOM   3405  HG  LEU A 299      43.571  15.216  58.424  1.00 27.80           H
ATOM   3406 HD11 LEU A 299      45.915  14.580  58.786  1.00 31.06           H
ATOM   3407 HD12 LEU A 299      45.566  16.111  59.602  1.00 31.06           H
ATOM   3408 HD13 LEU A 299      45.678  14.610  60.547  1.00 31.06           H
ATOM   3409 HD21 LEU A 299      44.258  12.787  58.727  1.00 24.60           H
ATOM   3410 HD22 LEU A 299      43.690  12.894  60.399  1.00 24.60           H
ATOM   3411 HD23 LEU A 299      42.555  13.108  59.045  1.00 24.60           H
ATOM   3412  N   LEU A 300      39.807  15.432  62.101  1.00 20.87           N
ATOM   3413  CA  LEU A 300      38.922  15.892  63.173  1.00 21.30           C
ATOM   3414  C   LEU A 300      39.071  14.899  64.331  1.00 26.96           C
ATOM   3415  O   LEU A 300      38.695  13.740  64.191  1.00 21.79           O
ATOM   3416  CB  LEU A 300      37.461  15.900  62.667  1.00 25.28           C
ATOM   3417  CG  LEU A 300      37.181  16.670  61.360  1.00 21.93           C
ATOM   3418  CD1 LEU A 300      35.702  16.502  60.986  1.00 25.77           C
ATOM   3419  CD2 LEU A 300      37.511  18.162  61.466  1.00 26.44           C
ATOM   3420  H   LEU A 300      39.626  14.504  61.743  1.00 25.01           H
ATOM   3421  HA  LEU A 300      39.204  16.890  63.510  1.00 25.52           H
ATOM   3422  HB2 LEU A 300      37.149  14.867  62.508  1.00 30.30           H
ATOM   3423  HB3 LEU A 300      36.833  16.320  63.455  1.00 30.30           H
ATOM   3424  HG  LEU A 300      37.777  16.243  60.553  1.00 26.28           H
ATOM   3425 HD11 LEU A 300      35.526  16.914  59.993  1.00 30.89           H
ATOM   3426 HD12 LEU A 300      35.433  15.447  60.977  1.00 30.89           H
ATOM   3427 HD13 LEU A 300      35.070  17.017  61.711  1.00 30.89           H
ATOM   3428 HD21 LEU A 300      37.304  18.654  60.516  1.00 31.69           H
ATOM   3429 HD22 LEU A 300      36.900  18.617  62.244  1.00 31.69           H
ATOM   3430 HD23 LEU A 300      38.563  18.302  61.707  1.00 31.69           H
ATOM   3431  N   ASP A 301      39.641  15.315  65.460  1.00 23.64           N
ATOM   3432  CA  ASP A 301      39.907  14.391  66.564  1.00 25.65           C
ATOM   3433  C   ASP A 301      38.837  14.495  67.653  1.00 24.22           C
ATOM   3434  O   ASP A 301      38.296  13.469  68.070  1.00 24.74           O
ATOM   3435  CB  ASP A 301      41.312  14.603  67.147  1.00 25.19           C
ATOM   3436  CG  ASP A 301      41.603  13.491  68.162  1.00 19.07           C
ATOM   3437  OD1 ASP A 301      41.570  12.316  67.736  1.00 20.29           O
ATOM   3438  OD2 ASP A 301      41.837  13.824  69.344  1.00 26.61           O1-
ATOM   3439  H   ASP A 301      39.920  16.280  65.564  1.00 28.33           H
ATOM   3440  HA  ASP A 301      39.884  13.372  66.178  1.00 30.74           H
ATOM   3441  HB2 ASP A 301      42.011  14.505  66.315  1.00 30.19           H
ATOM   3442  HB3 ASP A 301      41.399  15.586  67.615  1.00 30.19           H
ATOM   3443  N   ASN A 302      38.558  15.710  68.145  1.00 16.69           N
ATOM   3444  CA  ASN A 302      37.709  15.882  69.322  1.00 24.80           C
ATOM   3445  C   ASN A 302      36.236  16.075  68.937  1.00 21.93           C
ATOM   3446  O   ASN A 302      35.907  16.403  67.796  1.00 20.67           O
ATOM   3447  CB  ASN A 302      38.252  17.003  70.222  1.00 27.23           C
ATOM   3448  CG  ASN A 302      38.236  18.381  69.574  1.00 32.30           C
ATOM   3449  OD1 ASN A 302      37.226  18.813  69.038  1.00 38.75           O
ATOM   3450  ND2 ASN A 302      39.330  19.128  69.694  1.00 38.62           N
ATOM   3451  H   ASN A 302      38.990  16.528  67.739  1.00 19.98           H
ATOM   3452  HA  ASN A 302      37.763  14.974  69.925  1.00 29.72           H
ATOM   3453  HB2 ASN A 302      37.600  17.043  71.092  1.00 32.64           H
ATOM   3454  HB3 ASN A 302      39.261  16.750  70.554  1.00 32.64           H
ATOM   3455 HD21 ASN A 302      39.327  20.054  69.291  1.00 46.30           H
ATOM   3456 HD22 ASN A 302      40.141  18.772  70.172  1.00 46.30           H
ATOM   3457  N   TYR A 303      35.355  15.839  69.914  1.00 21.38           N
ATOM   3458  CA  TYR A 303      33.917  15.874  69.718  1.00 21.89           C
ATOM   3459  C   TYR A 303      33.462  17.224  69.184  1.00 18.26           C
ATOM   3460  O   TYR A 303      32.635  17.247  68.283  1.00 18.62           O
ATOM   3461  CB  TYR A 303      33.186  15.538  71.021  1.00 24.48           C
ATOM   3462  CG  TYR A 303      31.689  15.503  70.807  1.00 17.43           C
ATOM   3463  CD1 TYR A 303      31.118  14.395  70.161  1.00 22.70           C
ATOM   3464  CD2 TYR A 303      30.883  16.593  71.187  1.00 19.99           C
ATOM   3465  CE1 TYR A 303      29.737  14.361  69.918  1.00 21.75           C
ATOM   3466  CE2 TYR A 303      29.496  16.563  70.949  1.00 24.36           C
ATOM   3467  CZ  TYR A 303      28.919  15.445  70.308  1.00 19.75           C
ATOM   3468  OH  TYR A 303      27.570  15.370  70.115  1.00 18.06           O
ATOM   3469  H   TYR A 303      35.693  15.590  70.833  1.00 25.62           H
ATOM   3470  HA  TYR A 303      33.664  15.114  68.978  1.00 26.23           H
ATOM   3471  HB2 TYR A 303      33.517  14.559  71.367  1.00 29.34           H
ATOM   3472  HB3 TYR A 303      33.434  16.279  71.781  1.00 29.34           H
ATOM   3473  HD1 TYR A 303      31.737  13.563  69.856  1.00 27.20           H
ATOM   3474  HD2 TYR A 303      31.327  17.460  71.654  1.00 23.95           H
ATOM   3475  HE1 TYR A 303      29.304  13.494  69.446  1.00 26.06           H
ATOM   3476  HE2 TYR A 303      28.878  17.400  71.243  1.00 29.19           H
ATOM   3477  HH  TYR A 303      27.113  16.177  70.384  1.00 21.63           H
ATOM   3478  N   SER A 304      33.989  18.323  69.735  1.00 19.42           N
ATOM   3479  CA  SER A 304      33.623  19.687  69.378  1.00 22.07           C
ATOM   3480  C   SER A 304      33.784  19.937  67.875  1.00 23.07           C
ATOM   3481  O   SER A 304      32.873  20.475  67.251  1.00 20.79           O
ATOM   3482  CB  SER A 304      34.448  20.652  70.233  1.00 25.93           C
ATOM   3483  OG  SER A 304      34.181  21.993  69.888  1.00 39.44           O
ATOM   3484  H   SER A 304      34.697  18.206  70.444  1.00 23.27           H
ATOM   3485  HA  SER A 304      32.573  19.826  69.638  1.00 26.45           H
ATOM   3486  HB2 SER A 304      34.196  20.499  71.282  1.00 31.08           H
ATOM   3487  HB3 SER A 304      35.511  20.459  70.090  1.00 31.08           H
ATOM   3488  HG  SER A 304      33.235  22.155  69.947  1.00 47.28           H
ATOM   3489  N   ASP A 305      34.902  19.511  67.277  1.00 21.12           N
ATOM   3490  CA  ASP A 305      35.136  19.649  65.842  1.00 21.87           C
ATOM   3491  C   ASP A 305      34.284  18.685  65.005  1.00 15.81           C
ATOM   3492  O   ASP A 305      33.750  19.066  63.963  1.00 22.23           O
ATOM   3493  CB  ASP A 305      36.639  19.485  65.557  1.00 24.30           C
ATOM   3494  CG  ASP A 305      37.514  20.632  66.073  1.00 28.82           C
ATOM   3495  OD1 ASP A 305      36.990  21.743  66.302  1.00 23.78           O
ATOM   3496  OD2 ASP A 305      38.731  20.382  66.202  1.00 30.27           O1-
ATOM   3497  H   ASP A 305      35.629  19.086  67.835  1.00 25.31           H
ATOM   3498  HA  ASP A 305      34.853  20.662  65.556  1.00 26.21           H
ATOM   3499  HB2 ASP A 305      37.016  18.536  65.945  1.00 29.12           H
ATOM   3500  HB3 ASP A 305      36.786  19.415  64.482  1.00 29.12           H
ATOM   3501  N   ARG A 306      34.162  17.426  65.441  1.00 15.50           N
ATOM   3502  CA  ARG A 306      33.393  16.415  64.721  1.00 16.02           C
ATOM   3503  C   ARG A 306      31.913  16.808  64.641  1.00 19.17           C
ATOM   3504  O   ARG A 306      31.302  16.728  63.572  1.00 15.27           O
ATOM   3505  CB  ARG A 306      33.584  15.031  65.353  1.00 17.26           C
ATOM   3506  CG  ARG A 306      35.036  14.541  65.195  1.00 18.62           C
ATOM   3507  CD  ARG A 306      35.326  13.314  66.062  1.00 21.36           C
ATOM   3508  NE  ARG A 306      34.846  12.086  65.416  1.00 19.64           N
ATOM   3509  CZ  ARG A 306      35.459  11.471  64.399  1.00 26.50           C
ATOM   3510  NH1 ARG A 306      36.610  11.903  63.901  1.00 25.53           N
ATOM   3511  NH2 ARG A 306      34.922  10.397  63.850  1.00 21.43           N1+
ATOM   3512  H   ARG A 306      34.597  17.165  66.317  1.00 18.55           H
ATOM   3513  HA  ARG A 306      33.768  16.368  63.697  1.00 19.18           H
ATOM   3514  HB2 ARG A 306      33.306  15.067  66.408  1.00 20.67           H
ATOM   3515  HB3 ARG A 306      32.928  14.319  64.848  1.00 20.67           H
ATOM   3516  HG2 ARG A 306      35.226  14.322  64.144  1.00 22.31           H
ATOM   3517  HG3 ARG A 306      35.730  15.321  65.499  1.00 22.31           H
ATOM   3518  HD2 ARG A 306      36.396  13.243  66.256  1.00 25.60           H
ATOM   3519  HD3 ARG A 306      34.821  13.426  67.022  1.00 25.60           H
ATOM   3520  HE  ARG A 306      33.949  11.727  65.712  1.00 23.53           H
ATOM   3521 HH11 ARG A 306      37.060  12.718  64.292  1.00 30.59           H
ATOM   3522 HH12 ARG A 306      37.049  11.415  63.136  1.00 30.59           H
ATOM   3523 HH21 ARG A 306      34.032  10.059  64.190  1.00 25.67           H
ATOM   3524 HH22 ARG A 306      35.369   9.956  63.062  1.00 25.67           H
ATOM   3525  N   ILE A 307      31.337  17.255  65.761  1.00 15.49           N
ATOM   3526  CA  ILE A 307      29.921  17.597  65.811  1.00 18.99           C
ATOM   3527  C   ILE A 307      29.669  18.903  65.063  1.00 18.79           C
ATOM   3528  O   ILE A 307      28.627  19.023  64.442  1.00 14.93           O
ATOM   3529  CB  ILE A 307      29.381  17.597  67.262  1.00 16.06           C
ATOM   3530  CG1 ILE A 307      27.844  17.462  67.285  1.00 14.76           C
ATOM   3531  CG2 ILE A 307      29.756  18.873  68.031  1.00 16.02           C
ATOM   3532  CD1 ILE A 307      27.341  16.120  66.744  1.00 16.22           C
ATOM   3533  H   ILE A 307      31.888  17.346  66.600  1.00 18.54           H
ATOM   3534  HA  ILE A 307      29.399  16.814  65.263  1.00 22.74           H
ATOM   3535  HB  ILE A 307      29.804  16.745  67.796  1.00 19.24           H
ATOM   3536 HG12 ILE A 307      27.498  17.555  68.314  1.00 17.68           H
ATOM   3537 HG13 ILE A 307      27.390  18.268  66.711  1.00 17.68           H
ATOM   3538 HG21 ILE A 307      29.452  18.773  69.072  1.00 19.18           H
ATOM   3539 HG22 ILE A 307      30.830  19.030  68.001  1.00 19.18           H
ATOM   3540 HG23 ILE A 307      29.253  19.743  67.608  1.00 19.18           H
ATOM   3541 HD11 ILE A 307      26.292  16.003  67.008  1.00 19.42           H
ATOM   3542 HD12 ILE A 307      27.428  16.086  65.659  1.00 19.42           H
ATOM   3543 HD13 ILE A 307      27.913  15.301  67.179  1.00 19.42           H
ATOM   3544  N   GLN A 308      30.602  19.864  65.092  1.00 15.11           N
ATOM   3545  CA  GLN A 308      30.520  21.107  64.333  1.00 22.21           C
ATOM   3546  C   GLN A 308      30.414  20.828  62.831  1.00 18.21           C
ATOM   3547  O   GLN A 308      29.582  21.434  62.158  1.00 18.24           O
ATOM   3548  CB  GLN A 308      31.730  21.958  64.728  1.00 24.93           C
ATOM   3549  CG  GLN A 308      31.973  23.246  63.937  1.00 31.96           C
ATOM   3550  CD  GLN A 308      33.445  23.370  63.550  1.00 49.52           C
ATOM   3551  OE1 GLN A 308      33.786  23.235  62.381  1.00 49.17           O
ATOM   3552  NE2 GLN A 308      34.329  23.585  64.529  1.00 41.21           N
ATOM   3553  H   GLN A 308      31.434  19.719  65.647  1.00 18.09           H
ATOM   3554  HA  GLN A 308      29.625  21.648  64.637  1.00 26.61           H
ATOM   3555  HB2 GLN A 308      31.602  22.242  65.772  1.00 29.87           H
ATOM   3556  HB3 GLN A 308      32.621  21.333  64.665  1.00 29.87           H
ATOM   3557  HG2 GLN A 308      31.373  23.255  63.029  1.00 38.31           H
ATOM   3558  HG3 GLN A 308      31.708  24.090  64.571  1.00 38.31           H
ATOM   3559 HE21 GLN A 308      34.016  23.674  65.487  1.00 49.41           H
ATOM   3560 HE22 GLN A 308      35.308  23.664  64.310  1.00 49.41           H
ATOM   3561  N   VAL A 309      31.211  19.896  62.301  1.00 19.82           N
ATOM   3562  CA  VAL A 309      31.119  19.510  60.896  1.00 21.21           C
ATOM   3563  C   VAL A 309      29.791  18.805  60.617  1.00 17.17           C
ATOM   3564  O   VAL A 309      29.189  19.074  59.583  1.00 13.45           O
ATOM   3565  CB  VAL A 309      32.344  18.682  60.471  1.00 21.91           C
ATOM   3566  CG1 VAL A 309      32.177  18.121  59.052  1.00 17.42           C
ATOM   3567  CG2 VAL A 309      33.584  19.578  60.529  1.00 20.39           C
ATOM   3568  H   VAL A 309      31.890  19.431  62.886  1.00 23.75           H
ATOM   3569  HA  VAL A 309      31.125  20.429  60.305  1.00 25.41           H
ATOM   3570  HB  VAL A 309      32.472  17.854  61.168  1.00 26.25           H
ATOM   3571 HG11 VAL A 309      33.083  17.591  58.757  1.00 20.87           H
ATOM   3572 HG12 VAL A 309      31.346  17.417  59.010  1.00 20.87           H
ATOM   3573 HG13 VAL A 309      31.995  18.935  58.349  1.00 20.87           H
ATOM   3574 HG21 VAL A 309      34.464  19.020  60.219  1.00 24.43           H
ATOM   3575 HG22 VAL A 309      33.456  20.436  59.867  1.00 24.43           H
ATOM   3576 HG23 VAL A 309      33.745  19.940  61.542  1.00 24.43           H
ATOM   3577  N   LEU A 310      29.313  17.922  61.505  1.00 12.27           N
ATOM   3578  CA  LEU A 310      28.036  17.240  61.287  1.00 12.39           C
ATOM   3579  C   LEU A 310      26.847  18.213  61.357  1.00 14.44           C
ATOM   3580  O   LEU A 310      25.896  18.092  60.584  1.00 13.46           O
ATOM   3581  CB  LEU A 310      27.865  16.092  62.285  1.00 16.04           C
ATOM   3582  CG  LEU A 310      28.835  14.916  62.065  1.00 13.89           C
ATOM   3583  CD1 LEU A 310      28.707  13.942  63.242  1.00 15.65           C
ATOM   3584  CD2 LEU A 310      28.600  14.168  60.743  1.00 15.36           C
ATOM   3585  H   LEU A 310      29.832  17.726  62.349  1.00 14.68           H
ATOM   3586  HA  LEU A 310      28.052  16.819  60.282  1.00 14.83           H
ATOM   3587  HB2 LEU A 310      28.011  16.498  63.287  1.00 19.21           H
ATOM   3588  HB3 LEU A 310      26.841  15.723  62.224  1.00 19.21           H
ATOM   3589  HG  LEU A 310      29.851  15.306  62.042  1.00 16.63           H
ATOM   3590 HD11 LEU A 310      29.473  13.172  63.154  1.00 18.74           H
ATOM   3591 HD12 LEU A 310      28.860  14.474  64.182  1.00 18.74           H
ATOM   3592 HD13 LEU A 310      27.721  13.477  63.242  1.00 18.74           H
ATOM   3593 HD21 LEU A 310      29.224  13.276  60.708  1.00 18.39           H
ATOM   3594 HD22 LEU A 310      27.556  13.877  60.658  1.00 18.39           H
ATOM   3595 HD23 LEU A 310      28.864  14.802  59.895  1.00 18.39           H
ATOM   3596  N   GLN A 311      26.895  19.176  62.280  1.00 10.10           N
ATOM   3597  CA  GLN A 311      25.913  20.245  62.394  1.00 13.46           C
ATOM   3598  C   GLN A 311      25.848  21.076  61.110  1.00 16.73           C
ATOM   3599  O   GLN A 311      24.769  21.232  60.543  1.00 15.07           O
ATOM   3600  CB  GLN A 311      26.271  21.139  63.575  1.00 14.18           C
ATOM   3601  CG  GLN A 311      25.878  20.529  64.922  1.00 13.64           C
ATOM   3602  CD  GLN A 311      26.475  21.318  66.075  1.00 15.21           C
ATOM   3603  OE1 GLN A 311      27.566  21.860  65.979  1.00 15.75           O
ATOM   3604  NE2 GLN A 311      25.767  21.389  67.194  1.00 15.61           N
ATOM   3605  H   GLN A 311      27.700  19.223  62.886  1.00 12.08           H
ATOM   3606  HA  GLN A 311      24.930  19.801  62.566  1.00 16.11           H
ATOM   3607  HB2 GLN A 311      27.340  21.346  63.553  1.00 16.98           H
ATOM   3608  HB3 GLN A 311      25.743  22.087  63.466  1.00 16.98           H
ATOM   3609  HG2 GLN A 311      24.794  20.514  65.010  1.00 16.32           H
ATOM   3610  HG3 GLN A 311      26.246  19.508  64.973  1.00 16.32           H
ATOM   3611 HE21 GLN A 311      24.859  20.949  67.240  1.00 18.69           H
ATOM   3612 HE22 GLN A 311      26.122  21.921  67.972  1.00 18.69           H
ATOM   3613  N   ASN A 312      26.993  21.584  60.639  1.00 16.31           N
ATOM   3614  CA  ASN A 312      27.059  22.324  59.380  1.00 12.59           C
ATOM   3615  C   ASN A 312      26.671  21.481  58.172  1.00 12.09           C
ATOM   3616  O   ASN A 312      26.125  22.035  57.229  1.00 13.23           O
ATOM   3617  CB  ASN A 312      28.432  22.964  59.166  1.00 13.79           C
ATOM   3618  CG  ASN A 312      28.531  24.261  59.943  1.00 16.04           C
ATOM   3619  OD1 ASN A 312      27.923  25.262  59.593  1.00 17.67           O
ATOM   3620  ND2 ASN A 312      29.318  24.264  60.998  1.00 23.21           N
ATOM   3621  H   ASN A 312      27.853  21.419  61.142  1.00 19.54           H
ATOM   3622  HA  ASN A 312      26.335  23.136  59.453  1.00 15.07           H
ATOM   3623  HB2 ASN A 312      29.226  22.269  59.442  1.00 16.51           H
ATOM   3624  HB3 ASN A 312      28.504  23.214  58.107  1.00 16.51           H
ATOM   3625 HD21 ASN A 312      29.417  25.111  61.536  1.00 27.81           H
ATOM   3626 HD22 ASN A 312      29.782  23.415  61.286  1.00 27.81           H
ATOM   3627  N   MET A 313      26.950  20.175  58.177  1.00 15.45           N
ATOM   3628  CA  MET A 313      26.583  19.275  57.093  1.00 14.17           C
ATOM   3629  C   MET A 313      25.063  19.202  56.949  1.00 13.24           C
ATOM   3630  O   MET A 313      24.535  19.412  55.856  1.00 12.89           O
ATOM   3631  CB  MET A 313      27.163  17.891  57.345  1.00 12.97           C
ATOM   3632  CG  MET A 313      26.838  16.928  56.209  1.00 14.65           C
ATOM   3633  SD  MET A 313      27.439  15.253  56.487  1.00 16.51           S
ATOM   3634  CE  MET A 313      29.217  15.532  56.414  1.00 21.94           C
ATOM   3635  H   MET A 313      27.422  19.783  58.979  1.00 18.50           H
ATOM   3636  HA  MET A 313      27.009  19.661  56.163  1.00 16.97           H
ATOM   3637  HB2 MET A 313      28.242  17.980  57.440  1.00 15.52           H
ATOM   3638  HB3 MET A 313      26.767  17.481  58.272  1.00 15.52           H
ATOM   3639  HG2 MET A 313      25.758  16.868  56.074  1.00 17.53           H
ATOM   3640  HG3 MET A 313      27.284  17.318  55.297  1.00 17.53           H
ATOM   3641  HE1 MET A 313      29.729  14.574  56.472  1.00 26.28           H
ATOM   3642  HE2 MET A 313      29.466  16.018  55.472  1.00 26.28           H
ATOM   3643  HE3 MET A 313      29.540  16.153  57.249  1.00 26.28           H
ATOM   3644  N   VAL A 314      24.364  18.900  58.049  1.00 12.77           N
ATOM   3645  CA  VAL A 314      22.901  18.807  58.030  1.00 11.91           C
ATOM   3646  C   VAL A 314      22.276  20.182  57.769  1.00 12.71           C
ATOM   3647  O   VAL A 314      21.268  20.257  57.069  1.00 11.43           O
ATOM   3648  CB  VAL A 314      22.384  18.110  59.303  1.00 13.38           C
ATOM   3649  CG1 VAL A 314      20.851  18.074  59.351  1.00 13.48           C
ATOM   3650  CG2 VAL A 314      22.896  16.662  59.352  1.00 15.82           C
ATOM   3651  H   VAL A 314      24.846  18.741  58.923  1.00 15.28           H
ATOM   3652  HA  VAL A 314      22.628  18.169  57.189  1.00 14.25           H
ATOM   3653  HB  VAL A 314      22.761  18.650  60.173  1.00 16.01           H
ATOM   3654 HG11 VAL A 314      20.518  17.527  60.232  1.00 16.14           H
ATOM   3655 HG12 VAL A 314      20.452  19.086  59.420  1.00 16.14           H
ATOM   3656 HG13 VAL A 314      20.456  17.588  58.459  1.00 16.14           H
ATOM   3657 HG21 VAL A 314      22.452  16.132  60.190  1.00 18.95           H
ATOM   3658 HG22 VAL A 314      22.617  16.141  58.437  1.00 18.95           H
ATOM   3659 HG23 VAL A 314      23.978  16.639  59.455  1.00 18.95           H
ATOM   3660  N   HIS A 315      22.880  21.257  58.290  1.00 11.39           N
ATOM   3661  CA  HIS A 315      22.468  22.630  58.016  1.00 13.21           C
ATOM   3662  C   HIS A 315      22.604  22.995  56.528  1.00 12.23           C
ATOM   3663  O   HIS A 315      21.690  23.591  55.965  1.00 11.17           O
ATOM   3664  CB  HIS A 315      23.276  23.568  58.904  1.00 11.64           C
ATOM   3665  CG  HIS A 315      22.899  25.004  58.778  1.00 10.89           C
ATOM   3666  ND1 HIS A 315      21.603  25.505  58.885  1.00  9.48           N
ATOM   3667  CD2 HIS A 315      23.774  26.035  58.622  1.00 11.66           C
ATOM   3668  CE1 HIS A 315      21.728  26.834  58.825  1.00 13.88           C
ATOM   3669  NE2 HIS A 315      23.019  27.171  58.687  1.00 12.91           N
ATOM   3670  H   HIS A 315      23.681  21.119  58.889  1.00 13.62           H
ATOM   3671  HA  HIS A 315      21.418  22.731  58.298  1.00 15.82           H
ATOM   3672  HB2 HIS A 315      24.327  23.461  58.654  1.00 13.92           H
ATOM   3673  HB3 HIS A 315      23.132  23.286  59.947  1.00 13.92           H
ATOM   3674  HD2 HIS A 315      24.848  25.970  58.530  1.00 13.95           H
ATOM   3675  HE1 HIS A 315      20.933  27.535  59.015  1.00 16.62           H
ATOM   3676  HE2 HIS A 315      23.377  28.113  58.700  1.00 15.45           H
ATOM   3677  N   CYS A 316      23.719  22.617  55.882  1.00 12.20           N
ATOM   3678  CA  CYS A 316      23.907  22.695  54.435  1.00 10.79           C
ATOM   3679  C   CYS A 316      22.805  21.956  53.679  1.00 12.26           C
ATOM   3680  O   CYS A 316      22.265  22.504  52.723  1.00 12.10           O
ATOM   3681  CB  CYS A 316      25.299  22.184  54.009  1.00 14.95           C
ATOM   3682  SG  CYS A 316      26.608  23.395  54.335  1.00 14.16           S
ATOM   3683  H   CYS A 316      24.446  22.165  56.414  1.00 14.60           H
ATOM   3684  HA  CYS A 316      23.843  23.749  54.160  1.00 12.90           H
ATOM   3685  HB2 CYS A 316      25.537  21.265  54.541  1.00 17.89           H
ATOM   3686  HB3 CYS A 316      25.287  21.965  52.944  1.00 17.89           H
ATOM   3687  HG  CYS A 316      26.635  23.181  55.654  1.00 16.95           H
ATOM   3688  N   ALA A 317      22.482  20.723  54.098  1.00  9.98           N
ATOM   3689  CA  ALA A 317      21.406  19.920  53.526  1.00 10.53           C
ATOM   3690  C   ALA A 317      20.046  20.619  53.674  1.00 10.05           C
ATOM   3691  O   ALA A 317      19.272  20.659  52.721  1.00 12.15           O
ATOM   3692  CB  ALA A 317      21.402  18.526  54.156  1.00 10.90           C
ATOM   3693  H   ALA A 317      22.975  20.340  54.893  1.00 11.93           H
ATOM   3694  HA  ALA A 317      21.616  19.792  52.466  1.00 12.59           H
ATOM   3695  HB1 ALA A 317      20.586  17.936  53.743  1.00 13.03           H
ATOM   3696  HB2 ALA A 317      22.347  18.023  53.950  1.00 13.03           H
ATOM   3697  HB3 ALA A 317      21.269  18.592  55.232  1.00 13.03           H
ATOM   3698  N   ASP A 318      19.783  21.226  54.829  1.00  9.64           N
ATOM   3699  CA  ASP A 318      18.557  21.981  55.079  1.00 11.34           C
ATOM   3700  C   ASP A 318      18.461  23.181  54.078  1.00 10.67           C
ATOM   3701  O   ASP A 318      17.367  23.493  53.585  1.00 12.62           O
ATOM   3702  CB  ASP A 318      18.529  22.535  56.513  1.00 11.31           C
ATOM   3703  CG  ASP A 318      17.188  22.497  57.201  1.00  8.91           C
ATOM   3704  OD1 ASP A 318      16.190  22.011  56.604  1.00  8.79           O
ATOM   3705  OD2 ASP A 318      17.131  22.973  58.386  1.00 12.43           O1-
ATOM   3706  H   ASP A 318      20.466  21.148  55.551  1.00 11.53           H
ATOM   3707  HA  ASP A 318      17.638  21.350  54.907  1.00 13.57           H
ATOM   3708  HB2 ASP A 318      19.233  21.978  57.175  1.00 13.53           H
ATOM   3709  HB3 ASP A 318      18.927  23.572  56.562  1.00 13.53           H
ATOM   3710  N   LEU A 319      19.628  23.836  53.802  1.00 13.15           N
ATOM   3711  CA  LEU A 319      19.809  25.028  52.929  1.00 12.17           C
ATOM   3712  C   LEU A 319      20.355  24.664  51.523  1.00 12.40           C
ATOM   3713  O   LEU A 319      21.017  25.452  50.889  1.00 13.44           O
ATOM   3714  CB  LEU A 319      20.771  25.990  53.631  1.00 10.10           C
ATOM   3715  CG  LEU A 319      20.152  26.713  54.838  1.00 12.74           C
ATOM   3716  CD1 LEU A 319      21.241  27.460  55.600  1.00 13.59           C
ATOM   3717  CD2 LEU A 319      19.055  27.684  54.396  1.00 15.90           C
ATOM   3718  H   LEU A 319      20.492  23.499  54.252  1.00 15.74           H
ATOM   3719  HA  LEU A 319      18.802  25.518  52.766  1.00 14.56           H
ATOM   3720  HB2 LEU A 319      21.695  25.461  53.937  1.00 12.08           H
ATOM   3721  HB3 LEU A 319      21.117  26.746  52.886  1.00 12.08           H
ATOM   3722  HG  LEU A 319      19.701  25.955  55.528  1.00 15.24           H
ATOM   3723 HD11 LEU A 319      20.822  28.028  56.440  1.00 16.27           H
ATOM   3724 HD12 LEU A 319      21.981  26.767  56.010  1.00 16.27           H
ATOM   3725 HD13 LEU A 319      21.776  28.177  54.967  1.00 16.27           H
ATOM   3726 HD21 LEU A 319      18.599  28.174  55.269  1.00 19.04           H
ATOM   3727 HD22 LEU A 319      19.448  28.479  53.750  1.00 19.04           H
ATOM   3728 HD23 LEU A 319      18.255  27.172  53.852  1.00 19.04           H
ATOM   3729  N   SER A 320      20.021  23.446  51.058  1.00 11.11           N
ATOM   3730  CA  SER A 320      20.525  22.876  49.804  1.00 12.23           C
ATOM   3731  C   SER A 320      19.633  23.146  48.595  1.00 13.77           C
ATOM   3732  O   SER A 320      20.076  22.894  47.482  1.00 10.54           O
ATOM   3733  CB  SER A 320      20.809  21.372  49.923  1.00 12.03           C
ATOM   3734  OG  SER A 320      19.655  20.578  50.042  1.00 13.13           O
ATOM   3735  H   SER A 320      19.481  22.840  51.661  1.00 13.30           H
ATOM   3736  HA  SER A 320      21.491  23.341  49.600  1.00 14.63           H
ATOM   3737  HB2 SER A 320      21.339  21.057  49.024  1.00 14.39           H
ATOM   3738  HB3 SER A 320      21.461  21.176  50.770  1.00 14.39           H
ATOM   3739  HG  SER A 320      19.362  20.606  50.962  1.00 15.71           H
ATOM   3740  N   ASN A 321      18.376  23.575  48.779  1.00 12.70           N
ATOM   3741  CA  ASN A 321      17.424  23.697  47.682  1.00 12.36           C
ATOM   3742  C   ASN A 321      17.958  24.559  46.498  1.00  8.54           C
ATOM   3743  O   ASN A 321      17.837  24.088  45.365  1.00 13.28           O
ATOM   3744  CB  ASN A 321      16.085  24.316  48.109  1.00 12.33           C
ATOM   3745  CG  ASN A 321      15.293  23.597  49.161  1.00 10.19           C
ATOM   3746  OD1 ASN A 321      14.477  24.221  49.864  1.00 14.05           O
ATOM   3747  ND2 ASN A 321      15.454  22.250  49.358  1.00 12.56           N
ATOM   3748  H   ASN A 321      18.120  23.894  49.695  1.00 15.20           H
ATOM   3749  HA  ASN A 321      17.241  22.684  47.217  1.00 14.80           H
ATOM   3750  HB2 ASN A 321      16.292  25.347  48.504  1.00 14.76           H
ATOM   3751  HB3 ASN A 321      15.434  24.463  47.216  1.00 14.76           H
ATOM   3752 HD21 ASN A 321      14.844  21.749  49.994  1.00 15.03           H
ATOM   3753 HD22 ASN A 321      16.059  21.671  48.796  1.00 15.03           H
ATOM   3754  N   PRO A 322      18.591  25.748  46.733  1.00 11.04           N
ATOM   3755  CA  PRO A 322      19.118  26.589  45.619  1.00 10.39           C
ATOM   3756  C   PRO A 322      20.356  26.013  44.913  1.00 13.40           C
ATOM   3757  O   PRO A 322      20.749  26.533  43.896  1.00 13.39           O
ATOM   3758  CB  PRO A 322      19.414  27.955  46.282  1.00 10.45           C
ATOM   3759  CG  PRO A 322      18.634  27.951  47.605  1.00 12.97           C
ATOM   3760  CD  PRO A 322      18.650  26.485  48.038  1.00 12.84           C
ATOM   3761  HA  PRO A 322      18.319  26.703  44.834  1.00 12.43           H
ATOM   3762  HB2 PRO A 322      20.485  28.078  46.494  1.00 12.50           H
ATOM   3763  HB3 PRO A 322      19.114  28.792  45.627  1.00 12.50           H
ATOM   3764  HG2 PRO A 322      19.091  28.619  48.344  1.00 15.52           H
ATOM   3765  HG3 PRO A 322      17.600  28.313  47.454  1.00 15.52           H
ATOM   3766  HD2 PRO A 322      19.590  26.206  48.568  1.00 15.36           H
ATOM   3767  HD3 PRO A 322      17.804  26.211  48.701  1.00 15.36           H
ATOM   3768  N   THR A 323      20.947  24.934  45.472  1.00 13.86           N
ATOM   3769  CA  THR A 323      22.101  24.217  44.893  1.00 15.52           C
ATOM   3770  C   THR A 323      21.682  22.993  44.053  1.00 14.59           C
ATOM   3771  O   THR A 323      22.546  22.278  43.536  1.00 13.47           O
ATOM   3772  CB  THR A 323      23.100  23.732  45.968  1.00 11.68           C
ATOM   3773  OG1 THR A 323      22.657  22.513  46.540  1.00 15.16           O
ATOM   3774  CG2 THR A 323      23.395  24.701  47.108  1.00  9.23           C
ATOM   3775  H   THR A 323      20.551  24.557  46.321  1.00 16.59           H
ATOM   3776  HA  THR A 323      22.647  24.892  44.234  1.00 18.58           H
ATOM   3777  HB  THR A 323      24.039  23.551  45.448  1.00 13.97           H
ATOM   3778  HG1 THR A 323      21.764  22.636  46.877  1.00 18.15           H
ATOM   3779 HG21 THR A 323      24.143  24.249  47.759  1.00 11.04           H
ATOM   3780 HG22 THR A 323      23.796  25.634  46.727  1.00 11.04           H
ATOM   3781 HG23 THR A 323      22.501  24.890  47.703  1.00 11.04           H
ATOM   3782  N   LYS A 324      20.379  22.687  43.985  1.00 10.86           N
ATOM   3783  CA  LYS A 324      19.855  21.549  43.227  1.00 10.11           C
ATOM   3784  C   LYS A 324      19.559  21.973  41.794  1.00 13.77           C
ATOM   3785  O   LYS A 324      19.414  23.171  41.558  1.00 13.45           O
ATOM   3786  CB  LYS A 324      18.597  20.996  43.910  1.00 15.50           C
ATOM   3787  CG  LYS A 324      18.872  20.424  45.304  1.00 11.43           C
ATOM   3788  CD  LYS A 324      19.818  19.216  45.282  1.00 11.16           C
ATOM   3789  CE  LYS A 324      20.236  18.798  46.679  1.00 12.12           C
ATOM   3790  NZ  LYS A 324      19.112  18.207  47.401  1.00 13.66           N1+
ATOM   3791  H   LYS A 324      19.714  23.283  44.462  1.00 12.99           H
ATOM   3792  HA  LYS A 324      20.612  20.770  43.178  1.00 12.10           H
ATOM   3793  HB2 LYS A 324      17.853  21.789  43.989  1.00 18.56           H
ATOM   3794  HB3 LYS A 324      18.158  20.207  43.301  1.00 18.56           H
ATOM   3795  HG2 LYS A 324      19.275  21.200  45.943  1.00 13.67           H
ATOM   3796  HG3 LYS A 324      17.914  20.111  45.713  1.00 13.67           H
ATOM   3797  HD2 LYS A 324      19.326  18.380  44.785  1.00 13.36           H
ATOM   3798  HD3 LYS A 324      20.725  19.449  44.738  1.00 13.36           H
ATOM   3799  HE2 LYS A 324      21.041  18.066  46.608  1.00 14.50           H
ATOM   3800  HE3 LYS A 324      20.603  19.668  47.225  1.00 14.50           H
ATOM   3801  HZ1 LYS A 324      19.407  17.959  48.335  1.00 16.35           H
ATOM   3802  HZ2 LYS A 324      18.357  18.874  47.475  1.00 16.35           H
ATOM   3803  HZ3 LYS A 324      18.787  17.375  46.933  1.00 16.35           H
ATOM   3804  N   PRO A 325      19.422  21.030  40.840  1.00 21.04           N
ATOM   3805  CA  PRO A 325      18.948  21.357  39.499  1.00 17.10           C
ATOM   3806  C   PRO A 325      17.722  22.263  39.573  1.00 21.01           C
ATOM   3807  O   PRO A 325      16.848  22.069  40.421  1.00 12.05           O
ATOM   3808  CB  PRO A 325      18.583  20.007  38.885  1.00 13.52           C
ATOM   3809  CG  PRO A 325      19.582  19.055  39.535  1.00 14.05           C
ATOM   3810  CD  PRO A 325      19.695  19.606  40.958  1.00 16.72           C
ATOM   3811  HA  PRO A 325      19.757  21.802  38.916  1.00 20.48           H
ATOM   3812  HB2 PRO A 325      17.583  19.736  39.231  1.00 16.18           H
ATOM   3813  HB3 PRO A 325      18.622  19.981  37.795  1.00 16.18           H
ATOM   3814  HG2 PRO A 325      19.195  18.038  39.571  1.00 16.82           H
ATOM   3815  HG3 PRO A 325      20.534  19.090  39.004  1.00 16.82           H
ATOM   3816  HD2 PRO A 325      18.941  19.137  41.580  1.00 20.03           H
ATOM   3817  HD3 PRO A 325      20.704  19.416  41.328  1.00 20.03           H
ATOM   3818  N   LEU A 326      17.681  23.265  38.693  1.00 14.83           N
ATOM   3819  CA  LEU A 326      16.705  24.346  38.745  1.00 19.04           C
ATOM   3820  C   LEU A 326      15.253  23.852  38.828  1.00 17.52           C
ATOM   3821  O   LEU A 326      14.449  24.440  39.547  1.00 15.66           O
ATOM   3822  CB  LEU A 326      16.918  25.267  37.526  1.00 17.10           C
ATOM   3823  CG  LEU A 326      15.958  26.473  37.499  1.00 19.38           C
ATOM   3824  CD1 LEU A 326      16.207  27.434  38.670  1.00 15.39           C
ATOM   3825  CD2 LEU A 326      16.069  27.216  36.157  1.00 17.09           C
ATOM   3826  H   LEU A 326      18.449  23.369  38.045  1.00 17.75           H
ATOM   3827  HA  LEU A 326      16.931  24.912  39.647  1.00 22.81           H
ATOM   3828  HB2 LEU A 326      17.946  25.628  37.517  1.00 20.48           H
ATOM   3829  HB3 LEU A 326      16.765  24.678  36.621  1.00 20.48           H
ATOM   3830  HG  LEU A 326      14.933  26.117  37.572  1.00 23.22           H
ATOM   3831 HD11 LEU A 326      15.478  28.242  38.636  1.00 18.42           H
ATOM   3832 HD12 LEU A 326      16.089  26.920  39.623  1.00 18.42           H
ATOM   3833 HD13 LEU A 326      17.211  27.853  38.608  1.00 18.42           H
ATOM   3834 HD21 LEU A 326      15.290  27.975  36.100  1.00 20.47           H
ATOM   3835 HD22 LEU A 326      17.048  27.687  36.065  1.00 20.47           H
ATOM   3836 HD23 LEU A 326      15.928  26.517  35.333  1.00 20.47           H
ATOM   3837  N   GLN A 327      14.895  22.785  38.097  1.00 16.72           N
ATOM   3838  CA  GLN A 327      13.554  22.204  38.126  1.00 17.67           C
ATOM   3839  C   GLN A 327      13.121  21.804  39.552  1.00 18.40           C
ATOM   3840  O   GLN A 327      11.975  22.028  39.929  1.00 17.17           O
ATOM   3841  CB  GLN A 327      13.509  21.009  37.159  1.00 21.77           C
ATOM   3842  CG  GLN A 327      12.109  20.403  36.995  1.00 38.92           C
ATOM   3843  CD  GLN A 327      12.082  19.275  35.956  1.00 56.34           C
ATOM   3844  OE1 GLN A 327      13.065  18.568  35.744  1.00 54.73           O
ATOM   3845  NE2 GLN A 327      10.930  19.066  35.320  1.00 47.12           N
ATOM   3846  H   GLN A 327      15.596  22.330  37.530  1.00 20.02           H
ATOM   3847  HA  GLN A 327      12.861  22.962  37.758  1.00 21.16           H
ATOM   3848  HB2 GLN A 327      13.860  21.334  36.178  1.00 26.09           H
ATOM   3849  HB3 GLN A 327      14.187  20.238  37.527  1.00 26.09           H
ATOM   3850  HG2 GLN A 327      11.818  19.972  37.952  1.00 46.66           H
ATOM   3851  HG3 GLN A 327      11.394  21.182  36.723  1.00 46.66           H
ATOM   3852 HE21 GLN A 327      10.131  19.651  35.512  1.00 56.50           H
ATOM   3853 HE22 GLN A 327      10.868  18.312  34.654  1.00 56.50           H
ATOM   3854  N   LEU A 328      14.024  21.225  40.350  1.00 16.03           N
ATOM   3855  CA  LEU A 328      13.783  20.913  41.761  1.00 14.00           C
ATOM   3856  C   LEU A 328      13.714  22.195  42.606  1.00 15.12           C
ATOM   3857  O   LEU A 328      12.801  22.355  43.414  1.00 14.82           O
ATOM   3858  CB  LEU A 328      14.884  19.969  42.285  1.00 14.65           C
ATOM   3859  CG  LEU A 328      14.879  18.563  41.640  1.00 24.94           C
ATOM   3860  CD1 LEU A 328      16.152  17.812  42.053  1.00 17.57           C
ATOM   3861  CD2 LEU A 328      13.657  17.747  42.067  1.00 26.57           C
ATOM   3862  H   LEU A 328      14.965  21.098  40.003  1.00 19.20           H
ATOM   3863  HA  LEU A 328      12.819  20.411  41.848  1.00 16.76           H
ATOM   3864  HB2 LEU A 328      15.852  20.437  42.104  1.00 17.54           H
ATOM   3865  HB3 LEU A 328      14.780  19.867  43.366  1.00 17.54           H
ATOM   3866  HG  LEU A 328      14.865  18.670  40.555  1.00 29.89           H
ATOM   3867 HD11 LEU A 328      16.125  16.794  41.665  1.00 21.04           H
ATOM   3868 HD12 LEU A 328      17.014  18.320  41.632  1.00 21.04           H
ATOM   3869 HD13 LEU A 328      16.243  17.787  43.138  1.00 21.04           H
ATOM   3870 HD21 LEU A 328      13.740  16.730  41.682  1.00 31.84           H
ATOM   3871 HD22 LEU A 328      13.592  17.711  43.156  1.00 31.84           H
ATOM   3872 HD23 LEU A 328      12.757  18.199  41.655  1.00 31.84           H
ATOM   3873  N   TYR A 329      14.687  23.095  42.434  1.00 11.91           N
ATOM   3874  CA  TYR A 329      14.837  24.311  43.248  1.00 10.24           C
ATOM   3875  C   TYR A 329      13.564  25.175  43.153  1.00 14.66           C
ATOM   3876  O   TYR A 329      13.017  25.602  44.150  1.00 12.28           O
ATOM   3877  CB  TYR A 329      16.085  25.112  42.817  1.00  9.84           C
ATOM   3878  CG  TYR A 329      16.240  26.490  43.400  1.00 13.81           C
ATOM   3879  CD1 TYR A 329      15.663  26.861  44.625  1.00 10.30           C
ATOM   3880  CD2 TYR A 329      17.073  27.413  42.736  1.00  8.57           C
ATOM   3881  CE1 TYR A 329      15.868  28.134  45.152  1.00 11.16           C
ATOM   3882  CE2 TYR A 329      17.324  28.679  43.259  1.00  9.86           C
ATOM   3883  CZ  TYR A 329      16.707  29.031  44.475  1.00 11.81           C
ATOM   3884  OH  TYR A 329      16.984  30.275  44.952  1.00 11.92           O
ATOM   3885  H   TYR A 329      15.376  22.899  41.744  1.00 14.25           H
ATOM   3886  HA  TYR A 329      14.975  24.024  44.335  1.00 12.24           H
ATOM   3887  HB2 TYR A 329      16.984  24.518  43.148  1.00 11.77           H
ATOM   3888  HB3 TYR A 329      16.150  25.152  41.714  1.00 11.77           H
ATOM   3889  HD1 TYR A 329      15.059  26.146  45.187  1.00 12.32           H
ATOM   3890  HD2 TYR A 329      17.536  27.118  41.795  1.00 10.24           H
ATOM   3891  HE1 TYR A 329      15.388  28.451  46.074  1.00 13.36           H
ATOM   3892  HE2 TYR A 329      17.983  29.397  42.781  1.00 11.79           H
ATOM   3893  HH  TYR A 329      16.499  30.476  45.832  1.00 14.27           H
ATOM   3894  N   ARG A 330      13.045  25.362  41.925  1.00 16.20           N
ATOM   3895  CA  ARG A 330      11.794  26.082  41.680  1.00 13.36           C
ATOM   3896  C   ARG A 330      10.592  25.458  42.387  1.00 16.43           C
ATOM   3897  O   ARG A 330       9.753  26.198  42.894  1.00 15.48           O
ATOM   3898  CB  ARG A 330      11.528  26.240  40.176  1.00 12.48           C
ATOM   3899  CG  ARG A 330      12.522  27.211  39.527  1.00 15.04           C
ATOM   3900  CD  ARG A 330      12.383  27.195  38.001  1.00 18.00           C
ATOM   3901  NE  ARG A 330      11.089  27.757  37.604  1.00 13.89           N
ATOM   3902  CZ  ARG A 330      10.680  27.949  36.348  1.00 23.00           C
ATOM   3903  NH1 ARG A 330      11.338  27.416  35.324  1.00 18.89           N
ATOM   3904  NH2 ARG A 330       9.597  28.688  36.128  1.00 21.11           N1+
ATOM   3905  H   ARG A 330      13.530  24.967  41.132  1.00 19.40           H
ATOM   3906  HA  ARG A 330      11.898  27.083  42.100  1.00 15.99           H
ATOM   3907  HB2 ARG A 330      11.562  25.265  39.685  1.00 14.93           H
ATOM   3908  HB3 ARG A 330      10.527  26.653  40.054  1.00 14.93           H
ATOM   3909  HG2 ARG A 330      12.354  28.222  39.904  1.00 18.00           H
ATOM   3910  HG3 ARG A 330      13.542  26.923  39.778  1.00 18.00           H
ATOM   3911  HD2 ARG A 330      13.201  27.729  37.517  1.00 21.56           H
ATOM   3912  HD3 ARG A 330      12.415  26.151  37.688  1.00 21.56           H
ATOM   3913  HE  ARG A 330      10.547  28.198  38.336  1.00 16.63           H
ATOM   3914 HH11 ARG A 330      12.158  26.851  35.501  1.00 22.63           H
ATOM   3915 HH12 ARG A 330      11.022  27.569  34.382  1.00 22.63           H
ATOM   3916 HH21 ARG A 330       9.104  29.085  36.917  1.00 25.29           H
ATOM   3917 HH22 ARG A 330       9.270  28.848  35.190  1.00 25.29           H
ATOM   3918  N   GLN A 331      10.504  24.128  42.444  1.00 11.78           N
ATOM   3919  CA  GLN A 331       9.416  23.467  43.174  1.00 16.27           C
ATOM   3920  C   GLN A 331       9.516  23.718  44.679  1.00 14.29           C
ATOM   3921  O   GLN A 331       8.493  23.902  45.338  1.00 13.95           O
ATOM   3922  CB  GLN A 331       9.394  21.964  42.901  1.00 16.21           C
ATOM   3923  CG  GLN A 331       8.963  21.633  41.468  1.00 24.91           C
ATOM   3924  CD  GLN A 331       9.007  20.123  41.274  1.00 25.78           C
ATOM   3925  OE1 GLN A 331       8.141  19.409  41.771  1.00 28.08           O
ATOM   3926  NE2 GLN A 331      10.029  19.626  40.583  1.00 24.74           N
ATOM   3927  H   GLN A 331      11.236  23.558  42.047  1.00 14.09           H
ATOM   3928  HA  GLN A 331       8.470  23.887  42.829  1.00 19.48           H
ATOM   3929  HB2 GLN A 331      10.382  21.542  43.085  1.00 19.42           H
ATOM   3930  HB3 GLN A 331       8.695  21.496  43.595  1.00 19.42           H
ATOM   3931  HG2 GLN A 331       7.928  21.954  41.371  1.00 29.85           H
ATOM   3932  HG3 GLN A 331       9.587  22.149  40.741  1.00 29.85           H
ATOM   3933 HE21 GLN A 331      10.736  20.250  40.223  1.00 29.65           H
ATOM   3934 HE22 GLN A 331      10.095  18.629  40.454  1.00 29.65           H
ATOM   3935  N   TRP A 332      10.744  23.719  45.210  1.00 13.50           N
ATOM   3936  CA  TRP A 332      11.014  24.039  46.605  1.00 11.40           C
ATOM   3937  C   TRP A 332      10.615  25.510  46.897  1.00  9.06           C
ATOM   3938  O   TRP A 332       9.954  25.811  47.886  1.00 10.10           O
ATOM   3939  CB  TRP A 332      12.501  23.848  46.979  1.00 12.69           C
ATOM   3940  CG  TRP A 332      12.866  22.409  47.046  1.00 11.22           C
ATOM   3941  CD1 TRP A 332      13.878  21.793  46.321  1.00 15.86           C
ATOM   3942  CD2 TRP A 332      12.216  21.390  47.835  1.00 11.01           C
ATOM   3943  NE1 TRP A 332      13.869  20.413  46.594  1.00 14.74           N
ATOM   3944  CE2 TRP A 332      12.864  20.143  47.521  1.00 12.66           C
ATOM   3945  CE3 TRP A 332      11.146  21.387  48.751  1.00 16.75           C
ATOM   3946  CZ2 TRP A 332      12.462  18.927  48.106  1.00 11.25           C
ATOM   3947  CZ3 TRP A 332      10.761  20.189  49.330  1.00 16.13           C
ATOM   3948  CH2 TRP A 332      11.419  18.974  49.007  1.00 14.17           C
ATOM   3949  H   TRP A 332      11.516  23.549  44.606  1.00 16.16           H
ATOM   3950  HA  TRP A 332      10.372  23.408  47.285  1.00 13.64           H
ATOM   3951  HB2 TRP A 332      13.142  24.389  46.246  1.00 15.18           H
ATOM   3952  HB3 TRP A 332      12.700  24.323  47.968  1.00 15.18           H
ATOM   3953  HD1 TRP A 332      14.578  22.224  45.622  1.00 18.99           H
ATOM   3954  HE1 TRP A 332      14.501  19.745  46.192  1.00 17.65           H
ATOM   3955  HE3 TRP A 332      10.629  22.317  48.989  1.00 20.06           H
ATOM   3956  HZ2 TRP A 332      12.967  18.003  47.864  1.00 13.46           H
ATOM   3957  HZ3 TRP A 332       9.935  20.155  50.041  1.00 19.32           H
ATOM   3958  HH2 TRP A 332      11.088  18.068  49.515  1.00 16.96           H
ATOM   3959  N   THR A 333      10.945  26.468  45.956  1.00 15.14           N
ATOM   3960  CA  THR A 333      10.585  27.877  46.192  1.00 13.92           C
ATOM   3961  C   THR A 333       9.039  28.049  46.237  1.00 13.85           C
ATOM   3962  O   THR A 333       8.525  28.714  47.103  1.00 14.01           O
ATOM   3963  CB  THR A 333      11.228  28.774  45.096  1.00 12.59           C
ATOM   3964  OG1 THR A 333      12.671  28.742  45.207  1.00 13.60           O
ATOM   3965  CG2 THR A 333      10.867  30.236  45.323  1.00 10.89           C
ATOM   3966  H   THR A 333      11.502  26.221  45.129  1.00 18.12           H
ATOM   3967  HA  THR A 333      10.973  28.189  47.206  1.00 16.67           H
ATOM   3968  HB  THR A 333      10.946  28.413  44.083  1.00 15.07           H
ATOM   3969  HG1 THR A 333      13.066  28.149  44.522  1.00 16.28           H
ATOM   3970 HG21 THR A 333      11.261  30.859  44.512  1.00 13.03           H
ATOM   3971 HG22 THR A 333       9.784  30.389  45.387  1.00 13.03           H
ATOM   3972 HG23 THR A 333      11.301  30.592  46.268  1.00 13.03           H
ATOM   3973  N   ASP A 334       8.325  27.420  45.287  1.00 17.14           N
ATOM   3974  CA  ASP A 334       6.858  27.388  45.255  1.00 16.80           C
ATOM   3975  C   ASP A 334       6.270  26.923  46.584  1.00 16.04           C
ATOM   3976  O   ASP A 334       5.335  27.537  47.091  1.00 18.65           O
ATOM   3977  CB  ASP A 334       6.315  26.477  44.139  1.00 15.51           C
ATOM   3978  CG  ASP A 334       6.488  26.975  42.700  1.00 25.68           C
ATOM   3979  OD1 ASP A 334       6.693  28.189  42.513  1.00 20.78           O
ATOM   3980  OD2 ASP A 334       6.371  26.130  41.783  1.00 30.19           O1-
ATOM   3981  H   ASP A 334       8.816  26.895  44.577  1.00 20.53           H
ATOM   3982  HA  ASP A 334       6.503  28.403  45.067  1.00 20.12           H
ATOM   3983  HB2 ASP A 334       6.705  25.462  44.225  1.00 18.57           H
ATOM   3984  HB3 ASP A 334       5.240  26.367  44.290  1.00 18.57           H
ATOM   3985  N   ARG A 335       6.830  25.844  47.139  1.00 15.97           N
ATOM   3986  CA  ARG A 335       6.376  25.270  48.395  1.00 12.14           C
ATOM   3987  C   ARG A 335       6.623  26.185  49.593  1.00 13.55           C
ATOM   3988  O   ARG A 335       5.709  26.367  50.395  1.00 16.61           O
ATOM   3989  CB  ARG A 335       7.000  23.885  48.589  1.00 15.70           C
ATOM   3990  CG  ARG A 335       6.338  22.851  47.669  1.00 13.23           C
ATOM   3991  CD  ARG A 335       7.071  21.512  47.681  1.00 15.56           C
ATOM   3992  NE  ARG A 335       6.329  20.518  46.893  1.00 14.93           N
ATOM   3993  CZ  ARG A 335       5.348  19.726  47.330  1.00 20.61           C
ATOM   3994  NH1 ARG A 335       4.885  19.788  48.579  1.00 21.21           N
ATOM   3995  NH2 ARG A 335       4.819  18.847  46.486  1.00 23.65           N1+
ATOM   3996  H   ARG A 335       7.607  25.400  46.668  1.00 19.13           H
ATOM   3997  HA  ARG A 335       5.293  25.142  48.336  1.00 14.53           H
ATOM   3998  HB2 ARG A 335       8.077  23.922  48.421  1.00 18.80           H
ATOM   3999  HB3 ARG A 335       6.827  23.581  49.619  1.00 18.80           H
ATOM   4000  HG2 ARG A 335       5.305  22.708  47.989  1.00 15.83           H
ATOM   4001  HG3 ARG A 335       6.322  23.222  46.645  1.00 15.83           H
ATOM   4002  HD2 ARG A 335       8.060  21.642  47.238  1.00 18.63           H
ATOM   4003  HD3 ARG A 335       7.196  21.164  48.707  1.00 18.63           H
ATOM   4004  HE  ARG A 335       6.589  20.437  45.920  1.00 17.88           H
ATOM   4005 HH11 ARG A 335       5.274  20.465  49.221  1.00 25.41           H
ATOM   4006 HH12 ARG A 335       4.146  19.177  48.883  1.00 25.41           H
ATOM   4007 HH21 ARG A 335       5.171  18.800  45.541  1.00 28.34           H
ATOM   4008 HH22 ARG A 335       4.081  18.231  46.788  1.00 28.34           H
ATOM   4009  N   ILE A 336       7.841  26.730  49.742  1.00 13.60           N
ATOM   4010  CA  ILE A 336       8.202  27.556  50.900  1.00 11.04           C
ATOM   4011  C   ILE A 336       7.361  28.842  50.910  1.00 15.20           C
ATOM   4012  O   ILE A 336       6.879  29.265  51.943  1.00 11.41           O
ATOM   4013  CB  ILE A 336       9.721  27.878  50.979  1.00 10.32           C
ATOM   4014  CG1 ILE A 336      10.117  28.346  52.397  1.00 14.43           C
ATOM   4015  CG2 ILE A 336      10.218  28.915  49.971  1.00 11.88           C
ATOM   4016  CD1 ILE A 336      10.086  27.216  53.422  1.00 14.76           C
ATOM   4017  H   ILE A 336       8.504  26.605  49.001  1.00 16.27           H
ATOM   4018  HA  ILE A 336       7.948  26.993  51.850  1.00 13.21           H
ATOM   4019  HB  ILE A 336      10.252  26.911  50.757  1.00 12.35           H
ATOM   4020 HG12 ILE A 336      11.139  28.775  52.362  1.00 17.28           H
ATOM   4021 HG13 ILE A 336       9.452  29.172  52.725  1.00 17.28           H
ATOM   4022 HG21 ILE A 336      11.315  28.907  49.920  1.00 14.22           H
ATOM   4023 HG22 ILE A 336       9.844  28.693  48.958  1.00 14.22           H
ATOM   4024 HG23 ILE A 336       9.912  29.932  50.224  1.00 14.22           H
ATOM   4025 HD11 ILE A 336      10.410  27.569  54.405  1.00 17.67           H
ATOM   4026 HD12 ILE A 336       9.078  26.795  53.520  1.00 17.67           H
ATOM   4027 HD13 ILE A 336      10.754  26.395  53.124  1.00 17.67           H
ATOM   4028  N   MET A 337       7.158  29.420  49.714  1.00 11.84           N
ATOM   4029  CA  MET A 337       6.324  30.599  49.529  1.00 17.05           C
ATOM   4030  C   MET A 337       4.862  30.295  49.861  1.00 14.54           C
ATOM   4031  O   MET A 337       4.225  31.115  50.509  1.00 12.82           O
ATOM   4032  CB  MET A 337       6.458  31.186  48.109  1.00 19.21           C
ATOM   4033  CG  MET A 337       7.833  31.785  47.767  1.00 18.06           C
ATOM   4034  SD  MET A 337       8.659  32.782  49.033  1.00 19.88           S
ATOM   4035  CE  MET A 337       7.395  34.045  49.315  1.00 26.01           C
ATOM   4036  H   MET A 337       7.564  28.999  48.891  1.00 14.17           H
ATOM   4037  HA  MET A 337       6.664  31.350  50.242  1.00 20.42           H
ATOM   4038  HB2 MET A 337       6.224  30.414  47.375  1.00 23.02           H
ATOM   4039  HB3 MET A 337       5.712  31.976  48.006  1.00 23.02           H
ATOM   4040  HG2 MET A 337       8.519  30.982  47.531  1.00 21.63           H
ATOM   4041  HG3 MET A 337       7.727  32.385  46.865  1.00 21.63           H
ATOM   4042  HE1 MET A 337       7.787  34.801  49.991  1.00 31.17           H
ATOM   4043  HE2 MET A 337       7.123  34.517  48.375  1.00 31.17           H
ATOM   4044  HE3 MET A 337       6.516  33.584  49.762  1.00 31.17           H
ATOM   4045  N   GLU A 338       4.324  29.146  49.437  1.00 14.78           N
ATOM   4046  CA  GLU A 338       2.971  28.737  49.806  1.00 16.84           C
ATOM   4047  C   GLU A 338       2.828  28.667  51.345  1.00 17.17           C
ATOM   4048  O   GLU A 338       1.876  29.186  51.929  1.00 14.29           O
ATOM   4049  CB  GLU A 338       2.625  27.416  49.106  1.00 17.48           C
ATOM   4050  CG  GLU A 338       1.224  26.872  49.441  1.00 23.71           C
ATOM   4051  CD  GLU A 338       0.821  25.615  48.651  1.00 38.85           C
ATOM   4052  OE1 GLU A 338       1.535  25.246  47.692  1.00 40.88           O
ATOM   4053  OE2 GLU A 338      -0.220  25.029  49.014  1.00 47.59           O1-
ATOM   4054  H   GLU A 338       4.885  28.497  48.903  1.00 17.70           H
ATOM   4055  HA  GLU A 338       2.283  29.493  49.426  1.00 20.16           H
ATOM   4056  HB2 GLU A 338       2.689  27.582  48.030  1.00 20.93           H
ATOM   4057  HB3 GLU A 338       3.361  26.660  49.373  1.00 20.93           H
ATOM   4058  HG2 GLU A 338       1.123  26.665  50.506  1.00 28.41           H
ATOM   4059  HG3 GLU A 338       0.476  27.641  49.238  1.00 28.41           H
ATOM   4060  N   GLU A 339       3.793  28.039  52.013  1.00 13.32           N
ATOM   4061  CA  GLU A 339       3.798  27.893  53.453  1.00 12.82           C
ATOM   4062  C   GLU A 339       3.884  29.250  54.171  1.00 13.52           C
ATOM   4063  O   GLU A 339       3.081  29.545  55.053  1.00 15.10           O
ATOM   4064  CB  GLU A 339       4.925  26.912  53.796  1.00 18.00           C
ATOM   4065  CG  GLU A 339       4.958  26.677  55.292  1.00 17.19           C
ATOM   4066  CD  GLU A 339       5.836  25.506  55.696  1.00 12.31           C
ATOM   4067  OE1 GLU A 339       5.835  24.455  55.024  1.00 13.13           O
ATOM   4068  OE2 GLU A 339       6.446  25.672  56.756  1.00 12.48           O1-
ATOM   4069  H   GLU A 339       4.566  27.637  51.499  1.00 15.95           H
ATOM   4070  HA  GLU A 339       2.856  27.438  53.750  1.00 15.34           H
ATOM   4071  HB2 GLU A 339       4.746  25.972  53.277  1.00 21.56           H
ATOM   4072  HB3 GLU A 339       5.887  27.311  53.477  1.00 21.56           H
ATOM   4073  HG2 GLU A 339       5.252  27.579  55.830  1.00 20.59           H
ATOM   4074  HG3 GLU A 339       3.949  26.431  55.602  1.00 20.59           H
ATOM   4075  N   PHE A 340       4.811  30.105  53.754  1.00 12.33           N
ATOM   4076  CA  PHE A 340       5.033  31.432  54.319  1.00 11.87           C
ATOM   4077  C   PHE A 340       3.766  32.318  54.155  1.00 17.87           C
ATOM   4078  O   PHE A 340       3.333  32.955  55.086  1.00 14.65           O
ATOM   4079  CB  PHE A 340       6.217  32.114  53.617  1.00 14.51           C
ATOM   4080  CG  PHE A 340       7.589  31.710  54.094  1.00 15.75           C
ATOM   4081  CD1 PHE A 340       7.817  30.687  55.022  1.00 16.30           C
ATOM   4082  CD2 PHE A 340       8.690  32.396  53.552  1.00 20.81           C
ATOM   4083  CE1 PHE A 340       9.125  30.363  55.409  1.00 17.69           C
ATOM   4084  CE2 PHE A 340       9.992  32.060  53.928  1.00 17.62           C
ATOM   4085  CZ  PHE A 340      10.213  31.048  54.865  1.00 15.06           C
ATOM   4086  H   PHE A 340       5.367  29.825  52.967  1.00 14.75           H
ATOM   4087  HA  PHE A 340       5.237  31.362  55.422  1.00 14.20           H
ATOM   4088  HB2 PHE A 340       6.172  31.885  52.521  1.00 17.37           H
ATOM   4089  HB3 PHE A 340       6.118  33.216  53.675  1.00 17.37           H
ATOM   4090  HD1 PHE A 340       6.985  30.096  55.396  1.00 19.51           H
ATOM   4091  HD2 PHE A 340       8.525  33.184  52.816  1.00 24.94           H
ATOM   4092  HE1 PHE A 340       9.293  29.556  56.117  1.00 21.18           H
ATOM   4093  HE2 PHE A 340      10.837  32.583  53.484  1.00 21.10           H
ATOM   4094  HZ  PHE A 340      11.228  30.781  55.153  1.00 18.04           H
ATOM   4095  N   PHE A 341       3.159  32.284  52.954  1.00 17.72           N
ATOM   4096  CA  PHE A 341       1.918  33.005  52.645  1.00 17.34           C
ATOM   4097  C   PHE A 341       0.752  32.546  53.514  1.00 14.14           C
ATOM   4098  O   PHE A 341      -0.038  33.383  53.942  1.00 18.37           O
ATOM   4099  CB  PHE A 341       1.555  32.883  51.156  1.00 17.42           C
ATOM   4100  CG  PHE A 341       2.467  33.563  50.144  1.00 14.93           C
ATOM   4101  CD1 PHE A 341       3.385  34.571  50.508  1.00 17.49           C
ATOM   4102  CD2 PHE A 341       2.362  33.184  48.791  1.00 18.44           C
ATOM   4103  CE1 PHE A 341       4.195  35.182  49.537  1.00 22.84           C
ATOM   4104  CE2 PHE A 341       3.174  33.792  47.820  1.00 20.04           C
ATOM   4105  CZ  PHE A 341       4.088  34.791  48.191  1.00 19.60           C
ATOM   4106  H   PHE A 341       3.561  31.710  52.225  1.00 21.22           H
ATOM   4107  HA  PHE A 341       2.069  34.055  52.865  1.00 20.77           H
ATOM   4108  HB2 PHE A 341       1.476  31.825  50.900  1.00 20.86           H
ATOM   4109  HB3 PHE A 341       0.560  33.308  51.018  1.00 20.86           H
ATOM   4110  HD1 PHE A 341       3.488  34.884  51.533  1.00 20.95           H
ATOM   4111  HD2 PHE A 341       1.662  32.415  48.497  1.00 22.09           H
ATOM   4112  HE1 PHE A 341       4.904  35.942  49.831  1.00 27.37           H
ATOM   4113  HE2 PHE A 341       3.098  33.484  46.787  1.00 24.01           H
ATOM   4114  HZ  PHE A 341       4.717  35.249  47.443  1.00 23.48           H
ATOM   4115  N   ARG A 342       0.639  31.247  53.812  1.00 15.95           N
ATOM   4116  CA  ARG A 342      -0.391  30.745  54.713  1.00 15.63           C
ATOM   4117  C   ARG A 342      -0.168  31.200  56.154  1.00 17.72           C
ATOM   4118  O   ARG A 342      -1.149  31.481  56.839  1.00 16.49           O
ATOM   4119  CB  ARG A 342      -0.528  29.231  54.589  1.00 19.33           C
ATOM   4120  CG  ARG A 342      -1.264  28.864  53.293  1.00 27.26           C
ATOM   4121  CD  ARG A 342      -1.206  27.351  53.142  1.00 35.55           C
ATOM   4122  NE  ARG A 342      -2.007  26.868  52.012  1.00 54.38           N
ATOM   4123  CZ  ARG A 342      -1.912  25.643  51.478  1.00 54.81           C
ATOM   4124  NH1 ARG A 342      -0.955  24.786  51.837  1.00 40.25           N
ATOM   4125  NH2 ARG A 342      -2.801  25.266  50.560  1.00 55.74           N1+
ATOM   4126  H   ARG A 342       1.321  30.592  53.451  1.00 19.09           H
ATOM   4127  HA  ARG A 342      -1.345  31.180  54.407  1.00 18.72           H
ATOM   4128  HB2 ARG A 342       0.455  28.761  54.617  1.00 23.15           H
ATOM   4129  HB3 ARG A 342      -1.120  28.857  55.426  1.00 23.15           H
ATOM   4130  HG2 ARG A 342      -2.300  29.202  53.342  1.00 32.68           H
ATOM   4131  HG3 ARG A 342      -0.771  29.325  52.436  1.00 32.68           H
ATOM   4132  HD2 ARG A 342      -0.162  27.095  52.964  1.00 42.62           H
ATOM   4133  HD3 ARG A 342      -1.557  26.880  54.059  1.00 42.62           H
ATOM   4134  HE  ARG A 342      -2.758  27.462  51.700  1.00 65.21           H
ATOM   4135 HH11 ARG A 342      -0.259  25.057  52.515  1.00 48.26           H
ATOM   4136 HH12 ARG A 342      -0.895  23.881  51.398  1.00 48.26           H
ATOM   4137 HH21 ARG A 342      -3.528  25.897  50.268  1.00 66.85           H
ATOM   4138 HH22 ARG A 342      -2.715  24.354  50.139  1.00 66.85           H
ATOM   4139  N   GLN A 343       1.087  31.327  56.601  1.00 15.37           N
ATOM   4140  CA  GLN A 343       1.398  31.950  57.887  1.00 13.60           C
ATOM   4141  C   GLN A 343       0.990  33.421  57.895  1.00 16.34           C
ATOM   4142  O   GLN A 343       0.387  33.871  58.865  1.00 16.62           O
ATOM   4143  CB  GLN A 343       2.884  31.768  58.239  1.00 12.54           C
ATOM   4144  CG  GLN A 343       3.245  32.575  59.503  1.00 14.00           C
ATOM   4145  CD  GLN A 343       4.689  32.401  59.932  1.00 15.46           C
ATOM   4146  OE1 GLN A 343       5.268  31.333  59.793  1.00 15.29           O
ATOM   4147  NE2 GLN A 343       5.266  33.450  60.502  1.00 13.93           N
ATOM   4148  H   GLN A 343       1.855  31.071  55.995  1.00 18.40           H
ATOM   4149  HA  GLN A 343       0.815  31.435  58.654  1.00 16.28           H
ATOM   4150  HB2 GLN A 343       3.077  30.708  58.401  1.00 15.01           H
ATOM   4151  HB3 GLN A 343       3.512  32.109  57.418  1.00 15.01           H
ATOM   4152  HG2 GLN A 343       3.054  33.638  59.354  1.00 16.76           H
ATOM   4153  HG3 GLN A 343       2.621  32.202  60.315  1.00 16.76           H
ATOM   4154 HE21 GLN A 343       4.750  34.314  60.604  1.00 16.68           H
ATOM   4155 HE22 GLN A 343       6.220  33.377  60.824  1.00 16.68           H
ATOM   4156  N   GLY A 344       1.306  34.161  56.825  1.00 16.88           N
ATOM   4157  CA  GLY A 344       0.943  35.567  56.687  1.00 20.19           C
ATOM   4158  C   GLY A 344      -0.566  35.764  56.667  1.00 22.09           C
ATOM   4159  O   GLY A 344      -1.049  36.753  57.210  1.00 22.85           O
ATOM   4160  H   GLY A 344       1.829  33.734  56.074  1.00 20.22           H
ATOM   4161  HA2 GLY A 344       1.341  36.108  57.539  1.00 24.18           H
ATOM   4162  HA3 GLY A 344       1.361  35.982  55.781  1.00 24.18           H
ATOM   4163  N   ASP A 345      -1.311  34.834  56.063  1.00 20.12           N
ATOM   4164  CA  ASP A 345      -2.769  34.811  56.124  1.00 24.20           C
ATOM   4165  C   ASP A 345      -3.316  34.629  57.550  1.00 30.06           C
ATOM   4166  O   ASP A 345      -4.278  35.307  57.916  1.00 28.51           O
ATOM   4167  CB  ASP A 345      -3.337  33.748  55.184  1.00 17.56           C
ATOM   4168  CG  ASP A 345      -3.134  33.983  53.687  1.00 18.55           C
ATOM   4169  OD1 ASP A 345      -2.692  35.080  53.289  1.00 20.52           O
ATOM   4170  OD2 ASP A 345      -3.478  33.053  52.927  1.00 24.40           O1-
ATOM   4171  H   ASP A 345      -0.848  34.074  55.586  1.00 24.11           H
ATOM   4172  HA  ASP A 345      -3.122  35.777  55.767  1.00 29.00           H
ATOM   4173  HB2 ASP A 345      -2.950  32.762  55.435  1.00 21.03           H
ATOM   4174  HB3 ASP A 345      -4.409  33.651  55.355  1.00 21.03           H
ATOM   4175  N   ARG A 346      -2.706  33.738  58.349  1.00 25.32           N
ATOM   4176  CA  ARG A 346      -3.022  33.594  59.769  1.00 20.71           C
ATOM   4177  C   ARG A 346      -2.688  34.863  60.543  1.00 21.84           C
ATOM   4178  O   ARG A 346      -3.508  35.308  61.335  1.00 31.16           O
ATOM   4179  CB  ARG A 346      -2.367  32.344  60.367  1.00 23.81           C
ATOM   4180  CG  ARG A 346      -3.049  31.085  59.816  1.00 30.34           C
ATOM   4181  CD  ARG A 346      -2.167  29.847  59.913  1.00 27.41           C
ATOM   4182  NE  ARG A 346      -1.961  29.421  61.305  1.00 39.94           N
ATOM   4183  CZ  ARG A 346      -1.550  28.202  61.674  1.00 47.24           C
ATOM   4184  NH1 ARG A 346      -1.410  27.216  60.788  1.00 42.49           N
ATOM   4185  NH2 ARG A 346      -1.274  27.960  62.954  1.00 41.57           N1+
ATOM   4186  H   ARG A 346      -1.936  33.194  57.978  1.00 30.34           H
ATOM   4187  HA  ARG A 346      -4.100  33.459  59.857  1.00 24.82           H
ATOM   4188  HB2 ARG A 346      -1.296  32.332  60.169  1.00 28.53           H
ATOM   4189  HB3 ARG A 346      -2.515  32.365  61.447  1.00 28.53           H
ATOM   4190  HG2 ARG A 346      -3.999  30.921  60.329  1.00 36.37           H
ATOM   4191  HG3 ARG A 346      -3.264  31.221  58.756  1.00 36.37           H
ATOM   4192  HD2 ARG A 346      -2.663  29.047  59.361  1.00 32.85           H
ATOM   4193  HD3 ARG A 346      -1.201  30.045  59.444  1.00 32.85           H
ATOM   4194  HE  ARG A 346      -2.043  30.132  62.016  1.00 47.89           H
ATOM   4195 HH11 ARG A 346      -1.609  27.383  59.814  1.00 50.95           H
ATOM   4196 HH12 ARG A 346      -1.089  26.305  61.082  1.00 50.95           H
ATOM   4197 HH21 ARG A 346      -1.369  28.692  63.640  1.00 49.84           H
ATOM   4198 HH22 ARG A 346      -0.960  27.042  63.233  1.00 49.84           H
ATOM   4199  N   GLU A 347      -1.527  35.470  60.295  1.00 21.24           N
ATOM   4200  CA  GLU A 347      -1.127  36.730  60.909  1.00 18.56           C
ATOM   4201  C   GLU A 347      -2.108  37.855  60.581  1.00 34.71           C
ATOM   4202  O   GLU A 347      -2.493  38.605  61.474  1.00 28.90           O
ATOM   4203  CB  GLU A 347       0.278  37.134  60.468  1.00 18.28           C
ATOM   4204  CG  GLU A 347       1.328  36.234  61.136  1.00 19.38           C
ATOM   4205  CD  GLU A 347       2.710  36.261  60.493  1.00 24.45           C
ATOM   4206  OE1 GLU A 347       2.858  36.663  59.322  1.00 20.25           O
ATOM   4207  OE2 GLU A 347       3.635  35.835  61.206  1.00 18.09           O1-
ATOM   4208  H   GLU A 347      -0.887  35.052  59.636  1.00 25.45           H
ATOM   4209  HA  GLU A 347      -1.117  36.583  61.989  1.00 22.23           H
ATOM   4210  HB2 GLU A 347       0.349  37.062  59.385  1.00 21.89           H
ATOM   4211  HB3 GLU A 347       0.470  38.169  60.757  1.00 21.89           H
ATOM   4212  HG2 GLU A 347       1.416  36.459  62.199  1.00 23.21           H
ATOM   4213  HG3 GLU A 347       0.996  35.199  61.100  1.00 23.21           H
ATOM   4214  N   ARG A 348      -2.513  37.981  59.310  1.00 26.88           N
ATOM   4215  CA  ARG A 348      -3.382  39.064  58.850  1.00 34.72           C
ATOM   4216  C   ARG A 348      -4.746  39.022  59.539  1.00 30.32           C
ATOM   4217  O   ARG A 348      -5.240  40.072  59.951  1.00 38.41           O
ATOM   4218  CB  ARG A 348      -3.487  39.025  57.318  1.00 38.07           C
ATOM   4219  CG  ARG A 348      -4.171  40.279  56.747  1.00 34.66           C
ATOM   4220  CD  ARG A 348      -4.493  40.143  55.251  1.00 34.30           C
ATOM   4221  NE  ARG A 348      -3.281  40.022  54.421  1.00 35.41           N
ATOM   4222  CZ  ARG A 348      -2.762  38.879  53.956  1.00 25.35           C
ATOM   4223  NH1 ARG A 348      -3.397  37.721  54.086  1.00 25.69           N
ATOM   4224  NH2 ARG A 348      -1.582  38.890  53.348  1.00 29.48           N1+
ATOM   4225  H   ARG A 348      -2.159  37.329  58.622  1.00 32.22           H
ATOM   4226  HA  ARG A 348      -2.896  40.002  59.128  1.00 41.63           H
ATOM   4227  HB2 ARG A 348      -2.477  38.983  56.910  1.00 45.65           H
ATOM   4228  HB3 ARG A 348      -4.021  38.126  57.007  1.00 45.65           H
ATOM   4229  HG2 ARG A 348      -5.117  40.436  57.264  1.00 41.55           H
ATOM   4230  HG3 ARG A 348      -3.539  41.152  56.916  1.00 41.55           H
ATOM   4231  HD2 ARG A 348      -5.130  39.268  55.121  1.00 41.12           H
ATOM   4232  HD3 ARG A 348      -5.060  41.013  54.919  1.00 41.12           H
ATOM   4233  HE  ARG A 348      -2.726  40.859  54.299  1.00 42.45           H
ATOM   4234 HH11 ARG A 348      -4.288  37.675  54.558  1.00 30.79           H
ATOM   4235 HH12 ARG A 348      -2.970  36.873  53.738  1.00 30.79           H
ATOM   4236 HH21 ARG A 348      -1.067  39.753  53.230  1.00 35.33           H
ATOM   4237 HH22 ARG A 348      -1.181  38.026  53.010  1.00 35.33           H
ATOM   4238  N   GLU A 349      -5.328  37.824  59.687  1.00 28.91           N
ATOM   4239  CA  GLU A 349      -6.657  37.636  60.263  1.00 36.86           C
ATOM   4240  C   GLU A 349      -6.658  37.630  61.805  1.00 45.36           C
ATOM   4241  O   GLU A 349      -7.724  37.788  62.403  1.00 42.05           O
ATOM   4242  CB  GLU A 349      -7.329  36.398  59.653  1.00 40.16           C
ATOM   4243  CG  GLU A 349      -6.795  35.055  60.170  1.00 43.36           C
ATOM   4244  CD  GLU A 349      -7.164  33.832  59.315  1.00 49.96           C
ATOM   4245  OE1 GLU A 349      -6.620  32.747  59.623  1.00 51.95           O
ATOM   4246  OE2 GLU A 349      -7.977  33.985  58.375  1.00 53.36           O1-
ATOM   4247  H   GLU A 349      -4.841  37.000  59.361  1.00 34.66           H
ATOM   4248  HA  GLU A 349      -7.259  38.488  59.949  1.00 44.19           H
ATOM   4249  HB2 GLU A 349      -8.398  36.449  59.864  1.00 48.15           H
ATOM   4250  HB3 GLU A 349      -7.202  36.441  58.569  1.00 48.15           H
ATOM   4251  HG2 GLU A 349      -5.716  35.085  60.269  1.00 51.99           H
ATOM   4252  HG3 GLU A 349      -7.157  34.881  61.185  1.00 51.99           H
ATOM   4253  N   ARG A 350      -5.481  37.476  62.436  1.00 38.81           N
ATOM   4254  CA  ARG A 350      -5.238  37.749  63.860  1.00 35.18           C
ATOM   4255  C   ARG A 350      -4.925  39.226  64.136  1.00 32.86           C
ATOM   4256  O   ARG A 350      -4.777  39.599  65.298  1.00 31.98           O
ATOM   4257  CB  ARG A 350      -4.063  36.895  64.371  1.00 30.60           C
ATOM   4258  CG  ARG A 350      -4.331  35.382  64.424  1.00 29.27           C
ATOM   4259  CD  ARG A 350      -3.943  34.829  65.793  1.00 43.33           C
ATOM   4260  NE  ARG A 350      -3.651  33.396  65.726  1.00 45.78           N
ATOM   4261  CZ  ARG A 350      -3.246  32.667  66.769  1.00 38.90           C
ATOM   4262  NH1 ARG A 350      -3.308  33.143  68.015  1.00 39.46           N
ATOM   4263  NH2 ARG A 350      -2.763  31.446  66.549  1.00 50.12           N1+
ATOM   4264  H   ARG A 350      -4.666  37.273  61.870  1.00 46.53           H
ATOM   4265  HA  ARG A 350      -6.127  37.492  64.436  1.00 42.18           H
ATOM   4266  HB2 ARG A 350      -3.194  37.076  63.736  1.00 36.68           H
ATOM   4267  HB3 ARG A 350      -3.807  37.240  65.373  1.00 36.68           H
ATOM   4268  HG2 ARG A 350      -5.388  35.180  64.246  1.00 35.08           H
ATOM   4269  HG3 ARG A 350      -3.742  34.873  63.668  1.00 35.08           H
ATOM   4270  HD2 ARG A 350      -3.107  35.365  66.246  1.00 51.96           H
ATOM   4271  HD3 ARG A 350      -4.825  34.958  66.423  1.00 51.96           H
ATOM   4272  HE  ARG A 350      -3.547  32.991  64.807  1.00 54.90           H
ATOM   4273 HH11 ARG A 350      -3.668  34.069  68.181  1.00 47.31           H
ATOM   4274 HH12 ARG A 350      -2.991  32.577  68.789  1.00 47.31           H
ATOM   4275 HH21 ARG A 350      -2.715  31.093  65.604  1.00 60.10           H
ATOM   4276 HH22 ARG A 350      -2.429  30.877  67.315  1.00 60.10           H
ATOM   4277  N   GLY A 351      -4.737  40.047  63.096  1.00 31.65           N
ATOM   4278  CA  GLY A 351      -4.346  41.447  63.240  1.00 33.13           C
ATOM   4279  C   GLY A 351      -2.885  41.639  63.662  1.00 41.91           C
ATOM   4280  O   GLY A 351      -2.517  42.720  64.119  1.00 34.21           O
ATOM   4281  H   GLY A 351      -4.816  39.676  62.159  1.00 37.93           H
ATOM   4282  HA2 GLY A 351      -4.501  41.956  62.289  1.00 39.72           H
ATOM   4283  HA3 GLY A 351      -4.976  41.902  64.005  1.00 39.72           H
ATOM   4284  N   MET A 352      -2.050  40.611  63.479  1.00 32.01           N
ATOM   4285  CA  MET A 352      -0.614  40.654  63.718  1.00 29.47           C
ATOM   4286  C   MET A 352       0.099  41.317  62.544  1.00 28.04           C
ATOM   4287  O   MET A 352      -0.406  41.334  61.420  1.00 34.84           O
ATOM   4288  CB  MET A 352      -0.078  39.225  63.895  1.00 27.65           C
ATOM   4289  CG  MET A 352      -0.723  38.459  65.057  1.00 30.94           C
ATOM   4290  SD  MET A 352      -0.403  36.674  65.024  1.00 24.52           S
ATOM   4291  CE  MET A 352       1.373  36.664  65.357  1.00 27.09           C
ATOM   4292  H   MET A 352      -2.413  39.772  63.049  1.00 38.37           H
ATOM   4293  HA  MET A 352      -0.403  41.211  64.632  1.00 35.33           H
ATOM   4294  HB2 MET A 352      -0.251  38.670  62.975  1.00 33.14           H
ATOM   4295  HB3 MET A 352       0.996  39.271  64.062  1.00 33.14           H
ATOM   4296  HG2 MET A 352      -0.356  38.870  65.997  1.00 37.08           H
ATOM   4297  HG3 MET A 352      -1.803  38.597  65.030  1.00 37.08           H
ATOM   4298  HE1 MET A 352       1.744  35.641  65.340  1.00 32.47           H
ATOM   4299  HE2 MET A 352       1.898  37.228  64.588  1.00 32.47           H
ATOM   4300  HE3 MET A 352       1.564  37.107  66.332  1.00 32.47           H
ATOM   4301  N   GLU A 353       1.304  41.827  62.812  1.00 29.14           N
ATOM   4302  CA  GLU A 353       2.211  42.265  61.761  1.00 31.90           C
ATOM   4303  C   GLU A 353       2.624  41.036  60.934  1.00 37.02           C
ATOM   4304  O   GLU A 353       2.908  39.973  61.494  1.00 29.19           O
ATOM   4305  CB  GLU A 353       3.425  42.943  62.402  1.00 39.14           C
ATOM   4306  CG  GLU A 353       4.390  43.551  61.369  1.00 43.28           C
ATOM   4307  CD  GLU A 353       4.926  44.884  61.891  1.00 55.43           C
ATOM   4308  OE1 GLU A 353       4.264  45.911  61.612  1.00 57.04           O
ATOM   4309  OE2 GLU A 353       5.972  44.853  62.580  1.00 55.25           O1-
ATOM   4310  H   GLU A 353       1.677  41.758  63.747  1.00 34.93           H
ATOM   4311  HA  GLU A 353       1.701  42.993  61.127  1.00 38.24           H
ATOM   4312  HB2 GLU A 353       3.066  43.727  63.072  1.00 46.93           H
ATOM   4313  HB3 GLU A 353       3.967  42.212  63.002  1.00 46.93           H
ATOM   4314  HG2 GLU A 353       5.208  42.846  61.215  1.00 51.90           H
ATOM   4315  HG3 GLU A 353       3.839  43.731  60.444  1.00 51.90           H
ATOM   4316  N   ILE A 354       2.614  41.169  59.603  1.00 29.79           N
ATOM   4317  CA  ILE A 354       2.896  40.044  58.717  1.00 27.99           C
ATOM   4318  C   ILE A 354       4.417  39.879  58.646  1.00 30.02           C
ATOM   4319  O   ILE A 354       5.143  40.844  58.393  1.00 33.41           O
ATOM   4320  CB  ILE A 354       2.183  40.208  57.356  1.00 32.85           C
ATOM   4321  CG1 ILE A 354       0.644  40.289  57.509  1.00 29.48           C
ATOM   4322  CG2 ILE A 354       2.553  39.031  56.435  1.00 22.58           C
ATOM   4323  CD1 ILE A 354      -0.045  40.950  56.305  1.00 39.45           C
ATOM   4324  H   ILE A 354       2.402  42.063  59.186  1.00 35.70           H
ATOM   4325  HA  ILE A 354       2.475  39.145  59.169  1.00 33.54           H
ATOM   4326  HB  ILE A 354       2.552  41.130  56.901  1.00 39.38           H
ATOM   4327 HG12 ILE A 354       0.233  39.291  57.663  1.00 35.34           H
ATOM   4328 HG13 ILE A 354       0.384  40.886  58.382  1.00 35.34           H
ATOM   4329 HG21 ILE A 354       1.951  39.042  55.530  1.00 27.06           H
ATOM   4330 HG22 ILE A 354       3.602  39.097  56.148  1.00 27.06           H
ATOM   4331 HG23 ILE A 354       2.380  38.087  56.951  1.00 27.06           H
ATOM   4332 HD11 ILE A 354      -1.115  41.018  56.496  1.00 47.30           H
ATOM   4333 HD12 ILE A 354       0.350  41.956  56.161  1.00 47.30           H
ATOM   4334 HD13 ILE A 354       0.115  40.367  55.400  1.00 47.30           H
ATOM   4335  N   SER A 355       4.898  38.661  58.928  1.00 24.51           N
ATOM   4336  CA  SER A 355       6.321  38.338  58.930  1.00 27.05           C
ATOM   4337  C   SER A 355       6.946  38.588  57.552  1.00 22.34           C
ATOM   4338  O   SER A 355       6.242  38.541  56.539  1.00 24.78           O
ATOM   4339  CB  SER A 355       6.519  36.868  59.310  1.00 25.36           C
ATOM   4340  OG  SER A 355       6.192  36.672  60.665  1.00 30.57           O
ATOM   4341  H   SER A 355       4.248  37.916  59.142  1.00 29.37           H
ATOM   4342  HA  SER A 355       6.826  38.955  59.674  1.00 32.42           H
ATOM   4343  HB2 SER A 355       5.884  36.235  58.691  1.00 30.39           H
ATOM   4344  HB3 SER A 355       7.559  36.584  59.153  1.00 30.39           H
ATOM   4345  HG  SER A 355       5.230  36.662  60.744  1.00 36.65           H
ATOM   4346  N   PRO A 356       8.264  38.842  57.488  1.00 24.39           N
ATOM   4347  CA  PRO A 356       8.938  39.057  56.214  1.00 30.31           C
ATOM   4348  C   PRO A 356       8.712  37.879  55.256  1.00 31.27           C
ATOM   4349  O   PRO A 356       8.764  36.717  55.654  1.00 28.56           O
ATOM   4350  CB  PRO A 356      10.423  39.209  56.579  1.00 32.96           C
ATOM   4351  CG  PRO A 356      10.563  38.662  57.999  1.00 41.29           C
ATOM   4352  CD  PRO A 356       9.193  38.954  58.604  1.00 31.98           C
ATOM   4353  HA  PRO A 356       8.614  40.001  55.773  1.00 36.33           H
ATOM   4354  HB2 PRO A 356      11.116  38.740  55.884  1.00 39.52           H
ATOM   4355  HB3 PRO A 356      10.618  40.282  56.617  1.00 39.52           H
ATOM   4356  HG2 PRO A 356      10.771  37.593  57.966  1.00 49.51           H
ATOM   4357  HG3 PRO A 356      11.340  39.185  58.559  1.00 49.51           H
ATOM   4358  HD2 PRO A 356       9.008  38.214  59.382  1.00 38.34           H
ATOM   4359  HD3 PRO A 356       9.166  39.970  59.001  1.00 38.34           H
ATOM   4360  N   MET A 357       8.422  38.215  53.993  1.00 26.54           N
ATOM   4361  CA  MET A 357       8.235  37.291  52.883  1.00 23.89           C
ATOM   4362  C   MET A 357       6.940  36.434  52.983  1.00 19.78           C
ATOM   4363  O   MET A 357       6.717  35.575  52.160  1.00 22.21           O
ATOM   4364  CB  MET A 357       9.448  36.371  52.584  1.00 32.85           C
ATOM   4365  CG  MET A 357      10.615  37.105  51.930  1.00 33.65           C
ATOM   4366  SD  MET A 357      11.671  38.043  53.072  1.00 58.77           S
ATOM   4367  CE  MET A 357      12.364  36.772  54.157  1.00 44.90           C
ATOM   4368  H   MET A 357       8.484  39.178  53.771  1.00 31.81           H
ATOM   4369  HA  MET A 357       8.076  37.909  51.948  1.00 28.63           H
ATOM   4370  HB2 MET A 357       9.779  35.836  53.491  1.00 39.38           H
ATOM   4371  HB3 MET A 357       9.099  35.567  51.893  1.00 39.38           H
ATOM   4372  HG2 MET A 357      11.243  36.385  51.368  1.00 40.34           H
ATOM   4373  HG3 MET A 357      10.268  37.853  51.186  1.00 40.34           H
ATOM   4374  HE1 MET A 357      13.113  37.251  54.800  1.00 53.84           H
ATOM   4375  HE2 MET A 357      11.600  36.319  54.798  1.00 53.84           H
ATOM   4376  HE3 MET A 357      12.863  35.973  53.590  1.00 53.84           H
ATOM   4377  N   CYS A 358       6.070  36.743  53.968  1.00 19.59           N
ATOM   4378  CA  CYS A 358       4.795  36.067  54.232  1.00 20.80           C
ATOM   4379  C   CYS A 358       3.558  36.778  53.670  1.00 16.29           C
ATOM   4380  O   CYS A 358       2.475  36.211  53.762  1.00 18.62           O
ATOM   4381  CB  CYS A 358       4.601  35.820  55.729  1.00 19.82           C
ATOM   4382  SG  CYS A 358       5.880  34.696  56.344  1.00 20.11           S
ATOM   4383  H   CYS A 358       6.327  37.481  54.609  1.00 23.47           H
ATOM   4384  HA  CYS A 358       4.827  35.085  53.759  1.00 24.92           H
ATOM   4385  HB2 CYS A 358       4.625  36.760  56.274  1.00 23.74           H
ATOM   4386  HB3 CYS A 358       3.630  35.361  55.897  1.00 23.74           H
ATOM   4387  HG  CYS A 358       6.886  35.565  56.183  1.00 24.09           H
ATOM   4388  N   ASP A 359       3.679  37.992  53.120  1.00 20.57           N
ATOM   4389  CA  ASP A 359       2.542  38.724  52.569  1.00 22.28           C
ATOM   4390  C   ASP A 359       2.428  38.442  51.061  1.00 21.02           C
ATOM   4391  O   ASP A 359       3.197  38.980  50.265  1.00 25.17           O
ATOM   4392  CB  ASP A 359       2.721  40.216  52.862  1.00 23.13           C
ATOM   4393  CG  ASP A 359       1.482  41.057  52.547  1.00 21.42           C
ATOM   4394  OD1 ASP A 359       0.498  40.507  52.005  1.00 24.10           O
ATOM   4395  OD2 ASP A 359       1.523  42.255  52.893  1.00 33.37           O1-
ATOM   4396  H   ASP A 359       4.587  38.433  53.083  1.00 24.64           H
ATOM   4397  HA  ASP A 359       1.629  38.398  53.069  1.00 26.70           H
ATOM   4398  HB2 ASP A 359       3.009  40.388  53.898  1.00 27.71           H
ATOM   4399  HB3 ASP A 359       3.556  40.620  52.291  1.00 27.71           H
ATOM   4400  N   LYS A 360       1.437  37.627  50.673  1.00 22.45           N
ATOM   4401  CA  LYS A 360       1.144  37.290  49.280  1.00 30.03           C
ATOM   4402  C   LYS A 360       0.758  38.506  48.429  1.00 33.30           C
ATOM   4403  O   LYS A 360       0.871  38.432  47.209  1.00 26.84           O
ATOM   4404  CB  LYS A 360       0.075  36.188  49.216  1.00 22.91           C
ATOM   4405  CG  LYS A 360      -1.335  36.660  49.616  1.00 26.96           C
ATOM   4406  CD  LYS A 360      -2.204  35.450  49.958  1.00 29.74           C
ATOM   4407  CE  LYS A 360      -3.643  35.877  50.252  1.00 24.88           C
ATOM   4408  NZ  LYS A 360      -4.432  34.721  50.706  1.00 30.89           N1+
ATOM   4409  H   LYS A 360       0.853  37.209  51.384  1.00 26.90           H
ATOM   4410  HA  LYS A 360       2.057  36.876  48.851  1.00 36.00           H
ATOM   4411  HB2 LYS A 360       0.028  35.826  48.188  1.00 27.45           H
ATOM   4412  HB3 LYS A 360       0.381  35.354  49.846  1.00 27.45           H
ATOM   4413  HG2 LYS A 360      -1.272  37.292  50.502  1.00 32.31           H
ATOM   4414  HG3 LYS A 360      -1.780  37.240  48.806  1.00 32.31           H
ATOM   4415  HD2 LYS A 360      -2.200  34.754  49.118  1.00 35.65           H
ATOM   4416  HD3 LYS A 360      -1.788  34.945  50.830  1.00 35.65           H
ATOM   4417  HE2 LYS A 360      -3.658  36.661  51.011  1.00 29.82           H
ATOM   4418  HE3 LYS A 360      -4.077  36.268  49.331  1.00 29.82           H
ATOM   4419  HZ1 LYS A 360      -5.328  35.021  51.056  1.00 37.03           H
ATOM   4420  HZ2 LYS A 360      -4.550  34.059  49.954  1.00 37.03           H
ATOM   4421  HZ3 LYS A 360      -3.930  34.260  51.460  1.00 37.03           H
ATOM   4422  N   HIS A 361       0.290  39.598  49.052  1.00 26.04           N
ATOM   4423  CA  HIS A 361      -0.066  40.839  48.362  1.00 35.27           C
ATOM   4424  C   HIS A 361       1.119  41.804  48.183  1.00 32.23           C
ATOM   4425  O   HIS A 361       0.978  42.778  47.447  1.00 35.54           O
ATOM   4426  CB  HIS A 361      -1.247  41.516  49.080  1.00 27.85           C
ATOM   4427  CG  HIS A 361      -2.472  40.639  49.176  1.00 21.67           C
ATOM   4428  ND1 HIS A 361      -3.124  40.030  48.102  1.00 25.14           N
ATOM   4429  CD2 HIS A 361      -3.129  40.327  50.330  1.00 23.50           C
ATOM   4430  CE1 HIS A 361      -4.128  39.325  48.643  1.00 29.63           C
ATOM   4431  NE2 HIS A 361      -4.166  39.499  49.976  1.00 37.89           N
ATOM   4432  H   HIS A 361       0.222  39.589  50.061  1.00 31.21           H
ATOM   4433  HA  HIS A 361      -0.416  40.584  47.360  1.00 42.28           H
ATOM   4434  HB2 HIS A 361      -1.519  42.419  48.534  1.00 33.38           H
ATOM   4435  HB3 HIS A 361      -0.935  41.809  50.083  1.00 33.38           H
ATOM   4436  HD2 HIS A 361      -2.868  40.654  51.326  1.00 28.16           H
ATOM   4437  HE1 HIS A 361      -4.782  38.668  48.090  1.00 35.52           H
ATOM   4438  HE2 HIS A 361      -4.809  39.046  50.613  1.00 45.43           H
ATOM   4439  N   ASN A 362       2.262  41.565  48.851  1.00 27.23           N
ATOM   4440  CA  ASN A 362       3.463  42.401  48.786  1.00 25.83           C
ATOM   4441  C   ASN A 362       4.732  41.524  48.799  1.00 29.57           C
ATOM   4442  O   ASN A 362       5.628  41.726  49.617  1.00 31.26           O
ATOM   4443  CB  ASN A 362       3.448  43.446  49.923  1.00 30.40           C
ATOM   4444  CG  ASN A 362       2.232  44.368  49.829  1.00 45.06           C
ATOM   4445  OD1 ASN A 362       2.192  45.266  48.993  1.00 47.03           O
ATOM   4446  ND2 ASN A 362       1.219  44.150  50.666  1.00 42.29           N
ATOM   4447  H   ASN A 362       2.311  40.741  49.436  1.00 32.64           H
ATOM   4448  HA  ASN A 362       3.462  42.937  47.836  1.00 30.95           H
ATOM   4449  HB2 ASN A 362       3.482  42.950  50.894  1.00 36.45           H
ATOM   4450  HB3 ASN A 362       4.337  44.063  49.783  1.00 36.45           H
ATOM   4451 HD21 ASN A 362       0.397  44.729  50.610  1.00 50.71           H
ATOM   4452 HD22 ASN A 362       1.286  43.415  51.359  1.00 50.71           H
ATOM   4453  N   ALA A 363       4.808  40.558  47.874  1.00 28.18           N
ATOM   4454  CA  ALA A 363       5.934  39.634  47.727  1.00 27.36           C
ATOM   4455  C   ALA A 363       6.724  39.927  46.448  1.00 28.65           C
ATOM   4456  O   ALA A 363       6.160  40.300  45.420  1.00 28.63           O
ATOM   4457  CB  ALA A 363       5.400  38.198  47.698  1.00 29.31           C
ATOM   4458  H   ALA A 363       4.042  40.453  47.224  1.00 33.78           H
ATOM   4459  HA  ALA A 363       6.606  39.715  48.584  1.00 32.79           H
ATOM   4460  HB1 ALA A 363       6.224  37.499  47.551  1.00 35.14           H
ATOM   4461  HB2 ALA A 363       4.919  37.969  48.645  1.00 35.14           H
ATOM   4462  HB3 ALA A 363       4.682  38.075  46.886  1.00 35.14           H
ATOM   4463  N   SER A 364       8.040  39.738  46.535  1.00 21.68           N
ATOM   4464  CA  SER A 364       8.961  39.765  45.407  1.00 22.88           C
ATOM   4465  C   SER A 364       9.764  38.461  45.460  1.00 15.72           C
ATOM   4466  O   SER A 364      10.881  38.417  45.981  1.00 16.64           O
ATOM   4467  CB  SER A 364       9.847  41.011  45.509  1.00 32.12           C
ATOM   4468  OG  SER A 364       9.063  42.185  45.418  1.00 40.57           O
ATOM   4469  H   SER A 364       8.417  39.417  47.417  1.00 25.98           H
ATOM   4470  HA  SER A 364       8.414  39.786  44.464  1.00 27.41           H
ATOM   4471  HB2 SER A 364      10.361  41.001  46.472  1.00 38.50           H
ATOM   4472  HB3 SER A 364      10.590  41.008  44.714  1.00 38.50           H
ATOM   4473  HG  SER A 364       9.505  42.886  45.901  1.00 48.65           H
ATOM   4474  N   VAL A 365       9.161  37.386  44.949  1.00 17.82           N
ATOM   4475  CA  VAL A 365       9.658  36.023  45.123  1.00 17.31           C
ATOM   4476  C   VAL A 365      11.082  35.891  44.577  1.00 18.24           C
ATOM   4477  O   VAL A 365      11.954  35.358  45.259  1.00 14.17           O
ATOM   4478  CB  VAL A 365       8.687  35.025  44.455  1.00 13.87           C
ATOM   4479  CG1 VAL A 365       9.268  33.606  44.427  1.00 16.68           C
ATOM   4480  CG2 VAL A 365       7.343  34.979  45.203  1.00 23.10           C
ATOM   4481  H   VAL A 365       8.263  37.499  44.501  1.00 21.35           H
ATOM   4482  HA  VAL A 365       9.682  35.808  46.193  1.00 20.73           H
ATOM   4483  HB  VAL A 365       8.504  35.341  43.427  1.00 16.60           H
ATOM   4484 HG11 VAL A 365       8.552  32.931  43.963  1.00 19.97           H
ATOM   4485 HG12 VAL A 365      10.182  33.573  43.833  1.00 19.97           H
ATOM   4486 HG13 VAL A 365       9.482  33.265  45.440  1.00 19.97           H
ATOM   4487 HG21 VAL A 365       6.658  34.309  44.682  1.00 27.68           H
ATOM   4488 HG22 VAL A 365       7.499  34.616  46.216  1.00 27.68           H
ATOM   4489 HG23 VAL A 365       6.892  35.968  45.254  1.00 27.68           H
ATOM   4490  N   GLU A 366      11.311  36.386  43.357  1.00 13.86           N
ATOM   4491  CA  GLU A 366      12.585  36.270  42.669  1.00 13.13           C
ATOM   4492  C   GLU A 366      13.686  37.074  43.375  1.00 16.25           C
ATOM   4493  O   GLU A 366      14.756  36.524  43.652  1.00 14.72           O
ATOM   4494  CB  GLU A 366      12.432  36.678  41.196  1.00 14.46           C
ATOM   4495  CG  GLU A 366      11.379  35.827  40.467  1.00 18.62           C
ATOM   4496  CD  GLU A 366       9.915  36.200  40.687  1.00 20.50           C
ATOM   4497  OE1 GLU A 366       9.080  35.314  40.418  1.00 25.50           O
ATOM   4498  OE2 GLU A 366       9.643  37.340  41.123  1.00 22.11           O1-
ATOM   4499  H   GLU A 366      10.538  36.779  42.837  1.00 16.59           H
ATOM   4500  HA  GLU A 366      12.868  35.218  42.690  1.00 15.71           H
ATOM   4501  HB2 GLU A 366      12.180  37.735  41.116  1.00 17.31           H
ATOM   4502  HB3 GLU A 366      13.393  36.535  40.703  1.00 17.31           H
ATOM   4503  HG2 GLU A 366      11.506  35.973  39.403  1.00 22.30           H
ATOM   4504  HG3 GLU A 366      11.533  34.760  40.635  1.00 22.30           H
ATOM   4505  N   LYS A 367      13.434  38.353  43.706  1.00 16.10           N
ATOM   4506  CA  LYS A 367      14.400  39.162  44.461  1.00 15.27           C
ATOM   4507  C   LYS A 367      14.750  38.505  45.801  1.00 14.24           C
ATOM   4508  O   LYS A 367      15.892  38.590  46.238  1.00 15.75           O
ATOM   4509  CB  LYS A 367      13.874  40.580  44.719  1.00 18.77           C
ATOM   4510  CG  LYS A 367      13.806  41.439  43.453  1.00 19.29           C
ATOM   4511  CD  LYS A 367      13.089  42.761  43.744  1.00 30.08           C
ATOM   4512  CE  LYS A 367      13.051  43.645  42.501  1.00 36.42           C
ATOM   4513  NZ  LYS A 367      12.610  45.009  42.852  1.00 38.17           N1+
ATOM   4514  H   LYS A 367      12.528  38.749  43.495  1.00 19.28           H
ATOM   4515  HA  LYS A 367      15.325  39.235  43.886  1.00 18.28           H
ATOM   4516  HB2 LYS A 367      12.892  40.522  45.191  1.00 22.48           H
ATOM   4517  HB3 LYS A 367      14.557  41.075  45.412  1.00 22.48           H
ATOM   4518  HG2 LYS A 367      14.821  41.653  43.121  1.00 23.11           H
ATOM   4519  HG3 LYS A 367      13.269  40.908  42.666  1.00 23.11           H
ATOM   4520  HD2 LYS A 367      12.066  42.557  44.060  1.00 36.06           H
ATOM   4521  HD3 LYS A 367      13.614  43.283  44.547  1.00 36.06           H
ATOM   4522  HE2 LYS A 367      14.047  43.684  42.057  1.00 43.67           H
ATOM   4523  HE3 LYS A 367      12.359  43.212  41.776  1.00 43.67           H
ATOM   4524  HZ1 LYS A 367      12.581  45.580  42.019  1.00 45.76           H
ATOM   4525  HZ2 LYS A 367      11.692  44.972  43.270  1.00 45.76           H
ATOM   4526  HZ3 LYS A 367      13.262  45.411  43.511  1.00 45.76           H
ATOM   4527  N   SER A 368      13.764  37.879  46.447  1.00 15.61           N
ATOM   4528  CA  SER A 368      13.926  37.308  47.778  1.00 16.31           C
ATOM   4529  C   SER A 368      14.808  36.038  47.680  1.00 17.47           C
ATOM   4530  O   SER A 368      15.654  35.800  48.533  1.00 14.89           O
ATOM   4531  CB  SER A 368      12.584  36.991  48.471  1.00 21.90           C
ATOM   4532  OG  SER A 368      11.871  38.191  48.771  1.00 25.40           O
ATOM   4533  H   SER A 368      12.864  37.875  46.027  1.00 18.69           H
ATOM   4534  HA  SER A 368      14.493  38.017  48.464  1.00 19.53           H
ATOM   4535  HB2 SER A 368      11.947  36.307  47.882  1.00 26.24           H
ATOM   4536  HB3 SER A 368      12.763  36.552  49.482  1.00 26.24           H
ATOM   4537  HG  SER A 368      11.601  38.639  47.938  1.00 30.44           H
ATOM   4538  N   GLN A 369      14.672  35.222  46.565  1.00 11.86           N
ATOM   4539  CA  GLN A 369      15.567  34.060  46.364  1.00 13.61           C
ATOM   4540  C   GLN A 369      17.041  34.490  46.167  1.00 15.18           C
ATOM   4541  O   GLN A 369      17.928  33.922  46.755  1.00 15.08           O
ATOM   4542  CB  GLN A 369      15.085  33.200  45.185  1.00  9.46           C
ATOM   4543  CG  GLN A 369      13.876  32.340  45.573  1.00 13.33           C
ATOM   4544  CD  GLN A 369      14.195  31.493  46.786  1.00 13.10           C
ATOM   4545  OE1 GLN A 369      15.199  30.778  46.861  1.00 12.66           O
ATOM   4546  NE2 GLN A 369      13.295  31.498  47.826  1.00 12.68           N
ATOM   4547  H   GLN A 369      14.068  35.490  45.793  1.00 14.19           H
ATOM   4548  HA  GLN A 369      15.548  33.444  47.314  1.00 16.29           H
ATOM   4549  HB2 GLN A 369      14.842  33.814  44.299  1.00 11.32           H
ATOM   4550  HB3 GLN A 369      15.913  32.523  44.857  1.00 11.32           H
ATOM   4551  HG2 GLN A 369      12.979  32.964  45.743  1.00 15.95           H
ATOM   4552  HG3 GLN A 369      13.612  31.646  44.741  1.00 15.95           H
ATOM   4553 HE21 GLN A 369      12.537  32.170  47.906  1.00 15.18           H
ATOM   4554 HE22 GLN A 369      13.501  30.971  48.685  1.00 15.18           H
ATOM   4555  N   VAL A 370      17.258  35.529  45.345  1.00 15.70           N
ATOM   4556  CA  VAL A 370      18.592  36.074  45.091  1.00 14.63           C
ATOM   4557  C   VAL A 370      19.212  36.612  46.384  1.00 15.94           C
ATOM   4558  O   VAL A 370      20.387  36.353  46.639  1.00 14.41           O
ATOM   4559  CB  VAL A 370      18.572  37.149  43.978  1.00 14.86           C
ATOM   4560  CG1 VAL A 370      19.965  37.781  43.803  1.00 16.44           C
ATOM   4561  CG2 VAL A 370      18.140  36.547  42.637  1.00 11.36           C
ATOM   4562  H   VAL A 370      16.468  35.962  44.885  1.00 18.80           H
ATOM   4563  HA  VAL A 370      19.218  35.251  44.742  1.00 17.51           H
ATOM   4564  HB  VAL A 370      17.867  37.934  44.252  1.00 17.79           H
ATOM   4565 HG11 VAL A 370      19.952  38.494  42.985  1.00 19.69           H
ATOM   4566 HG12 VAL A 370      20.266  38.317  44.702  1.00 19.69           H
ATOM   4567 HG13 VAL A 370      20.695  37.001  43.587  1.00 19.69           H
ATOM   4568 HG21 VAL A 370      18.124  37.327  41.876  1.00 13.59           H
ATOM   4569 HG22 VAL A 370      18.838  35.767  42.327  1.00 13.59           H
ATOM   4570 HG23 VAL A 370      17.142  36.126  42.716  1.00 13.59           H
ATOM   4571  N   GLY A 371      18.450  37.358  47.200  1.00 16.34           N
ATOM   4572  CA  GLY A 371      18.946  37.860  48.479  1.00 17.35           C
ATOM   4573  C   GLY A 371      19.232  36.711  49.450  1.00 16.53           C
ATOM   4574  O   GLY A 371      20.199  36.751  50.195  1.00 19.41           O
ATOM   4575  H   GLY A 371      17.490  37.545  46.950  1.00 19.57           H
ATOM   4576  HA2 GLY A 371      19.879  38.398  48.310  1.00 20.77           H
ATOM   4577  HA3 GLY A 371      18.213  38.534  48.922  1.00 20.77           H
ATOM   4578  N   PHE A 372      18.393  35.682  49.440  1.00 15.10           N
ATOM   4579  CA  PHE A 372      18.562  34.471  50.247  1.00 18.73           C
ATOM   4580  C   PHE A 372      19.902  33.771  49.904  1.00 15.87           C
ATOM   4581  O   PHE A 372      20.687  33.487  50.781  1.00 15.65           O
ATOM   4582  CB  PHE A 372      17.377  33.529  49.996  1.00 16.95           C
ATOM   4583  CG  PHE A 372      17.435  32.205  50.702  1.00 14.12           C
ATOM   4584  CD1 PHE A 372      17.651  32.136  52.087  1.00 19.78           C
ATOM   4585  CD2 PHE A 372      17.193  31.026  49.976  1.00 12.48           C
ATOM   4586  CE1 PHE A 372      17.598  30.899  52.734  1.00 17.80           C
ATOM   4587  CE2 PHE A 372      17.103  29.799  50.637  1.00 16.25           C
ATOM   4588  CZ  PHE A 372      17.306  29.737  52.018  1.00 11.60           C
ATOM   4589  H   PHE A 372      17.687  35.679  48.733  1.00 18.08           H
ATOM   4590  HA  PHE A 372      18.598  34.732  51.341  1.00 22.43           H
ATOM   4591  HB2 PHE A 372      16.436  34.054  50.289  1.00 20.29           H
ATOM   4592  HB3 PHE A 372      17.268  33.371  48.893  1.00 20.29           H
ATOM   4593  HD1 PHE A 372      17.859  33.040  52.654  1.00 23.70           H
ATOM   4594  HD2 PHE A 372      17.027  31.064  48.897  1.00 14.93           H
ATOM   4595  HE1 PHE A 372      17.773  30.838  53.807  1.00 21.32           H
ATOM   4596  HE2 PHE A 372      16.877  28.891  50.080  1.00 19.45           H
ATOM   4597  HZ  PHE A 372      17.224  28.782  52.534  1.00 13.87           H
ATOM   4598  N   ILE A 373      20.159  33.593  48.594  1.00 16.76           N
ATOM   4599  CA  ILE A 373      21.425  33.074  48.071  1.00 17.00           C
ATOM   4600  C   ILE A 373      22.603  33.959  48.492  1.00 15.83           C
ATOM   4601  O   ILE A 373      23.603  33.461  49.000  1.00 14.19           O
ATOM   4602  CB  ILE A 373      21.366  32.826  46.546  1.00 16.76           C
ATOM   4603  CG1 ILE A 373      20.360  31.706  46.182  1.00 14.47           C
ATOM   4604  CG2 ILE A 373      22.785  32.469  46.049  1.00 19.08           C
ATOM   4605  CD1 ILE A 373      20.024  31.651  44.685  1.00 16.19           C
ATOM   4606  H   ILE A 373      19.469  33.892  47.920  1.00 20.08           H
ATOM   4607  HA  ILE A 373      21.584  32.116  48.533  1.00 20.36           H
ATOM   4608  HB  ILE A 373      21.055  33.754  46.065  1.00 20.07           H
ATOM   4609 HG12 ILE A 373      20.759  30.742  46.495  1.00 17.32           H
ATOM   4610 HG13 ILE A 373      19.427  31.854  46.721  1.00 17.32           H
ATOM   4611 HG21 ILE A 373      22.770  32.124  45.021  1.00 22.86           H
ATOM   4612 HG22 ILE A 373      23.438  33.340  46.093  1.00 22.86           H
ATOM   4613 HG23 ILE A 373      23.201  31.671  46.663  1.00 22.86           H
ATOM   4614 HD11 ILE A 373      19.371  30.809  44.485  1.00 19.39           H
ATOM   4615 HD12 ILE A 373      19.533  32.574  44.378  1.00 19.39           H
ATOM   4616 HD13 ILE A 373      20.921  31.500  44.095  1.00 19.39           H
ATOM   4617  N   ASP A 374      22.516  35.260  48.256  1.00 16.25           N
ATOM   4618  CA  ASP A 374      23.623  36.166  48.512  1.00 19.18           C
ATOM   4619  C   ASP A 374      23.982  36.263  49.996  1.00 21.59           C
ATOM   4620  O   ASP A 374      25.164  36.325  50.327  1.00 25.00           O
ATOM   4621  CB  ASP A 374      23.312  37.547  47.936  1.00 16.49           C
ATOM   4622  CG  ASP A 374      23.267  37.618  46.418  1.00 18.95           C
ATOM   4623  OD1 ASP A 374      23.632  36.629  45.748  1.00 23.20           O
ATOM   4624  OD2 ASP A 374      22.872  38.700  45.939  1.00 21.22           O1-
ATOM   4625  H   ASP A 374      21.694  35.628  47.800  1.00 19.46           H
ATOM   4626  HA  ASP A 374      24.496  35.773  47.987  1.00 22.97           H
ATOM   4627  HB2 ASP A 374      22.369  37.928  48.327  1.00 19.75           H
ATOM   4628  HB3 ASP A 374      24.051  38.271  48.282  1.00 19.75           H
ATOM   4629  N   TYR A 375      22.981  36.319  50.887  1.00 19.46           N
ATOM   4630  CA  TYR A 375      23.213  36.586  52.302  1.00 18.75           C
ATOM   4631  C   TYR A 375      23.320  35.330  53.168  1.00 22.53           C
ATOM   4632  O   TYR A 375      23.946  35.411  54.220  1.00 19.35           O
ATOM   4633  CB  TYR A 375      22.175  37.585  52.834  1.00 26.76           C
ATOM   4634  CG  TYR A 375      22.408  38.978  52.269  1.00 32.02           C
ATOM   4635  CD1 TYR A 375      21.549  39.524  51.295  1.00 32.94           C
ATOM   4636  CD2 TYR A 375      23.541  39.708  52.686  1.00 37.61           C
ATOM   4637  CE1 TYR A 375      21.823  40.779  50.727  1.00 42.80           C
ATOM   4638  CE2 TYR A 375      23.811  40.974  52.137  1.00 41.18           C
ATOM   4639  CZ  TYR A 375      22.953  41.514  51.151  1.00 48.56           C
ATOM   4640  OH  TYR A 375      23.208  42.743  50.621  1.00 52.97           O
ATOM   4641  H   TYR A 375      22.026  36.257  50.562  1.00 23.31           H
ATOM   4642  HA  TYR A 375      24.181  37.080  52.393  1.00 22.45           H
ATOM   4643  HB2 TYR A 375      21.167  37.236  52.609  1.00 32.07           H
ATOM   4644  HB3 TYR A 375      22.273  37.644  53.919  1.00 32.07           H
ATOM   4645  HD1 TYR A 375      20.674  38.985  50.976  1.00 39.49           H
ATOM   4646  HD2 TYR A 375      24.212  39.290  53.423  1.00 45.09           H
ATOM   4647  HE1 TYR A 375      21.167  41.185  49.971  1.00 51.32           H
ATOM   4648  HE2 TYR A 375      24.680  41.525  52.463  1.00 49.38           H
ATOM   4649  HH  TYR A 375      24.026  43.118  50.953  1.00 63.52           H
ATOM   4650  N   ILE A 376      22.724  34.202  52.769  1.00 15.96           N
ATOM   4651  CA  ILE A 376      22.662  32.979  53.582  1.00 15.04           C
ATOM   4652  C   ILE A 376      23.305  31.797  52.864  1.00 14.56           C
ATOM   4653  O   ILE A 376      24.266  31.230  53.384  1.00 13.76           O
ATOM   4654  CB  ILE A 376      21.207  32.672  54.020  1.00 14.85           C
ATOM   4655  CG1 ILE A 376      20.554  33.813  54.830  1.00 19.55           C
ATOM   4656  CG2 ILE A 376      21.141  31.337  54.784  1.00 13.61           C
ATOM   4657  CD1 ILE A 376      21.201  34.101  56.187  1.00 28.71           C
ATOM   4658  H   ILE A 376      22.245  34.193  51.879  1.00 19.11           H
ATOM   4659  HA  ILE A 376      23.249  33.120  54.488  1.00 18.01           H
ATOM   4660  HB  ILE A 376      20.606  32.536  53.122  1.00 17.78           H
ATOM   4661 HG12 ILE A 376      20.558  34.730  54.242  1.00 23.42           H
ATOM   4662 HG13 ILE A 376      19.508  33.556  55.006  1.00 23.42           H
ATOM   4663 HG21 ILE A 376      20.137  31.196  55.185  1.00 16.29           H
ATOM   4664 HG22 ILE A 376      21.350  30.502  54.114  1.00 16.29           H
ATOM   4665 HG23 ILE A 376      21.860  31.327  55.601  1.00 16.29           H
ATOM   4666 HD11 ILE A 376      20.690  34.946  56.650  1.00 34.41           H
ATOM   4667 HD12 ILE A 376      21.105  33.237  56.844  1.00 34.41           H
ATOM   4668 HD13 ILE A 376      22.252  34.355  56.068  1.00 34.41           H
ATOM   4669  N   VAL A 377      22.774  31.408  51.695  1.00 14.98           N
ATOM   4670  CA  VAL A 377      23.072  30.107  51.097  1.00 13.56           C
ATOM   4671  C   VAL A 377      24.471  30.075  50.497  1.00 15.44           C
ATOM   4672  O   VAL A 377      25.197  29.116  50.738  1.00 14.77           O
ATOM   4673  CB  VAL A 377      21.970  29.663  50.110  1.00 12.05           C
ATOM   4674  CG1 VAL A 377      22.249  28.308  49.454  1.00 13.91           C
ATOM   4675  CG2 VAL A 377      20.618  29.613  50.852  1.00 14.54           C
ATOM   4676  H   VAL A 377      22.025  31.952  51.291  1.00 17.93           H
ATOM   4677  HA  VAL A 377      23.066  29.375  51.907  1.00 16.23           H
ATOM   4678  HB  VAL A 377      21.906  30.375  49.305  1.00 14.42           H
ATOM   4679 HG11 VAL A 377      21.444  28.052  48.767  1.00 16.66           H
ATOM   4680 HG12 VAL A 377      23.179  28.335  48.890  1.00 16.66           H
ATOM   4681 HG13 VAL A 377      22.310  27.541  50.222  1.00 16.66           H
ATOM   4682 HG21 VAL A 377      19.823  29.317  50.180  1.00 17.41           H
ATOM   4683 HG22 VAL A 377      20.666  28.892  51.668  1.00 17.41           H
ATOM   4684 HG23 VAL A 377      20.361  30.591  51.256  1.00 17.41           H
ATOM   4685  N   HIS A 378      24.856  31.090  49.711  1.00 15.84           N
ATOM   4686  CA  HIS A 378      26.180  31.132  49.104  1.00 16.46           C
ATOM   4687  C   HIS A 378      27.276  31.308  50.159  1.00 14.73           C
ATOM   4688  O   HIS A 378      28.242  30.565  50.058  1.00 16.52           O
ATOM   4689  CB  HIS A 378      26.262  32.167  47.969  1.00 16.78           C
ATOM   4690  CG  HIS A 378      27.507  31.993  47.146  1.00 22.67           C
ATOM   4691  ND1 HIS A 378      28.784  32.392  47.530  1.00 23.08           N
ATOM   4692  CD2 HIS A 378      27.572  31.401  45.917  1.00 34.51           C
ATOM   4693  CE1 HIS A 378      29.602  31.977  46.549  1.00 22.82           C
ATOM   4694  NE2 HIS A 378      28.898  31.404  45.558  1.00 35.69           N
ATOM   4695  H   HIS A 378      24.244  31.879  49.577  1.00 18.97           H
ATOM   4696  HA  HIS A 378      26.350  30.159  48.644  1.00 19.71           H
ATOM   4697  HB2 HIS A 378      26.244  33.180  48.365  1.00 20.09           H
ATOM   4698  HB3 HIS A 378      25.404  32.039  47.310  1.00 20.09           H
ATOM   4699  HD2 HIS A 378      26.750  30.998  45.346  1.00 41.37           H
ATOM   4700  HE1 HIS A 378      30.681  32.005  46.590  1.00 27.34           H
ATOM   4701  HE2 HIS A 378      29.292  30.973  44.728  1.00 42.78           H
ATOM   4702  N   PRO A 379      27.171  32.195  51.170  1.00 15.37           N
ATOM   4703  CA  PRO A 379      28.214  32.296  52.190  1.00 17.96           C
ATOM   4704  C   PRO A 379      28.451  30.986  52.928  1.00 21.54           C
ATOM   4705  O   PRO A 379      29.606  30.642  53.162  1.00 18.74           O
ATOM   4706  CB  PRO A 379      27.733  33.379  53.150  1.00 18.24           C
ATOM   4707  CG  PRO A 379      26.919  34.294  52.238  1.00 19.61           C
ATOM   4708  CD  PRO A 379      26.209  33.279  51.344  1.00 13.59           C
ATOM   4709  HA  PRO A 379      29.133  32.657  51.727  1.00 21.51           H
ATOM   4710  HB2 PRO A 379      27.055  32.920  53.874  1.00 21.85           H
ATOM   4711  HB3 PRO A 379      28.536  33.896  53.667  1.00 21.85           H
ATOM   4712  HG2 PRO A 379      26.186  34.869  52.800  1.00 23.49           H
ATOM   4713  HG3 PRO A 379      27.580  34.954  51.675  1.00 23.49           H
ATOM   4714  HD2 PRO A 379      25.322  32.914  51.847  1.00 16.27           H
ATOM   4715  HD3 PRO A 379      25.965  33.770  50.405  1.00 16.27           H
ATOM   4716  N   LEU A 380      27.382  30.225  53.209  1.00 15.07           N
ATOM   4717  CA  LEU A 380      27.494  28.912  53.820  1.00 16.57           C
ATOM   4718  C   LEU A 380      28.191  27.921  52.889  1.00 16.71           C
ATOM   4719  O   LEU A 380      29.161  27.286  53.293  1.00 16.25           O
ATOM   4720  CB  LEU A 380      26.108  28.402  54.250  1.00 14.44           C
ATOM   4721  CG  LEU A 380      26.148  26.986  54.856  1.00 14.51           C
ATOM   4722  CD1 LEU A 380      27.026  26.964  56.123  1.00 13.92           C
ATOM   4723  CD2 LEU A 380      24.716  26.543  55.172  1.00 12.67           C
ATOM   4724  H   LEU A 380      26.457  30.556  52.967  1.00 18.04           H
ATOM   4725  HA  LEU A 380      28.108  29.028  54.709  1.00 19.85           H
ATOM   4726  HB2 LEU A 380      25.696  29.092  54.978  1.00 17.28           H
ATOM   4727  HB3 LEU A 380      25.444  28.392  53.385  1.00 17.28           H
ATOM   4728  HG  LEU A 380      26.563  26.295  54.125  1.00 17.37           H
ATOM   4729 HD11 LEU A 380      26.963  25.984  56.597  1.00 16.67           H
ATOM   4730 HD12 LEU A 380      28.070  27.143  55.870  1.00 16.67           H
ATOM   4731 HD13 LEU A 380      26.686  27.719  56.831  1.00 16.67           H
ATOM   4732 HD21 LEU A 380      24.727  25.560  55.643  1.00 15.16           H
ATOM   4733 HD22 LEU A 380      24.249  27.261  55.844  1.00 15.16           H
ATOM   4734 HD23 LEU A 380      24.136  26.482  54.250  1.00 15.16           H
ATOM   4735  N   TRP A 381      27.668  27.754  51.670  1.00 14.11           N
ATOM   4736  CA  TRP A 381      28.164  26.759  50.735  1.00 15.71           C
ATOM   4737  C   TRP A 381      29.581  27.035  50.244  1.00 19.61           C
ATOM   4738  O   TRP A 381      30.304  26.082  49.984  1.00 15.81           O
ATOM   4739  CB  TRP A 381      27.174  26.545  49.595  1.00 11.36           C
ATOM   4740  CG  TRP A 381      26.086  25.585  49.960  1.00 11.53           C
ATOM   4741  CD1 TRP A 381      24.828  25.886  50.349  1.00 12.73           C
ATOM   4742  CD2 TRP A 381      26.172  24.135  50.009  1.00 15.02           C
ATOM   4743  NE1 TRP A 381      24.109  24.736  50.555  1.00 14.80           N
ATOM   4744  CE2 TRP A 381      24.888  23.621  50.353  1.00 12.83           C
ATOM   4745  CE3 TRP A 381      27.214  23.201  49.804  1.00 13.33           C
ATOM   4746  CZ2 TRP A 381      24.634  22.252  50.433  1.00 12.06           C
ATOM   4747  CZ3 TRP A 381      26.976  21.821  49.938  1.00 17.72           C
ATOM   4748  CH2 TRP A 381      25.686  21.354  50.236  1.00 17.93           C
ATOM   4749  H   TRP A 381      26.862  28.300  51.398  1.00 16.90           H
ATOM   4750  HA  TRP A 381      28.215  25.812  51.275  1.00 18.82           H
ATOM   4751  HB2 TRP A 381      26.759  27.501  49.275  1.00 13.59           H
ATOM   4752  HB3 TRP A 381      27.714  26.108  48.755  1.00 13.59           H
ATOM   4753  HD1 TRP A 381      24.431  26.880  50.440  1.00 15.23           H
ATOM   4754  HE1 TRP A 381      23.138  24.736  50.839  1.00 17.72           H
ATOM   4755  HE3 TRP A 381      28.204  23.555  49.559  1.00 15.95           H
ATOM   4756  HZ2 TRP A 381      23.644  21.888  50.650  1.00 14.43           H
ATOM   4757  HZ3 TRP A 381      27.780  21.117  49.787  1.00 21.22           H
ATOM   4758  HH2 TRP A 381      25.488  20.301  50.303  1.00 21.47           H
ATOM   4759  N   GLU A 382      29.971  28.305  50.126  1.00 18.35           N
ATOM   4760  CA  GLU A 382      31.325  28.707  49.770  1.00 19.52           C
ATOM   4761  C   GLU A 382      32.297  28.231  50.859  1.00 21.79           C
ATOM   4762  O   GLU A 382      33.363  27.707  50.545  1.00 21.39           O
ATOM   4763  CB  GLU A 382      31.345  30.233  49.618  1.00 22.64           C
ATOM   4764  CG  GLU A 382      32.702  30.836  49.238  1.00 28.79           C
ATOM   4765  CD  GLU A 382      32.580  32.361  49.305  1.00 40.34           C
ATOM   4766  OE1 GLU A 382      32.605  32.897  50.437  1.00 46.43           O
ATOM   4767  OE2 GLU A 382      32.419  32.971  48.226  1.00 35.47           O1-
ATOM   4768  H   GLU A 382      29.314  29.044  50.336  1.00 21.98           H
ATOM   4769  HA  GLU A 382      31.594  28.253  48.816  1.00 23.38           H
ATOM   4770  HB2 GLU A 382      30.630  30.507  48.841  1.00 27.12           H
ATOM   4771  HB3 GLU A 382      31.013  30.685  50.555  1.00 27.12           H
ATOM   4772  HG2 GLU A 382      33.434  30.507  49.975  1.00 34.50           H
ATOM   4773  HG3 GLU A 382      32.963  30.509  48.230  1.00 34.50           H
ATOM   4774  N   THR A 383      31.905  28.393  52.130  1.00 18.07           N
ATOM   4775  CA  THR A 383      32.715  27.987  53.273  1.00 17.82           C
ATOM   4776  C   THR A 383      32.796  26.459  53.364  1.00 26.85           C
ATOM   4777  O   THR A 383      33.882  25.922  53.571  1.00 18.74           O
ATOM   4778  CB  THR A 383      32.158  28.600  54.556  1.00 23.33           C
ATOM   4779  OG1 THR A 383      32.018  29.998  54.427  1.00 20.39           O
ATOM   4780  CG2 THR A 383      33.103  28.339  55.736  1.00 23.29           C
ATOM   4781  H   THR A 383      31.006  28.812  52.316  1.00 21.65           H
ATOM   4782  HA  THR A 383      33.712  28.398  53.111  1.00 21.34           H
ATOM   4783  HB  THR A 383      31.185  28.156  54.767  1.00 27.95           H
ATOM   4784  HG1 THR A 383      31.410  30.174  53.702  1.00 24.43           H
ATOM   4785 HG21 THR A 383      32.640  28.687  56.655  1.00 27.90           H
ATOM   4786 HG22 THR A 383      33.311  27.278  55.827  1.00 27.90           H
ATOM   4787 HG23 THR A 383      34.045  28.866  55.589  1.00 27.90           H
ATOM   4788  N   TRP A 384      31.660  25.752  53.210  1.00 15.92           N
ATOM   4789  CA  TRP A 384      31.649  24.299  53.120  1.00 17.86           C
ATOM   4790  C   TRP A 384      32.570  23.820  51.993  1.00 22.93           C
ATOM   4791  O   TRP A 384      33.340  22.884  52.187  1.00 18.61           O
ATOM   4792  CB  TRP A 384      30.229  23.777  52.893  1.00 14.24           C
ATOM   4793  CG  TRP A 384      30.181  22.291  52.823  1.00 15.86           C
ATOM   4794  CD1 TRP A 384      30.178  21.546  51.697  1.00 16.24           C
ATOM   4795  CD2 TRP A 384      30.194  21.342  53.930  1.00 15.52           C
ATOM   4796  NE1 TRP A 384      30.210  20.207  52.024  1.00 15.06           N
ATOM   4797  CE2 TRP A 384      30.228  20.021  53.390  1.00 16.69           C
ATOM   4798  CE3 TRP A 384      30.189  21.479  55.335  1.00 18.03           C
ATOM   4799  CZ2 TRP A 384      30.263  18.883  54.205  1.00 19.29           C
ATOM   4800  CZ3 TRP A 384      30.190  20.345  56.161  1.00 13.68           C
ATOM   4801  CH2 TRP A 384      30.223  19.056  55.600  1.00 15.05           C
ATOM   4802  H   TRP A 384      30.790  26.244  53.052  1.00 19.06           H
ATOM   4803  HA  TRP A 384      32.016  23.892  54.064  1.00 21.39           H
ATOM   4804  HB2 TRP A 384      29.603  24.112  53.722  1.00 17.05           H
ATOM   4805  HB3 TRP A 384      29.837  24.192  51.965  1.00 17.05           H
ATOM   4806  HD1 TRP A 384      30.193  21.944  50.692  1.00 19.44           H
ATOM   4807  HE1 TRP A 384      30.227  19.475  51.328  1.00 18.03           H
ATOM   4808  HE3 TRP A 384      30.174  22.466  55.775  1.00 21.59           H
ATOM   4809  HZ2 TRP A 384      30.296  17.896  53.768  1.00 23.10           H
ATOM   4810  HZ3 TRP A 384      30.168  20.465  57.235  1.00 16.37           H
ATOM   4811  HH2 TRP A 384      30.233  18.195  56.249  1.00 18.01           H
ATOM   4812  N   ALA A 385      32.499  24.465  50.824  1.00 21.55           N
ATOM   4813  CA  ALA A 385      33.302  24.109  49.664  1.00 20.21           C
ATOM   4814  C   ALA A 385      34.786  24.289  49.972  1.00 14.44           C
ATOM   4815  O   ALA A 385      35.569  23.434  49.578  1.00 21.38           O
ATOM   4816  CB  ALA A 385      32.859  24.913  48.433  1.00 20.70           C
ATOM   4817  H   ALA A 385      31.859  25.241  50.732  1.00 25.82           H
ATOM   4818  HA  ALA A 385      33.134  23.054  49.460  1.00 24.21           H
ATOM   4819  HB1 ALA A 385      33.452  24.623  47.568  1.00 24.80           H
ATOM   4820  HB2 ALA A 385      31.809  24.714  48.216  1.00 24.80           H
ATOM   4821  HB3 ALA A 385      32.993  25.980  48.611  1.00 24.80           H
ATOM   4822  N   ASP A 386      35.176  25.343  50.694  0.87 15.91           N
ATOM   4823  CA  ASP A 386      36.546  25.508  51.164  0.87 17.28           C
ATOM   4824  C   ASP A 386      36.989  24.376  52.099  0.87 22.31           C
ATOM   4825  O   ASP A 386      38.119  23.900  51.984  0.87 18.22           O
ATOM   4826  CB  ASP A 386      36.754  26.893  51.788  0.87 17.27           C
ATOM   4827  CG  ASP A 386      36.689  28.066  50.813  0.87 28.10           C
ATOM   4828  OD1 ASP A 386      36.658  27.821  49.585  0.87 32.35           O
ATOM   4829  OD2 ASP A 386      36.722  29.204  51.328  0.87 34.07           O1-
ATOM   4830  H   ASP A 386      34.510  26.071  50.919  0.87 19.05           H
ATOM   4831  HA  ASP A 386      37.193  25.457  50.287  0.87 20.69           H
ATOM   4832  HB2 ASP A 386      36.061  27.071  52.610  0.87 20.68           H
ATOM   4833  HB3 ASP A 386      37.743  26.926  52.244  0.87 20.68           H
ATOM   4834  N   LEU A 387      36.109  23.915  52.997  1.00 22.13           N
ATOM   4835  CA  LEU A 387      36.390  22.815  53.911  1.00 21.82           C
ATOM   4836  C   LEU A 387      36.715  21.518  53.159  1.00 26.95           C
ATOM   4837  O   LEU A 387      37.655  20.818  53.543  1.00 28.80           O
ATOM   4838  CB  LEU A 387      35.218  22.640  54.893  1.00 20.53           C
ATOM   4839  CG  LEU A 387      35.519  21.620  56.006  1.00 26.17           C
ATOM   4840  CD1 LEU A 387      36.462  22.219  57.060  1.00 22.99           C
ATOM   4841  CD2 LEU A 387      34.222  21.132  56.666  1.00 20.73           C
ATOM   4842  H   LEU A 387      35.192  24.344  53.042  1.00 26.51           H
ATOM   4843  HA  LEU A 387      37.274  23.098  54.481  1.00 26.14           H
ATOM   4844  HB2 LEU A 387      34.946  23.599  55.334  1.00 24.60           H
ATOM   4845  HB3 LEU A 387      34.358  22.276  54.335  1.00 24.60           H
ATOM   4846  HG  LEU A 387      36.013  20.757  55.570  1.00 31.36           H
ATOM   4847 HD11 LEU A 387      36.681  21.466  57.816  1.00 27.54           H
ATOM   4848 HD12 LEU A 387      37.401  22.529  56.604  1.00 27.54           H
ATOM   4849 HD13 LEU A 387      35.994  23.082  57.538  1.00 27.54           H
ATOM   4850 HD21 LEU A 387      34.449  20.378  57.418  1.00 24.84           H
ATOM   4851 HD22 LEU A 387      33.719  21.966  57.149  1.00 24.84           H
ATOM   4852 HD23 LEU A 387      33.563  20.692  55.917  1.00 24.84           H
ATOM   4853  N   VAL A 388      35.968  21.209  52.093  1.00 19.95           N
ATOM   4854  CA  VAL A 388      36.067  19.938  51.369  1.00 16.58           C
ATOM   4855  C   VAL A 388      36.703  20.083  49.980  1.00 15.67           C
ATOM   4856  O   VAL A 388      36.543  19.187  49.160  1.00 21.07           O
ATOM   4857  CB  VAL A 388      34.717  19.195  51.322  1.00 22.24           C
ATOM   4858  CG1 VAL A 388      34.171  18.941  52.740  1.00 21.22           C
ATOM   4859  CG2 VAL A 388      33.649  19.918  50.480  1.00 25.83           C
ATOM   4860  H   VAL A 388      35.228  21.843  51.820  1.00 23.90           H
ATOM   4861  HA  VAL A 388      36.738  19.281  51.923  1.00 19.85           H
ATOM   4862  HB  VAL A 388      34.884  18.222  50.864  1.00 26.64           H
ATOM   4863 HG11 VAL A 388      33.264  18.339  52.690  1.00 25.42           H
ATOM   4864 HG12 VAL A 388      34.915  18.408  53.332  1.00 25.42           H
ATOM   4865 HG13 VAL A 388      33.930  19.883  53.233  1.00 25.42           H
ATOM   4866 HG21 VAL A 388      32.760  19.297  50.411  1.00 30.96           H
ATOM   4867 HG22 VAL A 388      33.373  20.861  50.935  1.00 30.96           H
ATOM   4868 HG23 VAL A 388      34.015  20.108  49.472  1.00 30.96           H
ATOM   4869  N   HIS A 389      37.405  21.198  49.725  1.00 19.63           N
ATOM   4870  CA  HIS A 389      37.856  21.616  48.401  1.00 21.90           C
[truncated: 550,049 more chars]
