# Supplementary material for: High-throughput quantum-mechanics/molecular-mechanics (ONIOM) macromolecular crystallographic refinement with PHENIX/DivCon: the impact of mixed Hamiltonian methods on ligand and protein structure
Source: Acta Crystallogr D Struct Biol. 2018 Oct 29;74(Pt 11):1063–77. doi: 10.1107/S2059798318012913 (PMC6213575; doi:10.1107/S2059798318012913)
Supplement: Supplementary file 2 [file d-74-01063-sup2.gz › results_ONIOM/1XOQ-H.cif]

# Generated by MOE 2016.08 on 2017-01-11 16:14.22
# Structure optimized with MOE using MMFF94x forcefield to determine
# ideal geometry (Gas Phase with Electrostatics disabled).
data_comp_list
_chem_comp.id	ROF
_chem_comp.three_letter_code	ROF
_chem_comp.name	1XOQ.A
_chem_comp.group	non-polymer
_chem_comp.number_atoms_all	40
_chem_comp.number_atoms_nh	26
_chem_comp.desc_level	?
#
data_comp_ROF
#
loop_
_chem_comp_atom.comp_id
_chem_comp_atom.atom_id
_chem_comp_atom.type_symbol
_chem_comp_atom.type_energy
_chem_comp_atom.partial_charge
_chem_comp_atom.x
_chem_comp_atom.y
_chem_comp_atom.z
ROF	O24	O	O	-0.57	14.4670	29.3330	55.4470	
ROF	C23	C	CH2	-0.2	12.2940	34.0110	50.5240	
ROF	H231	H	HCH2	0.1	12.2579	34.2721	49.4664	
ROF	H232	H	HCH2	0.1	11.3050	33.6924	50.8535	
ROF	C22	C	CH2	-0.2	13.2130	34.7760	51.4750	
ROF	H221	H	HCH2	0.1	12.8853	35.0072	52.4885	
ROF	H222	H	HCH2	0.1	13.8382	35.5870	51.1014	
ROF	C21	C	CH1	-0.195	13.4880	33.3980	51.0880	
ROF	H21	H	HCH1	0.1	14.3284	32.7891	50.7547	
ROF	C8	C	C	0.5438	14.3680	28.2670	54.8280	
ROF	C9	C	CR6	0.0862000000000002	14.1730	28.3350	53.3630	
ROF	C10	C	CR16	-0.15	14.1450	27.2090	52.5320	
ROF	H10	H	HCR6	0.15	14.2813	26.2245	52.9545	
ROF	C11	C	CR16	-0.15	13.9400	27.3560	51.1490	
ROF	H11	H	HCR6	0.15	13.8976	26.4836	50.5138	
ROF	C12	C	CR6	0.0825000000000002	13.7900	28.6400	50.5920	
ROF	O15	O	O2	-0.3625	13.5900	28.8740	49.2590	
ROF	C16	C	CH1	0.88	13.9070	27.8890	48.2820	
ROF	H16	H	HCH1	0.0800000000000002	13.8381	28.3116	47.2796	
ROF	F18	F	F	-0.34	13.0380	26.8940	48.3900	
ROF	F17	F	F	-0.34	15.1600	27.4650	48.4490	
ROF	C13	C	CR6	0.0825000000000002	13.8040	29.7510	51.4160	
ROF	O19	O	O2	-0.3625	13.6450	30.9910	50.8550	
ROF	C20	C	CH2	0.215	13.9570	32.1060	51.6840	
ROF	H201	H	HCH2	0.0800000000000002	13.4755	31.9700	52.6524	
ROF	H202	H	HCH2	0.0800000000000002	15.0376	32.1526	51.8189	
ROF	C14	C	CR16	-0.15	14.0010	29.5930	52.7940	
ROF	H14	H	HCR6	0.15	14.0198	30.4668	53.4285	
ROF	N7	N	NH1	-0.547	14.4570	27.0870	55.4590	
ROF	HN7	H	HNH1	0.37	14.4064	26.2498	54.8963	
ROF	C6	C	CR6	0.117	14.6180	26.9290	56.8680	
ROF	C5	C	CR6	0.177	15.7500	26.3280	57.4250	
ROF	CL26	Cl	CL	-0.177	17.0390	25.8210	56.4070	
ROF	C4	C	CR16	0.16	15.8430	26.1570	58.8080	
ROF	H4	H	HCR6	0.15	16.7192	25.6911	59.2342	
ROF	N3	N	NRD6	-0.62	14.8460	26.5700	59.6120	
ROF	C2	C	CR16	0.16	13.7380	27.1360	59.1220	
ROF	H2	H	HCR6	0.15	12.9517	27.4520	59.7916	
ROF	C1	C	CR6	0.177	13.5970	27.3190	57.7410	
ROF	CL25	Cl	CL	-0.177	12.1660	28.0480	57.1000	
#
#
loop_
_chem_comp_tree.comp_id
_chem_comp_tree.atom_id
_chem_comp_tree.atom_back
_chem_comp_tree.atom_forward
_chem_comp_tree.connect_type
ROF	O24	?	C8	START	
ROF	C8	O24	C9	?	
ROF	C9	C8	C10	?	
ROF	C10	C9	H10	?	
ROF	H10	C10	?	?	
ROF	C11	C10	H11	?	
ROF	H11	C11	?	?	
ROF	C12	C11	C13	?	
ROF	C13	C12	C14	?	
ROF	C14	C13	H14	?	
ROF	H14	C14	?	?	
ROF	O19	C13	C20	?	
ROF	C20	O19	H201	?	
ROF	H201	C20	?	?	
ROF	H202	C20	?	?	
ROF	C21	C20	H21	?	
ROF	H21	C21	?	?	
ROF	C23	C21	H231	?	
ROF	H231	C23	?	?	
ROF	H232	C23	?	?	
ROF	C22	C23	H221	?	
ROF	H221	C22	?	?	
ROF	H222	C22	?	?	
ROF	O15	C12	C16	?	
ROF	C16	O15	H16	?	
ROF	H16	C16	?	?	
ROF	F18	C16	?	?	
ROF	F17	C16	?	?	
ROF	N7	C8	HN7	?	
ROF	HN7	N7	?	?	
ROF	C6	N7	C5	?	
ROF	C5	C6	C4	?	
ROF	C4	C5	H4	?	
ROF	H4	C4	?	?	
ROF	N3	C4	C2	?	
ROF	C2	N3	H2	?	
ROF	H2	C2	?	?	
ROF	C1	C2	CL25	?	
ROF	CL25	C1	?	?	
ROF	CL26	C5	?	END	
ROF	C22	C21	?	ADD	
ROF	C9	C14	?	ADD	
ROF	C6	C1	?	ADD	
#
#
loop_
_chem_comp_bond.comp_id
_chem_comp_bond.atom_id_1
_chem_comp_bond.atom_id_2
_chem_comp_bond.type
_chem_comp_bond.value_dist
_chem_comp_bond.value_dist_esd
ROF	C8	O24	double	1.226	0.020	
ROF	C9	C8	single	1.488	0.020	
ROF	C10	C9	aromatic	1.396	0.020	
ROF	H10	C10	single	1.087	0.020	
ROF	C11	C10	aromatic	1.396	0.020	
ROF	H11	C11	single	1.085	0.020	
ROF	C12	C11	aromatic	1.398	0.020	
ROF	C13	C12	aromatic	1.408	0.020	
ROF	C14	C13	aromatic	1.401	0.020	
ROF	H14	C14	single	1.086	0.020	
ROF	O19	C13	single	1.374	0.020	
ROF	C20	O19	single	1.428	0.020	
ROF	H201	C20	single	1.097	0.020	
ROF	H202	C20	single	1.096	0.020	
ROF	C21	C20	single	1.497	0.020	
ROF	H21	C21	single	1.084	0.020	
ROF	C23	C21	single	1.504	0.020	
ROF	H231	C23	single	1.083	0.020	
ROF	H232	C23	single	1.083	0.020	
ROF	C22	C23	single	1.503	0.020	
ROF	H221	C22	single	1.083	0.020	
ROF	H222	C22	single	1.083	0.020	
ROF	O15	C12	single	1.372	0.020	
ROF	C16	O15	single	1.423	0.020	
ROF	H16	C16	single	1.093	0.020	
ROF	F18	C16	single	1.354	0.020	
ROF	F17	C16	single	1.354	0.020	
ROF	N7	C8	single	1.385	0.020	
ROF	HN7	N7	single	1.018	0.020	
ROF	C6	N7	single	1.419	0.020	
ROF	C5	C6	aromatic	1.407	0.020	
ROF	C4	C5	aromatic	1.389	0.020	
ROF	H4	C4	single	1.086	0.020	
ROF	N3	C4	aromatic	1.346	0.020	
ROF	C2	N3	aromatic	1.350	0.020	
ROF	H2	C2	single	1.087	0.020	
ROF	C1	C2	aromatic	1.395	0.020	
ROF	CL25	C1	single	1.724	0.020	
ROF	CL26	C5	single	1.729	0.020	
ROF	C22	C21	single	1.504	0.020	
ROF	C9	C14	aromatic	1.401	0.020	
ROF	C6	C1	aromatic	1.401	0.020	
#
#
loop_
_chem_comp_angle.comp_id
_chem_comp_angle.atom_id_1
_chem_comp_angle.atom_id_2
_chem_comp_angle.atom_id_3
_chem_comp_angle.value_angle
_chem_comp_angle.value_angle_esd
ROF	H231	C23	H232	114.48	3.000	
ROF	H231	C23	C22	117.76	3.000	
ROF	H231	C23	C21	117.69	3.000	
ROF	H232	C23	C22	117.71	3.000	
ROF	H232	C23	C21	118.60	3.000	
ROF	C22	C23	C21	60.02	3.000	
ROF	H221	C22	H222	114.46	3.000	
ROF	H221	C22	C21	118.65	3.000	
ROF	H222	C22	C21	117.71	3.000	
ROF	C23	C22	H221	117.70	3.000	
ROF	C23	C22	H222	117.73	3.000	
ROF	C23	C22	C21	60.03	3.000	
ROF	H21	C21	C20	112.28	3.000	
ROF	C23	C21	H21	117.69	3.000	
ROF	C23	C21	C22	59.95	3.000	
ROF	C23	C21	C20	120.28	3.000	
ROF	C22	C21	H21	117.34	3.000	
ROF	C22	C21	C20	120.10	3.000	
ROF	C9	C8	N7	114.59	3.000	
ROF	O24	C8	C9	118.22	3.000	
ROF	O24	C8	N7	127.01	3.000	
ROF	C10	C9	C14	119.80	3.000	
ROF	C8	C9	C10	121.26	3.000	
ROF	C8	C9	C14	118.92	3.000	
ROF	H10	C10	C11	118.44	3.000	
ROF	C9	C10	H10	121.46	3.000	
ROF	C9	C10	C11	120.09	3.000	
ROF	H11	C11	C12	121.98	3.000	
ROF	C10	C11	H11	117.46	3.000	
ROF	C10	C11	C12	120.56	3.000	
ROF	C11	C12	C13	119.45	3.000	
ROF	C11	C12	O15	124.94	3.000	
ROF	O15	C12	C13	115.60	3.000	
ROF	C12	O15	C16	119.03	3.000	
ROF	H16	C16	F18	109.05	3.000	
ROF	H16	C16	F17	109.06	3.000	
ROF	O15	C16	H16	109.59	3.000	
ROF	O15	C16	F18	110.16	3.000	
ROF	O15	C16	F17	110.18	3.000	
ROF	F18	C16	F17	108.77	3.000	
ROF	C12	C13	C14	119.82	3.000	
ROF	C12	C13	O19	115.59	3.000	
ROF	O19	C13	C14	124.60	3.000	
ROF	C13	O19	C20	117.68	3.000	
ROF	H201	C20	H202	109.82	3.000	
ROF	C21	C20	H201	110.41	3.000	
ROF	C21	C20	H202	108.34	3.000	
ROF	C21	C20	O19	108.15	3.000	
ROF	O19	C20	H201	110.02	3.000	
ROF	O19	C20	H202	110.07	3.000	
ROF	C9	C14	H14	118.89	3.000	
ROF	C9	C14	C13	120.27	3.000	
ROF	C13	C14	H14	120.83	3.000	
ROF	HN7	N7	C6	113.97	3.000	
ROF	C8	N7	HN7	117.30	3.000	
ROF	C8	N7	C6	128.65	3.000	
ROF	C5	C6	C1	117.37	3.000	
ROF	N7	C6	C5	116.41	3.000	
ROF	N7	C6	C1	126.20	3.000	
ROF	C6	C5	C4	119.54	3.000	
ROF	C6	C5	CL26	122.29	3.000	
ROF	CL26	C5	C4	118.16	3.000	
ROF	H4	C4	N3	114.58	3.000	
ROF	C5	C4	H4	121.67	3.000	
ROF	C5	C4	N3	123.76	3.000	
ROF	C4	N3	C2	116.10	3.000	
ROF	H2	C2	C1	121.33	3.000	
ROF	N3	C2	H2	113.92	3.000	
ROF	N3	C2	C1	124.73	3.000	
ROF	C6	C1	C2	118.37	3.000	
ROF	C6	C1	CL25	125.21	3.000	
ROF	C2	C1	CL25	116.00	3.000	
#
#
loop_
_chem_comp_tor.comp_id
_chem_comp_tor.id
_chem_comp_tor.atom_id_1
_chem_comp_tor.atom_id_2
_chem_comp_tor.atom_id_3
_chem_comp_tor.atom_id_4
_chem_comp_tor.value_angle
_chem_comp_tor.value_angle_esd
_chem_comp_tor.period
ROF	CONST_1	H231	C23	C22	H221	143.57	20.0	3	
ROF	CONST_2	H231	C23	C21	H21	0.53	20.0	3	
ROF	CONST_3	H221	C22	C21	H21	-144.99	20.0	3	
ROF	Var_1	H21	C21	C20	H201	177.96	0.0	0	
ROF	Var_2	C9	C8	N7	HN7	13.15	0.0	0	
ROF	Var_3	O24	C8	C9	C10	-149.33	0.0	0	
ROF	CONST_4	C10	C9	C14	H14	179.78	20.0	1	
ROF	CONST_5	C8	C9	C10	H10	0.13	20.0	1	
ROF	CONST_6	H10	C10	C11	H11	-0.95	20.0	1	
ROF	CONST_7	H11	C11	C12	C13	179.45	20.0	1	
ROF	CONST_8	C11	C12	C13	C14	0.24	20.0	1	
ROF	Var_4	C11	C12	O15	C16	-0.38	0.0	0	
ROF	Var_5	C12	O15	C16	H16	-179.72	0.0	0	
ROF	CONST_9	C12	C13	C14	H14	179.63	20.0	1	
ROF	Var_6	C12	C13	O19	C20	178.86	0.0	0	
ROF	Var_7	C13	O19	C20	H201	-59.57	0.0	0	
ROF	Var_8	HN7	N7	C6	C5	21.19	0.0	0	
ROF	CONST_10	C5	C6	C1	C2	3.72	20.0	1	
ROF	CONST_11	N7	C6	C5	C4	177.98	20.0	1	
ROF	CONST_12	C6	C5	C4	H4	-178.72	20.0	1	
ROF	CONST_13	H4	C4	N3	C2	-178.67	20.0	1	
ROF	CONST_14	C4	N3	C2	H2	176.86	20.0	1	
ROF	CONST_15	H2	C2	C1	CL25	-6.38	20.0	1	
#
#
loop_
_chem_comp_plane_atom.comp_id
_chem_comp_plane_atom.plane_id
_chem_comp_plane_atom.atom_id
_chem_comp_plane_atom.dist_esd
ROF	plan-1	C5	0.020	
ROF	plan-1	CL26	0.020	
ROF	plan-1	C4	0.020	
ROF	plan-1	N3	0.020	
ROF	plan-2	C21	0.020	
ROF	plan-2	C8	0.020	
ROF	plan-2	C9	0.020	
ROF	plan-2	C13	0.020	
ROF	plan-2	O19	0.020	
ROF	plan-2	C20	0.020	
ROF	plan-2	C14	0.020	
ROF	plan-3	C9	0.020	
ROF	plan-3	C10	0.020	
ROF	plan-3	C11	0.020	
ROF	plan-3	C12	0.020	
ROF	plan-3	O15	0.020	
ROF	plan-3	C16	0.020	
ROF	plan-3	C13	0.020	
ROF	plan-3	O19	0.020	
ROF	plan-3	C14	0.020	
#
