# Supplementary material for: High-throughput quantum-mechanics/molecular-mechanics (ONIOM) macromolecular crystallographic refinement with PHENIX/DivCon: the impact of mixed Hamiltonian methods on ligand and protein structure
Source: Acta Crystallogr D Struct Biol. 2018 Oct 29;74(Pt 11):1063–77. doi: 10.1107/S2059798318012913 (PMC6213575; doi:10.1107/S2059798318012913)
Supplement: Supplementary file 2 [file d-74-01063-sup2.gz › results_ONIOM/1XOZ-H_refine_001.pdb]

REMARK Date 2017-01-11 Time 19:08:46 EST -0500 (1484179726.43 s)
REMARK PHENIX refinement
REMARK 
REMARK ****************** INPUT FILES AND LABELS ******************************
REMARK Reflections:
REMARK   file name      : 1XOZ.sf
REMARK   labels         : ['r1xozsf,wavelength_id=1,_refln.F_meas_au,_refln.F_meas_sigma_au']
REMARK R-free flags:
REMARK   file name      : 1XOZ.sf
REMARK   label          : r1xozsf,wavelength_id=1,_refln.status
REMARK   test_flag_value: 0
REMARK Model file name(s): 
REMARK   /scratch/oleg/2711294.gondor.quantumbioinc.com/1XOZ-H.pdb
REMARK 
REMARK ******************** REFINEMENT SUMMARY: QUICK FACTS *******************
REMARK Start: r_work = 0.2034 r_free = 0.2293 bonds = 0.025 angles = 1.910
REMARK Final: r_work = 0.1836 r_free = 0.2106 bonds = 0.012 angles = 1.636
REMARK ************************************************************************
REMARK 
REMARK ****************** REFINEMENT STATISTICS STEP BY STEP ******************
REMARK leading digit, like 1_, means number of macro-cycle                     
REMARK 0    : statistics at the very beginning when nothing is done yet        
REMARK 1_bss: bulk solvent correction and/or (anisotropic) scaling             
REMARK 1_xyz: refinement of coordinates                                        
REMARK 1_adp: refinement of ADPs (Atomic Displacement Parameters)              
REMARK 1_occ: refinement of occupancies                                        
REMARK ------------------------------------------------------------------------
REMARK  stage       r-work r-free bonds angles b_min b_max b_ave n_water shift
REMARK       0    : 0.2783 0.3150 0.025  1.91   3.1  69.9  13.4 1056      0.000
REMARK       1_bss: 0.2034 0.2293 0.025  1.91   7.8  74.7  18.1 1056      0.000
REMARK 1_settarget: 0.2034 0.2293 0.025  1.91   7.8  74.7  18.1 1056      0.000
REMARK       1_nqh: 0.2035 0.2294 0.025  1.91   7.8  74.7  18.1 1056      0.003
REMARK    1_weight: 0.2035 0.2294 0.025  1.91   7.8  74.7  18.1 1056      0.003
REMARK    1_checkH: 0.2038 0.2292 0.025  1.91   7.8  74.7  18.1 1056      0.418
REMARK    1_xyzrec: 0.2077 0.2347 0.013  1.76   7.8  74.7  18.1 1056      0.522
REMARK    1_checkH: 0.2077 0.2347 0.013  1.76   7.8  74.7  18.1 1056      0.521
REMARK       1_adp: 0.1917 0.2211 0.013  1.76   6.3  71.7  19.2 1056      0.521
REMARK   1_regHadp: 0.1914 0.2212 0.013  1.76   6.3  71.7  19.2 1056      0.521
REMARK       2_bss: 0.1909 0.2210 0.013  1.76   6.3  71.7  19.2 1056      0.521
REMARK 2_settarget: 0.1909 0.2210 0.013  1.76   6.3  71.7  19.2 1056      0.521
REMARK 2_updatecdl: 0.1909 0.2210 0.013  1.76   6.3  71.7  19.2 1056      0.521
REMARK       2_nqh: 0.1909 0.2210 0.013  1.76   6.3  71.7  19.2 1056      0.521
REMARK    2_weight: 0.1909 0.2210 0.013  1.76   6.3  71.7  19.2 1056      0.521
REMARK    2_checkH: 0.1909 0.2210 0.013  1.76   6.3  71.7  19.2 1056      0.521
REMARK    2_xyzrec: 0.1878 0.2163 0.012  1.63   6.3  71.7  19.2 1056      0.514
REMARK    2_checkH: 0.1878 0.2163 0.012  1.63   6.3  71.7  19.2 1056      0.514
REMARK       2_adp: 0.1866 0.2126 0.012  1.63   7.5  71.5  19.3 1056      0.514
REMARK   2_regHadp: 0.1867 0.2125 0.012  1.63   7.5  71.5  19.3 1056      0.514
REMARK       3_bss: 0.1864 0.2131 0.012  1.63   7.7  71.7  19.5 1056      0.514
REMARK 3_settarget: 0.1864 0.2131 0.012  1.63   7.7  71.7  19.5 1056      0.514
REMARK 3_updatecdl: 0.1864 0.2131 0.012  1.63   7.7  71.7  19.5 1056      0.514
REMARK       3_nqh: 0.1864 0.2131 0.012  1.63   7.7  71.7  19.5 1056      0.514
REMARK    3_weight: 0.1864 0.2131 0.012  1.63   7.7  71.7  19.5 1056      0.514
REMARK    3_checkH: 0.1864 0.2131 0.012  1.63   7.7  71.7  19.5 1056      0.514
REMARK    3_xyzrec: 0.1856 0.2124 0.012  1.64   7.7  71.7  19.5 1056      0.520
REMARK    3_checkH: 0.1855 0.2123 0.012  1.64   7.7  71.7  19.5 1056      0.521
REMARK       3_adp: 0.1837 0.2107 0.012  1.64   7.5  70.5  19.8 1056      0.521
REMARK   3_regHadp: 0.1838 0.2109 0.012  1.64   7.5  70.5  19.8 1056      0.521
REMARK         end: 0.1836 0.2106 0.012  1.64   7.6  70.5  19.8 1056      0.521
REMARK ------------------------------------------------------------------------
REMARK MODEL CONTENT.
REMARK  ELEMENT        ATOM RECORD COUNT   OCCUPANCY SUM
REMARK        C                     1700         1700.00
REMARK        H                     3369         3369.00
REMARK        O                      803          803.00
REMARK        N                      454          454.00
REMARK        S                       17           17.00
REMARK     Zn2+                        1            1.00
REMARK     Mg2+                        1            1.00
REMARK      O1-                       44           44.00
REMARK    TOTAL                     6389         6389.00
REMARK -----------------------------------------------------------------------
REMARK r_free_flags.md5.hexdigest 8e2868bac4003818884b368b293c4c15
REMARK 
REMARK IF THIS FILE IS FOR PDB DEPOSITION: REMOVE ALL FROM THIS LINE UP.
REMARK   3
REMARK   3 REFINEMENT.
REMARK   3   PROGRAM     : PHENIX (1.11.1_2575: ???)
REMARK   3   AUTHORS     : Adams,Afonine,Bunkoczi,Burnley,Chen,Dar,Davis,
REMARK   3               : Draizen,Echols,Gildea,Gros,Grosse-Kunstleve,Headd,
REMARK   3               : Hintze,Hung,Ioerger,Liebschner,McCoy,McKee,Moriarty,
REMARK   3               : Oeffner,Poon,Read,Richardson,Richardson,Sacchettini,
REMARK   3               : Sauter,Sobolev,Storoni,Terwilliger,Williams,Zwart
REMARK   3
REMARK   3  REFINEMENT TARGET : ML
REMARK   3  
REMARK   3  DATA USED IN REFINEMENT.
REMARK   3   RESOLUTION RANGE HIGH (ANGSTROMS) : 1.300   
REMARK   3   RESOLUTION RANGE LOW  (ANGSTROMS) : 44.434  
REMARK   3   MIN(FOBS/SIGMA_FOBS)              : 1.31  
REMARK   3   COMPLETENESS FOR RANGE        (%) : 92.51 
REMARK   3   NUMBER OF REFLECTIONS             : 75205     
REMARK   3   NUMBER OF REFLECTIONS (NON-ANOMALOUS) : 75205     
REMARK   3  
REMARK   3  FIT TO DATA USED IN REFINEMENT.
REMARK   3   R VALUE     (WORKING + TEST SET) : 0.1850
REMARK   3   R VALUE            (WORKING SET) : 0.1836
REMARK   3   FREE R VALUE                     : 0.2106
REMARK   3   FREE R VALUE TEST SET SIZE   (%) : 5.04  
REMARK   3   FREE R VALUE TEST SET COUNT      : 3787      
REMARK   3  
REMARK   3  FIT TO DATA USED IN REFINEMENT (IN BINS).
REMARK   3   BIN  RESOLUTION RANGE  COMPL.    NWORK NFREE   RWORK  RFREE  CCWORK CCFREE
REMARK   3     1 44.4604 -  3.8992    0.99     2928   156  0.1754 0.1923   0.922  0.923
REMARK   3     2  3.8992 -  3.0952    1.00     2867   154  0.1682 0.1872   0.920  0.911
REMARK   3     3  3.0952 -  2.7040    1.00     2872   161  0.1759 0.2029   0.912  0.878
REMARK   3     4  2.7040 -  2.4568    1.00     2858   152  0.1605 0.1930   0.930  0.895
REMARK   3     5  2.4568 -  2.2807    0.99     2872   140  0.1546 0.1763   0.931  0.902
REMARK   3     6  2.2807 -  2.1462    0.99     2808   150  0.1544 0.1701   0.936  0.927
REMARK   3     7  2.1462 -  2.0387    0.99     2869   142  0.1493 0.1921   0.939  0.916
REMARK   3     8  2.0387 -  1.9500    0.99     2828   123  0.1557 0.1674   0.930  0.917
REMARK   3     9  1.9500 -  1.8749    0.99     2830   142  0.1585 0.1997   0.928  0.888
REMARK   3    10  1.8749 -  1.8102    0.98     2804   151  0.1645 0.2129   0.923  0.877
REMARK   3    11  1.8102 -  1.7536    0.98     2768   180  0.1719 0.2105   0.923  0.893
REMARK   3    12  1.7536 -  1.7035    0.98     2803   148  0.1791 0.2346   0.914  0.847
REMARK   3    13  1.7035 -  1.6586    0.98     2774   160  0.1940 0.2196   0.890  0.862
REMARK   3    14  1.6586 -  1.6182    0.97     2773   165  0.1965 0.2289   0.902  0.839
REMARK   3    15  1.6182 -  1.5814    0.97     2761   142  0.2033 0.2055   0.895  0.876
REMARK   3    16  1.5814 -  1.5477    0.97     2757   142  0.2052 0.2510   0.882  0.857
REMARK   3    17  1.5477 -  1.5168    0.97     2774   149  0.2165 0.2234   0.866  0.848
REMARK   3    18  1.5168 -  1.4881    0.96     2721   151  0.2189 0.2668   0.872  0.784
REMARK   3    19  1.4881 -  1.4616    0.96     2766   134  0.2354 0.2651   0.831  0.790
REMARK   3    20  1.4616 -  1.4368    0.96     2679   149  0.2625 0.3129   0.799  0.736
REMARK   3    21  1.4368 -  1.4136    0.94     2738   130  0.2911 0.3043   0.731  0.727
REMARK   3    22  1.4136 -  1.3919    0.93     2617   147  0.3147 0.3025   0.683  0.654
REMARK   3    23  1.3919 -  1.3714    0.92     2614   142  0.3286 0.3648   0.657  0.621
REMARK   3    24  1.3714 -  1.3521    0.86     2441   112  0.3525 0.3682   0.608  0.569
REMARK   3    25  1.3521 -  1.3338    0.73     2093   115  0.3666 0.4699   0.594  0.559
REMARK   3    26  1.3338 -  1.3165    0.56     1567    83  0.4149 0.4204   0.524  0.407
REMARK   3    27  1.3165 -  1.3000    0.43     1236    67  0.4411 0.4266   0.427  0.436
REMARK   3  
REMARK   3  BULK SOLVENT MODELLING.
REMARK   3   METHOD USED        : FLAT BULK SOLVENT MODEL
REMARK   3   SOLVENT RADIUS     : 1.11    
REMARK   3   SHRINKAGE RADIUS   : 0.90    
REMARK   3   GRID STEP FACTOR   : 4.00    
REMARK   3  
REMARK   3  ERROR ESTIMATES.
REMARK   3   COORDINATE ERROR (MAXIMUM-LIKELIHOOD BASED)     : 0.19    
REMARK   3   PHASE ERROR (DEGREES, MAXIMUM-LIKELIHOOD BASED) : 22.41   
REMARK   3  
REMARK   3  STRUCTURE FACTORS CALCULATION ALGORITHM : FFT
REMARK   3  
REMARK   3  RESTRAINTS LIBRARY
REMARK   3    GEOSTD + MON.LIB. + CDL v1.2
REMARK   3  
REMARK   3  DEVIATIONS FROM IDEAL VALUES.
REMARK   3                 RMSD     MAX  COUNT
REMARK   3   BOND      :  0.012   0.077   2720
REMARK   3   ANGLE     :  1.636   8.073   3681
REMARK   3   CHIRALITY :  0.093   0.352    415
REMARK   3   PLANARITY :  0.012   0.088    469
REMARK   3   DIHEDRAL  : 20.649 175.219   1016
REMARK   3   MIN NONBONDED DISTANCE : 1.834 
REMARK   3  
REMARK   3  MOLPROBITY STATISTICS.
REMARK   3   ALL-ATOM CLASHSCORE : 0.38
REMARK   3   RAMACHANDRAN PLOT:
REMARK   3     OUTLIERS : 0.00  %
REMARK   3     ALLOWED  : 0.31  %
REMARK   3     FAVORED  : 99.69 %
REMARK   3   ROTAMER OUTLIERS : 4.12 %
REMARK   3   CBETA DEVIATIONS : 0
REMARK   3   PEPTIDE PLANE:
REMARK   3     CIS-PROLINE     : 0
REMARK   3     CIS-GENERAL     : 0
REMARK   3     TWISTED PROLINE : 0
REMARK   3     TWISTED GENERAL : 0
REMARK   3  
REMARK   3  ATOMIC DISPLACEMENT PARAMETERS.
REMARK   3   WILSON B : 14.05
REMARK   3   RMS(B_ISO_OR_EQUIVALENT_BONDED) : 3.47
REMARK   3   ATOMS          NUMBER OF ATOMS
REMARK   3                    ISO.  ANISO. 
REMARK   3    ALL         :   6389       0
REMARK   3    ALL (NO H)  :   3020       0
REMARK   3    SOLVENT     :    352       0
REMARK   3    NON-SOLVENT :   2668       0
REMARK   3    HYDROGENS   :   3369       0
REMARK   3
REMARK   3
REMARK   3   OTHER REFINEMENT REMARKS:
REMARK   3   XRAY REFINEMENT USING QUANTUM MECHANICAL FUNCTIONAL
REMARK   3   PROGRAM      :QuantumBio DivCon 6 build-7.1.1-b4015.17
REMARK   3   AUTHORS      :BORBULEVYCH O.Y., PLUMLEY J., 
REMARK   3                :MARTIN, R.I., WESTERHOFF L.M. 
REMARK   3
REMARK   3   REFERENCE     :BORBULEVYCH O.Y., PLUMLEY J.A.,
REMARK   3                 :MARTIN, R.I., MERZ, K.M.,  WESTERHOFF L.M.
REMARK   3                 :ACTA CRYSTLLOGRAPHICA SECTION D, 2014, 
REMARK   3                 :V. D70, pp. 1233-1247
REMARK   3   QM METHOD(HAMILTONIAN): PM6 AMBERFF14
REMARK   3   REGION QM REFINEMENT: 
REMARK   3      MAIN/BUFFER QM REGION RADII (A): 3.0 / 0.0
REMARK   3      LIGAND / STRAIN ENERGY: CIA_A_501 / 3.6 KCAL/MOLE
REMARK   3
HELIX    1   1 GLU A  535  ALA A  545  1               Generated by MOE   11
HELIX    2   2 ALA A  551  LEU A  554  1               Generated by MOE    4
HELIX    3   3 ASP A  568  ASP A  581  1               Generated by MOE   14
HELIX    4   4 LEU A  584  ASN A  587  1               Generated by MOE    4
HELIX    5   5 HIS A  592  LYS A  604  1               Generated by MOE   13
HELIX    6   6 TRP A  615  LYS A  630  1               Generated by MOE   16
HELIX    7   7 GLN A  635  LYS A  637  5               Generated by MOE    3
HELIX    8   8 ASP A  640  SER A  652  1               Generated by MOE   13
HELIX    9   9 ASN A  662  ASN A  667  1               Generated by MOE    6
HELIX   10  10 GLU A  671  MET A  675  1               Generated by MOE    5
HELIX   11  11 VAL A  680  LEU A  693  1               Generated by MOE   14
HELIX   12  12 ILE A  706  ALA A  722  1               Generated by MOE   17
HELIX   13  13 LEU A  725  ARG A  740  1               Generated by MOE   16
HELIX   14  14 PRO A  749  ASP A  764  1               Generated by MOE   16
HELIX   15  15 SER A  766  THR A  769  5               Generated by MOE    4
HELIX   16  16 TRP A  772  LEU A  797  1               Generated by MOE   26
HELIX   17  17 ASP A  803  MET A  805  5               Generated by MOE    3
HELIX   18  18 ARG A  807  LYS A  812  5               Generated by MOE    6
HELIX   19  19 ILE A  813  ALA A  823  1               Generated by MOE   11
HELIX   20  20 CYS A  825  VAL A  835  1               Generated by MOE   11
HELIX   21  21 GLU A  837  CYS A  839  5               Generated by MOE    3
HELIX   22  22 PHE A  840  ALA A  857  1               Generated by MOE   18
CRYST1   56.102   76.397   80.699  90.00 103.18  90.00 C 1 2 1
SCALE1      0.017825  0.000000  0.004174        0.00000
SCALE2      0.000000  0.013090  0.000000        0.00000
SCALE3      0.000000  0.000000  0.012727        0.00000
ATOM      1  N   GLU A 534      38.747  71.589  25.648  1.00 55.12           N
ATOM      2  CA  GLU A 534      38.960  70.131  25.809  1.00 54.98           C
ATOM      3  C   GLU A 534      38.453  69.327  24.600  1.00 53.66           C
ATOM      4  O   GLU A 534      37.380  69.613  24.063  1.00 53.43           O
ATOM      5  CB  GLU A 534      38.329  69.605  27.116  1.00 52.23           C
ATOM      6  CG  GLU A 534      39.416  69.339  28.167  1.00 53.28           C
ATOM      7  CD  GLU A 534      40.463  68.324  27.693  1.00 55.65           C
ATOM      8  OE1 GLU A 534      41.649  68.555  28.012  1.00 53.48           O
ATOM      9  OE2 GLU A 534      40.077  67.364  26.986  1.00 56.99           O1-
ATOM     10  H1  GLU A 534      39.039  72.072  26.485  1.00 66.13           H
ATOM     11  H2  GLU A 534      37.770  71.764  25.460  1.00 66.13           H
ATOM     12  HA  GLU A 534      40.036  69.963  25.878  1.00 65.96           H
ATOM     13  HB2 GLU A 534      37.780  68.681  26.932  1.00 62.66           H
ATOM     14  HB3 GLU A 534      37.628  70.339  27.516  1.00 62.66           H
ATOM     15  HG2 GLU A 534      38.914  68.901  29.031  1.00 63.93           H
ATOM     16  HG3 GLU A 534      39.892  70.263  28.497  1.00 63.93           H
ATOM     17  N   GLU A 535      39.228  68.312  24.197  1.00 55.06           N
ATOM     18  CA  GLU A 535      38.964  67.518  22.999  1.00 50.86           C
ATOM     19  C   GLU A 535      38.094  66.273  23.290  1.00 47.35           C
ATOM     20  O   GLU A 535      37.170  65.981  22.528  1.00 45.25           O
ATOM     21  CB  GLU A 535      40.304  67.183  22.320  1.00 50.17           C
ATOM     22  CG  GLU A 535      40.142  66.402  21.005  1.00 54.13           C
ATOM     23  CD  GLU A 535      39.473  67.269  19.934  1.00 55.44           C
ATOM     24  OE1 GLU A 535      38.223  67.303  19.908  1.00 57.02           O
ATOM     25  OE2 GLU A 535      40.217  67.905  19.155  1.00 58.63           O1-
ATOM     26  H   GLU A 535      40.065  68.094  24.722  1.00 66.06           H
ATOM     27  HA  GLU A 535      38.415  68.158  22.309  1.00 61.02           H
ATOM     28  HB2 GLU A 535      40.848  68.108  22.121  1.00 60.20           H
ATOM     29  HB3 GLU A 535      40.908  66.586  23.006  1.00 60.20           H
ATOM     30  HG2 GLU A 535      41.146  66.131  20.672  1.00 64.94           H
ATOM     31  HG3 GLU A 535      39.545  65.511  21.199  1.00 64.94           H
ATOM     32  N   GLU A 536      38.363  65.548  24.389  1.00 46.65           N
ATOM     33  CA  GLU A 536      37.574  64.380  24.799  1.00 40.83           C
ATOM     34  C   GLU A 536      36.133  64.768  25.170  1.00 41.59           C
ATOM     35  O   GLU A 536      35.210  63.966  25.002  1.00 36.21           O
ATOM     36  CB  GLU A 536      38.221  63.673  26.004  1.00 46.37           C
ATOM     37  CG  GLU A 536      39.634  63.139  25.708  1.00 45.52           C
ATOM     38  CD  GLU A 536      40.304  62.395  26.872  1.00 47.95           C
ATOM     39  OE1 GLU A 536      39.610  62.010  27.840  1.00 50.92           O
ATOM     40  OE2 GLU A 536      41.534  62.192  26.773  1.00 52.64           O1-
ATOM     41  H   GLU A 536      39.136  65.816  24.983  1.00 55.98           H
ATOM     42  HA  GLU A 536      37.543  63.679  23.964  1.00 48.99           H
ATOM     43  HB2 GLU A 536      38.266  64.364  26.847  1.00 55.63           H
ATOM     44  HB3 GLU A 536      37.583  62.833  26.285  1.00 55.63           H
ATOM     45  HG2 GLU A 536      39.575  62.444  24.869  1.00 54.61           H
ATOM     46  HG3 GLU A 536      40.297  63.934  25.365  1.00 54.61           H
ATOM     47  N   THR A 537      35.943  65.984  25.704  1.00 36.86           N
ATOM     48  CA  THR A 537      34.625  66.533  25.998  1.00 37.78           C
ATOM     49  C   THR A 537      33.795  66.688  24.732  1.00 37.26           C
ATOM     50  O   THR A 537      32.603  66.386  24.758  1.00 31.79           O
ATOM     51  CB  THR A 537      34.763  67.858  26.767  1.00 39.30           C
ATOM     52  OG1 THR A 537      35.202  67.552  28.070  1.00 42.55           O
ATOM     53  CG2 THR A 537      33.453  68.655  26.875  1.00 36.69           C
ATOM     54  H   THR A 537      36.746  66.577  25.859  1.00 44.22           H
ATOM     55  HA  THR A 537      34.125  65.817  26.653  1.00 45.32           H
ATOM     56  HB  THR A 537      35.511  68.479  26.273  1.00 47.15           H
ATOM     57  HG1 THR A 537      35.190  68.355  28.594  1.00 51.06           H
ATOM     58 HG21 THR A 537      33.615  69.538  27.494  1.00 44.02           H
ATOM     59 HG22 THR A 537      33.120  68.981  25.889  1.00 44.02           H
ATOM     60 HG23 THR A 537      32.678  68.045  27.341  1.00 44.02           H
ATOM     61  N   ARG A 538      34.402  67.191  23.649  1.00 34.21           N
ATOM     62  CA  ARG A 538      33.709  67.419  22.392  1.00 34.54           C
ATOM     63  C   ARG A 538      33.244  66.086  21.799  1.00 30.55           C
ATOM     64  O   ARG A 538      32.088  65.992  21.395  1.00 24.48           O
ATOM     65  CB  ARG A 538      34.611  68.264  21.478  1.00 36.98           C
ATOM     66  CG  ARG A 538      34.112  68.438  20.034  1.00 34.85           C
ATOM     67  CD  ARG A 538      35.258  68.115  19.073  1.00 37.52           C
ATOM     68  NE  ARG A 538      34.833  68.222  17.673  1.00 41.20           N
ATOM     69  CZ  ARG A 538      35.590  68.669  16.666  1.00 41.36           C
ATOM     70  NH1 ARG A 538      36.829  69.123  16.877  1.00 42.10           N
ATOM     71  NH2 ARG A 538      35.089  68.655  15.427  1.00 33.70           N1+
ATOM     72  H   ARG A 538      35.397  67.375  23.681  1.00 41.04           H
ATOM     73  HA  ARG A 538      32.811  68.005  22.593  1.00 41.44           H
ATOM     74  HB2 ARG A 538      34.725  69.252  21.928  1.00 44.37           H
ATOM     75  HB3 ARG A 538      35.602  67.807  21.462  1.00 44.37           H
ATOM     76  HG2 ARG A 538      33.277  67.775  19.816  1.00 41.80           H
ATOM     77  HG3 ARG A 538      33.781  69.466  19.882  1.00 41.80           H
ATOM     78  HD2 ARG A 538      36.083  68.799  19.277  1.00 45.02           H
ATOM     79  HD3 ARG A 538      35.603  67.095  19.256  1.00 45.02           H
ATOM     80  HE  ARG A 538      33.912  67.873  17.456  1.00 49.43           H
ATOM     81 HH11 ARG A 538      37.211  69.109  17.814  1.00 50.51           H
ATOM     82 HH12 ARG A 538      37.397  69.453  16.113  1.00 50.51           H
ATOM     83 HH21 ARG A 538      34.159  68.299  15.268  1.00 40.43           H
ATOM     84 HH22 ARG A 538      35.643  68.981  14.652  1.00 40.43           H
ATOM     85  N   GLU A 539      34.109  65.065  21.814  1.00 30.41           N
ATOM     86  CA  GLU A 539      33.760  63.692  21.447  1.00 28.99           C
ATOM     87  C   GLU A 539      32.495  63.215  22.176  1.00 20.98           C
ATOM     88  O   GLU A 539      31.542  62.759  21.540  1.00 21.04           O
ATOM     89  CB  GLU A 539      34.917  62.715  21.757  1.00 28.92           C
ATOM     90  CG  GLU A 539      35.861  62.429  20.589  1.00 38.50           C
ATOM     91  CD  GLU A 539      36.759  61.228  20.911  1.00 40.46           C
ATOM     92  OE1 GLU A 539      36.188  60.136  21.125  1.00 37.11           O
ATOM     93  OE2 GLU A 539      37.999  61.399  20.927  1.00 46.08           O1-
ATOM     94  H   GLU A 539      35.046  65.231  22.153  1.00 36.49           H
ATOM     95  HA  GLU A 539      33.564  63.673  20.374  1.00 34.78           H
ATOM     96  HB2 GLU A 539      35.511  63.099  22.586  1.00 34.70           H
ATOM     97  HB3 GLU A 539      34.485  61.767  22.077  1.00 34.70           H
ATOM     98  HG2 GLU A 539      35.224  62.152  19.748  1.00 46.18           H
ATOM     99  HG3 GLU A 539      36.453  63.314  20.352  1.00 46.18           H
ATOM    100  N   LEU A 540      32.492  63.303  23.513  1.00 20.46           N
ATOM    101  CA  LEU A 540      31.366  62.886  24.340  1.00 20.44           C
ATOM    102  C   LEU A 540      30.108  63.664  24.001  1.00 22.97           C
ATOM    103  O   LEU A 540      29.053  63.064  23.834  1.00 19.68           O
ATOM    104  CB  LEU A 540      31.758  62.987  25.817  1.00 22.21           C
ATOM    105  CG  LEU A 540      30.732  62.507  26.866  1.00 26.31           C
ATOM    106  CD1 LEU A 540      31.470  62.431  28.205  1.00 29.70           C
ATOM    107  CD2 LEU A 540      29.528  63.438  27.086  1.00 34.22           C
ATOM    108  H   LEU A 540      33.314  63.657  23.986  1.00 24.55           H
ATOM    109  HA  LEU A 540      31.160  61.838  24.121  1.00 24.51           H
ATOM    110  HB2 LEU A 540      32.662  62.385  25.932  1.00 26.64           H
ATOM    111  HB3 LEU A 540      32.033  64.019  26.042  1.00 26.64           H
ATOM    112  HG  LEU A 540      30.371  61.514  26.584  1.00 31.56           H
ATOM    113 HD11 LEU A 540      30.805  62.024  28.964  1.00 35.63           H
ATOM    114 HD12 LEU A 540      32.338  61.777  28.120  1.00 35.63           H
ATOM    115 HD13 LEU A 540      31.798  63.427  28.507  1.00 35.63           H
ATOM    116 HD21 LEU A 540      29.016  63.175  28.013  1.00 41.06           H
ATOM    117 HD22 LEU A 540      29.857  64.475  27.148  1.00 41.06           H
ATOM    118 HD23 LEU A 540      28.801  63.332  26.286  1.00 41.06           H
ATOM    119  N   GLN A 541      30.177  64.991  23.917  1.00 21.89           N
ATOM    120  CA  GLN A 541      28.962  65.754  23.694  1.00 21.20           C
ATOM    121  C   GLN A 541      28.410  65.492  22.277  1.00 18.36           C
ATOM    122  O   GLN A 541      27.196  65.426  22.115  1.00 21.69           O
ATOM    123  CB  GLN A 541      29.191  67.224  24.087  1.00 26.71           C
ATOM    124  CG  GLN A 541      29.603  67.411  25.581  1.00 29.13           C
ATOM    125  CD  GLN A 541      28.573  67.178  26.696  1.00 43.86           C
ATOM    126  OE1 GLN A 541      27.538  66.537  26.516  1.00 47.41           O
ATOM    127  NE2 GLN A 541      28.883  67.692  27.897  1.00 39.10           N
ATOM    128  H   GLN A 541      31.054  65.473  24.053  1.00 26.25           H
ATOM    129  HA  GLN A 541      28.217  65.367  24.388  1.00 25.44           H
ATOM    130  HB2 GLN A 541      29.972  67.618  23.439  1.00 32.04           H
ATOM    131  HB3 GLN A 541      28.277  67.787  23.900  1.00 32.04           H
ATOM    132  HG2 GLN A 541      30.426  66.736  25.796  1.00 34.95           H
ATOM    133  HG3 GLN A 541      29.992  68.405  25.748  1.00 34.95           H
ATOM    134 HE21 GLN A 541      29.735  68.218  28.018  1.00 46.91           H
ATOM    135 HE22 GLN A 541      28.254  67.562  28.676  1.00 46.91           H
ATOM    136  N   SER A 542      29.252  65.244  21.264  1.00 18.04           N
ATOM    137  CA  SER A 542      28.785  64.827  19.943  1.00 16.94           C
ATOM    138  C   SER A 542      28.087  63.465  20.012  1.00 18.02           C
ATOM    139  O   SER A 542      27.004  63.294  19.458  1.00 19.16           O
ATOM    140  CB  SER A 542      29.942  64.778  18.950  1.00 23.50           C
ATOM    141  OG  SER A 542      30.411  66.086  18.694  1.00 28.70           O
ATOM    142  H   SER A 542      30.250  65.279  21.427  1.00 21.64           H
ATOM    143  HA  SER A 542      28.058  65.552  19.573  1.00 20.31           H
ATOM    144  HB2 SER A 542      30.756  64.173  19.352  1.00 28.19           H
ATOM    145  HB3 SER A 542      29.598  64.337  18.014  1.00 28.19           H
ATOM    146  HG  SER A 542      30.869  66.398  19.481  1.00 34.43           H
ATOM    147  N   LEU A 543      28.699  62.490  20.693  1.00 19.59           N
ATOM    148  CA  LEU A 543      28.127  61.156  20.796  1.00 18.15           C
ATOM    149  C   LEU A 543      26.786  61.184  21.530  1.00 17.89           C
ATOM    150  O   LEU A 543      25.805  60.610  21.061  1.00 17.79           O
ATOM    151  CB  LEU A 543      29.135  60.211  21.466  1.00 15.81           C
ATOM    152  CG  LEU A 543      28.617  58.759  21.575  1.00 15.97           C
ATOM    153  CD1 LEU A 543      28.343  58.142  20.195  1.00 16.11           C
ATOM    154  CD2 LEU A 543      29.653  57.918  22.338  1.00 17.13           C
ATOM    155  H   LEU A 543      29.587  62.673  21.141  1.00 23.50           H
ATOM    156  HA  LEU A 543      27.953  60.808  19.779  1.00 21.76           H
ATOM    157  HB2 LEU A 543      30.067  60.222  20.898  1.00 18.97           H
ATOM    158  HB3 LEU A 543      29.350  60.584  22.470  1.00 18.97           H
ATOM    159  HG  LEU A 543      27.688  58.751  22.141  1.00 19.15           H
ATOM    160 HD11 LEU A 543      28.030  57.104  20.306  1.00 19.32           H
ATOM    161 HD12 LEU A 543      27.559  58.680  19.669  1.00 19.32           H
ATOM    162 HD13 LEU A 543      29.257  58.155  19.608  1.00 19.32           H
ATOM    163 HD21 LEU A 543      29.270  56.908  22.491  1.00 20.55           H
ATOM    164 HD22 LEU A 543      30.579  57.872  21.768  1.00 20.55           H
ATOM    165 HD23 LEU A 543      29.858  58.362  23.311  1.00 20.55           H
ATOM    166  N   ALA A 544      26.734  61.842  22.688  1.00 17.39           N
ATOM    167  CA  ALA A 544      25.554  61.852  23.531  1.00 19.05           C
ATOM    168  C   ALA A 544      24.398  62.582  22.850  1.00 19.18           C
ATOM    169  O   ALA A 544      23.254  62.225  23.112  1.00 24.98           O
ATOM    170  CB  ALA A 544      25.920  62.475  24.882  1.00 19.45           C
ATOM    171  H   ALA A 544      27.561  62.314  23.023  1.00 20.86           H
ATOM    172  HA  ALA A 544      25.251  60.821  23.709  1.00 22.84           H
ATOM    173  HB1 ALA A 544      25.047  62.469  25.536  1.00 23.33           H
ATOM    174  HB2 ALA A 544      26.717  61.894  25.349  1.00 23.33           H
ATOM    175  HB3 ALA A 544      26.258  63.504  24.746  1.00 23.33           H
ATOM    176  N   ALA A 545      24.676  63.581  22.000  1.00 20.34           N
ATOM    177  CA  ALA A 545      23.641  64.368  21.330  1.00 21.93           C
ATOM    178  C   ALA A 545      23.044  63.683  20.099  1.00 26.42           C
ATOM    179  O   ALA A 545      21.978  64.078  19.622  1.00 27.73           O
ATOM    180  CB  ALA A 545      24.227  65.723  20.932  1.00 24.41           C
ATOM    181  H   ALA A 545      25.640  63.822  21.816  1.00 24.40           H
ATOM    182  HA  ALA A 545      22.832  64.545  22.038  1.00 26.30           H
ATOM    183  HB1 ALA A 545      23.464  66.320  20.432  1.00 29.28           H
ATOM    184  HB2 ALA A 545      24.548  66.252  21.824  1.00 29.28           H
ATOM    185  HB3 ALA A 545      25.079  65.586  20.266  1.00 29.28           H
ATOM    186  N   ALA A 546      23.762  62.713  19.529  1.00 21.16           N
ATOM    187  CA  ALA A 546      23.385  62.087  18.278  1.00 19.94           C
ATOM    188  C   ALA A 546      22.158  61.202  18.471  1.00 20.03           C
ATOM    189  O   ALA A 546      22.040  60.502  19.479  1.00 23.41           O
ATOM    190  CB  ALA A 546      24.587  61.273  17.794  1.00 21.21           C
ATOM    191  H   ALA A 546      24.628  62.421  19.961  1.00 25.38           H
ATOM    192  HA  ALA A 546      23.171  62.853  17.531  1.00 23.92           H
ATOM    193  HB1 ALA A 546      24.314  60.697  16.911  1.00 25.44           H
ATOM    194  HB2 ALA A 546      25.412  61.940  17.544  1.00 25.44           H
ATOM    195  HB3 ALA A 546      24.902  60.596  18.585  1.00 25.44           H
ATOM    196  N   VAL A 547      21.255  61.183  17.483  1.00 19.09           N
ATOM    197  CA  VAL A 547      20.225  60.146  17.423  1.00 18.49           C
ATOM    198  C   VAL A 547      20.924  58.887  16.913  1.00 19.15           C
ATOM    199  O   VAL A 547      21.701  58.946  15.964  1.00 20.47           O
ATOM    200  CB  VAL A 547      18.984  60.550  16.596  1.00 20.31           C
ATOM    201  CG1 VAL A 547      18.354  61.840  17.151  1.00 19.90           C
ATOM    202  CG2 VAL A 547      19.227  60.700  15.096  1.00 34.58           C
ATOM    203  H   VAL A 547      21.378  61.781  16.677  1.00 22.89           H
ATOM    204  HA  VAL A 547      19.864  59.954  18.433  1.00 22.17           H
ATOM    205  HB  VAL A 547      18.248  59.751  16.713  1.00 24.36           H
ATOM    206 HG11 VAL A 547      17.433  62.066  16.615  1.00 23.87           H
ATOM    207 HG12 VAL A 547      18.117  61.705  18.207  1.00 23.87           H
ATOM    208 HG13 VAL A 547      19.042  62.679  17.045  1.00 23.87           H
ATOM    209 HG21 VAL A 547      18.312  61.035  14.605  1.00 41.48           H
ATOM    210 HG22 VAL A 547      20.019  61.419  14.907  1.00 41.48           H
ATOM    211 HG23 VAL A 547      19.500  59.730  14.684  1.00 41.48           H
ATOM    212  N   VAL A 548      20.691  57.754  17.574  1.00 18.68           N
ATOM    213  CA  VAL A 548      21.357  56.506  17.237  1.00 17.76           C
ATOM    214  C   VAL A 548      20.596  55.891  16.063  1.00 16.26           C
ATOM    215  O   VAL A 548      19.422  55.556  16.222  1.00 17.03           O
ATOM    216  CB  VAL A 548      21.387  55.579  18.463  1.00 17.51           C
ATOM    217  CG1 VAL A 548      22.137  54.274  18.164  1.00 17.72           C
ATOM    218  CG2 VAL A 548      22.083  56.250  19.655  1.00 20.55           C
ATOM    219  H   VAL A 548      20.057  57.760  18.361  1.00 22.41           H
ATOM    220  HA  VAL A 548      22.389  56.715  16.958  1.00 21.30           H
ATOM    221  HB  VAL A 548      20.366  55.328  18.755  1.00 21.00           H
ATOM    222 HG11 VAL A 548      22.128  53.636  19.048  1.00 21.25           H
ATOM    223 HG12 VAL A 548      21.646  53.743  17.352  1.00 21.25           H
ATOM    224 HG13 VAL A 548      23.168  54.486  17.877  1.00 21.25           H
ATOM    225 HG21 VAL A 548      22.037  55.593  20.520  1.00 24.65           H
ATOM    226 HG22 VAL A 548      23.125  56.464  19.413  1.00 24.65           H
ATOM    227 HG23 VAL A 548      21.582  57.179  19.930  1.00 24.65           H
ATOM    228  N   PRO A 549      21.220  55.691  14.894  1.00 14.86           N
ATOM    229  CA  PRO A 549      20.531  55.041  13.782  1.00 21.14           C
ATOM    230  C   PRO A 549      20.136  53.595  14.121  1.00 16.84           C
ATOM    231  O   PRO A 549      20.682  52.985  15.047  1.00 15.54           O
ATOM    232  CB  PRO A 549      21.550  55.065  12.638  1.00 21.41           C
ATOM    233  CG  PRO A 549      22.508  56.187  13.002  1.00 20.37           C
ATOM    234  CD  PRO A 549      22.582  56.037  14.508  1.00 18.63           C
ATOM    235  HA  PRO A 549      19.686  55.650  13.455  1.00 25.36           H
ATOM    236  HB2 PRO A 549      22.109  54.139  12.689  1.00 25.68           H
ATOM    237  HB3 PRO A 549      21.119  55.175  11.644  1.00 25.68           H
ATOM    238  HG2 PRO A 549      23.496  56.031  12.570  1.00 24.43           H
ATOM    239  HG3 PRO A 549      22.102  57.154  12.701  1.00 24.43           H
ATOM    240  HD2 PRO A 549      23.265  55.232  14.781  1.00 22.34           H
ATOM    241  HD3 PRO A 549      22.907  56.992  14.918  1.00 22.34           H
ATOM    242  N   SER A 550      19.200  53.043  13.358  1.00 17.40           N
ATOM    243  CA  SER A 550      18.719  51.682  13.565  1.00 20.04           C
ATOM    244  C   SER A 550      19.819  50.677  13.255  1.00 16.32           C
ATOM    245  O   SER A 550      20.759  50.980  12.516  1.00 18.31           O
ATOM    246  CB  SER A 550      17.512  51.410  12.674  1.00 20.02           C
ATOM    247  OG  SER A 550      17.895  51.432  11.323  1.00 20.39           O
ATOM    248  H   SER A 550      18.818  53.565  12.582  1.00 20.87           H
ATOM    249  HA  SER A 550      18.396  51.571  14.601  1.00 24.04           H
ATOM    250  HB2 SER A 550      17.103  50.431  12.908  1.00 24.01           H
ATOM    251  HB3 SER A 550      16.746  52.167  12.848  1.00 24.01           H
ATOM    252  HG  SER A 550      17.211  51.390  10.837  1.00 24.46           H
ATOM    253  N   ALA A 551      19.684  49.462  13.803  1.00 16.66           N
ATOM    254  CA  ALA A 551      20.579  48.369  13.455  1.00 16.96           C
ATOM    255  C   ALA A 551      20.536  48.089  11.955  1.00 19.28           C
ATOM    256  O   ALA A 551      21.576  47.800  11.371  1.00 17.58           O
ATOM    257  CB  ALA A 551      20.225  47.109  14.252  1.00 16.18           C
ATOM    258  H   ALA A 551      18.900  49.263  14.406  1.00 19.98           H
ATOM    259  HA  ALA A 551      21.597  48.662  13.714  1.00 20.34           H
ATOM    260  HB1 ALA A 551      20.900  46.301  13.967  1.00 19.41           H
ATOM    261  HB2 ALA A 551      20.342  47.295  15.317  1.00 19.41           H
ATOM    262  HB3 ALA A 551      19.198  46.804  14.045  1.00 19.41           H
ATOM    263  N   GLN A 552      19.359  48.186  11.314  1.00 18.64           N
ATOM    264  CA  GLN A 552      19.245  47.978   9.876  1.00 22.09           C
ATOM    265  C   GLN A 552      20.089  48.985   9.100  1.00 21.66           C
ATOM    266  O   GLN A 552      20.856  48.581   8.229  1.00 22.68           O
ATOM    267  CB  GLN A 552      17.772  48.036   9.465  1.00 23.51           C
ATOM    268  CG  GLN A 552      17.576  47.708   7.973  1.00 31.61           C
ATOM    269  CD  GLN A 552      16.175  48.017   7.445  1.00 34.27           C
ATOM    270  OE1 GLN A 552      16.028  48.398   6.288  1.00 45.30           O
ATOM    271  NE2 GLN A 552      15.130  47.854   8.254  1.00 36.43           N
ATOM    272  H   GLN A 552      18.519  48.401  11.831  1.00 22.36           H
ATOM    273  HA  GLN A 552      19.615  46.977   9.651  1.00 26.50           H
ATOM    274  HB2 GLN A 552      17.223  47.299  10.053  1.00 28.20           H
ATOM    275  HB3 GLN A 552      17.364  49.025   9.677  1.00 28.20           H
ATOM    276  HG2 GLN A 552      18.294  48.238   7.347  1.00 37.92           H
ATOM    277  HG3 GLN A 552      17.775  46.647   7.812  1.00 37.92           H
ATOM    278 HE21 GLN A 552      15.261  47.545   9.206  1.00 43.70           H
ATOM    279 HE22 GLN A 552      14.206  48.043   7.899  1.00 43.70           H
ATOM    280  N   THR A 553      19.966  50.280   9.427  1.00 17.44           N
ATOM    281  CA  THR A 553      20.767  51.342   8.806  1.00 19.54           C
ATOM    282  C   THR A 553      22.265  51.076   8.962  1.00 21.83           C
ATOM    283  O   THR A 553      23.031  51.242   8.015  1.00 22.53           O
ATOM    284  CB  THR A 553      20.383  52.719   9.367  1.00 22.76           C
ATOM    285  OG1 THR A 553      19.032  52.941   9.027  1.00 24.60           O
ATOM    286  CG2 THR A 553      21.244  53.856   8.793  1.00 24.50           C
ATOM    287  H   THR A 553      19.353  50.533  10.190  1.00 20.91           H
ATOM    288  HA  THR A 553      20.508  51.353   7.746  1.00 23.44           H
ATOM    289  HB  THR A 553      20.511  52.727  10.455  1.00 27.31           H
ATOM    290  HG1 THR A 553      18.526  52.151   9.252  1.00 29.51           H
ATOM    291 HG21 THR A 553      20.878  54.825   9.138  1.00 29.40           H
ATOM    292 HG22 THR A 553      22.275  53.741   9.130  1.00 29.40           H
ATOM    293 HG23 THR A 553      21.210  53.837   7.703  1.00 29.40           H
ATOM    294  N   LEU A 554      22.674  50.665  10.168  1.00 19.39           N
ATOM    295  CA  LEU A 554      24.079  50.469  10.511  1.00 18.40           C
ATOM    296  C   LEU A 554      24.679  49.158  10.003  1.00 19.26           C
ATOM    297  O   LEU A 554      25.890  48.993  10.122  1.00 22.26           O
ATOM    298  CB  LEU A 554      24.255  50.572  12.028  1.00 16.77           C
ATOM    299  CG  LEU A 554      23.911  51.970  12.573  1.00 18.00           C
ATOM    300  CD1 LEU A 554      23.939  51.938  14.097  1.00 19.53           C
ATOM    301  CD2 LEU A 554      24.886  53.056  12.098  1.00 19.48           C
ATOM    302  H   LEU A 554      21.992  50.561  10.908  1.00 23.26           H
ATOM    303  HA  LEU A 554      24.662  51.266  10.051  1.00 22.07           H
ATOM    304  HB2 LEU A 554      23.608  49.830  12.501  1.00 20.12           H
ATOM    305  HB3 LEU A 554      25.286  50.334  12.293  1.00 20.12           H
ATOM    306  HG  LEU A 554      22.916  52.238  12.238  1.00 21.59           H
ATOM    307 HD11 LEU A 554      23.589  52.893  14.490  1.00 23.42           H
ATOM    308 HD12 LEU A 554      23.299  51.140  14.470  1.00 23.42           H
ATOM    309 HD13 LEU A 554      24.957  51.781  14.425  1.00 23.42           H
ATOM    310 HD21 LEU A 554      24.679  53.991  12.616  1.00 23.36           H
ATOM    311 HD22 LEU A 554      25.915  52.766  12.311  1.00 23.36           H
ATOM    312 HD23 LEU A 554      24.771  53.224  11.028  1.00 23.36           H
ATOM    313  N   LYS A 555      23.856  48.226   9.495  1.00 20.10           N
ATOM    314  CA  LYS A 555      24.280  46.950   8.907  1.00 20.66           C
ATOM    315  C   LYS A 555      24.928  46.005   9.939  1.00 20.50           C
ATOM    316  O   LYS A 555      25.593  45.042   9.569  1.00 18.56           O
ATOM    317  CB  LYS A 555      25.221  47.182   7.706  1.00 23.81           C
ATOM    318  CG  LYS A 555      24.659  48.150   6.656  1.00 27.70           C
ATOM    319  CD  LYS A 555      25.674  48.317   5.515  1.00 31.29           C
ATOM    320  CE  LYS A 555      25.133  49.179   4.372  1.00 35.04           C
ATOM    321  NZ  LYS A 555      23.913  48.597   3.775  1.00 44.52           N1+
ATOM    322  H   LYS A 555      22.867  48.431   9.478  1.00 24.10           H
ATOM    323  HA  LYS A 555      23.392  46.443   8.529  1.00 24.79           H
ATOM    324  HB2 LYS A 555      26.180  47.563   8.059  1.00 28.56           H
ATOM    325  HB3 LYS A 555      25.410  46.222   7.224  1.00 28.56           H
ATOM    326  HG2 LYS A 555      23.720  47.745   6.276  1.00 33.23           H
ATOM    327  HG3 LYS A 555      24.473  49.127   7.101  1.00 33.23           H
ATOM    328  HD2 LYS A 555      26.572  48.796   5.909  1.00 37.54           H
ATOM    329  HD3 LYS A 555      25.951  47.337   5.123  1.00 37.54           H
ATOM    330  HE2 LYS A 555      24.891  50.161   4.783  1.00 42.03           H
ATOM    331  HE3 LYS A 555      25.901  49.305   3.606  1.00 42.03           H
ATOM    332  HZ1 LYS A 555      23.694  49.069   2.909  1.00 53.42           H
ATOM    333  HZ2 LYS A 555      24.060  47.612   3.600  1.00 53.42           H
ATOM    334  HZ3 LYS A 555      23.142  48.699   4.420  1.00 53.42           H
ATOM    335  N   ILE A 556      24.731  46.247  11.236  1.00 16.87           N
ATOM    336  CA  ILE A 556      25.446  45.488  12.275  1.00 16.31           C
ATOM    337  C   ILE A 556      24.902  44.073  12.492  1.00 15.04           C
ATOM    338  O   ILE A 556      25.538  43.312  13.212  1.00 15.21           O
ATOM    339  CB  ILE A 556      25.536  46.256  13.598  1.00 16.26           C
ATOM    340  CG1 ILE A 556      24.134  46.657  14.089  1.00 18.74           C
ATOM    341  CG2 ILE A 556      26.490  47.449  13.464  1.00 19.25           C
ATOM    342  CD1 ILE A 556      24.143  47.113  15.547  1.00 20.89           C
ATOM    343  H   ILE A 556      24.141  47.015  11.515  1.00 20.23           H
ATOM    344  HA  ILE A 556      26.475  45.359  11.931  1.00 19.56           H
ATOM    345  HB  ILE A 556      25.970  45.586  14.342  1.00 19.50           H
ATOM    346 HG12 ILE A 556      23.746  47.464  13.466  1.00 22.48           H
ATOM    347 HG13 ILE A 556      23.455  45.809  14.010  1.00 22.48           H
ATOM    348 HG21 ILE A 556      26.599  47.949  14.425  1.00 23.10           H
ATOM    349 HG22 ILE A 556      27.473  47.102  13.146  1.00 23.10           H
ATOM    350 HG23 ILE A 556      26.109  48.159  12.732  1.00 23.10           H
ATOM    351 HD11 ILE A 556      23.115  47.185  15.891  1.00 25.05           H
ATOM    352 HD12 ILE A 556      24.655  46.375  16.163  1.00 25.05           H
ATOM    353 HD13 ILE A 556      24.638  48.080  15.643  1.00 25.05           H
ATOM    354  N   THR A 557      23.772  43.691  11.895  1.00 16.93           N
ATOM    355  CA  THR A 557      23.284  42.316  11.951  1.00 18.55           C
ATOM    356  C   THR A 557      24.032  41.419  10.946  1.00 18.86           C
ATOM    357  O   THR A 557      23.911  40.197  11.004  1.00 19.49           O
ATOM    358  CB  THR A 557      21.757  42.348  11.740  1.00 17.38           C
ATOM    359  OG1 THR A 557      21.204  43.322  12.596  1.00 23.09           O
ATOM    360  CG2 THR A 557      21.051  41.045  12.105  1.00 24.65           C
ATOM    361  H   THR A 557      23.260  44.346  11.321  1.00 20.30           H
ATOM    362  HA  THR A 557      23.470  41.944  12.960  1.00 22.25           H
ATOM    363  HB  THR A 557      21.533  42.604  10.700  1.00 20.84           H
ATOM    364  HG1 THR A 557      21.678  43.244  13.429  1.00 27.69           H
ATOM    365 HG21 THR A 557      19.976  41.170  11.982  1.00 29.57           H
ATOM    366 HG22 THR A 557      21.383  40.249  11.446  1.00 29.57           H
ATOM    367 HG23 THR A 557      21.252  40.785  13.145  1.00 29.57           H
ATOM    368  N   ASP A 558      24.777  41.997   9.995  1.00 18.91           N
ATOM    369  CA  ASP A 558      25.419  41.266   8.904  1.00 19.28           C
ATOM    370  C   ASP A 558      26.721  40.604   9.393  1.00 18.58           C
ATOM    371  O   ASP A 558      27.642  41.284   9.833  1.00 16.43           O
ATOM    372  CB  ASP A 558      25.719  42.222   7.735  1.00 19.20           C
ATOM    373  CG  ASP A 558      24.531  42.977   7.121  1.00 34.16           C
ATOM    374  OD1 ASP A 558      23.365  42.669   7.460  1.00 36.85           O
ATOM    375  OD2 ASP A 558      24.825  43.861   6.283  1.00 33.54           O1-
ATOM    376  H   ASP A 558      24.854  43.004   9.969  1.00 22.68           H
ATOM    377  HA  ASP A 558      24.731  40.511   8.530  1.00 23.13           H
ATOM    378  HB2 ASP A 558      26.479  42.953   8.018  1.00 23.02           H
ATOM    379  HB3 ASP A 558      26.190  41.658   6.927  1.00 23.02           H
ATOM    380  N   PHE A 559      26.867  39.281   9.252  1.00 15.26           N
ATOM    381  CA  PHE A 559      28.162  38.657   9.503  1.00 16.03           C
ATOM    382  C   PHE A 559      29.277  39.210   8.613  1.00 17.47           C
ATOM    383  O   PHE A 559      30.429  39.174   9.041  1.00 18.08           O
ATOM    384  CB  PHE A 559      28.080  37.141   9.343  1.00 16.91           C
ATOM    385  CG  PHE A 559      27.302  36.415  10.422  1.00 14.32           C
ATOM    386  CD1 PHE A 559      26.163  35.661  10.091  1.00 15.70           C
ATOM    387  CD2 PHE A 559      27.796  36.413  11.739  1.00 14.64           C
ATOM    388  CE1 PHE A 559      25.516  34.902  11.084  1.00 16.47           C
ATOM    389  CE2 PHE A 559      27.155  35.650  12.730  1.00 16.82           C
ATOM    390  CZ  PHE A 559      26.025  34.885  12.393  1.00 15.75           C
ATOM    391  H   PHE A 559      26.107  38.714   8.905  1.00 18.30           H
ATOM    392  HA  PHE A 559      28.440  38.867  10.536  1.00 19.22           H
ATOM    393  HB2 PHE A 559      27.666  36.911   8.360  1.00 20.28           H
ATOM    394  HB3 PHE A 559      29.098  36.751   9.383  1.00 20.28           H
ATOM    395  HD1 PHE A 559      25.783  35.658   9.080  1.00 18.83           H
ATOM    396  HD2 PHE A 559      28.672  36.991  11.992  1.00 17.56           H
ATOM    397  HE1 PHE A 559      24.631  34.335  10.840  1.00 19.75           H
ATOM    398  HE2 PHE A 559      27.552  35.628  13.734  1.00 20.17           H
ATOM    399  HZ  PHE A 559      25.547  34.273  13.143  1.00 18.89           H
ATOM    400  N   SER A 560      28.972  39.674   7.391  1.00 15.44           N
ATOM    401  CA  SER A 560      29.964  40.216   6.465  1.00 17.03           C
ATOM    402  C   SER A 560      30.321  41.692   6.703  1.00 16.33           C
ATOM    403  O   SER A 560      31.032  42.283   5.887  1.00 18.96           O
ATOM    404  CB  SER A 560      29.511  39.991   5.018  1.00 24.56           C
ATOM    405  OG  SER A 560      28.292  40.667   4.782  1.00 33.52           O
ATOM    406  H   SER A 560      28.008  39.669   7.088  1.00 18.52           H
ATOM    407  HA  SER A 560      30.887  39.649   6.588  1.00 20.42           H
ATOM    408  HB2 SER A 560      30.269  40.369   4.333  1.00 29.46           H
ATOM    409  HB3 SER A 560      29.379  38.921   4.845  1.00 29.46           H
ATOM    410  HG  SER A 560      28.063  40.578   3.853  1.00 40.22           H
ATOM    411  N   PHE A 561      29.852  42.292   7.792  1.00 15.47           N
ATOM    412  CA  PHE A 561      30.079  43.699   8.133  1.00 14.27           C
ATOM    413  C   PHE A 561      31.551  44.123   8.052  1.00 18.95           C
ATOM    414  O   PHE A 561      32.450  43.393   8.473  1.00 16.55           O
ATOM    415  CB  PHE A 561      29.543  43.898   9.559  1.00 17.08           C
ATOM    416  CG  PHE A 561      29.825  45.237  10.210  1.00 15.02           C
ATOM    417  CD1 PHE A 561      28.883  46.276  10.128  1.00 17.23           C
ATOM    418  CD2 PHE A 561      31.007  45.427  10.950  1.00 14.81           C
ATOM    419  CE1 PHE A 561      29.123  47.501  10.772  1.00 17.16           C
ATOM    420  CE2 PHE A 561      31.258  46.656  11.576  1.00 15.57           C
ATOM    421  CZ  PHE A 561      30.305  47.685  11.498  1.00 17.66           C
ATOM    422  H   PHE A 561      29.248  41.765   8.410  1.00 18.55           H
ATOM    423  HA  PHE A 561      29.489  44.322   7.461  1.00 17.11           H
ATOM    424  HB2 PHE A 561      28.465  43.739   9.549  1.00 20.49           H
ATOM    425  HB3 PHE A 561      29.995  43.127  10.181  1.00 20.49           H
ATOM    426  HD1 PHE A 561      27.967  46.134   9.575  1.00 20.67           H
ATOM    427  HD2 PHE A 561      31.733  44.631  11.037  1.00 17.76           H
ATOM    428  HE1 PHE A 561      28.397  48.299  10.714  1.00 20.58           H
ATOM    429  HE2 PHE A 561      32.168  46.792  12.141  1.00 18.67           H
ATOM    430  HZ  PHE A 561      30.480  48.624  11.998  1.00 21.19           H
ATOM    431  N   SER A 562      31.776  45.331   7.535  1.00 17.43           N
ATOM    432  CA  SER A 562      33.070  46.005   7.524  1.00 18.23           C
ATOM    433  C   SER A 562      32.995  47.324   8.301  1.00 17.53           C
ATOM    434  O   SER A 562      32.064  48.107   8.111  1.00 16.22           O
ATOM    435  CB  SER A 562      33.442  46.271   6.062  1.00 22.77           C
ATOM    436  OG  SER A 562      34.577  47.099   5.980  1.00 26.17           O
ATOM    437  H   SER A 562      30.987  45.865   7.197  1.00 20.91           H
ATOM    438  HA  SER A 562      33.831  45.364   7.964  1.00 21.86           H
ATOM    439  HB2 SER A 562      33.653  45.327   5.568  1.00 27.32           H
ATOM    440  HB3 SER A 562      32.611  46.767   5.560  1.00 27.32           H
ATOM    441  HG  SER A 562      34.409  47.757   5.485  1.00 31.40           H
ATOM    442  N   ASP A 563      34.002  47.608   9.124  1.00 16.15           N
ATOM    443  CA  ASP A 563      34.116  48.878   9.846  1.00 17.03           C
ATOM    444  C   ASP A 563      34.898  49.929   9.025  1.00 17.94           C
ATOM    445  O   ASP A 563      35.021  51.066   9.476  1.00 17.52           O
ATOM    446  CB  ASP A 563      34.823  48.662  11.196  1.00 16.16           C
ATOM    447  CG  ASP A 563      36.319  48.419  11.039  1.00 17.32           C
ATOM    448  OD1 ASP A 563      36.714  47.355  10.511  1.00 19.05           O
ATOM    449  OD2 ASP A 563      37.073  49.331  11.442  1.00 19.32           O1-
ATOM    450  H   ASP A 563      34.763  46.951   9.224  1.00 19.37           H
ATOM    451  HA  ASP A 563      33.119  49.267  10.057  1.00 20.42           H
ATOM    452  HB2 ASP A 563      34.652  49.537  11.826  1.00 19.39           H
ATOM    453  HB3 ASP A 563      34.380  47.773  11.648  1.00 19.39           H
ATOM    454  N   PHE A 564      35.528  49.549   7.904  1.00 16.36           N
ATOM    455  CA  PHE A 564      36.597  50.337   7.294  1.00 17.91           C
ATOM    456  C   PHE A 564      36.142  51.743   6.867  1.00 19.37           C
ATOM    457  O   PHE A 564      36.931  52.679   6.959  1.00 22.25           O
ATOM    458  CB  PHE A 564      37.175  49.545   6.117  1.00 22.05           C
ATOM    459  CG  PHE A 564      38.421  50.163   5.513  1.00 26.78           C
ATOM    460  CD1 PHE A 564      39.570  50.355   6.308  1.00 28.57           C
ATOM    461  CD2 PHE A 564      38.435  50.550   4.160  1.00 32.50           C
ATOM    462  CE1 PHE A 564      40.731  50.921   5.751  1.00 32.25           C
ATOM    463  CE2 PHE A 564      39.591  51.128   3.604  1.00 31.59           C
ATOM    464  CZ  PHE A 564      40.741  51.304   4.397  1.00 29.48           C
ATOM    465  H   PHE A 564      35.369  48.623   7.538  1.00 19.62           H
ATOM    466  HA  PHE A 564      37.381  50.457   8.040  1.00 21.48           H
ATOM    467  HB2 PHE A 564      37.441  48.547   6.467  1.00 26.45           H
ATOM    468  HB3 PHE A 564      36.408  49.439   5.349  1.00 26.45           H
ATOM    469  HD1 PHE A 564      39.567  50.065   7.348  1.00 34.28           H
ATOM    470  HD2 PHE A 564      37.555  50.423   3.546  1.00 38.99           H
ATOM    471  HE1 PHE A 564      41.611  51.065   6.361  1.00 38.70           H
ATOM    472  HE2 PHE A 564      39.591  51.443   2.570  1.00 37.90           H
ATOM    473  HZ  PHE A 564      41.628  51.749   3.970  1.00 35.37           H
ATOM    474  N   GLU A 565      34.887  51.892   6.430  1.00 20.07           N
ATOM    475  CA  GLU A 565      34.339  53.172   5.984  1.00 22.83           C
ATOM    476  C   GLU A 565      33.707  53.988   7.119  1.00 26.62           C
ATOM    477  O   GLU A 565      33.209  55.085   6.868  1.00 24.41           O
ATOM    478  CB  GLU A 565      33.347  52.964   4.823  1.00 25.65           C
ATOM    479  CG  GLU A 565      34.039  52.343   3.600  1.00 30.78           C
ATOM    480  CD  GLU A 565      35.180  53.228   3.080  1.00 40.98           C
ATOM    481  OE1 GLU A 565      34.910  54.411   2.772  1.00 46.64           O
ATOM    482  OE2 GLU A 565      36.315  52.706   3.007  1.00 46.91           O1-
ATOM    483  H   GLU A 565      34.288  51.083   6.364  1.00 24.08           H
ATOM    484  HA  GLU A 565      35.161  53.773   5.596  1.00 27.39           H
ATOM    485  HB2 GLU A 565      32.530  52.322   5.146  1.00 30.77           H
ATOM    486  HB3 GLU A 565      32.916  53.924   4.533  1.00 30.77           H
ATOM    487  HG2 GLU A 565      34.389  51.333   3.818  1.00 36.93           H
ATOM    488  HG3 GLU A 565      33.273  52.302   2.823  1.00 36.93           H
ATOM    489  N   LEU A 566      33.714  53.478   8.360  1.00 19.13           N
ATOM    490  CA  LEU A 566      33.106  54.144   9.503  1.00 17.39           C
ATOM    491  C   LEU A 566      34.098  55.050  10.213  1.00 16.77           C
ATOM    492  O   LEU A 566      35.238  54.666  10.456  1.00 17.11           O
ATOM    493  CB  LEU A 566      32.535  53.114  10.501  1.00 17.12           C
ATOM    494  CG  LEU A 566      31.387  52.250   9.956  1.00 22.84           C
ATOM    495  CD1 LEU A 566      30.833  51.379  11.091  1.00 20.64           C
ATOM    496  CD2 LEU A 566      30.242  53.106   9.394  1.00 26.90           C
ATOM    497  H   LEU A 566      34.194  52.604   8.526  1.00 22.94           H
ATOM    498  HA  LEU A 566      32.285  54.766   9.151  1.00 20.85           H
ATOM    499  HB2 LEU A 566      33.340  52.463  10.843  1.00 20.53           H
ATOM    500  HB3 LEU A 566      32.174  53.658  11.374  1.00 20.53           H
ATOM    501  HG  LEU A 566      31.765  51.596   9.169  1.00 27.39           H
ATOM    502 HD11 LEU A 566      30.028  50.746  10.719  1.00 24.76           H
ATOM    503 HD12 LEU A 566      31.630  50.741  11.478  1.00 24.76           H
ATOM    504 HD13 LEU A 566      30.450  52.004  11.899  1.00 24.76           H
ATOM    505 HD21 LEU A 566      29.426  52.469   9.073  1.00 32.27           H
ATOM    506 HD22 LEU A 566      29.880  53.801  10.149  1.00 32.27           H
ATOM    507 HD23 LEU A 566      30.575  53.661   8.518  1.00 32.27           H
ATOM    508  N   SER A 567      33.637  56.229  10.634  1.00 16.60           N
ATOM    509  CA  SER A 567      34.402  57.050  11.556  1.00 16.73           C
ATOM    510  C   SER A 567      34.386  56.451  12.954  1.00 15.36           C
ATOM    511  O   SER A 567      33.547  55.604  13.252  1.00 15.42           O
ATOM    512  CB  SER A 567      33.817  58.465  11.619  1.00 17.51           C
ATOM    513  OG  SER A 567      32.543  58.454  12.248  1.00 18.42           O
ATOM    514  H   SER A 567      32.684  56.490  10.423  1.00 19.91           H
ATOM    515  HA  SER A 567      35.427  57.133  11.193  1.00 20.07           H
ATOM    516  HB2 SER A 567      34.504  59.085  12.195  1.00 21.01           H
ATOM    517  HB3 SER A 567      33.725  58.882  10.616  1.00 21.01           H
ATOM    518  HG  SER A 567      32.157  59.187  12.111  1.00 22.10           H
ATOM    519  N   ASP A 568      35.258  56.934  13.835  1.00 15.86           N
ATOM    520  CA  ASP A 568      35.195  56.560  15.243  1.00 15.41           C
ATOM    521  C   ASP A 568      33.836  56.843  15.862  1.00 19.92           C
ATOM    522  O   ASP A 568      33.332  56.003  16.602  1.00 17.22           O
ATOM    523  CB  ASP A 568      36.285  57.247  16.064  1.00 22.53           C
ATOM    524  CG  ASP A 568      37.692  56.696  15.899  1.00 26.38           C
ATOM    525  OD1 ASP A 568      37.894  55.788  15.065  1.00 22.13           O
ATOM    526  OD2 ASP A 568      38.560  57.183  16.656  1.00 33.35           O1-
ATOM    527  H   ASP A 568      35.933  57.630  13.553  1.00 19.02           H
ATOM    528  HA  ASP A 568      35.364  55.483  15.294  1.00 18.48           H
ATOM    529  HB2 ASP A 568      36.310  58.311  15.825  1.00 27.03           H
ATOM    530  HB3 ASP A 568      36.029  57.228  17.123  1.00 27.03           H
ATOM    531  N   LEU A 569      33.242  58.015  15.596  1.00 18.48           N
ATOM    532  CA  LEU A 569      31.916  58.353  16.096  1.00 17.19           C
ATOM    533  C   LEU A 569      30.908  57.313  15.627  1.00 14.79           C
ATOM    534  O   LEU A 569      30.081  56.864  16.414  1.00 15.39           O
ATOM    535  CB  LEU A 569      31.532  59.795  15.679  1.00 19.77           C
ATOM    536  CG  LEU A 569      30.063  60.216  15.883  1.00 28.50           C
ATOM    537  CD1 LEU A 569      29.588  60.088  17.335  1.00 26.89           C
ATOM    538  CD2 LEU A 569      29.896  61.688  15.464  1.00 31.96           C
ATOM    539  H   LEU A 569      33.716  58.686  15.007  1.00 22.17           H
ATOM    540  HA  LEU A 569      31.957  58.319  17.185  1.00 20.62           H
ATOM    541  HB2 LEU A 569      32.168  60.476  16.248  1.00 23.72           H
ATOM    542  HB3 LEU A 569      31.773  59.922  14.623  1.00 23.72           H
ATOM    543  HG  LEU A 569      29.416  59.612  15.246  1.00 34.19           H
ATOM    544 HD11 LEU A 569      28.529  60.344  17.404  1.00 32.25           H
ATOM    545 HD12 LEU A 569      29.717  59.066  17.675  1.00 32.25           H
ATOM    546 HD13 LEU A 569      30.160  60.751  17.982  1.00 32.25           H
ATOM    547 HD21 LEU A 569      28.847  61.978  15.543  1.00 38.34           H
ATOM    548 HD22 LEU A 569      30.494  62.333  16.111  1.00 38.34           H
ATOM    549 HD23 LEU A 569      30.220  61.820  14.431  1.00 38.34           H
ATOM    550  N   GLU A 570      30.961  56.900  14.364  1.00 16.74           N
ATOM    551  CA  GLU A 570      30.000  55.928  13.868  1.00 15.64           C
ATOM    552  C   GLU A 570      30.194  54.561  14.530  1.00 13.97           C
ATOM    553  O   GLU A 570      29.208  53.879  14.795  1.00 15.40           O
ATOM    554  CB  GLU A 570      30.072  55.822  12.352  1.00 18.81           C
ATOM    555  CG  GLU A 570      29.513  57.090  11.684  1.00 24.41           C
ATOM    556  CD  GLU A 570      29.794  57.172  10.184  1.00 30.97           C
ATOM    557  OE1 GLU A 570      30.915  56.811   9.766  1.00 25.84           O
ATOM    558  OE2 GLU A 570      28.882  57.650   9.477  1.00 33.72           O1-
ATOM    559  H   GLU A 570      31.690  57.227  13.747  1.00 20.08           H
ATOM    560  HA  GLU A 570      29.001  56.280  14.124  1.00 18.76           H
ATOM    561  HB2 GLU A 570      31.106  55.658  12.049  1.00 22.57           H
ATOM    562  HB3 GLU A 570      29.470  54.972  12.033  1.00 22.57           H
ATOM    563  HG2 GLU A 570      28.442  57.186  11.870  1.00 29.28           H
ATOM    564  HG3 GLU A 570      29.992  57.955  12.140  1.00 29.28           H
ATOM    565  N   THR A 571      31.430  54.151  14.835  1.00 14.30           N
ATOM    566  CA  THR A 571      31.610  52.884  15.559  1.00 13.70           C
ATOM    567  C   THR A 571      31.018  52.988  16.972  1.00 12.56           C
ATOM    568  O   THR A 571      30.467  52.015  17.487  1.00 12.78           O
ATOM    569  CB  THR A 571      33.079  52.435  15.613  1.00 13.14           C
ATOM    570  OG1 THR A 571      33.889  53.297  16.384  1.00 13.72           O
ATOM    571  CG2 THR A 571      33.716  52.274  14.229  1.00 16.57           C
ATOM    572  H   THR A 571      32.241  54.712  14.608  1.00 17.16           H
ATOM    573  HA  THR A 571      31.058  52.114  15.020  1.00 16.44           H
ATOM    574  HB  THR A 571      33.108  51.454  16.089  1.00 15.76           H
ATOM    575  HG1 THR A 571      33.341  53.773  17.014  1.00 16.46           H
ATOM    576 HG21 THR A 571      34.720  51.867  14.343  1.00 19.88           H
ATOM    577 HG22 THR A 571      33.119  51.593  13.623  1.00 19.88           H
ATOM    578 HG23 THR A 571      33.799  53.229  13.723  1.00 19.88           H
ATOM    579  N   ALA A 572      31.112  54.160  17.614  1.00 14.38           N
ATOM    580  CA  ALA A 572      30.510  54.359  18.921  1.00 14.85           C
ATOM    581  C   ALA A 572      28.980  54.311  18.850  1.00 14.30           C
ATOM    582  O   ALA A 572      28.376  53.723  19.735  1.00 14.35           O
ATOM    583  CB  ALA A 572      31.017  55.649  19.564  1.00 15.85           C
ATOM    584  H   ALA A 572      31.578  54.942  17.169  1.00 17.24           H
ATOM    585  HA  ALA A 572      30.831  53.536  19.563  1.00 17.81           H
ATOM    586  HB1 ALA A 572      30.565  55.764  20.549  1.00 19.01           H
ATOM    587  HB2 ALA A 572      32.101  55.603  19.674  1.00 19.01           H
ATOM    588  HB3 ALA A 572      30.760  56.505  18.943  1.00 19.01           H
ATOM    589  N   LEU A 573      28.366  54.885  17.808  1.00 14.08           N
ATOM    590  CA  LEU A 573      26.925  54.805  17.579  1.00 15.65           C
ATOM    591  C   LEU A 573      26.469  53.370  17.329  1.00 15.26           C
ATOM    592  O   LEU A 573      25.462  52.946  17.890  1.00 14.50           O
ATOM    593  CB  LEU A 573      26.498  55.687  16.392  1.00 16.64           C
ATOM    594  CG  LEU A 573      26.608  57.191  16.660  1.00 18.70           C
ATOM    595  CD1 LEU A 573      26.375  57.932  15.340  1.00 22.85           C
ATOM    596  CD2 LEU A 573      25.595  57.663  17.713  1.00 19.77           C
ATOM    597  H   LEU A 573      28.925  55.378  17.125  1.00 16.89           H
ATOM    598  HA  LEU A 573      26.420  55.156  18.475  1.00 18.77           H
ATOM    599  HB2 LEU A 573      27.125  55.437  15.535  1.00 19.96           H
ATOM    600  HB3 LEU A 573      25.465  55.451  16.124  1.00 19.96           H
ATOM    601  HG  LEU A 573      27.608  57.426  17.021  1.00 22.43           H
ATOM    602 HD11 LEU A 573      26.487  59.006  15.497  1.00 27.42           H
ATOM    603 HD12 LEU A 573      27.101  57.611  14.594  1.00 27.42           H
ATOM    604 HD13 LEU A 573      25.370  57.725  14.969  1.00 27.42           H
ATOM    605 HD21 LEU A 573      25.740  58.727  17.867  1.00 23.71           H
ATOM    606 HD22 LEU A 573      24.575  57.477  17.377  1.00 23.71           H
ATOM    607 HD23 LEU A 573      25.759  57.171  18.669  1.00 23.71           H
ATOM    608  N   CYS A 574      27.233  52.608  16.525  1.00 14.42           N
ATOM    609  CA  CYS A 574      27.015  51.175  16.365  1.00 13.09           C
ATOM    610  C   CYS A 574      27.002  50.468  17.715  1.00 11.99           C
ATOM    611  O   CYS A 574      26.158  49.602  17.926  1.00 12.32           O
ATOM    612  CB  CYS A 574      28.075  50.548  15.451  1.00 11.39           C
ATOM    613  SG  CYS A 574      27.880  50.939  13.690  1.00 16.91           S
ATOM    614  H   CYS A 574      28.054  53.015  16.099  1.00 17.29           H
ATOM    615  HA  CYS A 574      26.042  51.007  15.918  1.00 15.69           H
ATOM    616  HB2 CYS A 574      29.065  50.867  15.767  1.00 13.66           H
ATOM    617  HB3 CYS A 574      28.023  49.464  15.551  1.00 13.66           H
ATOM    618  HG  CYS A 574      28.321  52.204  13.721  1.00 20.28           H
ATOM    619  N   THR A 575      27.961  50.768  18.593  1.00 10.99           N
ATOM    620  CA  THR A 575      28.072  50.153  19.902  1.00 12.54           C
ATOM    621  C   THR A 575      26.853  50.478  20.761  1.00 13.06           C
ATOM    622  O   THR A 575      26.320  49.577  21.400  1.00 12.74           O
ATOM    623  CB  THR A 575      29.411  50.545  20.554  1.00 14.36           C
ATOM    624  OG1 THR A 575      30.499  50.175  19.719  1.00 13.54           O
ATOM    625  CG2 THR A 575      29.595  49.806  21.878  1.00 14.67           C
ATOM    626  H   THR A 575      28.669  51.444  18.335  1.00 13.17           H
ATOM    627  HA  THR A 575      28.104  49.074  19.740  1.00 15.04           H
ATOM    628  HB  THR A 575      29.449  51.620  20.725  1.00 17.23           H
ATOM    629  HG1 THR A 575      30.431  50.646  18.884  1.00 16.23           H
ATOM    630 HG21 THR A 575      30.572  50.046  22.296  1.00 17.60           H
ATOM    631 HG22 THR A 575      28.821  50.088  22.589  1.00 17.60           H
ATOM    632 HG23 THR A 575      29.556  48.731  21.699  1.00 17.60           H
ATOM    633  N   ILE A 576      26.387  51.733  20.768  1.00 13.40           N
ATOM    634  CA  ILE A 576      25.176  52.071  21.504  1.00 14.33           C
ATOM    635  C   ILE A 576      24.003  51.243  20.972  1.00 12.20           C
ATOM    636  O   ILE A 576      23.226  50.718  21.766  1.00 13.32           O
ATOM    637  CB  ILE A 576      24.859  53.577  21.472  1.00 14.64           C
ATOM    638  CG1 ILE A 576      25.951  54.406  22.170  1.00 14.44           C
ATOM    639  CG2 ILE A 576      23.491  53.814  22.146  1.00 14.27           C
ATOM    640  CD1 ILE A 576      25.865  55.894  21.829  1.00 17.67           C
ATOM    641  H   ILE A 576      26.858  52.454  20.239  1.00 16.07           H
ATOM    642  HA  ILE A 576      25.336  51.792  22.547  1.00 17.19           H
ATOM    643  HB  ILE A 576      24.783  53.883  20.429  1.00 17.55           H
ATOM    644 HG12 ILE A 576      25.880  54.274  23.251  1.00 17.32           H
ATOM    645 HG13 ILE A 576      26.930  54.063  21.849  1.00 17.32           H
ATOM    646 HG21 ILE A 576      23.305  54.877  22.291  1.00 17.12           H
ATOM    647 HG22 ILE A 576      22.687  53.427  21.520  1.00 17.12           H
ATOM    648 HG23 ILE A 576      23.450  53.325  23.122  1.00 17.12           H
ATOM    649 HD11 ILE A 576      26.721  56.399  22.273  1.00 21.19           H
ATOM    650 HD12 ILE A 576      25.885  56.029  20.749  1.00 21.19           H
ATOM    651 HD13 ILE A 576      24.958  56.336  22.238  1.00 21.19           H
ATOM    652  N   ARG A 577      23.873  51.114  19.645  1.00 12.09           N
ATOM    653  CA  ARG A 577      22.800  50.339  19.051  1.00 10.89           C
ATOM    654  C   ARG A 577      22.877  48.873  19.479  1.00 14.34           C
ATOM    655  O   ARG A 577      21.836  48.267  19.715  1.00 12.43           O
ATOM    656  CB  ARG A 577      22.790  50.521  17.522  1.00 14.52           C
ATOM    657  CG  ARG A 577      21.735  49.673  16.801  1.00 16.56           C
ATOM    658  CD  ARG A 577      20.312  49.887  17.314  1.00 14.23           C
ATOM    659  NE  ARG A 577      19.893  51.275  17.173  1.00 17.13           N
ATOM    660  CZ  ARG A 577      18.838  51.811  17.776  1.00 17.54           C
ATOM    661  NH1 ARG A 577      18.088  51.122  18.628  1.00 17.80           N
ATOM    662  NH2 ARG A 577      18.522  53.065  17.498  1.00 18.72           N1+
ATOM    663  H   ARG A 577      24.539  51.574  19.036  1.00 14.50           H
ATOM    664  HA  ARG A 577      21.857  50.727  19.437  1.00 13.06           H
ATOM    665  HB2 ARG A 577      22.650  51.570  17.264  1.00 17.42           H
ATOM    666  HB3 ARG A 577      23.760  50.218  17.127  1.00 17.42           H
ATOM    667  HG2 ARG A 577      21.769  49.892  15.736  1.00 19.86           H
ATOM    668  HG3 ARG A 577      21.964  48.622  16.942  1.00 19.86           H
ATOM    669  HD2 ARG A 577      19.640  49.269  16.726  1.00 17.07           H
ATOM    670  HD3 ARG A 577      20.242  49.584  18.357  1.00 17.07           H
ATOM    671  HE  ARG A 577      20.419  51.852  16.532  1.00 20.54           H
ATOM    672 HH11 ARG A 577      18.309  50.155  18.837  1.00 21.35           H
ATOM    673 HH12 ARG A 577      17.293  51.560  19.068  1.00 21.35           H
ATOM    674 HH21 ARG A 577      19.086  53.594  16.847  1.00 22.45           H
ATOM    675 HH22 ARG A 577      17.724  53.493  17.939  1.00 22.45           H
ATOM    676  N   MET A 578      24.078  48.299  19.621  1.00 14.80           N
ATOM    677  CA  MET A 578      24.193  46.916  20.090  1.00 13.40           C
ATOM    678  C   MET A 578      23.624  46.769  21.493  1.00 12.81           C
ATOM    679  O   MET A 578      22.846  45.844  21.729  1.00 12.45           O
ATOM    680  CB  MET A 578      25.640  46.409  20.079  1.00 14.30           C
ATOM    681  CG  MET A 578      26.249  46.347  18.688  1.00 13.76           C
ATOM    682  SD  MET A 578      28.015  45.932  18.788  1.00 16.35           S
ATOM    683  CE  MET A 578      28.543  46.606  17.201  1.00 14.47           C
ATOM    684  H   MET A 578      24.919  48.817  19.409  1.00 17.75           H
ATOM    685  HA  MET A 578      23.614  46.276  19.426  1.00 16.07           H
ATOM    686  HB2 MET A 578      26.260  47.051  20.704  1.00 17.15           H
ATOM    687  HB3 MET A 578      25.661  45.405  20.509  1.00 17.15           H
ATOM    688  HG2 MET A 578      25.727  45.583  18.110  1.00 16.51           H
ATOM    689  HG3 MET A 578      26.131  47.294  18.176  1.00 16.51           H
ATOM    690  HE1 MET A 578      29.605  46.408  17.064  1.00 17.36           H
ATOM    691  HE2 MET A 578      27.979  46.146  16.389  1.00 17.36           H
ATOM    692  HE3 MET A 578      28.382  47.682  17.187  1.00 17.36           H
ATOM    693  N   PHE A 579      24.001  47.662  22.423  1.00 12.84           N
ATOM    694  CA  PHE A 579      23.465  47.587  23.780  1.00 13.26           C
ATOM    695  C   PHE A 579      21.948  47.745  23.758  1.00 13.60           C
ATOM    696  O   PHE A 579      21.236  47.034  24.466  1.00 15.14           O
ATOM    697  CB  PHE A 579      24.067  48.642  24.722  1.00 14.38           C
ATOM    698  CG  PHE A 579      25.435  48.267  25.286  1.00 12.56           C
ATOM    699  CD1 PHE A 579      26.604  48.556  24.573  1.00 14.37           C
ATOM    700  CD2 PHE A 579      25.535  47.646  26.545  1.00 14.83           C
ATOM    701  CE1 PHE A 579      27.862  48.226  25.102  1.00 14.55           C
ATOM    702  CE2 PHE A 579      26.792  47.326  27.091  1.00 16.23           C
ATOM    703  CZ  PHE A 579      27.958  47.622  26.365  1.00 15.67           C
ATOM    704  H   PHE A 579      24.659  48.396  22.196  1.00 15.40           H
ATOM    705  HA  PHE A 579      23.682  46.600  24.188  1.00 15.91           H
ATOM    706  HB2 PHE A 579      24.134  49.596  24.201  1.00 17.25           H
ATOM    707  HB3 PHE A 579      23.395  48.775  25.569  1.00 17.25           H
ATOM    708  HD1 PHE A 579      26.543  49.061  23.634  1.00 17.23           H
ATOM    709  HD2 PHE A 579      24.642  47.417  27.110  1.00 17.78           H
ATOM    710  HE1 PHE A 579      28.753  48.473  24.547  1.00 17.45           H
ATOM    711  HE2 PHE A 579      26.864  46.843  28.057  1.00 19.47           H
ATOM    712  HZ  PHE A 579      28.926  47.369  26.773  1.00 18.80           H
ATOM    713  N   THR A 580      21.460  48.677  22.933  1.00 14.19           N
ATOM    714  CA  THR A 580      20.028  49.002  22.882  1.00 16.43           C
ATOM    715  C   THR A 580      19.227  47.810  22.368  1.00 15.46           C
ATOM    716  O   THR A 580      18.240  47.423  22.986  1.00 16.31           O
ATOM    717  CB  THR A 580      19.812  50.274  22.053  1.00 13.14           C
ATOM    718  OG1 THR A 580      20.586  51.316  22.575  1.00 17.21           O
ATOM    719  CG2 THR A 580      18.350  50.739  22.094  1.00 16.66           C
ATOM    720  H   THR A 580      22.092  49.214  22.358  1.00 17.02           H
ATOM    721  HA  THR A 580      19.714  49.224  23.902  1.00 19.70           H
ATOM    722  HB  THR A 580      20.093  50.099  21.013  1.00 15.75           H
ATOM    723  HG1 THR A 580      21.517  51.087  22.491  1.00 20.64           H
ATOM    724 HG21 THR A 580      18.245  51.671  21.538  1.00 19.99           H
ATOM    725 HG22 THR A 580      17.699  49.983  21.654  1.00 19.99           H
ATOM    726 HG23 THR A 580      18.056  50.920  23.128  1.00 19.99           H
ATOM    727  N   ASP A 581      19.645  47.223  21.251  1.00 13.75           N
ATOM    728  CA  ASP A 581      18.888  46.176  20.600  1.00 14.40           C
ATOM    729  C   ASP A 581      19.001  44.807  21.255  1.00 15.37           C
ATOM    730  O   ASP A 581      18.182  43.956  20.941  1.00 17.81           O
ATOM    731  CB  ASP A 581      19.146  46.140  19.095  1.00 15.27           C
ATOM    732  CG  ASP A 581      18.447  47.285  18.359  1.00 21.02           C
ATOM    733  OD1 ASP A 581      17.915  48.229  18.996  1.00 20.14           O
ATOM    734  OD2 ASP A 581      18.426  47.170  17.121  1.00 24.30           O1-
ATOM    735  H   ASP A 581      20.468  47.573  20.783  1.00 16.49           H
ATOM    736  HA  ASP A 581      17.838  46.444  20.698  1.00 17.27           H
ATOM    737  HB2 ASP A 581      20.215  46.207  18.886  1.00 18.31           H
ATOM    738  HB3 ASP A 581      18.840  45.192  18.652  1.00 18.31           H
ATOM    739  N   LEU A 582      19.973  44.603  22.154  1.00 13.68           N
ATOM    740  CA  LEU A 582      20.010  43.447  23.042  1.00 16.51           C
ATOM    741  C   LEU A 582      19.225  43.697  24.343  1.00 19.62           C
ATOM    742  O   LEU A 582      19.287  42.896  25.271  1.00 19.74           O
ATOM    743  CB  LEU A 582      21.468  43.053  23.302  1.00 16.14           C
ATOM    744  CG  LEU A 582      22.192  42.499  22.065  1.00 18.16           C
ATOM    745  CD1 LEU A 582      23.694  42.445  22.362  1.00 18.67           C
ATOM    746  CD2 LEU A 582      21.670  41.110  21.659  1.00 15.83           C
ATOM    747  H   LEU A 582      20.647  45.338  22.323  1.00 16.41           H
ATOM    748  HA  LEU A 582      19.521  42.605  22.555  1.00 19.81           H
ATOM    749  HB2 LEU A 582      21.996  43.943  23.651  1.00 19.36           H
ATOM    750  HB3 LEU A 582      21.516  42.313  24.100  1.00 19.36           H
ATOM    751  HG  LEU A 582      22.034  43.180  21.228  1.00 21.78           H
ATOM    752 HD11 LEU A 582      24.232  42.034  21.508  1.00 22.39           H
ATOM    753 HD12 LEU A 582      24.055  43.453  22.554  1.00 22.39           H
ATOM    754 HD13 LEU A 582      23.884  41.828  23.239  1.00 22.39           H
ATOM    755 HD21 LEU A 582      22.222  40.744  20.792  1.00 18.98           H
ATOM    756 HD22 LEU A 582      21.796  40.412  22.487  1.00 18.98           H
ATOM    757 HD23 LEU A 582      20.615  41.160  21.398  1.00 18.98           H
ATOM    758  N   ASN A 583      18.499  44.814  24.419  1.00 17.08           N
ATOM    759  CA  ASN A 583      17.597  45.166  25.523  1.00 21.86           C
ATOM    760  C   ASN A 583      18.359  45.447  26.829  1.00 24.93           C
ATOM    761  O   ASN A 583      17.760  45.404  27.896  1.00 28.18           O
ATOM    762  CB  ASN A 583      16.461  44.128  25.677  1.00 26.07           C
ATOM    763  CG  ASN A 583      15.459  44.106  24.514  1.00 32.02           C
ATOM    764  OD1 ASN A 583      15.362  45.030  23.703  1.00 40.65           O
ATOM    765  ND2 ASN A 583      14.625  43.068  24.479  1.00 41.56           N
ATOM    766  H   ASN A 583      18.526  45.453  23.638  1.00 20.48           H
ATOM    767  HA  ASN A 583      17.117  46.103  25.254  1.00 26.22           H
ATOM    768  HB2 ASN A 583      16.863  43.126  25.827  1.00 31.27           H
ATOM    769  HB3 ASN A 583      15.886  44.374  26.571  1.00 31.27           H
ATOM    770 HD21 ASN A 583      13.889  43.046  23.791  1.00 49.86           H
ATOM    771 HD22 ASN A 583      14.707  42.339  25.174  1.00 49.86           H
ATOM    772  N   LEU A 584      19.656  45.783  26.763  1.00 17.37           N
ATOM    773  CA  LEU A 584      20.518  45.957  27.939  1.00 16.79           C
ATOM    774  C   LEU A 584      20.340  47.341  28.577  1.00 20.06           C
ATOM    775  O   LEU A 584      20.500  47.481  29.790  1.00 20.97           O
ATOM    776  CB  LEU A 584      21.990  45.729  27.543  1.00 17.35           C
ATOM    777  CG  LEU A 584      22.292  44.340  26.953  1.00 17.35           C
ATOM    778  CD1 LEU A 584      23.766  44.312  26.517  1.00 17.01           C
ATOM    779  CD2 LEU A 584      21.973  43.248  27.974  1.00 14.90           C
ATOM    780  H   LEU A 584      20.096  45.830  25.855  1.00 20.84           H
ATOM    781  HA  LEU A 584      20.242  45.214  28.688  1.00 20.14           H
ATOM    782  HB2 LEU A 584      22.271  46.489  26.812  1.00 20.81           H
ATOM    783  HB3 LEU A 584      22.614  45.886  28.426  1.00 20.81           H
ATOM    784  HG  LEU A 584      21.673  44.189  26.070  1.00 20.81           H
ATOM    785 HD11 LEU A 584      24.015  43.328  26.117  1.00 20.40           H
ATOM    786 HD12 LEU A 584      23.938  45.049  25.735  1.00 20.40           H
ATOM    787 HD13 LEU A 584      24.417  44.534  27.363  1.00 20.40           H
ATOM    788 HD21 LEU A 584      22.331  42.283  27.614  1.00 17.87           H
ATOM    789 HD22 LEU A 584      22.456  43.477  28.920  1.00 17.87           H
ATOM    790 HD23 LEU A 584      20.897  43.169  28.122  1.00 17.87           H
ATOM    791  N   VAL A 585      20.083  48.373  27.762  1.00 19.63           N
ATOM    792  CA  VAL A 585      19.973  49.759  28.236  1.00 16.92           C
ATOM    793  C   VAL A 585      18.742  49.905  29.129  1.00 25.01           C
ATOM    794  O   VAL A 585      18.835  50.438  30.234  1.00 23.50           O
ATOM    795  CB  VAL A 585      19.925  50.757  27.062  1.00 20.44           C
ATOM    796  CG1 VAL A 585      19.759  52.205  27.549  1.00 23.64           C
ATOM    797  CG2 VAL A 585      21.197  50.689  26.214  1.00 18.87           C
ATOM    798  H   VAL A 585      19.989  48.200  26.773  1.00 23.54           H
ATOM    799  HA  VAL A 585      20.858  49.985  28.833  1.00 20.30           H
ATOM    800  HB  VAL A 585      19.079  50.521  26.419  1.00 24.52           H
ATOM    801 HG11 VAL A 585      19.661  52.859  26.685  1.00 28.36           H
ATOM    802 HG12 VAL A 585      18.855  52.319  28.145  1.00 28.36           H
ATOM    803 HG13 VAL A 585      20.621  52.514  28.139  1.00 28.36           H
ATOM    804 HG21 VAL A 585      21.150  51.418  25.406  1.00 22.63           H
ATOM    805 HG22 VAL A 585      22.063  50.893  26.839  1.00 22.63           H
ATOM    806 HG23 VAL A 585      21.296  49.698  25.780  1.00 22.63           H
ATOM    807  N   GLN A 586      17.616  49.408  28.618  1.00 25.09           N
ATOM    808  CA  GLN A 586      16.331  49.390  29.299  1.00 27.74           C
ATOM    809  C   GLN A 586      16.415  48.520  30.560  1.00 27.89           C
ATOM    810  O   GLN A 586      16.211  49.038  31.660  1.00 26.69           O
ATOM    811  CB  GLN A 586      15.269  48.941  28.283  1.00 30.37           C
ATOM    812  CG  GLN A 586      13.857  48.823  28.878  1.00 35.85           C
ATOM    813  CD  GLN A 586      12.755  48.754  27.813  1.00 41.71           C
ATOM    814  OE1 GLN A 586      12.962  48.314  26.684  1.00 47.80           O
ATOM    815  NE2 GLN A 586      11.541  49.156  28.180  1.00 48.08           N
ATOM    816  H   GLN A 586      17.659  48.969  27.708  1.00 30.10           H
ATOM    817  HA  GLN A 586      16.092  50.410  29.604  1.00 33.28           H
ATOM    818  HB2 GLN A 586      15.247  49.658  27.461  1.00 36.44           H
ATOM    819  HB3 GLN A 586      15.559  47.969  27.878  1.00 36.44           H
ATOM    820  HG2 GLN A 586      13.822  47.895  29.451  1.00 43.01           H
ATOM    821  HG3 GLN A 586      13.661  49.658  29.554  1.00 43.01           H
ATOM    822 HE21 GLN A 586      11.384  49.493  29.118  1.00 57.68           H
ATOM    823 HE22 GLN A 586      10.785  49.095  27.517  1.00 57.68           H
ATOM    824  N   ASN A 587      16.755  47.230  30.397  1.00 27.36           N
ATOM    825  CA  ASN A 587      16.841  46.250  31.489  1.00 22.62           C
ATOM    826  C   ASN A 587      17.610  46.743  32.706  1.00 26.11           C
ATOM    827  O   ASN A 587      17.156  46.593  33.836  1.00 25.06           O
ATOM    828  CB  ASN A 587      17.590  44.992  31.047  1.00 28.10           C
ATOM    829  CG  ASN A 587      16.702  43.868  30.569  1.00 35.23           C
ATOM    830  OD1 ASN A 587      15.763  44.060  29.798  1.00 41.20           O
ATOM    831  ND2 ASN A 587      17.065  42.661  30.991  1.00 36.64           N
ATOM    832  H   ASN A 587      16.930  46.885  29.463  1.00 32.82           H
ATOM    833  HA  ASN A 587      15.831  45.983  31.801  1.00 27.14           H
ATOM    834  HB2 ASN A 587      18.269  45.272  30.246  1.00 33.71           H
ATOM    835  HB3 ASN A 587      18.210  44.610  31.862  1.00 33.71           H
ATOM    836 HD21 ASN A 587      16.548  41.840  30.704  1.00 43.96           H
ATOM    837 HD22 ASN A 587      17.842  42.560  31.626  1.00 43.96           H
ATOM    838  N   PHE A 588      18.832  47.213  32.469  1.00 19.18           N
ATOM    839  CA  PHE A 588      19.801  47.465  33.511  1.00 20.33           C
ATOM    840  C   PHE A 588      19.913  48.954  33.833  1.00 17.75           C
ATOM    841  O   PHE A 588      20.790  49.342  34.605  1.00 23.99           O
ATOM    842  CB  PHE A 588      21.117  46.795  33.103  1.00 18.25           C
ATOM    843  CG  PHE A 588      20.961  45.284  32.978  1.00 18.28           C
ATOM    844  CD1 PHE A 588      21.114  44.648  31.729  1.00 15.44           C
ATOM    845  CD2 PHE A 588      20.616  44.509  34.104  1.00 17.88           C
ATOM    846  CE1 PHE A 588      20.883  43.265  31.601  1.00 15.40           C
ATOM    847  CE2 PHE A 588      20.443  43.123  33.989  1.00 17.21           C
ATOM    848  CZ  PHE A 588      20.581  42.501  32.738  1.00 18.86           C
ATOM    849  H   PHE A 588      19.146  47.289  31.510  1.00 23.00           H
ATOM    850  HA  PHE A 588      19.478  46.978  34.430  1.00 24.39           H
ATOM    851  HB2 PHE A 588      21.479  47.223  32.169  1.00 21.89           H
ATOM    852  HB3 PHE A 588      21.859  47.004  33.871  1.00 21.89           H
ATOM    853  HD1 PHE A 588      21.383  45.228  30.861  1.00 18.52           H
ATOM    854  HD2 PHE A 588      20.441  44.984  35.056  1.00 21.44           H
ATOM    855  HE1 PHE A 588      20.960  42.780  30.641  1.00 18.47           H
ATOM    856  HE2 PHE A 588      20.184  42.535  34.859  1.00 20.64           H
ATOM    857  HZ  PHE A 588      20.435  41.435  32.652  1.00 22.63           H
ATOM    858  N   GLN A 589      19.005  49.758  33.252  1.00 27.21           N
ATOM    859  CA  GLN A 589      18.797  51.174  33.529  1.00 27.53           C
ATOM    860  C   GLN A 589      20.090  51.968  33.360  1.00 25.63           C
ATOM    861  O   GLN A 589      20.498  52.760  34.215  1.00 24.26           O
ATOM    862  CB  GLN A 589      18.138  51.348  34.907  1.00 31.51           C
ATOM    863  CG  GLN A 589      16.759  50.675  35.031  1.00 33.90           C
ATOM    864  CD  GLN A 589      15.617  51.567  34.557  1.00 45.52           C
ATOM    865  OE1 GLN A 589      15.547  51.969  33.396  1.00 47.62           O
ATOM    866  NE2 GLN A 589      14.700  51.874  35.474  1.00 42.75           N
ATOM    867  H   GLN A 589      18.338  49.331  32.623  1.00 32.64           H
ATOM    868  HA  GLN A 589      18.100  51.539  32.774  1.00 33.02           H
ATOM    869  HB2 GLN A 589      18.795  50.953  35.683  1.00 37.80           H
ATOM    870  HB3 GLN A 589      18.011  52.416  35.093  1.00 37.80           H
ATOM    871  HG2 GLN A 589      16.753  49.781  34.409  1.00 40.67           H
ATOM    872  HG3 GLN A 589      16.595  50.396  36.072  1.00 40.67           H
ATOM    873 HE21 GLN A 589      14.798  51.514  36.411  1.00 51.29           H
ATOM    874 HE22 GLN A 589      13.914  52.450  35.219  1.00 51.29           H
ATOM    875  N   MET A 590      20.737  51.760  32.209  1.00 21.50           N
ATOM    876  CA  MET A 590      21.917  52.517  31.856  1.00 24.21           C
ATOM    877  C   MET A 590      21.499  53.927  31.484  1.00 22.21           C
ATOM    878  O   MET A 590      20.672  54.103  30.587  1.00 27.11           O
ATOM    879  CB  MET A 590      22.653  51.861  30.691  1.00 21.06           C
ATOM    880  CG  MET A 590      23.126  50.461  31.059  1.00 23.18           C
ATOM    881  SD  MET A 590      24.138  49.820  29.724  1.00 21.49           S
ATOM    882  CE  MET A 590      24.331  48.134  30.331  1.00 20.39           C
ATOM    883  H   MET A 590      20.342  51.126  31.525  1.00 25.79           H
ATOM    884  HA  MET A 590      22.596  52.543  32.711  1.00 29.04           H
ATOM    885  HB2 MET A 590      22.003  51.800  29.820  1.00 25.26           H
ATOM    886  HB3 MET A 590      23.520  52.474  30.442  1.00 25.26           H
ATOM    887  HG2 MET A 590      23.728  50.512  31.966  1.00 27.81           H
ATOM    888  HG3 MET A 590      22.275  49.799  31.221  1.00 27.81           H
ATOM    889  HE1 MET A 590      24.960  47.574  29.640  1.00 24.46           H
ATOM    890  HE2 MET A 590      24.803  48.151  31.314  1.00 24.46           H
ATOM    891  HE3 MET A 590      23.355  47.654  30.406  1.00 24.46           H
ATOM    892  N   LYS A 591      22.106  54.918  32.147  1.00 19.06           N
ATOM    893  CA  LYS A 591      21.983  56.313  31.759  1.00 21.69           C
ATOM    894  C   LYS A 591      22.738  56.520  30.454  1.00 20.90           C
ATOM    895  O   LYS A 591      23.858  56.032  30.316  1.00 18.78           O
ATOM    896  CB  LYS A 591      22.548  57.216  32.859  1.00 25.23           C
ATOM    897  CG  LYS A 591      21.697  57.125  34.133  1.00 30.40           C
ATOM    898  CD  LYS A 591      21.767  58.425  34.947  1.00 30.45           C
ATOM    899  CE  LYS A 591      20.699  58.464  36.043  1.00 37.51           C
ATOM    900  NZ  LYS A 591      20.828  57.328  36.978  1.00 40.85           N1+
ATOM    901  H   LYS A 591      22.742  54.685  32.896  1.00 22.86           H
ATOM    902  HA  LYS A 591      20.932  56.561  31.601  1.00 26.02           H
ATOM    903  HB2 LYS A 591      23.568  56.908  33.083  1.00 30.27           H
ATOM    904  HB3 LYS A 591      22.569  58.245  32.494  1.00 30.27           H
ATOM    905  HG2 LYS A 591      20.653  56.970  33.854  1.00 36.47           H
ATOM    906  HG3 LYS A 591      22.028  56.272  34.727  1.00 36.47           H
ATOM    907  HD2 LYS A 591      22.753  58.505  35.408  1.00 36.53           H
ATOM    908  HD3 LYS A 591      21.623  59.285  34.291  1.00 36.53           H
ATOM    909  HE2 LYS A 591      20.765  59.407  36.589  1.00 45.00           H
ATOM    910  HE3 LYS A 591      19.721  58.414  35.560  1.00 45.00           H
ATOM    911  HZ1 LYS A 591      20.212  57.462  37.767  1.00 49.00           H
ATOM    912  HZ2 LYS A 591      20.584  56.469  36.504  1.00 49.00           H
ATOM    913  HZ3 LYS A 591      21.782  57.263  37.306  1.00 49.00           H
ATOM    914  N   HIS A 592      22.140  57.239  29.507  1.00 19.55           N
ATOM    915  CA  HIS A 592      22.675  57.379  28.168  1.00 19.11           C
ATOM    916  C   HIS A 592      24.074  57.989  28.188  1.00 21.69           C
ATOM    917  O   HIS A 592      24.963  57.491  27.505  1.00 16.42           O
ATOM    918  CB  HIS A 592      21.723  58.220  27.306  1.00 20.18           C
ATOM    919  CG  HIS A 592      22.177  58.316  25.874  1.00 18.76           C
ATOM    920  ND1 HIS A 592      22.125  57.269  24.956  1.00 26.80           N
ATOM    921  CD2 HIS A 592      22.721  59.411  25.264  1.00 24.68           C
ATOM    922  CE1 HIS A 592      22.588  57.771  23.805  1.00 27.52           C
ATOM    923  NE2 HIS A 592      22.957  59.050  23.964  1.00 27.42           N
ATOM    924  H   HIS A 592      21.227  57.630  29.690  1.00 23.45           H
ATOM    925  HA  HIS A 592      22.734  56.382  27.727  1.00 22.92           H
ATOM    926  HB2 HIS A 592      21.646  59.226  27.721  1.00 24.21           H
ATOM    927  HB3 HIS A 592      20.734  57.761  27.324  1.00 24.21           H
ATOM    928  HD2 HIS A 592      22.909  60.377  25.709  1.00 29.60           H
ATOM    929  HE1 HIS A 592      22.558  57.256  22.855  1.00 33.01           H
ATOM    930  HE2 HIS A 592      23.279  59.658  23.222  1.00 32.90           H
ATOM    931  N   GLU A 593      24.284  59.046  28.974  1.00 20.62           N
ATOM    932  CA  GLU A 593      25.563  59.726  29.045  1.00 20.10           C
ATOM    933  C   GLU A 593      26.637  58.803  29.644  1.00 16.79           C
ATOM    934  O   GLU A 593      27.797  58.909  29.253  1.00 18.07           O
ATOM    935  CB  GLU A 593      25.411  61.047  29.820  1.00 26.08           C
ATOM    936  CG  GLU A 593      26.718  61.839  29.993  1.00 33.57           C
ATOM    937  CD  GLU A 593      26.479  63.181  30.700  1.00 41.61           C
ATOM    938  OE1 GLU A 593      25.592  63.933  30.237  1.00 43.25           O
ATOM    939  OE2 GLU A 593      27.191  63.434  31.701  1.00 41.79           O1-
ATOM    940  H   GLU A 593      23.516  59.423  29.511  1.00 24.74           H
ATOM    941  HA  GLU A 593      25.856  59.978  28.024  1.00 24.11           H
ATOM    942  HB2 GLU A 593      24.693  61.670  29.284  1.00 31.29           H
ATOM    943  HB3 GLU A 593      25.011  60.829  30.812  1.00 31.29           H
ATOM    944  HG2 GLU A 593      27.458  61.256  30.539  1.00 40.27           H
ATOM    945  HG3 GLU A 593      27.085  62.049  28.988  1.00 40.27           H
ATOM    946  N   VAL A 594      26.266  57.922  30.576  1.00 15.61           N
ATOM    947  CA  VAL A 594      27.195  57.002  31.224  1.00 16.77           C
ATOM    948  C   VAL A 594      27.649  55.953  30.204  1.00 17.12           C
ATOM    949  O   VAL A 594      28.843  55.680  30.110  1.00 14.92           O
ATOM    950  CB  VAL A 594      26.545  56.383  32.480  1.00 17.37           C
ATOM    951  CG1 VAL A 594      27.437  55.307  33.110  1.00 17.44           C
ATOM    952  CG2 VAL A 594      26.263  57.478  33.531  1.00 18.11           C
ATOM    953  H   VAL A 594      25.289  57.841  30.817  1.00 18.73           H
ATOM    954  HA  VAL A 594      28.066  57.573  31.544  1.00 20.11           H
ATOM    955  HB  VAL A 594      25.604  55.910  32.202  1.00 20.83           H
ATOM    956 HG11 VAL A 594      26.972  54.909  34.012  1.00 20.92           H
ATOM    957 HG12 VAL A 594      27.582  54.480  32.418  1.00 20.92           H
ATOM    958 HG13 VAL A 594      28.408  55.726  33.362  1.00 20.92           H
ATOM    959 HG21 VAL A 594      25.772  57.037  34.399  1.00 21.72           H
ATOM    960 HG22 VAL A 594      27.202  57.938  33.844  1.00 21.72           H
ATOM    961 HG23 VAL A 594      25.612  58.245  33.114  1.00 21.72           H
ATOM    962  N   LEU A 595      26.716  55.366  29.445  1.00 13.86           N
ATOM    963  CA  LEU A 595      27.055  54.408  28.395  1.00 14.78           C
ATOM    964  C   LEU A 595      27.953  55.073  27.348  1.00 13.98           C
ATOM    965  O   LEU A 595      28.970  54.498  26.940  1.00 14.31           O
ATOM    966  CB  LEU A 595      25.763  53.823  27.797  1.00 14.46           C
ATOM    967  CG  LEU A 595      25.995  52.819  26.647  1.00 18.69           C
ATOM    968  CD1 LEU A 595      26.836  51.620  27.109  1.00 15.30           C
ATOM    969  CD2 LEU A 595      24.651  52.329  26.103  1.00 22.93           C
ATOM    970  H   LEU A 595      25.743  55.618  29.564  1.00 16.63           H
ATOM    971  HA  LEU A 595      27.622  53.605  28.860  1.00 17.73           H
ATOM    972  HB2 LEU A 595      25.208  53.323  28.593  1.00 17.34           H
ATOM    973  HB3 LEU A 595      25.148  54.644  27.421  1.00 17.34           H
ATOM    974  HG  LEU A 595      26.520  53.321  25.834  1.00 22.42           H
ATOM    975 HD11 LEU A 595      26.939  50.906  26.291  1.00 18.35           H
ATOM    976 HD12 LEU A 595      27.834  51.941  27.400  1.00 18.35           H
ATOM    977 HD13 LEU A 595      26.360  51.126  27.956  1.00 18.35           H
ATOM    978 HD21 LEU A 595      24.817  51.680  25.243  1.00 27.50           H
ATOM    979 HD22 LEU A 595      24.123  51.778  26.880  1.00 27.50           H
ATOM    980 HD23 LEU A 595      24.045  53.179  25.788  1.00 27.50           H
ATOM    981  N   CYS A 596      27.621  56.296  26.915  1.00 15.07           N
ATOM    982  CA  CYS A 596      28.444  57.036  25.978  1.00 13.94           C
ATOM    983  C   CYS A 596      29.864  57.213  26.511  1.00 15.33           C
ATOM    984  O   CYS A 596      30.828  56.991  25.779  1.00 14.49           O
ATOM    985  CB  CYS A 596      27.837  58.404  25.641  1.00 17.69           C
ATOM    986  SG  CYS A 596      26.346  58.247  24.628  1.00 18.03           S
ATOM    987  H   CYS A 596      26.780  56.732  27.266  1.00 18.08           H
ATOM    988  HA  CYS A 596      28.500  56.456  25.053  1.00 16.72           H
ATOM    989  HB2 CYS A 596      27.580  58.925  26.563  1.00 21.22           H
ATOM    990  HB3 CYS A 596      28.570  59.001  25.101  1.00 21.22           H
ATOM    991  HG  CYS A 596      25.586  57.760  25.615  1.00 21.63           H
ATOM    992  N   ARG A 597      29.998  57.607  27.786  1.00 15.19           N
ATOM    993  CA  ARG A 597      31.310  57.847  28.377  1.00 14.52           C
ATOM    994  C   ARG A 597      32.101  56.545  28.440  1.00 14.18           C
ATOM    995  O   ARG A 597      33.276  56.548  28.088  1.00 14.66           O
ATOM    996  CB  ARG A 597      31.208  58.487  29.768  1.00 16.18           C
ATOM    997  CG  ARG A 597      32.538  59.110  30.204  1.00 23.47           C
ATOM    998  CD  ARG A 597      32.389  59.775  31.572  1.00 22.83           C
ATOM    999  NE  ARG A 597      31.651  61.042  31.471  1.00 24.47           N
ATOM   1000  CZ  ARG A 597      30.378  61.312  31.768  1.00 29.11           C
ATOM   1001  NH1 ARG A 597      29.535  60.409  32.267  1.00 24.11           N
ATOM   1002  NH2 ARG A 597      29.957  62.553  31.547  1.00 36.34           N1+
ATOM   1003  H   ARG A 597      29.174  57.754  28.354  1.00 18.22           H
ATOM   1004  HA  ARG A 597      31.827  58.547  27.718  1.00 17.41           H
ATOM   1005  HB2 ARG A 597      30.469  59.286  29.713  1.00 19.41           H
ATOM   1006  HB3 ARG A 597      30.874  57.753  30.501  1.00 19.41           H
ATOM   1007  HG2 ARG A 597      33.317  58.354  30.262  1.00 28.15           H
ATOM   1008  HG3 ARG A 597      32.846  59.859  29.474  1.00 28.15           H
ATOM   1009  HD2 ARG A 597      31.889  59.097  32.257  1.00 27.39           H
ATOM   1010  HD3 ARG A 597      33.378  59.985  31.978  1.00 27.39           H
ATOM   1011  HE  ARG A 597      32.186  61.807  31.081  1.00 29.35           H
ATOM   1012 HH11 ARG A 597      29.848  59.462  32.428  1.00 28.92           H
ATOM   1013 HH12 ARG A 597      28.582  60.669  32.468  1.00 28.92           H
ATOM   1014 HH21 ARG A 597      30.589  63.239  31.167  1.00 43.60           H
ATOM   1015 HH22 ARG A 597      28.998  62.811  31.751  1.00 43.60           H
ATOM   1016  N   TRP A 598      31.451  55.462  28.867  1.00 14.15           N
ATOM   1017  CA  TRP A 598      32.105  54.149  28.981  1.00 14.34           C
ATOM   1018  C   TRP A 598      32.626  53.671  27.623  1.00 12.02           C
ATOM   1019  O   TRP A 598      33.771  53.215  27.530  1.00 11.70           O
ATOM   1020  CB  TRP A 598      31.157  53.146  29.652  1.00 11.87           C
ATOM   1021  CG  TRP A 598      31.758  51.790  29.761  1.00 11.69           C
ATOM   1022  CD1 TRP A 598      32.547  51.328  30.747  1.00 13.26           C
ATOM   1023  CD2 TRP A 598      31.630  50.715  28.805  1.00 11.11           C
ATOM   1024  NE1 TRP A 598      32.956  50.046  30.434  1.00 13.70           N
ATOM   1025  CE2 TRP A 598      32.431  49.627  29.244  1.00 11.79           C
ATOM   1026  CE3 TRP A 598      30.936  50.570  27.595  1.00 10.95           C
ATOM   1027  CZ2 TRP A 598      32.517  48.429  28.522  1.00 12.12           C
ATOM   1028  CZ3 TRP A 598      31.008  49.373  26.867  1.00 15.26           C
ATOM   1029  CH2 TRP A 598      31.800  48.306  27.333  1.00 12.41           C
ATOM   1030  H   TRP A 598      30.482  55.542  29.136  1.00 16.97           H
ATOM   1031  HA  TRP A 598      32.970  54.252  29.633  1.00 17.19           H
ATOM   1032  HB2 TRP A 598      30.906  53.521  30.643  1.00 14.23           H
ATOM   1033  HB3 TRP A 598      30.254  53.070  29.048  1.00 14.23           H
ATOM   1034  HD1 TRP A 598      32.856  51.884  31.619  1.00 15.90           H
ATOM   1035  HE1 TRP A 598      33.602  49.513  31.003  1.00 16.43           H
ATOM   1036  HE3 TRP A 598      30.310  51.374  27.252  1.00 13.14           H
ATOM   1037  HZ2 TRP A 598      33.167  47.636  28.859  1.00 14.54           H
ATOM   1038  HZ3 TRP A 598      30.456  49.278  25.946  1.00 18.30           H
ATOM   1039  HH2 TRP A 598      31.864  47.394  26.761  1.00 14.89           H
ATOM   1040  N   ILE A 599      31.824  53.801  26.562  1.00 12.27           N
ATOM   1041  CA  ILE A 599      32.235  53.401  25.220  1.00 12.29           C
ATOM   1042  C   ILE A 599      33.473  54.175  24.809  1.00 14.23           C
ATOM   1043  O   ILE A 599      34.426  53.579  24.311  1.00 13.44           O
ATOM   1044  CB  ILE A 599      31.093  53.544  24.191  1.00 16.06           C
ATOM   1045  CG1 ILE A 599      29.988  52.511  24.483  1.00 14.74           C
ATOM   1046  CG2 ILE A 599      31.620  53.417  22.744  1.00 15.62           C
ATOM   1047  CD1 ILE A 599      28.651  52.812  23.789  1.00 15.20           C
ATOM   1048  H   ILE A 599      30.891  54.172  26.683  1.00 14.71           H
ATOM   1049  HA  ILE A 599      32.510  52.343  25.268  1.00 14.74           H
ATOM   1050  HB  ILE A 599      30.673  54.547  24.307  1.00 19.26           H
ATOM   1051 HG12 ILE A 599      30.333  51.516  24.204  1.00 17.68           H
ATOM   1052 HG13 ILE A 599      29.774  52.502  25.546  1.00 17.68           H
ATOM   1053 HG21 ILE A 599      30.793  53.438  22.037  1.00 18.74           H
ATOM   1054 HG22 ILE A 599      32.276  54.249  22.491  1.00 18.74           H
ATOM   1055 HG23 ILE A 599      32.161  52.479  22.623  1.00 18.74           H
ATOM   1056 HD11 ILE A 599      27.912  52.069  24.086  1.00 18.23           H
ATOM   1057 HD12 ILE A 599      28.303  53.804  24.075  1.00 18.23           H
ATOM   1058 HD13 ILE A 599      28.771  52.772  22.708  1.00 18.23           H
ATOM   1059  N   LEU A 600      33.477  55.492  25.019  1.00 14.57           N
ATOM   1060  CA  LEU A 600      34.606  56.314  24.646  1.00 15.18           C
ATOM   1061  C   LEU A 600      35.821  56.009  25.519  1.00 12.60           C
ATOM   1062  O   LEU A 600      36.925  56.065  24.995  1.00 12.23           O
ATOM   1063  CB  LEU A 600      34.211  57.804  24.663  1.00 14.90           C
ATOM   1064  CG  LEU A 600      33.166  58.197  23.600  1.00 17.38           C
ATOM   1065  CD1 LEU A 600      32.826  59.688  23.752  1.00 16.91           C
ATOM   1066  CD2 LEU A 600      33.629  57.919  22.169  1.00 20.88           C
ATOM   1067  H   LEU A 600      32.677  55.938  25.447  1.00 17.47           H
ATOM   1068  HA  LEU A 600      34.888  56.050  23.628  1.00 18.21           H
ATOM   1069  HB2 LEU A 600      33.818  58.049  25.650  1.00 17.87           H
ATOM   1070  HB3 LEU A 600      35.111  58.401  24.507  1.00 17.87           H
ATOM   1071  HG  LEU A 600      32.263  57.614  23.777  1.00 20.85           H
ATOM   1072 HD11 LEU A 600      32.116  59.988  22.980  1.00 20.28           H
ATOM   1073 HD12 LEU A 600      32.382  59.860  24.733  1.00 20.28           H
ATOM   1074 HD13 LEU A 600      33.729  60.291  23.657  1.00 20.28           H
ATOM   1075 HD21 LEU A 600      32.927  58.353  21.457  1.00 25.05           H
ATOM   1076 HD22 LEU A 600      34.612  58.352  22.003  1.00 25.05           H
ATOM   1077 HD23 LEU A 600      33.670  56.845  21.991  1.00 25.05           H
ATOM   1078  N   SER A 601      35.663  55.674  26.802  1.00 11.81           N
ATOM   1079  CA  SER A 601      36.766  55.273  27.661  1.00 14.27           C
ATOM   1080  C   SER A 601      37.347  53.947  27.173  1.00 12.10           C
ATOM   1081  O   SER A 601      38.561  53.802  27.140  1.00 12.55           O
ATOM   1082  CB  SER A 601      36.332  55.151  29.120  1.00 15.35           C
ATOM   1083  OG  SER A 601      36.014  56.436  29.627  1.00 16.34           O
ATOM   1084  H   SER A 601      34.731  55.642  27.192  1.00 14.16           H
ATOM   1085  HA  SER A 601      37.555  56.024  27.608  1.00 17.12           H
ATOM   1086  HB2 SER A 601      35.455  54.508  29.196  1.00 18.41           H
ATOM   1087  HB3 SER A 601      37.144  54.729  29.713  1.00 18.41           H
ATOM   1088  HG  SER A 601      35.076  56.434  29.850  1.00 19.59           H
ATOM   1089  N   VAL A 602      36.505  52.986  26.772  1.00 12.56           N
ATOM   1090  CA  VAL A 602      37.025  51.724  26.219  1.00 12.14           C
ATOM   1091  C   VAL A 602      37.869  52.012  24.973  1.00 12.16           C
ATOM   1092  O   VAL A 602      39.016  51.563  24.863  1.00 11.84           O
ATOM   1093  CB  VAL A 602      35.879  50.749  25.948  1.00 12.62           C
ATOM   1094  CG1 VAL A 602      36.319  49.517  25.136  1.00 11.64           C
ATOM   1095  CG2 VAL A 602      35.283  50.265  27.283  1.00 12.40           C
ATOM   1096  H   VAL A 602      35.507  53.140  26.794  1.00 15.07           H
ATOM   1097  HA  VAL A 602      37.677  51.273  26.967  1.00 14.55           H
ATOM   1098  HB  VAL A 602      35.098  51.251  25.379  1.00 15.14           H
ATOM   1099 HG11 VAL A 602      35.464  48.855  25.003  1.00 13.96           H
ATOM   1100 HG12 VAL A 602      36.679  49.803  24.151  1.00 13.96           H
ATOM   1101 HG13 VAL A 602      37.087  48.966  25.673  1.00 13.96           H
ATOM   1102 HG21 VAL A 602      34.468  49.578  27.070  1.00 14.87           H
ATOM   1103 HG22 VAL A 602      36.039  49.737  27.865  1.00 14.87           H
ATOM   1104 HG23 VAL A 602      34.901  51.089  27.873  1.00 14.87           H
ATOM   1105  N   LYS A 603      37.316  52.776  24.027  1.00 12.10           N
ATOM   1106  CA  LYS A 603      37.995  53.117  22.788  1.00 13.20           C
ATOM   1107  C   LYS A 603      39.356  53.786  23.070  1.00 13.28           C
ATOM   1108  O   LYS A 603      40.361  53.429  22.453  1.00 12.71           O
ATOM   1109  CB  LYS A 603      37.068  53.978  21.925  1.00 14.19           C
ATOM   1110  CG  LYS A 603      37.776  54.530  20.686  1.00 16.04           C
ATOM   1111  CD  LYS A 603      36.772  55.051  19.649  1.00 19.89           C
ATOM   1112  CE  LYS A 603      36.165  56.416  20.003  1.00 21.10           C
ATOM   1113  NZ  LYS A 603      37.171  57.496  19.960  1.00 28.16           N1+
ATOM   1114  H   LYS A 603      36.374  53.119  24.163  1.00 14.51           H
ATOM   1115  HA  LYS A 603      38.194  52.195  22.238  1.00 15.83           H
ATOM   1116  HB2 LYS A 603      36.194  53.391  21.637  1.00 17.01           H
ATOM   1117  HB3 LYS A 603      36.737  54.825  22.525  1.00 17.01           H
ATOM   1118  HG2 LYS A 603      38.466  55.323  20.980  1.00 19.23           H
ATOM   1119  HG3 LYS A 603      38.358  53.737  20.218  1.00 19.23           H
ATOM   1120  HD2 LYS A 603      37.265  55.118  18.678  1.00 23.85           H
ATOM   1121  HD3 LYS A 603      35.951  54.342  19.551  1.00 23.85           H
ATOM   1122  HE2 LYS A 603      35.329  56.651  19.343  1.00 25.31           H
ATOM   1123  HE3 LYS A 603      35.789  56.346  21.024  1.00 25.31           H
ATOM   1124  HZ1 LYS A 603      36.712  58.397  19.878  1.00 33.78           H
ATOM   1125  HZ2 LYS A 603      37.699  57.506  20.823  1.00 33.78           H
ATOM   1126  HZ3 LYS A 603      37.801  57.368  19.179  1.00 33.78           H
ATOM   1127  N   LYS A 604      39.411  54.733  24.015  1.00 14.42           N
ATOM   1128  CA  LYS A 604      40.631  55.465  24.374  1.00 13.87           C
ATOM   1129  C   LYS A 604      41.689  54.526  24.927  1.00 13.66           C
ATOM   1130  O   LYS A 604      42.866  54.828  24.756  1.00 15.55           O
ATOM   1131  CB  LYS A 604      40.313  56.585  25.395  1.00 16.52           C
ATOM   1132  CG  LYS A 604      41.538  57.389  25.872  1.00 21.68           C
ATOM   1133  CD  LYS A 604      41.136  58.465  26.894  1.00 29.27           C
ATOM   1134  CE  LYS A 604      42.383  59.037  27.585  1.00 32.16           C
ATOM   1135  NZ  LYS A 604      42.017  60.041  28.600  1.00 35.45           N1+
ATOM   1136  H   LYS A 604      38.555  54.974  24.498  1.00 17.29           H
ATOM   1137  HA  LYS A 604      41.030  55.922  23.468  1.00 16.63           H
ATOM   1138  HB2 LYS A 604      39.596  57.274  24.946  1.00 19.82           H
ATOM   1139  HB3 LYS A 604      39.848  56.130  26.270  1.00 19.82           H
ATOM   1140  HG2 LYS A 604      42.258  56.725  26.349  1.00 26.00           H
ATOM   1141  HG3 LYS A 604      42.003  57.864  25.008  1.00 26.00           H
ATOM   1142  HD2 LYS A 604      40.608  59.269  26.379  1.00 35.11           H
ATOM   1143  HD3 LYS A 604      40.478  58.028  27.647  1.00 35.11           H
ATOM   1144  HE2 LYS A 604      42.938  58.226  28.061  1.00 38.59           H
ATOM   1145  HE3 LYS A 604      43.019  59.506  26.832  1.00 38.59           H
ATOM   1146  HZ1 LYS A 604      42.849  60.399  29.044  1.00 42.53           H
ATOM   1147  HZ2 LYS A 604      41.541  60.816  28.145  1.00 42.53           H
ATOM   1148  HZ3 LYS A 604      41.401  59.636  29.288  1.00 42.53           H
ATOM   1149  N   ASN A 605      41.302  53.444  25.609  1.00 12.50           N
ATOM   1150  CA  ASN A 605      42.250  52.564  26.294  1.00 12.00           C
ATOM   1151  C   ASN A 605      42.749  51.424  25.408  1.00 12.84           C
ATOM   1152  O   ASN A 605      43.454  50.563  25.922  1.00 15.13           O
ATOM   1153  CB  ASN A 605      41.653  52.106  27.636  1.00 12.59           C
ATOM   1154  CG  ASN A 605      41.802  53.200  28.684  1.00 20.51           C
ATOM   1155  OD1 ASN A 605      42.847  53.322  29.312  1.00 23.32           O
ATOM   1156  ND2 ASN A 605      40.772  54.016  28.880  1.00 21.79           N
ATOM   1157  H   ASN A 605      40.317  53.234  25.684  1.00 14.99           H
ATOM   1158  HA  ASN A 605      43.134  53.148  26.550  1.00 14.39           H
ATOM   1159  HB2 ASN A 605      40.604  51.842  27.502  1.00 15.09           H
ATOM   1160  HB3 ASN A 605      42.219  51.245  27.988  1.00 15.09           H
ATOM   1161 HD21 ASN A 605      40.836  54.752  29.566  1.00 26.14           H
ATOM   1162 HD22 ASN A 605      39.933  53.892  28.335  1.00 26.14           H
ATOM   1163  N   TYR A 606      42.472  51.460  24.100  1.00 12.43           N
ATOM   1164  CA  TYR A 606      43.231  50.733  23.095  1.00 10.13           C
ATOM   1165  C   TYR A 606      44.354  51.637  22.601  1.00 14.41           C
ATOM   1166  O   TYR A 606      44.238  52.863  22.604  1.00 14.89           O
ATOM   1167  CB  TYR A 606      42.309  50.287  21.951  1.00  9.47           C
ATOM   1168  CG  TYR A 606      41.453  49.102  22.335  1.00 10.85           C
ATOM   1169  CD1 TYR A 606      40.179  49.288  22.882  1.00 10.22           C
ATOM   1170  CD2 TYR A 606      41.986  47.810  22.240  1.00  8.85           C
ATOM   1171  CE1 TYR A 606      39.460  48.184  23.371  1.00 10.60           C
ATOM   1172  CE2 TYR A 606      41.263  46.705  22.703  1.00 10.52           C
ATOM   1173  CZ  TYR A 606      40.010  46.888  23.312  1.00 10.08           C
ATOM   1174  OH  TYR A 606      39.335  45.786  23.769  1.00 11.14           O
ATOM   1175  H   TYR A 606      41.855  52.182  23.756  1.00 14.91           H
ATOM   1176  HA  TYR A 606      43.687  49.842  23.534  1.00 12.14           H
ATOM   1177  HB2 TYR A 606      41.684  51.120  21.631  1.00 11.36           H
ATOM   1178  HB3 TYR A 606      42.937  49.994  21.112  1.00 11.36           H
ATOM   1179  HD1 TYR A 606      39.757  50.276  22.940  1.00 12.25           H
ATOM   1180  HD2 TYR A 606      42.970  47.661  21.817  1.00 10.61           H
ATOM   1181  HE1 TYR A 606      38.475  48.321  23.782  1.00 12.71           H
ATOM   1182  HE2 TYR A 606      41.672  45.720  22.586  1.00 12.62           H
ATOM   1183  HH  TYR A 606      38.414  45.979  23.959  1.00 13.35           H
ATOM   1184  N   ARG A 607      45.453  51.028  22.192  1.00 12.38           N
ATOM   1185  CA  ARG A 607      46.615  51.733  21.673  1.00 13.04           C
ATOM   1186  C   ARG A 607      46.445  51.898  20.170  1.00 14.10           C
ATOM   1187  O   ARG A 607      46.539  50.935  19.410  1.00 13.56           O
ATOM   1188  CB  ARG A 607      47.863  50.914  21.986  1.00 12.14           C
ATOM   1189  CG  ARG A 607      48.044  50.689  23.486  1.00 11.62           C
ATOM   1190  CD  ARG A 607      49.439  50.165  23.788  1.00 13.07           C
ATOM   1191  NE  ARG A 607      49.559  49.768  25.184  1.00 14.00           N
ATOM   1192  CZ  ARG A 607      50.656  49.285  25.760  1.00 13.31           C
ATOM   1193  NH1 ARG A 607      51.845  49.467  25.191  1.00 13.94           N
ATOM   1194  NH2 ARG A 607      50.561  48.628  26.911  1.00 16.20           N1+
ATOM   1195  H   ARG A 607      45.492  50.020  22.220  1.00 14.85           H
ATOM   1196  HA  ARG A 607      46.705  52.708  22.153  1.00 15.64           H
ATOM   1197  HB2 ARG A 607      47.785  49.939  21.503  1.00 14.56           H
ATOM   1198  HB3 ARG A 607      48.737  51.433  21.586  1.00 14.56           H
ATOM   1199  HG2 ARG A 607      47.922  51.644  24.001  1.00 13.93           H
ATOM   1200  HG3 ARG A 607      47.290  49.994  23.861  1.00 13.93           H
ATOM   1201  HD2 ARG A 607      49.746  49.361  23.117  1.00 15.68           H
ATOM   1202  HD3 ARG A 607      50.107  51.012  23.630  1.00 15.68           H
ATOM   1203  HE  ARG A 607      48.694  49.588  25.679  1.00 16.79           H
ATOM   1204 HH11 ARG A 607      51.907  49.974  24.324  1.00 16.71           H
ATOM   1205 HH12 ARG A 607      52.672  49.109  25.648  1.00 16.71           H
ATOM   1206 HH21 ARG A 607      49.651  48.493  27.335  1.00 19.43           H
ATOM   1207 HH22 ARG A 607      51.383  48.256  27.361  1.00 19.43           H
ATOM   1208  N   LYS A 608      46.215  53.143  19.720  1.00 14.00           N
ATOM   1209  CA  LYS A 608      45.797  53.412  18.337  1.00 14.75           C
ATOM   1210  C   LYS A 608      46.787  52.931  17.286  1.00 14.45           C
ATOM   1211  O   LYS A 608      46.373  52.560  16.192  1.00 17.56           O
ATOM   1212  CB  LYS A 608      45.617  54.912  18.076  1.00 22.12           C
ATOM   1213  CG  LYS A 608      44.536  55.643  18.859  1.00 34.91           C
ATOM   1214  CD  LYS A 608      44.593  57.161  18.576  1.00 37.61           C
ATOM   1215  CE  LYS A 608      45.993  57.772  18.742  1.00 37.63           C
ATOM   1216  NZ  LYS A 608      45.950  59.131  19.315  1.00 45.48           N1+
ATOM   1217  H   LYS A 608      46.198  53.902  20.386  1.00 16.79           H
ATOM   1218  HA  LYS A 608      44.853  52.905  18.145  1.00 17.70           H
ATOM   1219  HB2 LYS A 608      46.585  55.388  18.232  1.00 26.53           H
ATOM   1220  HB3 LYS A 608      45.364  55.034  17.020  1.00 26.53           H
ATOM   1221  HG2 LYS A 608      43.566  55.252  18.551  1.00 41.89           H
ATOM   1222  HG3 LYS A 608      44.654  55.471  19.926  1.00 41.89           H
ATOM   1223  HD2 LYS A 608      44.255  57.337  17.554  1.00 45.12           H
ATOM   1224  HD3 LYS A 608      43.903  57.669  19.241  1.00 45.12           H
ATOM   1225  HE2 LYS A 608      46.589  57.131  19.393  1.00 45.15           H
ATOM   1226  HE3 LYS A 608      46.473  57.812  17.762  1.00 45.15           H
ATOM   1227  HZ1 LYS A 608      46.884  59.510  19.371  1.00 54.57           H
ATOM   1228  HZ2 LYS A 608      45.374  59.726  18.736  1.00 54.57           H
ATOM   1229  HZ3 LYS A 608      45.546  59.089  20.242  1.00 54.57           H
ATOM   1230  N   ASN A 609      48.084  52.973  17.593  1.00 13.91           N
ATOM   1231  CA  ASN A 609      49.119  52.672  16.627  1.00 15.43           C
ATOM   1232  C   ASN A 609      49.565  51.203  16.694  1.00 16.11           C
ATOM   1233  O   ASN A 609      50.409  50.810  15.894  1.00 15.38           O
ATOM   1234  CB  ASN A 609      50.265  53.678  16.842  1.00 16.71           C
ATOM   1235  CG  ASN A 609      51.382  53.544  15.821  1.00 38.40           C
ATOM   1236  OD1 ASN A 609      51.145  53.629  14.618  1.00 49.65           O
ATOM   1237  ND2 ASN A 609      52.616  53.402  16.297  1.00 41.59           N
ATOM   1238  H   ASN A 609      48.366  53.271  18.514  1.00 16.69           H
ATOM   1239  HA  ASN A 609      48.730  52.847  15.625  1.00 18.51           H
ATOM   1240  HB2 ASN A 609      49.821  54.665  16.690  1.00 20.04           H
ATOM   1241  HB3 ASN A 609      50.656  53.596  17.857  1.00 20.04           H
ATOM   1242 HD21 ASN A 609      53.387  53.307  15.649  1.00 49.90           H
ATOM   1243 HD22 ASN A 609      52.777  53.336  17.289  1.00 49.90           H
ATOM   1244  N   VAL A 610      49.014  50.370  17.598  1.00 12.41           N
ATOM   1245  CA  VAL A 610      49.151  48.911  17.478  1.00 11.91           C
ATOM   1246  C   VAL A 610      48.373  48.475  16.237  1.00 12.35           C
ATOM   1247  O   VAL A 610      47.218  48.863  16.087  1.00 13.84           O
ATOM   1248  CB  VAL A 610      48.697  48.216  18.766  1.00 11.85           C
ATOM   1249  CG1 VAL A 610      48.605  46.692  18.576  1.00 11.74           C
ATOM   1250  CG2 VAL A 610      49.675  48.543  19.899  1.00 11.65           C
ATOM   1251  H   VAL A 610      48.313  50.721  18.234  1.00 14.89           H
ATOM   1252  HA  VAL A 610      50.205  48.663  17.339  1.00 14.28           H
ATOM   1253  HB  VAL A 610      47.705  48.576  19.041  1.00 14.21           H
ATOM   1254 HG11 VAL A 610      48.344  46.222  19.526  1.00 14.08           H
ATOM   1255 HG12 VAL A 610      47.841  46.441  17.844  1.00 14.08           H
ATOM   1256 HG13 VAL A 610      49.567  46.298  18.245  1.00 14.08           H
ATOM   1257 HG21 VAL A 610      49.334  48.075  20.820  1.00 13.97           H
ATOM   1258 HG22 VAL A 610      50.664  48.149  19.662  1.00 13.97           H
ATOM   1259 HG23 VAL A 610      49.737  49.618  20.049  1.00 13.97           H
ATOM   1260  N   ALA A 611      48.977  47.741  15.298  1.00 10.40           N
ATOM   1261  CA  ALA A 611      48.401  47.617  13.954  1.00 11.23           C
ATOM   1262  C   ALA A 611      47.082  46.836  13.913  1.00 11.20           C
ATOM   1263  O   ALA A 611      46.206  47.197  13.133  1.00 12.88           O
ATOM   1264  CB  ALA A 611      49.438  47.033  12.991  1.00 12.26           C
ATOM   1265  H   ALA A 611      49.901  47.372  15.462  1.00 12.47           H
ATOM   1266  HA  ALA A 611      48.180  48.627  13.608  1.00 13.46           H
ATOM   1267  HB1 ALA A 611      49.015  46.985  11.987  1.00 14.70           H
ATOM   1268  HB2 ALA A 611      50.321  47.676  12.974  1.00 14.70           H
ATOM   1269  HB3 ALA A 611      49.735  46.035  13.301  1.00 14.70           H
ATOM   1270  N   TYR A 612      46.952  45.771  14.701  1.00 11.37           N
ATOM   1271  CA  TYR A 612      45.764  44.931  14.674  1.00 10.61           C
ATOM   1272  C   TYR A 612      44.973  45.000  15.986  1.00 11.06           C
ATOM   1273  O   TYR A 612      43.775  45.221  15.929  1.00 11.57           O
ATOM   1274  CB  TYR A 612      46.146  43.459  14.339  1.00 10.41           C
ATOM   1275  CG  TYR A 612      44.980  42.510  14.488  1.00 11.68           C
ATOM   1276  CD1 TYR A 612      45.007  41.509  15.470  1.00 13.97           C
ATOM   1277  CD2 TYR A 612      43.892  42.613  13.607  1.00 14.32           C
ATOM   1278  CE1 TYR A 612      43.944  40.608  15.596  1.00 14.86           C
ATOM   1279  CE2 TYR A 612      42.825  41.721  13.708  1.00 13.27           C
ATOM   1280  CZ  TYR A 612      42.891  40.730  14.689  1.00 12.07           C
ATOM   1281  OH  TYR A 612      41.911  39.737  14.710  1.00 14.64           O
ATOM   1282  H   TYR A 612      47.718  45.516  15.287  1.00 13.63           H
ATOM   1283  HA  TYR A 612      45.047  45.268  13.871  1.00 12.73           H
ATOM   1284  HB2 TYR A 612      46.515  43.429  13.282  1.00 12.48           H
ATOM   1285  HB3 TYR A 612      47.007  43.108  14.932  1.00 12.48           H
ATOM   1286  HD1 TYR A 612      45.879  41.396  16.118  1.00 16.76           H
ATOM   1287  HD2 TYR A 612      43.885  43.375  12.822  1.00 17.17           H
ATOM   1288  HE1 TYR A 612      43.957  39.807  16.317  1.00 17.82           H
ATOM   1289  HE2 TYR A 612      41.979  41.791  13.035  1.00 15.92           H
ATOM   1290  HH  TYR A 612      41.115  40.005  15.205  1.00 17.56           H
ATOM   1291  N   HIS A 613      45.642  44.848  17.143  1.00 10.22           N
ATOM   1292  CA  HIS A 613      44.980  44.864  18.459  1.00 11.37           C
ATOM   1293  C   HIS A 613      44.715  46.285  18.960  1.00 11.11           C
ATOM   1294  O   HIS A 613      45.311  46.758  19.916  1.00 13.32           O
ATOM   1295  CB  HIS A 613      45.747  44.061  19.514  1.00 10.51           C
ATOM   1296  CG  HIS A 613      45.759  42.603  19.205  1.00 11.46           C
ATOM   1297  ND1 HIS A 613      46.823  41.884  18.776  1.00 12.35           N
ATOM   1298  CD2 HIS A 613      44.725  41.721  19.306  1.00 12.92           C
ATOM   1299  CE1 HIS A 613      46.489  40.592  18.705  1.00 12.72           C
ATOM   1300  NE2 HIS A 613      45.200  40.455  18.994  1.00 15.09           N
ATOM   1301  H   HIS A 613      46.635  44.653  17.123  1.00 12.26           H
ATOM   1302  HA  HIS A 613      44.012  44.377  18.341  1.00 13.64           H
ATOM   1303  HB2 HIS A 613      45.248  44.183  20.476  1.00 12.61           H
ATOM   1304  HB3 HIS A 613      46.773  44.414  19.623  1.00 12.61           H
ATOM   1305  HD1 HIS A 613      47.740  42.257  18.620  1.00 14.81           H
ATOM   1306  HD2 HIS A 613      43.718  41.965  19.577  1.00 15.49           H
ATOM   1307  HE1 HIS A 613      47.156  39.789  18.430  1.00 15.25           H
ATOM   1308  N   ASN A 614      43.786  46.953  18.294  1.00 13.84           N
ATOM   1309  CA  ASN A 614      43.351  48.311  18.585  1.00 12.22           C
ATOM   1310  C   ASN A 614      41.825  48.312  18.652  1.00 12.64           C
ATOM   1311  O   ASN A 614      41.176  47.274  18.576  1.00 12.77           O
ATOM   1312  CB  ASN A 614      43.932  49.245  17.512  1.00 13.82           C
ATOM   1313  CG  ASN A 614      43.525  48.829  16.112  1.00 16.44           C
ATOM   1314  OD1 ASN A 614      42.343  48.648  15.817  1.00 17.87           O
ATOM   1315  ND2 ASN A 614      44.504  48.706  15.230  1.00 12.98           N
ATOM   1316  H   ASN A 614      43.339  46.475  17.527  1.00 16.60           H
ATOM   1317  HA  ASN A 614      43.732  48.623  19.557  1.00 14.65           H
ATOM   1318  HB2 ASN A 614      43.525  50.231  17.660  1.00 16.58           H
ATOM   1319  HB3 ASN A 614      45.018  49.293  17.617  1.00 16.58           H
ATOM   1320 HD21 ASN A 614      44.301  48.437  14.279  1.00 15.57           H
ATOM   1321 HD22 ASN A 614      45.459  48.850  15.522  1.00 15.57           H
ATOM   1322  N   TRP A 615      41.229  49.487  18.826  1.00 10.45           N
ATOM   1323  CA  TRP A 615      39.795  49.587  18.983  1.00 10.55           C
ATOM   1324  C   TRP A 615      39.020  48.928  17.863  1.00 10.04           C
ATOM   1325  O   TRP A 615      37.979  48.346  18.147  1.00 11.72           O
ATOM   1326  CB  TRP A 615      39.407  51.065  19.091  1.00 11.43           C
ATOM   1327  CG  TRP A 615      37.958  51.363  18.876  1.00 11.14           C
ATOM   1328  CD1 TRP A 615      37.446  52.016  17.806  1.00 10.65           C
ATOM   1329  CD2 TRP A 615      36.807  50.950  19.667  1.00 12.33           C
ATOM   1330  NE1 TRP A 615      36.076  52.078  17.894  1.00 11.58           N
ATOM   1331  CE2 TRP A 615      35.631  51.430  19.018  1.00 13.06           C
ATOM   1332  CE3 TRP A 615      36.646  50.207  20.853  1.00 12.43           C
ATOM   1333  CZ2 TRP A 615      34.351  51.208  19.533  1.00 12.64           C
ATOM   1334  CZ3 TRP A 615      35.360  49.959  21.362  1.00 14.57           C
ATOM   1335  CH2 TRP A 615      34.225  50.462  20.705  1.00 14.21           C
ATOM   1336  H   TRP A 615      41.788  50.322  18.916  1.00 12.53           H
ATOM   1337  HA  TRP A 615      39.521  49.084  19.911  1.00 12.65           H
ATOM   1338  HB2 TRP A 615      39.707  51.423  20.076  1.00 13.71           H
ATOM   1339  HB3 TRP A 615      39.964  51.622  18.337  1.00 13.71           H
ATOM   1340  HD1 TRP A 615      38.032  52.421  16.995  1.00 12.78           H
ATOM   1341  HE1 TRP A 615      35.498  52.519  17.193  1.00 13.89           H
ATOM   1342  HE3 TRP A 615      37.509  49.809  21.365  1.00 14.91           H
ATOM   1343  HZ2 TRP A 615      33.479  51.581  19.015  1.00 15.15           H
ATOM   1344  HZ3 TRP A 615      35.237  49.370  22.260  1.00 17.48           H
ATOM   1345  HH2 TRP A 615      33.241  50.279  21.115  1.00 17.05           H
ATOM   1346  N   ARG A 616      39.479  49.005  16.607  1.00  9.70           N
ATOM   1347  CA  ARG A 616      38.704  48.414  15.522  1.00 11.03           C
ATOM   1348  C   ARG A 616      38.576  46.904  15.680  1.00 10.88           C
ATOM   1349  O   ARG A 616      37.516  46.368  15.337  1.00 10.88           O
ATOM   1350  CB  ARG A 616      39.236  48.799  14.134  1.00 10.61           C
ATOM   1351  CG  ARG A 616      39.135  50.316  13.863  1.00 12.28           C
ATOM   1352  CD  ARG A 616      37.728  50.863  14.140  1.00 13.94           C
ATOM   1353  NE  ARG A 616      37.648  52.296  13.818  1.00 16.16           N
ATOM   1354  CZ  ARG A 616      37.009  52.857  12.793  1.00 16.72           C
ATOM   1355  NH1 ARG A 616      36.457  52.132  11.827  1.00 16.98           N
ATOM   1356  NH2 ARG A 616      36.946  54.186  12.749  1.00 15.50           N1+
ATOM   1357  H   ARG A 616      40.391  49.392  16.410  1.00 11.63           H
ATOM   1358  HA  ARG A 616      37.683  48.784  15.614  1.00 13.22           H
ATOM   1359  HB2 ARG A 616      40.276  48.487  14.051  1.00 12.72           H
ATOM   1360  HB3 ARG A 616      38.672  48.265  13.368  1.00 12.72           H
ATOM   1361  HG2 ARG A 616      39.843  50.839  14.505  1.00 14.73           H
ATOM   1362  HG3 ARG A 616      39.406  50.509  12.825  1.00 14.73           H
ATOM   1363  HD2 ARG A 616      36.964  50.295  13.616  1.00 16.71           H
ATOM   1364  HD3 ARG A 616      37.528  50.786  15.207  1.00 16.71           H
ATOM   1365  HE  ARG A 616      38.075  52.921  14.486  1.00 19.39           H
ATOM   1366 HH11 ARG A 616      36.542  51.125  11.843  1.00 20.37           H
ATOM   1367 HH12 ARG A 616      35.986  52.579  11.052  1.00 20.37           H
ATOM   1368 HH21 ARG A 616      37.369  54.740  13.482  1.00 18.58           H
ATOM   1369 HH22 ARG A 616      36.473  54.632  11.977  1.00 18.58           H
ATOM   1370  N   HIS A 617      39.610  46.229  16.208  1.00 10.92           N
ATOM   1371  CA  HIS A 617      39.497  44.797  16.443  1.00 10.47           C
ATOM   1372  C   HIS A 617      38.458  44.485  17.546  1.00  9.76           C
ATOM   1373  O   HIS A 617      37.660  43.577  17.416  1.00  9.82           O
ATOM   1374  CB  HIS A 617      40.861  44.186  16.835  1.00 10.12           C
ATOM   1375  CG  HIS A 617      40.728  42.840  17.441  1.00  9.37           C
ATOM   1376  ND1 HIS A 617      40.177  41.737  16.757  1.00 10.03           N
ATOM   1377  CD2 HIS A 617      41.052  42.404  18.725  1.00 10.41           C
ATOM   1378  CE1 HIS A 617      40.198  40.653  17.640  1.00  9.08           C
ATOM   1379  NE2 HIS A 617      40.723  41.037  18.828  1.00 10.10           N
ATOM   1380  H   HIS A 617      40.421  46.729  16.487  1.00 13.10           H
ATOM   1381  HA  HIS A 617      39.135  44.296  15.500  1.00 12.56           H
ATOM   1382  HB2 HIS A 617      41.432  44.857  17.522  1.00 12.13           H
ATOM   1383  HB3 HIS A 617      41.532  44.160  15.936  1.00 12.13           H
ATOM   1384  HD1 HIS A 617      39.656  41.810  15.889  1.00 12.03           H
ATOM   1385  HD2 HIS A 617      41.496  42.950  19.547  1.00 12.48           H
ATOM   1386  HE1 HIS A 617      39.838  39.643  17.405  1.00 10.88           H
ATOM   1387  N   ALA A 618      38.461  45.274  18.619  1.00  8.84           N
ATOM   1388  CA  ALA A 618      37.478  45.094  19.685  1.00 11.09           C
ATOM   1389  C   ALA A 618      36.043  45.368  19.230  1.00 10.51           C
ATOM   1390  O   ALA A 618      35.131  44.603  19.523  1.00  9.64           O
ATOM   1391  CB  ALA A 618      37.851  46.030  20.822  1.00 10.01           C
ATOM   1392  H   ALA A 618      39.134  46.022  18.701  1.00 10.60           H
ATOM   1393  HA  ALA A 618      37.553  44.062  20.042  1.00 13.30           H
ATOM   1394  HB1 ALA A 618      37.173  45.858  21.651  1.00 12.01           H
ATOM   1395  HB2 ALA A 618      38.871  45.803  21.130  1.00 12.01           H
ATOM   1396  HB3 ALA A 618      37.793  47.073  20.512  1.00 12.01           H
ATOM   1397  N   PHE A 619      35.870  46.454  18.484  1.00  9.66           N
ATOM   1398  CA  PHE A 619      34.607  46.808  17.865  1.00 10.13           C
ATOM   1399  C   PHE A 619      34.100  45.697  16.937  1.00 11.21           C
ATOM   1400  O   PHE A 619      32.932  45.311  17.037  1.00 11.13           O
ATOM   1401  CB  PHE A 619      34.784  48.141  17.120  1.00 10.25           C
ATOM   1402  CG  PHE A 619      33.540  48.517  16.351  1.00 11.31           C
ATOM   1403  CD1 PHE A 619      32.348  48.795  17.041  1.00 12.59           C
ATOM   1404  CD2 PHE A 619      33.541  48.492  14.951  1.00 13.53           C
ATOM   1405  CE1 PHE A 619      31.168  49.044  16.329  1.00 12.37           C
ATOM   1406  CE2 PHE A 619      32.372  48.800  14.235  1.00 14.15           C
ATOM   1407  CZ  PHE A 619      31.171  49.043  14.925  1.00 13.15           C
ATOM   1408  H   PHE A 619      36.672  47.036  18.290  1.00 11.58           H
ATOM   1409  HA  PHE A 619      33.879  46.952  18.660  1.00 12.14           H
ATOM   1410  HB2 PHE A 619      35.007  48.923  17.846  1.00 12.30           H
ATOM   1411  HB3 PHE A 619      35.624  48.068  16.427  1.00 12.30           H
ATOM   1412  HD1 PHE A 619      32.331  48.778  18.121  1.00 15.10           H
ATOM   1413  HD2 PHE A 619      34.445  48.252  14.409  1.00 16.22           H
ATOM   1414  HE1 PHE A 619      30.250  49.223  16.870  1.00 14.83           H
ATOM   1415  HE2 PHE A 619      32.391  48.807  13.158  1.00 16.97           H
ATOM   1416  HZ  PHE A 619      30.264  49.225  14.373  1.00 15.77           H
ATOM   1417  N   ASN A 620      34.963  45.126  16.092  1.00  9.30           N
ATOM   1418  CA  ASN A 620      34.555  44.046  15.198  1.00 11.04           C
ATOM   1419  C   ASN A 620      34.203  42.784  15.969  1.00  9.21           C
ATOM   1420  O   ASN A 620      33.298  42.055  15.560  1.00 10.62           O
ATOM   1421  CB  ASN A 620      35.659  43.800  14.163  1.00 10.54           C
ATOM   1422  CG  ASN A 620      35.560  44.808  13.025  1.00 14.77           C
ATOM   1423  OD1 ASN A 620      34.492  45.022  12.454  1.00 24.26           O
ATOM   1424  ND2 ASN A 620      36.700  45.329  12.606  1.00 17.14           N
ATOM   1425  H   ASN A 620      35.926  45.438  16.061  1.00 11.15           H
ATOM   1426  HA  ASN A 620      33.654  44.368  14.679  1.00 13.24           H
ATOM   1427  HB2 ASN A 620      36.645  43.832  14.627  1.00 12.64           H
ATOM   1428  HB3 ASN A 620      35.499  42.819  13.738  1.00 12.64           H
ATOM   1429 HD21 ASN A 620      36.699  45.957  11.816  1.00 20.56           H
ATOM   1430 HD22 ASN A 620      37.557  45.123  13.098  1.00 20.56           H
ATOM   1431  N   THR A 621      34.924  42.517  17.056  1.00 11.23           N
ATOM   1432  CA  THR A 621      34.615  41.367  17.899  1.00  9.00           C
ATOM   1433  C   THR A 621      33.229  41.508  18.508  1.00 10.84           C
ATOM   1434  O   THR A 621      32.445  40.552  18.483  1.00  9.67           O
ATOM   1435  CB  THR A 621      35.693  41.228  18.978  1.00 10.82           C
ATOM   1436  OG1 THR A 621      36.969  41.078  18.369  1.00 10.43           O
ATOM   1437  CG2 THR A 621      35.446  39.987  19.840  1.00 10.95           C
ATOM   1438  H   THR A 621      35.666  43.134  17.353  1.00 13.47           H
ATOM   1439  HA  THR A 621      34.641  40.477  17.269  1.00 10.79           H
ATOM   1440  HB  THR A 621      35.705  42.106  19.622  1.00 12.97           H
ATOM   1441  HG1 THR A 621      37.256  41.927  18.020  1.00 12.50           H
ATOM   1442 HG21 THR A 621      36.233  39.896  20.590  1.00 13.13           H
ATOM   1443 HG22 THR A 621      34.486  40.042  20.346  1.00 13.13           H
ATOM   1444 HG23 THR A 621      35.489  39.099  19.217  1.00 13.13           H
ATOM   1445  N   ALA A 622      32.905  42.699  19.020  1.00 10.23           N
ATOM   1446  CA  ALA A 622      31.578  42.961  19.563  1.00 10.08           C
ATOM   1447  C   ALA A 622      30.502  42.908  18.475  1.00  9.68           C
ATOM   1448  O   ALA A 622      29.417  42.384  18.712  1.00 11.06           O
ATOM   1449  CB  ALA A 622      31.585  44.320  20.238  1.00 11.08           C
ATOM   1450  H   ALA A 622      33.582  43.449  19.019  1.00 12.27           H
ATOM   1451  HA  ALA A 622      31.358  42.207  20.316  1.00 12.08           H
ATOM   1452  HB1 ALA A 622      30.611  44.526  20.679  1.00 13.28           H
ATOM   1453  HB2 ALA A 622      32.343  44.307  21.020  1.00 13.28           H
ATOM   1454  HB3 ALA A 622      31.834  45.104  19.523  1.00 13.28           H
ATOM   1455  N   GLN A 623      30.777  43.408  17.271  1.00 10.08           N
ATOM   1456  CA  GLN A 623      29.829  43.325  16.181  1.00 10.72           C
ATOM   1457  C   GLN A 623      29.561  41.868  15.802  1.00 11.70           C
ATOM   1458  O   GLN A 623      28.412  41.522  15.522  1.00 11.81           O
ATOM   1459  CB  GLN A 623      30.299  44.193  15.006  1.00 11.04           C
ATOM   1460  CG  GLN A 623      29.258  44.227  13.875  1.00 13.41           C
ATOM   1461  CD  GLN A 623      29.283  42.996  12.971  1.00 13.95           C
ATOM   1462  OE1 GLN A 623      30.329  42.421  12.687  1.00 14.62           O
ATOM   1463  NE2 GLN A 623      28.153  42.601  12.411  1.00 14.30           N
ATOM   1464  H   GLN A 623      31.680  43.828  17.097  1.00 12.09           H
ATOM   1465  HA  GLN A 623      28.891  43.750  16.544  1.00 12.85           H
ATOM   1466  HB2 GLN A 623      30.462  45.211  15.361  1.00 13.24           H
ATOM   1467  HB3 GLN A 623      31.253  43.823  14.633  1.00 13.24           H
ATOM   1468  HG2 GLN A 623      28.259  44.383  14.282  1.00 16.08           H
ATOM   1469  HG3 GLN A 623      29.506  45.096  13.267  1.00 16.08           H
ATOM   1470 HE21 GLN A 623      27.284  43.061  12.634  1.00 17.15           H
ATOM   1471 HE22 GLN A 623      28.165  41.836  11.752  1.00 17.15           H
ATOM   1472  N   CYS A 624      30.602  41.008  15.752  1.00  9.32           N
ATOM   1473  CA  CYS A 624      30.376  39.604  15.482  1.00 10.89           C
ATOM   1474  C   CYS A 624      29.543  38.975  16.582  1.00 10.03           C
ATOM   1475  O   CYS A 624      28.655  38.175  16.274  1.00 10.91           O
ATOM   1476  CB  CYS A 624      31.712  38.889  15.345  1.00 10.80           C
ATOM   1477  SG  CYS A 624      31.514  37.189  14.735  1.00 13.57           S
ATOM   1478  H   CYS A 624      31.539  41.321  15.960  1.00 11.17           H
ATOM   1479  HA  CYS A 624      29.818  39.522  14.548  1.00 13.06           H
ATOM   1480  HB2 CYS A 624      32.345  39.444  14.651  1.00 12.96           H
ATOM   1481  HB3 CYS A 624      32.201  38.865  16.319  1.00 12.96           H
ATOM   1482  HG  CYS A 624      30.435  36.838  15.444  1.00 16.28           H
ATOM   1483  N   MET A 625      29.800  39.334  17.843  1.00 10.26           N
ATOM   1484  CA  MET A 625      28.943  38.882  18.942  1.00  8.82           C
ATOM   1485  C   MET A 625      27.493  39.286  18.725  1.00  9.59           C
ATOM   1486  O   MET A 625      26.596  38.458  18.857  1.00 10.57           O
ATOM   1487  CB  MET A 625      29.486  39.423  20.272  1.00 12.68           C
ATOM   1488  CG  MET A 625      28.719  38.903  21.498  1.00 12.34           C
ATOM   1489  SD  MET A 625      28.917  37.122  21.745  1.00 14.74           S
ATOM   1490  CE  MET A 625      30.646  37.045  22.280  1.00 18.19           C
ATOM   1491  H   MET A 625      30.545  39.981  18.054  1.00 12.31           H
ATOM   1492  HA  MET A 625      28.972  37.793  18.971  1.00 10.57           H
ATOM   1493  HB2 MET A 625      30.538  39.158  20.362  1.00 15.20           H
ATOM   1494  HB3 MET A 625      29.399  40.503  20.273  1.00 15.20           H
ATOM   1495  HG2 MET A 625      29.109  39.403  22.385  1.00 14.79           H
ATOM   1496  HG3 MET A 625      27.662  39.142  21.411  1.00 14.79           H
ATOM   1497  HE1 MET A 625      30.900  36.026  22.569  1.00 21.81           H
ATOM   1498  HE2 MET A 625      31.314  37.351  21.477  1.00 21.81           H
ATOM   1499  HE3 MET A 625      30.796  37.709  23.132  1.00 21.81           H
ATOM   1500  N   PHE A 626      27.240  40.538  18.364  1.00 10.86           N
ATOM   1501  CA  PHE A 626      25.869  40.976  18.093  1.00 11.25           C
ATOM   1502  C   PHE A 626      25.246  40.192  16.936  1.00 12.68           C
ATOM   1503  O   PHE A 626      24.113  39.734  17.042  1.00 13.29           O
ATOM   1504  CB  PHE A 626      25.910  42.481  17.791  1.00 11.79           C
ATOM   1505  CG  PHE A 626      24.537  43.058  17.520  1.00 12.55           C
ATOM   1506  CD1 PHE A 626      23.720  43.456  18.582  1.00 12.13           C
ATOM   1507  CD2 PHE A 626      24.089  43.170  16.200  1.00 13.86           C
ATOM   1508  CE1 PHE A 626      22.459  44.018  18.325  1.00 15.26           C
ATOM   1509  CE2 PHE A 626      22.824  43.728  15.943  1.00 14.87           C
ATOM   1510  CZ  PHE A 626      22.005  44.144  17.005  1.00 13.79           C
ATOM   1511  H   PHE A 626      27.995  41.195  18.241  1.00 13.02           H
ATOM   1512  HA  PHE A 626      25.269  40.829  18.991  1.00 13.50           H
ATOM   1513  HB2 PHE A 626      26.353  43.000  18.642  1.00 14.14           H
ATOM   1514  HB3 PHE A 626      26.543  42.659  16.923  1.00 14.14           H
ATOM   1515  HD1 PHE A 626      24.073  43.367  19.598  1.00 14.55           H
ATOM   1516  HD2 PHE A 626      24.710  42.825  15.394  1.00 16.62           H
ATOM   1517  HE1 PHE A 626      21.830  44.327  19.147  1.00 18.31           H
ATOM   1518  HE2 PHE A 626      22.479  43.822  14.927  1.00 17.83           H
ATOM   1519  HZ  PHE A 626      21.026  44.555  16.802  1.00 16.54           H
ATOM   1520  N   ALA A 627      25.970  40.006  15.828  1.00 11.65           N
ATOM   1521  CA  ALA A 627      25.467  39.257  14.680  1.00 11.94           C
ATOM   1522  C   ALA A 627      25.181  37.810  15.057  1.00 11.48           C
ATOM   1523  O   ALA A 627      24.161  37.269  14.642  1.00 12.89           O
ATOM   1524  CB  ALA A 627      26.473  39.336  13.527  1.00 14.28           C
ATOM   1525  H   ALA A 627      26.902  40.394  15.772  1.00 13.97           H
ATOM   1526  HA  ALA A 627      24.540  39.721  14.340  1.00 14.32           H
ATOM   1527  HB1 ALA A 627      26.079  38.812  12.655  1.00 17.12           H
ATOM   1528  HB2 ALA A 627      26.640  40.378  13.254  1.00 17.12           H
ATOM   1529  HB3 ALA A 627      27.422  38.887  13.816  1.00 17.12           H
ATOM   1530  N   ALA A 628      26.052  37.172  15.853  1.00 10.91           N
ATOM   1531  CA  ALA A 628      25.831  35.794  16.271  1.00 10.35           C
ATOM   1532  C   ALA A 628      24.599  35.715  17.170  1.00 11.79           C
ATOM   1533  O   ALA A 628      23.841  34.753  17.050  1.00 11.21           O
ATOM   1534  CB  ALA A 628      27.069  35.212  16.961  1.00 12.95           C
ATOM   1535  H   ALA A 628      26.860  37.664  16.203  1.00 13.08           H
ATOM   1536  HA  ALA A 628      25.636  35.191  15.382  1.00 12.41           H
ATOM   1537  HB1 ALA A 628      26.872  34.186  17.273  1.00 15.53           H
ATOM   1538  HB2 ALA A 628      27.914  35.225  16.275  1.00 15.53           H
ATOM   1539  HB3 ALA A 628      27.307  35.802  17.846  1.00 15.53           H
ATOM   1540  N   LEU A 629      24.415  36.682  18.072  1.00 10.23           N
ATOM   1541  CA  LEU A 629      23.240  36.704  18.936  1.00 10.30           C
ATOM   1542  C   LEU A 629      21.947  36.913  18.129  1.00 14.40           C
ATOM   1543  O   LEU A 629      20.948  36.258  18.434  1.00 13.23           O
ATOM   1544  CB  LEU A 629      23.437  37.763  20.023  1.00 13.25           C
ATOM   1545  CG  LEU A 629      24.508  37.470  21.093  1.00 12.75           C
ATOM   1546  CD1 LEU A 629      24.793  38.758  21.879  1.00 13.07           C
ATOM   1547  CD2 LEU A 629      24.072  36.360  22.047  1.00 17.86           C
ATOM   1548  H   LEU A 629      25.089  37.432  18.147  1.00 12.26           H
ATOM   1549  HA  LEU A 629      23.161  35.735  19.422  1.00 12.34           H
ATOM   1550  HB2 LEU A 629      23.731  38.684  19.515  1.00 15.89           H
ATOM   1551  HB3 LEU A 629      22.498  37.973  20.521  1.00 15.89           H
ATOM   1552  HG  LEU A 629      25.434  37.142  20.621  1.00 15.29           H
ATOM   1553 HD11 LEU A 629      25.548  38.568  22.646  1.00 15.68           H
ATOM   1554 HD12 LEU A 629      25.153  39.537  21.206  1.00 15.68           H
ATOM   1555 HD13 LEU A 629      23.879  39.102  22.361  1.00 15.68           H
ATOM   1556 HD21 LEU A 629      24.897  36.124  22.720  1.00 21.42           H
ATOM   1557 HD22 LEU A 629      23.215  36.697  22.628  1.00 21.42           H
ATOM   1558 HD23 LEU A 629      23.813  35.461  21.493  1.00 21.42           H
ATOM   1559  N   LYS A 630      21.963  37.772  17.104  1.00 12.69           N
ATOM   1560  CA  LYS A 630      20.815  38.143  16.286  1.00 14.61           C
ATOM   1561  C   LYS A 630      20.660  37.223  15.085  1.00 14.67           C
ATOM   1562  O   LYS A 630      19.867  36.289  15.157  1.00 14.44           O
ATOM   1563  CB  LYS A 630      20.907  39.629  15.895  1.00 12.78           C
ATOM   1564  CG  LYS A 630      20.827  40.571  17.106  1.00 13.09           C
ATOM   1565  CD  LYS A 630      19.472  40.469  17.805  1.00 15.34           C
ATOM   1566  CE  LYS A 630      19.275  41.679  18.708  1.00 15.16           C
ATOM   1567  NZ  LYS A 630      18.085  41.464  19.535  1.00 16.59           N1+
ATOM   1568  H   LYS A 630      22.833  38.251  16.911  1.00 15.22           H
ATOM   1569  HA  LYS A 630      19.908  38.017  16.874  1.00 17.52           H
ATOM   1570  HB2 LYS A 630      21.841  39.825  15.363  1.00 15.32           H
ATOM   1571  HB3 LYS A 630      20.086  39.871  15.218  1.00 15.32           H
ATOM   1572  HG2 LYS A 630      21.619  40.339  17.820  1.00 15.70           H
ATOM   1573  HG3 LYS A 630      20.977  41.594  16.764  1.00 15.70           H
ATOM   1574  HD2 LYS A 630      18.671  40.427  17.065  1.00 18.40           H
ATOM   1575  HD3 LYS A 630      19.454  39.564  18.413  1.00 18.40           H
ATOM   1576  HE2 LYS A 630      20.149  41.788  19.353  1.00 18.18           H
ATOM   1577  HE3 LYS A 630      19.164  42.581  18.105  1.00 18.18           H
ATOM   1578  HZ1 LYS A 630      17.896  42.288  20.091  1.00 19.90           H
ATOM   1579  HZ2 LYS A 630      17.288  41.247  18.955  1.00 19.90           H
ATOM   1580  HZ3 LYS A 630      18.254  40.692  20.168  1.00 19.90           H
ATOM   1581  N   ALA A 631      21.418  37.446  14.013  1.00 12.78           N
ATOM   1582  CA  ALA A 631      21.333  36.618  12.816  1.00 15.19           C
ATOM   1583  C   ALA A 631      21.657  35.155  13.113  1.00 15.07           C
ATOM   1584  O   ALA A 631      21.044  34.269  12.533  1.00 16.37           O
ATOM   1585  CB  ALA A 631      22.244  37.173  11.717  1.00 19.13           C
ATOM   1586  H   ALA A 631      22.103  38.187  14.026  1.00 15.33           H
ATOM   1587  HA  ALA A 631      20.304  36.654  12.450  1.00 18.22           H
ATOM   1588  HB1 ALA A 631      22.203  36.520  10.844  1.00 22.95           H
ATOM   1589  HB2 ALA A 631      21.903  38.161  11.427  1.00 22.95           H
ATOM   1590  HB3 ALA A 631      23.274  37.231  12.072  1.00 22.95           H
ATOM   1591  N   GLY A 632      22.598  34.882  14.026  1.00 14.00           N
ATOM   1592  CA  GLY A 632      23.015  33.535  14.378  1.00 12.99           C
ATOM   1593  C   GLY A 632      22.063  32.861  15.351  1.00 15.22           C
ATOM   1594  O   GLY A 632      22.260  31.688  15.642  1.00 15.99           O
ATOM   1595  H   GLY A 632      23.057  35.651  14.495  1.00 16.79           H
ATOM   1596  HA2 GLY A 632      23.052  32.930  13.473  1.00 15.58           H
ATOM   1597  HA3 GLY A 632      24.002  33.568  14.834  1.00 15.58           H
ATOM   1598  N   LYS A 633      21.100  33.605  15.904  1.00 14.26           N
ATOM   1599  CA  LYS A 633      20.055  33.106  16.802  1.00 14.32           C
ATOM   1600  C   LYS A 633      20.604  32.506  18.094  1.00 16.42           C
ATOM   1601  O   LYS A 633      19.995  31.617  18.680  1.00 18.91           O
ATOM   1602  CB  LYS A 633      19.093  32.152  16.052  1.00 17.94           C
ATOM   1603  CG  LYS A 633      18.419  32.847  14.857  1.00 20.79           C
ATOM   1604  CD  LYS A 633      17.239  32.018  14.333  1.00 32.71           C
ATOM   1605  CE  LYS A 633      16.828  32.528  12.946  1.00 33.20           C
ATOM   1606  NZ  LYS A 633      16.253  31.445  12.125  1.00 40.94           N1+
ATOM   1607  H   LYS A 633      21.040  34.580  15.636  1.00 17.11           H
ATOM   1608  HA  LYS A 633      19.468  33.963  17.123  1.00 17.17           H
ATOM   1609  HB2 LYS A 633      19.633  31.271  15.706  1.00 21.52           H
ATOM   1610  HB3 LYS A 633      18.313  31.820  16.740  1.00 21.52           H
ATOM   1611  HG2 LYS A 633      18.027  33.810  15.189  1.00 24.94           H
ATOM   1612  HG3 LYS A 633      19.149  33.016  14.065  1.00 24.94           H
ATOM   1613  HD2 LYS A 633      17.519  30.964  14.289  1.00 39.24           H
ATOM   1614  HD3 LYS A 633      16.395  32.130  15.014  1.00 39.24           H
ATOM   1615  HE2 LYS A 633      16.098  33.332  13.057  1.00 39.83           H
ATOM   1616  HE3 LYS A 633      17.707  32.928  12.438  1.00 39.83           H
ATOM   1617  HZ1 LYS A 633      15.978  31.812  11.225  1.00 49.12           H
ATOM   1618  HZ2 LYS A 633      16.964  30.736  11.970  1.00 49.12           H
ATOM   1619  HZ3 LYS A 633      15.467  31.019  12.592  1.00 49.12           H
ATOM   1620  N   ILE A 634      21.708  33.042  18.612  1.00 12.77           N
ATOM   1621  CA  ILE A 634      22.246  32.592  19.889  1.00 15.03           C
ATOM   1622  C   ILE A 634      21.524  33.296  21.045  1.00 14.16           C
ATOM   1623  O   ILE A 634      21.510  32.750  22.151  1.00 15.38           O
ATOM   1624  CB  ILE A 634      23.791  32.732  19.905  1.00 15.20           C
ATOM   1625  CG1 ILE A 634      24.495  31.921  18.792  1.00 17.66           C
ATOM   1626  CG2 ILE A 634      24.380  32.384  21.288  1.00 17.10           C
ATOM   1627  CD1 ILE A 634      24.215  30.413  18.800  1.00 17.31           C
ATOM   1628  H   ILE A 634      22.203  33.755  18.095  1.00 15.32           H
ATOM   1629  HA  ILE A 634      22.031  31.529  20.004  1.00 18.02           H
ATOM   1630  HB  ILE A 634      24.020  33.780  19.723  1.00 18.23           H
ATOM   1631 HG12 ILE A 634      24.192  32.307  17.821  1.00 21.18           H
ATOM   1632 HG13 ILE A 634      25.573  32.072  18.869  1.00 21.18           H
ATOM   1633 HG21 ILE A 634      25.469  32.373  21.233  1.00 20.51           H
ATOM   1634 HG22 ILE A 634      24.096  33.137  22.021  1.00 20.51           H
ATOM   1635 HG23 ILE A 634      24.028  31.408  21.623  1.00 20.51           H
ATOM   1636 HD11 ILE A 634      24.826  29.945  18.027  1.00 20.76           H
ATOM   1637 HD12 ILE A 634      24.478  29.975  19.762  1.00 20.76           H
ATOM   1638 HD13 ILE A 634      23.164  30.220  18.584  1.00 20.76           H
ATOM   1639  N   GLN A 635      20.930  34.495  20.856  1.00 12.33           N
ATOM   1640  CA  GLN A 635      20.478  35.268  22.022  1.00 14.42           C
ATOM   1641  C   GLN A 635      19.498  34.516  22.919  1.00 16.51           C
ATOM   1642  O   GLN A 635      19.611  34.613  24.139  1.00 15.37           O
ATOM   1643  CB  GLN A 635      19.908  36.644  21.696  1.00 21.19           C
ATOM   1644  CG  GLN A 635      18.679  36.648  20.849  1.00 30.51           C
ATOM   1645  CD  GLN A 635      18.056  38.029  20.714  1.00 35.22           C
ATOM   1646  OE1 GLN A 635      18.721  39.051  20.915  1.00 16.46           O
ATOM   1647  NE2 GLN A 635      16.770  38.027  20.334  1.00 38.48           N
ATOM   1648  H   GLN A 635      20.951  34.940  19.950  1.00 14.79           H
ATOM   1649  HA  GLN A 635      21.364  35.449  22.632  1.00 17.29           H
ATOM   1650  HB2 GLN A 635      19.675  37.152  22.638  1.00 25.41           H
ATOM   1651  HB3 GLN A 635      20.667  37.227  21.188  1.00 25.41           H
ATOM   1652  HG2 GLN A 635      19.054  36.334  19.906  1.00 36.60           H
ATOM   1653  HG3 GLN A 635      17.930  35.948  21.194  1.00 36.60           H
ATOM   1654 HE21 GLN A 635      16.295  37.146  20.200  1.00 46.17           H
ATOM   1655 HE22 GLN A 635      16.267  38.895  20.233  1.00 46.17           H
ATOM   1656  N   ASN A 636      18.552  33.781  22.326  1.00 14.47           N
ATOM   1657  CA  ASN A 636      17.526  33.110  23.114  1.00 15.66           C
ATOM   1658  C   ASN A 636      18.040  31.877  23.841  1.00 18.15           C
ATOM   1659  O   ASN A 636      17.292  31.302  24.635  1.00 19.66           O
ATOM   1660  CB  ASN A 636      16.283  32.811  22.267  1.00 17.82           C
ATOM   1661  CG  ASN A 636      15.563  34.063  21.769  1.00 19.78           C
ATOM   1662  OD1 ASN A 636      15.799  35.186  22.213  1.00 18.79           O
ATOM   1663  ND2 ASN A 636      14.609  33.872  20.859  1.00 21.62           N
ATOM   1664  H   ASN A 636      18.523  33.706  21.319  1.00 17.36           H
ATOM   1665  HA  ASN A 636      17.209  33.808  23.890  1.00 18.78           H
ATOM   1666  HB2 ASN A 636      16.557  32.175  21.424  1.00 21.37           H
ATOM   1667  HB3 ASN A 636      15.577  32.256  22.887  1.00 21.37           H
ATOM   1668 HD21 ASN A 636      14.068  34.664  20.547  1.00 25.93           H
ATOM   1669 HD22 ASN A 636      14.396  32.941  20.538  1.00 25.93           H
ATOM   1670  N   LYS A 637      19.288  31.469  23.579  1.00 16.24           N
ATOM   1671  CA  LYS A 637      19.962  30.412  24.319  1.00 16.80           C
ATOM   1672  C   LYS A 637      20.589  30.925  25.622  1.00 16.75           C
ATOM   1673  O   LYS A 637      21.033  30.100  26.425  1.00 19.32           O
ATOM   1674  CB  LYS A 637      21.015  29.747  23.418  1.00 17.64           C
ATOM   1675  CG  LYS A 637      20.459  29.219  22.090  1.00 20.66           C
ATOM   1676  CD  LYS A 637      21.597  28.528  21.329  1.00 21.05           C
ATOM   1677  CE  LYS A 637      21.141  28.046  19.951  1.00 22.51           C
ATOM   1678  NZ  LYS A 637      20.037  27.081  20.050  1.00 28.25           N1+
ATOM   1679  H   LYS A 637      19.832  31.976  22.895  1.00 19.47           H
ATOM   1680  HA  LYS A 637      19.229  29.648  24.584  1.00 20.15           H
ATOM   1681  HB2 LYS A 637      21.818  30.456  23.207  1.00 21.16           H
ATOM   1682  HB3 LYS A 637      21.451  28.911  23.964  1.00 21.16           H
ATOM   1683  HG2 LYS A 637      19.660  28.507  22.301  1.00 24.79           H
ATOM   1684  HG3 LYS A 637      20.063  30.036  21.486  1.00 24.79           H
ATOM   1685  HD2 LYS A 637      22.423  29.227  21.198  1.00 25.25           H
ATOM   1686  HD3 LYS A 637      21.954  27.671  21.901  1.00 25.25           H
ATOM   1687  HE2 LYS A 637      20.799  28.913  19.383  1.00 27.00           H
ATOM   1688  HE3 LYS A 637      21.982  27.594  19.421  1.00 27.00           H
ATOM   1689  HZ1 LYS A 637      19.813  26.728  19.130  1.00 33.89           H
ATOM   1690  HZ2 LYS A 637      20.313  26.309  20.643  1.00 33.89           H
ATOM   1691  HZ3 LYS A 637      19.226  27.537  20.443  1.00 33.89           H
ATOM   1692  N   LEU A 638      20.695  32.250  25.820  1.00 14.79           N
ATOM   1693  CA  LEU A 638      21.468  32.843  26.916  1.00 14.05           C
ATOM   1694  C   LEU A 638      20.592  33.683  27.839  1.00 17.26           C
ATOM   1695  O   LEU A 638      19.507  34.121  27.459  1.00 19.04           O
ATOM   1696  CB  LEU A 638      22.574  33.733  26.320  1.00 15.40           C
ATOM   1697  CG  LEU A 638      23.521  33.040  25.329  1.00 16.41           C
ATOM   1698  CD1 LEU A 638      24.665  34.016  25.053  1.00 19.09           C
ATOM   1699  CD2 LEU A 638      24.099  31.715  25.847  1.00 17.85           C
ATOM   1700  H   LEU A 638      20.272  32.885  25.159  1.00 17.74           H
ATOM   1701  HA  LEU A 638      21.955  32.071  27.513  1.00 16.84           H
ATOM   1702  HB2 LEU A 638      22.107  34.584  25.822  1.00 18.47           H
ATOM   1703  HB3 LEU A 638      23.163  34.121  27.152  1.00 18.47           H
ATOM   1704  HG  LEU A 638      22.989  32.854  24.396  1.00 19.69           H
ATOM   1705 HD11 LEU A 638      25.333  33.601  24.298  1.00 22.90           H
ATOM   1706 HD12 LEU A 638      24.261  34.960  24.688  1.00 22.90           H
ATOM   1707 HD13 LEU A 638      25.224  34.202  25.971  1.00 22.90           H
ATOM   1708 HD21 LEU A 638      24.873  31.355  25.170  1.00 21.41           H
ATOM   1709 HD22 LEU A 638      24.523  31.857  26.841  1.00 21.41           H
ATOM   1710 HD23 LEU A 638      23.331  30.951  25.899  1.00 21.41           H
ATOM   1711  N   THR A 639      21.060  33.916  29.063  1.00 13.92           N
ATOM   1712  CA  THR A 639      20.420  34.831  29.993  1.00 15.22           C
ATOM   1713  C   THR A 639      20.771  36.281  29.677  1.00 15.32           C
ATOM   1714  O   THR A 639      21.779  36.559  29.032  1.00 13.38           O
ATOM   1715  CB  THR A 639      20.839  34.518  31.439  1.00 17.23           C
ATOM   1716  OG1 THR A 639      22.172  34.908  31.674  1.00 14.73           O
ATOM   1717  CG2 THR A 639      20.677  33.039  31.821  1.00 20.49           C
ATOM   1718  H   THR A 639      21.949  33.515  29.335  1.00 16.70           H
ATOM   1719  HA  THR A 639      19.338  34.711  29.938  1.00 18.26           H
ATOM   1720  HB  THR A 639      20.200  35.107  32.096  1.00 20.66           H
ATOM   1721  HG1 THR A 639      22.218  35.324  32.402  1.00 17.67           H
ATOM   1722 HG21 THR A 639      20.922  32.901  32.873  1.00 24.58           H
ATOM   1723 HG22 THR A 639      19.646  32.730  31.652  1.00 24.58           H
ATOM   1724 HG23 THR A 639      21.342  32.410  31.230  1.00 24.58           H
ATOM   1725  N   ASP A 640      19.979  37.219  30.187  1.00 16.59           N
ATOM   1726  CA  ASP A 640      20.280  38.640  30.074  1.00 16.73           C
ATOM   1727  C   ASP A 640      21.662  38.982  30.637  1.00 14.07           C
ATOM   1728  O   ASP A 640      22.376  39.794  30.040  1.00 14.32           O
ATOM   1729  CB  ASP A 640      19.217  39.478  30.793  1.00 18.49           C
ATOM   1730  CG  ASP A 640      17.795  39.311  30.256  1.00 33.47           C
ATOM   1731  OD1 ASP A 640      17.630  38.712  29.169  1.00 33.82           O
ATOM   1732  OD2 ASP A 640      16.871  39.774  30.965  1.00 32.90           O1-
ATOM   1733  H   ASP A 640      19.151  36.950  30.695  1.00 19.90           H
ATOM   1734  HA  ASP A 640      20.272  38.900  29.016  1.00 20.07           H
ATOM   1735  HB2 ASP A 640      19.222  39.288  31.867  1.00 22.18           H
ATOM   1736  HB3 ASP A 640      19.478  40.532  30.695  1.00 22.18           H
ATOM   1737  N   LEU A 641      22.047  38.390  31.779  1.00 12.17           N
ATOM   1738  CA  LEU A 641      23.356  38.689  32.373  1.00 13.49           C
ATOM   1739  C   LEU A 641      24.492  38.151  31.521  1.00 14.32           C
ATOM   1740  O   LEU A 641      25.522  38.808  31.425  1.00 13.39           O
ATOM   1741  CB  LEU A 641      23.502  38.136  33.790  1.00 15.44           C
ATOM   1742  CG  LEU A 641      22.527  38.729  34.822  1.00 14.68           C
ATOM   1743  CD1 LEU A 641      22.858  38.121  36.196  1.00 22.68           C
ATOM   1744  CD2 LEU A 641      22.553  40.260  34.918  1.00 17.70           C
ATOM   1745  H   LEU A 641      21.434  37.731  32.241  1.00 14.59           H
ATOM   1746  HA  LEU A 641      23.474  39.773  32.412  1.00 16.17           H
ATOM   1747  HB2 LEU A 641      23.362  37.054  33.749  1.00 18.51           H
ATOM   1748  HB3 LEU A 641      24.521  38.328  34.132  1.00 18.51           H
ATOM   1749  HG  LEU A 641      21.515  38.428  34.560  1.00 17.61           H
ATOM   1750 HD11 LEU A 641      22.100  38.422  36.915  1.00 27.21           H
ATOM   1751 HD12 LEU A 641      22.854  37.032  36.136  1.00 27.21           H
ATOM   1752 HD13 LEU A 641      23.836  38.465  36.535  1.00 27.21           H
ATOM   1753 HD21 LEU A 641      21.775  40.587  35.607  1.00 21.23           H
ATOM   1754 HD22 LEU A 641      23.514  40.609  35.285  1.00 21.23           H
ATOM   1755 HD23 LEU A 641      22.352  40.713  33.951  1.00 21.23           H
ATOM   1756  N   GLU A 642      24.328  36.970  30.934  1.00 12.35           N
ATOM   1757  CA  GLU A 642      25.311  36.431  30.013  1.00 13.43           C
ATOM   1758  C   GLU A 642      25.477  37.358  28.818  1.00 12.09           C
ATOM   1759  O   GLU A 642      26.607  37.586  28.390  1.00 12.41           O
ATOM   1760  CB  GLU A 642      24.947  35.026  29.550  1.00 13.35           C
ATOM   1761  CG  GLU A 642      25.147  33.998  30.673  1.00 15.49           C
ATOM   1762  CD  GLU A 642      24.463  32.648  30.463  1.00 16.48           C
ATOM   1763  OE1 GLU A 642      23.624  32.511  29.546  1.00 17.18           O
ATOM   1764  OE2 GLU A 642      24.814  31.724  31.229  1.00 21.81           O1-
ATOM   1765  H   GLU A 642      23.451  36.478  31.033  1.00 14.81           H
ATOM   1766  HA  GLU A 642      26.267  36.372  30.534  1.00 16.10           H
ATOM   1767  HB2 GLU A 642      23.917  35.018  29.202  1.00 16.01           H
ATOM   1768  HB3 GLU A 642      25.598  34.749  28.719  1.00 16.01           H
ATOM   1769  HG2 GLU A 642      26.210  33.842  30.865  1.00 18.58           H
ATOM   1770  HG3 GLU A 642      24.771  34.398  31.614  1.00 18.58           H
ATOM   1771  N   ILE A 643      24.383  37.871  28.241  1.00 10.91           N
ATOM   1772  CA  ILE A 643      24.468  38.736  27.064  1.00 12.14           C
ATOM   1773  C   ILE A 643      25.177  40.038  27.436  1.00 13.00           C
ATOM   1774  O   ILE A 643      26.032  40.527  26.700  1.00 11.97           O
ATOM   1775  CB  ILE A 643      23.057  38.995  26.485  1.00 16.14           C
ATOM   1776  CG1 ILE A 643      22.455  37.692  25.932  1.00 14.30           C
ATOM   1777  CG2 ILE A 643      23.082  40.083  25.391  1.00 13.00           C
ATOM   1778  CD1 ILE A 643      20.932  37.731  25.750  1.00 20.91           C
ATOM   1779  H   ILE A 643      23.466  37.654  28.611  1.00 13.08           H
ATOM   1780  HA  ILE A 643      25.071  38.224  26.311  1.00 14.55           H
ATOM   1781  HB  ILE A 643      22.429  39.353  27.300  1.00 19.36           H
ATOM   1782 HG12 ILE A 643      22.922  37.453  24.977  1.00 17.15           H
ATOM   1783 HG13 ILE A 643      22.671  36.865  26.605  1.00 17.15           H
ATOM   1784 HG21 ILE A 643      22.091  40.203  24.961  1.00 15.59           H
ATOM   1785 HG22 ILE A 643      23.382  41.039  25.813  1.00 15.59           H
ATOM   1786 HG23 ILE A 643      23.784  39.799  24.607  1.00 15.59           H
ATOM   1787 HD11 ILE A 643      20.590  36.755  25.410  1.00 25.08           H
ATOM   1788 HD12 ILE A 643      20.446  37.958  26.698  1.00 25.08           H
ATOM   1789 HD13 ILE A 643      20.653  38.477  25.007  1.00 25.08           H
ATOM   1790  N   LEU A 644      24.808  40.623  28.567  1.00 11.69           N
ATOM   1791  CA  LEU A 644      25.471  41.808  29.093  1.00 10.72           C
ATOM   1792  C   LEU A 644      26.971  41.578  29.226  1.00 12.11           C
ATOM   1793  O   LEU A 644      27.764  42.399  28.759  1.00 10.41           O
ATOM   1794  CB  LEU A 644      24.831  42.133  30.448  1.00 10.66           C
ATOM   1795  CG  LEU A 644      25.420  43.314  31.230  1.00 12.83           C
ATOM   1796  CD1 LEU A 644      25.279  44.635  30.477  1.00 14.51           C
ATOM   1797  CD2 LEU A 644      24.676  43.398  32.582  1.00 13.71           C
ATOM   1798  H   LEU A 644      24.071  40.205  29.119  1.00 14.02           H
ATOM   1799  HA  LEU A 644      25.304  42.631  28.398  1.00 12.86           H
ATOM   1800  HB2 LEU A 644      23.770  42.313  30.287  1.00 12.79           H
ATOM   1801  HB3 LEU A 644      24.914  41.248  31.076  1.00 12.79           H
ATOM   1802  HG  LEU A 644      26.475  43.125  31.435  1.00 15.39           H
ATOM   1803 HD11 LEU A 644      25.685  45.444  31.082  1.00 17.40           H
ATOM   1804 HD12 LEU A 644      25.835  44.597  29.540  1.00 17.40           H
ATOM   1805 HD13 LEU A 644      24.229  44.840  30.268  1.00 17.40           H
ATOM   1806 HD21 LEU A 644      25.015  44.271  33.134  1.00 16.44           H
ATOM   1807 HD22 LEU A 644      23.603  43.478  32.421  1.00 16.44           H
ATOM   1808 HD23 LEU A 644      24.876  42.503  33.173  1.00 16.44           H
ATOM   1809  N   ALA A 645      27.372  40.479  29.870  1.00 10.86           N
ATOM   1810  CA  ALA A 645      28.782  40.197  30.101  1.00 12.03           C
ATOM   1811  C   ALA A 645      29.508  39.937  28.787  1.00 10.72           C
ATOM   1812  O   ALA A 645      30.636  40.411  28.653  1.00 10.90           O
ATOM   1813  CB  ALA A 645      28.948  38.995  31.028  1.00 11.91           C
ATOM   1814  H   ALA A 645      26.684  39.819  30.207  1.00 13.02           H
ATOM   1815  HA  ALA A 645      29.244  41.065  30.575  1.00 14.42           H
ATOM   1816  HB1 ALA A 645      30.000  38.723  31.088  1.00 14.29           H
ATOM   1817  HB2 ALA A 645      28.578  39.239  32.021  1.00 14.29           H
ATOM   1818  HB3 ALA A 645      28.386  38.155  30.624  1.00 14.29           H
ATOM   1819  N   LEU A 646      28.893  39.190  27.862  1.00 11.21           N
ATOM   1820  CA  LEU A 646      29.532  38.887  26.572  1.00 11.53           C
ATOM   1821  C   LEU A 646      29.791  40.161  25.775  1.00 10.68           C
ATOM   1822  O   LEU A 646      30.851  40.270  25.158  1.00 11.06           O
ATOM   1823  CB  LEU A 646      28.659  37.965  25.717  1.00 12.72           C
ATOM   1824  CG  LEU A 646      28.644  36.489  26.127  1.00 15.86           C
ATOM   1825  CD1 LEU A 646      27.527  35.820  25.310  1.00 16.95           C
ATOM   1826  CD2 LEU A 646      29.977  35.791  25.848  1.00 15.15           C
ATOM   1827  H   LEU A 646      27.958  38.849  28.031  1.00 13.44           H
ATOM   1828  HA  LEU A 646      30.486  38.398  26.769  1.00 13.83           H
ATOM   1829  HB2 LEU A 646      27.637  38.347  25.759  1.00 15.26           H
ATOM   1830  HB3 LEU A 646      28.977  38.036  24.675  1.00 15.26           H
ATOM   1831  HG  LEU A 646      28.430  36.406  27.189  1.00 19.02           H
ATOM   1832 HD11 LEU A 646      27.523  34.748  25.461  1.00 20.33           H
ATOM   1833 HD12 LEU A 646      26.564  36.231  25.618  1.00 20.33           H
ATOM   1834 HD13 LEU A 646      27.664  36.012  24.246  1.00 20.33           H
ATOM   1835 HD21 LEU A 646      29.907  34.739  26.120  1.00 18.18           H
ATOM   1836 HD22 LEU A 646      30.223  35.860  24.791  1.00 18.18           H
ATOM   1837 HD23 LEU A 646      30.769  36.246  26.442  1.00 18.18           H
ATOM   1838  N   LEU A 647      28.831  41.097  25.730  1.00  9.20           N
ATOM   1839  CA  LEU A 647      29.043  42.316  24.977  1.00 10.38           C
ATOM   1840  C   LEU A 647      30.161  43.165  25.590  1.00  9.95           C
ATOM   1841  O   LEU A 647      31.052  43.655  24.884  1.00 10.07           O
ATOM   1842  CB  LEU A 647      27.731  43.091  24.802  1.00 10.13           C
ATOM   1843  CG  LEU A 647      27.878  44.349  23.919  1.00 13.93           C
ATOM   1844  CD1 LEU A 647      28.321  44.017  22.479  1.00 17.19           C
ATOM   1845  CD2 LEU A 647      26.547  45.104  23.880  1.00 13.46           C
ATOM   1846  H   LEU A 647      27.965  40.974  26.242  1.00 11.03           H
ATOM   1847  HA  LEU A 647      29.368  42.006  23.983  1.00 12.44           H
ATOM   1848  HB2 LEU A 647      26.990  42.428  24.350  1.00 12.15           H
ATOM   1849  HB3 LEU A 647      27.373  43.388  25.789  1.00 12.15           H
ATOM   1850  HG  LEU A 647      28.618  45.010  24.371  1.00 16.70           H
ATOM   1851 HD11 LEU A 647      28.343  44.928  21.880  1.00 20.62           H
ATOM   1852 HD12 LEU A 647      29.325  43.593  22.482  1.00 20.62           H
ATOM   1853 HD13 LEU A 647      27.632  43.306  22.022  1.00 20.62           H
ATOM   1854 HD21 LEU A 647      26.648  45.995  23.260  1.00 16.14           H
ATOM   1855 HD22 LEU A 647      25.767  44.466  23.468  1.00 16.14           H
ATOM   1856 HD23 LEU A 647      26.270  45.405  24.888  1.00 16.14           H
ATOM   1857  N   ILE A 648      30.113  43.370  26.913  1.00  9.59           N
ATOM   1858  CA  ILE A 648      31.163  44.090  27.636  1.00  9.13           C
ATOM   1859  C   ILE A 648      32.507  43.402  27.427  1.00 11.36           C
ATOM   1860  O   ILE A 648      33.468  44.098  27.124  1.00 11.37           O
ATOM   1861  CB  ILE A 648      30.813  44.211  29.132  1.00 12.08           C
ATOM   1862  CG1 ILE A 648      29.615  45.156  29.269  1.00 12.22           C
ATOM   1863  CG2 ILE A 648      32.028  44.685  29.960  1.00 12.61           C
ATOM   1864  CD1 ILE A 648      29.021  45.196  30.685  1.00 12.76           C
ATOM   1865  H   ILE A 648      29.376  42.935  27.453  1.00 11.50           H
ATOM   1866  HA  ILE A 648      31.235  45.094  27.217  1.00 10.95           H
ATOM   1867  HB  ILE A 648      30.516  43.229  29.503  1.00 14.49           H
ATOM   1868 HG12 ILE A 648      29.929  46.162  28.986  1.00 14.65           H
ATOM   1869 HG13 ILE A 648      28.813  44.862  28.592  1.00 14.65           H
ATOM   1870 HG21 ILE A 648      31.750  44.814  31.004  1.00 15.12           H
ATOM   1871 HG22 ILE A 648      32.825  43.943  29.938  1.00 15.12           H
ATOM   1872 HG23 ILE A 648      32.405  45.633  29.583  1.00 15.12           H
ATOM   1873 HD11 ILE A 648      28.137  45.833  30.675  1.00 15.30           H
ATOM   1874 HD12 ILE A 648      28.731  44.193  30.995  1.00 15.30           H
ATOM   1875 HD13 ILE A 648      29.733  45.614  31.395  1.00 15.30           H
ATOM   1876  N   ALA A 649      32.579  42.076  27.568  1.00 10.26           N
ATOM   1877  CA  ALA A 649      33.811  41.346  27.395  1.00 10.22           C
ATOM   1878  C   ALA A 649      34.317  41.497  25.981  1.00 11.47           C
ATOM   1879  O   ALA A 649      35.511  41.718  25.800  1.00 11.38           O
ATOM   1880  CB  ALA A 649      33.622  39.872  27.713  1.00 10.38           C
ATOM   1881  H   ALA A 649      31.744  41.547  27.760  1.00 12.30           H
ATOM   1882  HA  ALA A 649      34.549  41.746  28.089  1.00 12.25           H
ATOM   1883  HB1 ALA A 649      34.566  39.339  27.587  1.00 12.45           H
ATOM   1884  HB2 ALA A 649      33.301  39.773  28.750  1.00 12.45           H
ATOM   1885  HB3 ALA A 649      32.874  39.423  27.058  1.00 12.45           H
ATOM   1886  N   ALA A 650      33.471  41.381  24.959  1.00 10.52           N
ATOM   1887  CA  ALA A 650      33.929  41.501  23.577  1.00  7.97           C
ATOM   1888  C   ALA A 650      34.566  42.866  23.356  1.00  9.80           C
ATOM   1889  O   ALA A 650      35.634  42.969  22.752  1.00 10.08           O
ATOM   1890  CB  ALA A 650      32.792  41.247  22.587  1.00 10.46           C
ATOM   1891  H   ALA A 650      32.498  41.176  25.128  1.00 12.62           H
ATOM   1892  HA  ALA A 650      34.697  40.744  23.403  1.00  9.55           H
ATOM   1893  HB1 ALA A 650      33.142  41.443  21.578  1.00 12.54           H
ATOM   1894  HB2 ALA A 650      32.478  40.206  22.662  1.00 12.54           H
ATOM   1895  HB3 ALA A 650      31.945  41.900  22.805  1.00 12.54           H
ATOM   1896  N   LEU A 651      33.940  43.931  23.846  1.00 10.24           N
ATOM   1897  CA  LEU A 651      34.509  45.267  23.678  1.00 10.08           C
ATOM   1898  C   LEU A 651      35.800  45.473  24.469  1.00 11.79           C
ATOM   1899  O   LEU A 651      36.661  46.245  24.050  1.00 11.00           O
ATOM   1900  CB  LEU A 651      33.462  46.301  24.121  1.00  9.72           C
ATOM   1901  CG  LEU A 651      32.252  46.377  23.181  1.00 11.99           C
ATOM   1902  CD1 LEU A 651      31.075  47.059  23.890  1.00 13.84           C
ATOM   1903  CD2 LEU A 651      32.579  47.144  21.882  1.00 13.90           C
ATOM   1904  H   LEU A 651      33.071  43.828  24.351  1.00 12.27           H
ATOM   1905  HA  LEU A 651      34.735  45.422  22.623  1.00 12.09           H
ATOM   1906  HB2 LEU A 651      33.118  46.015  25.114  1.00 11.65           H
ATOM   1907  HB3 LEU A 651      33.921  47.286  24.201  1.00 11.65           H
ATOM   1908  HG  LEU A 651      31.932  45.372  22.917  1.00 14.38           H
ATOM   1909 HD11 LEU A 651      30.198  47.039  23.244  1.00 16.60           H
ATOM   1910 HD12 LEU A 651      30.836  46.525  24.809  1.00 16.60           H
ATOM   1911 HD13 LEU A 651      31.338  48.091  24.124  1.00 16.60           H
ATOM   1912 HD21 LEU A 651      31.702  47.191  21.237  1.00 16.67           H
ATOM   1913 HD22 LEU A 651      32.895  48.157  22.125  1.00 16.67           H
ATOM   1914 HD23 LEU A 651      33.386  46.653  21.339  1.00 16.67           H
ATOM   1915  N   SER A 652      35.937  44.840  25.627  1.00 10.25           N
ATOM   1916  CA  SER A 652      37.009  45.100  26.581  1.00 10.78           C
ATOM   1917  C   SER A 652      38.166  44.100  26.442  1.00 11.00           C
ATOM   1918  O   SER A 652      39.165  44.256  27.143  1.00 10.42           O
ATOM   1919  CB  SER A 652      36.462  45.061  28.009  1.00 14.88           C
ATOM   1920  OG  SER A 652      36.051  43.767  28.332  1.00 29.63           O
ATOM   1921  H   SER A 652      35.216  44.197  25.922  1.00 12.29           H
ATOM   1922  HA  SER A 652      37.399  46.105  26.421  1.00 12.93           H
ATOM   1923  HB2 SER A 652      37.249  45.349  28.704  1.00 17.85           H
ATOM   1924  HB3 SER A 652      35.627  45.765  28.115  1.00 17.85           H
ATOM   1925  HG  SER A 652      35.232  43.683  28.165  1.00 35.55           H
ATOM   1926  N   HIS A 653      38.028  43.043  25.618  1.00  9.84           N
ATOM   1927  CA  HIS A 653      38.808  41.839  25.852  1.00  9.53           C
ATOM   1928  C   HIS A 653      40.295  41.984  25.439  1.00 10.76           C
ATOM   1929  O   HIS A 653      41.085  41.129  25.827  1.00  9.29           O
ATOM   1930  CB  HIS A 653      38.332  40.579  25.117  1.00  9.63           C
ATOM   1931  CG  HIS A 653      38.612  40.597  23.663  1.00 10.05           C
ATOM   1932  ND1 HIS A 653      37.929  41.322  22.683  1.00  9.76           N
ATOM   1933  CD2 HIS A 653      39.665  39.955  23.010  1.00  9.52           C
ATOM   1934  CE1 HIS A 653      38.598  41.136  21.473  1.00  9.62           C
ATOM   1935  NE2 HIS A 653      39.655  40.296  21.661  1.00  9.65           N
ATOM   1936  H   HIS A 653      37.164  42.969  25.129  1.00 11.80           H
ATOM   1937  HA  HIS A 653      38.833  41.618  26.967  1.00 11.43           H
ATOM   1938  HB2 HIS A 653      37.275  40.328  25.317  1.00 11.55           H
ATOM   1939  HB3 HIS A 653      38.864  39.710  25.585  1.00 11.55           H
ATOM   1940  HD1 HIS A 653      37.149  41.947  22.833  1.00 11.70           H
ATOM   1941  HD2 HIS A 653      40.410  39.293  23.438  1.00 11.42           H
ATOM   1942  HE1 HIS A 653      38.302  41.591  20.532  1.00 11.54           H
ATOM   1943  N   ASP A 654      40.696  43.064  24.691  1.00  9.39           N
ATOM   1944  CA  ASP A 654      42.111  43.302  24.345  1.00  9.81           C
ATOM   1945  C   ASP A 654      42.580  44.687  24.871  1.00 11.61           C
ATOM   1946  O   ASP A 654      43.519  45.223  24.348  1.00 10.00           O
ATOM   1947  CB  ASP A 654      42.339  43.151  22.844  1.00  9.16           C
ATOM   1948  CG  ASP A 654      42.601  41.719  22.399  1.00  7.59           C
ATOM   1949  OD1 ASP A 654      43.206  40.945  23.179  1.00  9.73           O
ATOM   1950  OD2 ASP A 654      42.217  41.458  21.232  1.00  9.18           O1-
ATOM   1951  H   ASP A 654      40.018  43.737  24.330  1.00 11.26           H
ATOM   1952  HA  ASP A 654      42.743  42.522  24.873  1.00 11.76           H
ATOM   1953  HB2 ASP A 654      41.499  43.546  22.237  1.00 10.98           H
ATOM   1954  HB3 ASP A 654      43.227  43.769  22.541  1.00 10.98           H
ATOM   1955  N   LEU A 655      41.904  45.243  25.891  1.00  9.64           N
ATOM   1956  CA  LEU A 655      42.221  46.590  26.387  1.00 10.01           C
ATOM   1957  C   LEU A 655      43.700  46.764  26.703  1.00 10.79           C
ATOM   1958  O   LEU A 655      44.317  45.933  27.358  1.00 10.36           O
ATOM   1959  CB  LEU A 655      41.433  46.926  27.667  1.00 10.49           C
ATOM   1960  CG  LEU A 655      40.015  47.451  27.423  1.00 12.09           C
ATOM   1961  CD1 LEU A 655      39.212  47.314  28.726  1.00 11.92           C
ATOM   1962  CD2 LEU A 655      40.053  48.905  26.946  1.00 12.32           C
ATOM   1963  H   LEU A 655      41.124  44.749  26.299  1.00 11.56           H
ATOM   1964  HA  LEU A 655      41.938  47.298  25.610  1.00 12.00           H
ATOM   1965  HB2 LEU A 655      41.372  46.007  28.254  1.00 12.58           H
ATOM   1966  HB3 LEU A 655      41.987  47.649  28.266  1.00 12.58           H
ATOM   1967  HG  LEU A 655      39.551  46.859  26.635  1.00 14.49           H
ATOM   1968 HD11 LEU A 655      38.180  47.612  28.547  1.00 14.29           H
ATOM   1969 HD12 LEU A 655      39.243  46.283  29.080  1.00 14.29           H
ATOM   1970 HD13 LEU A 655      39.648  47.954  29.493  1.00 14.29           H
ATOM   1971 HD21 LEU A 655      39.040  49.288  26.840  1.00 14.78           H
ATOM   1972 HD22 LEU A 655      40.590  49.507  27.676  1.00 14.78           H
ATOM   1973 HD23 LEU A 655      40.559  48.983  25.984  1.00 14.78           H
ATOM   1974  N   ASP A 656      44.281  47.861  26.212  1.00  9.89           N
ATOM   1975  CA  ASP A 656      45.662  48.255  26.463  1.00 10.05           C
ATOM   1976  C   ASP A 656      46.651  47.213  25.906  1.00 12.35           C
ATOM   1977  O   ASP A 656      47.741  47.053  26.446  1.00 13.07           O
ATOM   1978  CB  ASP A 656      45.939  48.549  27.954  1.00 11.26           C
ATOM   1979  CG  ASP A 656      47.308  49.211  28.182  1.00 13.47           C
ATOM   1980  OD1 ASP A 656      47.655  50.099  27.382  1.00 14.93           O
ATOM   1981  OD2 ASP A 656      47.996  48.824  29.155  1.00 16.06           O1-
ATOM   1982  H   ASP A 656      43.730  48.483  25.642  1.00 11.86           H
ATOM   1983  HA  ASP A 656      45.823  49.179  25.908  1.00 12.05           H
ATOM   1984  HB2 ASP A 656      45.178  49.253  28.288  1.00 13.50           H
ATOM   1985  HB3 ASP A 656      45.866  47.653  28.565  1.00 13.50           H
ATOM   1986  N   HIS A 657      46.284  46.496  24.838  1.00 10.66           N
ATOM   1987  CA  HIS A 657      47.152  45.484  24.259  1.00  9.46           C
ATOM   1988  C   HIS A 657      48.449  46.152  23.784  1.00  9.76           C
ATOM   1989  O   HIS A 657      48.364  47.139  23.056  1.00 10.43           O
ATOM   1990  CB  HIS A 657      46.460  44.802  23.062  1.00 10.37           C
ATOM   1991  CG  HIS A 657      47.118  43.505  22.686  1.00  9.17           C
ATOM   1992  ND1 HIS A 657      48.394  43.374  22.159  1.00  9.93           N
ATOM   1993  CD2 HIS A 657      46.570  42.269  22.804  1.00  8.86           C
ATOM   1994  CE1 HIS A 657      48.613  42.070  22.001  1.00  9.76           C
ATOM   1995  NE2 HIS A 657      47.527  41.385  22.377  1.00 10.31           N
ATOM   1996  H   HIS A 657      45.348  46.591  24.467  1.00 12.78           H
ATOM   1997  HA  HIS A 657      47.341  44.733  25.025  1.00 11.34           H
ATOM   1998  HB2 HIS A 657      46.444  45.470  22.204  1.00 12.44           H
ATOM   1999  HB3 HIS A 657      45.447  44.548  23.324  1.00 12.44           H
ATOM   2000  HD2 HIS A 657      45.588  42.023  23.183  1.00 10.62           H
ATOM   2001  HE1 HIS A 657      49.475  41.642  21.509  1.00 11.70           H
ATOM   2002  HE2 HIS A 657      47.389  40.389  22.267  1.00 12.36           H
ATOM   2003  N   PRO A 658      49.625  45.607  24.130  1.00  9.17           N
ATOM   2004  CA  PRO A 658      50.888  46.225  23.748  1.00 10.22           C
ATOM   2005  C   PRO A 658      51.370  45.857  22.360  1.00 10.50           C
ATOM   2006  O   PRO A 658      52.429  46.346  21.973  1.00 12.37           O
ATOM   2007  CB  PRO A 658      51.868  45.682  24.795  1.00 10.31           C
ATOM   2008  CG  PRO A 658      51.309  44.309  25.188  1.00 11.84           C
ATOM   2009  CD  PRO A 658      49.811  44.541  25.116  1.00 12.06           C
ATOM   2010  HA  PRO A 658      50.849  47.302  23.887  1.00 12.25           H
ATOM   2011  HB2 PRO A 658      52.914  45.644  24.487  1.00 12.36           H
ATOM   2012  HB3 PRO A 658      51.783  46.338  25.663  1.00 12.36           H
ATOM   2013  HG2 PRO A 658      51.639  43.550  24.479  1.00 14.20           H
ATOM   2014  HG3 PRO A 658      51.601  44.041  26.204  1.00 14.20           H
ATOM   2015  HD2 PRO A 658      49.331  43.613  24.809  1.00 14.46           H
ATOM   2016  HD3 PRO A 658      49.465  44.871  26.094  1.00 14.46           H
ATOM   2017  N   GLY A 659      50.668  45.000  21.619  1.00 10.01           N
ATOM   2018  CA  GLY A 659      51.080  44.591  20.288  1.00 10.75           C
ATOM   2019  C   GLY A 659      52.171  43.522  20.290  1.00 11.30           C
ATOM   2020  O   GLY A 659      52.827  43.317  19.257  1.00 11.81           O
ATOM   2021  H   GLY A 659      49.808  44.623  21.985  1.00 12.00           H
ATOM   2022  HA2 GLY A 659      50.203  44.223  19.773  1.00 12.89           H
ATOM   2023  HA3 GLY A 659      51.460  45.464  19.758  1.00 12.89           H
ATOM   2024  N   VAL A 660      52.370  42.839  21.421  1.00 10.70           N
ATOM   2025  CA  VAL A 660      53.255  41.681  21.554  1.00 11.69           C
ATOM   2026  C   VAL A 660      52.521  40.587  22.332  1.00 11.75           C
ATOM   2027  O   VAL A 660      51.598  40.872  23.094  1.00 12.35           O
ATOM   2028  CB  VAL A 660      54.598  42.043  22.260  1.00 10.46           C
ATOM   2029  CG1 VAL A 660      55.448  43.001  21.409  1.00 14.64           C
ATOM   2030  CG2 VAL A 660      54.364  42.676  23.646  1.00 13.02           C
ATOM   2031  H   VAL A 660      51.777  43.050  22.213  1.00 12.83           H
ATOM   2032  HA  VAL A 660      53.488  41.295  20.568  1.00 14.02           H
ATOM   2033  HB  VAL A 660      55.168  41.130  22.401  1.00 12.54           H
ATOM   2034 HG11 VAL A 660      56.423  43.143  21.877  1.00 17.56           H
ATOM   2035 HG12 VAL A 660      55.594  42.578  20.417  1.00 17.56           H
ATOM   2036 HG13 VAL A 660      54.951  43.966  21.315  1.00 17.56           H
ATOM   2037 HG21 VAL A 660      55.318  42.874  24.131  1.00 15.61           H
ATOM   2038 HG22 VAL A 660      53.827  43.615  23.544  1.00 15.61           H
ATOM   2039 HG23 VAL A 660      53.795  41.995  24.279  1.00 15.61           H
ATOM   2040  N   SER A 661      52.950  39.348  22.123  1.00  9.73           N
ATOM   2041  CA  SER A 661      52.262  38.177  22.647  1.00 10.10           C
ATOM   2042  C   SER A 661      52.610  37.889  24.109  1.00  9.60           C
ATOM   2043  O   SER A 661      53.557  38.409  24.699  1.00 10.73           O
ATOM   2044  CB  SER A 661      52.683  36.988  21.786  1.00 12.89           C
ATOM   2045  OG  SER A 661      54.035  36.662  22.041  1.00 12.72           O
ATOM   2046  H   SER A 661      53.714  39.189  21.483  1.00 11.67           H
ATOM   2047  HA  SER A 661      51.186  38.314  22.547  1.00 12.11           H
ATOM   2048  HB2 SER A 661      52.062  36.130  22.036  1.00 15.46           H
ATOM   2049  HB3 SER A 661      52.551  37.229  20.732  1.00 15.46           H
ATOM   2050  HG  SER A 661      54.240  35.853  21.560  1.00 15.25           H
ATOM   2051  N   ASN A 662      51.843  36.965  24.713  1.00 10.74           N
ATOM   2052  CA  ASN A 662      52.162  36.443  26.029  1.00 13.51           C
ATOM   2053  C   ASN A 662      53.586  35.910  26.116  1.00 10.39           C
ATOM   2054  O   ASN A 662      54.268  36.174  27.108  1.00 11.79           O
ATOM   2055  CB  ASN A 662      51.182  35.325  26.426  1.00 11.50           C
ATOM   2056  CG  ASN A 662      49.869  35.900  26.900  1.00 12.37           C
ATOM   2057  OD1 ASN A 662      49.881  36.954  27.500  1.00 12.59           O
ATOM   2058  ND2 ASN A 662      48.757  35.185  26.746  1.00 12.05           N
ATOM   2059  H   ASN A 662      51.067  36.561  24.210  1.00 12.87           H
ATOM   2060  HA  ASN A 662      52.085  37.269  26.739  1.00 16.20           H
ATOM   2061  HB2 ASN A 662      51.029  34.634  25.599  1.00 13.79           H
ATOM   2062  HB3 ASN A 662      51.634  34.797  27.259  1.00 13.79           H
ATOM   2063 HD21 ASN A 662      47.878  35.552  27.095  1.00 14.45           H
ATOM   2064 HD22 ASN A 662      48.788  34.307  26.255  1.00 14.45           H
ATOM   2065  N   GLN A 663      54.017  35.140  25.121  1.00 12.67           N
ATOM   2066  CA  GLN A 663      55.349  34.543  25.123  1.00 13.77           C
ATOM   2067  C   GLN A 663      56.409  35.645  25.137  1.00 12.85           C
ATOM   2068  O   GLN A 663      57.399  35.517  25.854  1.00 13.08           O
ATOM   2069  CB  GLN A 663      55.522  33.558  23.948  1.00 16.15           C
ATOM   2070  CG  GLN A 663      56.852  32.791  24.031  1.00 31.64           C
ATOM   2071  CD  GLN A 663      56.866  31.759  25.173  1.00 40.54           C
ATOM   2072  OE1 GLN A 663      55.971  30.921  25.252  1.00 41.22           O
ATOM   2073  NE2 GLN A 663      57.881  31.771  26.046  1.00 32.92           N
ATOM   2074  H   GLN A 663      53.389  34.941  24.352  1.00 15.20           H
ATOM   2075  HA  GLN A 663      55.446  33.974  26.048  1.00 16.51           H
ATOM   2076  HB2 GLN A 663      54.712  32.829  23.963  1.00 19.37           H
ATOM   2077  HB3 GLN A 663      55.485  34.101  23.003  1.00 19.37           H
ATOM   2078  HG2 GLN A 663      56.917  32.235  23.095  1.00 37.95           H
ATOM   2079  HG3 GLN A 663      57.685  33.480  24.095  1.00 37.95           H
ATOM   2080 HE21 GLN A 663      58.616  32.463  25.982  1.00 39.49           H
ATOM   2081 HE22 GLN A 663      57.888  31.105  26.803  1.00 39.49           H
ATOM   2082  N   PHE A 664      56.200  36.744  24.401  1.00 11.72           N
ATOM   2083  CA  PHE A 664      57.122  37.881  24.436  1.00 11.60           C
ATOM   2084  C   PHE A 664      57.203  38.503  25.831  1.00 14.25           C
ATOM   2085  O   PHE A 664      58.303  38.807  26.307  1.00 13.08           O
ATOM   2086  CB  PHE A 664      56.705  38.915  23.399  1.00 13.44           C
ATOM   2087  CG  PHE A 664      57.688  40.044  23.276  1.00 11.92           C
ATOM   2088  CD1 PHE A 664      57.621  41.139  24.147  1.00 12.74           C
ATOM   2089  CD2 PHE A 664      58.711  39.970  22.321  1.00 15.87           C
ATOM   2090  CE1 PHE A 664      58.513  42.206  24.015  1.00 14.23           C
ATOM   2091  CE2 PHE A 664      59.638  41.018  22.218  1.00 16.10           C
ATOM   2092  CZ  PHE A 664      59.525  42.144  23.050  1.00 14.64           C
ATOM   2093  H   PHE A 664      55.354  36.834  23.853  1.00 14.06           H
ATOM   2094  HA  PHE A 664      58.115  37.518  24.170  1.00 13.91           H
ATOM   2095  HB2 PHE A 664      56.626  38.412  22.446  1.00 16.12           H
ATOM   2096  HB3 PHE A 664      55.731  39.326  23.657  1.00 16.12           H
ATOM   2097  HD1 PHE A 664      56.854  41.178  24.907  1.00 15.27           H
ATOM   2098  HD2 PHE A 664      58.786  39.108  21.675  1.00 19.03           H
ATOM   2099  HE1 PHE A 664      58.440  43.054  24.681  1.00 17.06           H
ATOM   2100  HE2 PHE A 664      60.434  40.960  21.489  1.00 19.30           H
ATOM   2101  HZ  PHE A 664      60.223  42.961  22.949  1.00 17.56           H
ATOM   2102  N   LEU A 665      56.050  38.718  26.482  1.00 12.62           N
ATOM   2103  CA  LEU A 665      56.051  39.264  27.831  1.00 13.01           C
ATOM   2104  C   LEU A 665      56.765  38.366  28.839  1.00 14.21           C
ATOM   2105  O   LEU A 665      57.483  38.866  29.700  1.00 16.44           O
ATOM   2106  CB  LEU A 665      54.609  39.527  28.261  1.00 13.02           C
ATOM   2107  CG  LEU A 665      53.895  40.634  27.464  1.00 16.50           C
ATOM   2108  CD1 LEU A 665      52.492  40.738  28.047  1.00 21.38           C
ATOM   2109  CD2 LEU A 665      54.592  41.999  27.535  1.00 17.82           C
ATOM   2110  H   LEU A 665      55.167  38.486  26.049  1.00 15.14           H
ATOM   2111  HA  LEU A 665      56.584  40.213  27.811  1.00 15.60           H
ATOM   2112  HB2 LEU A 665      54.039  38.602  28.164  1.00 15.61           H
ATOM   2113  HB3 LEU A 665      54.597  39.797  29.312  1.00 15.61           H
ATOM   2114  HG  LEU A 665      53.820  40.341  26.418  1.00 19.79           H
ATOM   2115 HD11 LEU A 665      51.960  41.536  27.533  1.00 25.64           H
ATOM   2116 HD12 LEU A 665      51.968  39.791  27.909  1.00 25.64           H
ATOM   2117 HD13 LEU A 665      52.541  40.973  29.110  1.00 25.64           H
ATOM   2118 HD21 LEU A 665      53.977  42.748  27.034  1.00 21.37           H
ATOM   2119 HD22 LEU A 665      54.730  42.290  28.577  1.00 21.37           H
ATOM   2120 HD23 LEU A 665      55.559  41.970  27.033  1.00 21.37           H
ATOM   2121  N   ILE A 666      56.608  37.052  28.734  1.00 13.53           N
ATOM   2122  CA  ILE A 666      57.323  36.072  29.553  1.00 14.05           C
ATOM   2123  C   ILE A 666      58.827  36.155  29.310  1.00 16.26           C
ATOM   2124  O   ILE A 666      59.602  36.190  30.272  1.00 17.11           O
ATOM   2125  CB  ILE A 666      56.731  34.680  29.275  1.00 14.31           C
ATOM   2126  CG1 ILE A 666      55.304  34.624  29.846  1.00 12.73           C
ATOM   2127  CG2 ILE A 666      57.612  33.561  29.860  1.00 19.87           C
ATOM   2128  CD1 ILE A 666      54.486  33.470  29.284  1.00 16.09           C
ATOM   2129  H   ILE A 666      55.970  36.699  28.032  1.00 16.22           H
ATOM   2130  HA  ILE A 666      57.142  36.317  30.600  1.00 16.85           H
ATOM   2131  HB  ILE A 666      56.674  34.533  28.196  1.00 17.16           H
ATOM   2132 HG12 ILE A 666      55.347  34.546  30.928  1.00 15.27           H
ATOM   2133 HG13 ILE A 666      54.759  35.539  29.613  1.00 15.27           H
ATOM   2134 HG21 ILE A 666      57.149  32.587  29.705  1.00 23.83           H
ATOM   2135 HG22 ILE A 666      58.583  33.544  29.366  1.00 23.83           H
ATOM   2136 HG23 ILE A 666      57.751  33.725  30.930  1.00 23.83           H
ATOM   2137 HD11 ILE A 666      53.470  33.535  29.673  1.00 19.30           H
ATOM   2138 HD12 ILE A 666      54.450  33.548  28.197  1.00 19.30           H
ATOM   2139 HD13 ILE A 666      54.916  32.511  29.567  1.00 19.30           H
ATOM   2140  N   ASN A 667      59.232  36.201  28.039  1.00 15.51           N
ATOM   2141  CA  ASN A 667      60.654  36.175  27.676  1.00 16.95           C
ATOM   2142  C   ASN A 667      61.401  37.459  27.997  1.00 22.82           C
ATOM   2143  O   ASN A 667      62.624  37.410  28.145  1.00 20.04           O
ATOM   2144  CB  ASN A 667      60.821  35.836  26.195  1.00 16.55           C
ATOM   2145  CG  ASN A 667      60.318  34.446  25.858  1.00 16.34           C
ATOM   2146  OD1 ASN A 667      60.247  33.558  26.706  1.00 20.68           O
ATOM   2147  ND2 ASN A 667      60.036  34.232  24.582  1.00 17.03           N
ATOM   2148  H   ASN A 667      58.548  36.175  27.296  1.00 18.60           H
ATOM   2149  HA  ASN A 667      61.117  35.377  28.257  1.00 20.33           H
ATOM   2150  HB2 ASN A 667      60.318  36.581  25.576  1.00 19.85           H
ATOM   2151  HB3 ASN A 667      61.886  35.861  25.972  1.00 19.85           H
ATOM   2152 HD21 ASN A 667      59.733  33.321  24.278  1.00 20.43           H
ATOM   2153 HD22 ASN A 667      60.073  35.000  23.930  1.00 20.43           H
ATOM   2154  N   THR A 668      60.711  38.600  28.073  1.00 15.70           N
ATOM   2155  CA  THR A 668      61.313  39.884  28.444  1.00 17.59           C
ATOM   2156  C   THR A 668      61.084  40.155  29.943  1.00 21.70           C
ATOM   2157  O   THR A 668      61.306  41.291  30.388  1.00 24.08           O
ATOM   2158  CB  THR A 668      60.805  41.014  27.535  1.00 16.60           C
ATOM   2159  OG1 THR A 668      59.390  41.120  27.625  1.00 20.08           O
ATOM   2160  CG2 THR A 668      61.227  40.819  26.076  1.00 20.48           C
ATOM   2161  H   THR A 668      59.712  38.580  27.920  1.00 18.83           H
ATOM   2162  HA  THR A 668      62.391  39.835  28.290  1.00 21.09           H
ATOM   2163  HB  THR A 668      61.239  41.957  27.875  1.00 19.92           H
ATOM   2164  HG1 THR A 668      59.006  40.321  27.251  1.00 24.08           H
ATOM   2165 HG21 THR A 668      60.885  41.669  25.487  1.00 24.57           H
ATOM   2166 HG22 THR A 668      62.314  40.756  26.004  1.00 24.57           H
ATOM   2167 HG23 THR A 668      60.781  39.913  25.667  1.00 24.57           H
ATOM   2168  N   ASN A 669      60.659  39.135  30.717  1.00 20.84           N
ATOM   2169  CA  ASN A 669      60.514  39.185  32.172  1.00 21.49           C
ATOM   2170  C   ASN A 669      59.659  40.370  32.611  1.00 25.19           C
ATOM   2171  O   ASN A 669      59.975  41.058  33.581  1.00 25.68           O
ATOM   2172  CB  ASN A 669      61.894  39.171  32.864  1.00 31.76           C
ATOM   2173  CG  ASN A 669      62.646  37.885  32.559  1.00 28.76           C
ATOM   2174  OD1 ASN A 669      62.359  36.835  33.133  1.00 36.69           O
ATOM   2175  ND2 ASN A 669      63.610  37.946  31.644  1.00 34.18           N
ATOM   2176  H   ASN A 669      60.475  38.239  30.282  1.00 25.00           H
ATOM   2177  HA  ASN A 669      59.994  38.275  32.468  1.00 25.78           H
ATOM   2178  HB2 ASN A 669      62.475  40.047  32.568  1.00 38.11           H
ATOM   2179  HB3 ASN A 669      61.703  39.189  33.939  1.00 38.11           H
ATOM   2180 HD21 ASN A 669      64.098  37.100  31.393  1.00 41.01           H
ATOM   2181 HD22 ASN A 669      63.809  38.817  31.178  1.00 41.01           H
ATOM   2182  N   SER A 670      58.546  40.604  31.906  1.00 19.97           N
ATOM   2183  CA  SER A 670      57.633  41.678  32.239  1.00 23.01           C
ATOM   2184  C   SER A 670      57.087  41.472  33.652  1.00 21.38           C
ATOM   2185  O   SER A 670      56.896  40.335  34.095  1.00 19.26           O
ATOM   2186  CB  SER A 670      56.486  41.734  31.226  1.00 24.12           C
ATOM   2187  OG  SER A 670      55.703  40.581  31.364  1.00 25.75           O
ATOM   2188  H   SER A 670      58.330  40.015  31.114  1.00 23.95           H
ATOM   2189  HA  SER A 670      58.170  42.626  32.184  1.00 27.60           H
ATOM   2190  HB2 SER A 670      55.865  42.609  31.426  1.00 28.94           H
ATOM   2191  HB3 SER A 670      56.883  41.790  30.212  1.00 28.94           H
ATOM   2192  HG  SER A 670      56.222  39.834  31.049  1.00 30.89           H
ATOM   2193  N   GLU A 671      56.829  42.575  34.365  1.00 22.31           N
ATOM   2194  CA  GLU A 671      56.191  42.479  35.670  1.00 25.72           C
ATOM   2195  C   GLU A 671      54.812  41.838  35.568  1.00 19.36           C
ATOM   2196  O   GLU A 671      54.402  41.187  36.514  1.00 19.63           O
ATOM   2197  CB  GLU A 671      55.954  43.841  36.335  1.00 25.48           C
ATOM   2198  CG  GLU A 671      57.216  44.642  36.568  1.00 35.74           C
ATOM   2199  CD  GLU A 671      56.979  45.856  37.478  1.00 33.38           C
ATOM   2200  OE1 GLU A 671      55.825  46.344  37.561  1.00 33.44           O
ATOM   2201  OE2 GLU A 671      57.986  46.276  38.087  1.00 37.24           O1-
ATOM   2202  H   GLU A 671      57.036  43.488  33.990  1.00 26.76           H
ATOM   2203  HA  GLU A 671      56.821  41.873  36.323  1.00 30.85           H
ATOM   2204  HB2 GLU A 671      55.267  44.429  35.725  1.00 30.57           H
ATOM   2205  HB3 GLU A 671      55.503  43.657  37.309  1.00 30.57           H
ATOM   2206  HG2 GLU A 671      58.005  44.013  36.983  1.00 42.88           H
ATOM   2207  HG3 GLU A 671      57.579  45.009  35.606  1.00 42.88           H
ATOM   2208  N   LEU A 672      54.076  42.070  34.464  1.00 22.39           N
ATOM   2209  CA  LEU A 672      52.771  41.448  34.236  1.00 22.22           C
ATOM   2210  C   LEU A 672      52.914  39.928  34.291  1.00 16.68           C
ATOM   2211  O   LEU A 672      52.123  39.248  34.936  1.00 17.29           O
ATOM   2212  CB  LEU A 672      52.230  41.879  32.857  1.00 20.64           C
ATOM   2213  CG  LEU A 672      50.940  42.713  32.790  1.00 32.33           C
ATOM   2214  CD1 LEU A 672      50.810  43.802  33.857  1.00 30.25           C
ATOM   2215  CD2 LEU A 672      50.910  43.361  31.393  1.00 30.91           C
ATOM   2216  H   LEU A 672      54.451  42.659  33.735  1.00 26.85           H
ATOM   2217  HA  LEU A 672      52.089  41.754  35.028  1.00 26.65           H
ATOM   2218  HB2 LEU A 672      53.020  42.447  32.360  1.00 24.76           H
ATOM   2219  HB3 LEU A 672      52.075  41.004  32.234  1.00 24.76           H
ATOM   2220  HG  LEU A 672      50.093  42.032  32.870  1.00 38.78           H
ATOM   2221 HD11 LEU A 672      49.948  44.433  33.638  1.00 36.29           H
ATOM   2222 HD12 LEU A 672      50.654  43.353  34.838  1.00 36.29           H
ATOM   2223 HD13 LEU A 672      51.710  44.417  33.876  1.00 36.29           H
ATOM   2224 HD21 LEU A 672      49.986  43.922  31.259  1.00 37.08           H
ATOM   2225 HD22 LEU A 672      51.752  44.045  31.276  1.00 37.08           H
ATOM   2226 HD23 LEU A 672      50.967  42.589  30.625  1.00 37.08           H
ATOM   2227  N   ALA A 673      53.916  39.372  33.589  1.00 16.74           N
ATOM   2228  CA  ALA A 673      54.130  37.934  33.578  1.00 15.60           C
ATOM   2229  C   ALA A 673      54.479  37.424  34.976  1.00 17.44           C
ATOM   2230  O   ALA A 673      54.033  36.349  35.354  1.00 17.35           O
ATOM   2231  CB  ALA A 673      55.190  37.566  32.545  1.00 13.64           C
ATOM   2232  H   ALA A 673      54.550  39.957  33.062  1.00 20.08           H
ATOM   2233  HA  ALA A 673      53.197  37.467  33.271  1.00 18.71           H
ATOM   2234  HB1 ALA A 673      55.300  36.487  32.520  1.00 16.36           H
ATOM   2235  HB2 ALA A 673      54.878  37.912  31.561  1.00 16.36           H
ATOM   2236  HB3 ALA A 673      56.144  38.026  32.798  1.00 16.36           H
ATOM   2237  N   LEU A 674      55.240  38.211  35.755  1.00 15.32           N
ATOM   2238  CA  LEU A 674      55.575  37.864  37.131  1.00 21.08           C
ATOM   2239  C   LEU A 674      54.305  37.822  38.004  1.00 17.90           C
ATOM   2240  O   LEU A 674      54.078  36.838  38.703  1.00 21.65           O
ATOM   2241  CB  LEU A 674      56.588  38.896  37.673  1.00 23.89           C
ATOM   2242  CG  LEU A 674      57.831  38.323  38.367  1.00 33.04           C
ATOM   2243  CD1 LEU A 674      58.398  39.449  39.245  1.00 18.96           C
ATOM   2244  CD2 LEU A 674      57.620  37.073  39.232  1.00 24.75           C
ATOM   2245  H   LEU A 674      55.557  39.103  35.400  1.00 18.38           H
ATOM   2246  HA  LEU A 674      56.023  36.873  37.108  1.00 25.29           H
ATOM   2247  HB2 LEU A 674      56.931  39.551  36.871  1.00 28.66           H
ATOM   2248  HB3 LEU A 674      56.062  39.530  38.389  1.00 28.66           H
ATOM   2249  HG  LEU A 674      58.569  38.084  37.599  1.00 39.63           H
ATOM   2250 HD11 LEU A 674      59.373  39.157  39.637  1.00 22.75           H
ATOM   2251 HD12 LEU A 674      58.521  40.358  38.654  1.00 22.75           H
ATOM   2252 HD13 LEU A 674      57.725  39.653  40.078  1.00 22.75           H
ATOM   2253 HD21 LEU A 674      58.535  36.843  39.779  1.00 29.69           H
ATOM   2254 HD22 LEU A 674      56.810  37.249  39.941  1.00 29.69           H
ATOM   2255 HD23 LEU A 674      57.381  36.213  38.608  1.00 29.69           H
ATOM   2256  N   MET A 675      53.491  38.890  37.939  1.00 22.79           N
ATOM   2257  CA  MET A 675      52.234  39.027  38.694  1.00 23.12           C
ATOM   2258  C   MET A 675      51.311  37.831  38.440  1.00 24.71           C
ATOM   2259  O   MET A 675      50.733  37.259  39.367  1.00 23.74           O
ATOM   2260  CB  MET A 675      51.491  40.321  38.315  1.00 27.00           C
ATOM   2261  CG  MET A 675      52.135  41.642  38.771  1.00 36.11           C
ATOM   2262  SD  MET A 675      51.352  43.107  38.011  1.00 44.41           S
ATOM   2263  CE  MET A 675      52.624  44.371  38.257  1.00 41.29           C
ATOM   2264  H   MET A 675      53.737  39.642  37.311  1.00 27.34           H
ATOM   2265  HA  MET A 675      52.471  39.063  39.758  1.00 27.73           H
ATOM   2266  HB2 MET A 675      51.389  40.355  37.230  1.00 32.39           H
ATOM   2267  HB3 MET A 675      50.484  40.282  38.735  1.00 32.39           H
ATOM   2268  HG2 MET A 675      52.040  41.718  39.855  1.00 43.32           H
ATOM   2269  HG3 MET A 675      53.196  41.641  38.531  1.00 43.32           H
ATOM   2270  HE1 MET A 675      52.253  45.336  37.911  1.00 49.54           H
ATOM   2271  HE2 MET A 675      52.889  44.440  39.313  1.00 49.54           H
ATOM   2272  HE3 MET A 675      53.501  44.108  37.674  1.00 49.54           H
ATOM   2273  N   TYR A 676      51.162  37.467  37.160  1.00 20.05           N
ATOM   2274  CA  TYR A 676      50.173  36.491  36.724  1.00 18.95           C
ATOM   2275  C   TYR A 676      50.761  35.087  36.508  1.00 19.42           C
ATOM   2276  O   TYR A 676      50.094  34.219  35.941  1.00 18.32           O
ATOM   2277  CB  TYR A 676      49.410  37.082  35.517  1.00 19.43           C
ATOM   2278  CG  TYR A 676      48.715  38.428  35.769  1.00 16.08           C
ATOM   2279  CD1 TYR A 676      49.015  39.537  34.954  1.00 23.41           C
ATOM   2280  CD2 TYR A 676      47.780  38.561  36.812  1.00 30.44           C
ATOM   2281  CE1 TYR A 676      48.447  40.791  35.215  1.00 28.30           C
ATOM   2282  CE2 TYR A 676      47.197  39.817  37.076  1.00 21.23           C
ATOM   2283  CZ  TYR A 676      47.538  40.933  36.279  1.00 24.86           C
ATOM   2284  OH  TYR A 676      46.939  42.141  36.474  1.00 24.02           O
ATOM   2285  H   TYR A 676      51.668  37.977  36.448  1.00 24.05           H
ATOM   2286  HA  TYR A 676      49.427  36.373  37.510  1.00 22.73           H
ATOM   2287  HB2 TYR A 676      50.108  37.187  34.685  1.00 23.30           H
ATOM   2288  HB3 TYR A 676      48.644  36.366  35.215  1.00 23.30           H
ATOM   2289  HD1 TYR A 676      49.696  39.428  34.123  1.00 28.08           H
ATOM   2290  HD2 TYR A 676      47.511  37.705  37.415  1.00 36.52           H
ATOM   2291  HE1 TYR A 676      48.684  41.640  34.593  1.00 33.96           H
ATOM   2292  HE2 TYR A 676      46.474  39.928  37.871  1.00 25.47           H
ATOM   2293  HH  TYR A 676      46.192  42.110  37.080  1.00 28.82           H
ATOM   2294  N   ASN A 676A     51.990  34.829  36.987  1.00 20.35           N
ATOM   2295  CA  ASN A 676A     52.590  33.497  36.991  1.00 20.56           C
ATOM   2296  C   ASN A 676A     52.676  32.900  35.572  1.00 18.87           C
ATOM   2297  O   ASN A 676A     52.511  31.699  35.400  1.00 18.48           O
ATOM   2298  CB  ASN A 676A     51.863  32.556  38.003  1.00 25.24           C
ATOM   2299  CG  ASN A 676A     52.096  32.908  39.484  1.00 37.89           C
ATOM   2300  OD1 ASN A 676A     52.769  32.163  40.192  1.00 48.61           O
ATOM   2301  ND2 ASN A 676A     51.596  34.041  39.987  1.00 39.64           N
ATOM   2302  H   ASN A 676A     52.525  35.583  37.395  1.00 24.41           H
ATOM   2303  HA  ASN A 676A     53.616  33.610  37.345  1.00 24.66           H
ATOM   2304  HB2 ASN A 676A     50.791  32.540  37.803  1.00 30.28           H
ATOM   2305  HB3 ASN A 676A     52.238  31.542  37.860  1.00 30.28           H
ATOM   2306 HD21 ASN A 676A     51.782  34.266  40.952  1.00 47.56           H
ATOM   2307 HD22 ASN A 676A     51.071  34.676  39.404  1.00 47.56           H
ATOM   2308  N   ASP A 677      52.934  33.735  34.549  1.00 16.60           N
ATOM   2309  CA  ASP A 677      53.044  33.314  33.150  1.00 15.43           C
ATOM   2310  C   ASP A 677      51.748  32.725  32.545  1.00 15.27           C
ATOM   2311  O   ASP A 677      51.780  32.176  31.437  1.00 15.70           O
ATOM   2312  CB  ASP A 677      54.219  32.349  32.940  1.00 17.38           C
ATOM   2313  CG  ASP A 677      55.600  32.906  33.234  1.00 21.89           C
ATOM   2314  OD1 ASP A 677      55.724  34.138  33.380  1.00 18.89           O
ATOM   2315  OD2 ASP A 677      56.534  32.071  33.286  1.00 26.05           O1-
ATOM   2316  H   ASP A 677      53.122  34.707  34.749  1.00 19.91           H
ATOM   2317  HA  ASP A 677      53.266  34.210  32.573  1.00 18.50           H
ATOM   2318  HB2 ASP A 677      54.081  31.414  33.480  1.00 20.84           H
ATOM   2319  HB3 ASP A 677      54.247  32.033  31.899  1.00 20.84           H
ATOM   2320  N   GLU A 678      50.610  32.839  33.246  1.00 14.32           N
ATOM   2321  CA  GLU A 678      49.343  32.274  32.798  1.00 16.90           C
ATOM   2322  C   GLU A 678      48.404  33.361  32.285  1.00 12.79           C
ATOM   2323  O   GLU A 678      48.031  34.268  33.032  1.00 16.25           O
ATOM   2324  CB  GLU A 678      48.664  31.479  33.923  1.00 20.26           C
ATOM   2325  CG  GLU A 678      49.426  30.193  34.265  1.00 26.80           C
ATOM   2326  CD  GLU A 678      48.752  29.319  35.327  1.00 39.35           C
ATOM   2327  OE1 GLU A 678      47.527  29.478  35.538  1.00 44.79           O
ATOM   2328  OE2 GLU A 678      49.476  28.476  35.901  1.00 46.38           O1-
ATOM   2329  H   GLU A 678      50.628  33.297  34.147  1.00 17.18           H
ATOM   2330  HA  GLU A 678      49.524  31.576  31.981  1.00 20.27           H
ATOM   2331  HB2 GLU A 678      48.586  32.099  34.816  1.00 24.30           H
ATOM   2332  HB3 GLU A 678      47.659  31.213  33.596  1.00 24.30           H
ATOM   2333  HG2 GLU A 678      49.507  29.588  33.361  1.00 32.15           H
ATOM   2334  HG3 GLU A 678      50.452  30.399  34.563  1.00 32.15           H
ATOM   2335  N   SER A 679      48.018  33.244  31.005  1.00 11.49           N
ATOM   2336  CA  SER A 679      47.117  34.157  30.306  1.00 11.91           C
ATOM   2337  C   SER A 679      47.436  35.608  30.676  1.00 11.19           C
ATOM   2338  O   SER A 679      46.557  36.352  31.118  1.00 11.26           O
ATOM   2339  CB  SER A 679      45.659  33.833  30.627  1.00 13.62           C
ATOM   2340  OG  SER A 679      45.318  32.505  30.304  1.00 15.91           O
ATOM   2341  H   SER A 679      48.391  32.482  30.459  1.00 13.78           H
ATOM   2342  HA  SER A 679      47.270  34.067  29.233  1.00 14.28           H
ATOM   2343  HB2 SER A 679      45.477  33.998  31.690  1.00 16.33           H
ATOM   2344  HB3 SER A 679      45.011  34.496  30.057  1.00 16.33           H
ATOM   2345  HG  SER A 679      45.465  32.385  29.357  1.00 19.08           H
ATOM   2346  N   VAL A 680      48.705  36.000  30.543  1.00 10.80           N
ATOM   2347  CA  VAL A 680      49.244  37.223  31.113  1.00 11.19           C
ATOM   2348  C   VAL A 680      48.490  38.441  30.589  1.00 11.51           C
ATOM   2349  O   VAL A 680      47.962  39.235  31.362  1.00 11.26           O
ATOM   2350  CB  VAL A 680      50.753  37.320  30.798  1.00 11.72           C
ATOM   2351  CG1 VAL A 680      51.312  38.683  31.228  1.00 14.78           C
ATOM   2352  CG2 VAL A 680      51.538  36.209  31.514  1.00 14.38           C
ATOM   2353  H   VAL A 680      49.370  35.354  30.142  1.00 12.95           H
ATOM   2354  HA  VAL A 680      49.115  37.186  32.195  1.00 13.41           H
ATOM   2355  HB  VAL A 680      50.913  37.214  29.730  1.00 14.06           H
ATOM   2356 HG11 VAL A 680      52.382  38.716  31.016  1.00 17.73           H
ATOM   2357 HG12 VAL A 680      50.844  39.491  30.666  1.00 17.73           H
ATOM   2358 HG13 VAL A 680      51.139  38.827  32.294  1.00 17.73           H
ATOM   2359 HG21 VAL A 680      52.602  36.307  31.303  1.00 17.25           H
ATOM   2360 HG22 VAL A 680      51.361  36.264  32.589  1.00 17.25           H
ATOM   2361 HG23 VAL A 680      51.208  35.234  31.165  1.00 17.25           H
ATOM   2362  N   LEU A 681      48.411  38.573  29.263  1.00  9.68           N
ATOM   2363  CA  LEU A 681      47.717  39.656  28.571  1.00 11.88           C
ATOM   2364  C   LEU A 681      46.271  39.709  29.054  1.00  9.45           C
ATOM   2365  O   LEU A 681      45.717  40.772  29.320  1.00 10.76           O
ATOM   2366  CB  LEU A 681      47.636  39.396  27.038  1.00 11.90           C
ATOM   2367  CG  LEU A 681      48.434  40.183  25.985  1.00 32.15           C
ATOM   2368  CD1 LEU A 681      49.318  41.263  26.573  1.00 19.24           C
ATOM   2369  CD2 LEU A 681      49.183  39.227  25.060  1.00 17.20           C
ATOM   2370  H   LEU A 681      48.867  37.882  28.688  1.00 11.61           H
ATOM   2371  HA  LEU A 681      48.207  40.600  28.794  1.00 14.25           H
ATOM   2372  HB2 LEU A 681      47.796  38.331  26.875  1.00 14.27           H
ATOM   2373  HB3 LEU A 681      46.600  39.521  26.729  1.00 14.27           H
ATOM   2374  HG  LEU A 681      47.712  40.713  25.359  1.00 38.57           H
ATOM   2375 HD11 LEU A 681      49.965  41.672  25.797  1.00 23.08           H
ATOM   2376 HD12 LEU A 681      48.709  42.062  26.997  1.00 23.08           H
ATOM   2377 HD13 LEU A 681      49.922  40.819  27.355  1.00 23.08           H
ATOM   2378 HD21 LEU A 681      49.574  39.772  24.202  1.00 20.63           H
ATOM   2379 HD22 LEU A 681      50.008  38.773  25.605  1.00 20.63           H
ATOM   2380 HD23 LEU A 681      48.511  38.448  24.701  1.00 20.63           H
ATOM   2381  N   GLU A 682      45.609  38.546  29.069  1.00 10.06           N
ATOM   2382  CA  GLU A 682      44.174  38.479  29.337  1.00 10.00           C
ATOM   2383  C   GLU A 682      43.836  38.865  30.769  1.00 10.46           C
ATOM   2384  O   GLU A 682      42.836  39.545  31.001  1.00 10.27           O
ATOM   2385  CB  GLU A 682      43.638  37.109  28.925  1.00  9.83           C
ATOM   2386  CG  GLU A 682      43.836  36.831  27.420  1.00 10.32           C
ATOM   2387  CD  GLU A 682      45.251  36.454  26.962  1.00 13.06           C
ATOM   2388  OE1 GLU A 682      46.089  36.027  27.784  1.00 10.95           O
ATOM   2389  OE2 GLU A 682      45.489  36.580  25.749  1.00 14.71           O1-
ATOM   2390  H   GLU A 682      46.090  37.693  28.821  1.00 12.06           H
ATOM   2391  HA  GLU A 682      43.690  39.212  28.700  1.00 11.99           H
ATOM   2392  HB2 GLU A 682      44.126  36.337  29.514  1.00 11.78           H
ATOM   2393  HB3 GLU A 682      42.572  37.082  29.143  1.00 11.78           H
ATOM   2394  HG2 GLU A 682      43.186  35.999  27.153  1.00 12.37           H
ATOM   2395  HG3 GLU A 682      43.473  37.663  26.821  1.00 12.37           H
ATOM   2396  N   HIS A 683      44.693  38.517  31.734  1.00  9.66           N
ATOM   2397  CA  HIS A 683      44.572  39.090  33.065  1.00 10.83           C
ATOM   2398  C   HIS A 683      44.676  40.596  33.044  1.00 11.86           C
ATOM   2399  O   HIS A 683      43.897  41.274  33.708  1.00 12.77           O
ATOM   2400  CB  HIS A 683      45.559  38.486  34.058  1.00 13.37           C
ATOM   2401  CG  HIS A 683      45.165  37.096  34.468  1.00 12.15           C
ATOM   2402  ND1 HIS A 683      45.670  35.914  34.003  1.00 15.43           N
ATOM   2403  CD2 HIS A 683      44.193  36.794  35.375  1.00 13.13           C
ATOM   2404  CE1 HIS A 683      45.000  34.910  34.604  1.00 15.82           C
ATOM   2405  NE2 HIS A 683      44.063  35.407  35.423  1.00 16.77           N
ATOM   2406  H   HIS A 683      45.524  37.990  31.502  1.00 11.58           H
ATOM   2407  HA  HIS A 683      43.568  38.846  33.421  1.00 12.99           H
ATOM   2408  HB2 HIS A 683      45.570  39.115  34.946  1.00 16.03           H
ATOM   2409  HB3 HIS A 683      46.559  38.472  33.623  1.00 16.03           H
ATOM   2410  HD1 HIS A 683      46.425  35.813  33.337  1.00 18.51           H
ATOM   2411  HD2 HIS A 683      43.596  37.510  35.914  1.00 15.74           H
ATOM   2412  HE1 HIS A 683      45.196  33.861  34.445  1.00 18.98           H
ATOM   2413  N   HIS A 684      45.623  41.145  32.281  1.00 11.03           N
ATOM   2414  CA  HIS A 684      45.750  42.573  32.166  1.00 11.71           C
ATOM   2415  C   HIS A 684      44.522  43.217  31.532  1.00 11.52           C
ATOM   2416  O   HIS A 684      44.069  44.260  31.995  1.00 11.67           O
ATOM   2417  CB  HIS A 684      47.023  42.909  31.401  1.00 10.10           C
ATOM   2418  CG  HIS A 684      47.242  44.388  31.279  1.00 15.53           C
ATOM   2419  ND1 HIS A 684      47.446  45.252  32.354  1.00 16.23           N
ATOM   2420  CD2 HIS A 684      47.272  45.099  30.125  1.00 16.13           C
ATOM   2421  CE1 HIS A 684      47.615  46.470  31.820  1.00 17.50           C
ATOM   2422  NE2 HIS A 684      47.513  46.408  30.489  1.00 16.25           N
ATOM   2423  H   HIS A 684      46.221  40.554  31.720  1.00 13.23           H
ATOM   2424  HA  HIS A 684      45.858  42.979  33.172  1.00 14.04           H
ATOM   2425  HB2 HIS A 684      47.009  42.482  30.404  1.00 12.11           H
ATOM   2426  HB3 HIS A 684      47.874  42.494  31.940  1.00 12.11           H
ATOM   2427  HD2 HIS A 684      47.142  44.717  29.121  1.00 19.34           H
ATOM   2428  HE1 HIS A 684      47.821  47.369  32.383  1.00 20.99           H
ATOM   2429  HE2 HIS A 684      47.595  47.196  29.859  1.00 19.49           H
ATOM   2430  N   HIS A 685      43.959  42.621  30.477  1.00 11.10           N
ATOM   2431  CA  HIS A 685      42.774  43.173  29.823  1.00  9.79           C
ATOM   2432  C   HIS A 685      41.601  43.186  30.800  1.00 12.71           C
ATOM   2433  O   HIS A 685      40.817  44.138  30.817  1.00 10.16           O
ATOM   2434  CB  HIS A 685      42.398  42.370  28.569  1.00  9.97           C
ATOM   2435  CG  HIS A 685      43.510  42.223  27.563  1.00  8.93           C
ATOM   2436  ND1 HIS A 685      44.341  43.227  27.151  1.00  9.18           N
ATOM   2437  CD2 HIS A 685      43.864  41.116  26.852  1.00  9.11           C
ATOM   2438  CE1 HIS A 685      45.191  42.740  26.243  1.00  9.35           C
ATOM   2439  NE2 HIS A 685      44.942  41.450  26.030  1.00  8.65           N
ATOM   2440  H   HIS A 685      44.373  41.786  30.088  1.00 13.31           H
ATOM   2441  HA  HIS A 685      43.002  44.195  29.516  1.00 11.73           H
ATOM   2442  HB2 HIS A 685      41.551  42.862  28.088  1.00 11.95           H
ATOM   2443  HB3 HIS A 685      42.079  41.371  28.870  1.00 11.95           H
ATOM   2444  HD1 HIS A 685      44.282  44.189  27.439  1.00 11.01           H
ATOM   2445  HD2 HIS A 685      43.380  40.155  26.893  1.00 10.92           H
ATOM   2446  HE1 HIS A 685      45.906  43.318  25.684  1.00 11.22           H
ATOM   2447  N   PHE A 686      41.460  42.140  31.622  1.00 11.52           N
ATOM   2448  CA  PHE A 686      40.400  42.105  32.617  1.00  8.82           C
ATOM   2449  C   PHE A 686      40.597  43.189  33.672  1.00 11.82           C
ATOM   2450  O   PHE A 686      39.633  43.851  34.050  1.00 11.33           O
ATOM   2451  CB  PHE A 686      40.339  40.711  33.242  1.00 12.36           C
ATOM   2452  CG  PHE A 686      39.320  40.585  34.361  1.00 13.10           C
ATOM   2453  CD1 PHE A 686      37.957  40.815  34.120  1.00 14.29           C
ATOM   2454  CD2 PHE A 686      39.762  40.258  35.656  1.00 19.27           C
ATOM   2455  CE1 PHE A 686      37.043  40.706  35.177  1.00 15.22           C
ATOM   2456  CE2 PHE A 686      38.845  40.153  36.712  1.00 20.32           C
ATOM   2457  CZ  PHE A 686      37.494  40.404  36.471  1.00 17.90           C
ATOM   2458  H   PHE A 686      42.110  41.367  31.574  1.00 13.82           H
ATOM   2459  HA  PHE A 686      39.449  42.292  32.118  1.00 10.57           H
ATOM   2460  HB2 PHE A 686      40.084  39.994  32.462  1.00 14.82           H
ATOM   2461  HB3 PHE A 686      41.325  40.460  33.627  1.00 14.82           H
ATOM   2462  HD1 PHE A 686      37.603  41.065  33.134  1.00 17.14           H
ATOM   2463  HD2 PHE A 686      40.814  40.096  35.846  1.00 23.11           H
ATOM   2464  HE1 PHE A 686      35.989  40.871  34.998  1.00 18.26           H
ATOM   2465  HE2 PHE A 686      39.187  39.914  37.709  1.00 24.37           H
ATOM   2466  HZ  PHE A 686      36.785  40.339  37.284  1.00 21.47           H
ATOM   2467  N   ASP A 687      41.828  43.396  34.130  1.00 12.82           N
ATOM   2468  CA  ASP A 687      42.128  44.467  35.064  1.00 13.81           C
ATOM   2469  C   ASP A 687      41.742  45.830  34.506  1.00 15.55           C
ATOM   2470  O   ASP A 687      41.104  46.624  35.195  1.00 14.22           O
ATOM   2471  CB  ASP A 687      43.590  44.392  35.533  1.00 15.66           C
ATOM   2472  CG  ASP A 687      43.802  43.241  36.526  1.00 31.80           C
ATOM   2473  OD1 ASP A 687      43.091  42.215  36.433  1.00 35.59           O
ATOM   2474  OD2 ASP A 687      44.634  43.430  37.440  1.00 46.31           O1-
ATOM   2475  H   ASP A 687      42.582  42.786  33.846  1.00 15.37           H
ATOM   2476  HA  ASP A 687      41.505  44.304  35.946  1.00 16.56           H
ATOM   2477  HB2 ASP A 687      44.219  44.210  34.664  1.00 18.79           H
ATOM   2478  HB3 ASP A 687      43.920  45.331  35.982  1.00 18.79           H
ATOM   2479  N   GLN A 688      42.078  46.097  33.239  1.00 13.10           N
ATOM   2480  CA  GLN A 688      41.707  47.334  32.571  1.00 12.49           C
ATOM   2481  C   GLN A 688      40.189  47.451  32.454  1.00 12.32           C
ATOM   2482  O   GLN A 688      39.636  48.547  32.612  1.00 13.90           O
ATOM   2483  CB  GLN A 688      42.361  47.375  31.186  1.00 13.70           C
ATOM   2484  CG  GLN A 688      43.895  47.478  31.254  1.00 14.31           C
ATOM   2485  CD  GLN A 688      44.315  48.893  31.639  1.00 21.20           C
ATOM   2486  OE1 GLN A 688      44.060  49.844  30.904  1.00 24.78           O
ATOM   2487  NE2 GLN A 688      44.924  49.051  32.804  1.00 31.63           N
ATOM   2488  H   GLN A 688      42.592  45.401  32.714  1.00 15.70           H
ATOM   2489  HA  GLN A 688      42.081  48.173  33.159  1.00 14.98           H
ATOM   2490  HB2 GLN A 688      42.091  46.480  30.625  1.00 16.42           H
ATOM   2491  HB3 GLN A 688      41.966  48.235  30.645  1.00 16.42           H
ATOM   2492  HG2 GLN A 688      44.317  46.751  31.946  1.00 17.16           H
ATOM   2493  HG3 GLN A 688      44.245  47.281  30.240  1.00 17.16           H
ATOM   2494 HE21 GLN A 688      45.119  48.251  33.393  1.00 37.95           H
ATOM   2495 HE22 GLN A 688      45.200  49.976  33.095  1.00 37.95           H
ATOM   2496  N   CYS A 689      39.519  46.326  32.153  1.00 11.94           N
ATOM   2497  CA  CYS A 689      38.067  46.289  32.028  1.00 13.86           C
ATOM   2498  C   CYS A 689      37.429  46.751  33.341  1.00 12.25           C
ATOM   2499  O   CYS A 689      36.557  47.628  33.324  1.00 14.27           O
ATOM   2500  CB  CYS A 689      37.617  44.868  31.656  1.00 11.78           C
ATOM   2501  SG  CYS A 689      35.810  44.747  31.546  1.00 14.64           S
ATOM   2502  H   CYS A 689      40.029  45.462  32.024  1.00 14.32           H
ATOM   2503  HA  CYS A 689      37.764  46.966  31.229  1.00 16.62           H
ATOM   2504  HB2 CYS A 689      38.047  44.581  30.697  1.00 14.12           H
ATOM   2505  HB3 CYS A 689      37.941  44.160  32.412  1.00 14.12           H
ATOM   2506  HG  CYS A 689      35.502  44.319  30.468  1.00 17.56           H
ATOM   2507  N   LEU A 690      37.909  46.208  34.470  1.00 12.05           N
ATOM   2508  CA  LEU A 690      37.398  46.570  35.797  1.00 15.35           C
ATOM   2509  C   LEU A 690      37.692  48.033  36.101  1.00 17.30           C
ATOM   2510  O   LEU A 690      36.806  48.715  36.622  1.00 16.75           O
ATOM   2511  CB  LEU A 690      38.032  45.711  36.896  1.00 16.36           C
ATOM   2512  CG  LEU A 690      37.635  44.232  36.917  1.00 19.18           C
ATOM   2513  CD1 LEU A 690      38.446  43.558  38.034  1.00 22.24           C
ATOM   2514  CD2 LEU A 690      36.137  44.023  37.163  1.00 23.89           C
ATOM   2515  H   LEU A 690      38.651  45.522  34.419  1.00 14.45           H
ATOM   2516  HA  LEU A 690      36.318  46.428  35.806  1.00 18.41           H
ATOM   2517  HB2 LEU A 690      39.116  45.770  36.792  1.00 19.62           H
ATOM   2518  HB3 LEU A 690      37.776  46.148  37.864  1.00 19.62           H
ATOM   2519  HG  LEU A 690      37.901  43.778  35.963  1.00 23.01           H
ATOM   2520 HD11 LEU A 690      38.169  42.510  38.118  1.00 26.67           H
ATOM   2521 HD12 LEU A 690      39.511  43.622  37.811  1.00 26.67           H
ATOM   2522 HD13 LEU A 690      38.246  44.047  38.989  1.00 26.67           H
ATOM   2523 HD21 LEU A 690      35.930  42.957  37.260  1.00 28.66           H
ATOM   2524 HD22 LEU A 690      35.829  44.533  38.076  1.00 28.66           H
ATOM   2525 HD23 LEU A 690      35.561  44.409  36.322  1.00 28.66           H
ATOM   2526  N   MET A 691      38.892  48.525  35.780  1.00 16.52           N
ATOM   2527  CA  MET A 691      39.278  49.908  36.020  1.00 17.79           C
ATOM   2528  C   MET A 691      38.279  50.852  35.366  1.00 17.11           C
ATOM   2529  O   MET A 691      37.846  51.831  35.983  1.00 17.07           O
ATOM   2530  CB  MET A 691      40.715  50.135  35.525  1.00 19.31           C
ATOM   2531  CG  MET A 691      41.113  51.612  35.470  1.00 28.01           C
ATOM   2532  SD  MET A 691      42.741  51.902  34.737  1.00 50.91           S
ATOM   2533  CE  MET A 691      42.347  51.778  32.968  1.00 25.18           C
ATOM   2534  H   MET A 691      39.582  47.913  35.361  1.00 19.81           H
ATOM   2535  HA  MET A 691      39.268  50.080  37.098  1.00 21.34           H
ATOM   2536  HB2 MET A 691      41.404  49.620  36.198  1.00 23.16           H
ATOM   2537  HB3 MET A 691      40.835  49.707  34.533  1.00 23.16           H
ATOM   2538  HG2 MET A 691      40.394  52.158  34.859  1.00 33.60           H
ATOM   2539  HG3 MET A 691      41.091  52.026  36.479  1.00 33.60           H
ATOM   2540  HE1 MET A 691      43.251  51.951  32.384  1.00 30.21           H
ATOM   2541  HE2 MET A 691      41.961  50.784  32.738  1.00 30.21           H
ATOM   2542  HE3 MET A 691      41.601  52.527  32.704  1.00 30.21           H
ATOM   2543  N   ILE A 692      37.907  50.582  34.116  1.00 14.21           N
ATOM   2544  CA  ILE A 692      37.036  51.464  33.367  1.00 12.87           C
ATOM   2545  C   ILE A 692      35.609  51.350  33.908  1.00 15.32           C
ATOM   2546  O   ILE A 692      34.935  52.365  34.083  1.00 17.06           O
ATOM   2547  CB  ILE A 692      37.115  51.169  31.861  1.00 13.52           C
ATOM   2548  CG1 ILE A 692      38.541  51.470  31.361  1.00 16.23           C
ATOM   2549  CG2 ILE A 692      36.108  52.029  31.082  1.00 18.11           C
ATOM   2550  CD1 ILE A 692      38.808  51.050  29.914  1.00 17.85           C
ATOM   2551  H   ILE A 692      38.283  49.763  33.654  1.00 17.05           H
ATOM   2552  HA  ILE A 692      37.378  52.489  33.524  1.00 15.43           H
ATOM   2553  HB  ILE A 692      36.890  50.114  31.698  1.00 16.21           H
ATOM   2554 HG12 ILE A 692      38.725  52.542  31.447  1.00 19.47           H
ATOM   2555 HG13 ILE A 692      39.276  50.968  31.984  1.00 19.47           H
ATOM   2556 HG21 ILE A 692      36.176  51.825  30.014  1.00 21.72           H
ATOM   2557 HG22 ILE A 692      35.094  51.805  31.396  1.00 21.72           H
ATOM   2558 HG23 ILE A 692      36.298  53.088  31.258  1.00 21.72           H
ATOM   2559 HD11 ILE A 692      39.877  51.118  29.722  1.00 21.41           H
ATOM   2560 HD12 ILE A 692      38.484  50.021  29.761  1.00 21.41           H
ATOM   2561 HD13 ILE A 692      38.283  51.708  29.224  1.00 21.41           H
ATOM   2562  N   LEU A 693      35.127  50.133  34.188  1.00 15.15           N
ATOM   2563  CA  LEU A 693      33.803  49.926  34.779  1.00 16.06           C
ATOM   2564  C   LEU A 693      33.649  50.644  36.112  1.00 18.19           C
ATOM   2565  O   LEU A 693      32.522  51.027  36.438  1.00 19.06           O
ATOM   2566  CB  LEU A 693      33.497  48.433  34.995  1.00 16.50           C
ATOM   2567  CG  LEU A 693      33.188  47.644  33.714  1.00 18.80           C
ATOM   2568  CD1 LEU A 693      33.192  46.145  34.022  1.00 19.64           C
ATOM   2569  CD2 LEU A 693      31.840  48.038  33.099  1.00 18.47           C
ATOM   2570  H   LEU A 693      35.708  49.321  34.022  1.00 18.17           H
ATOM   2571  HA  LEU A 693      33.069  50.342  34.090  1.00 19.26           H
ATOM   2572  HB2 LEU A 693      34.358  47.976  35.487  1.00 19.80           H
ATOM   2573  HB3 LEU A 693      32.651  48.330  35.675  1.00 19.80           H
ATOM   2574  HG  LEU A 693      33.966  47.852  32.985  1.00 22.55           H
ATOM   2575 HD11 LEU A 693      32.999  45.578  33.111  1.00 23.56           H
ATOM   2576 HD12 LEU A 693      34.167  45.851  34.413  1.00 23.56           H
ATOM   2577 HD13 LEU A 693      32.425  45.910  34.760  1.00 23.56           H
ATOM   2578 HD21 LEU A 693      31.648  47.442  32.206  1.00 22.16           H
ATOM   2579 HD22 LEU A 693      31.041  47.878  33.820  1.00 22.16           H
ATOM   2580 HD23 LEU A 693      31.843  49.089  32.816  1.00 22.16           H
ATOM   2581  N   ASN A 694      34.724  50.805  36.890  1.00 18.73           N
ATOM   2582  CA  ASN A 694      34.694  51.482  38.181  1.00 19.87           C
ATOM   2583  C   ASN A 694      34.935  52.986  38.098  1.00 23.07           C
ATOM   2584  O   ASN A 694      34.794  53.660  39.121  1.00 25.19           O
ATOM   2585  CB  ASN A 694      35.675  50.812  39.150  1.00 22.28           C
ATOM   2586  CG  ASN A 694      35.170  49.446  39.591  1.00 27.15           C
ATOM   2587  OD1 ASN A 694      34.014  49.296  39.983  1.00 35.39           O
ATOM   2588  ND2 ASN A 694      36.054  48.458  39.635  1.00 27.17           N
ATOM   2589  H   ASN A 694      35.607  50.415  36.588  1.00 22.46           H
ATOM   2590  HA  ASN A 694      33.694  51.361  38.599  1.00 23.84           H
ATOM   2591  HB2 ASN A 694      36.670  50.741  38.706  1.00 26.73           H
ATOM   2592  HB3 ASN A 694      35.719  51.437  40.041  1.00 26.73           H
ATOM   2593 HD21 ASN A 694      35.762  47.548  39.951  1.00 32.60           H
ATOM   2594 HD22 ASN A 694      37.008  48.612  39.336  1.00 32.60           H
ATOM   2595  N   SER A 695      35.346  53.517  36.941  1.00 18.39           N
ATOM   2596  CA  SER A 695      35.772  54.894  36.869  1.00 18.56           C
ATOM   2597  C   SER A 695      34.546  55.824  36.962  1.00 20.72           C
ATOM   2598  O   SER A 695      33.488  55.525  36.400  1.00 17.81           O
ATOM   2599  CB  SER A 695      36.644  55.125  35.632  1.00 23.00           C
ATOM   2600  OG  SER A 695      35.914  54.970  34.446  1.00 31.27           O
ATOM   2601  H   SER A 695      35.421  52.939  36.115  1.00 22.06           H
ATOM   2602  HA  SER A 695      36.433  55.062  37.715  1.00 22.27           H
ATOM   2603  HB2 SER A 695      37.036  56.143  35.663  1.00 27.59           H
ATOM   2604  HB3 SER A 695      37.484  54.430  35.630  1.00 27.59           H
ATOM   2605  HG  SER A 695      35.642  54.050  34.362  1.00 37.51           H
ATOM   2606  N   PRO A 696      34.658  56.955  37.679  1.00 24.65           N
ATOM   2607  CA  PRO A 696      33.548  57.889  37.814  1.00 23.13           C
ATOM   2608  C   PRO A 696      32.952  58.280  36.457  1.00 18.88           C
ATOM   2609  O   PRO A 696      33.689  58.596  35.520  1.00 21.13           O
ATOM   2610  CB  PRO A 696      34.173  59.121  38.487  1.00 27.24           C
ATOM   2611  CG  PRO A 696      35.325  58.539  39.300  1.00 26.80           C
ATOM   2612  CD  PRO A 696      35.829  57.401  38.416  1.00 28.70           C
ATOM   2613  HA  PRO A 696      32.808  57.468  38.496  1.00 27.75           H
ATOM   2614  HB2 PRO A 696      34.606  59.750  37.705  1.00 32.68           H
ATOM   2615  HB3 PRO A 696      33.477  59.706  39.088  1.00 32.68           H
ATOM   2616  HG2 PRO A 696      36.123  59.270  39.434  1.00 32.15           H
ATOM   2617  HG3 PRO A 696      34.960  58.181  40.264  1.00 32.15           H
ATOM   2618  HD2 PRO A 696      36.583  57.776  37.721  1.00 34.44           H
ATOM   2619  HD3 PRO A 696      36.211  56.625  39.077  1.00 34.44           H
ATOM   2620  N   GLY A 697      31.621  58.251  36.352  1.00 19.99           N
ATOM   2621  CA  GLY A 697      30.911  58.601  35.128  1.00 17.99           C
ATOM   2622  C   GLY A 697      30.804  57.466  34.105  1.00 17.19           C
ATOM   2623  O   GLY A 697      30.116  57.645  33.107  1.00 18.88           O
ATOM   2624  H   GLY A 697      31.069  57.966  37.150  1.00 23.98           H
ATOM   2625  HA2 GLY A 697      29.900  58.905  35.400  1.00 21.57           H
ATOM   2626  HA3 GLY A 697      31.420  59.434  34.645  1.00 21.57           H
ATOM   2627  N   ASN A 698      31.454  56.322  34.331  1.00 18.26           N
ATOM   2628  CA  ASN A 698      31.518  55.221  33.364  1.00 16.95           C
ATOM   2629  C   ASN A 698      30.828  53.957  33.857  1.00 18.51           C
ATOM   2630  O   ASN A 698      30.965  52.914  33.221  1.00 18.45           O
ATOM   2631  CB  ASN A 698      32.979  54.888  33.054  1.00 17.61           C
ATOM   2632  CG  ASN A 698      33.667  56.024  32.325  1.00 22.63           C
ATOM   2633  OD1 ASN A 698      33.752  55.999  31.107  1.00 23.10           O
ATOM   2634  ND2 ASN A 698      34.122  57.059  33.026  1.00 22.90           N
ATOM   2635  H   ASN A 698      32.010  56.231  35.171  1.00 21.90           H
ATOM   2636  HA  ASN A 698      31.041  55.514  32.430  1.00 20.33           H
ATOM   2637  HB2 ASN A 698      33.484  54.650  33.985  1.00 21.12           H
ATOM   2638  HB3 ASN A 698      33.004  54.022  32.394  1.00 21.12           H
ATOM   2639 HD21 ASN A 698      34.583  57.819  32.548  1.00 27.46           H
ATOM   2640 HD22 ASN A 698      34.037  57.067  34.032  1.00 27.46           H
ATOM   2641  N   GLN A 699      30.153  54.011  35.008  1.00 18.04           N
ATOM   2642  CA  GLN A 699      29.727  52.830  35.748  1.00 19.43           C
ATOM   2643  C   GLN A 699      28.421  52.269  35.170  1.00 17.37           C
ATOM   2644  O   GLN A 699      27.342  52.393  35.753  1.00 19.30           O
ATOM   2645  CB  GLN A 699      29.649  53.158  37.249  1.00 18.36           C
ATOM   2646  CG  GLN A 699      30.974  53.696  37.814  1.00 21.58           C
ATOM   2647  CD  GLN A 699      30.850  54.026  39.291  1.00 32.40           C
ATOM   2648  OE1 GLN A 699      30.668  55.185  39.646  1.00 35.24           O
ATOM   2649  NE2 GLN A 699      30.905  53.020  40.160  1.00 38.81           N
ATOM   2650  H   GLN A 699      30.041  54.907  35.459  1.00 21.64           H
ATOM   2651  HA  GLN A 699      30.500  52.076  35.618  1.00 23.31           H
ATOM   2652  HB2 GLN A 699      28.867  53.902  37.404  1.00 22.02           H
ATOM   2653  HB3 GLN A 699      29.376  52.253  37.792  1.00 22.02           H
ATOM   2654  HG2 GLN A 699      31.772  52.974  37.675  1.00 25.88           H
ATOM   2655  HG3 GLN A 699      31.213  54.622  37.293  1.00 25.88           H
ATOM   2656 HE21 GLN A 699      31.041  52.075  39.834  1.00 46.57           H
ATOM   2657 HE22 GLN A 699      30.816  53.218  41.145  1.00 46.57           H
ATOM   2658  N   ILE A 700      28.503  51.634  33.996  1.00 16.51           N
ATOM   2659  CA  ILE A 700      27.351  51.078  33.290  1.00 16.57           C
ATOM   2660  C   ILE A 700      26.702  49.892  34.030  1.00 14.77           C
ATOM   2661  O   ILE A 700      25.630  49.453  33.613  1.00 18.66           O
ATOM   2662  CB  ILE A 700      27.691  50.706  31.831  1.00 14.90           C
ATOM   2663  CG1 ILE A 700      28.846  49.675  31.754  1.00 15.29           C
ATOM   2664  CG2 ILE A 700      27.970  51.958  30.987  1.00 15.66           C
ATOM   2665  CD1 ILE A 700      28.870  48.984  30.392  1.00 16.41           C
ATOM   2666  H   ILE A 700      29.404  51.576  33.537  1.00 19.80           H
ATOM   2667  HA  ILE A 700      26.593  51.860  33.241  1.00 19.87           H
ATOM   2668  HB  ILE A 700      26.803  50.239  31.403  1.00 17.87           H
ATOM   2669 HG12 ILE A 700      29.801  50.169  31.938  1.00 18.34           H
ATOM   2670 HG13 ILE A 700      28.711  48.904  32.512  1.00 18.34           H
ATOM   2671 HG21 ILE A 700      28.156  51.686  29.950  1.00 18.78           H
ATOM   2672 HG22 ILE A 700      27.095  52.608  31.005  1.00 18.78           H
ATOM   2673 HG23 ILE A 700      28.831  52.501  31.374  1.00 18.78           H
ATOM   2674 HD11 ILE A 700      29.668  48.239  30.384  1.00 19.68           H
ATOM   2675 HD12 ILE A 700      27.917  48.481  30.219  1.00 19.68           H
ATOM   2676 HD13 ILE A 700      29.052  49.701  29.595  1.00 19.68           H
ATOM   2677  N   LEU A 701      27.349  49.342  35.068  1.00 14.48           N
ATOM   2678  CA  LEU A 701      26.800  48.267  35.895  1.00 17.34           C
ATOM   2679  C   LEU A 701      26.288  48.775  37.255  1.00 21.58           C
ATOM   2680  O   LEU A 701      25.837  47.957  38.054  1.00 20.65           O
ATOM   2681  CB  LEU A 701      27.823  47.140  36.118  1.00 19.12           C
ATOM   2682  CG  LEU A 701      28.330  46.488  34.821  1.00 17.24           C
ATOM   2683  CD1 LEU A 701      29.263  45.334  35.214  1.00 18.23           C
ATOM   2684  CD2 LEU A 701      27.201  45.968  33.930  1.00 16.19           C
ATOM   2685  H   LEU A 701      28.247  49.718  35.339  1.00 17.36           H
ATOM   2686  HA  LEU A 701      25.941  47.822  35.395  1.00 20.80           H
ATOM   2687  HB2 LEU A 701      28.670  47.526  36.682  1.00 22.94           H
ATOM   2688  HB3 LEU A 701      27.356  46.361  36.719  1.00 22.94           H
ATOM   2689  HG  LEU A 701      28.900  47.228  34.265  1.00 20.68           H
ATOM   2690 HD11 LEU A 701      29.719  44.912  34.318  1.00 21.86           H
ATOM   2691 HD12 LEU A 701      30.049  45.705  35.872  1.00 21.86           H
ATOM   2692 HD13 LEU A 701      28.704  44.554  35.732  1.00 21.86           H
ATOM   2693 HD21 LEU A 701      27.620  45.407  33.095  1.00 19.42           H
ATOM   2694 HD22 LEU A 701      26.554  45.309  34.505  1.00 19.42           H
ATOM   2695 HD23 LEU A 701      26.614  46.792  33.525  1.00 19.42           H
ATOM   2696  N   SER A 702      26.378  50.087  37.538  1.00 23.67           N
ATOM   2697  CA  SER A 702      25.963  50.670  38.823  1.00 23.98           C
ATOM   2698  C   SER A 702      24.498  50.381  39.173  1.00 27.22           C
ATOM   2699  O   SER A 702      24.137  50.430  40.351  1.00 29.63           O
ATOM   2700  CB  SER A 702      26.228  52.187  38.843  1.00 23.35           C
ATOM   2701  OG  SER A 702      25.376  52.851  37.935  1.00 28.83           O
ATOM   2702  H   SER A 702      26.759  50.711  36.840  1.00 28.39           H
ATOM   2703  HA  SER A 702      26.587  50.220  39.595  1.00 28.77           H
ATOM   2704  HB2 SER A 702      26.037  52.561  39.849  1.00 28.01           H
ATOM   2705  HB3 SER A 702      27.266  52.389  38.589  1.00 28.01           H
ATOM   2706  HG  SER A 702      25.637  52.622  37.038  1.00 34.59           H
ATOM   2707  N   GLY A 703      23.654  50.142  38.162  1.00 20.81           N
ATOM   2708  CA  GLY A 703      22.239  49.823  38.311  1.00 25.98           C
ATOM   2709  C   GLY A 703      21.933  48.373  38.680  1.00 29.20           C
ATOM   2710  O   GLY A 703      20.791  48.090  39.038  1.00 25.66           O
ATOM   2711  H   GLY A 703      24.017  50.152  37.219  1.00 24.96           H
ATOM   2712  HA2 GLY A 703      21.830  50.457  39.099  1.00 31.16           H
ATOM   2713  HA3 GLY A 703      21.731  50.045  37.373  1.00 31.16           H
ATOM   2714  N   LEU A 704      22.891  47.437  38.595  1.00 20.01           N
ATOM   2715  CA  LEU A 704      22.608  46.028  38.870  1.00 22.35           C
ATOM   2716  C   LEU A 704      22.433  45.838  40.388  1.00 19.85           C
ATOM   2717  O   LEU A 704      23.109  46.505  41.181  1.00 21.84           O
ATOM   2718  CB  LEU A 704      23.734  45.091  38.372  1.00 18.99           C
ATOM   2719  CG  LEU A 704      24.250  45.162  36.918  1.00 31.01           C
ATOM   2720  CD1 LEU A 704      24.675  43.757  36.458  1.00 18.62           C
ATOM   2721  CD2 LEU A 704      23.304  45.754  35.886  1.00 22.90           C
ATOM   2722  H   LEU A 704      23.832  47.703  38.340  1.00 24.01           H
ATOM   2723  HA  LEU A 704      21.693  45.728  38.362  1.00 26.81           H
ATOM   2724  HB2 LEU A 704      24.592  45.205  39.031  1.00 22.78           H
ATOM   2725  HB3 LEU A 704      23.350  44.085  38.531  1.00 22.78           H
ATOM   2726  HG  LEU A 704      25.149  45.774  36.918  1.00 37.20           H
ATOM   2727 HD11 LEU A 704      25.139  43.811  35.476  1.00 22.34           H
ATOM   2728 HD12 LEU A 704      25.395  43.341  37.152  1.00 22.34           H
ATOM   2729 HD13 LEU A 704      23.806  43.101  36.398  1.00 22.34           H
ATOM   2730 HD21 LEU A 704      23.731  45.664  34.887  1.00 27.47           H
ATOM   2731 HD22 LEU A 704      22.370  45.206  35.936  1.00 27.47           H
ATOM   2732 HD23 LEU A 704      23.123  46.809  36.084  1.00 27.47           H
ATOM   2733  N   SER A 705      21.576  44.892  40.788  1.00 17.87           N
ATOM   2734  CA  SER A 705      21.565  44.419  42.171  1.00 21.94           C
ATOM   2735  C   SER A 705      22.891  43.750  42.535  1.00 24.03           C
ATOM   2736  O   SER A 705      23.696  43.396  41.672  1.00 21.48           O
ATOM   2737  CB  SER A 705      20.416  43.434  42.388  1.00 19.97           C
ATOM   2738  OG  SER A 705      20.735  42.172  41.836  1.00 19.70           O
ATOM   2739  H   SER A 705      21.049  44.366  40.102  1.00 21.43           H
ATOM   2740  HA  SER A 705      21.397  45.275  42.825  1.00 26.31           H
ATOM   2741  HB2 SER A 705      20.217  43.333  43.456  1.00 23.95           H
ATOM   2742  HB3 SER A 705      19.519  43.813  41.897  1.00 23.95           H
ATOM   2743  HG  SER A 705      19.922  41.685  41.673  1.00 23.63           H
ATOM   2744  N   ILE A 706      23.114  43.526  43.828  1.00 22.03           N
ATOM   2745  CA  ILE A 706      24.329  42.890  44.310  1.00 22.85           C
ATOM   2746  C   ILE A 706      24.539  41.476  43.728  1.00 18.59           C
ATOM   2747  O   ILE A 706      25.657  41.158  43.322  1.00 26.20           O
ATOM   2748  CB  ILE A 706      24.339  42.990  45.854  1.00 27.68           C
ATOM   2749  CG1 ILE A 706      24.277  44.454  46.360  1.00 30.09           C
ATOM   2750  CG2 ILE A 706      25.541  42.252  46.438  1.00 33.18           C
ATOM   2751  CD1 ILE A 706      25.412  45.378  45.885  1.00 37.94           C
ATOM   2752  H   ILE A 706      22.424  43.817  44.505  1.00 26.43           H
ATOM   2753  HA  ILE A 706      25.163  43.488  43.941  1.00 27.42           H
ATOM   2754  HB  ILE A 706      23.448  42.476  46.219  1.00 33.20           H
ATOM   2755 HG12 ILE A 706      23.331  44.901  46.054  1.00 36.09           H
ATOM   2756 HG13 ILE A 706      24.276  44.446  47.451  1.00 36.09           H
ATOM   2757 HG21 ILE A 706      25.616  42.446  47.509  1.00 39.80           H
ATOM   2758 HG22 ILE A 706      25.395  41.185  46.288  1.00 39.80           H
ATOM   2759 HG23 ILE A 706      26.461  42.569  45.944  1.00 39.80           H
ATOM   2760 HD11 ILE A 706      25.292  46.361  46.340  1.00 45.52           H
ATOM   2761 HD12 ILE A 706      26.381  44.971  46.179  1.00 45.52           H
ATOM   2762 HD13 ILE A 706      25.381  45.498  44.801  1.00 45.52           H
ATOM   2763  N   GLU A 707      23.508  40.629  43.627  1.00 20.54           N
ATOM   2764  CA  GLU A 707      23.602  39.280  43.058  1.00 19.50           C
ATOM   2765  C   GLU A 707      23.907  39.338  41.553  1.00 20.93           C
ATOM   2766  O   GLU A 707      24.735  38.560  41.076  1.00 20.11           O
ATOM   2767  CB  GLU A 707      22.331  38.449  43.375  1.00 23.98           C
ATOM   2768  CG  GLU A 707      21.648  37.626  42.253  1.00 35.57           C
ATOM   2769  CD  GLU A 707      20.133  37.477  42.481  1.00 44.08           C
ATOM   2770  OE1 GLU A 707      19.754  37.005  43.579  1.00 44.84           O
ATOM   2771  OE2 GLU A 707      19.366  37.875  41.569  1.00 43.91           O1-
ATOM   2772  H   GLU A 707      22.593  40.945  43.916  1.00 24.64           H
ATOM   2773  HA  GLU A 707      24.436  38.782  43.554  1.00 23.38           H
ATOM   2774  HB2 GLU A 707      22.596  37.752  44.172  1.00 28.77           H
ATOM   2775  HB3 GLU A 707      21.574  39.108  43.780  1.00 28.77           H
ATOM   2776  HG2 GLU A 707      21.788  38.072  41.271  1.00 42.67           H
ATOM   2777  HG3 GLU A 707      22.100  36.634  42.273  1.00 42.67           H
ATOM   2778  N   GLU A 708      23.228  40.234  40.822  1.00 18.62           N
ATOM   2779  CA  GLU A 708      23.425  40.380  39.381  1.00 16.04           C
ATOM   2780  C   GLU A 708      24.829  40.908  39.061  1.00 18.31           C
ATOM   2781  O   GLU A 708      25.476  40.398  38.148  1.00 15.85           O
ATOM   2782  CB  GLU A 708      22.362  41.299  38.781  1.00 15.17           C
ATOM   2783  CG  GLU A 708      20.966  40.672  38.772  1.00 16.49           C
ATOM   2784  CD  GLU A 708      19.948  41.591  38.097  1.00 23.15           C
ATOM   2785  OE1 GLU A 708      19.990  42.818  38.372  1.00 34.05           O
ATOM   2786  OE2 GLU A 708      19.123  41.027  37.347  1.00 29.72           O1-
ATOM   2787  H   GLU A 708      22.567  40.855  41.268  1.00 22.34           H
ATOM   2788  HA  GLU A 708      23.320  39.394  38.927  1.00 19.23           H
ATOM   2789  HB2 GLU A 708      22.328  42.221  39.361  1.00 18.20           H
ATOM   2790  HB3 GLU A 708      22.641  41.546  37.757  1.00 18.20           H
ATOM   2791  HG2 GLU A 708      20.964  39.691  38.303  1.00 19.78           H
ATOM   2792  HG3 GLU A 708      20.655  40.537  39.807  1.00 19.78           H
ATOM   2793  N   TYR A 709      25.295  41.907  39.809  1.00 15.02           N
ATOM   2794  CA  TYR A 709      26.627  42.480  39.663  1.00 18.58           C
ATOM   2795  C   TYR A 709      27.705  41.408  39.845  1.00 18.21           C
ATOM   2796  O   TYR A 709      28.579  41.291  38.970  1.00 18.81           O
ATOM   2797  CB  TYR A 709      26.801  43.642  40.648  1.00 19.73           C
ATOM   2798  CG  TYR A 709      28.145  44.329  40.499  1.00 24.35           C
ATOM   2799  CD1 TYR A 709      28.318  45.269  39.469  1.00 22.27           C
ATOM   2800  CD2 TYR A 709      29.218  44.008  41.349  1.00 26.21           C
ATOM   2801  CE1 TYR A 709      29.562  45.892  39.272  1.00 23.05           C
ATOM   2802  CE2 TYR A 709      30.453  44.662  41.187  1.00 25.70           C
ATOM   2803  CZ  TYR A 709      30.621  45.616  40.153  1.00 24.38           C
ATOM   2804  OH  TYR A 709      31.793  46.299  40.002  1.00 27.63           O
ATOM   2805  H   TYR A 709      24.697  42.303  40.521  1.00 18.02           H
ATOM   2806  HA  TYR A 709      26.730  42.889  38.661  1.00 22.29           H
ATOM   2807  HB2 TYR A 709      26.021  44.379  40.470  1.00 23.66           H
ATOM   2808  HB3 TYR A 709      26.689  43.272  41.667  1.00 23.66           H
ATOM   2809  HD1 TYR A 709      27.486  45.513  38.825  1.00 26.71           H
ATOM   2810  HD2 TYR A 709      29.094  43.274  42.132  1.00 31.45           H
ATOM   2811  HE1 TYR A 709      29.696  46.615  38.483  1.00 27.64           H
ATOM   2812  HE2 TYR A 709      31.275  44.435  41.850  1.00 30.83           H
ATOM   2813  HH  TYR A 709      32.466  46.037  40.633  1.00 33.15           H
ATOM   2814  N   LYS A 710      27.642  40.618  40.940  1.00 19.48           N
ATOM   2815  CA  LYS A 710      28.589  39.524  41.222  1.00 22.02           C
ATOM   2816  C   LYS A 710      28.656  38.550  40.057  1.00 23.18           C
ATOM   2817  O   LYS A 710      29.754  38.239  39.589  1.00 19.85           O
ATOM   2818  CB  LYS A 710      28.218  38.710  42.479  1.00 26.73           C
ATOM   2819  CG  LYS A 710      28.423  39.389  43.837  1.00 32.65           C
ATOM   2820  CD  LYS A 710      27.625  38.596  44.894  1.00 32.63           C
ATOM   2821  CE  LYS A 710      27.482  39.338  46.218  1.00 37.24           C
ATOM   2822  NZ  LYS A 710      26.375  38.772  47.020  1.00 36.99           N1+
ATOM   2823  H   LYS A 710      26.892  40.770  41.600  1.00 23.37           H
ATOM   2824  HA  LYS A 710      29.586  39.948  41.355  1.00 26.41           H
ATOM   2825  HB2 LYS A 710      27.184  38.375  42.379  1.00 32.07           H
ATOM   2826  HB3 LYS A 710      28.843  37.815  42.494  1.00 32.07           H
ATOM   2827  HG2 LYS A 710      29.486  39.402  44.087  1.00 39.17           H
ATOM   2828  HG3 LYS A 710      28.058  40.415  43.798  1.00 39.17           H
ATOM   2829  HD2 LYS A 710      26.629  38.366  44.512  1.00 39.15           H
ATOM   2830  HD3 LYS A 710      28.144  37.654  45.083  1.00 39.15           H
ATOM   2831  HE2 LYS A 710      28.417  39.249  46.776  1.00 44.68           H
ATOM   2832  HE3 LYS A 710      27.296  40.394  46.019  1.00 44.68           H
ATOM   2833  HZ1 LYS A 710      26.257  39.307  47.868  1.00 44.38           H
ATOM   2834  HZ2 LYS A 710      25.518  38.812  46.484  1.00 44.38           H
ATOM   2835  HZ3 LYS A 710      26.576  37.809  47.251  1.00 44.38           H
ATOM   2836  N   THR A 711      27.487  38.092  39.597  1.00 17.62           N
ATOM   2837  CA  THR A 711      27.352  37.129  38.520  1.00 17.55           C
ATOM   2838  C   THR A 711      27.968  37.706  37.242  1.00 16.67           C
ATOM   2839  O   THR A 711      28.757  37.019  36.593  1.00 16.71           O
ATOM   2840  CB  THR A 711      25.878  36.747  38.338  1.00 18.97           C
ATOM   2841  OG1 THR A 711      25.413  36.124  39.524  1.00 27.06           O
ATOM   2842  CG2 THR A 711      25.658  35.789  37.173  1.00 19.28           C
ATOM   2843  H   THR A 711      26.638  38.451  40.007  1.00 21.13           H
ATOM   2844  HA  THR A 711      27.899  36.229  38.811  1.00 21.05           H
ATOM   2845  HB  THR A 711      25.298  37.653  38.164  1.00 22.76           H
ATOM   2846  HG1 THR A 711      25.456  36.769  40.237  1.00 32.46           H
ATOM   2847 HG21 THR A 711      24.602  35.517  37.126  1.00 23.13           H
ATOM   2848 HG22 THR A 711      25.931  36.273  36.236  1.00 23.13           H
ATOM   2849 HG23 THR A 711      26.236  34.874  37.309  1.00 23.13           H
ATOM   2850  N   THR A 712      27.650  38.955  36.901  1.00 16.63           N
ATOM   2851  CA  THR A 712      28.117  39.579  35.662  1.00 14.53           C
ATOM   2852  C   THR A 712      29.641  39.673  35.634  1.00 16.31           C
ATOM   2853  O   THR A 712      30.242  39.304  34.623  1.00 13.38           O
ATOM   2854  CB  THR A 712      27.446  40.936  35.470  1.00 14.65           C
ATOM   2855  OG1 THR A 712      26.048  40.771  35.418  1.00 18.65           O
ATOM   2856  CG2 THR A 712      27.870  41.590  34.148  1.00 15.44           C
ATOM   2857  H   THR A 712      27.045  39.499  37.498  1.00 19.94           H
ATOM   2858  HA  THR A 712      27.787  38.933  34.847  1.00 17.43           H
ATOM   2859  HB  THR A 712      27.712  41.600  36.295  1.00 17.57           H
ATOM   2860  HG1 THR A 712      25.761  40.375  36.245  1.00 22.37           H
ATOM   2861 HG21 THR A 712      27.348  42.540  34.030  1.00 18.52           H
ATOM   2862 HG22 THR A 712      28.942  41.778  34.139  1.00 18.52           H
ATOM   2863 HG23 THR A 712      27.594  40.944  33.314  1.00 18.52           H
ATOM   2864  N   LEU A 713      30.278  40.157  36.707  1.00 13.87           N
ATOM   2865  CA  LEU A 713      31.742  40.252  36.728  1.00 14.60           C
ATOM   2866  C   LEU A 713      32.406  38.881  36.575  1.00 14.54           C
ATOM   2867  O   LEU A 713      33.460  38.780  35.949  1.00 13.73           O
ATOM   2868  CB  LEU A 713      32.253  40.926  38.010  1.00 14.47           C
ATOM   2869  CG  LEU A 713      32.009  42.431  38.184  1.00 19.08           C
ATOM   2870  CD1 LEU A 713      32.883  42.881  39.368  1.00 18.98           C
ATOM   2871  CD2 LEU A 713      32.326  43.292  36.956  1.00 24.08           C
ATOM   2872  H   LEU A 713      29.753  40.485  37.507  1.00 16.64           H
ATOM   2873  HA  LEU A 713      32.056  40.856  35.876  1.00 17.51           H
ATOM   2874  HB2 LEU A 713      31.829  40.401  38.869  1.00 17.35           H
ATOM   2875  HB3 LEU A 713      33.332  40.762  38.039  1.00 17.35           H
ATOM   2876  HG  LEU A 713      30.962  42.579  38.452  1.00 22.89           H
ATOM   2877 HD11 LEU A 713      32.780  43.950  39.522  1.00 22.76           H
ATOM   2878 HD12 LEU A 713      32.573  42.362  40.275  1.00 22.76           H
ATOM   2879 HD13 LEU A 713      33.935  42.670  39.171  1.00 22.76           H
ATOM   2880 HD21 LEU A 713      32.235  44.348  37.211  1.00 28.89           H
ATOM   2881 HD22 LEU A 713      33.341  43.090  36.610  1.00 28.89           H
ATOM   2882 HD23 LEU A 713      31.616  43.076  36.159  1.00 28.89           H
ATOM   2883  N   LYS A 714      31.844  37.820  37.147  1.00 15.13           N
ATOM   2884  CA  LYS A 714      32.407  36.477  37.030  1.00 15.18           C
ATOM   2885  C   LYS A 714      32.357  35.997  35.575  1.00 15.46           C
ATOM   2886  O   LYS A 714      33.324  35.431  35.074  1.00 14.10           O
ATOM   2887  CB  LYS A 714      31.656  35.544  37.988  1.00 18.30           C
ATOM   2888  CG  LYS A 714      32.163  34.107  37.978  1.00 31.23           C
ATOM   2889  CD  LYS A 714      31.448  33.225  39.020  1.00 35.51           C
ATOM   2890  CE  LYS A 714      32.071  31.825  39.166  1.00 37.24           C
ATOM   2891  NZ  LYS A 714      32.480  31.239  37.876  1.00 43.16           N1+
ATOM   2892  H   LYS A 714      30.977  37.936  37.657  1.00 18.14           H
ATOM   2893  HA  LYS A 714      33.452  36.512  37.343  1.00 18.21           H
ATOM   2894  HB2 LYS A 714      31.756  35.939  39.004  1.00 21.95           H
ATOM   2895  HB3 LYS A 714      30.596  35.543  37.732  1.00 21.95           H
ATOM   2896  HG2 LYS A 714      32.019  33.687  36.981  1.00 37.47           H
ATOM   2897  HG3 LYS A 714      33.216  34.126  38.232  1.00 37.47           H
ATOM   2898  HD2 LYS A 714      31.496  33.720  39.993  1.00 42.60           H
ATOM   2899  HD3 LYS A 714      30.396  33.116  38.751  1.00 42.60           H
ATOM   2900  HE2 LYS A 714      32.948  31.906  39.811  1.00 44.68           H
ATOM   2901  HE3 LYS A 714      31.354  31.157  39.646  1.00 44.68           H
ATOM   2902  HZ1 LYS A 714      32.724  30.260  37.981  1.00 51.78           H
ATOM   2903  HZ2 LYS A 714      31.736  31.312  37.198  1.00 51.78           H
ATOM   2904  HZ3 LYS A 714      33.290  31.723  37.513  1.00 51.78           H
ATOM   2905  N   ILE A 715      31.266  36.285  34.866  1.00 12.81           N
ATOM   2906  CA  ILE A 715      31.119  35.922  33.461  1.00 12.83           C
ATOM   2907  C   ILE A 715      32.099  36.740  32.616  1.00 10.94           C
ATOM   2908  O   ILE A 715      32.742  36.175  31.721  1.00 11.47           O
ATOM   2909  CB  ILE A 715      29.661  36.088  32.977  1.00 13.47           C
ATOM   2910  CG1 ILE A 715      28.678  35.223  33.797  1.00 17.15           C
ATOM   2911  CG2 ILE A 715      29.537  35.693  31.488  1.00 14.80           C
ATOM   2912  CD1 ILE A 715      27.222  35.685  33.655  1.00 18.63           C
ATOM   2913  H   ILE A 715      30.510  36.784  35.314  1.00 15.36           H
ATOM   2914  HA  ILE A 715      31.380  34.868  33.353  1.00 15.38           H
ATOM   2915  HB  ILE A 715      29.390  37.136  33.092  1.00 16.15           H
ATOM   2916 HG12 ILE A 715      28.759  34.183  33.482  1.00 20.58           H
ATOM   2917 HG13 ILE A 715      28.930  35.258  34.852  1.00 20.58           H
ATOM   2918 HG21 ILE A 715      28.522  35.858  31.132  1.00 17.74           H
ATOM   2919 HG22 ILE A 715      30.207  36.288  30.868  1.00 17.74           H
ATOM   2920 HG23 ILE A 715      29.779  34.640  31.368  1.00 17.74           H
ATOM   2921 HD11 ILE A 715      26.592  35.077  34.305  1.00 22.34           H
ATOM   2922 HD12 ILE A 715      27.127  36.731  33.947  1.00 22.34           H
ATOM   2923 HD13 ILE A 715      26.878  35.560  32.632  1.00 22.34           H
ATOM   2924  N   ILE A 716      32.215  38.037  32.900  1.00 11.28           N
ATOM   2925  CA  ILE A 716      33.170  38.894  32.180  1.00 10.49           C
ATOM   2926  C   ILE A 716      34.579  38.331  32.310  1.00 11.68           C
ATOM   2927  O   ILE A 716      35.286  38.235  31.302  1.00 11.81           O
ATOM   2928  CB  ILE A 716      33.082  40.360  32.637  1.00 11.01           C
ATOM   2929  CG1 ILE A 716      31.760  41.010  32.190  1.00 13.85           C
ATOM   2930  CG2 ILE A 716      34.273  41.178  32.089  1.00 11.88           C
ATOM   2931  CD1 ILE A 716      31.507  42.374  32.841  1.00 12.58           C
ATOM   2932  H   ILE A 716      31.655  38.450  33.633  1.00 13.52           H
ATOM   2933  HA  ILE A 716      32.908  38.874  31.121  1.00 12.57           H
ATOM   2934  HB  ILE A 716      33.129  40.377  33.728  1.00 13.20           H
ATOM   2935 HG12 ILE A 716      31.760  41.126  31.107  1.00 16.62           H
ATOM   2936 HG13 ILE A 716      30.930  40.363  32.453  1.00 16.62           H
ATOM   2937 HG21 ILE A 716      34.213  42.216  32.406  1.00 14.25           H
ATOM   2938 HG22 ILE A 716      35.217  40.794  32.469  1.00 14.25           H
ATOM   2939 HG23 ILE A 716      34.269  41.145  31.000  1.00 14.25           H
ATOM   2940 HD11 ILE A 716      30.523  42.739  32.548  1.00 15.08           H
ATOM   2941 HD12 ILE A 716      31.547  42.281  33.925  1.00 15.08           H
ATOM   2942 HD13 ILE A 716      32.248  43.100  32.518  1.00 15.08           H
ATOM   2943  N   LYS A 717      35.008  37.959  33.519  1.00 11.28           N
ATOM   2944  CA  LYS A 717      36.347  37.418  33.734  1.00 12.39           C
ATOM   2945  C   LYS A 717      36.561  36.180  32.876  1.00 11.27           C
ATOM   2946  O   LYS A 717      37.571  36.053  32.179  1.00 12.16           O
ATOM   2947  CB  LYS A 717      36.581  37.121  35.217  1.00 13.72           C
ATOM   2948  CG  LYS A 717      38.025  36.625  35.417  1.00 20.11           C
ATOM   2949  CD  LYS A 717      38.281  36.132  36.847  1.00 24.07           C
ATOM   2950  CE  LYS A 717      39.691  35.540  37.017  1.00 29.78           C
ATOM   2951  NZ  LYS A 717      40.743  36.493  36.618  1.00 34.76           N1+
ATOM   2952  H   LYS A 717      34.400  38.078  34.317  1.00 13.53           H
ATOM   2953  HA  LYS A 717      37.065  38.178  33.421  1.00 14.85           H
ATOM   2954  HB2 LYS A 717      36.418  38.022  35.806  1.00 16.45           H
ATOM   2955  HB3 LYS A 717      35.878  36.363  35.558  1.00 16.45           H
ATOM   2956  HG2 LYS A 717      38.225  35.779  34.760  1.00 24.12           H
ATOM   2957  HG3 LYS A 717      38.709  37.435  35.161  1.00 24.12           H
ATOM   2958  HD2 LYS A 717      38.151  36.957  37.547  1.00 28.87           H
ATOM   2959  HD3 LYS A 717      37.561  35.353  37.093  1.00 28.87           H
ATOM   2960  HE2 LYS A 717      39.850  35.213  38.047  1.00 35.73           H
ATOM   2961  HE3 LYS A 717      39.756  34.661  36.373  1.00 35.73           H
ATOM   2962  HZ1 LYS A 717      41.633  36.212  37.012  1.00 41.70           H
ATOM   2963  HZ2 LYS A 717      40.836  36.498  35.611  1.00 41.70           H
ATOM   2964  HZ3 LYS A 717      40.516  37.426  36.933  1.00 41.70           H
ATOM   2965  N   GLN A 718      35.621  35.247  32.925  1.00 12.04           N
ATOM   2966  CA  GLN A 718      35.759  34.023  32.173  1.00 12.42           C
ATOM   2967  C   GLN A 718      35.808  34.289  30.674  1.00 10.33           C
ATOM   2968  O   GLN A 718      36.561  33.643  29.970  1.00 11.75           O
ATOM   2969  CB  GLN A 718      34.601  33.084  32.508  1.00 16.41           C
ATOM   2970  CG  GLN A 718      34.712  32.551  33.939  1.00 18.86           C
ATOM   2971  CD  GLN A 718      33.452  31.854  34.463  1.00 31.56           C
ATOM   2972  OE1 GLN A 718      33.564  30.902  35.224  1.00 43.22           O
ATOM   2973  NE2 GLN A 718      32.247  32.323  34.137  1.00 32.66           N
ATOM   2974  H   GLN A 718      34.786  35.396  33.470  1.00 14.44           H
ATOM   2975  HA  GLN A 718      36.692  33.547  32.473  1.00 14.89           H
ATOM   2976  HB2 GLN A 718      33.672  33.635  32.389  1.00 19.69           H
ATOM   2977  HB3 GLN A 718      34.611  32.248  31.810  1.00 19.69           H
ATOM   2978  HG2 GLN A 718      35.554  31.862  34.012  1.00 22.62           H
ATOM   2979  HG3 GLN A 718      34.928  33.369  34.613  1.00 22.62           H
ATOM   2980 HE21 GLN A 718      32.164  33.117  33.520  1.00 39.18           H
ATOM   2981 HE22 GLN A 718      31.425  31.847  34.475  1.00 39.18           H
ATOM   2982  N   ALA A 719      34.978  35.207  30.179  1.00 10.31           N
ATOM   2983  CA  ALA A 719      34.884  35.539  28.766  1.00  9.10           C
ATOM   2984  C   ALA A 719      36.175  36.182  28.280  1.00 10.77           C
ATOM   2985  O   ALA A 719      36.632  35.817  27.202  1.00 11.29           O
ATOM   2986  CB  ALA A 719      33.670  36.433  28.547  1.00 11.81           C
ATOM   2987  H   ALA A 719      34.377  35.715  30.814  1.00 12.36           H
ATOM   2988  HA  ALA A 719      34.747  34.620  28.194  1.00 10.91           H
ATOM   2989  HB1 ALA A 719      33.629  36.769  27.512  1.00 14.16           H
ATOM   2990  HB2 ALA A 719      32.764  35.871  28.772  1.00 14.16           H
ATOM   2991  HB3 ALA A 719      33.718  37.308  29.197  1.00 14.16           H
ATOM   2992  N   ILE A 720      36.776  37.109  29.043  1.00  9.57           N
ATOM   2993  CA  ILE A 720      38.034  37.715  28.621  1.00 10.43           C
ATOM   2994  C   ILE A 720      39.156  36.676  28.659  1.00 10.49           C
ATOM   2995  O   ILE A 720      39.942  36.569  27.714  1.00 11.42           O
ATOM   2996  CB  ILE A 720      38.343  38.969  29.454  1.00  9.96           C
ATOM   2997  CG1 ILE A 720      37.288  40.047  29.161  1.00  8.99           C
ATOM   2998  CG2 ILE A 720      39.769  39.463  29.125  1.00 10.67           C
ATOM   2999  CD1 ILE A 720      37.508  41.340  29.932  1.00 10.08           C
ATOM   3000  H   ILE A 720      36.374  37.383  29.929  1.00 11.47           H
ATOM   3001  HA  ILE A 720      37.921  38.035  27.582  1.00 12.51           H
ATOM   3002  HB  ILE A 720      38.312  38.712  30.513  1.00 11.94           H
ATOM   3003 HG12 ILE A 720      37.286  40.274  28.093  1.00 10.78           H
ATOM   3004 HG13 ILE A 720      36.295  39.673  29.411  1.00 10.78           H
ATOM   3005 HG21 ILE A 720      39.982  40.388  29.660  1.00 12.79           H
ATOM   3006 HG22 ILE A 720      40.515  38.741  29.454  1.00 12.79           H
ATOM   3007 HG23 ILE A 720      39.876  39.643  28.055  1.00 12.79           H
ATOM   3008 HD11 ILE A 720      36.569  41.888  29.995  1.00 12.08           H
ATOM   3009 HD12 ILE A 720      37.833  41.115  30.945  1.00 12.08           H
ATOM   3010 HD13 ILE A 720      38.259  41.960  29.441  1.00 12.08           H
ATOM   3011  N   LEU A 721      39.266  35.880  29.727  1.00  9.88           N
ATOM   3012  CA  LEU A 721      40.306  34.851  29.791  1.00 10.48           C
ATOM   3013  C   LEU A 721      40.174  33.860  28.643  1.00 10.55           C
ATOM   3014  O   LEU A 721      41.181  33.378  28.129  1.00 10.92           O
ATOM   3015  CB  LEU A 721      40.296  34.116  31.135  1.00 14.31           C
ATOM   3016  CG  LEU A 721      40.840  34.930  32.316  1.00 15.45           C
ATOM   3017  CD1 LEU A 721      40.687  34.118  33.608  1.00 20.41           C
ATOM   3018  CD2 LEU A 721      42.311  35.328  32.158  1.00 21.90           C
ATOM   3019  H   LEU A 721      38.612  35.968  30.493  1.00 11.84           H
ATOM   3020  HA  LEU A 721      41.271  35.339  29.674  1.00 12.57           H
ATOM   3021  HB2 LEU A 721      39.267  33.822  31.347  1.00 17.16           H
ATOM   3022  HB3 LEU A 721      40.884  33.201  31.040  1.00 17.16           H
ATOM   3023  HG  LEU A 721      40.257  35.846  32.410  1.00 18.54           H
ATOM   3024 HD11 LEU A 721      41.029  34.710  34.455  1.00 24.49           H
ATOM   3025 HD12 LEU A 721      39.640  33.855  33.758  1.00 24.49           H
ATOM   3026 HD13 LEU A 721      41.282  33.206  33.548  1.00 24.49           H
ATOM   3027 HD21 LEU A 721      42.646  35.854  33.051  1.00 26.27           H
ATOM   3028 HD22 LEU A 721      42.928  34.443  32.006  1.00 26.27           H
ATOM   3029 HD23 LEU A 721      42.435  36.011  31.321  1.00 26.27           H
ATOM   3030  N   ALA A 722      38.946  33.550  28.208  1.00 10.84           N
ATOM   3031  CA  ALA A 722      38.719  32.582  27.152  1.00 11.96           C
ATOM   3032  C   ALA A 722      39.375  33.008  25.844  1.00 11.22           C
ATOM   3033  O   ALA A 722      39.651  32.152  25.015  1.00 12.18           O
ATOM   3034  CB  ALA A 722      37.224  32.401  26.929  1.00 10.91           C
ATOM   3035  H   ALA A 722      38.145  33.987  28.641  1.00 13.00           H
ATOM   3036  HA  ALA A 722      39.144  31.623  27.457  1.00 14.34           H
ATOM   3037  HB1 ALA A 722      37.074  31.753  26.067  1.00 13.08           H
ATOM   3038  HB2 ALA A 722      36.768  31.954  27.814  1.00 13.08           H
ATOM   3039  HB3 ALA A 722      36.758  33.359  26.711  1.00 13.08           H
ATOM   3040  N   THR A 723      39.621  34.309  25.646  1.00 10.29           N
ATOM   3041  CA  THR A 723      40.246  34.816  24.424  1.00 11.43           C
ATOM   3042  C   THR A 723      41.748  34.545  24.393  1.00 11.80           C
ATOM   3043  O   THR A 723      42.341  34.837  23.366  1.00 11.99           O
ATOM   3044  CB  THR A 723      39.944  36.308  24.202  1.00 12.14           C
ATOM   3045  OG1 THR A 723      40.555  37.091  25.210  1.00 11.22           O
ATOM   3046  CG2 THR A 723      38.451  36.627  24.128  1.00 11.34           C
ATOM   3047  H   THR A 723      39.398  34.977  26.369  1.00 12.34           H
ATOM   3048  HA  THR A 723      39.813  34.282  23.578  1.00 13.71           H
ATOM   3049  HB  THR A 723      40.387  36.600  23.256  1.00 14.56           H
ATOM   3050  HG1 THR A 723      40.325  36.747  26.076  1.00 13.45           H
ATOM   3051 HG21 THR A 723      38.315  37.691  23.944  1.00 13.59           H
ATOM   3052 HG22 THR A 723      38.002  36.066  23.309  1.00 13.59           H
ATOM   3053 HG23 THR A 723      37.968  36.382  25.069  1.00 13.59           H
ATOM   3054  N   ASP A 724      42.368  33.980  25.434  1.00 10.20           N
ATOM   3055  CA  ASP A 724      43.690  33.420  25.294  1.00  9.23           C
ATOM   3056  C   ASP A 724      43.588  32.167  24.428  1.00 11.51           C
ATOM   3057  O   ASP A 724      42.967  31.190  24.863  1.00 11.12           O
ATOM   3058  CB  ASP A 724      44.232  33.042  26.669  1.00  9.09           C
ATOM   3059  CG  ASP A 724      45.652  32.495  26.636  1.00 13.30           C
ATOM   3060  OD1 ASP A 724      46.142  32.190  27.742  1.00 14.61           O
ATOM   3061  OD2 ASP A 724      46.228  32.317  25.536  1.00 14.49           O1-
ATOM   3062  H   ASP A 724      41.870  33.806  26.294  1.00 12.23           H
ATOM   3063  HA  ASP A 724      44.357  34.157  24.840  1.00 11.07           H
ATOM   3064  HB2 ASP A 724      44.204  33.880  27.363  1.00 10.90           H
ATOM   3065  HB3 ASP A 724      43.587  32.301  27.139  1.00 10.90           H
ATOM   3066  N   LEU A 725      44.183  32.154  23.222  1.00 11.28           N
ATOM   3067  CA  LEU A 725      44.095  31.009  22.316  1.00 11.80           C
ATOM   3068  C   LEU A 725      44.608  29.705  22.958  1.00 13.78           C
ATOM   3069  O   LEU A 725      44.154  28.642  22.595  1.00 11.82           O
ATOM   3070  CB  LEU A 725      44.952  31.175  21.049  1.00 13.40           C
ATOM   3071  CG  LEU A 725      44.180  31.755  19.855  1.00 27.92           C
ATOM   3072  CD1 LEU A 725      45.146  31.907  18.665  1.00 25.25           C
ATOM   3073  CD2 LEU A 725      42.989  30.878  19.450  1.00 16.51           C
ATOM   3074  H   LEU A 725      44.749  32.922  22.968  1.00 13.53           H
ATOM   3075  HA  LEU A 725      43.023  30.842  22.011  1.00 14.15           H
ATOM   3076  HB2 LEU A 725      45.855  31.776  21.257  1.00 16.07           H
ATOM   3077  HB3 LEU A 725      45.350  30.179  20.739  1.00 16.07           H
ATOM   3078  HG  LEU A 725      43.797  32.765  20.135  1.00 33.49           H
ATOM   3079 HD11 LEU A 725      44.630  32.313  17.787  1.00 30.29           H
ATOM   3080 HD12 LEU A 725      45.975  32.590  18.892  1.00 30.29           H
ATOM   3081 HD13 LEU A 725      45.575  30.943  18.369  1.00 30.29           H
ATOM   3082 HD21 LEU A 725      42.467  31.300  18.590  1.00 19.80           H
ATOM   3083 HD22 LEU A 725      43.310  29.864  19.176  1.00 19.80           H
ATOM   3084 HD23 LEU A 725      42.260  30.772  20.261  1.00 19.80           H
ATOM   3085  N   ALA A 726      45.559  29.809  23.902  1.00 12.16           N
ATOM   3086  CA  ALA A 726      46.065  28.656  24.627  1.00 12.35           C
ATOM   3087  C   ALA A 726      44.953  27.971  25.419  1.00 12.73           C
ATOM   3088  O   ALA A 726      44.936  26.742  25.504  1.00 14.26           O
ATOM   3089  CB  ALA A 726      47.180  29.108  25.567  1.00 15.89           C
ATOM   3090  H   ALA A 726      45.900  30.723  24.176  1.00 14.58           H
ATOM   3091  HA  ALA A 726      46.476  27.946  23.908  1.00 14.82           H
ATOM   3092  HB1 ALA A 726      47.615  28.239  26.061  1.00 19.06           H
ATOM   3093  HB2 ALA A 726      47.954  29.619  24.994  1.00 19.06           H
ATOM   3094  HB3 ALA A 726      46.788  29.786  26.326  1.00 19.06           H
ATOM   3095  N   LEU A 727      44.028  28.746  25.992  1.00 11.72           N
ATOM   3096  CA  LEU A 727      42.889  28.193  26.714  1.00 12.58           C
ATOM   3097  C   LEU A 727      41.875  27.596  25.760  1.00 12.88           C
ATOM   3098  O   LEU A 727      41.237  26.602  26.118  1.00 15.03           O
ATOM   3099  CB  LEU A 727      42.241  29.213  27.646  1.00 14.40           C
ATOM   3100  CG  LEU A 727      43.170  29.706  28.776  1.00 16.86           C
ATOM   3101  CD1 LEU A 727      42.388  30.650  29.689  1.00 14.79           C
ATOM   3102  CD2 LEU A 727      43.700  28.561  29.650  1.00 22.76           C
ATOM   3103  H   LEU A 727      44.068  29.749  25.855  1.00 14.06           H
ATOM   3104  HA  LEU A 727      43.255  27.373  27.328  1.00 15.08           H
ATOM   3105  HB2 LEU A 727      41.888  30.067  27.065  1.00 17.27           H
ATOM   3106  HB3 LEU A 727      41.366  28.742  28.099  1.00 17.27           H
ATOM   3107  HG  LEU A 727      44.013  30.249  28.349  1.00 20.22           H
ATOM   3108 HD11 LEU A 727      43.022  31.022  30.493  1.00 17.74           H
ATOM   3109 HD12 LEU A 727      42.057  31.489  29.106  1.00 17.74           H
ATOM   3110 HD13 LEU A 727      41.515  30.150  30.110  1.00 17.74           H
ATOM   3111 HD21 LEU A 727      44.280  28.966  30.480  1.00 27.30           H
ATOM   3112 HD22 LEU A 727      42.862  27.985  30.048  1.00 27.30           H
ATOM   3113 HD23 LEU A 727      44.356  27.912  29.073  1.00 27.30           H
ATOM   3114  N   TYR A 728      41.657  28.188  24.580  1.00 12.10           N
ATOM   3115  CA  TYR A 728      40.845  27.581  23.539  1.00 12.33           C
ATOM   3116  C   TYR A 728      41.392  26.209  23.163  1.00 12.26           C
ATOM   3117  O   TYR A 728      40.637  25.239  23.122  1.00 12.81           O
ATOM   3118  CB  TYR A 728      40.746  28.516  22.322  1.00 10.56           C
ATOM   3119  CG  TYR A 728      40.281  27.844  21.059  1.00 11.33           C
ATOM   3120  CD1 TYR A 728      38.953  27.419  20.943  1.00 10.87           C
ATOM   3121  CD2 TYR A 728      41.194  27.569  20.026  1.00 12.42           C
ATOM   3122  CE1 TYR A 728      38.525  26.720  19.805  1.00 11.85           C
ATOM   3123  CE2 TYR A 728      40.762  26.919  18.863  1.00 11.92           C
ATOM   3124  CZ  TYR A 728      39.429  26.482  18.752  1.00 13.79           C
ATOM   3125  OH  TYR A 728      39.039  25.789  17.648  1.00 14.74           O
ATOM   3126  H   TYR A 728      42.166  29.031  24.348  1.00 14.51           H
ATOM   3127  HA  TYR A 728      39.835  27.444  23.928  1.00 14.78           H
ATOM   3128  HB2 TYR A 728      40.057  29.323  22.572  1.00 12.66           H
ATOM   3129  HB3 TYR A 728      41.719  28.962  22.131  1.00 12.66           H
ATOM   3130  HD1 TYR A 728      38.248  27.648  21.729  1.00 13.03           H
ATOM   3131  HD2 TYR A 728      42.223  27.880  20.123  1.00 14.89           H
ATOM   3132  HE1 TYR A 728      37.506  26.373  19.734  1.00 14.21           H
ATOM   3133  HE2 TYR A 728      41.470  26.681  18.086  1.00 14.30           H
ATOM   3134  HH  TYR A 728      39.500  26.082  16.855  1.00 17.68           H
ATOM   3135  N   ILE A 729      42.696  26.102  22.932  1.00 11.94           N
ATOM   3136  CA  ILE A 729      43.301  24.834  22.539  1.00 12.58           C
ATOM   3137  C   ILE A 729      43.163  23.837  23.687  1.00 15.37           C
ATOM   3138  O   ILE A 729      42.850  22.668  23.437  1.00 15.16           O
ATOM   3139  CB  ILE A 729      44.762  25.051  22.097  1.00 16.93           C
ATOM   3140  CG1 ILE A 729      44.821  25.857  20.783  1.00 14.65           C
ATOM   3141  CG2 ILE A 729      45.523  23.722  21.937  1.00 17.27           C
ATOM   3142  CD1 ILE A 729      46.200  26.496  20.554  1.00 18.83           C
ATOM   3143  H   ILE A 729      43.288  26.921  22.993  1.00 14.32           H
ATOM   3144  HA  ILE A 729      42.745  24.445  21.684  1.00 15.09           H
ATOM   3145  HB  ILE A 729      45.256  25.625  22.883  1.00 20.31           H
ATOM   3146 HG12 ILE A 729      44.566  25.213  19.940  1.00 17.57           H
ATOM   3147 HG13 ILE A 729      44.097  26.669  20.805  1.00 17.57           H
ATOM   3148 HG21 ILE A 729      46.548  23.906  21.621  1.00 20.71           H
ATOM   3149 HG22 ILE A 729      45.572  23.195  22.889  1.00 20.71           H
ATOM   3150 HG23 ILE A 729      45.027  23.095  21.195  1.00 20.71           H
ATOM   3151 HD11 ILE A 729      46.162  27.132  19.670  1.00 22.59           H
ATOM   3152 HD12 ILE A 729      46.472  27.110  21.414  1.00 22.59           H
ATOM   3153 HD13 ILE A 729      46.958  25.731  20.399  1.00 22.59           H
ATOM   3154  N   LYS A 730      43.327  24.278  24.941  1.00 14.03           N
ATOM   3155  CA  LYS A 730      43.215  23.395  26.107  1.00 15.55           C
ATOM   3156  C   LYS A 730      41.798  22.807  26.225  1.00 16.97           C
ATOM   3157  O   LYS A 730      41.649  21.635  26.574  1.00 19.30           O
ATOM   3158  CB  LYS A 730      43.643  24.156  27.380  1.00 17.24           C
ATOM   3159  CG  LYS A 730      43.502  23.307  28.657  1.00 23.75           C
ATOM   3160  CD  LYS A 730      44.223  23.917  29.870  1.00 30.40           C
ATOM   3161  CE  LYS A 730      43.458  25.087  30.493  1.00 34.34           C
ATOM   3162  NZ  LYS A 730      44.186  25.661  31.650  1.00 44.26           N1+
ATOM   3163  H   LYS A 730      43.594  25.243  25.093  1.00 16.83           H
ATOM   3164  HA  LYS A 730      43.908  22.564  25.967  1.00 18.65           H
ATOM   3165  HB2 LYS A 730      44.677  24.485  27.270  1.00 20.68           H
ATOM   3166  HB3 LYS A 730      43.009  25.036  27.490  1.00 20.68           H
ATOM   3167  HG2 LYS A 730      42.446  23.172  28.891  1.00 28.49           H
ATOM   3168  HG3 LYS A 730      43.943  22.326  28.478  1.00 28.49           H
ATOM   3169  HD2 LYS A 730      44.368  23.140  30.623  1.00 36.47           H
ATOM   3170  HD3 LYS A 730      45.206  24.275  29.557  1.00 36.47           H
ATOM   3171  HE2 LYS A 730      43.329  25.859  29.734  1.00 41.20           H
ATOM   3172  HE3 LYS A 730      42.472  24.748  30.817  1.00 41.20           H
ATOM   3173  HZ1 LYS A 730      43.614  26.371  32.094  1.00 53.11           H
ATOM   3174  HZ2 LYS A 730      44.382  24.944  32.332  1.00 53.11           H
ATOM   3175  HZ3 LYS A 730      45.053  26.089  31.352  1.00 53.11           H
ATOM   3176  N   ARG A 731      40.758  23.607  25.975  1.00 14.79           N
ATOM   3177  CA  ARG A 731      39.380  23.248  26.334  1.00 13.31           C
ATOM   3178  C   ARG A 731      38.526  22.759  25.172  1.00 12.64           C
ATOM   3179  O   ARG A 731      37.443  22.210  25.395  1.00 13.23           O
ATOM   3180  CB  ARG A 731      38.698  24.420  27.044  1.00 15.43           C
ATOM   3181  CG  ARG A 731      39.416  24.712  28.369  1.00 19.12           C
ATOM   3182  CD  ARG A 731      38.666  25.730  29.211  1.00 25.39           C
ATOM   3183  NE  ARG A 731      37.374  25.208  29.661  1.00 31.39           N
ATOM   3184  CZ  ARG A 731      36.327  25.950  30.024  1.00 27.38           C
ATOM   3185  NH1 ARG A 731      36.316  27.271  29.919  1.00 32.14           N
ATOM   3186  NH2 ARG A 731      35.260  25.348  30.510  1.00 29.80           N1+
ATOM   3187  H   ARG A 731      40.935  24.558  25.678  1.00 17.74           H
ATOM   3188  HA  ARG A 731      39.403  22.424  27.048  1.00 15.96           H
ATOM   3189  HB2 ARG A 731      38.703  25.294  26.396  1.00 18.51           H
ATOM   3190  HB3 ARG A 731      37.665  24.146  27.258  1.00 18.51           H
ATOM   3191  HG2 ARG A 731      39.498  23.792  28.951  1.00 22.94           H
ATOM   3192  HG3 ARG A 731      40.420  25.089  28.178  1.00 22.94           H
ATOM   3193  HD2 ARG A 731      39.272  25.992  30.079  1.00 30.46           H
ATOM   3194  HD3 ARG A 731      38.511  26.621  28.614  1.00 30.46           H
ATOM   3195  HE  ARG A 731      37.303  24.208  29.786  1.00 37.65           H
ATOM   3196 HH11 ARG A 731      37.123  27.755  29.553  1.00 38.56           H
ATOM   3197 HH12 ARG A 731      35.513  27.801  30.224  1.00 38.56           H
ATOM   3198 HH21 ARG A 731      35.253  24.344  30.610  1.00 35.75           H
ATOM   3199 HH22 ARG A 731      34.464  25.893  30.813  1.00 35.75           H
ATOM   3200  N   ARG A 732      38.934  22.997  23.927  1.00 11.97           N
ATOM   3201  CA  ARG A 732      38.042  22.790  22.786  1.00 12.46           C
ATOM   3202  C   ARG A 732      37.770  21.308  22.575  1.00 13.67           C
ATOM   3203  O   ARG A 732      36.728  20.982  22.030  1.00 13.23           O
ATOM   3204  CB  ARG A 732      38.579  23.432  21.502  1.00 12.49           C
ATOM   3205  CG  ARG A 732      39.827  22.703  20.983  1.00 13.35           C
ATOM   3206  CD  ARG A 732      40.396  23.519  19.827  1.00 13.82           C
ATOM   3207  NE  ARG A 732      41.486  22.770  19.212  1.00 16.67           N
ATOM   3208  CZ  ARG A 732      41.887  22.909  17.948  1.00 18.65           C
ATOM   3209  NH1 ARG A 732      41.231  23.670  17.081  1.00 17.78           N
ATOM   3210  NH2 ARG A 732      42.966  22.254  17.537  1.00 21.69           N1+
ATOM   3211  H   ARG A 732      39.818  23.465  23.775  1.00 14.36           H
ATOM   3212  HA  ARG A 732      37.093  23.280  23.013  1.00 14.94           H
ATOM   3213  HB2 ARG A 732      37.803  23.362  20.739  1.00 14.98           H
ATOM   3214  HB3 ARG A 732      38.778  24.490  21.667  1.00 14.98           H
ATOM   3215  HG2 ARG A 732      40.575  22.630  21.771  1.00 16.01           H
ATOM   3216  HG3 ARG A 732      39.569  21.706  20.627  1.00 16.01           H
ATOM   3217  HD2 ARG A 732      39.601  23.705  19.107  1.00 16.58           H
ATOM   3218  HD3 ARG A 732      40.782  24.462  20.211  1.00 16.58           H
ATOM   3219  HE  ARG A 732      42.030  22.170  19.815  1.00 20.00           H
ATOM   3220 HH11 ARG A 732      40.403  24.171  17.364  1.00 21.32           H
ATOM   3221 HH12 ARG A 732      41.566  23.735  16.129  1.00 21.32           H
ATOM   3222 HH21 ARG A 732      43.479  21.660  18.172  1.00 26.01           H
ATOM   3223 HH22 ARG A 732      43.265  22.344  16.576  1.00 26.01           H
ATOM   3224  N   GLY A 733      38.708  20.429  22.943  1.00 13.99           N
ATOM   3225  CA  GLY A 733      38.526  18.992  22.780  1.00 13.13           C
ATOM   3226  C   GLY A 733      37.283  18.537  23.532  1.00 13.81           C
ATOM   3227  O   GLY A 733      36.522  17.734  22.999  1.00 16.29           O
ATOM   3228  H   GLY A 733      39.559  20.755  23.379  1.00 16.78           H
ATOM   3229  HA2 GLY A 733      38.389  18.774  21.721  1.00 15.75           H
ATOM   3230  HA3 GLY A 733      39.392  18.451  23.162  1.00 15.75           H
ATOM   3231  N   GLU A 734      37.064  19.031  24.750  1.00 13.27           N
ATOM   3232  CA  GLU A 734      35.889  18.653  25.528  1.00 13.84           C
ATOM   3233  C   GLU A 734      34.618  19.105  24.803  1.00 16.97           C
ATOM   3234  O   GLU A 734      33.652  18.347  24.699  1.00 14.55           O
ATOM   3235  CB  GLU A 734      36.001  19.259  26.927  1.00 15.53           C
ATOM   3236  CG  GLU A 734      34.780  19.005  27.824  1.00 18.22           C
ATOM   3237  CD  GLU A 734      34.813  19.766  29.141  1.00 22.97           C
ATOM   3238  OE1 GLU A 734      35.730  20.591  29.348  1.00 27.56           O
ATOM   3239  OE2 GLU A 734      33.910  19.484  29.953  1.00 30.13           O1-
ATOM   3240  H   GLU A 734      37.722  19.676  25.164  1.00 15.91           H
ATOM   3241  HA  GLU A 734      35.884  17.567  25.621  1.00 16.60           H
ATOM   3242  HB2 GLU A 734      36.881  18.839  27.416  1.00 18.62           H
ATOM   3243  HB3 GLU A 734      36.147  20.336  26.830  1.00 18.62           H
ATOM   3244  HG2 GLU A 734      33.856  19.285  27.319  1.00 21.86           H
ATOM   3245  HG3 GLU A 734      34.671  17.941  28.034  1.00 21.86           H
ATOM   3246  N   PHE A 735      34.603  20.335  24.287  1.00 13.57           N
ATOM   3247  CA  PHE A 735      33.470  20.890  23.556  1.00 13.06           C
ATOM   3248  C   PHE A 735      33.147  20.048  22.314  1.00 12.66           C
ATOM   3249  O   PHE A 735      32.005  19.635  22.104  1.00 12.96           O
ATOM   3250  CB  PHE A 735      33.803  22.342  23.188  1.00 13.04           C
ATOM   3251  CG  PHE A 735      32.735  23.047  22.405  1.00 12.17           C
ATOM   3252  CD1 PHE A 735      31.456  23.215  22.966  1.00 16.11           C
ATOM   3253  CD2 PHE A 735      33.022  23.615  21.154  1.00 15.15           C
ATOM   3254  CE1 PHE A 735      30.477  23.933  22.268  1.00 18.29           C
ATOM   3255  CE2 PHE A 735      32.057  24.374  20.482  1.00 16.50           C
ATOM   3256  CZ  PHE A 735      30.774  24.515  21.028  1.00 18.37           C
ATOM   3257  H   PHE A 735      35.423  20.917  24.394  1.00 16.27           H
ATOM   3258  HA  PHE A 735      32.597  20.887  24.208  1.00 15.66           H
ATOM   3259  HB2 PHE A 735      33.967  22.904  24.108  1.00 15.64           H
ATOM   3260  HB3 PHE A 735      34.731  22.359  22.621  1.00 15.64           H
ATOM   3261  HD1 PHE A 735      31.225  22.798  23.935  1.00 19.32           H
ATOM   3262  HD2 PHE A 735      34.007  23.510  20.721  1.00 18.17           H
ATOM   3263  HE1 PHE A 735      29.490  24.048  22.690  1.00 21.94           H
ATOM   3264  HE2 PHE A 735      32.302  24.853  19.545  1.00 19.78           H
ATOM   3265  HZ  PHE A 735      30.022  25.081  20.498  1.00 22.03           H
ATOM   3266  N   PHE A 736      34.170  19.757  21.506  1.00 12.84           N
ATOM   3267  CA  PHE A 736      34.005  18.982  20.287  1.00 15.29           C
ATOM   3268  C   PHE A 736      33.527  17.564  20.591  1.00 14.79           C
ATOM   3269  O   PHE A 736      32.675  17.078  19.855  1.00 15.17           O
ATOM   3270  CB  PHE A 736      35.311  18.962  19.486  1.00 15.67           C
ATOM   3271  CG  PHE A 736      35.830  20.309  18.992  1.00 14.74           C
ATOM   3272  CD1 PHE A 736      37.185  20.419  18.633  1.00 14.23           C
ATOM   3273  CD2 PHE A 736      34.996  21.439  18.906  1.00 15.65           C
ATOM   3274  CE1 PHE A 736      37.700  21.648  18.179  1.00 15.03           C
ATOM   3275  CE2 PHE A 736      35.503  22.659  18.428  1.00 15.10           C
ATOM   3276  CZ  PHE A 736      36.859  22.765  18.081  1.00 15.45           C
ATOM   3277  H   PHE A 736      35.087  20.113  21.733  1.00 15.40           H
ATOM   3278  HA  PHE A 736      33.231  19.455  19.683  1.00 18.34           H
ATOM   3279  HB2 PHE A 736      36.089  18.484  20.083  1.00 18.79           H
ATOM   3280  HB3 PHE A 736      35.158  18.338  18.605  1.00 18.79           H
ATOM   3281  HD1 PHE A 736      37.839  19.564  18.722  1.00 17.06           H
ATOM   3282  HD2 PHE A 736      33.956  21.387  19.184  1.00 18.77           H
ATOM   3283  HE1 PHE A 736      38.742  21.729  17.906  1.00 18.02           H
ATOM   3284  HE2 PHE A 736      34.855  23.520  18.347  1.00 18.11           H
ATOM   3285  HZ  PHE A 736      37.248  23.711  17.734  1.00 18.53           H
ATOM   3286  N   GLU A 737      34.043  16.951  21.651  1.00 16.06           N
ATOM   3287  CA  GLU A 737      33.653  15.605  22.047  1.00 15.60           C
ATOM   3288  C   GLU A 737      32.209  15.592  22.544  1.00 15.39           C
ATOM   3289  O   GLU A 737      31.461  14.667  22.200  1.00 16.56           O
ATOM   3290  CB  GLU A 737      34.628  15.093  23.113  1.00 19.15           C
ATOM   3291  CG  GLU A 737      34.502  13.577  23.314  1.00 31.03           C
ATOM   3292  CD  GLU A 737      35.444  12.812  22.375  1.00 40.29           C
ATOM   3293  OE1 GLU A 737      34.934  12.170  21.428  1.00 47.40           O
ATOM   3294  OE2 GLU A 737      36.669  12.859  22.625  1.00 49.38           O1-
ATOM   3295  H   GLU A 737      34.732  17.425  22.218  1.00 19.26           H
ATOM   3296  HA  GLU A 737      33.729  14.961  21.172  1.00 18.71           H
ATOM   3297  HB2 GLU A 737      35.648  15.316  22.799  1.00 22.96           H
ATOM   3298  HB3 GLU A 737      34.447  15.604  24.058  1.00 22.96           H
ATOM   3299  HG2 GLU A 737      34.794  13.378  24.346  1.00 37.22           H
ATOM   3300  HG3 GLU A 737      33.477  13.276  23.131  1.00 37.22           H
ATOM   3301  N   LEU A 738      31.773  16.595  23.318  1.00 12.65           N
ATOM   3302  CA  LEU A 738      30.384  16.653  23.758  1.00 14.38           C
ATOM   3303  C   LEU A 738      29.440  16.673  22.551  1.00 15.66           C
ATOM   3304  O   LEU A 738      28.459  15.927  22.515  1.00 15.27           O
ATOM   3305  CB  LEU A 738      30.125  17.866  24.650  1.00 13.27           C
ATOM   3306  CG  LEU A 738      30.745  17.801  26.059  1.00 14.79           C
ATOM   3307  CD1 LEU A 738      30.773  19.216  26.642  1.00 15.82           C
ATOM   3308  CD2 LEU A 738      29.955  16.875  26.995  1.00 16.25           C
ATOM   3309  H   LEU A 738      32.389  17.356  23.571  1.00 15.17           H
ATOM   3310  HA  LEU A 738      30.191  15.753  24.340  1.00 17.25           H
ATOM   3311  HB2 LEU A 738      30.514  18.745  24.134  1.00 15.91           H
ATOM   3312  HB3 LEU A 738      29.049  18.020  24.746  1.00 15.91           H
ATOM   3313  HG  LEU A 738      31.757  17.417  25.996  1.00 17.74           H
ATOM   3314 HD11 LEU A 738      31.195  19.196  27.646  1.00 18.97           H
ATOM   3315 HD12 LEU A 738      31.390  19.861  26.017  1.00 18.97           H
ATOM   3316 HD13 LEU A 738      29.767  19.629  26.678  1.00 18.97           H
ATOM   3317 HD21 LEU A 738      30.375  16.908  28.000  1.00 19.49           H
ATOM   3318 HD22 LEU A 738      28.911  17.192  27.038  1.00 19.49           H
ATOM   3319 HD23 LEU A 738      30.017  15.850  26.636  1.00 19.49           H
ATOM   3320  N   ILE A 739      29.707  17.497  21.534  1.00 13.53           N
ATOM   3321  CA  ILE A 739      28.915  17.584  20.325  1.00 14.04           C
ATOM   3322  C   ILE A 739      28.951  16.250  19.583  1.00 16.83           C
ATOM   3323  O   ILE A 739      27.895  15.725  19.223  1.00 18.91           O
ATOM   3324  CB  ILE A 739      29.401  18.769  19.455  1.00 16.05           C
ATOM   3325  CG1 ILE A 739      29.143  20.124  20.155  1.00 19.60           C
ATOM   3326  CG2 ILE A 739      28.826  18.728  18.027  1.00 21.77           C
ATOM   3327  CD1 ILE A 739      27.720  20.671  20.015  1.00 32.40           C
ATOM   3328  H   ILE A 739      30.532  18.082  21.594  1.00 16.23           H
ATOM   3329  HA  ILE A 739      27.879  17.778  20.607  1.00 16.83           H
ATOM   3330  HB  ILE A 739      30.482  18.662  19.355  1.00 19.25           H
ATOM   3331 HG12 ILE A 739      29.401  20.067  21.212  1.00 23.52           H
ATOM   3332 HG13 ILE A 739      29.809  20.863  19.701  1.00 23.52           H
ATOM   3333 HG21 ILE A 739      29.098  19.643  17.498  1.00 26.12           H
ATOM   3334 HG22 ILE A 739      29.240  17.885  17.473  1.00 26.12           H
ATOM   3335 HG23 ILE A 739      27.739  18.641  18.054  1.00 26.12           H
ATOM   3336 HD11 ILE A 739      27.623  21.564  20.631  1.00 38.87           H
ATOM   3337 HD12 ILE A 739      27.525  20.950  18.978  1.00 38.87           H
ATOM   3338 HD13 ILE A 739      26.989  19.930  20.334  1.00 38.87           H
ATOM   3339  N   ARG A 740      30.141  15.688  19.346  1.00 15.62           N
ATOM   3340  CA  ARG A 740      30.292  14.453  18.579  1.00 18.28           C
ATOM   3341  C   ARG A 740      29.513  13.284  19.192  1.00 18.09           C
ATOM   3342  O   ARG A 740      29.001  12.428  18.463  1.00 20.52           O
ATOM   3343  CB  ARG A 740      31.781  14.106  18.411  1.00 22.69           C
ATOM   3344  CG  ARG A 740      31.901  13.045  17.303  1.00 30.02           C
ATOM   3345  CD  ARG A 740      33.346  12.678  16.964  1.00 38.39           C
ATOM   3346  NE  ARG A 740      33.950  11.838  18.008  1.00 44.26           N
ATOM   3347  CZ  ARG A 740      33.595  10.582  18.313  1.00 40.20           C
ATOM   3348  NH1 ARG A 740      32.679   9.898  17.615  1.00 36.52           N
ATOM   3349  NH2 ARG A 740      34.190  10.010  19.352  1.00 41.17           N1+
ATOM   3350  H   ARG A 740      30.977  16.144  19.688  1.00 18.73           H
ATOM   3351  HA  ARG A 740      29.871  14.648  17.590  1.00 21.93           H
ATOM   3352  HB2 ARG A 740      32.323  14.995  18.085  1.00 27.22           H
ATOM   3353  HB3 ARG A 740      32.208  13.750  19.351  1.00 27.22           H
ATOM   3354  HG2 ARG A 740      31.368  12.147  17.605  1.00 36.01           H
ATOM   3355  HG3 ARG A 740      31.429  13.420  16.394  1.00 36.01           H
ATOM   3356  HD2 ARG A 740      33.397  12.175  15.997  1.00 46.06           H
ATOM   3357  HD3 ARG A 740      33.918  13.605  16.899  1.00 46.06           H
ATOM   3358  HE  ARG A 740      34.618  12.295  18.616  1.00 53.10           H
ATOM   3359 HH11 ARG A 740      32.219  10.337  16.832  1.00 43.82           H
ATOM   3360 HH12 ARG A 740      32.438   8.956  17.878  1.00 43.82           H
ATOM   3361 HH21 ARG A 740      34.869  10.540  19.883  1.00 49.39           H
ATOM   3362 HH22 ARG A 740      33.970   9.063  19.620  1.00 49.39           H
ATOM   3363  N   LYS A 741      29.466  13.225  20.523  1.00 15.55           N
ATOM   3364  CA  LYS A 741      28.855  12.128  21.277  1.00 15.29           C
ATOM   3365  C   LYS A 741      27.402  12.426  21.645  1.00 16.72           C
ATOM   3366  O   LYS A 741      26.816  11.707  22.447  1.00 17.79           O
ATOM   3367  CB  LYS A 741      29.687  11.851  22.537  1.00 15.51           C
ATOM   3368  CG  LYS A 741      31.075  11.278  22.193  1.00 17.41           C
ATOM   3369  CD  LYS A 741      31.594  10.313  23.265  1.00 32.17           C
ATOM   3370  CE  LYS A 741      32.340  11.005  24.399  1.00 35.04           C
ATOM   3371  NZ  LYS A 741      33.649  10.359  24.628  1.00 32.93           N1+
ATOM   3372  H   LYS A 741      29.925  13.952  21.056  1.00 18.65           H
ATOM   3373  HA  LYS A 741      28.843  11.222  20.670  1.00 18.34           H
ATOM   3374  HB2 LYS A 741      29.802  12.778  23.103  1.00 18.60           H
ATOM   3375  HB3 LYS A 741      29.153  11.145  23.173  1.00 18.60           H
ATOM   3376  HG2 LYS A 741      31.003  10.708  21.265  1.00 20.88           H
ATOM   3377  HG3 LYS A 741      31.780  12.088  22.016  1.00 20.88           H
ATOM   3378  HD2 LYS A 741      30.760   9.769  23.709  1.00 38.59           H
ATOM   3379  HD3 LYS A 741      32.235   9.575  22.780  1.00 38.59           H
ATOM   3380  HE2 LYS A 741      32.474  12.061  24.178  1.00 42.03           H
ATOM   3381  HE3 LYS A 741      31.737  10.928  25.303  1.00 42.03           H
ATOM   3382  HZ1 LYS A 741      34.176  10.890  25.307  1.00 39.51           H
ATOM   3383  HZ2 LYS A 741      33.501   9.422  24.973  1.00 39.51           H
ATOM   3384  HZ3 LYS A 741      34.167  10.325  23.760  1.00 39.51           H
ATOM   3385  N   ASN A 742      26.810  13.487  21.101  1.00 15.12           N
ATOM   3386  CA  ASN A 742      25.445  13.881  21.406  1.00 15.53           C
ATOM   3387  C   ASN A 742      25.190  14.045  22.923  1.00 17.33           C
ATOM   3388  O   ASN A 742      24.173  13.610  23.482  1.00 16.48           O
ATOM   3389  CB  ASN A 742      24.455  12.958  20.666  1.00 16.32           C
ATOM   3390  CG  ASN A 742      23.721  13.807  19.646  1.00 29.62           C
ATOM   3391  OD1 ASN A 742      24.166  13.911  18.515  1.00 30.14           O
ATOM   3392  ND2 ASN A 742      22.651  14.494  20.063  1.00 37.87           N
ATOM   3393  H   ASN A 742      27.327  14.055  20.445  1.00 18.14           H
ATOM   3394  HA  ASN A 742      25.345  14.879  20.983  1.00 18.63           H
ATOM   3395  HB2 ASN A 742      25.012  12.193  20.119  1.00 19.57           H
ATOM   3396  HB3 ASN A 742      23.754  12.476  21.344  1.00 19.57           H
ATOM   3397 HD21 ASN A 742      22.169  15.106  19.422  1.00 45.44           H
ATOM   3398 HD22 ASN A 742      22.358  14.431  21.027  1.00 45.44           H
ATOM   3399  N   GLN A 743      26.118  14.714  23.607  1.00 16.63           N
ATOM   3400  CA  GLN A 743      26.140  14.977  25.044  1.00 16.51           C
ATOM   3401  C   GLN A 743      26.007  16.467  25.345  1.00 19.07           C
ATOM   3402  O   GLN A 743      25.926  16.832  26.516  1.00 20.14           O
ATOM   3403  CB  GLN A 743      27.427  14.448  25.689  1.00 17.39           C
ATOM   3404  CG  GLN A 743      27.486  12.918  25.760  1.00 17.23           C
ATOM   3405  CD  GLN A 743      28.849  12.415  26.223  1.00 27.88           C
ATOM   3406  OE1 GLN A 743      29.824  13.158  26.284  1.00 27.36           O
ATOM   3407  NE2 GLN A 743      28.952  11.123  26.510  1.00 25.59           N
ATOM   3408  H   GLN A 743      26.904  15.071  23.083  1.00 19.95           H
ATOM   3409  HA  GLN A 743      25.299  14.472  25.522  1.00 19.80           H
ATOM   3410  HB2 GLN A 743      28.276  14.818  25.115  1.00 20.85           H
ATOM   3411  HB3 GLN A 743      27.512  14.832  26.707  1.00 20.85           H
ATOM   3412  HG2 GLN A 743      26.702  12.544  26.420  1.00 20.67           H
ATOM   3413  HG3 GLN A 743      27.311  12.525  24.763  1.00 20.67           H
ATOM   3414 HE21 GLN A 743      28.139  10.529  26.455  1.00 30.69           H
ATOM   3415 HE22 GLN A 743      29.851  10.751  26.773  1.00 30.69           H
ATOM   3416  N   PHE A 744      26.048  17.314  24.307  1.00 17.02           N
ATOM   3417  CA  PHE A 744      26.045  18.756  24.485  1.00 18.44           C
ATOM   3418  C   PHE A 744      24.672  19.260  24.949  1.00 18.01           C
ATOM   3419  O   PHE A 744      23.650  19.002  24.314  1.00 22.28           O
ATOM   3420  CB  PHE A 744      26.527  19.445  23.203  1.00 20.91           C
ATOM   3421  CG  PHE A 744      26.658  20.947  23.379  1.00 16.44           C
ATOM   3422  CD1 PHE A 744      27.638  21.456  24.250  1.00 20.94           C
ATOM   3423  CD2 PHE A 744      25.748  21.811  22.745  1.00 20.56           C
ATOM   3424  CE1 PHE A 744      27.715  22.843  24.477  1.00 23.18           C
ATOM   3425  CE2 PHE A 744      25.842  23.199  22.952  1.00 21.77           C
ATOM   3426  CZ  PHE A 744      26.826  23.705  23.810  1.00 20.38           C
ATOM   3427  H   PHE A 744      26.095  16.950  23.367  1.00 20.41           H
ATOM   3428  HA  PHE A 744      26.786  18.975  25.245  1.00 22.12           H
ATOM   3429  HB2 PHE A 744      27.502  19.041  22.929  1.00 25.08           H
ATOM   3430  HB3 PHE A 744      25.828  19.228  22.395  1.00 25.08           H
ATOM   3431  HD1 PHE A 744      28.317  20.789  24.760  1.00 25.11           H
ATOM   3432  HD2 PHE A 744      24.978  21.416  22.101  1.00 24.67           H
ATOM   3433  HE1 PHE A 744      28.456  23.242  25.156  1.00 27.80           H
ATOM   3434  HE2 PHE A 744      25.158  23.872  22.454  1.00 26.11           H
ATOM   3435  HZ  PHE A 744      26.909  24.771  23.942  1.00 24.44           H
ATOM   3436  N   ASN A 745      24.669  19.972  26.077  1.00 17.37           N
ATOM   3437  CA  ASN A 745      23.495  20.423  26.785  1.00 19.16           C
ATOM   3438  C   ASN A 745      23.806  21.750  27.467  1.00 16.24           C
ATOM   3439  O   ASN A 745      24.479  21.766  28.494  1.00 16.96           O
ATOM   3440  CB  ASN A 745      23.108  19.360  27.821  1.00 18.42           C
ATOM   3441  CG  ASN A 745      21.904  19.808  28.647  1.00 22.53           C
ATOM   3442  OD1 ASN A 745      21.110  20.639  28.212  1.00 23.00           O
ATOM   3443  ND2 ASN A 745      21.724  19.206  29.820  1.00 33.10           N
ATOM   3444  H   ASN A 745      25.554  20.145  26.531  1.00 20.83           H
ATOM   3445  HA  ASN A 745      22.677  20.563  26.077  1.00 22.99           H
ATOM   3446  HB2 ASN A 745      22.829  18.459  27.273  1.00 22.09           H
ATOM   3447  HB3 ASN A 745      23.952  19.123  28.471  1.00 22.09           H
ATOM   3448 HD21 ASN A 745      20.917  19.453  30.375  1.00 39.71           H
ATOM   3449 HD22 ASN A 745      22.388  18.522  30.147  1.00 39.71           H
ATOM   3450  N   LEU A 746      23.236  22.837  26.932  1.00 16.63           N
ATOM   3451  CA  LEU A 746      23.392  24.183  27.478  1.00 20.38           C
ATOM   3452  C   LEU A 746      22.723  24.393  28.835  1.00 22.24           C
ATOM   3453  O   LEU A 746      23.029  25.386  29.493  1.00 21.39           O
ATOM   3454  CB  LEU A 746      22.881  25.226  26.471  1.00 20.22           C
ATOM   3455  CG  LEU A 746      23.822  25.476  25.280  1.00 18.59           C
ATOM   3456  CD1 LEU A 746      23.117  26.462  24.344  1.00 27.67           C
ATOM   3457  CD2 LEU A 746      25.155  26.089  25.727  1.00 22.23           C
ATOM   3458  H   LEU A 746      22.682  22.736  26.093  1.00 19.94           H
ATOM   3459  HA  LEU A 746      24.458  24.346  27.638  1.00 24.44           H
ATOM   3460  HB2 LEU A 746      21.915  24.889  26.091  1.00 24.25           H
ATOM   3461  HB3 LEU A 746      22.716  26.175  26.985  1.00 24.25           H
ATOM   3462  HG  LEU A 746      24.005  24.537  24.759  1.00 22.30           H
ATOM   3463 HD11 LEU A 746      23.745  26.667  23.476  1.00 33.20           H
ATOM   3464 HD12 LEU A 746      22.172  26.037  24.001  1.00 33.20           H
ATOM   3465 HD13 LEU A 746      22.922  27.397  24.871  1.00 33.20           H
ATOM   3466 HD21 LEU A 746      25.701  26.440  24.853  1.00 26.66           H
ATOM   3467 HD22 LEU A 746      24.980  26.937  26.389  1.00 26.66           H
ATOM   3468 HD23 LEU A 746      25.769  25.348  26.239  1.00 26.66           H
ATOM   3469  N   GLU A 747      21.828  23.494  29.259  1.00 21.29           N
ATOM   3470  CA  GLU A 747      21.239  23.570  30.594  1.00 21.96           C
ATOM   3471  C   GLU A 747      22.236  23.175  31.704  1.00 26.36           C
ATOM   3472  O   GLU A 747      22.048  23.562  32.860  1.00 28.52           O
ATOM   3473  CB  GLU A 747      19.921  22.776  30.640  1.00 24.06           C
ATOM   3474  CG  GLU A 747      18.937  23.253  29.550  1.00 29.36           C
ATOM   3475  CD  GLU A 747      17.488  22.847  29.845  1.00 41.50           C
ATOM   3476  OE1 GLU A 747      16.633  23.760  29.841  1.00 46.25           O
ATOM   3477  OE2 GLU A 747      17.255  21.635  30.063  1.00 43.75           O1-
ATOM   3478  H   GLU A 747      21.607  22.692  28.687  1.00 25.54           H
ATOM   3479  HA  GLU A 747      20.973  24.613  30.775  1.00 26.34           H
ATOM   3480  HB2 GLU A 747      20.127  21.715  30.503  1.00 28.87           H
ATOM   3481  HB3 GLU A 747      19.459  22.912  31.618  1.00 28.87           H
ATOM   3482  HG2 GLU A 747      19.003  24.336  29.417  1.00 35.22           H
ATOM   3483  HG3 GLU A 747      19.236  22.760  28.623  1.00 35.22           H
ATOM   3484  N   ASP A 748      23.311  22.434  31.367  1.00 17.01           N
ATOM   3485  CA  ASP A 748      24.402  22.143  32.291  1.00 17.26           C
ATOM   3486  C   ASP A 748      25.253  23.411  32.456  1.00 23.11           C
ATOM   3487  O   ASP A 748      25.780  23.886  31.450  1.00 17.58           O
ATOM   3488  CB  ASP A 748      25.177  20.918  31.768  1.00 21.49           C
ATOM   3489  CG  ASP A 748      26.459  20.520  32.505  1.00 26.10           C
ATOM   3490  OD1 ASP A 748      26.974  21.319  33.311  1.00 26.27           O
ATOM   3491  OD2 ASP A 748      26.945  19.399  32.233  1.00 32.13           O1-
ATOM   3492  H   ASP A 748      23.436  22.166  30.401  1.00 20.40           H
ATOM   3493  HA  ASP A 748      23.970  21.846  33.244  1.00 20.70           H
ATOM   3494  HB2 ASP A 748      24.518  20.051  31.724  1.00 25.78           H
ATOM   3495  HB3 ASP A 748      25.456  21.085  30.731  1.00 25.78           H
ATOM   3496  N   PRO A 749      25.427  23.967  33.673  1.00 18.01           N
ATOM   3497  CA  PRO A 749      26.170  25.203  33.849  1.00 21.52           C
ATOM   3498  C   PRO A 749      27.631  25.126  33.405  1.00 19.18           C
ATOM   3499  O   PRO A 749      28.150  26.105  32.877  1.00 18.98           O
ATOM   3500  CB  PRO A 749      26.126  25.505  35.353  1.00 23.65           C
ATOM   3501  CG  PRO A 749      24.843  24.818  35.804  1.00 29.24           C
ATOM   3502  CD  PRO A 749      24.801  23.563  34.932  1.00 25.34           C
ATOM   3503  HA  PRO A 749      25.634  26.002  33.340  1.00 25.81           H
ATOM   3504  HB2 PRO A 749      26.963  24.988  35.825  1.00 28.37           H
ATOM   3505  HB3 PRO A 749      26.160  26.565  35.601  1.00 28.37           H
ATOM   3506  HG2 PRO A 749      24.902  24.528  36.853  1.00 35.08           H
ATOM   3507  HG3 PRO A 749      23.983  25.465  35.630  1.00 35.08           H
ATOM   3508  HD2 PRO A 749      25.386  22.765  35.394  1.00 30.40           H
ATOM   3509  HD3 PRO A 749      23.757  23.282  34.803  1.00 30.40           H
ATOM   3510  N   HIS A 750      28.299  23.983  33.579  1.00 18.61           N
ATOM   3511  CA  HIS A 750      29.658  23.810  33.102  1.00 19.14           C
ATOM   3512  C   HIS A 750      29.698  23.887  31.577  1.00 17.37           C
ATOM   3513  O   HIS A 750      30.598  24.506  31.017  1.00 17.81           O
ATOM   3514  CB  HIS A 750      30.217  22.473  33.592  1.00 18.53           C
ATOM   3515  CG  HIS A 750      31.579  22.191  33.038  1.00 23.14           C
ATOM   3516  ND1 HIS A 750      32.751  22.817  33.460  1.00 29.01           N
ATOM   3517  CD2 HIS A 750      31.856  21.358  31.996  1.00 26.30           C
ATOM   3518  CE1 HIS A 750      33.715  22.325  32.672  1.00 31.66           C
ATOM   3519  NE2 HIS A 750      33.208  21.467  31.778  1.00 25.95           N
ATOM   3520  H   HIS A 750      27.819  23.178  33.962  1.00 22.33           H
ATOM   3521  HA  HIS A 750      30.273  24.612  33.512  1.00 22.96           H
ATOM   3522  HB2 HIS A 750      29.550  21.667  33.285  1.00 22.23           H
ATOM   3523  HB3 HIS A 750      30.265  22.486  34.682  1.00 22.23           H
ATOM   3524  HD2 HIS A 750      31.152  20.761  31.433  1.00 31.55           H
ATOM   3525  HE1 HIS A 750      34.761  22.576  32.764  1.00 37.98           H
ATOM   3526  HE2 HIS A 750      33.737  20.944  31.090  1.00 31.13           H
ATOM   3527  N   GLN A 751      28.744  23.248  30.895  1.00 16.26           N
ATOM   3528  CA  GLN A 751      28.729  23.264  29.434  1.00 14.25           C
ATOM   3529  C   GLN A 751      28.354  24.639  28.891  1.00 13.98           C
ATOM   3530  O   GLN A 751      28.832  25.023  27.825  1.00 13.24           O
ATOM   3531  CB  GLN A 751      27.769  22.227  28.881  1.00 16.45           C
ATOM   3532  CG  GLN A 751      28.241  20.818  29.269  1.00 16.55           C
ATOM   3533  CD  GLN A 751      27.445  19.799  28.476  1.00 17.66           C
ATOM   3534  OE1 GLN A 751      27.247  19.967  27.282  1.00 19.75           O
ATOM   3535  NE2 GLN A 751      27.006  18.726  29.117  1.00 25.16           N
ATOM   3536  H   GLN A 751      28.010  22.760  31.387  1.00 19.50           H
ATOM   3537  HA  GLN A 751      29.729  23.016  29.076  1.00 17.09           H
ATOM   3538  HB2 GLN A 751      26.778  22.412  29.288  1.00 19.72           H
ATOM   3539  HB3 GLN A 751      27.729  22.340  27.796  1.00 19.72           H
ATOM   3540  HG2 GLN A 751      29.285  20.735  28.967  1.00 19.85           H
ATOM   3541  HG3 GLN A 751      28.158  20.648  30.339  1.00 19.85           H
ATOM   3542 HE21 GLN A 751      27.176  18.630  30.110  1.00 30.18           H
ATOM   3543 HE22 GLN A 751      26.492  18.028  28.601  1.00 30.18           H
ATOM   3544  N   LYS A 752      27.491  25.386  29.588  1.00 13.56           N
ATOM   3545  CA  LYS A 752      27.163  26.765  29.218  1.00 14.08           C
ATOM   3546  C   LYS A 752      28.418  27.631  29.293  1.00 14.83           C
ATOM   3547  O   LYS A 752      28.722  28.336  28.334  1.00 12.63           O
ATOM   3548  CB  LYS A 752      26.016  27.311  30.086  1.00 12.97           C
ATOM   3549  CG  LYS A 752      25.802  28.830  30.011  1.00 14.52           C
ATOM   3550  CD  LYS A 752      25.284  29.335  28.656  1.00 18.80           C
ATOM   3551  CE  LYS A 752      23.807  29.010  28.387  1.00 21.84           C
ATOM   3552  NZ  LYS A 752      22.918  29.677  29.358  1.00 23.06           N1+
ATOM   3553  H   LYS A 752      27.079  25.006  30.429  1.00 16.26           H
ATOM   3554  HA  LYS A 752      26.829  26.771  28.181  1.00 16.89           H
ATOM   3555  HB2 LYS A 752      25.097  26.797  29.818  1.00 15.56           H
ATOM   3556  HB3 LYS A 752      26.237  27.084  31.128  1.00 15.56           H
ATOM   3557  HG2 LYS A 752      25.075  29.090  30.780  1.00 17.41           H
ATOM   3558  HG3 LYS A 752      26.720  29.360  30.268  1.00 17.41           H
ATOM   3559  HD2 LYS A 752      25.424  30.415  28.618  1.00 22.55           H
ATOM   3560  HD3 LYS A 752      25.881  28.903  27.852  1.00 22.55           H
ATOM   3561  HE2 LYS A 752      23.536  29.306  27.373  1.00 26.20           H
ATOM   3562  HE3 LYS A 752      23.680  27.931  28.482  1.00 26.20           H
ATOM   3563  HZ1 LYS A 752      21.963  29.641  29.035  1.00 27.66           H
ATOM   3564  HZ2 LYS A 752      22.987  29.221  30.259  1.00 27.66           H
ATOM   3565  HZ3 LYS A 752      23.198  30.647  29.464  1.00 27.66           H
ATOM   3566  N   GLU A 753      29.189  27.524  30.371  1.00 14.60           N
ATOM   3567  CA  GLU A 753      30.429  28.284  30.503  1.00 15.38           C
ATOM   3568  C   GLU A 753      31.427  27.931  29.378  1.00 13.72           C
ATOM   3569  O   GLU A 753      32.071  28.811  28.811  1.00 14.42           O
ATOM   3570  CB  GLU A 753      30.992  28.045  31.906  1.00 19.47           C
ATOM   3571  CG  GLU A 753      32.384  28.667  32.128  1.00 26.93           C
ATOM   3572  CD  GLU A 753      33.050  28.239  33.443  1.00 38.62           C
ATOM   3573  OE1 GLU A 753      32.323  27.836  34.380  1.00 42.64           O
ATOM   3574  OE2 GLU A 753      34.298  28.317  33.484  1.00 46.10           O1-
ATOM   3575  H   GLU A 753      28.919  26.906  31.122  1.00 17.51           H
ATOM   3576  HA  GLU A 753      30.182  29.343  30.416  1.00 18.45           H
ATOM   3577  HB2 GLU A 753      30.300  28.484  32.626  1.00 23.35           H
ATOM   3578  HB3 GLU A 753      31.034  26.975  32.093  1.00 23.35           H
ATOM   3579  HG2 GLU A 753      33.067  28.440  31.310  1.00 32.31           H
ATOM   3580  HG3 GLU A 753      32.278  29.752  32.146  1.00 32.31           H
ATOM   3581  N   LEU A 754      31.560  26.641  29.055  1.00 12.68           N
ATOM   3582  CA  LEU A 754      32.429  26.143  27.989  1.00 11.37           C
ATOM   3583  C   LEU A 754      31.971  26.739  26.637  1.00 12.67           C
ATOM   3584  O   LEU A 754      32.778  27.250  25.857  1.00 11.84           O
ATOM   3585  CB  LEU A 754      32.322  24.601  28.020  1.00 14.85           C
ATOM   3586  CG  LEU A 754      33.538  23.717  27.668  1.00 32.02           C
ATOM   3587  CD1 LEU A 754      33.038  22.420  27.009  1.00 19.84           C
ATOM   3588  CD2 LEU A 754      34.644  24.371  26.836  1.00 18.49           C
ATOM   3589  H   LEU A 754      31.013  25.957  29.561  1.00 15.20           H
ATOM   3590  HA  LEU A 754      33.446  26.458  28.210  1.00 13.63           H
ATOM   3591  HB2 LEU A 754      32.002  24.271  29.006  1.00 17.81           H
ATOM   3592  HB3 LEU A 754      31.504  24.336  27.349  1.00 17.81           H
ATOM   3593  HG  LEU A 754      33.993  23.420  28.616  1.00 38.41           H
ATOM   3594 HD11 LEU A 754      33.882  21.768  26.786  1.00 23.80           H
ATOM   3595 HD12 LEU A 754      32.357  21.898  27.681  1.00 23.80           H
ATOM   3596 HD13 LEU A 754      32.520  22.655  26.079  1.00 23.80           H
ATOM   3597 HD21 LEU A 754      35.380  23.622  26.552  1.00 22.18           H
ATOM   3598 HD22 LEU A 754      34.216  24.803  25.931  1.00 22.18           H
ATOM   3599 HD23 LEU A 754      35.142  25.152  27.407  1.00 22.18           H
ATOM   3600  N   PHE A 755      30.669  26.726  26.353  1.00 12.51           N
ATOM   3601  CA  PHE A 755      30.124  27.326  25.148  1.00 10.93           C
ATOM   3602  C   PHE A 755      30.431  28.824  25.077  1.00 12.55           C
ATOM   3603  O   PHE A 755      30.839  29.293  24.022  1.00 11.69           O
ATOM   3604  CB  PHE A 755      28.618  27.091  25.065  1.00 10.98           C
ATOM   3605  CG  PHE A 755      28.005  27.795  23.877  1.00 12.62           C
ATOM   3606  CD1 PHE A 755      28.342  27.398  22.569  1.00 13.41           C
ATOM   3607  CD2 PHE A 755      27.173  28.911  24.066  1.00 11.74           C
ATOM   3608  CE1 PHE A 755      27.851  28.104  21.455  1.00 12.55           C
ATOM   3609  CE2 PHE A 755      26.714  29.639  22.960  1.00 16.70           C
ATOM   3610  CZ  PHE A 755      27.053  29.236  21.658  1.00 15.62           C
ATOM   3611  H   PHE A 755      30.019  26.317  27.011  1.00 15.00           H
ATOM   3612  HA  PHE A 755      30.588  26.842  24.289  1.00 13.10           H
ATOM   3613  HB2 PHE A 755      28.442  26.019  24.997  1.00 13.17           H
ATOM   3614  HB3 PHE A 755      28.150  27.457  25.976  1.00 13.17           H
ATOM   3615  HD1 PHE A 755      28.989  26.547  22.413  1.00 16.08           H
ATOM   3616  HD2 PHE A 755      26.940  29.251  25.064  1.00 14.08           H
ATOM   3617  HE1 PHE A 755      28.112  27.793  20.454  1.00 15.05           H
ATOM   3618  HE2 PHE A 755      26.110  30.522  23.113  1.00 20.03           H
ATOM   3619  HZ  PHE A 755      26.705  29.807  20.810  1.00 18.74           H
ATOM   3620  N   LEU A 756      30.249  29.570  26.172  1.00 13.15           N
ATOM   3621  CA  LEU A 756      30.537  31.005  26.185  1.00 12.87           C
ATOM   3622  C   LEU A 756      32.016  31.249  25.853  1.00 11.59           C
ATOM   3623  O   LEU A 756      32.328  32.185  25.128  1.00 12.22           O
ATOM   3624  CB  LEU A 756      30.161  31.617  27.545  1.00 13.51           C
ATOM   3625  CG  LEU A 756      28.658  31.566  27.917  1.00 17.07           C
ATOM   3626  CD1 LEU A 756      28.476  32.122  29.334  1.00 18.18           C
ATOM   3627  CD2 LEU A 756      27.796  32.345  26.925  1.00 19.58           C
ATOM   3628  H   LEU A 756      29.932  29.138  27.028  1.00 15.77           H
ATOM   3629  HA  LEU A 756      29.943  31.481  25.405  1.00 15.43           H
ATOM   3630  HB2 LEU A 756      30.723  31.090  28.317  1.00 16.21           H
ATOM   3631  HB3 LEU A 756      30.488  32.657  27.564  1.00 16.21           H
ATOM   3632  HG  LEU A 756      28.298  30.551  27.892  1.00 20.47           H
ATOM   3633 HD11 LEU A 756      27.429  32.055  29.627  1.00 21.80           H
ATOM   3634 HD12 LEU A 756      29.072  31.541  30.040  1.00 21.80           H
ATOM   3635 HD13 LEU A 756      28.793  33.166  29.366  1.00 21.80           H
ATOM   3636 HD21 LEU A 756      26.769  32.387  27.286  1.00 23.49           H
ATOM   3637 HD22 LEU A 756      28.192  33.354  26.866  1.00 23.49           H
ATOM   3638 HD23 LEU A 756      27.808  31.874  25.943  1.00 23.49           H
ATOM   3639  N   ALA A 757      32.924  30.393  26.338  1.00  9.28           N
ATOM   3640  CA  ALA A 757      34.337  30.522  26.008  1.00  9.30           C
ATOM   3641  C   ALA A 757      34.562  30.322  24.516  1.00 11.45           C
ATOM   3642  O   ALA A 757      35.317  31.059  23.886  1.00 11.75           O
ATOM   3643  CB  ALA A 757      35.176  29.525  26.823  1.00 10.66           C
ATOM   3644  H   ALA A 757      32.633  29.623  26.924  1.00 11.12           H
ATOM   3645  HA  ALA A 757      34.645  31.530  26.286  1.00 11.15           H
ATOM   3646  HB1 ALA A 757      36.234  29.668  26.611  1.00 12.78           H
ATOM   3647  HB2 ALA A 757      35.011  29.680  27.889  1.00 12.78           H
ATOM   3648  HB3 ALA A 757      34.925  28.497  26.567  1.00 12.78           H
ATOM   3649  N   MET A 758      33.953  29.299  23.920  1.00 10.96           N
ATOM   3650  CA  MET A 758      34.080  29.014  22.507  1.00 10.37           C
ATOM   3651  C   MET A 758      33.498  30.134  21.632  1.00 10.98           C
ATOM   3652  O   MET A 758      34.076  30.451  20.591  1.00 11.28           O
ATOM   3653  CB  MET A 758      33.396  27.660  22.218  1.00 12.04           C
ATOM   3654  CG  MET A 758      34.061  26.499  22.972  1.00 13.51           C
ATOM   3655  SD  MET A 758      35.723  26.041  22.407  1.00 14.76           S
ATOM   3656  CE  MET A 758      36.667  26.260  23.935  1.00 19.18           C
ATOM   3657  H   MET A 758      33.338  28.708  24.464  1.00 13.14           H
ATOM   3658  HA  MET A 758      35.140  28.917  22.276  1.00 12.43           H
ATOM   3659  HB2 MET A 758      32.347  27.721  22.513  1.00 14.43           H
ATOM   3660  HB3 MET A 758      33.429  27.455  21.146  1.00 14.43           H
ATOM   3661  HG2 MET A 758      34.132  26.745  24.025  1.00 16.21           H
ATOM   3662  HG3 MET A 758      33.415  25.630  22.880  1.00 16.21           H
ATOM   3663  HE1 MET A 758      37.721  26.051  23.745  1.00 23.00           H
ATOM   3664  HE2 MET A 758      36.555  27.286  24.286  1.00 23.00           H
ATOM   3665  HE3 MET A 758      36.302  25.573  24.698  1.00 23.00           H
ATOM   3666  N   LEU A 759      32.368  30.716  22.048  1.00 10.57           N
ATOM   3667  CA  LEU A 759      31.736  31.810  21.345  1.00  8.20           C
ATOM   3668  C   LEU A 759      32.655  33.040  21.376  1.00 10.63           C
ATOM   3669  O   LEU A 759      32.770  33.735  20.357  1.00  9.79           O
ATOM   3670  CB  LEU A 759      30.370  32.078  21.990  1.00 10.40           C
ATOM   3671  CG  LEU A 759      29.564  33.226  21.355  1.00 11.98           C
ATOM   3672  CD1 LEU A 759      29.196  32.956  19.883  1.00 15.43           C
ATOM   3673  CD2 LEU A 759      28.274  33.472  22.153  1.00 13.01           C
ATOM   3674  H   LEU A 759      31.953  30.418  22.917  1.00 12.68           H
ATOM   3675  HA  LEU A 759      31.593  31.513  20.306  1.00  9.83           H
ATOM   3676  HB2 LEU A 759      29.778  31.162  21.935  1.00 12.47           H
ATOM   3677  HB3 LEU A 759      30.537  32.308  23.043  1.00 12.47           H
ATOM   3678  HG  LEU A 759      30.159  34.137  21.393  1.00 14.37           H
ATOM   3679 HD11 LEU A 759      28.628  33.803  19.497  1.00 18.51           H
ATOM   3680 HD12 LEU A 759      30.095  32.845  19.276  1.00 18.51           H
ATOM   3681 HD13 LEU A 759      28.594  32.050  19.804  1.00 18.51           H
ATOM   3682 HD21 LEU A 759      27.704  34.284  21.706  1.00 15.60           H
ATOM   3683 HD22 LEU A 759      27.669  32.566  22.167  1.00 15.60           H
ATOM   3684 HD23 LEU A 759      28.525  33.748  23.178  1.00 15.60           H
ATOM   3685  N   MET A 760      33.283  33.317  22.527  1.00  8.75           N
ATOM   3686  CA  MET A 760      34.297  34.384  22.610  1.00 10.10           C
ATOM   3687  C   MET A 760      35.414  34.187  21.591  1.00 10.63           C
ATOM   3688  O   MET A 760      35.729  35.121  20.849  1.00 11.02           O
ATOM   3689  CB  MET A 760      34.869  34.514  24.025  1.00 11.06           C
ATOM   3690  CG  MET A 760      33.894  35.168  25.003  1.00 10.71           C
ATOM   3691  SD  MET A 760      33.387  36.874  24.632  1.00 12.05           S
ATOM   3692  CE  MET A 760      34.977  37.754  24.705  1.00 11.78           C
ATOM   3693  H   MET A 760      33.099  32.768  23.352  1.00 10.49           H
ATOM   3694  HA  MET A 760      33.802  35.323  22.365  1.00 12.11           H
ATOM   3695  HB2 MET A 760      35.138  33.535  24.421  1.00 13.27           H
ATOM   3696  HB3 MET A 760      35.787  35.100  23.992  1.00 13.27           H
ATOM   3697  HG2 MET A 760      32.986  34.574  25.057  1.00 12.84           H
ATOM   3698  HG3 MET A 760      34.354  35.164  25.988  1.00 12.84           H
ATOM   3699  HE1 MET A 760      34.803  38.816  24.554  1.00 14.13           H
ATOM   3700  HE2 MET A 760      35.436  37.607  25.680  1.00 14.13           H
ATOM   3701  HE3 MET A 760      35.639  37.388  23.923  1.00 14.13           H
ATOM   3702  N   THR A 761      35.983  32.988  21.509  1.00  8.47           N
ATOM   3703  CA  THR A 761      36.985  32.689  20.497  1.00  9.25           C
ATOM   3704  C   THR A 761      36.455  32.903  19.075  1.00 10.11           C
ATOM   3705  O   THR A 761      37.148  33.465  18.224  1.00  9.46           O
ATOM   3706  CB  THR A 761      37.517  31.258  20.676  1.00  9.91           C
ATOM   3707  OG1 THR A 761      38.038  31.121  21.977  1.00 12.14           O
ATOM   3708  CG2 THR A 761      38.654  30.981  19.688  1.00 10.46           C
ATOM   3709  H   THR A 761      35.701  32.257  22.146  1.00 10.16           H
ATOM   3710  HA  THR A 761      37.810  33.384  20.676  1.00 11.09           H
ATOM   3711  HB  THR A 761      36.720  30.530  20.526  1.00 11.89           H
ATOM   3712  HG1 THR A 761      38.842  31.365  21.984  1.00 14.56           H
ATOM   3713 HG21 THR A 761      39.069  29.997  19.880  1.00 12.55           H
ATOM   3714 HG22 THR A 761      38.297  31.020  18.664  1.00 12.55           H
ATOM   3715 HG23 THR A 761      39.447  31.716  19.824  1.00 12.55           H
ATOM   3716  N   ALA A 762      35.249  32.411  18.778  1.00  9.69           N
ATOM   3717  CA  ALA A 762      34.683  32.526  17.451  1.00  7.96           C
ATOM   3718  C   ALA A 762      34.552  33.989  17.039  1.00 10.25           C
ATOM   3719  O   ALA A 762      34.837  34.340  15.895  1.00 10.79           O
ATOM   3720  CB  ALA A 762      33.336  31.792  17.443  1.00 10.73           C
ATOM   3721  H   ALA A 762      34.714  31.941  19.493  1.00 11.62           H
ATOM   3722  HA  ALA A 762      35.346  32.025  16.741  1.00  9.54           H
ATOM   3723  HB1 ALA A 762      32.941  31.766  16.428  1.00 12.87           H
ATOM   3724  HB2 ALA A 762      33.466  30.771  17.798  1.00 12.87           H
ATOM   3725  HB3 ALA A 762      32.625  32.318  18.078  1.00 12.87           H
ATOM   3726  N   CYS A 763      34.140  34.864  17.956  1.00 10.31           N
ATOM   3727  CA  CYS A 763      34.069  36.292  17.664  1.00 10.45           C
ATOM   3728  C   CYS A 763      35.448  36.937  17.525  1.00 10.96           C
ATOM   3729  O   CYS A 763      35.680  37.729  16.618  1.00 10.90           O
ATOM   3730  CB  CYS A 763      33.241  37.030  18.717  1.00  9.63           C
ATOM   3731  SG  CYS A 763      31.494  36.478  18.737  1.00 12.53           S
ATOM   3732  H   CYS A 763      33.965  34.559  18.901  1.00 12.37           H
ATOM   3733  HA  CYS A 763      33.558  36.413  16.706  1.00 12.53           H
ATOM   3734  HB2 CYS A 763      33.676  36.872  19.704  1.00 11.55           H
ATOM   3735  HB3 CYS A 763      33.265  38.096  18.491  1.00 11.55           H
ATOM   3736  HG  CYS A 763      31.763  35.311  19.334  1.00 15.03           H
ATOM   3737  N   ASP A 764      36.369  36.572  18.403  1.00  9.18           N
ATOM   3738  CA  ASP A 764      37.723  37.110  18.400  1.00  9.05           C
ATOM   3739  C   ASP A 764      38.437  36.820  17.059  1.00  9.29           C
ATOM   3740  O   ASP A 764      39.179  37.650  16.550  1.00  9.68           O
ATOM   3741  CB  ASP A 764      38.525  36.451  19.541  1.00  8.44           C
ATOM   3742  CG  ASP A 764      39.756  37.187  19.931  1.00 12.94           C
ATOM   3743  OD1 ASP A 764      40.053  38.301  19.477  1.00 10.77           O
ATOM   3744  OD2 ASP A 764      40.501  36.578  20.840  1.00 15.51           O1-
ATOM   3745  H   ASP A 764      36.133  35.842  19.036  1.00 11.00           H
ATOM   3746  HA  ASP A 764      37.717  38.228  18.540  1.00 10.85           H
ATOM   3747  HB2 ASP A 764      37.891  36.381  20.456  1.00 10.12           H
ATOM   3748  HB3 ASP A 764      38.784  35.388  19.312  1.00 10.12           H
ATOM   3749  N   LEU A 765      38.203  35.623  16.499  1.00  9.73           N
ATOM   3750  CA  LEU A 765      38.849  35.163  15.264  1.00  9.79           C
ATOM   3751  C   LEU A 765      38.088  35.559  14.008  1.00 11.47           C
ATOM   3752  O   LEU A 765      38.544  35.248  12.901  1.00 12.37           O
ATOM   3753  CB  LEU A 765      39.032  33.637  15.318  1.00 12.13           C
ATOM   3754  CG  LEU A 765      39.954  33.160  16.444  1.00 13.38           C
ATOM   3755  CD1 LEU A 765      40.122  31.654  16.280  1.00 17.85           C
ATOM   3756  CD2 LEU A 765      41.325  33.811  16.399  1.00 23.12           C
ATOM   3757  H   LEU A 765      37.592  34.977  16.976  1.00 11.67           H
ATOM   3758  HA  LEU A 765      39.835  35.621  15.196  1.00 11.74           H
ATOM   3759  HB2 LEU A 765      38.055  33.173  15.457  1.00 14.55           H
ATOM   3760  HB3 LEU A 765      39.438  33.300  14.362  1.00 14.55           H
ATOM   3761  HG  LEU A 765      39.505  33.368  17.414  1.00 16.05           H
ATOM   3762 HD11 LEU A 765      40.675  31.253  17.128  1.00 21.41           H
ATOM   3763 HD12 LEU A 765      39.146  31.170  16.239  1.00 21.41           H
ATOM   3764 HD13 LEU A 765      40.667  31.448  15.358  1.00 21.41           H
ATOM   3765 HD21 LEU A 765      42.014  33.295  17.071  1.00 27.74           H
ATOM   3766 HD22 LEU A 765      41.704  33.778  15.380  1.00 27.74           H
ATOM   3767 HD23 LEU A 765      41.243  34.845  16.738  1.00 27.74           H
ATOM   3768  N   SER A 766      36.958  36.255  14.128  1.00  9.58           N
ATOM   3769  CA  SER A 766      36.014  36.296  13.016  1.00 12.05           C
ATOM   3770  C   SER A 766      36.467  37.107  11.811  1.00 12.33           C
ATOM   3771  O   SER A 766      35.843  36.973  10.764  1.00 11.55           O
ATOM   3772  CB  SER A 766      34.638  36.733  13.469  1.00 12.17           C
ATOM   3773  OG  SER A 766      34.750  38.029  13.973  1.00 14.41           O
ATOM   3774  H   SER A 766      36.650  36.560  15.042  1.00 11.49           H
ATOM   3775  HA  SER A 766      35.899  35.270  12.672  1.00 14.45           H
ATOM   3776  HB2 SER A 766      33.966  36.726  12.611  1.00 14.60           H
ATOM   3777  HB3 SER A 766      34.255  36.062  14.234  1.00 14.60           H
ATOM   3778  HG  SER A 766      35.164  37.979  14.843  1.00 17.28           H
ATOM   3779  N   ALA A 767      37.540  37.899  11.893  1.00 10.72           N
ATOM   3780  CA  ALA A 767      38.095  38.487  10.675  1.00 10.98           C
ATOM   3781  C   ALA A 767      38.414  37.400   9.618  1.00 11.85           C
ATOM   3782  O   ALA A 767      38.337  37.640   8.413  1.00 10.98           O
ATOM   3783  CB  ALA A 767      39.366  39.287  10.922  1.00 11.08           C
ATOM   3784  H   ALA A 767      38.008  38.025  12.768  1.00 12.86           H
ATOM   3785  HA  ALA A 767      37.319  39.152  10.194  1.00 13.16           H
ATOM   3786  HB1 ALA A 767      39.710  39.758   9.993  1.00 13.29           H
ATOM   3787  HB2 ALA A 767      39.186  40.083  11.656  1.00 13.29           H
ATOM   3788  HB3 ALA A 767      40.175  38.655  11.311  1.00 13.29           H
ATOM   3789  N   ILE A 768      38.807  36.167  10.085  1.00 12.20           N
ATOM   3790  CA  ILE A 768      39.122  35.030   9.178  1.00 12.50           C
ATOM   3791  C   ILE A 768      37.925  34.513   8.371  1.00 13.66           C
ATOM   3792  O   ILE A 768      38.081  33.704   7.484  1.00 15.56           O
ATOM   3793  CB  ILE A 768      39.721  33.879  10.039  1.00 13.34           C
ATOM   3794  CG1 ILE A 768      40.603  32.970   9.167  1.00 16.23           C
ATOM   3795  CG2 ILE A 768      38.645  33.043  10.708  1.00 14.01           C
ATOM   3796  CD1 ILE A 768      41.877  33.678   8.746  1.00 17.56           C
ATOM   3797  H   ILE A 768      38.769  35.943  11.078  1.00 14.63           H
ATOM   3798  HA  ILE A 768      39.888  35.359   8.414  1.00 14.99           H
ATOM   3799  HB  ILE A 768      40.372  34.343  10.823  1.00 16.00           H
ATOM   3800 HG12 ILE A 768      40.852  32.052   9.737  1.00 19.46           H
ATOM   3801 HG13 ILE A 768      40.033  32.629   8.273  1.00 19.46           H
ATOM   3802 HG21 ILE A 768      39.069  32.397  11.485  1.00 16.80           H
ATOM   3803 HG22 ILE A 768      37.852  33.630  11.172  1.00 16.80           H
ATOM   3804 HG23 ILE A 768      38.143  32.370   9.990  1.00 16.80           H
ATOM   3805 HD11 ILE A 768      42.532  33.011   8.169  1.00 21.07           H
ATOM   3806 HD12 ILE A 768      41.681  34.541   8.095  1.00 21.07           H
ATOM   3807 HD13 ILE A 768      42.467  34.021   9.602  1.00 21.07           H
ATOM   3808  N   THR A 769      36.718  34.971   8.727  1.00 12.99           N
ATOM   3809  CA  THR A 769      35.472  34.577   8.075  1.00 12.47           C
ATOM   3810  C   THR A 769      34.984  35.638   7.082  1.00 12.34           C
ATOM   3811  O   THR A 769      33.992  35.387   6.405  1.00 14.29           O
ATOM   3812  CB  THR A 769      34.369  34.300   9.102  1.00 13.07           C
ATOM   3813  OG1 THR A 769      33.856  35.519   9.606  1.00 12.54           O
ATOM   3814  CG2 THR A 769      34.823  33.409  10.274  1.00 14.45           C
ATOM   3815  H   THR A 769      36.648  35.604   9.511  1.00 15.57           H
ATOM   3816  HA  THR A 769      35.630  33.655   7.518  1.00 14.96           H
ATOM   3817  HB  THR A 769      33.562  33.780   8.587  1.00 15.68           H
ATOM   3818  HG1 THR A 769      34.544  35.947  10.126  1.00 15.04           H
ATOM   3819 HG21 THR A 769      33.970  33.212  10.924  1.00 17.33           H
ATOM   3820 HG22 THR A 769      35.214  32.464   9.906  1.00 17.33           H
ATOM   3821 HG23 THR A 769      35.582  33.905  10.878  1.00 17.33           H
ATOM   3822  N   LYS A 770      35.621  36.819   7.026  1.00 11.50           N
ATOM   3823  CA  LYS A 770      35.046  37.945   6.294  1.00 11.34           C
ATOM   3824  C   LYS A 770      35.209  37.741   4.786  1.00 12.95           C
ATOM   3825  O   LYS A 770      36.078  36.974   4.369  1.00 12.43           O
ATOM   3826  CB  LYS A 770      35.740  39.240   6.744  1.00 11.02           C
ATOM   3827  CG  LYS A 770      35.408  39.635   8.191  1.00 11.96           C
ATOM   3828  CD  LYS A 770      33.999  40.190   8.344  1.00 14.85           C
ATOM   3829  CE  LYS A 770      33.673  40.361   9.832  1.00 18.03           C
ATOM   3830  NZ  LYS A 770      32.373  41.007  10.013  1.00 17.49           N1+
ATOM   3831  H   LYS A 770      36.437  36.978   7.601  1.00 13.80           H
ATOM   3832  HA  LYS A 770      33.984  38.017   6.515  1.00 13.60           H
ATOM   3833  HB2 LYS A 770      36.819  39.134   6.631  1.00 13.21           H
ATOM   3834  HB3 LYS A 770      35.426  40.059   6.102  1.00 13.21           H
ATOM   3835  HG2 LYS A 770      35.549  38.786   8.856  1.00 14.35           H
ATOM   3836  HG3 LYS A 770      36.106  40.418   8.487  1.00 14.35           H
ATOM   3837  HD2 LYS A 770      33.938  41.158   7.843  1.00 17.81           H
ATOM   3838  HD3 LYS A 770      33.270  39.516   7.898  1.00 17.81           H
ATOM   3839  HE2 LYS A 770      33.634  39.371  10.287  1.00 21.62           H
ATOM   3840  HE3 LYS A 770      34.449  40.943  10.333  1.00 21.62           H
ATOM   3841  HZ1 LYS A 770      32.275  41.302  10.977  1.00 20.98           H
ATOM   3842  HZ2 LYS A 770      32.304  41.819   9.418  1.00 20.98           H
ATOM   3843  HZ3 LYS A 770      31.627  40.361   9.803  1.00 20.98           H
ATOM   3844  N   PRO A 771      34.459  38.463   3.934  1.00 13.13           N
ATOM   3845  CA  PRO A 771      34.717  38.459   2.500  1.00 14.48           C
ATOM   3846  C   PRO A 771      36.192  38.741   2.237  1.00 14.81           C
ATOM   3847  O   PRO A 771      36.828  39.491   2.989  1.00 13.87           O
ATOM   3848  CB  PRO A 771      33.828  39.583   1.953  1.00 13.69           C
ATOM   3849  CG  PRO A 771      32.675  39.633   2.955  1.00 14.06           C
ATOM   3850  CD  PRO A 771      33.393  39.369   4.279  1.00 12.97           C
ATOM   3851  HA  PRO A 771      34.381  37.523   2.054  1.00 17.36           H
ATOM   3852  HB2 PRO A 771      34.386  40.518   2.024  1.00 16.42           H
ATOM   3853  HB3 PRO A 771      33.490  39.426   0.927  1.00 16.42           H
ATOM   3854  HG2 PRO A 771      32.215  40.620   2.980  1.00 16.87           H
ATOM   3855  HG3 PRO A 771      31.937  38.862   2.724  1.00 16.87           H
ATOM   3856  HD2 PRO A 771      33.808  40.300   4.660  1.00 15.56           H
ATOM   3857  HD3 PRO A 771      32.686  38.927   4.975  1.00 15.56           H
ATOM   3858  N   TRP A 772      36.743  38.079   1.216  1.00 15.85           N
ATOM   3859  CA  TRP A 772      38.176  38.091   0.963  1.00 16.33           C
ATOM   3860  C   TRP A 772      38.833  39.475   1.040  1.00 16.10           C
ATOM   3861  O   TRP A 772      39.845  39.576   1.715  1.00 14.70           O
ATOM   3862  CB  TRP A 772      38.490  37.383  -0.358  1.00 17.12           C
ATOM   3863  CG  TRP A 772      39.919  37.478  -0.775  1.00 17.16           C
ATOM   3864  CD1 TRP A 772      40.402  38.275  -1.750  1.00 20.97           C
ATOM   3865  CD2 TRP A 772      41.074  36.799  -0.198  1.00 15.97           C
ATOM   3866  NE1 TRP A 772      41.773  38.130  -1.828  1.00 25.61           N
ATOM   3867  CE2 TRP A 772      42.241  37.223  -0.898  1.00 22.58           C
ATOM   3868  CE3 TRP A 772      41.261  35.883   0.856  1.00 15.41           C
ATOM   3869  CZ2 TRP A 772      43.517  36.737  -0.589  1.00 21.86           C
ATOM   3870  CZ3 TRP A 772      42.529  35.368   1.163  1.00 17.67           C
ATOM   3871  CH2 TRP A 772      43.659  35.783   0.436  1.00 19.42           C
ATOM   3872  H   TRP A 772      36.170  37.457   0.661  1.00 19.01           H
ATOM   3873  HA  TRP A 772      38.636  37.491   1.749  1.00 19.59           H
ATOM   3874  HB2 TRP A 772      38.254  36.331  -0.243  1.00 20.53           H
ATOM   3875  HB3 TRP A 772      37.863  37.792  -1.149  1.00 20.53           H
ATOM   3876  HD1 TRP A 772      39.811  38.946  -2.356  1.00 25.15           H
ATOM   3877  HE1 TRP A 772      42.345  38.648  -2.481  1.00 30.72           H
ATOM   3878  HE3 TRP A 772      40.413  35.551   1.421  1.00 18.49           H
ATOM   3879  HZ2 TRP A 772      44.375  37.070  -1.151  1.00 26.22           H
ATOM   3880  HZ3 TRP A 772      42.633  34.643   1.955  1.00 21.19           H
ATOM   3881  HH2 TRP A 772      44.632  35.379   0.673  1.00 23.30           H
ATOM   3882  N   PRO A 773      38.309  40.550   0.427  1.00 16.29           N
ATOM   3883  CA  PRO A 773      39.012  41.833   0.481  1.00 16.57           C
ATOM   3884  C   PRO A 773      39.139  42.395   1.900  1.00 14.94           C
ATOM   3885  O   PRO A 773      40.149  43.010   2.229  1.00 16.34           O
ATOM   3886  CB  PRO A 773      38.171  42.777  -0.396  1.00 18.61           C
ATOM   3887  CG  PRO A 773      37.495  41.813  -1.369  1.00 22.21           C
ATOM   3888  CD  PRO A 773      37.168  40.622  -0.473  1.00 21.28           C
ATOM   3889  HA  PRO A 773      39.983  41.725  -0.003  1.00 19.87           H
ATOM   3890  HB2 PRO A 773      37.397  43.225   0.228  1.00 22.32           H
ATOM   3891  HB3 PRO A 773      38.750  43.558  -0.892  1.00 22.32           H
ATOM   3892  HG2 PRO A 773      36.569  42.238  -1.758  1.00 26.65           H
ATOM   3893  HG3 PRO A 773      38.175  41.547  -2.179  1.00 26.65           H
ATOM   3894  HD2 PRO A 773      36.258  40.818   0.097  1.00 25.53           H
ATOM   3895  HD3 PRO A 773      37.070  39.744  -1.106  1.00 25.53           H
ATOM   3896  N   ILE A 774      38.115  42.156   2.739  1.00 15.01           N
ATOM   3897  CA  ILE A 774      38.128  42.559   4.137  1.00 14.08           C
ATOM   3898  C   ILE A 774      39.172  41.720   4.902  1.00 12.95           C
ATOM   3899  O   ILE A 774      40.028  42.260   5.608  1.00 14.40           O
ATOM   3900  CB  ILE A 774      36.706  42.471   4.704  1.00 14.30           C
ATOM   3901  CG1 ILE A 774      35.769  43.486   4.001  1.00 17.96           C
ATOM   3902  CG2 ILE A 774      36.706  42.700   6.222  1.00 16.33           C
ATOM   3903  CD1 ILE A 774      34.292  43.140   4.145  1.00 23.93           C
ATOM   3904  H   ILE A 774      37.321  41.621   2.416  1.00 18.00           H
ATOM   3905  HA  ILE A 774      38.439  43.603   4.183  1.00 16.89           H
ATOM   3906  HB  ILE A 774      36.329  41.467   4.515  1.00 17.15           H
ATOM   3907 HG12 ILE A 774      35.945  44.484   4.402  1.00 21.54           H
ATOM   3908 HG13 ILE A 774      35.977  43.519   2.932  1.00 21.54           H
ATOM   3909 HG21 ILE A 774      35.693  42.666   6.620  1.00 19.59           H
ATOM   3910 HG22 ILE A 774      37.286  41.925   6.721  1.00 19.59           H
ATOM   3911 HG23 ILE A 774      37.148  43.672   6.450  1.00 19.59           H
ATOM   3912 HD11 ILE A 774      33.699  43.930   3.683  1.00 28.71           H
ATOM   3913 HD12 ILE A 774      34.083  42.208   3.628  1.00 28.71           H
ATOM   3914 HD13 ILE A 774      34.010  43.052   5.194  1.00 28.71           H
ATOM   3915  N   GLN A 775      39.111  40.394   4.750  1.00 13.31           N
ATOM   3916  CA  GLN A 775      40.005  39.475   5.449  1.00 12.79           C
ATOM   3917  C   GLN A 775      41.477  39.748   5.060  1.00 14.69           C
ATOM   3918  O   GLN A 775      42.349  39.764   5.906  1.00 14.24           O
ATOM   3919  CB  GLN A 775      39.574  38.034   5.094  1.00 14.21           C
ATOM   3920  CG  GLN A 775      40.709  37.024   4.940  1.00 31.41           C
ATOM   3921  CD  GLN A 775      41.541  36.787   6.165  1.00 25.47           C
ATOM   3922  OE1 GLN A 775      42.620  36.217   6.122  1.00 13.53           O
ATOM   3923  NE2 GLN A 775      41.023  37.177   7.395  1.00 26.03           N
ATOM   3924  H   GLN A 775      38.439  40.031   4.111  1.00 15.96           H
ATOM   3925  HA  GLN A 775      39.936  39.626   6.563  1.00 15.34           H
ATOM   3926  HB2 GLN A 775      38.836  37.695   5.856  1.00 17.04           H
ATOM   3927  HB3 GLN A 775      39.005  38.034   4.133  1.00 17.04           H
ATOM   3928  HG2 GLN A 775      40.314  36.036   4.629  1.00 37.69           H
ATOM   3929  HG3 GLN A 775      41.391  37.271   4.092  1.00 37.69           H
ATOM   3930 HE21 GLN A 775      40.115  37.624   7.513  1.00 31.22           H
ATOM   3931 HE22 GLN A 775      41.579  37.068   8.232  1.00 31.22           H
ATOM   3932  N   GLN A 776      41.740  40.020   3.764  1.00 13.22           N
ATOM   3933  CA  GLN A 776      43.066  40.282   3.248  1.00 16.34           C
ATOM   3934  C   GLN A 776      43.634  41.553   3.872  1.00 14.27           C
ATOM   3935  O   GLN A 776      44.774  41.579   4.314  1.00 13.71           O
ATOM   3936  CB  GLN A 776      42.955  40.359   1.727  1.00 18.57           C
ATOM   3937  CG  GLN A 776      44.291  40.627   1.042  1.00 24.96           C
ATOM   3938  CD  GLN A 776      44.083  40.691  -0.472  1.00 30.97           C
ATOM   3939  OE1 GLN A 776      43.183  41.368  -0.965  1.00 35.22           O
ATOM   3940  NE2 GLN A 776      44.924  39.993  -1.222  1.00 33.51           N
ATOM   3941  H   GLN A 776      40.974  40.047   3.108  1.00 15.85           H
ATOM   3942  HA  GLN A 776      43.708  39.438   3.507  1.00 19.60           H
ATOM   3943  HB2 GLN A 776      42.559  39.415   1.351  1.00 22.28           H
ATOM   3944  HB3 GLN A 776      42.255  41.154   1.464  1.00 22.28           H
ATOM   3945  HG2 GLN A 776      44.635  41.607   1.372  1.00 29.94           H
ATOM   3946  HG3 GLN A 776      45.014  39.853   1.304  1.00 29.94           H
ATOM   3947 HE21 GLN A 776      45.658  39.452  -0.789  1.00 40.21           H
ATOM   3948 HE22 GLN A 776      44.823  40.018  -2.225  1.00 40.21           H
ATOM   3949  N   ARG A 777      42.825  42.603   3.958  1.00 12.71           N
ATOM   3950  CA  ARG A 777      43.256  43.853   4.565  1.00 12.32           C
ATOM   3951  C   ARG A 777      43.598  43.674   6.045  1.00 11.94           C
ATOM   3952  O   ARG A 777      44.592  44.199   6.539  1.00 12.93           O
ATOM   3953  CB  ARG A 777      42.155  44.901   4.363  1.00 16.10           C
ATOM   3954  CG  ARG A 777      42.589  46.262   4.908  1.00 19.49           C
ATOM   3955  CD  ARG A 777      41.496  47.328   4.799  1.00 26.91           C
ATOM   3956  NE  ARG A 777      40.357  47.014   5.661  1.00 28.00           N
ATOM   3957  CZ  ARG A 777      40.323  47.107   6.995  1.00 26.79           C
ATOM   3958  NH1 ARG A 777      41.327  47.612   7.709  1.00 28.81           N
ATOM   3959  NH2 ARG A 777      39.246  46.672   7.627  1.00 27.06           N1+
ATOM   3960  H   ARG A 777      41.868  42.528   3.635  1.00 15.24           H
ATOM   3961  HA  ARG A 777      44.153  44.192   4.043  1.00 14.78           H
ATOM   3962  HB2 ARG A 777      41.954  45.001   3.294  1.00 19.31           H
ATOM   3963  HB3 ARG A 777      41.238  44.577   4.858  1.00 19.31           H
ATOM   3964  HG2 ARG A 777      42.871  46.168   5.956  1.00 23.38           H
ATOM   3965  HG3 ARG A 777      43.463  46.598   4.350  1.00 23.38           H
ATOM   3966  HD2 ARG A 777      41.891  48.313   5.045  1.00 32.28           H
ATOM   3967  HD3 ARG A 777      41.148  47.352   3.765  1.00 32.28           H
ATOM   3968  HE  ARG A 777      39.561  46.587   5.212  1.00 33.59           H
ATOM   3969 HH11 ARG A 777      42.156  47.960   7.248  1.00 34.57           H
ATOM   3970 HH12 ARG A 777      41.254  47.671   8.715  1.00 34.57           H
ATOM   3971 HH21 ARG A 777      38.472  46.283   7.109  1.00 32.46           H
ATOM   3972 HH22 ARG A 777      39.201  46.732   8.634  1.00 32.46           H
ATOM   3973  N   ILE A 778      42.754  42.932   6.763  1.00 11.32           N
ATOM   3974  CA  ILE A 778      42.937  42.732   8.188  1.00 10.50           C
ATOM   3975  C   ILE A 778      44.156  41.811   8.428  1.00 12.20           C
ATOM   3976  O   ILE A 778      44.962  42.043   9.326  1.00 11.91           O
ATOM   3977  CB  ILE A 778      41.652  42.216   8.866  1.00 11.54           C
ATOM   3978  CG1 ILE A 778      40.558  43.304   8.766  1.00 13.92           C
ATOM   3979  CG2 ILE A 778      41.960  41.890  10.328  1.00 11.41           C
ATOM   3980  CD1 ILE A 778      39.209  42.752   9.210  1.00 17.34           C
ATOM   3981  H   ILE A 778      41.994  42.501   6.293  1.00 13.58           H
ATOM   3982  HA  ILE A 778      43.222  43.712   8.682  1.00 12.59           H
ATOM   3983  HB  ILE A 778      41.304  41.291   8.346  1.00 13.83           H
ATOM   3984 HG12 ILE A 778      40.828  44.184   9.381  1.00 16.69           H
ATOM   3985 HG13 ILE A 778      40.483  43.697   7.735  1.00 16.69           H
ATOM   3986 HG21 ILE A 778      41.071  41.515  10.843  1.00 13.69           H
ATOM   3987 HG22 ILE A 778      42.752  41.131  10.423  1.00 13.69           H
ATOM   3988 HG23 ILE A 778      42.320  42.775  10.866  1.00 13.69           H
ATOM   3989 HD11 ILE A 778      38.418  43.510   9.125  1.00 20.80           H
ATOM   3990 HD12 ILE A 778      38.895  41.893   8.604  1.00 20.80           H
ATOM   3991 HD13 ILE A 778      39.240  42.432  10.257  1.00 20.80           H
ATOM   3992  N   ALA A 779      44.362  40.772   7.557  1.00 11.36           N
ATOM   3993  CA  ALA A 779      45.531  39.880   7.682  1.00 10.86           C
ATOM   3994  C   ALA A 779      46.840  40.673   7.478  1.00 13.20           C
ATOM   3995  O   ALA A 779      47.830  40.332   8.089  1.00 12.27           O
ATOM   3996  CB  ALA A 779      45.390  38.790   6.628  1.00 12.38           C
ATOM   3997  H   ALA A 779      43.737  40.585   6.763  1.00 13.63           H
ATOM   3998  HA  ALA A 779      45.594  39.423   8.713  1.00 13.02           H
ATOM   3999  HB1 ALA A 779      46.244  38.097   6.618  1.00 14.85           H
ATOM   4000  HB2 ALA A 779      44.485  38.179   6.801  1.00 14.85           H
ATOM   4001  HB3 ALA A 779      45.289  39.198   5.614  1.00 14.85           H
ATOM   4002  N   GLU A 780      46.830  41.739   6.649  1.00 12.31           N
ATOM   4003  CA  GLU A 780      48.001  42.615   6.514  1.00 13.39           C
ATOM   4004  C   GLU A 780      48.303  43.316   7.839  1.00 11.95           C
ATOM   4005  O   GLU A 780      49.466  43.520   8.176  1.00 13.27           O
ATOM   4006  CB  GLU A 780      47.812  43.712   5.449  1.00 16.60           C
ATOM   4007  CG  GLU A 780      47.781  43.310   3.976  1.00 31.01           C
ATOM   4008  CD  GLU A 780      47.657  44.597   3.149  1.00 39.08           C
ATOM   4009  OE1 GLU A 780      48.724  45.187   2.868  1.00 45.66           O
ATOM   4010  OE2 GLU A 780      46.505  45.003   2.867  1.00 42.70           O1-
ATOM   4011  H   GLU A 780      45.983  41.995   6.165  1.00 14.76           H
ATOM   4012  HA  GLU A 780      48.863  42.010   6.230  1.00 16.06           H
ATOM   4013  HB2 GLU A 780      46.893  44.244   5.673  1.00 19.90           H
ATOM   4014  HB3 GLU A 780      48.631  44.426   5.566  1.00 19.90           H
ATOM   4015  HG2 GLU A 780      48.719  42.804   3.744  1.00 37.21           H
ATOM   4016  HG3 GLU A 780      46.917  42.677   3.807  1.00 37.21           H
ATOM   4017  N   LEU A 781      47.265  43.785   8.545  1.00 11.10           N
ATOM   4018  CA  LEU A 781      47.445  44.421   9.857  1.00 10.56           C
ATOM   4019  C   LEU A 781      48.088  43.459  10.853  1.00 10.12           C
ATOM   4020  O   LEU A 781      48.965  43.836  11.614  1.00 11.50           O
ATOM   4021  CB  LEU A 781      46.103  44.921  10.443  1.00 11.84           C
ATOM   4022  CG  LEU A 781      45.372  45.965   9.589  1.00 14.96           C
ATOM   4023  CD1 LEU A 781      44.046  46.326  10.269  1.00 15.99           C
ATOM   4024  CD2 LEU A 781      46.233  47.227   9.418  1.00 17.41           C
ATOM   4025  H   LEU A 781      46.324  43.629   8.211  1.00 13.31           H
ATOM   4026  HA  LEU A 781      48.118  45.271   9.744  1.00 12.66           H
ATOM   4027  HB2 LEU A 781      45.436  44.079  10.611  1.00 14.20           H
ATOM   4028  HB3 LEU A 781      46.309  45.343  11.423  1.00 14.20           H
ATOM   4029  HG  LEU A 781      45.170  45.542   8.610  1.00 17.94           H
ATOM   4030 HD11 LEU A 781      43.496  47.020   9.637  1.00 19.18           H
ATOM   4031 HD12 LEU A 781      43.442  45.429  10.414  1.00 19.18           H
ATOM   4032 HD13 LEU A 781      44.233  46.792  11.235  1.00 19.18           H
ATOM   4033 HD21 LEU A 781      45.642  48.014   8.947  1.00 20.89           H
ATOM   4034 HD22 LEU A 781      46.583  47.582  10.386  1.00 20.89           H
ATOM   4035 HD23 LEU A 781      47.091  47.012   8.781  1.00 20.89           H
ATOM   4036  N   VAL A 782      47.557  42.232  10.942  1.00 11.19           N
ATOM   4037  CA  VAL A 782      48.091  41.292  11.917  1.00 10.00           C
ATOM   4038  C   VAL A 782      49.546  40.945  11.552  1.00 10.42           C
ATOM   4039  O   VAL A 782      50.412  40.879  12.416  1.00 10.60           O
ATOM   4040  CB  VAL A 782      47.266  39.990  12.041  1.00 15.63           C
ATOM   4041  CG1 VAL A 782      47.646  39.340  13.397  1.00 17.09           C
ATOM   4042  CG2 VAL A 782      45.771  40.222  11.943  1.00 22.28           C
ATOM   4043  H   VAL A 782      46.796  41.977  10.342  1.00 13.42           H
ATOM   4044  HA  VAL A 782      48.139  41.786  12.934  1.00 11.99           H
ATOM   4045  HB  VAL A 782      47.546  39.286  11.214  1.00 18.75           H
ATOM   4046 HG11 VAL A 782      47.125  38.386  13.533  1.00 20.49           H
ATOM   4047 HG12 VAL A 782      48.727  39.143  13.458  1.00 20.49           H
ATOM   4048 HG13 VAL A 782      47.388  39.983  14.240  1.00 20.49           H
ATOM   4049 HG21 VAL A 782      45.243  39.265  11.915  1.00 26.72           H
ATOM   4050 HG22 VAL A 782      45.389  40.795  12.789  1.00 26.72           H
ATOM   4051 HG23 VAL A 782      45.485  40.764  11.024  1.00 26.72           H
ATOM   4052  N   ALA A 783      49.842  40.800  10.215  1.00 10.38           N
ATOM   4053  CA  ALA A 783      51.242  40.545   9.823  1.00 10.77           C
ATOM   4054  C   ALA A 783      52.165  41.708  10.254  1.00 11.11           C
ATOM   4055  O   ALA A 783      53.254  41.503  10.731  1.00 10.86           O
ATOM   4056  CB  ALA A 783      51.313  40.400   8.310  1.00 11.49           C
ATOM   4057  H   ALA A 783      49.138  40.892   9.478  1.00 12.45           H
ATOM   4058  HA  ALA A 783      51.608  39.612  10.344  1.00 12.92           H
ATOM   4059  HB1 ALA A 783      52.341  40.199   7.975  1.00 13.77           H
ATOM   4060  HB2 ALA A 783      50.683  39.578   7.943  1.00 13.77           H
ATOM   4061  HB3 ALA A 783      50.975  41.307   7.794  1.00 13.77           H
ATOM   4062  N   THR A 784      51.679  42.947  10.083  1.00 11.70           N
ATOM   4063  CA  THR A 784      52.412  44.128  10.513  1.00 11.23           C
ATOM   4064  C   THR A 784      52.751  44.034  12.005  1.00 12.15           C
ATOM   4065  O   THR A 784      53.886  44.262  12.423  1.00 12.13           O
ATOM   4066  CB  THR A 784      51.637  45.422  10.177  1.00 14.08           C
ATOM   4067  OG1 THR A 784      51.487  45.506   8.768  1.00 15.87           O
ATOM   4068  CG2 THR A 784      52.375  46.686  10.638  1.00 13.45           C
ATOM   4069  H   THR A 784      50.753  43.068   9.696  1.00 14.03           H
ATOM   4070  HA  THR A 784      53.337  44.144   9.933  1.00 13.47           H
ATOM   4071  HB  THR A 784      50.652  45.401  10.646  1.00 16.89           H
ATOM   4072  HG1 THR A 784      50.917  44.783   8.491  1.00 19.03           H
ATOM   4073 HG21 THR A 784      51.812  47.570  10.340  1.00 16.12           H
ATOM   4074 HG22 THR A 784      52.499  46.698  11.721  1.00 16.12           H
ATOM   4075 HG23 THR A 784      53.351  46.727  10.154  1.00 16.12           H
ATOM   4076  N   GLU A 785      51.735  43.732  12.829  1.00 10.42           N
ATOM   4077  CA  GLU A 785      51.948  43.634  14.259  1.00 11.08           C
ATOM   4078  C   GLU A 785      52.921  42.512  14.613  1.00 12.02           C
ATOM   4079  O   GLU A 785      53.836  42.701  15.398  1.00 10.62           O
ATOM   4080  CB  GLU A 785      50.576  43.462  14.923  1.00 11.34           C
ATOM   4081  CG  GLU A 785      50.653  43.426  16.451  1.00 10.81           C
ATOM   4082  CD  GLU A 785      49.301  43.428  17.134  1.00 12.23           C
ATOM   4083  OE1 GLU A 785      49.266  42.831  18.222  1.00 12.26           O
ATOM   4084  OE2 GLU A 785      48.387  44.105  16.637  1.00 12.01           O1-
ATOM   4085  H   GLU A 785      50.808  43.581  12.460  1.00 12.49           H
ATOM   4086  HA  GLU A 785      52.381  44.575  14.599  1.00 13.29           H
ATOM   4087  HB2 GLU A 785      49.948  44.296  14.623  1.00 13.60           H
ATOM   4088  HB3 GLU A 785      50.114  42.546  14.557  1.00 13.60           H
ATOM   4089  HG2 GLU A 785      51.241  42.579  16.794  1.00 12.97           H
ATOM   4090  HG3 GLU A 785      51.161  44.329  16.780  1.00 12.97           H
ATOM   4091  N   PHE A 786      52.711  41.329  14.045  1.00 11.23           N
ATOM   4092  CA  PHE A 786      53.548  40.178  14.347  1.00  9.41           C
ATOM   4093  C   PHE A 786      55.018  40.389  13.887  1.00 10.39           C
ATOM   4094  O   PHE A 786      55.925  40.071  14.620  1.00  9.64           O
ATOM   4095  CB  PHE A 786      52.960  38.924  13.673  1.00  9.28           C
ATOM   4096  CG  PHE A 786      51.777  38.331  14.388  1.00 11.25           C
ATOM   4097  CD1 PHE A 786      51.220  38.878  15.545  1.00 13.25           C
ATOM   4098  CD2 PHE A 786      51.204  37.177  13.831  1.00 11.04           C
ATOM   4099  CE1 PHE A 786      50.139  38.248  16.166  1.00 11.20           C
ATOM   4100  CE2 PHE A 786      50.139  36.534  14.454  1.00 13.34           C
ATOM   4101  CZ  PHE A 786      49.610  37.065  15.631  1.00 12.00           C
ATOM   4102  H   PHE A 786      51.997  41.250  13.355  1.00 13.47           H
ATOM   4103  HA  PHE A 786      53.627  40.014  15.459  1.00 11.28           H
ATOM   4104  HB2 PHE A 786      52.640  39.178  12.634  1.00 11.13           H
ATOM   4105  HB3 PHE A 786      53.737  38.147  13.523  1.00 11.13           H
ATOM   4106  HD1 PHE A 786      51.602  39.810  15.951  1.00 15.89           H
ATOM   4107  HD2 PHE A 786      51.605  36.774  12.896  1.00 13.24           H
ATOM   4108  HE1 PHE A 786      49.719  38.675  17.070  1.00 13.43           H
ATOM   4109  HE2 PHE A 786      49.727  35.625  14.020  1.00 16.00           H
ATOM   4110  HZ  PHE A 786      48.772  36.567  16.119  1.00 14.39           H
ATOM   4111  N   PHE A 787      55.221  40.993  12.711  1.00 11.91           N
ATOM   4112  CA  PHE A 787      56.567  41.275  12.233  1.00 10.33           C
ATOM   4113  C   PHE A 787      57.251  42.335  13.072  1.00 11.57           C
ATOM   4114  O   PHE A 787      58.463  42.271  13.252  1.00 12.91           O
ATOM   4115  CB  PHE A 787      56.535  41.629  10.754  1.00 11.85           C
ATOM   4116  CG  PHE A 787      56.105  40.511   9.812  1.00 11.05           C
ATOM   4117  CD1 PHE A 787      56.066  39.165  10.214  1.00 12.95           C
ATOM   4118  CD2 PHE A 787      55.731  40.827   8.497  1.00 12.49           C
ATOM   4119  CE1 PHE A 787      55.685  38.153   9.323  1.00 11.61           C
ATOM   4120  CE2 PHE A 787      55.357  39.810   7.604  1.00 15.06           C
ATOM   4121  CZ  PHE A 787      55.358  38.469   8.004  1.00 12.69           C
ATOM   4122  H   PHE A 787      54.437  41.304  12.156  1.00 14.28           H
ATOM   4123  HA  PHE A 787      57.172  40.378  12.359  1.00 12.38           H
ATOM   4124  HB2 PHE A 787      55.889  42.495  10.606  1.00 14.21           H
ATOM   4125  HB3 PHE A 787      57.539  41.934  10.491  1.00 14.21           H
ATOM   4126  HD1 PHE A 787      56.298  38.876  11.223  1.00 15.53           H
ATOM   4127  HD2 PHE A 787      55.738  41.857   8.172  1.00 14.98           H
ATOM   4128  HE1 PHE A 787      55.663  37.124   9.654  1.00 13.92           H
ATOM   4129  HE2 PHE A 787      55.081  40.073   6.603  1.00 18.06           H
ATOM   4130  HZ  PHE A 787      55.080  37.688   7.314  1.00 15.22           H
ATOM   4131  N   ASP A 788      56.493  43.299  13.589  1.00 11.63           N
ATOM   4132  CA  ASP A 788      57.026  44.244  14.545  1.00 10.12           C
ATOM   4133  C   ASP A 788      57.526  43.536  15.804  1.00 11.68           C
ATOM   4134  O   ASP A 788      58.626  43.815  16.276  1.00 12.30           O
ATOM   4135  CB  ASP A 788      55.965  45.300  14.852  1.00 12.81           C
ATOM   4136  CG  ASP A 788      56.501  46.283  15.868  1.00 22.81           C
ATOM   4137  OD1 ASP A 788      55.992  46.266  17.005  1.00 20.02           O
ATOM   4138  OD2 ASP A 788      57.405  47.055  15.493  1.00 21.30           O1-
ATOM   4139  H   ASP A 788      55.499  43.308  13.413  1.00 13.95           H
ATOM   4140  HA  ASP A 788      57.869  44.754  14.075  1.00 12.14           H
ATOM   4141  HB2 ASP A 788      55.783  45.834  13.919  1.00 15.36           H
ATOM   4142  HB3 ASP A 788      55.056  44.837  15.227  1.00 15.36           H
ATOM   4143  N   GLN A 789      56.741  42.589  16.351  1.00 11.10           N
ATOM   4144  CA  GLN A 789      57.238  41.770  17.443  1.00 10.24           C
ATOM   4145  C   GLN A 789      58.527  41.051  17.070  1.00 10.64           C
ATOM   4146  O   GLN A 789      59.443  41.015  17.886  1.00 11.93           O
ATOM   4147  CB  GLN A 789      56.177  40.775  17.893  1.00 11.00           C
ATOM   4148  CG  GLN A 789      56.734  39.894  19.018  1.00 12.40           C
ATOM   4149  CD  GLN A 789      55.697  38.969  19.619  1.00 13.86           C
ATOM   4150  OE1 GLN A 789      54.514  39.283  19.673  1.00 12.84           O
ATOM   4151  NE2 GLN A 789      56.147  37.825  20.105  1.00 13.80           N
ATOM   4152  H   GLN A 789      55.835  42.378  15.953  1.00 13.31           H
ATOM   4153  HA  GLN A 789      57.440  42.426  18.293  1.00 12.28           H
ATOM   4154  HB2 GLN A 789      55.326  41.339  18.267  1.00 13.20           H
ATOM   4155  HB3 GLN A 789      55.859  40.142  17.071  1.00 13.20           H
ATOM   4156  HG2 GLN A 789      57.575  39.291  18.673  1.00 14.87           H
ATOM   4157  HG3 GLN A 789      57.075  40.547  19.820  1.00 14.87           H
ATOM   4158 HE21 GLN A 789      57.126  37.592  20.013  1.00 16.55           H
ATOM   4159 HE22 GLN A 789      55.511  37.192  20.567  1.00 16.55           H
ATOM   4160  N   GLY A 790      58.607  40.428  15.895  1.00 10.87           N
ATOM   4161  CA  GLY A 790      59.834  39.743  15.503  1.00  9.96           C
ATOM   4162  C   GLY A 790      61.026  40.689  15.469  1.00 12.85           C
ATOM   4163  O   GLY A 790      62.120  40.292  15.867  1.00 13.16           O
ATOM   4164  H   GLY A 790      57.827  40.443  15.253  1.00 13.04           H
ATOM   4165  HA2 GLY A 790      60.041  38.961  16.234  1.00 11.94           H
ATOM   4166  HA3 GLY A 790      59.722  39.296  14.531  1.00 11.94           H
ATOM   4167  N   ASP A 791      60.846  41.917  14.983  1.00 12.61           N
ATOM   4168  CA  ASP A 791      61.928  42.896  15.027  1.00 13.06           C
ATOM   4169  C   ASP A 791      62.414  43.121  16.457  1.00 15.09           C
ATOM   4170  O   ASP A 791      63.616  43.204  16.706  1.00 16.06           O
ATOM   4171  CB  ASP A 791      61.499  44.229  14.440  1.00 13.43           C
ATOM   4172  CG  ASP A 791      61.102  44.234  12.975  1.00 16.68           C
ATOM   4173  OD1 ASP A 791      61.495  43.310  12.236  1.00 18.03           O
ATOM   4174  OD2 ASP A 791      60.423  45.214  12.605  1.00 20.14           O1-
ATOM   4175  H   ASP A 791      59.939  42.209  14.643  1.00 15.12           H
ATOM   4176  HA  ASP A 791      62.758  42.499  14.439  1.00 15.66           H
ATOM   4177  HB2 ASP A 791      60.700  44.682  15.024  1.00 16.11           H
ATOM   4178  HB3 ASP A 791      62.333  44.925  14.539  1.00 16.11           H
ATOM   4179  N   ARG A 792      61.490  43.227  17.402  1.00 13.59           N
ATOM   4180  CA  ARG A 792      61.841  43.387  18.799  1.00 12.97           C
ATOM   4181  C   ARG A 792      62.507  42.161  19.390  1.00 15.03           C
ATOM   4182  O   ARG A 792      63.369  42.312  20.235  1.00 17.33           O
ATOM   4183  CB  ARG A 792      60.611  43.752  19.616  1.00 15.45           C
ATOM   4184  CG  ARG A 792      60.064  45.114  19.175  1.00 18.29           C
ATOM   4185  CD  ARG A 792      58.853  45.517  19.986  1.00 19.74           C
ATOM   4186  NE  ARG A 792      59.134  45.650  21.426  1.00 21.39           N
ATOM   4187  CZ  ARG A 792      58.172  45.934  22.310  1.00 22.83           C
ATOM   4188  NH1 ARG A 792      56.982  46.339  21.903  1.00 18.50           N
ATOM   4189  NH2 ARG A 792      58.383  45.816  23.608  1.00 29.12           N1+
ATOM   4190  H   ARG A 792      60.511  43.172  17.151  1.00 16.29           H
ATOM   4191  HA  ARG A 792      62.544  44.217  18.882  1.00 15.56           H
ATOM   4192  HB2 ARG A 792      59.838  42.988  19.521  1.00 18.53           H
ATOM   4193  HB3 ARG A 792      60.901  43.811  20.663  1.00 18.53           H
ATOM   4194  HG2 ARG A 792      60.842  45.870  19.301  1.00 21.94           H
ATOM   4195  HG3 ARG A 792      59.780  45.096  18.125  1.00 21.94           H
ATOM   4196  HD2 ARG A 792      58.586  46.505  19.612  1.00 23.68           H
ATOM   4197  HD3 ARG A 792      58.009  44.847  19.806  1.00 23.68           H
ATOM   4198  HE  ARG A 792      60.026  45.320  21.774  1.00 25.66           H
ATOM   4199 HH11 ARG A 792      56.797  46.449  20.917  1.00 22.19           H
ATOM   4200 HH12 ARG A 792      56.262  46.550  22.577  1.00 22.19           H
ATOM   4201 HH21 ARG A 792      59.286  45.510  23.949  1.00 34.94           H
ATOM   4202 HH22 ARG A 792      57.648  46.022  24.263  1.00 34.94           H
ATOM   4203  N   GLU A 793      62.118  40.956  18.988  1.00 14.35           N
ATOM   4204  CA  GLU A 793      62.770  39.745  19.435  1.00 13.55           C
ATOM   4205  C   GLU A 793      64.225  39.713  18.970  1.00 14.10           C
ATOM   4206  O   GLU A 793      65.086  39.287  19.737  1.00 15.00           O
ATOM   4207  CB  GLU A 793      62.026  38.540  18.888  1.00 11.79           C
ATOM   4208  CG  GLU A 793      60.679  38.383  19.592  1.00 12.66           C
ATOM   4209  CD  GLU A 793      59.829  37.239  19.079  1.00 17.23           C
ATOM   4210  OE1 GLU A 793      60.172  36.674  18.026  1.00 21.71           O
ATOM   4211  OE2 GLU A 793      58.843  36.916  19.776  1.00 16.93           O1-
ATOM   4212  H   GLU A 793      61.363  40.873  18.320  1.00 17.21           H
ATOM   4213  HA  GLU A 793      62.748  39.712  20.526  1.00 16.25           H
ATOM   4214  HB2 GLU A 793      61.888  38.637  17.813  1.00 14.14           H
ATOM   4215  HB3 GLU A 793      62.619  37.645  19.076  1.00 14.14           H
ATOM   4216  HG2 GLU A 793      60.824  38.260  20.665  1.00 15.19           H
ATOM   4217  HG3 GLU A 793      60.088  39.289  19.506  1.00 15.19           H
ATOM   4218  N   ARG A 794      64.501  40.144  17.732  1.00 14.00           N
ATOM   4219  CA  ARG A 794      65.882  40.185  17.270  1.00 15.80           C
ATOM   4220  C   ARG A 794      66.696  41.132  18.150  1.00 16.87           C
ATOM   4221  O   ARG A 794      67.808  40.780  18.547  1.00 18.95           O
ATOM   4222  CB  ARG A 794      65.979  40.609  15.806  1.00 14.88           C
ATOM   4223  CG  ARG A 794      65.445  39.562  14.839  1.00 14.03           C
ATOM   4224  CD  ARG A 794      65.600  40.065  13.410  1.00 21.74           C
ATOM   4225  NE  ARG A 794      65.569  38.938  12.486  1.00 28.61           N
ATOM   4226  CZ  ARG A 794      64.605  38.596  11.656  1.00 26.65           C
ATOM   4227  NH1 ARG A 794      63.497  39.330  11.485  1.00 36.91           N
ATOM   4228  NH2 ARG A 794      64.786  37.463  10.989  1.00 18.76           N1+
ATOM   4229  H   ARG A 794      63.760  40.472  17.126  1.00 16.79           H
ATOM   4230  HA  ARG A 794      66.312  39.188  17.376  1.00 18.95           H
ATOM   4231  HB2 ARG A 794      65.445  41.548  15.662  1.00 17.85           H
ATOM   4232  HB3 ARG A 794      67.032  40.772  15.569  1.00 17.85           H
ATOM   4233  HG2 ARG A 794      66.000  38.633  14.976  1.00 16.82           H
ATOM   4234  HG3 ARG A 794      64.390  39.375  15.035  1.00 16.82           H
ATOM   4235  HD2 ARG A 794      64.771  40.739  13.213  1.00 26.08           H
ATOM   4236  HD3 ARG A 794      66.536  40.609  13.286  1.00 26.08           H
ATOM   4237  HE  ARG A 794      66.347  38.295  12.549  1.00 34.32           H
ATOM   4238 HH11 ARG A 794      63.377  40.188  12.003  1.00 44.28           H
ATOM   4239 HH12 ARG A 794      62.782  39.020  10.846  1.00 44.28           H
ATOM   4240 HH21 ARG A 794      65.620  36.910  11.134  1.00 22.50           H
ATOM   4241 HH22 ARG A 794      64.081  37.147  10.341  1.00 22.50           H
ATOM   4242  N   LYS A 795      66.141  42.308  18.474  1.00 17.77           N
ATOM   4243  CA  LYS A 795      66.870  43.347  19.216  1.00 17.67           C
ATOM   4244  C   LYS A 795      67.030  43.028  20.696  1.00 23.28           C
ATOM   4245  O   LYS A 795      68.107  43.244  21.253  1.00 24.84           O
ATOM   4246  CB  LYS A 795      66.202  44.720  19.036  1.00 21.33           C
ATOM   4247  CG  LYS A 795      66.409  45.283  17.624  1.00 33.24           C
ATOM   4248  CD  LYS A 795      66.505  46.819  17.599  1.00 42.28           C
ATOM   4249  CE  LYS A 795      67.708  47.360  18.392  1.00 44.49           C
ATOM   4250  NZ  LYS A 795      67.316  48.458  19.302  1.00 39.83           N1+
ATOM   4251  H   LYS A 795      65.221  42.528  18.118  1.00 21.32           H
ATOM   4252  HA  LYS A 795      67.880  43.408  18.809  1.00 21.20           H
ATOM   4253  HB2 LYS A 795      65.133  44.638  19.245  1.00 25.59           H
ATOM   4254  HB3 LYS A 795      66.621  45.407  19.771  1.00 25.59           H
ATOM   4255  HG2 LYS A 795      67.339  44.892  17.207  1.00 39.88           H
ATOM   4256  HG3 LYS A 795      65.590  44.957  16.988  1.00 39.88           H
ATOM   4257  HD2 LYS A 795      66.603  47.141  16.560  1.00 50.73           H
ATOM   4258  HD3 LYS A 795      65.574  47.232  17.991  1.00 50.73           H
ATOM   4259  HE2 LYS A 795      68.159  46.552  18.971  1.00 53.38           H
ATOM   4260  HE3 LYS A 795      68.456  47.729  17.688  1.00 53.38           H
ATOM   4261  HZ1 LYS A 795      68.121  48.777  19.822  1.00 47.78           H
ATOM   4262  HZ2 LYS A 795      66.930  49.223  18.767  1.00 47.78           H
ATOM   4263  HZ3 LYS A 795      66.615  48.120  19.949  1.00 47.78           H
ATOM   4264  N   GLU A 796      65.943  42.599  21.335  1.00 16.51           N
ATOM   4265  CA  GLU A 796      65.849  42.463  22.779  1.00 19.96           C
ATOM   4266  C   GLU A 796      66.289  41.074  23.255  1.00 23.69           C
ATOM   4267  O   GLU A 796      66.807  40.955  24.364  1.00 24.84           O
ATOM   4268  CB  GLU A 796      64.423  42.782  23.257  1.00 23.25           C
ATOM   4269  CG  GLU A 796      63.981  44.228  22.960  1.00 24.92           C
ATOM   4270  CD  GLU A 796      62.536  44.528  23.390  1.00 27.90           C
ATOM   4271  OE1 GLU A 796      61.848  45.245  22.634  1.00 29.21           O
ATOM   4272  OE2 GLU A 796      62.130  44.068  24.479  1.00 26.18           O1-
ATOM   4273  H   GLU A 796      65.101  42.441  20.804  1.00 19.80           H
ATOM   4274  HA  GLU A 796      66.513  43.198  23.238  1.00 23.94           H
ATOM   4275  HB2 GLU A 796      63.722  42.082  22.800  1.00 27.90           H
ATOM   4276  HB3 GLU A 796      64.387  42.622  24.335  1.00 27.90           H
ATOM   4277  HG2 GLU A 796      64.635  44.877  23.543  1.00 29.89           H
ATOM   4278  HG3 GLU A 796      64.112  44.482  21.907  1.00 29.89           H
ATOM   4279  N   LEU A 797      66.059  40.033  22.443  1.00 19.23           N
ATOM   4280  CA  LEU A 797      66.285  38.634  22.808  1.00 21.27           C
ATOM   4281  C   LEU A 797      67.440  38.023  22.008  1.00 18.79           C
ATOM   4282  O   LEU A 797      67.914  36.945  22.368  1.00 18.47           O
ATOM   4283  CB  LEU A 797      64.979  37.831  22.656  1.00 19.56           C
ATOM   4284  CG  LEU A 797      63.805  38.299  23.548  1.00 22.08           C
ATOM   4285  CD1 LEU A 797      62.573  37.458  23.201  1.00 22.00           C
ATOM   4286  CD2 LEU A 797      64.138  38.143  25.034  1.00 24.45           C
ATOM   4287  H   LEU A 797      65.641  40.204  21.540  1.00 23.07           H
ATOM   4288  HA  LEU A 797      66.588  38.576  23.853  1.00 25.52           H
ATOM   4289  HB2 LEU A 797      64.651  37.874  21.625  1.00 23.46           H
ATOM   4290  HB3 LEU A 797      65.193  36.785  22.882  1.00 23.46           H
ATOM   4291  HG  LEU A 797      63.579  39.348  23.347  1.00 26.48           H
ATOM   4292 HD11 LEU A 797      61.710  37.815  23.765  1.00 26.39           H
ATOM   4293 HD12 LEU A 797      62.357  37.541  22.138  1.00 26.39           H
ATOM   4294 HD13 LEU A 797      62.755  36.410  23.442  1.00 26.39           H
ATOM   4295 HD21 LEU A 797      63.256  38.380  25.630  1.00 29.33           H
ATOM   4296 HD22 LEU A 797      64.438  37.115  25.244  1.00 29.33           H
ATOM   4297 HD23 LEU A 797      64.937  38.826  25.321  1.00 29.33           H
ATOM   4298  N   ASN A 798      67.877  38.679  20.929  1.00 17.77           N
ATOM   4299  CA  ASN A 798      68.953  38.178  20.077  1.00 15.85           C
ATOM   4300  C   ASN A 798      68.600  36.784  19.512  1.00 20.39           C
ATOM   4301  O   ASN A 798      69.452  35.905  19.423  1.00 16.02           O
ATOM   4302  CB  ASN A 798      70.307  38.256  20.829  1.00 17.84           C
ATOM   4303  CG  ASN A 798      70.439  39.580  21.609  1.00 37.83           C
ATOM   4304  OD1 ASN A 798      70.223  39.636  22.820  1.00 41.97           O
ATOM   4305  ND2 ASN A 798      70.715  40.686  20.916  1.00 41.13           N
ATOM   4306  H   ASN A 798      67.445  39.554  20.675  1.00 21.31           H
ATOM   4307  HA  ASN A 798      69.041  38.837  19.218  1.00 19.01           H
ATOM   4308  HB2 ASN A 798      70.364  37.425  21.533  1.00 21.40           H
ATOM   4309  HB3 ASN A 798      71.121  38.173  20.104  1.00 21.40           H
ATOM   4310 HD21 ASN A 798      70.740  41.568  21.404  1.00 49.35           H
ATOM   4311 HD22 ASN A 798      70.833  40.640  19.916  1.00 49.35           H
ATOM   4312  N   ILE A 799      67.337  36.583  19.095  1.00 17.68           N
ATOM   4313  CA  ILE A 799      66.858  35.329  18.498  1.00 21.52           C
ATOM   4314  C   ILE A 799      66.232  35.625  17.150  1.00 20.02           C
ATOM   4315  O   ILE A 799      65.673  36.699  16.943  1.00 18.71           O
ATOM   4316  CB  ILE A 799      65.841  34.582  19.399  1.00 23.07           C
ATOM   4317  CG1 ILE A 799      64.527  35.386  19.591  1.00 21.98           C
ATOM   4318  CG2 ILE A 799      66.508  34.185  20.723  1.00 25.13           C
ATOM   4319  CD1 ILE A 799      63.443  34.687  20.417  1.00 25.64           C
ATOM   4320  H   ILE A 799      66.672  37.339  19.181  1.00 21.21           H
ATOM   4321  HA  ILE A 799      67.698  34.654  18.326  1.00 25.81           H
ATOM   4322  HB  ILE A 799      65.572  33.653  18.892  1.00 27.67           H
ATOM   4323 HG12 ILE A 799      64.758  36.338  20.060  1.00 26.37           H
ATOM   4324 HG13 ILE A 799      64.078  35.595  18.621  1.00 26.37           H
ATOM   4325 HG21 ILE A 799      65.852  33.531  21.298  1.00 30.15           H
ATOM   4326 HG22 ILE A 799      67.434  33.645  20.519  1.00 30.15           H
ATOM   4327 HG23 ILE A 799      66.722  35.070  21.313  1.00 30.15           H
ATOM   4328 HD11 ILE A 799      62.550  35.313  20.442  1.00 30.76           H
ATOM   4329 HD12 ILE A 799      63.191  33.732  19.955  1.00 30.76           H
ATOM   4330 HD13 ILE A 799      63.784  34.528  21.439  1.00 30.76           H
ATOM   4331  N   GLU A 800      66.284  34.649  16.252  1.00 17.44           N
ATOM   4332  CA  GLU A 800      65.504  34.682  15.028  1.00 17.29           C
ATOM   4333  C   GLU A 800      64.044  34.460  15.435  1.00 17.37           C
ATOM   4334  O   GLU A 800      63.768  33.511  16.177  1.00 19.73           O
ATOM   4335  CB  GLU A 800      65.990  33.545  14.101  1.00 20.41           C
ATOM   4336  CG  GLU A 800      65.277  33.464  12.735  1.00 25.98           C
ATOM   4337  CD  GLU A 800      66.130  33.914  11.554  1.00 40.24           C
ATOM   4338  OE1 GLU A 800      66.756  34.998  11.645  1.00 46.18           O
ATOM   4339  OE2 GLU A 800      66.102  33.181  10.537  1.00 44.29           O1-
ATOM   4340  H   GLU A 800      66.742  33.782  16.489  1.00 20.92           H
ATOM   4341  HA  GLU A 800      65.666  35.630  14.517  1.00 20.74           H
ATOM   4342  HB2 GLU A 800      67.062  33.666  13.934  1.00 24.49           H
ATOM   4343  HB3 GLU A 800      65.851  32.589  14.609  1.00 24.49           H
ATOM   4344  HG2 GLU A 800      64.883  32.461  12.566  1.00 31.16           H
ATOM   4345  HG3 GLU A 800      64.432  34.148  12.761  1.00 31.16           H
ATOM   4346  N   PRO A 801      63.096  35.276  14.946  1.00 14.36           N
ATOM   4347  CA  PRO A 801      61.690  35.043  15.233  1.00 14.27           C
ATOM   4348  C   PRO A 801      61.244  33.734  14.590  1.00 14.81           C
ATOM   4349  O   PRO A 801      61.832  33.296  13.603  1.00 15.56           O
ATOM   4350  CB  PRO A 801      60.944  36.229  14.611  1.00 14.56           C
ATOM   4351  CG  PRO A 801      62.023  37.238  14.237  1.00 19.13           C
ATOM   4352  CD  PRO A 801      63.307  36.443  14.117  1.00 13.56           C
ATOM   4353  HA  PRO A 801      61.511  35.083  16.308  1.00 17.11           H
ATOM   4354  HB2 PRO A 801      60.484  35.885  13.687  1.00 17.46           H
ATOM   4355  HB3 PRO A 801      60.176  36.660  15.252  1.00 17.46           H
ATOM   4356  HG2 PRO A 801      61.791  37.743  13.299  1.00 22.94           H
ATOM   4357  HG3 PRO A 801      62.124  37.953  15.048  1.00 22.94           H
ATOM   4358  HD2 PRO A 801      63.454  36.137  13.081  1.00 16.26           H
ATOM   4359  HD3 PRO A 801      64.119  37.066  14.490  1.00 16.26           H
ATOM   4360  N   THR A 802      60.169  33.150  15.100  1.00 16.04           N
ATOM   4361  CA  THR A 802      59.439  32.103  14.379  1.00 16.55           C
ATOM   4362  C   THR A 802      58.932  32.677  13.062  1.00 13.95           C
ATOM   4363  O   THR A 802      58.806  33.890  12.921  1.00 12.85           O
ATOM   4364  CB  THR A 802      58.232  31.599  15.186  1.00 18.43           C
ATOM   4365  OG1 THR A 802      57.279  32.627  15.407  1.00 22.89           O
ATOM   4366  CG2 THR A 802      58.639  31.005  16.541  1.00 22.43           C
ATOM   4367  H   THR A 802      59.732  33.557  15.915  1.00 19.24           H
ATOM   4368  HA  THR A 802      60.102  31.263  14.174  1.00 19.85           H
ATOM   4369  HB  THR A 802      57.750  30.809  14.613  1.00 22.10           H
ATOM   4370  HG1 THR A 802      57.692  33.320  15.933  1.00 27.46           H
ATOM   4371 HG21 THR A 802      57.752  30.637  17.056  1.00 26.90           H
ATOM   4372 HG22 THR A 802      59.343  30.186  16.390  1.00 26.90           H
ATOM   4373 HG23 THR A 802      59.097  31.766  17.173  1.00 26.90           H
ATOM   4374  N   ASP A 803      58.633  31.806  12.084  1.00 14.54           N
ATOM   4375  CA  ASP A 803      58.142  32.230  10.772  1.00 14.74           C
ATOM   4376  C   ASP A 803      56.948  33.175  10.887  1.00 11.78           C
ATOM   4377  O   ASP A 803      56.882  34.145  10.144  1.00 13.60           O
ATOM   4378  CB  ASP A 803      57.769  31.030   9.891  1.00 15.80           C
ATOM   4379  CG  ASP A 803      58.949  30.189   9.417  1.00 19.05           C
ATOM   4380  OD1 ASP A 803      60.108  30.571   9.668  1.00 18.69           O
ATOM   4381  OD2 ASP A 803      58.673  29.162   8.766  1.00 22.67           O1-
ATOM   4382  H   ASP A 803      58.737  30.817  12.258  1.00 17.43           H
ATOM   4383  HA  ASP A 803      58.947  32.774  10.277  1.00 17.68           H
ATOM   4384  HB2 ASP A 803      57.061  30.377  10.399  1.00 18.95           H
ATOM   4385  HB3 ASP A 803      57.244  31.377   9.001  1.00 18.95           H
ATOM   4386  N   LEU A 804      56.018  32.908  11.819  1.00 12.57           N
ATOM   4387  CA  LEU A 804      54.821  33.728  12.008  1.00 13.94           C
ATOM   4388  C   LEU A 804      55.148  35.217  12.245  1.00 12.66           C
ATOM   4389  O   LEU A 804      54.407  36.103  11.878  1.00 12.72           O
ATOM   4390  CB  LEU A 804      54.093  33.226  13.280  1.00 14.27           C
ATOM   4391  CG  LEU A 804      52.730  33.894  13.515  1.00 15.00           C
ATOM   4392  CD1 LEU A 804      51.788  33.573  12.346  1.00 17.19           C
ATOM   4393  CD2 LEU A 804      52.118  33.433  14.850  1.00 16.10           C
ATOM   4394  H   LEU A 804      56.159  32.121  12.410  1.00 15.07           H
ATOM   4395  HA  LEU A 804      54.138  33.651  11.119  1.00 16.72           H
ATOM   4396  HB2 LEU A 804      53.936  32.131  13.197  1.00 17.11           H
ATOM   4397  HB3 LEU A 804      54.746  33.362  14.164  1.00 17.11           H
ATOM   4398  HG  LEU A 804      52.878  35.004  13.564  1.00 17.99           H
ATOM   4399 HD11 LEU A 804      50.786  33.982  12.514  1.00 20.62           H
ATOM   4400 HD12 LEU A 804      52.161  33.996  11.406  1.00 20.62           H
ATOM   4401 HD13 LEU A 804      51.684  32.492  12.193  1.00 20.62           H
ATOM   4402 HD21 LEU A 804      51.166  33.944  15.029  1.00 19.30           H
ATOM   4403 HD22 LEU A 804      51.936  32.352  14.851  1.00 19.30           H
ATOM   4404 HD23 LEU A 804      52.777  33.660  15.693  1.00 19.30           H
ATOM   4405  N   MET A 805      56.306  35.455  12.887  1.00 13.89           N
ATOM   4406  CA  MET A 805      56.783  36.774  13.300  1.00 11.75           C
ATOM   4407  C   MET A 805      57.994  37.264  12.531  1.00 11.28           C
ATOM   4408  O   MET A 805      58.562  38.283  12.914  1.00 12.42           O
ATOM   4409  CB  MET A 805      57.017  36.770  14.809  1.00 12.51           C
ATOM   4410  CG  MET A 805      55.629  36.640  15.452  1.00 23.16           C
ATOM   4411  SD  MET A 805      55.695  36.715  17.221  1.00 28.24           S
ATOM   4412  CE  MET A 805      53.902  36.644  17.522  1.00 19.53           C
ATOM   4413  H   MET A 805      56.887  34.668  13.135  1.00 16.66           H
ATOM   4414  HA  MET A 805      55.996  37.506  13.113  1.00 14.10           H
ATOM   4415  HB2 MET A 805      57.661  35.937  15.094  1.00 15.01           H
ATOM   4416  HB3 MET A 805      57.472  37.707  15.129  1.00 15.01           H
ATOM   4417  HG2 MET A 805      54.994  37.458  15.117  1.00 27.79           H
ATOM   4418  HG3 MET A 805      55.156  35.697  15.178  1.00 27.79           H
ATOM   4419  HE1 MET A 805      53.716  36.705  18.593  1.00 23.43           H
ATOM   4420  HE2 MET A 805      53.412  37.475  17.018  1.00 23.43           H
ATOM   4421  HE3 MET A 805      53.512  35.703  17.136  1.00 23.43           H
ATOM   4422  N   ASN A 806      58.380  36.551  11.466  1.00 11.47           N
ATOM   4423  CA  ASN A 806      59.600  36.842  10.729  1.00 12.75           C
ATOM   4424  C   ASN A 806      59.321  37.468   9.364  1.00 12.78           C
ATOM   4425  O   ASN A 806      59.027  36.758   8.404  1.00 14.12           O
ATOM   4426  CB  ASN A 806      60.410  35.562  10.601  1.00 11.55           C
ATOM   4427  CG  ASN A 806      61.793  35.849  10.076  1.00 13.93           C
ATOM   4428  OD1 ASN A 806      62.150  36.980   9.773  1.00 14.97           O
ATOM   4429  ND2 ASN A 806      62.600  34.816   9.992  1.00 15.44           N
ATOM   4430  H   ASN A 806      57.861  35.720  11.214  1.00 13.76           H
ATOM   4431  HA  ASN A 806      60.190  37.547  11.311  1.00 15.30           H
ATOM   4432  HB2 ASN A 806      60.532  35.092  11.572  1.00 13.85           H
ATOM   4433  HB3 ASN A 806      59.910  34.861   9.932  1.00 13.85           H
ATOM   4434 HD21 ASN A 806      63.546  34.951   9.667  1.00 18.52           H
ATOM   4435 HD22 ASN A 806      62.283  33.912  10.312  1.00 18.52           H
ATOM   4436  N   ARG A 807      59.478  38.804   9.255  1.00 12.31           N
ATOM   4437  CA  ARG A 807      59.265  39.507   7.992  1.00 12.74           C
ATOM   4438  C   ARG A 807      60.197  39.005   6.886  1.00 11.92           C
ATOM   4439  O   ARG A 807      59.804  39.051   5.723  1.00 14.07           O
ATOM   4440  CB  ARG A 807      59.426  41.021   8.157  1.00 15.06           C
ATOM   4441  CG  ARG A 807      60.858  41.487   8.500  1.00 21.30           C
ATOM   4442  CD  ARG A 807      60.992  43.010   8.528  1.00 22.57           C
ATOM   4443  NE  ARG A 807      60.263  43.616   9.644  1.00 16.68           N
ATOM   4444  CZ  ARG A 807      59.034  44.116   9.555  1.00 12.97           C
ATOM   4445  NH1 ARG A 807      58.343  44.071   8.417  1.00 15.54           N
ATOM   4446  NH2 ARG A 807      58.496  44.654  10.637  1.00 14.19           N1+
ATOM   4447  H   ARG A 807      59.736  39.345  10.069  1.00 14.76           H
ATOM   4448  HA  ARG A 807      58.239  39.309   7.678  1.00 15.28           H
ATOM   4449  HB2 ARG A 807      59.115  41.503   7.228  1.00 18.06           H
ATOM   4450  HB3 ARG A 807      58.754  41.341   8.939  1.00 18.06           H
ATOM   4451  HG2 ARG A 807      61.172  41.073   9.459  1.00 25.55           H
ATOM   4452  HG3 ARG A 807      61.553  41.137   7.739  1.00 25.55           H
ATOM   4453  HD2 ARG A 807      62.049  43.263   8.628  1.00 27.08           H
ATOM   4454  HD3 ARG A 807      60.645  43.419   7.578  1.00 27.08           H
ATOM   4455  HE  ARG A 807      60.724  43.649  10.545  1.00 20.01           H
ATOM   4456 HH11 ARG A 807      58.763  43.652   7.604  1.00 18.64           H
ATOM   4457 HH12 ARG A 807      57.408  44.453   8.377  1.00 18.64           H
ATOM   4458 HH21 ARG A 807      59.032  44.692  11.495  1.00 17.02           H
ATOM   4459 HH22 ARG A 807      57.568  45.048  10.613  1.00 17.02           H
ATOM   4460  N   GLU A 808      61.405  38.559   7.235  1.00 14.27           N
ATOM   4461  CA  GLU A 808      62.376  38.017   6.276  1.00 16.24           C
ATOM   4462  C   GLU A 808      61.821  36.786   5.556  1.00 19.32           C
ATOM   4463  O   GLU A 808      62.223  36.490   4.430  1.00 17.00           O
ATOM   4464  CB  GLU A 808      63.696  37.702   7.008  1.00 19.16           C
ATOM   4465  CG  GLU A 808      64.797  37.029   6.170  1.00 36.39           C
ATOM   4466  CD  GLU A 808      66.220  37.501   6.493  1.00 38.20           C
ATOM   4467  OE1 GLU A 808      67.036  37.485   5.541  1.00 40.44           O
ATOM   4468  OE2 GLU A 808      66.472  37.837   7.675  1.00 32.91           O1-
ATOM   4469  H   GLU A 808      61.655  38.539   8.212  1.00 17.11           H
ATOM   4470  HA  GLU A 808      62.579  38.791   5.533  1.00 19.48           H
ATOM   4471  HB2 GLU A 808      64.072  38.634   7.437  1.00 22.99           H
ATOM   4472  HB3 GLU A 808      63.485  37.015   7.819  1.00 22.99           H
ATOM   4473  HG2 GLU A 808      64.750  35.956   6.364  1.00 43.66           H
ATOM   4474  HG3 GLU A 808      64.620  37.129   5.111  1.00 43.66           H
ATOM   4475  N   LYS A 809      60.902  36.067   6.208  1.00 13.81           N
ATOM   4476  CA  LYS A 809      60.222  34.886   5.678  1.00 16.18           C
ATOM   4477  C   LYS A 809      58.734  35.152   5.444  1.00 14.04           C
ATOM   4478  O   LYS A 809      57.924  34.231   5.572  1.00 13.43           O
ATOM   4479  CB  LYS A 809      60.488  33.655   6.555  1.00 15.63           C
ATOM   4480  CG  LYS A 809      61.988  33.309   6.549  1.00 18.93           C
ATOM   4481  CD  LYS A 809      62.235  31.970   7.243  1.00 18.00           C
ATOM   4482  CE  LYS A 809      63.312  32.017   8.330  1.00 35.60           C
ATOM   4483  NZ  LYS A 809      64.603  32.510   7.819  1.00 39.64           N1+
ATOM   4484  H   LYS A 809      60.618  36.381   7.127  1.00 16.56           H
ATOM   4485  HA  LYS A 809      60.637  34.655   4.696  1.00 19.40           H
ATOM   4486  HB2 LYS A 809      60.151  33.852   7.574  1.00 18.75           H
ATOM   4487  HB3 LYS A 809      59.935  32.803   6.160  1.00 18.75           H
ATOM   4488  HG2 LYS A 809      62.327  33.223   5.514  1.00 22.71           H
ATOM   4489  HG3 LYS A 809      62.550  34.108   7.040  1.00 22.71           H
ATOM   4490  HD2 LYS A 809      61.311  31.620   7.698  1.00 21.59           H
ATOM   4491  HD3 LYS A 809      62.520  31.245   6.482  1.00 21.59           H
ATOM   4492  HE2 LYS A 809      62.985  32.649   9.152  1.00 42.71           H
ATOM   4493  HE3 LYS A 809      63.446  31.003   8.711  1.00 42.71           H
ATOM   4494  HZ1 LYS A 809      65.238  31.745   7.632  1.00 47.56           H
ATOM   4495  HZ2 LYS A 809      64.473  33.025   6.964  1.00 47.56           H
ATOM   4496  HZ3 LYS A 809      65.007  33.147   8.500  1.00 47.56           H
ATOM   4497  N   LYS A 810      58.390  36.362   4.983  1.00 13.26           N
ATOM   4498  CA  LYS A 810      56.999  36.726   4.682  1.00 13.91           C
ATOM   4499  C   LYS A 810      56.418  35.862   3.556  1.00 15.16           C
ATOM   4500  O   LYS A 810      55.202  35.789   3.404  1.00 14.73           O
ATOM   4501  CB  LYS A 810      56.947  38.230   4.364  1.00 16.55           C
ATOM   4502  CG  LYS A 810      55.586  38.833   4.016  1.00 33.11           C
ATOM   4503  CD  LYS A 810      55.710  40.272   3.489  1.00 35.92           C
ATOM   4504  CE  LYS A 810      54.327  40.934   3.385  1.00 39.66           C
ATOM   4505  NZ  LYS A 810      53.900  41.527   4.667  1.00 40.65           N1+
ATOM   4506  H   LYS A 810      59.101  37.069   4.874  1.00 15.91           H
ATOM   4507  HA  LYS A 810      56.407  36.540   5.579  1.00 16.69           H
ATOM   4508  HB2 LYS A 810      57.313  38.758   5.245  1.00 19.85           H
ATOM   4509  HB3 LYS A 810      57.630  38.440   3.536  1.00 19.85           H
ATOM   4510  HG2 LYS A 810      55.114  38.251   3.227  1.00 39.72           H
ATOM   4511  HG3 LYS A 810      54.967  38.802   4.900  1.00 39.72           H
ATOM   4512  HD2 LYS A 810      56.352  40.854   4.152  1.00 43.09           H
ATOM   4513  HD3 LYS A 810      56.165  40.256   2.498  1.00 43.09           H
ATOM   4514  HE2 LYS A 810      54.402  41.733   2.645  1.00 47.59           H
ATOM   4515  HE3 LYS A 810      53.578  40.218   3.039  1.00 47.59           H
ATOM   4516  HZ1 LYS A 810      52.890  41.573   4.714  1.00 48.77           H
ATOM   4517  HZ2 LYS A 810      54.238  40.976   5.439  1.00 48.77           H
ATOM   4518  HZ3 LYS A 810      54.266  42.467   4.757  1.00 48.77           H
ATOM   4519  N   ASN A 811      57.258  35.178   2.767  1.00 11.88           N
ATOM   4520  CA  ASN A 811      56.809  34.187   1.792  1.00 14.11           C
ATOM   4521  C   ASN A 811      55.984  33.061   2.416  1.00 12.55           C
ATOM   4522  O   ASN A 811      55.220  32.406   1.708  1.00 13.61           O
ATOM   4523  CB  ASN A 811      58.005  33.609   1.002  1.00 14.89           C
ATOM   4524  CG  ASN A 811      59.097  33.072   1.929  1.00 15.41           C
ATOM   4525  OD1 ASN A 811      59.815  33.848   2.550  1.00 19.32           O
ATOM   4526  ND2 ASN A 811      59.226  31.767   2.050  1.00 17.70           N
ATOM   4527  H   ASN A 811      58.251  35.252   2.936  1.00 14.25           H
ATOM   4528  HA  ASN A 811      56.164  34.703   1.079  1.00 16.92           H
ATOM   4529  HB2 ASN A 811      57.660  32.840   0.312  1.00 17.85           H
ATOM   4530  HB3 ASN A 811      58.423  34.453   0.453  1.00 17.85           H
ATOM   4531 HD21 ASN A 811      59.948  31.397   2.649  1.00 21.23           H
ATOM   4532 HD22 ASN A 811      58.615  31.146   1.536  1.00 21.23           H
ATOM   4533  N   LYS A 812      56.151  32.803   3.725  1.00 12.58           N
ATOM   4534  CA  LYS A 812      55.407  31.766   4.440  1.00 12.98           C
ATOM   4535  C   LYS A 812      53.962  32.149   4.771  1.00 12.81           C
ATOM   4536  O   LYS A 812      53.224  31.290   5.233  1.00 12.19           O
ATOM   4537  CB  LYS A 812      56.142  31.392   5.741  1.00 14.49           C
ATOM   4538  CG  LYS A 812      57.543  30.805   5.533  1.00 17.79           C
ATOM   4539  CD  LYS A 812      57.512  29.511   4.712  1.00 24.89           C
ATOM   4540  CE  LYS A 812      58.787  28.679   4.850  1.00 30.06           C
ATOM   4541  NZ  LYS A 812      58.895  28.032   6.171  1.00 37.25           N1+
ATOM   4542  H   LYS A 812      56.792  33.369   4.263  1.00 15.09           H
ATOM   4543  HA  LYS A 812      55.351  30.872   3.816  1.00 15.57           H
ATOM   4544  HB2 LYS A 812      56.228  32.281   6.368  1.00 17.38           H
ATOM   4545  HB3 LYS A 812      55.549  30.663   6.297  1.00 17.38           H
ATOM   4546  HG2 LYS A 812      58.163  31.535   5.015  1.00 21.33           H
ATOM   4547  HG3 LYS A 812      57.986  30.617   6.511  1.00 21.33           H
ATOM   4548  HD2 LYS A 812      56.652  28.906   5.001  1.00 29.86           H
ATOM   4549  HD3 LYS A 812      57.408  29.777   3.661  1.00 29.86           H
ATOM   4550  HE2 LYS A 812      58.764  27.903   4.082  1.00 36.06           H
ATOM   4551  HE3 LYS A 812      59.659  29.312   4.680  1.00 36.06           H
ATOM   4552  HZ1 LYS A 812      59.800  27.594   6.274  1.00 44.70           H
ATOM   4553  HZ2 LYS A 812      58.797  28.720   6.909  1.00 44.70           H
ATOM   4554  HZ3 LYS A 812      58.166  27.341   6.281  1.00 44.70           H
ATOM   4555  N   ILE A 813      53.545  33.397   4.550  1.00 11.53           N
ATOM   4556  CA  ILE A 813      52.247  33.861   5.034  1.00 10.72           C
ATOM   4557  C   ILE A 813      51.095  32.976   4.519  1.00 12.72           C
ATOM   4558  O   ILE A 813      50.301  32.515   5.325  1.00 11.68           O
ATOM   4559  CB  ILE A 813      51.993  35.359   4.723  1.00 12.31           C
ATOM   4560  CG1 ILE A 813      52.784  36.211   5.727  1.00 11.18           C
ATOM   4561  CG2 ILE A 813      50.491  35.672   4.834  1.00 12.09           C
ATOM   4562  CD1 ILE A 813      52.625  37.696   5.426  1.00 16.71           C
ATOM   4563  H   ILE A 813      54.156  34.027   4.090  1.00 13.82           H
ATOM   4564  HA  ILE A 813      52.223  33.748   6.166  1.00 12.85           H
ATOM   4565  HB  ILE A 813      52.350  35.626   3.703  1.00 14.77           H
ATOM   4566 HG12 ILE A 813      52.432  35.996   6.764  1.00 13.40           H
ATOM   4567 HG13 ILE A 813      53.855  35.934   5.731  1.00 13.40           H
ATOM   4568 HG21 ILE A 813      50.300  36.745   4.696  1.00 14.49           H
ATOM   4569 HG22 ILE A 813      49.891  35.167   4.075  1.00 14.49           H
ATOM   4570 HG23 ILE A 813      50.108  35.415   5.828  1.00 14.49           H
ATOM   4571 HD11 ILE A 813      53.183  38.320   6.127  1.00 20.04           H
ATOM   4572 HD12 ILE A 813      52.932  37.941   4.406  1.00 20.04           H
ATOM   4573 HD13 ILE A 813      51.573  38.007   5.511  1.00 20.04           H
ATOM   4574  N   PRO A 814      50.936  32.726   3.198  1.00 11.31           N
ATOM   4575  CA  PRO A 814      49.807  31.934   2.715  1.00 11.28           C
ATOM   4576  C   PRO A 814      49.726  30.526   3.315  1.00 12.37           C
ATOM   4577  O   PRO A 814      48.646  30.092   3.741  1.00 12.22           O
ATOM   4578  CB  PRO A 814      49.977  31.885   1.191  1.00 13.21           C
ATOM   4579  CG  PRO A 814      50.740  33.170   0.883  1.00 15.56           C
ATOM   4580  CD  PRO A 814      51.685  33.282   2.069  1.00 12.68           C
ATOM   4581  HA  PRO A 814      48.885  32.481   2.905  1.00 13.52           H
ATOM   4582  HB2 PRO A 814      50.631  31.045   0.959  1.00 15.84           H
ATOM   4583  HB3 PRO A 814      49.040  31.797   0.643  1.00 15.84           H
ATOM   4584  HG2 PRO A 814      51.321  33.073  -0.037  1.00 18.67           H
ATOM   4585  HG3 PRO A 814      50.050  34.012   0.815  1.00 18.67           H
ATOM   4586  HD2 PRO A 814      52.582  32.696   1.895  1.00 15.20           H
ATOM   4587  HD3 PRO A 814      51.919  34.334   2.184  1.00 15.20           H
ATOM   4588  N   SER A 815      50.854  29.812   3.421  1.00 13.25           N
ATOM   4589  CA  SER A 815      50.838  28.488   4.002  1.00 12.61           C
ATOM   4590  C   SER A 815      50.496  28.535   5.487  1.00 11.74           C
ATOM   4591  O   SER A 815      49.841  27.619   5.977  1.00 13.42           O
ATOM   4592  CB  SER A 815      52.153  27.754   3.712  1.00 16.69           C
ATOM   4593  OG  SER A 815      53.251  28.381   4.335  1.00 18.68           O
ATOM   4594  H   SER A 815      51.729  30.180   3.069  1.00 15.89           H
ATOM   4595  HA  SER A 815      50.051  27.920   3.504  1.00 15.13           H
ATOM   4596  HB2 SER A 815      52.086  26.721   4.055  1.00 20.02           H
ATOM   4597  HB3 SER A 815      52.311  27.746   2.632  1.00 20.02           H
ATOM   4598  HG  SER A 815      53.035  29.307   4.489  1.00 22.41           H
ATOM   4599  N   MET A 816      50.952  29.572   6.197  1.00 11.71           N
ATOM   4600  CA  MET A 816      50.701  29.716   7.626  1.00 11.24           C
ATOM   4601  C   MET A 816      49.221  30.091   7.849  1.00 12.98           C
ATOM   4602  O   MET A 816      48.597  29.639   8.804  1.00 11.92           O
ATOM   4603  CB  MET A 816      51.590  30.757   8.303  1.00 12.78           C
ATOM   4604  CG  MET A 816      53.023  30.244   8.362  1.00 12.73           C
ATOM   4605  SD  MET A 816      54.073  31.332   9.346  1.00 15.55           S
ATOM   4606  CE  MET A 816      53.932  32.919   8.497  1.00 13.92           C
ATOM   4607  H   MET A 816      51.442  30.291   5.717  1.00 14.04           H
ATOM   4608  HA  MET A 816      50.833  28.720   8.150  1.00 13.48           H
ATOM   4609  HB2 MET A 816      51.540  31.725   7.762  1.00 15.32           H
ATOM   4610  HB3 MET A 816      51.214  30.965   9.329  1.00 15.32           H
ATOM   4611  HG2 MET A 816      53.066  29.248   8.856  1.00 15.27           H
ATOM   4612  HG3 MET A 816      53.437  30.079   7.353  1.00 15.27           H
ATOM   4613  HE1 MET A 816      54.657  33.604   8.952  1.00 16.69           H
ATOM   4614  HE2 MET A 816      54.167  32.843   7.434  1.00 16.69           H
ATOM   4615  HE3 MET A 816      52.937  33.362   8.618  1.00 16.69           H
ATOM   4616  N   GLN A 817      48.603  30.891   6.910  1.00 10.29           N
ATOM   4617  CA  GLN A 817      47.162  31.211   7.002  1.00 12.45           C
ATOM   4618  C   GLN A 817      46.313  29.944   6.833  1.00 10.97           C
ATOM   4619  O   GLN A 817      45.418  29.692   7.603  1.00 11.45           O
ATOM   4620  CB  GLN A 817      46.770  32.250   5.939  1.00 11.28           C
ATOM   4621  CG  GLN A 817      47.381  33.622   6.214  1.00 11.09           C
ATOM   4622  CD  GLN A 817      46.672  34.330   7.341  1.00 11.41           C
ATOM   4623  OE1 GLN A 817      45.789  33.794   8.016  1.00 12.09           O
ATOM   4624  NE2 GLN A 817      47.068  35.613   7.626  1.00 12.19           N
ATOM   4625  H   GLN A 817      49.104  31.233   6.083  1.00 12.34           H
ATOM   4626  HA  GLN A 817      46.942  31.631   8.030  1.00 14.93           H
ATOM   4627  HB2 GLN A 817      47.070  31.919   4.926  1.00 13.52           H
ATOM   4628  HB3 GLN A 817      45.658  32.335   5.928  1.00 13.52           H
ATOM   4629  HG2 GLN A 817      48.469  33.523   6.451  1.00 13.29           H
ATOM   4630  HG3 GLN A 817      47.354  34.238   5.292  1.00 13.29           H
ATOM   4631 HE21 GLN A 817      47.814  36.108   7.134  1.00 14.62           H
ATOM   4632 HE22 GLN A 817      46.681  36.108   8.421  1.00 14.62           H
ATOM   4633  N   VAL A 818      46.634  29.128   5.811  1.00 11.89           N
ATOM   4634  CA  VAL A 818      45.945  27.850   5.623  1.00 10.66           C
ATOM   4635  C   VAL A 818      46.125  26.948   6.844  1.00 11.55           C
ATOM   4636  O   VAL A 818      45.136  26.362   7.296  1.00 11.74           O
ATOM   4637  CB  VAL A 818      46.438  27.132   4.357  1.00 12.72           C
ATOM   4638  CG1 VAL A 818      45.820  25.736   4.217  1.00 14.00           C
ATOM   4639  CG2 VAL A 818      46.079  27.924   3.093  1.00 14.40           C
ATOM   4640  H   VAL A 818      47.370  29.385   5.168  1.00 14.26           H
ATOM   4641  HA  VAL A 818      44.877  28.050   5.512  1.00 12.78           H
ATOM   4642  HB  VAL A 818      47.521  27.033   4.420  1.00 15.25           H
ATOM   4643 HG11 VAL A 818      46.158  25.280   3.288  1.00 16.79           H
ATOM   4644 HG12 VAL A 818      46.134  25.092   5.037  1.00 16.79           H
ATOM   4645 HG13 VAL A 818      44.733  25.807   4.211  1.00 16.79           H
ATOM   4646 HG21 VAL A 818      46.480  27.409   2.225  1.00 17.27           H
ATOM   4647 HG22 VAL A 818      44.996  28.019   2.996  1.00 17.27           H
ATOM   4648 HG23 VAL A 818      46.519  28.915   3.125  1.00 17.27           H
ATOM   4649  N   GLY A 819      47.325  26.860   7.410  1.00 12.46           N
ATOM   4650  CA  GLY A 819      47.593  26.041   8.573  1.00 12.95           C
ATOM   4651  C   GLY A 819      46.754  26.489   9.773  1.00 13.30           C
ATOM   4652  O   GLY A 819      46.223  25.666  10.515  1.00 13.32           O
ATOM   4653  H   GLY A 819      48.100  27.374   7.012  1.00 14.94           H
ATOM   4654  HA2 GLY A 819      47.329  25.011   8.329  1.00 15.53           H
ATOM   4655  HA3 GLY A 819      48.651  26.091   8.837  1.00 15.53           H
ATOM   4656  N   PHE A 820      46.647  27.798   9.971  1.00 11.61           N
ATOM   4657  CA  PHE A 820      45.867  28.361  11.068  1.00 10.68           C
ATOM   4658  C   PHE A 820      44.359  28.078  10.899  1.00 12.19           C
ATOM   4659  O   PHE A 820      43.663  27.665  11.808  1.00 11.38           O
ATOM   4660  CB  PHE A 820      46.081  29.891  11.092  1.00 10.87           C
ATOM   4661  CG  PHE A 820      45.300  30.576  12.168  1.00 13.21           C
ATOM   4662  CD1 PHE A 820      45.639  30.308  13.508  1.00 13.29           C
ATOM   4663  CD2 PHE A 820      44.286  31.481  11.847  1.00 14.97           C
ATOM   4664  CE1 PHE A 820      44.924  30.932  14.528  1.00 18.43           C
ATOM   4665  CE2 PHE A 820      43.586  32.129  12.885  1.00 14.91           C
ATOM   4666  CZ  PHE A 820      43.916  31.848  14.214  1.00 13.02           C
ATOM   4667  H   PHE A 820      47.072  28.411   9.306  1.00 13.92           H
ATOM   4668  HA  PHE A 820      46.199  27.922  12.052  1.00 12.81           H
ATOM   4669  HB2 PHE A 820      47.174  30.086  11.222  1.00 13.04           H
ATOM   4670  HB3 PHE A 820      45.844  30.311  10.086  1.00 13.04           H
ATOM   4671  HD1 PHE A 820      46.428  29.597  13.741  1.00 15.94           H
ATOM   4672  HD2 PHE A 820      44.022  31.682  10.812  1.00 17.95           H
ATOM   4673  HE1 PHE A 820      45.151  30.712  15.569  1.00 22.11           H
ATOM   4674  HE2 PHE A 820      42.801  32.842  12.645  1.00 17.88           H
ATOM   4675  HZ  PHE A 820      43.381  32.339  15.022  1.00 15.61           H
ATOM   4676  N   ILE A 821      43.860  28.276   9.671  1.00 10.93           N
ATOM   4677  CA  ILE A 821      42.475  27.993   9.343  1.00 11.26           C
ATOM   4678  C   ILE A 821      42.165  26.526   9.612  1.00 12.58           C
ATOM   4679  O   ILE A 821      41.174  26.206  10.275  1.00 12.56           O
ATOM   4680  CB  ILE A 821      42.106  28.440   7.913  1.00 10.85           C
ATOM   4681  CG1 ILE A 821      42.110  29.978   7.815  1.00 12.89           C
ATOM   4682  CG2 ILE A 821      40.704  27.885   7.578  1.00 14.31           C
ATOM   4683  CD1 ILE A 821      42.127  30.501   6.378  1.00 14.82           C
ATOM   4684  H   ILE A 821      44.470  28.598   8.934  1.00 13.10           H
ATOM   4685  HA  ILE A 821      41.874  28.589  10.032  1.00 13.50           H
ATOM   4686  HB  ILE A 821      42.836  28.022   7.218  1.00 13.01           H
ATOM   4687 HG12 ILE A 821      41.219  30.350   8.315  1.00 15.46           H
ATOM   4688 HG13 ILE A 821      42.979  30.392   8.326  1.00 15.46           H
ATOM   4689 HG21 ILE A 821      40.273  28.422   6.741  1.00 17.16           H
ATOM   4690 HG22 ILE A 821      40.757  26.827   7.336  1.00 17.16           H
ATOM   4691 HG23 ILE A 821      40.045  28.023   8.434  1.00 17.16           H
ATOM   4692 HD11 ILE A 821      42.218  31.586   6.385  1.00 17.77           H
ATOM   4693 HD12 ILE A 821      42.982  30.082   5.842  1.00 17.77           H
ATOM   4694 HD13 ILE A 821      41.202  30.238   5.867  1.00 17.77           H
ATOM   4695  N   ASP A 822      43.015  25.627   9.129  1.00 12.53           N
ATOM   4696  CA  ASP A 822      42.785  24.211   9.309  1.00 13.88           C
ATOM   4697  C   ASP A 822      42.858  23.799  10.776  1.00 15.33           C
ATOM   4698  O   ASP A 822      42.012  23.023  11.228  1.00 17.13           O
ATOM   4699  CB  ASP A 822      43.788  23.401   8.496  1.00 13.94           C
ATOM   4700  CG  ASP A 822      43.520  23.414   7.010  1.00 20.16           C
ATOM   4701  OD1 ASP A 822      42.411  23.816   6.597  1.00 21.28           O
ATOM   4702  OD2 ASP A 822      44.433  22.955   6.289  1.00 21.29           O1-
ATOM   4703  H   ASP A 822      43.822  25.924   8.599  1.00 15.02           H
ATOM   4704  HA  ASP A 822      41.781  23.994   8.941  1.00 16.65           H
ATOM   4705  HB2 ASP A 822      44.809  23.740   8.683  1.00 16.72           H
ATOM   4706  HB3 ASP A 822      43.773  22.363   8.828  1.00 16.72           H
ATOM   4707  N   ALA A 823      43.887  24.259  11.491  1.00 14.24           N
ATOM   4708  CA  ALA A 823      44.217  23.788  12.830  1.00 14.29           C
ATOM   4709  C   ALA A 823      43.313  24.383  13.899  1.00 15.68           C
ATOM   4710  O   ALA A 823      43.044  23.719  14.892  1.00 15.16           O
ATOM   4711  CB  ALA A 823      45.663  24.134  13.187  1.00 17.58           C
ATOM   4712  H   ALA A 823      44.529  24.910  11.062  1.00 17.07           H
ATOM   4713  HA  ALA A 823      44.109  22.703  12.853  1.00 17.13           H
ATOM   4714  HB1 ALA A 823      45.888  23.762  14.187  1.00 21.09           H
ATOM   4715  HB2 ALA A 823      46.345  23.665  12.483  1.00 21.09           H
ATOM   4716  HB3 ALA A 823      45.803  25.215  13.168  1.00 21.09           H
ATOM   4717  N   ILE A 824      42.911  25.648  13.744  1.00 12.56           N
ATOM   4718  CA  ILE A 824      42.238  26.427  14.778  1.00 11.95           C
ATOM   4719  C   ILE A 824      40.807  26.778  14.369  1.00 11.71           C
ATOM   4720  O   ILE A 824      39.921  26.708  15.231  1.00 13.99           O
ATOM   4721  CB  ILE A 824      43.044  27.711  15.088  1.00 14.66           C
ATOM   4722  CG1 ILE A 824      44.401  27.408  15.740  1.00 14.77           C
ATOM   4723  CG2 ILE A 824      42.251  28.750  15.894  1.00 13.84           C
ATOM   4724  CD1 ILE A 824      44.327  26.797  17.138  1.00 14.61           C
ATOM   4725  H   ILE A 824      43.173  26.137  12.899  1.00 15.07           H
ATOM   4726  HA  ILE A 824      42.171  25.838  15.688  1.00 14.33           H
ATOM   4727  HB  ILE A 824      43.250  28.193  14.137  1.00 17.59           H
ATOM   4728 HG12 ILE A 824      44.972  26.737  15.099  1.00 17.72           H
ATOM   4729 HG13 ILE A 824      44.965  28.337  15.813  1.00 17.72           H
ATOM   4730 HG21 ILE A 824      42.909  29.578  16.160  1.00 16.60           H
ATOM   4731 HG22 ILE A 824      41.439  29.153  15.292  1.00 16.60           H
ATOM   4732 HG23 ILE A 824      41.836  28.332  16.803  1.00 16.60           H
ATOM   4733 HD11 ILE A 824      45.344  26.623  17.489  1.00 17.52           H
ATOM   4734 HD12 ILE A 824      43.831  27.481  17.828  1.00 17.52           H
ATOM   4735 HD13 ILE A 824      43.801  25.843  17.119  1.00 17.52           H
ATOM   4736  N   CYS A 825      40.562  27.248  13.142  1.00 11.96           N
ATOM   4737  CA  CYS A 825      39.310  27.956  12.842  1.00 12.21           C
ATOM   4738  C   CYS A 825      38.173  27.040  12.389  1.00 12.07           C
ATOM   4739  O   CYS A 825      37.044  27.167  12.867  1.00 12.76           O
ATOM   4740  CB  CYS A 825      39.537  29.040  11.779  1.00 11.96           C
ATOM   4741  SG  CYS A 825      40.766  30.258  12.307  1.00 12.59           S
ATOM   4742  H   CYS A 825      41.312  27.308  12.467  1.00 14.35           H
ATOM   4743  HA  CYS A 825      38.979  28.468  13.748  1.00 14.64           H
ATOM   4744  HB2 CYS A 825      39.875  28.573  10.856  1.00 14.34           H
ATOM   4745  HB3 CYS A 825      38.598  29.558  11.583  1.00 14.34           H
ATOM   4746  HG  CYS A 825      41.162  30.583  11.075  1.00 15.10           H
ATOM   4747  N   LEU A 826      38.423  26.170  11.411  1.00 11.88           N
ATOM   4748  CA  LEU A 826      37.365  25.385  10.768  1.00 13.24           C
ATOM   4749  C   LEU A 826      36.559  24.569  11.778  1.00 14.13           C
ATOM   4750  O   LEU A 826      35.332  24.603  11.726  1.00 13.59           O
ATOM   4751  CB  LEU A 826      37.983  24.453   9.715  1.00 18.14           C
ATOM   4752  CG  LEU A 826      37.610  24.689   8.240  1.00 32.59           C
ATOM   4753  CD1 LEU A 826      37.192  26.093   7.812  1.00 25.17           C
ATOM   4754  CD2 LEU A 826      38.795  24.231   7.378  1.00 20.49           C
ATOM   4755  H   LEU A 826      39.364  26.086  11.049  1.00 14.25           H
ATOM   4756  HA  LEU A 826      36.672  26.083  10.304  1.00 15.88           H
ATOM   4757  HB2 LEU A 826      39.067  24.527   9.812  1.00 21.75           H
ATOM   4758  HB3 LEU A 826      37.741  23.415   9.950  1.00 21.75           H
ATOM   4759  HG  LEU A 826      36.777  24.030   8.028  1.00 39.10           H
ATOM   4760 HD11 LEU A 826      37.034  26.123   6.734  1.00 30.20           H
ATOM   4761 HD12 LEU A 826      36.257  26.384   8.289  1.00 30.20           H
ATOM   4762 HD13 LEU A 826      37.986  26.788   8.075  1.00 30.20           H
ATOM   4763 HD21 LEU A 826      38.545  24.330   6.321  1.00 24.58           H
ATOM   4764 HD22 LEU A 826      39.676  24.837   7.589  1.00 24.58           H
ATOM   4765 HD23 LEU A 826      39.026  23.187   7.593  1.00 24.58           H
ATOM   4766  N   GLN A 827      37.217  23.858  12.692  1.00 13.07           N
ATOM   4767  CA  GLN A 827      36.508  23.020  13.658  1.00 13.27           C
ATOM   4768  C   GLN A 827      35.626  23.859  14.569  1.00 13.78           C
ATOM   4769  O   GLN A 827      34.564  23.393  14.985  1.00 13.70           O
ATOM   4770  CB  GLN A 827      37.481  22.233  14.515  1.00 16.10           C
ATOM   4771  CG  GLN A 827      38.265  21.184  13.725  1.00 20.83           C
ATOM   4772  CD  GLN A 827      39.419  20.758  14.620  1.00 24.78           C
ATOM   4773  OE1 GLN A 827      40.464  21.403  14.656  1.00 26.64           O
ATOM   4774  NE2 GLN A 827      39.206  19.721  15.418  1.00 27.65           N
ATOM   4775  H   GLN A 827      38.225  23.889  12.725  1.00 15.68           H
ATOM   4776  HA  GLN A 827      35.871  22.320  13.115  1.00 15.91           H
ATOM   4777  HB2 GLN A 827      38.168  22.931  14.997  1.00 19.31           H
ATOM   4778  HB3 GLN A 827      36.918  21.716  15.293  1.00 19.31           H
ATOM   4779  HG2 GLN A 827      37.618  20.342  13.475  1.00 24.99           H
ATOM   4780  HG3 GLN A 827      38.660  21.642  12.818  1.00 24.99           H
ATOM   4781 HE21 GLN A 827      38.322  19.232  15.390  1.00 33.17           H
ATOM   4782 HE22 GLN A 827      39.928  19.439  16.064  1.00 33.17           H
ATOM   4783  N   LEU A 828      36.081  25.060  14.934  1.00 11.95           N
ATOM   4784  CA  LEU A 828      35.288  25.922  15.798  1.00 11.34           C
ATOM   4785  C   LEU A 828      34.019  26.392  15.088  1.00 11.49           C
ATOM   4786  O   LEU A 828      32.932  26.343  15.664  1.00 12.22           O
ATOM   4787  CB  LEU A 828      36.133  27.097  16.270  1.00 11.65           C
ATOM   4788  CG  LEU A 828      35.391  28.125  17.136  1.00 11.52           C
ATOM   4789  CD1 LEU A 828      34.747  27.514  18.384  1.00 15.69           C
ATOM   4790  CD2 LEU A 828      36.385  29.210  17.550  1.00 15.71           C
ATOM   4791  H   LEU A 828      36.956  25.406  14.570  1.00 14.34           H
ATOM   4792  HA  LEU A 828      34.999  25.338  16.672  1.00 13.59           H
ATOM   4793  HB2 LEU A 828      36.943  26.691  16.859  1.00 13.97           H
ATOM   4794  HB3 LEU A 828      36.561  27.607  15.406  1.00 13.97           H
ATOM   4795  HG  LEU A 828      34.622  28.600  16.526  1.00 13.81           H
ATOM   4796 HD11 LEU A 828      34.258  28.301  18.955  1.00 18.82           H
ATOM   4797 HD12 LEU A 828      33.993  26.779  18.107  1.00 18.82           H
ATOM   4798 HD13 LEU A 828      35.499  27.034  19.008  1.00 18.82           H
ATOM   4799 HD21 LEU A 828      35.885  29.919  18.205  1.00 18.84           H
ATOM   4800 HD22 LEU A 828      37.226  28.771  18.089  1.00 18.84           H
ATOM   4801 HD23 LEU A 828      36.759  29.734  16.671  1.00 18.84           H
ATOM   4802  N   TYR A 829      34.127  26.891  13.853  1.00 11.66           N
ATOM   4803  CA  TYR A 829      32.962  27.390  13.141  1.00 10.37           C
ATOM   4804  C   TYR A 829      32.029  26.239  12.749  1.00 11.22           C
ATOM   4805  O   TYR A 829      30.816  26.432  12.712  1.00 14.56           O
ATOM   4806  CB  TYR A 829      33.385  28.268  11.974  1.00 11.66           C
ATOM   4807  CG  TYR A 829      34.056  29.555  12.429  1.00 11.58           C
ATOM   4808  CD1 TYR A 829      35.386  29.819  12.063  1.00 11.12           C
ATOM   4809  CD2 TYR A 829      33.340  30.484  13.206  1.00 12.15           C
ATOM   4810  CE1 TYR A 829      36.025  30.970  12.553  1.00 11.44           C
ATOM   4811  CE2 TYR A 829      33.970  31.652  13.663  1.00 11.16           C
ATOM   4812  CZ  TYR A 829      35.315  31.893  13.345  1.00 10.32           C
ATOM   4813  OH  TYR A 829      35.947  33.004  13.813  1.00 11.56           O
ATOM   4814  H   TYR A 829      35.027  26.930  13.396  1.00 13.99           H
ATOM   4815  HA  TYR A 829      32.395  28.022  13.827  1.00 12.44           H
ATOM   4816  HB2 TYR A 829      34.041  27.705  11.309  1.00 13.99           H
ATOM   4817  HB3 TYR A 829      32.490  28.540  11.417  1.00 13.99           H
ATOM   4818  HD1 TYR A 829      35.933  29.115  11.455  1.00 13.33           H
ATOM   4819  HD2 TYR A 829      32.309  30.294  13.465  1.00 14.57           H
ATOM   4820  HE1 TYR A 829      37.065  31.151  12.332  1.00 13.72           H
ATOM   4821  HE2 TYR A 829      33.416  32.368  14.251  1.00 13.39           H
ATOM   4822  HH  TYR A 829      35.460  33.442  14.519  1.00 13.86           H
ATOM   4823  N   GLU A 830      32.584  25.055  12.500  1.00 12.45           N
ATOM   4824  CA  GLU A 830      31.778  23.838  12.342  1.00 13.45           C
ATOM   4825  C   GLU A 830      30.976  23.544  13.604  1.00 14.82           C
ATOM   4826  O   GLU A 830      29.767  23.308  13.512  1.00 14.42           O
ATOM   4827  CB  GLU A 830      32.651  22.619  12.021  1.00 15.79           C
ATOM   4828  CG  GLU A 830      33.197  22.569  10.599  1.00 20.62           C
ATOM   4829  CD  GLU A 830      34.351  21.579  10.418  1.00 23.82           C
ATOM   4830  OE1 GLU A 830      34.941  21.608   9.320  1.00 33.27           O
ATOM   4831  OE2 GLU A 830      34.659  20.805  11.353  1.00 32.19           O1-
ATOM   4832  H   GLU A 830      33.590  24.961  12.504  1.00 14.93           H
ATOM   4833  HA  GLU A 830      31.082  23.994  11.521  1.00 16.13           H
ATOM   4834  HB2 GLU A 830      33.480  22.587  12.726  1.00 18.94           H
ATOM   4835  HB3 GLU A 830      32.051  21.719  12.175  1.00 18.94           H
ATOM   4836  HG2 GLU A 830      32.398  22.298   9.906  1.00 24.74           H
ATOM   4837  HG3 GLU A 830      33.519  23.549  10.259  1.00 24.74           H
ATOM   4838  N   ALA A 831      31.634  23.506  14.774  1.00 12.78           N
ATOM   4839  CA  ALA A 831      30.935  23.254  16.042  1.00 13.24           C
ATOM   4840  C   ALA A 831      29.873  24.303  16.336  1.00 14.94           C
ATOM   4841  O   ALA A 831      28.777  23.966  16.788  1.00 15.26           O
ATOM   4842  CB  ALA A 831      31.955  23.232  17.176  1.00 14.01           C
ATOM   4843  H   ALA A 831      32.630  23.670  14.804  1.00 15.33           H
ATOM   4844  HA  ALA A 831      30.453  22.278  15.992  1.00 15.88           H
ATOM   4845  HB1 ALA A 831      31.445  23.007  18.114  1.00 16.80           H
ATOM   4846  HB2 ALA A 831      32.706  22.466  16.988  1.00 16.80           H
ATOM   4847  HB3 ALA A 831      32.449  24.201  17.253  1.00 16.80           H
ATOM   4848  N   LEU A 832      30.170  25.586  16.083  1.00 13.13           N
ATOM   4849  CA  LEU A 832      29.204  26.648  16.317  1.00 13.58           C
ATOM   4850  C   LEU A 832      27.976  26.461  15.417  1.00 14.30           C
ATOM   4851  O   LEU A 832      26.846  26.683  15.864  1.00 14.43           O
ATOM   4852  CB  LEU A 832      29.875  28.014  16.139  1.00 13.76           C
ATOM   4853  CG  LEU A 832      28.950  29.221  16.349  1.00 12.38           C
ATOM   4854  CD1 LEU A 832      28.402  29.300  17.787  1.00 18.26           C
ATOM   4855  CD2 LEU A 832      29.722  30.508  16.017  1.00 15.74           C
ATOM   4856  H   LEU A 832      31.081  25.832  15.719  1.00 15.74           H
ATOM   4857  HA  LEU A 832      28.881  26.558  17.354  1.00 16.28           H
ATOM   4858  HB2 LEU A 832      30.712  28.080  16.836  1.00 16.50           H
ATOM   4859  HB3 LEU A 832      30.282  28.055  15.128  1.00 16.50           H
ATOM   4860  HG  LEU A 832      28.114  29.141  15.656  1.00 14.84           H
ATOM   4861 HD11 LEU A 832      27.830  30.220  17.911  1.00 21.90           H
ATOM   4862 HD12 LEU A 832      27.746  28.455  17.989  1.00 21.90           H
ATOM   4863 HD13 LEU A 832      29.226  29.292  18.501  1.00 21.90           H
ATOM   4864 HD21 LEU A 832      29.068  31.372  16.132  1.00 18.88           H
ATOM   4865 HD22 LEU A 832      30.576  30.614  16.685  1.00 18.88           H
ATOM   4866 HD23 LEU A 832      30.075  30.470  14.988  1.00 18.88           H
ATOM   4867  N   THR A 833      28.171  26.035  14.170  1.00 13.58           N
ATOM   4868  CA  THR A 833      27.068  25.781  13.244  1.00 15.53           C
ATOM   4869  C   THR A 833      26.216  24.614  13.731  1.00 15.77           C
ATOM   4870  O   THR A 833      24.998  24.613  13.550  1.00 17.22           O
ATOM   4871  CB  THR A 833      27.582  25.550  11.824  1.00 16.95           C
ATOM   4872  OG1 THR A 833      28.279  26.695  11.368  1.00 15.78           O
ATOM   4873  CG2 THR A 833      26.462  25.307  10.821  1.00 17.06           C
ATOM   4874  H   THR A 833      29.113  25.839  13.855  1.00 16.29           H
ATOM   4875  HA  THR A 833      26.466  26.688  13.225  1.00 18.63           H
ATOM   4876  HB  THR A 833      28.262  24.696  11.814  1.00 20.33           H
ATOM   4877  HG1 THR A 833      29.067  26.797  11.908  1.00 18.93           H
ATOM   4878 HG21 THR A 833      26.888  25.187   9.827  1.00 20.46           H
ATOM   4879 HG22 THR A 833      25.914  24.398  11.070  1.00 20.46           H
ATOM   4880 HG23 THR A 833      25.786  26.162  10.816  1.00 20.46           H
ATOM   4881  N   HIS A 834      26.842  23.607  14.340  1.00 14.80           N
ATOM   4882  CA  HIS A 834      26.111  22.518  14.999  1.00 17.03           C
ATOM   4883  C   HIS A 834      25.195  23.049  16.103  1.00 19.46           C
ATOM   4884  O   HIS A 834      24.044  22.611  16.190  1.00 22.05           O
ATOM   4885  CB  HIS A 834      27.059  21.414  15.512  1.00 17.94           C
ATOM   4886  CG  HIS A 834      27.597  20.520  14.428  1.00 25.81           C
ATOM   4887  ND1 HIS A 834      26.796  19.737  13.587  1.00 37.23           N
ATOM   4888  CD2 HIS A 834      28.913  20.252  14.167  1.00 31.22           C
ATOM   4889  CE1 HIS A 834      27.649  19.048  12.816  1.00 31.16           C
ATOM   4890  NE2 HIS A 834      28.923  19.327  13.145  1.00 33.54           N
ATOM   4891  H   HIS A 834      27.848  23.635  14.441  1.00 17.75           H
ATOM   4892  HA  HIS A 834      25.468  22.058  14.247  1.00 20.42           H
[truncated: 118,296 more chars]
