# Supplementary material for: High-throughput quantum-mechanics/molecular-mechanics (ONIOM) macromolecular crystallographic refinement with PHENIX/DivCon: the impact of mixed Hamiltonian methods on ligand and protein structure
Source: Acta Crystallogr D Struct Biol. 2018 Oct 29;74(Pt 11):1063–77. doi: 10.1107/S2059798318012913 (PMC6213575; doi:10.1107/S2059798318012913)
Supplement: Supplementary file 2 [file d-74-01063-sup2.gz › results_ONIOM/1XOZ-H.cif]

# Generated by MOE 2016.08 on 2017-01-11 16:16.40
# Structure optimized with MOE using MMFF94x forcefield to determine
# ideal geometry (Gas Phase with Electrostatics disabled).
data_comp_list
_chem_comp.id	CIA
_chem_comp.three_letter_code	CIA
_chem_comp.name	1XOZ.A
_chem_comp.group	non-polymer
_chem_comp.number_atoms_all	48
_chem_comp.number_atoms_nh	29
_chem_comp.desc_level	?
#
data_comp_CIA
#
loop_
_chem_comp_atom.comp_id
_chem_comp_atom.atom_id
_chem_comp_atom.type_symbol
_chem_comp_atom.type_energy
_chem_comp_atom.partial_charge
_chem_comp_atom.x
_chem_comp_atom.y
_chem_comp_atom.z
CIA	C3	C	CR16	-0.15	42.8220	37.8770	10.1470	
CIA	H3	H	HCR6	0.15	42.1309	38.3970	9.5002	
CIA	C2	C	CR16	-0.15	42.9660	38.2730	11.5040	
CIA	H2	H	HCR6	0.15	42.3663	39.1017	11.8503	
CIA	C1	C	CR16	-0.15	43.8200	37.6730	12.4150	
CIA	H1	H	HCR6	0.15	43.9047	37.9988	13.4412	
CIA	C6	C	CR56	0	44.5670	36.6040	11.8900	
CIA	C7	C	CR56	-0.181	45.5670	35.7220	12.5090	
CIA	C8	C	CR56	-0.3316	45.9500	34.8780	11.5180	
CIA	N9	N	NR15	0.0332	45.3070	35.1450	10.3960	
CIA	HN9	H	HNR5	0.27	45.4362	34.6390	9.5315	
CIA	C5	C	CR56	-0.1516	44.4430	36.1950	10.5540	
CIA	C4	C	CR16	-0.15	43.5880	36.7990	9.6480	
CIA	H4	H	HCR6	0.15	43.5111	36.4670	8.6232	
CIA	C13	C	CR66	0.5436	46.9640	33.8340	11.7720	
CIA	H13	H	HCH1	0.08	46.5979	32.8538	11.4667	
CIA	N12	N	NR6	-0.6602	47.2580	33.5750	13.1710	
CIA	C17	C	CR6	0.569	48.1380	32.5760	13.3970	
CIA	O20	O	O	-0.57	48.6650	31.9330	12.5250	
CIA	C16	C	CH2	0.2011	48.4930	32.2400	14.7760	
CIA	H161	H	HCH2	0.08	49.5760	32.1214	14.8108	
CIA	H162	H	HCH2	0.08	48.0156	31.2883	15.0095	
CIA	N15	N	NR6	-0.6602	48.1260	33.1800	15.8350	
CIA	C31	C	CR6	0.569	47.2490	34.1540	15.6280	
CIA	O32	O	O	-0.57	46.8900	34.9790	16.4840	
CIA	C11	C	CR66	0.2811	46.6300	34.3090	14.2750	
CIA	H11	H	HCH1	0.08	45.7107	33.7440	14.4288	
CIA	C10	C	CH2	0.021	46.0970	35.7020	13.9150	
CIA	H101	H	HCH2	0.08	45.2945	35.9668	14.6035	
CIA	H102	H	HCH2	0.08	46.9054	36.4279	14.0028	
CIA	C18	C	CH3	0.0601	48.7160	33.0530	17.1550	
CIA	H181	H	HCH3	0.08	49.4101	32.2126	17.1634	
CIA	H182	H	HCH3	0.08	47.9292	32.8818	17.8897	
CIA	H183	H	HCH3	0.08	49.2518	33.9692	17.4032	
CIA	C22	C	CR66	-0.1435	48.2060	34.2980	10.9340	
CIA	C27	C	CR16	-0.15	48.7360	33.4820	9.8960	
CIA	H27	H	HCR6	0.15	48.2622	32.5315	9.6998	
CIA	C26	C	CR16	-0.15	49.8220	33.8410	9.1280	
CIA	H26	H	HCR6	0.15	50.1990	33.1995	8.3452	
CIA	C25	C	CR56	0.0825	50.4030	35.0570	9.4070	
CIA	O30	O	O2	-0.3625	51.4800	35.6170	8.7840	
CIA	C29	C	CH2	0.4	51.8080	36.6900	9.6600	
CIA	H291	H	HCH2	0.08	52.0953	37.5612	9.0713	
CIA	H292	H	HCH2	0.08	52.6398	36.3928	10.2987	
CIA	O28	O	O2	-0.3625	50.6580	37.0270	10.4910	
CIA	C24	C	CR56	0.0825	49.9300	35.8680	10.3900	
CIA	C23	C	CR16	-0.15	48.8280	35.5130	11.1710	
CIA	H23	H	HCR6	0.15	48.4673	36.1736	11.9456	
#
#
loop_
_chem_comp_tree.comp_id
_chem_comp_tree.atom_id
_chem_comp_tree.atom_back
_chem_comp_tree.atom_forward
_chem_comp_tree.connect_type
CIA	C3	?	H3	START	
CIA	H3	C3	?	?	
CIA	C2	C3	H2	?	
CIA	H2	C2	?	?	
CIA	C1	C2	H1	?	
CIA	H1	C1	?	?	
CIA	C6	C1	C7	?	
CIA	C7	C6	C10	?	
CIA	C10	C7	H101	?	
CIA	H101	C10	?	?	
CIA	H102	C10	?	?	
CIA	C11	C10	H11	?	
CIA	H11	C11	?	?	
CIA	C31	C11	N15	?	
CIA	N15	C31	C18	?	
CIA	C18	N15	H181	?	
CIA	H181	C18	?	?	
CIA	H182	C18	?	?	
CIA	H183	C18	?	?	
CIA	C16	N15	H161	?	
CIA	H161	C16	?	?	
CIA	H162	C16	?	?	
CIA	C17	C16	N12	?	
CIA	N12	C17	C13	?	
CIA	C13	N12	H13	?	
CIA	H13	C13	?	?	
CIA	C22	C13	C27	?	
CIA	C27	C22	H27	?	
CIA	H27	C27	?	?	
CIA	C26	C27	H26	?	
CIA	H26	C26	?	?	
CIA	C25	C26	C24	?	
CIA	C24	C25	C23	?	
CIA	C23	C24	H23	?	
CIA	H23	C23	?	?	
CIA	O28	C24	C29	?	
CIA	C29	O28	H291	?	
CIA	H291	C29	?	?	
CIA	H292	C29	?	?	
CIA	O30	C29	?	?	
CIA	C8	C13	N9	?	
CIA	N9	C8	HN9	?	
CIA	HN9	N9	?	?	
CIA	C5	N9	C4	?	
CIA	C4	C5	H4	?	
CIA	H4	C4	?	?	
CIA	O20	C17	?	?	
CIA	O32	C31	?	END	
CIA	C3	C4	?	ADD	
CIA	C6	C5	?	ADD	
CIA	C7	C8	?	ADD	
CIA	N12	C11	?	ADD	
CIA	C22	C23	?	ADD	
CIA	C25	O30	?	ADD	
#
#
loop_
_chem_comp_bond.comp_id
_chem_comp_bond.atom_id_1
_chem_comp_bond.atom_id_2
_chem_comp_bond.type
_chem_comp_bond.value_dist
_chem_comp_bond.value_dist_esd
CIA	H3	C3	single	1.087	0.020	
CIA	C2	C3	aromatic	1.393	0.020	
CIA	H2	C2	single	1.087	0.020	
CIA	C1	C2	aromatic	1.399	0.020	
CIA	H1	C1	single	1.086	0.020	
CIA	C6	C1	aromatic	1.409	0.020	
CIA	C7	C6	aromatic	1.420	0.020	
CIA	C10	C7	single	1.478	0.020	
CIA	H101	C10	single	1.096	0.020	
CIA	H102	C10	single	1.098	0.020	
CIA	C11	C10	single	1.547	0.020	
CIA	H11	C11	single	1.099	0.020	
CIA	C31	C11	single	1.530	0.020	
CIA	N15	C31	single	1.395	0.020	
CIA	C18	N15	single	1.453	0.020	
CIA	H181	C18	single	1.094	0.020	
CIA	H182	C18	single	1.094	0.020	
CIA	H183	C18	single	1.093	0.020	
CIA	C16	N15	single	1.453	0.020	
CIA	H161	C16	single	1.094	0.020	
CIA	H162	C16	single	1.094	0.020	
CIA	C17	C16	single	1.508	0.020	
CIA	N12	C17	single	1.405	0.020	
CIA	C13	N12	single	1.491	0.020	
CIA	H13	C13	single	1.099	0.020	
CIA	C22	C13	single	1.521	0.020	
CIA	C27	C22	aromatic	1.416	0.020	
CIA	H27	C27	single	1.088	0.020	
CIA	C26	C27	aromatic	1.398	0.020	
CIA	H26	C26	single	1.084	0.020	
CIA	C25	C26	aromatic	1.377	0.020	
CIA	C24	C25	aromatic	1.374	0.020	
CIA	C23	C24	aromatic	1.381	0.020	
CIA	H23	C23	single	1.084	0.020	
CIA	O28	C24	single	1.361	0.020	
CIA	C29	O28	single	1.442	0.020	
CIA	H291	C29	single	1.096	0.020	
CIA	H292	C29	single	1.096	0.020	
CIA	O30	C29	single	1.442	0.020	
CIA	C8	C13	single	1.487	0.020	
CIA	N9	C8	aromatic	1.366	0.020	
CIA	HN9	N9	single	1.011	0.020	
CIA	C5	N9	aromatic	1.379	0.020	
CIA	C4	C5	aromatic	1.399	0.020	
CIA	H4	C4	single	1.085	0.020	
CIA	O20	C17	double	1.230	0.020	
CIA	O32	C31	double	1.230	0.020	
CIA	C3	C4	aromatic	1.398	0.020	
CIA	C6	C5	aromatic	1.400	0.020	
CIA	C7	C8	aromatic	1.373	0.020	
CIA	N12	C11	single	1.494	0.020	
CIA	C22	C23	aromatic	1.405	0.020	
CIA	C25	O30	single	1.361	0.020	
#
#
loop_
_chem_comp_angle.comp_id
_chem_comp_angle.atom_id_1
_chem_comp_angle.atom_id_2
_chem_comp_angle.atom_id_3
_chem_comp_angle.value_angle
_chem_comp_angle.value_angle_esd
CIA	H3	C3	C2	119.55	3.000	
CIA	H3	C3	C4	119.40	3.000	
CIA	C2	C3	C4	121.04	3.000	
CIA	H2	C2	C1	119.51	3.000	
CIA	C3	C2	H2	119.69	3.000	
CIA	C3	C2	C1	120.80	3.000	
CIA	H1	C1	C6	120.82	3.000	
CIA	C2	C1	H1	119.93	3.000	
CIA	C2	C1	C6	119.25	3.000	
CIA	C1	C6	C7	134.57	3.000	
CIA	C1	C6	C5	118.71	3.000	
CIA	C7	C6	C5	106.72	3.000	
CIA	C6	C7	C10	131.93	3.000	
CIA	C6	C7	C8	107.84	3.000	
CIA	C8	C7	C10	120.22	3.000	
CIA	C7	C8	C13	126.01	3.000	
CIA	C7	C8	N9	108.38	3.000	
CIA	N9	C8	C13	125.60	3.000	
CIA	HN9	N9	C5	124.97	3.000	
CIA	C8	N9	HN9	125.40	3.000	
CIA	C8	N9	C5	109.63	3.000	
CIA	C6	C5	C4	122.57	3.000	
CIA	C6	C5	N9	107.42	3.000	
CIA	N9	C5	C4	130.01	3.000	
CIA	C3	C4	H4	120.95	3.000	
CIA	C3	C4	C5	117.62	3.000	
CIA	C5	C4	H4	121.43	3.000	
CIA	H13	C13	C22	107.97	3.000	
CIA	H13	C13	N12	105.38	3.000	
CIA	C8	C13	H13	108.20	3.000	
CIA	C8	C13	C22	112.44	3.000	
CIA	C8	C13	N12	109.86	3.000	
CIA	N12	C13	C22	112.62	3.000	
CIA	C13	N12	C11	122.36	3.000	
CIA	C13	N12	C17	118.28	3.000	
CIA	C17	N12	C11	119.21	3.000	
CIA	N12	C17	C16	113.32	3.000	
CIA	N12	C17	O20	125.26	3.000	
CIA	O20	C17	C16	121.15	3.000	
CIA	H161	C16	H162	109.99	3.000	
CIA	H161	C16	N15	109.94	3.000	
CIA	H162	C16	N15	109.54	3.000	
CIA	C17	C16	H161	109.40	3.000	
CIA	C17	C16	H162	110.14	3.000	
CIA	C17	C16	N15	107.80	3.000	
CIA	C16	N15	C18	118.00	3.000	
CIA	C16	N15	C31	120.44	3.000	
CIA	C31	N15	C18	121.49	3.000	
CIA	N15	C31	C11	112.88	3.000	
CIA	N15	C31	O32	124.36	3.000	
CIA	O32	C31	C11	122.51	3.000	
CIA	H11	C11	C10	108.49	3.000	
CIA	C31	C11	H11	107.79	3.000	
CIA	C31	C11	C10	110.38	3.000	
CIA	N12	C11	H11	105.97	3.000	
CIA	N12	C11	C10	116.33	3.000	
CIA	N12	C11	C31	107.51	3.000	
CIA	H101	C10	H102	106.46	3.000	
CIA	C7	C10	H101	111.12	3.000	
CIA	C7	C10	H102	107.96	3.000	
CIA	C7	C10	C11	111.00	3.000	
CIA	C11	C10	H101	109.44	3.000	
CIA	C11	C10	H102	110.75	3.000	
CIA	H181	C18	H182	109.75	3.000	
CIA	H181	C18	H183	109.05	3.000	
CIA	H182	C18	H183	109.22	3.000	
CIA	N15	C18	H181	108.82	3.000	
CIA	N15	C18	H182	108.70	3.000	
CIA	N15	C18	H183	111.29	3.000	
CIA	C27	C22	C23	119.06	3.000	
CIA	C13	C22	C27	118.97	3.000	
CIA	C13	C22	C23	121.95	3.000	
CIA	H27	C27	C26	118.68	3.000	
CIA	C22	C27	H27	119.95	3.000	
CIA	C22	C27	C26	121.37	3.000	
CIA	H26	C26	C25	121.54	3.000	
CIA	C27	C26	H26	120.77	3.000	
CIA	C27	C26	C25	117.68	3.000	
CIA	C26	C25	C24	121.64	3.000	
CIA	C26	C25	O30	125.98	3.000	
CIA	O30	C25	C24	112.38	3.000	
CIA	C25	O30	C29	101.00	3.000	
CIA	H291	C29	H292	108.73	3.000	
CIA	H291	C29	O28	108.68	3.000	
CIA	H292	C29	O28	108.68	3.000	
CIA	O30	C29	H291	108.68	3.000	
CIA	O30	C29	H292	108.68	3.000	
CIA	O30	C29	O28	113.31	3.000	
CIA	C29	O28	C24	101.00	3.000	
CIA	C25	C24	C23	121.91	3.000	
CIA	C25	C24	O28	112.32	3.000	
CIA	O28	C24	C23	125.77	3.000	
CIA	C22	C23	H23	121.72	3.000	
CIA	C22	C23	C24	118.33	3.000	
CIA	C24	C23	H23	119.95	3.000	
#
#
loop_
_chem_comp_tor.comp_id
_chem_comp_tor.id
_chem_comp_tor.atom_id_1
_chem_comp_tor.atom_id_2
_chem_comp_tor.atom_id_3
_chem_comp_tor.atom_id_4
_chem_comp_tor.value_angle
_chem_comp_tor.value_angle_esd
_chem_comp_tor.period
CIA	CONST_1	H3	C3	C2	H2	-0.00	20.0	1	
CIA	CONST_2	H3	C3	C4	H4	0.02	20.0	1	
CIA	CONST_3	H2	C2	C1	H1	-0.01	20.0	1	
CIA	CONST_4	H1	C1	C6	C7	-0.00	20.0	1	
CIA	CONST_5	C1	C6	C7	C10	-0.52	20.0	1	
CIA	CONST_6	C1	C6	C5	C4	-0.10	20.0	1	
CIA	CONST_7	C6	C7	C10	H101	26.49	20.0	3	
CIA	CONST_8	C6	C7	C8	C13	-179.56	20.0	1	
CIA	CONST_9	C7	C8	C13	H13	139.64	20.0	3	
CIA	CONST_10	C7	C8	N9	HN9	-179.60	20.0	1	
CIA	CONST_11	HN9	N9	C5	C4	-0.21	20.0	1	
CIA	CONST_12	C6	C5	C4	H4	-179.98	20.0	1	
CIA	Var_1	H13	C13	C22	C27	22.40	0.0	0	
CIA	CONST_13	H13	C13	N12	C11	-134.79	20.0	3	
CIA	CONST_14	C13	N12	C11	H11	109.39	20.0	3	
CIA	CONST_15	C13	N12	C17	C16	179.92	20.0	1	
CIA	CONST_16	N12	C17	C16	H161	-164.16	20.0	3	
CIA	CONST_17	H161	C16	N15	C18	-11.89	20.0	3	
CIA	Var_2	C16	N15	C18	H181	59.01	0.0	0	
CIA	CONST_18	C16	N15	C31	C11	-6.70	20.0	1	
CIA	CONST_19	N15	C31	C11	H11	71.46	20.0	3	
CIA	CONST_20	H11	C11	C10	H101	40.13	20.0	3	
CIA	CONST_21	C27	C22	C23	H23	179.32	20.0	1	
CIA	CONST_22	C13	C22	C27	H27	-0.84	20.0	1	
CIA	CONST_23	H27	C27	C26	H26	-0.19	20.0	1	
CIA	CONST_24	H26	C26	C25	C24	179.76	20.0	1	
CIA	CONST_25	C26	C25	C24	C23	0.09	20.0	1	
CIA	CONST_26	C26	C25	O30	C29	179.86	20.0	3	
CIA	CONST_27	C25	O30	C29	H291	-120.98	20.0	3	
CIA	CONST_28	H291	C29	O28	C24	121.01	20.0	3	
CIA	CONST_29	C29	O28	C24	C23	-179.97	20.0	3	
CIA	CONST_30	C25	C24	C23	H23	-179.70	20.0	1	
#
#
loop_
_chem_comp_chir.comp_id
_chem_comp_chir.id
_chem_comp_chir.atom_id_centre
_chem_comp_chir.atom_id_1
_chem_comp_chir.atom_id_2
_chem_comp_chir.atom_id_3
_chem_comp_chir.volume_sign
CIA	chir_1	C13	C22	C8	N12	positive	
CIA	chir_2	C11	C10	C31	N12	positive	
#
#
loop_
_chem_comp_plane_atom.comp_id
_chem_comp_plane_atom.plane_id
_chem_comp_plane_atom.atom_id
_chem_comp_plane_atom.dist_esd
CIA	plan-1	C22	0.020	
CIA	plan-1	C27	0.020	
CIA	plan-1	C26	0.020	
CIA	plan-1	C25	0.020	
CIA	plan-1	O30	0.020	
CIA	plan-1	C29	0.020	
CIA	plan-1	O28	0.020	
CIA	plan-1	C24	0.020	
CIA	plan-1	C23	0.020	
CIA	plan-2	C3	0.020	
CIA	plan-2	C2	0.020	
CIA	plan-2	C1	0.020	
CIA	plan-2	C6	0.020	
CIA	plan-2	C7	0.020	
CIA	plan-2	C8	0.020	
CIA	plan-2	N9	0.020	
CIA	plan-2	C5	0.020	
CIA	plan-2	C4	0.020	
CIA	plan-2	C13	0.020	
CIA	plan-2	C10	0.020	
#
