# Supplementary material for: High-throughput quantum-mechanics/molecular-mechanics (ONIOM) macromolecular crystallographic refinement with PHENIX/DivCon: the impact of mixed Hamiltonian methods on ligand and protein structure
Source: Acta Crystallogr D Struct Biol. 2018 Oct 29;74(Pt 11):1063–77. doi: 10.1107/S2059798318012913 (PMC6213575; doi:10.1107/S2059798318012913)
Supplement: Supplementary file 2 [file d-74-01063-sup2.gz › results_ONIOM/1Y6B-H_refine_001.pdb]

REMARK Date 2017-01-20 Time 17:46:19 EST -0500 (1484952379.52 s)
REMARK PHENIX refinement
REMARK 
REMARK ****************** INPUT FILES AND LABELS ******************************
REMARK Reflections:
REMARK   file name      : 1Y6B.mtz
REMARK   labels         : ['I-obs,SIGI-obs']
REMARK R-free flags:
REMARK   file name      : 1Y6B.mtz
REMARK   label          : R-free-flags
REMARK   test_flag_value: 1
REMARK Model file name(s): 
REMARK   /scratch/oleg/2711993.gondor.quantumbioinc.com/1Y6B-H.pdb
REMARK 
REMARK ******************** REFINEMENT SUMMARY: QUICK FACTS *******************
REMARK Start: r_work = 0.2189 r_free = 0.2150 bonds = 0.017 angles = 1.495
REMARK Final: r_work = 0.1877 r_free = 0.2292 bonds = 0.016 angles = 1.942
REMARK ************************************************************************
REMARK 
REMARK ****************** REFINEMENT STATISTICS STEP BY STEP ******************
REMARK leading digit, like 1_, means number of macro-cycle                     
REMARK 0    : statistics at the very beginning when nothing is done yet        
REMARK 1_bss: bulk solvent correction and/or (anisotropic) scaling             
REMARK 1_xyz: refinement of coordinates                                        
REMARK 1_adp: refinement of ADPs (Atomic Displacement Parameters)              
REMARK 1_occ: refinement of occupancies                                        
REMARK ------------------------------------------------------------------------
REMARK  stage       r-work r-free bonds angles b_min b_max b_ave n_water shift
REMARK       0    : 0.3385 0.3374 0.017  1.49  23.1  85.0  39.4 453      0.000
REMARK       1_bss: 0.2189 0.2150 0.017  1.49  23.1  85.0  39.4 453      0.000
REMARK 1_settarget: 0.2189 0.2150 0.017  1.49  23.1  85.0  39.4 453      0.000
REMARK       1_nqh: 0.2189 0.2151 0.017  1.49  23.1  85.0  39.4 453      0.002
REMARK    1_weight: 0.2189 0.2151 0.017  1.49  23.1  85.0  39.4 453      0.002
REMARK    1_checkH: 0.2191 0.2151 0.017  1.49  23.1  85.0  39.4 453      0.433
REMARK    1_xyzrec: 0.2150 0.2421 0.016  2.03  23.1  85.0  39.4 453      0.555
REMARK    1_checkH: 0.2149 0.2421 0.016  2.03  23.1  85.0  39.4 453      0.555
REMARK       1_adp: 0.1984 0.2376 0.016  2.03  21.8  80.0  40.3 453      0.555
REMARK   1_regHadp: 0.1980 0.2384 0.016  2.03  21.8  80.0  40.3 453      0.555
REMARK       2_bss: 0.1974 0.2386 0.016  2.03  21.8  80.0  40.3 453      0.555
REMARK 2_settarget: 0.1974 0.2386 0.016  2.03  21.8  80.0  40.3 453      0.555
REMARK 2_updatecdl: 0.1974 0.2386 0.016  2.04  21.8  80.0  40.3 453      0.555
REMARK       2_nqh: 0.1974 0.2386 0.016  2.04  21.8  80.0  40.3 453      0.555
REMARK    2_weight: 0.1974 0.2386 0.016  2.04  21.8  80.0  40.3 453      0.555
REMARK    2_checkH: 0.1975 0.2387 0.016  2.04  21.8  80.0  40.3 453      0.554
REMARK    2_xyzrec: 0.1968 0.2375 0.016  1.91  21.8  80.0  40.3 453      0.541
REMARK    2_checkH: 0.1968 0.2376 0.016  1.91  21.8  80.0  40.3 453      0.541
REMARK       2_adp: 0.1920 0.2291 0.016  1.91  21.1  83.7  41.9 453      0.541
REMARK   2_regHadp: 0.1927 0.2294 0.016  1.91  21.1  83.7  41.9 453      0.541
REMARK       3_bss: 0.1924 0.2299 0.016  1.91  21.1  83.7  41.9 453      0.541
REMARK 3_settarget: 0.1924 0.2299 0.016  1.91  21.1  83.7  41.9 453      0.541
REMARK 3_updatecdl: 0.1924 0.2299 0.016  1.91  21.1  83.7  41.9 453      0.541
REMARK       3_nqh: 0.1924 0.2299 0.016  1.91  21.1  83.7  41.9 453      0.541
REMARK    3_weight: 0.1924 0.2299 0.016  1.91  21.1  83.7  41.9 453      0.541
REMARK    3_checkH: 0.1923 0.2299 0.016  1.91  21.1  83.7  41.9 453      0.541
REMARK    3_xyzrec: 0.1898 0.2321 0.016  1.94  21.1  83.7  41.9 453      0.551
REMARK    3_checkH: 0.1898 0.2322 0.016  1.94  21.1  83.7  41.9 453      0.551
REMARK       3_adp: 0.1879 0.2293 0.016  1.94  20.4 100.0  42.1 453      0.551
REMARK   3_regHadp: 0.1878 0.2292 0.016  1.94  20.4 100.0  42.1 453      0.551
REMARK         end: 0.1877 0.2292 0.016  1.94  20.4 100.0  42.1 453      0.551
REMARK ------------------------------------------------------------------------
REMARK MODEL CONTENT.
REMARK  ELEMENT        ATOM RECORD COUNT   OCCUPANCY SUM
REMARK        C                     1399         1399.00
REMARK        H                     2491         2491.00
REMARK        O                      498          498.00
REMARK        N                      375          375.00
REMARK        S                       17           17.00
REMARK      O1-                       31           31.00
REMARK    TOTAL                     4811         4811.00
REMARK -----------------------------------------------------------------------
REMARK r_free_flags.md5.hexdigest df956d05f9139e115fde4e1150c467c2
REMARK 
REMARK IF THIS FILE IS FOR PDB DEPOSITION: REMOVE ALL FROM THIS LINE UP.
REMARK   3
REMARK   3 REFINEMENT.
REMARK   3   PROGRAM     : PHENIX (1.11.1_2575: ???)
REMARK   3   AUTHORS     : Adams,Afonine,Bunkoczi,Burnley,Chen,Dar,Davis,
REMARK   3               : Draizen,Echols,Gildea,Gros,Grosse-Kunstleve,Headd,
REMARK   3               : Hintze,Hung,Ioerger,Liebschner,McCoy,McKee,Moriarty,
REMARK   3               : Oeffner,Poon,Read,Richardson,Richardson,Sacchettini,
REMARK   3               : Sauter,Sobolev,Storoni,Terwilliger,Williams,Zwart
REMARK   3
REMARK   3  REFINEMENT TARGET : ML
REMARK   3  
REMARK   3  DATA USED IN REFINEMENT.
REMARK   3   RESOLUTION RANGE HIGH (ANGSTROMS) : 2.098   
REMARK   3   RESOLUTION RANGE LOW  (ANGSTROMS) : 16.608  
REMARK   3   MIN(FOBS/SIGMA_FOBS)              : 1.35  
REMARK   3   COMPLETENESS FOR RANGE        (%) : 99.56 
REMARK   3   NUMBER OF REFLECTIONS             : 20714     
REMARK   3   NUMBER OF REFLECTIONS (NON-ANOMALOUS) : 20714     
REMARK   3  
REMARK   3  FIT TO DATA USED IN REFINEMENT.
REMARK   3   R VALUE     (WORKING + TEST SET) : 0.1917
REMARK   3   R VALUE            (WORKING SET) : 0.1877
REMARK   3   FREE R VALUE                     : 0.2292
REMARK   3   FREE R VALUE TEST SET SIZE   (%) : 9.58  
REMARK   3   FREE R VALUE TEST SET COUNT      : 1985      
REMARK   3  
REMARK   3  FIT TO DATA USED IN REFINEMENT (IN BINS).
REMARK   3   BIN  RESOLUTION RANGE  COMPL.    NWORK NFREE   RWORK  RFREE  CCWORK CCFREE
REMARK   3     1 16.6082 -  5.0123    0.99     1444   155  0.2099 0.2461   0.901  0.891
REMARK   3     2  5.0123 -  3.9966    1.00     1379   149  0.1609 0.2152   0.935  0.907
REMARK   3     3  3.9966 -  3.4968    1.00     1359   144  0.1690 0.2007   0.929  0.888
REMARK   3     4  3.4968 -  3.1795    1.00     1354   139  0.1866 0.2202   0.921  0.887
REMARK   3     5  3.1795 -  2.9530    1.00     1353   142  0.1935 0.1921   0.919  0.922
REMARK   3     6  2.9530 -  2.7798    1.00     1334   148  0.1886 0.2358   0.921  0.884
REMARK   3     7  2.7798 -  2.6411    1.00     1339   139  0.1927 0.2227   0.917  0.860
REMARK   3     8  2.6411 -  2.5266    1.00     1310   136  0.2015 0.2724   0.915  0.820
REMARK   3     9  2.5266 -  2.4296    1.00     1339   139  0.2006 0.2302   0.913  0.869
REMARK   3    10  2.4296 -  2.3460    1.00     1295   141  0.1918 0.2859   0.920  0.785
REMARK   3    11  2.3460 -  2.2728    0.99     1336   142  0.1906 0.2725   0.928  0.847
REMARK   3    12  2.2728 -  2.2080    0.99     1274   136  0.1969 0.2478   0.922  0.888
REMARK   3    13  2.2080 -  2.1500    1.00     1319   144  0.2059 0.2658   0.922  0.855
REMARK   3    14  2.1500 -  2.0977    0.98     1294   131  0.2202 0.2743   0.905  0.846
REMARK   3  
REMARK   3  BULK SOLVENT MODELLING.
REMARK   3   METHOD USED        : FLAT BULK SOLVENT MODEL
REMARK   3   SOLVENT RADIUS     : 1.11    
REMARK   3   SHRINKAGE RADIUS   : 0.90    
REMARK   3   GRID STEP FACTOR   : 4.00    
REMARK   3  
REMARK   3  ERROR ESTIMATES.
REMARK   3   COORDINATE ERROR (MAXIMUM-LIKELIHOOD BASED)     : 0.22    
REMARK   3   PHASE ERROR (DEGREES, MAXIMUM-LIKELIHOOD BASED) : 23.49   
REMARK   3  
REMARK   3  STRUCTURE FACTORS CALCULATION ALGORITHM : FFT
REMARK   3  
REMARK   3  RESTRAINTS LIBRARY
REMARK   3    GEOSTD + MON.LIB. + CDL v1.2
REMARK   3  
REMARK   3  DEVIATIONS FROM IDEAL VALUES.
REMARK   3                 RMSD     MAX  COUNT
REMARK   3   BOND      :  0.016   0.114   2223
REMARK   3   ANGLE     :  1.942   9.892   3001
REMARK   3   CHIRALITY :  0.126   0.373    324
REMARK   3   PLANARITY :  0.017   0.095    374
REMARK   3   DIHEDRAL  : 11.684  81.910   1318
REMARK   3   MIN NONBONDED DISTANCE : 2.081 
REMARK   3  
REMARK   3  MOLPROBITY STATISTICS.
REMARK   3   ALL-ATOM CLASHSCORE : 0.46
REMARK   3   RAMACHANDRAN PLOT:
REMARK   3     OUTLIERS : 0.00  %
REMARK   3     ALLOWED  : 2.73  %
REMARK   3     FAVORED  : 97.27 %
REMARK   3   ROTAMER OUTLIERS : 1.29 %
REMARK   3   CBETA DEVIATIONS : 0
REMARK   3   PEPTIDE PLANE:
REMARK   3     CIS-PROLINE     : 0
REMARK   3     CIS-GENERAL     : 0
REMARK   3     TWISTED PROLINE : 0
REMARK   3     TWISTED GENERAL : 0
REMARK   3  
REMARK   3  ATOMIC DISPLACEMENT PARAMETERS.
REMARK   3   WILSON B : 35.51
REMARK   3   RMS(B_ISO_OR_EQUIVALENT_BONDED) : 5.47
REMARK   3   ATOMS          NUMBER OF ATOMS
REMARK   3                    ISO.  ANISO. 
REMARK   3    ALL         :   4811       0
REMARK   3    ALL (NO H)  :   2320       0
REMARK   3    SOLVENT     :    151       0
REMARK   3    NON-SOLVENT :   2169       0
REMARK   3    HYDROGENS   :   2491       0
REMARK   3
REMARK   3
REMARK   3   OTHER REFINEMENT REMARKS:
REMARK   3   XRAY REFINEMENT USING QUANTUM MECHANICAL FUNCTIONAL
REMARK   3   PROGRAM      :QuantumBio DivCon 6 build-7.1.1-b4015.17
REMARK   3   AUTHORS      :BORBULEVYCH O.Y., PLUMLEY J., 
REMARK   3                :MARTIN, R.I., WESTERHOFF L.M. 
REMARK   3
REMARK   3   REFERENCE     :BORBULEVYCH O.Y., PLUMLEY J.A.,
REMARK   3                 :MARTIN, R.I., MERZ, K.M.,  WESTERHOFF L.M.
REMARK   3                 :ACTA CRYSTLLOGRAPHICA SECTION D, 2014, 
REMARK   3                 :V. D70, pp. 1233-1247
REMARK   3   QM METHOD(HAMILTONIAN): PM6 AMBERFF14
REMARK   3   REGION QM REFINEMENT: 
REMARK   3      MAIN/BUFFER QM REGION RADII (A): 3.0 / 0.0
REMARK   3      LIGAND / STRAIN ENERGY: AAX_A_201 / 6.88 KCAL/MOLE
REMARK   3
HELIX    1   1 ALA A  822  TRP A  825  1               Generated by MOE    4
HELIX    2   2 ARG A  829  ARG A  831  5               Generated by MOE    3
HELIX    3   3 HIS A  874  ILE A  890  1               Generated by MOE   17
HELIX    4   4 LEU A  922  SER A  928  1               Generated by MOE    7
HELIX    5   5 LEU A 1000  SER A 1019  1               Generated by MOE   20
HELIX    6   6 ALA A 1029  ASN A 1031  5               Generated by MOE    3
HELIX    7   7 LEU A 1067  TRP A 1069  5               Generated by MOE    3
HELIX    8   8 PRO A 1072  ASP A 1077  1               Generated by MOE    6
HELIX    9   9 ILE A 1082  PHE A 1097  1               Generated by MOE   16
HELIX   10  10 GLU A 1111  GLU A 1119  1               Generated by MOE    9
HELIX   11  11 PRO A 1131  CYS A 1140  1               Generated by MOE   10
HELIX   12  12 PRO A 1145  GLN A 1147  5               Generated by MOE    3
HELIX   13  13 PHE A 1151  ASN A 1165  1               Generated by MOE   15
SHEET    1       LEU A 832  ARG A 840                  Generated by MOE
SHEET    2       GLN A 845  PHE A 852                  Generated by MOE
SHEET    3       CYS A 860  MET A 867                  Generated by MOE
SHEET    4       LEU A 899  GLY A 901                  Generated by MOE
SHEET    5       ALA A 902  ALA A 902                  Generated by MOE
SHEET    6       CYS A 903  CYS A 903                  Generated by MOE
SHEET    7       MET A 911  GLU A 915                  Generated by MOE
SHEET    8       ILE A1032  LEU A1034                  Generated by MOE
SHEET    9       VAL A1040  LYS A1041                  Generated by MOE
SHEET   10       ILE A1042  ILE A1042                  Generated by MOE
CRYST1   37.544   94.333   96.767  90.00  90.00  90.00 P 21 21 21
SCALE1      0.026635  0.000000  0.000000        0.00000
SCALE2      0.000000  0.010601  0.000000        0.00000
SCALE3      0.000000  0.000000  0.010334        0.00000
ATOM      1  N   ARG A 817      -1.224  52.293   1.873  1.00 72.57           N
ATOM      2  CA  ARG A 817      -0.139  52.930   1.083  1.00 69.95           C
ATOM      3  C   ARG A 817       1.129  52.071   1.007  1.00 70.79           C
ATOM      4  O   ARG A 817       1.919  52.336   0.098  1.00 60.50           O
ATOM      5  CB  ARG A 817       0.264  54.339   1.583  1.00 65.42           C
ATOM      6  CG  ARG A 817      -0.923  55.313   1.625  1.00 79.30           C
ATOM      7  CD  ARG A 817      -0.490  56.740   2.011  1.00 86.13           C
ATOM      8  NE  ARG A 817      -1.603  57.463   2.666  1.00 87.76           N
ATOM      9  CZ  ARG A 817      -2.053  58.695   2.383  1.00 93.95           C
ATOM     10  NH1 ARG A 817      -1.508  59.437   1.409  1.00 87.24           N
ATOM     11  NH2 ARG A 817      -3.070  59.190   3.100  1.00 90.01           N1+
ATOM     12  H1  ARG A 817      -2.056  52.866   1.848  1.00 87.09           H
ATOM     13  H2  ARG A 817      -0.934  52.154   2.834  1.00 87.09           H
ATOM     14  HA  ARG A 817      -0.500  53.058   0.061  1.00 83.94           H
ATOM     15  HB2 ARG A 817       1.030  54.749   0.922  1.00 78.51           H
ATOM     16  HB3 ARG A 817       0.691  54.252   2.584  1.00 78.51           H
ATOM     17  HG2 ARG A 817      -1.658  54.949   2.344  1.00 95.16           H
ATOM     18  HG3 ARG A 817      -1.390  55.345   0.639  1.00 95.16           H
ATOM     19  HD2 ARG A 817      -0.164  57.265   1.110  1.00103.36           H
ATOM     20  HD3 ARG A 817       0.355  56.694   2.701  1.00103.36           H
ATOM     21  HE  ARG A 817      -2.066  56.973   3.418  1.00105.31           H
ATOM     22 HH11 ARG A 817      -1.858  60.364   1.218  1.00104.69           H
ATOM     23 HH12 ARG A 817      -0.736  59.074   0.870  1.00104.69           H
ATOM     24 HH21 ARG A 817      -3.487  58.644   3.839  1.00108.02           H
ATOM     25 HH22 ARG A 817      -3.422  60.117   2.909  1.00108.02           H
ATOM     26  N   LEU A 818       1.374  51.108   1.933  1.00 63.51           N
ATOM     27  CA  LEU A 818       2.656  50.390   1.918  1.00 42.16           C
ATOM     28  C   LEU A 818       2.714  49.433   0.703  1.00 56.12           C
ATOM     29  O   LEU A 818       1.654  48.991   0.218  1.00 49.25           O
ATOM     30  CB  LEU A 818       2.947  49.723   3.266  1.00 53.91           C
ATOM     31  CG  LEU A 818       3.442  50.659   4.392  1.00 58.21           C
ATOM     32  CD1 LEU A 818       3.584  49.894   5.726  1.00 47.31           C
ATOM     33  CD2 LEU A 818       4.815  51.291   4.080  1.00 67.75           C
ATOM     34  H   LEU A 818       0.697  50.888   2.650  1.00 76.21           H
ATOM     35  HA  LEU A 818       3.432  51.137   1.783  1.00 50.59           H
ATOM     36  HB2 LEU A 818       2.020  49.271   3.613  1.00 64.69           H
ATOM     37  HB3 LEU A 818       3.679  48.929   3.118  1.00 64.69           H
ATOM     38  HG  LEU A 818       2.707  51.453   4.519  1.00 69.85           H
ATOM     39 HD11 LEU A 818       3.885  50.581   6.518  1.00 56.78           H
ATOM     40 HD12 LEU A 818       2.631  49.444   6.002  1.00 56.78           H
ATOM     41 HD13 LEU A 818       4.339  49.111   5.640  1.00 56.78           H
ATOM     42 HD21 LEU A 818       5.154  51.875   4.938  1.00 81.30           H
ATOM     43 HD22 LEU A 818       5.554  50.515   3.872  1.00 81.30           H
ATOM     44 HD23 LEU A 818       4.744  51.965   3.227  1.00 81.30           H
ATOM     45  N   PRO A 819       3.935  49.127   0.204  1.00 53.11           N
ATOM     46  CA  PRO A 819       4.101  48.279  -0.973  1.00 51.20           C
ATOM     47  C   PRO A 819       4.105  46.802  -0.586  1.00 44.09           C
ATOM     48  O   PRO A 819       4.442  46.446   0.549  1.00 48.51           O
ATOM     49  CB  PRO A 819       5.501  48.654  -1.476  1.00 43.38           C
ATOM     50  CG  PRO A 819       6.303  49.049  -0.228  1.00 44.20           C
ATOM     51  CD  PRO A 819       5.236  49.612   0.706  1.00 44.22           C
ATOM     52  HA  PRO A 819       3.403  48.521  -1.777  1.00 61.43           H
ATOM     53  HB2 PRO A 819       6.002  47.893  -2.077  1.00 52.06           H
ATOM     54  HB3 PRO A 819       5.361  49.550  -2.083  1.00 52.06           H
ATOM     55  HG2 PRO A 819       6.792  48.172   0.198  1.00 53.04           H
ATOM     56  HG3 PRO A 819       7.041  49.820  -0.453  1.00 53.04           H
ATOM     57  HD2 PRO A 819       5.444  49.277   1.724  1.00 53.06           H
ATOM     58  HD3 PRO A 819       5.269  50.697   0.623  1.00 53.06           H
ATOM     59  N   TYR A 820       3.776  45.947  -1.566  1.00 43.84           N
ATOM     60  CA  TYR A 820       4.008  44.519  -1.444  1.00 37.32           C
ATOM     61  C   TYR A 820       4.871  43.999  -2.592  1.00 36.57           C
ATOM     62  O   TYR A 820       4.411  43.843  -3.727  1.00 34.22           O
ATOM     63  CB  TYR A 820       2.699  43.772  -1.354  1.00 35.50           C
ATOM     64  CG  TYR A 820       2.952  42.283  -1.260  1.00 34.25           C
ATOM     65  CD1 TYR A 820       3.502  41.745  -0.085  1.00 31.26           C
ATOM     66  CD2 TYR A 820       2.669  41.456  -2.361  1.00 27.21           C
ATOM     67  CE1 TYR A 820       3.729  40.368   0.003  1.00 31.17           C
ATOM     68  CE2 TYR A 820       2.831  40.082  -2.261  1.00 33.92           C
ATOM     69  CZ  TYR A 820       3.364  39.535  -1.082  1.00 29.48           C
ATOM     70  OH  TYR A 820       3.586  38.209  -1.035  1.00 27.15           O
ATOM     71  H   TYR A 820       3.512  46.301  -2.474  1.00 52.61           H
ATOM     72  HA  TYR A 820       4.551  44.322  -0.521  1.00 44.79           H
ATOM     73  HB2 TYR A 820       2.164  44.104  -0.465  1.00 42.60           H
ATOM     74  HB3 TYR A 820       2.086  43.993  -2.228  1.00 42.60           H
ATOM     75  HD1 TYR A 820       3.754  42.388   0.742  1.00 37.51           H
ATOM     76  HD2 TYR A 820       2.272  41.872  -3.271  1.00 32.66           H
ATOM     77  HE1 TYR A 820       4.167  39.942   0.892  1.00 37.40           H
ATOM     78  HE2 TYR A 820       2.586  39.447  -3.098  1.00 40.71           H
ATOM     79  HH  TYR A 820       3.134  37.738  -1.745  1.00 32.58           H
ATOM     80  N   ASP A 821       6.122  43.697  -2.273  1.00 28.70           N
ATOM     81  CA  ASP A 821       7.065  43.129  -3.216  1.00 33.22           C
ATOM     82  C   ASP A 821       6.866  41.617  -3.312  1.00 29.61           C
ATOM     83  O   ASP A 821       7.511  40.843  -2.578  1.00 32.28           O
ATOM     84  CB  ASP A 821       8.504  43.502  -2.812  1.00 29.17           C
ATOM     85  CG  ASP A 821       9.502  43.058  -3.890  1.00 33.70           C
ATOM     86  OD1 ASP A 821       9.128  42.261  -4.786  1.00 35.83           O
ATOM     87  OD2 ASP A 821      10.669  43.474  -3.770  1.00 40.65           O1-
ATOM     88  H   ASP A 821       6.443  43.851  -1.330  1.00 34.44           H
ATOM     89  HA  ASP A 821       6.865  43.566  -4.194  1.00 39.87           H
ATOM     90  HB2 ASP A 821       8.610  44.566  -2.623  1.00 35.01           H
ATOM     91  HB3 ASP A 821       8.770  43.020  -1.870  1.00 35.01           H
ATOM     92  N   ALA A 822       6.035  41.201  -4.275  1.00 28.50           N
ATOM     93  CA  ALA A 822       5.721  39.778  -4.465  1.00 27.75           C
ATOM     94  C   ALA A 822       6.966  38.947  -4.774  1.00 31.03           C
ATOM     95  O   ALA A 822       7.054  37.792  -4.373  1.00 28.27           O
ATOM     96  CB  ALA A 822       4.662  39.608  -5.564  1.00 29.45           C
ATOM     97  H   ALA A 822       5.528  41.883  -4.817  1.00 34.20           H
ATOM     98  HA  ALA A 822       5.302  39.394  -3.536  1.00 33.30           H
ATOM     99  HB1 ALA A 822       4.463  38.549  -5.728  1.00 35.34           H
ATOM    100  HB2 ALA A 822       3.741  40.101  -5.257  1.00 35.34           H
ATOM    101  HB3 ALA A 822       5.030  40.042  -6.491  1.00 35.34           H
ATOM    102  N   SER A 823       7.943  39.503  -5.485  1.00 30.50           N
ATOM    103  CA  SER A 823       9.162  38.783  -5.784  1.00 32.36           C
ATOM    104  C   SER A 823       9.842  38.340  -4.491  1.00 28.27           C
ATOM    105  O   SER A 823      10.346  37.221  -4.394  1.00 30.72           O
ATOM    106  CB  SER A 823      10.100  39.662  -6.595  1.00 33.06           C
ATOM    107  OG  SER A 823      11.187  38.873  -6.998  1.00 33.83           O
ATOM    108  H   SER A 823       7.906  40.488  -5.698  1.00 36.60           H
ATOM    109  HA  SER A 823       8.901  37.908  -6.382  1.00 38.83           H
ATOM    110  HB2 SER A 823       9.588  40.041  -7.478  1.00 39.68           H
ATOM    111  HB3 SER A 823      10.465  40.489  -5.993  1.00 39.68           H
ATOM    112  HG  SER A 823      11.966  39.171  -6.513  1.00 40.59           H
ATOM    113  N   LYS A 824       9.936  39.240  -3.522  1.00 32.71           N
ATOM    114  CA  LYS A 824      10.562  38.918  -2.253  1.00 33.75           C
ATOM    115  C   LYS A 824       9.707  37.951  -1.403  1.00 29.64           C
ATOM    116  O   LYS A 824      10.269  37.066  -0.775  1.00 25.53           O
ATOM    117  CB  LYS A 824      10.856  40.222  -1.517  1.00 34.97           C
ATOM    118  CG  LYS A 824      11.699  39.967  -0.256  1.00 40.14           C
ATOM    119  CD  LYS A 824      12.461  41.256   0.103  1.00 49.13           C
ATOM    120  CE  LYS A 824      13.597  40.975   1.081  1.00 59.73           C
ATOM    121  NZ  LYS A 824      13.171  40.997   2.497  1.00 68.89           N1+
ATOM    122  H   LYS A 824       9.506  40.148  -3.638  1.00 39.25           H
ATOM    123  HA  LYS A 824      11.513  38.430  -2.470  1.00 40.50           H
ATOM    124  HB2 LYS A 824      11.396  40.883  -2.196  1.00 41.97           H
ATOM    125  HB3 LYS A 824       9.920  40.709  -1.242  1.00 41.97           H
ATOM    126  HG2 LYS A 824      11.052  39.648   0.560  1.00 48.17           H
ATOM    127  HG3 LYS A 824      12.430  39.183  -0.460  1.00 48.17           H
ATOM    128  HD2 LYS A 824      12.891  41.710  -0.793  1.00 58.96           H
ATOM    129  HD3 LYS A 824      11.766  41.970   0.547  1.00 58.96           H
ATOM    130  HE2 LYS A 824      14.058  40.013   0.846  1.00 71.68           H
ATOM    131  HE3 LYS A 824      14.343  41.760   0.935  1.00 71.68           H
ATOM    132  HZ1 LYS A 824      13.881  40.578   3.083  1.00 82.67           H
ATOM    133  HZ2 LYS A 824      13.023  41.953   2.793  1.00 82.67           H
ATOM    134  HZ3 LYS A 824      12.308  40.479   2.608  1.00 82.67           H
ATOM    135  N   TRP A 825       8.386  38.125  -1.330  1.00 30.87           N
ATOM    136  CA  TRP A 825       7.588  37.483  -0.250  1.00 28.39           C
ATOM    137  C   TRP A 825       6.639  36.380  -0.727  1.00 30.73           C
ATOM    138  O   TRP A 825       6.218  35.539   0.064  1.00 26.92           O
ATOM    139  CB  TRP A 825       6.791  38.558   0.467  1.00 28.85           C
ATOM    140  CG  TRP A 825       7.662  39.495   1.234  1.00 33.40           C
ATOM    141  CD1 TRP A 825       7.894  40.798   0.962  1.00 32.33           C
ATOM    142  CD2 TRP A 825       8.512  39.153   2.360  1.00 30.34           C
ATOM    143  NE1 TRP A 825       8.876  41.264   1.797  1.00 34.94           N
ATOM    144  CE2 TRP A 825       9.280  40.300   2.700  1.00 32.73           C
ATOM    145  CE3 TRP A 825       8.697  37.980   3.114  1.00 25.46           C
ATOM    146  CZ2 TRP A 825      10.177  40.281   3.765  1.00 30.70           C
ATOM    147  CZ3 TRP A 825       9.605  37.937   4.181  1.00 27.78           C
ATOM    148  CH2 TRP A 825      10.311  39.104   4.521  1.00 29.83           C
ATOM    149  H   TRP A 825       7.956  38.855  -1.880  1.00 37.04           H
ATOM    150  HA  TRP A 825       8.258  37.021   0.471  1.00 34.07           H
ATOM    151  HB2 TRP A 825       6.204  39.116  -0.265  1.00 34.62           H
ATOM    152  HB3 TRP A 825       6.108  38.070   1.164  1.00 34.62           H
ATOM    153  HD1 TRP A 825       7.443  41.357   0.153  1.00 38.80           H
ATOM    154  HE1 TRP A 825       9.194  42.223   1.771  1.00 41.93           H
ATOM    155  HE3 TRP A 825       8.122  37.102   2.871  1.00 30.55           H
ATOM    156  HZ2 TRP A 825      10.709  41.174   4.047  1.00 36.84           H
ATOM    157  HZ3 TRP A 825       9.737  37.026   4.749  1.00 33.34           H
ATOM    158  HH2 TRP A 825      10.973  39.092   5.374  1.00 35.80           H
ATOM    159  N   GLU A 826       6.218  36.425  -1.994  1.00 28.06           N
ATOM    160  CA  GLU A 826       5.125  35.560  -2.446  1.00 27.38           C
ATOM    161  C   GLU A 826       5.572  34.102  -2.469  1.00 25.49           C
ATOM    162  O   GLU A 826       6.658  33.770  -2.937  1.00 29.74           O
ATOM    163  CB  GLU A 826       4.629  35.958  -3.827  1.00 26.28           C
ATOM    164  CG  GLU A 826       3.333  35.225  -4.170  1.00 31.73           C
ATOM    165  CD  GLU A 826       2.090  35.847  -3.562  1.00 28.55           C
ATOM    166  OE1 GLU A 826       2.177  36.973  -3.048  1.00 28.72           O
ATOM    167  OE2 GLU A 826       1.024  35.219  -3.671  1.00 32.99           O1-
ATOM    168  H   GLU A 826       6.591  37.117  -2.626  1.00 33.67           H
ATOM    169  HA  GLU A 826       4.300  35.686  -1.753  1.00 32.85           H
ATOM    170  HB2 GLU A 826       4.478  37.034  -3.869  1.00 31.53           H
ATOM    171  HB3 GLU A 826       5.383  35.683  -4.562  1.00 31.53           H
ATOM    172  HG2 GLU A 826       3.211  35.282  -5.247  1.00 38.07           H
ATOM    173  HG3 GLU A 826       3.359  34.157  -3.974  1.00 38.07           H
ATOM    174  N   PHE A 827       4.735  33.211  -1.958  1.00 25.83           N
ATOM    175  CA  PHE A 827       5.058  31.802  -1.818  1.00 26.24           C
ATOM    176  C   PHE A 827       3.924  31.037  -2.500  1.00 21.93           C
ATOM    177  O   PHE A 827       2.765  31.403  -2.274  1.00 28.26           O
ATOM    178  CB  PHE A 827       5.135  31.489  -0.317  1.00 26.75           C
ATOM    179  CG  PHE A 827       5.624  30.074  -0.038  1.00 22.70           C
ATOM    180  CD1 PHE A 827       6.978  29.746  -0.209  1.00 24.66           C
ATOM    181  CD2 PHE A 827       4.704  29.075   0.300  1.00 24.70           C
ATOM    182  CE1 PHE A 827       7.394  28.405  -0.093  1.00 26.33           C
ATOM    183  CE2 PHE A 827       5.132  27.756   0.511  1.00 27.00           C
ATOM    184  CZ  PHE A 827       6.478  27.418   0.320  1.00 26.98           C
ATOM    185  H   PHE A 827       3.853  33.519  -1.573  1.00 31.00           H
ATOM    186  HA  PHE A 827       6.023  31.572  -2.259  1.00 31.48           H
ATOM    187  HB2 PHE A 827       5.833  32.191   0.143  1.00 32.10           H
ATOM    188  HB3 PHE A 827       4.154  31.647   0.139  1.00 32.10           H
ATOM    189  HD1 PHE A 827       7.684  30.511  -0.493  1.00 29.59           H
ATOM    190  HD2 PHE A 827       3.657  29.320   0.401  1.00 29.64           H
ATOM    191  HE1 PHE A 827       8.421  28.137  -0.287  1.00 31.60           H
ATOM    192  HE2 PHE A 827       4.420  26.989   0.777  1.00 32.40           H
ATOM    193  HZ  PHE A 827       6.784  26.397   0.457  1.00 32.37           H
ATOM    194  N   PRO A 828       4.208  29.983  -3.284  1.00 27.81           N
ATOM    195  CA  PRO A 828       3.158  29.218  -3.933  1.00 27.95           C
ATOM    196  C   PRO A 828       2.277  28.453  -2.968  1.00 25.77           C
ATOM    197  O   PRO A 828       2.789  27.747  -2.107  1.00 26.93           O
ATOM    198  CB  PRO A 828       3.903  28.190  -4.814  1.00 28.58           C
ATOM    199  CG  PRO A 828       5.307  28.744  -5.002  1.00 30.26           C
ATOM    200  CD  PRO A 828       5.545  29.482  -3.678  1.00 29.08           C
ATOM    201  HA  PRO A 828       2.589  29.862  -4.600  1.00 33.55           H
ATOM    202  HB2 PRO A 828       4.003  27.257  -4.259  1.00 34.29           H
ATOM    203  HB3 PRO A 828       3.395  27.991  -5.756  1.00 34.29           H
ATOM    204  HG2 PRO A 828       6.037  27.946  -5.135  1.00 36.31           H
ATOM    205  HG3 PRO A 828       5.320  29.433  -5.844  1.00 36.31           H
ATOM    206  HD2 PRO A 828       5.915  28.777  -2.929  1.00 34.90           H
ATOM    207  HD3 PRO A 828       6.251  30.286  -3.872  1.00 34.90           H
ATOM    208  N   ARG A 829       0.958  28.520  -3.162  1.00 28.18           N
ATOM    209  CA  ARG A 829      -0.018  27.766  -2.373  1.00 26.42           C
ATOM    210  C   ARG A 829       0.172  26.257  -2.512  1.00 26.93           C
ATOM    211  O   ARG A 829      -0.094  25.536  -1.564  1.00 29.05           O
ATOM    212  CB  ARG A 829      -1.460  28.196  -2.718  1.00 28.64           C
ATOM    213  CG  ARG A 829      -1.747  29.664  -2.334  1.00 36.72           C
ATOM    214  CD  ARG A 829      -3.260  29.954  -2.408  1.00 33.08           C
ATOM    215  NE  ARG A 829      -3.594  31.343  -2.045  1.00 30.10           N
ATOM    216  CZ  ARG A 829      -3.500  32.356  -2.900  1.00 30.93           C
ATOM    217  NH1 ARG A 829      -3.230  32.142  -4.177  1.00 38.70           N
ATOM    218  NH2 ARG A 829      -3.697  33.589  -2.471  1.00 34.43           N1+
ATOM    219  H   ARG A 829       0.611  29.099  -3.915  1.00 33.82           H
ATOM    220  HA  ARG A 829       0.157  27.995  -1.322  1.00 31.70           H
ATOM    221  HB2 ARG A 829      -1.636  28.060  -3.788  1.00 34.37           H
ATOM    222  HB3 ARG A 829      -2.145  27.553  -2.163  1.00 34.37           H
ATOM    223  HG2 ARG A 829      -1.403  29.837  -1.319  1.00 44.06           H
ATOM    224  HG3 ARG A 829      -1.201  30.336  -2.991  1.00 44.06           H
ATOM    225  HD2 ARG A 829      -3.612  29.743  -3.415  1.00 39.70           H
ATOM    226  HD3 ARG A 829      -3.781  29.278  -1.727  1.00 39.70           H
ATOM    227  HE  ARG A 829      -3.802  31.557  -1.080  1.00 36.12           H
ATOM    228 HH11 ARG A 829      -3.099  31.198  -4.510  1.00 46.44           H
ATOM    229 HH12 ARG A 829      -3.188  32.922  -4.818  1.00 46.44           H
ATOM    230 HH21 ARG A 829      -3.930  33.750  -1.500  1.00 41.32           H
ATOM    231 HH22 ARG A 829      -3.637  34.360  -3.120  1.00 41.32           H
ATOM    232  N   ASP A 830       0.633  25.769  -3.663  1.00 24.90           N
ATOM    233  CA  ASP A 830       0.819  24.336  -3.889  1.00 34.17           C
ATOM    234  C   ASP A 830       2.072  23.792  -3.195  1.00 27.77           C
ATOM    235  O   ASP A 830       2.280  22.592  -3.193  1.00 32.32           O
ATOM    236  CB  ASP A 830       0.752  23.920  -5.394  1.00 38.10           C
ATOM    237  CG  ASP A 830       1.842  24.491  -6.284  1.00 42.28           C
ATOM    238  OD1 ASP A 830       2.780  25.117  -5.750  1.00 36.93           O
ATOM    239  OD2 ASP A 830       1.697  24.353  -7.516  1.00 51.18           O1-
ATOM    240  H   ASP A 830       0.864  26.407  -4.407  1.00 29.88           H
ATOM    241  HA  ASP A 830      -0.032  23.836  -3.424  1.00 41.01           H
ATOM    242  HB2 ASP A 830       0.793  22.834  -5.485  1.00 45.72           H
ATOM    243  HB3 ASP A 830      -0.222  24.177  -5.814  1.00 45.72           H
ATOM    244  N   ARG A 831       2.884  24.629  -2.544  1.00 28.88           N
ATOM    245  CA  ARG A 831       3.998  24.155  -1.699  1.00 24.30           C
ATOM    246  C   ARG A 831       3.676  24.308  -0.207  1.00 31.37           C
ATOM    247  O   ARG A 831       4.549  24.153   0.631  1.00 27.15           O
ATOM    248  CB  ARG A 831       5.251  24.956  -2.071  1.00 33.04           C
ATOM    249  CG  ARG A 831       5.711  24.588  -3.486  1.00 32.03           C
ATOM    250  CD  ARG A 831       7.092  25.199  -3.730  1.00 45.59           C
ATOM    251  NE  ARG A 831       7.505  24.990  -5.133  1.00 65.10           N
ATOM    252  CZ  ARG A 831       8.760  24.905  -5.616  1.00 60.76           C
ATOM    253  NH1 ARG A 831       9.832  24.760  -4.838  1.00 62.47           N
ATOM    254  NH2 ARG A 831       8.939  24.979  -6.935  1.00 75.87           N1+
ATOM    255  H   ARG A 831       2.697  25.622  -2.586  1.00 34.66           H
ATOM    256  HA  ARG A 831       4.206  23.102  -1.866  1.00 29.17           H
ATOM    257  HB2 ARG A 831       5.051  26.028  -1.998  1.00 39.64           H
ATOM    258  HB3 ARG A 831       6.052  24.709  -1.374  1.00 39.64           H
ATOM    259  HG2 ARG A 831       5.793  23.504  -3.575  1.00 38.44           H
ATOM    260  HG3 ARG A 831       4.995  24.962  -4.215  1.00 38.44           H
ATOM    261  HD2 ARG A 831       7.036  26.272  -3.534  1.00 54.71           H
ATOM    262  HD3 ARG A 831       7.815  24.751  -3.048  1.00 54.71           H
ATOM    263  HE  ARG A 831       6.764  25.094  -5.814  1.00 78.12           H
ATOM    264 HH11 ARG A 831       9.721  24.740  -3.833  1.00 74.97           H
ATOM    265 HH12 ARG A 831      10.754  24.711  -5.241  1.00 74.97           H
ATOM    266 HH21 ARG A 831       8.141  25.097  -7.542  1.00 91.05           H
ATOM    267 HH22 ARG A 831       9.868  24.923  -7.323  1.00 91.05           H
ATOM    268  N   LEU A 832       2.415  24.553   0.123  1.00 27.65           N
ATOM    269  CA  LEU A 832       1.931  24.654   1.488  1.00 26.16           C
ATOM    270  C   LEU A 832       0.929  23.533   1.747  1.00 28.99           C
ATOM    271  O   LEU A 832      -0.089  23.416   1.072  1.00 32.08           O
ATOM    272  CB  LEU A 832       1.352  26.065   1.592  1.00 28.70           C
ATOM    273  CG  LEU A 832       1.254  26.696   2.967  1.00 36.73           C
ATOM    274  CD1 LEU A 832       2.675  26.892   3.540  1.00 35.01           C
ATOM    275  CD2 LEU A 832       0.539  28.063   2.789  1.00 34.07           C
ATOM    276  H   LEU A 832       1.724  24.603  -0.612  1.00 33.18           H
ATOM    277  HA  LEU A 832       2.757  24.537   2.185  1.00 31.39           H
ATOM    278  HB2 LEU A 832       1.942  26.745   0.971  1.00 34.43           H
ATOM    279  HB3 LEU A 832       0.347  26.031   1.166  1.00 34.43           H
ATOM    280  HG  LEU A 832       0.676  26.045   3.622  1.00 44.08           H
ATOM    281 HD11 LEU A 832       2.622  27.486   4.455  1.00 42.02           H
ATOM    282 HD12 LEU A 832       3.112  25.929   3.799  1.00 42.02           H
ATOM    283 HD13 LEU A 832       3.313  27.405   2.820  1.00 42.02           H
ATOM    284 HD21 LEU A 832       0.383  28.532   3.760  1.00 40.89           H
ATOM    285 HD22 LEU A 832       1.140  28.728   2.166  1.00 40.89           H
ATOM    286 HD23 LEU A 832      -0.431  27.919   2.314  1.00 40.89           H
ATOM    287  N   LYS A 833       1.211  22.702   2.739  1.00 26.78           N
ATOM    288  CA  LYS A 833       0.350  21.590   3.123  1.00 30.87           C
ATOM    289  C   LYS A 833      -0.249  21.948   4.449  1.00 31.91           C
ATOM    290  O   LYS A 833       0.437  22.144   5.441  1.00 29.88           O
ATOM    291  CB  LYS A 833       1.160  20.293   3.104  1.00 33.38           C
ATOM    292  CG  LYS A 833       0.329  19.050   3.438  1.00 46.80           C
ATOM    293  CD  LYS A 833       1.094  17.783   3.045  1.00 53.92           C
ATOM    294  CE  LYS A 833       0.548  16.583   3.839  1.00 76.72           C
ATOM    295  NZ  LYS A 833       1.261  15.333   3.506  1.00 79.15           N1+
ATOM    296  H   LYS A 833       2.068  22.836   3.256  1.00 32.14           H
ATOM    297  HA  LYS A 833      -0.460  21.475   2.402  1.00 37.04           H
ATOM    298  HB2 LYS A 833       1.597  20.162   2.113  1.00 40.06           H
ATOM    299  HB3 LYS A 833       1.969  20.372   3.828  1.00 40.06           H
ATOM    300  HG2 LYS A 833       0.075  19.039   4.499  1.00 56.16           H
ATOM    301  HG3 LYS A 833      -0.592  19.073   2.852  1.00 56.16           H
ATOM    302  HD2 LYS A 833       0.981  17.603   1.975  1.00 64.71           H
ATOM    303  HD3 LYS A 833       2.157  17.910   3.269  1.00 64.71           H
ATOM    304  HE2 LYS A 833       0.670  16.787   4.906  1.00 92.06           H
ATOM    305  HE3 LYS A 833      -0.517  16.465   3.630  1.00 92.06           H
ATOM    306  HZ1 LYS A 833       0.868  14.565   4.032  1.00 94.98           H
ATOM    307  HZ2 LYS A 833       1.181  15.146   2.516  1.00 94.98           H
ATOM    308  HZ3 LYS A 833       2.239  15.430   3.747  1.00 94.98           H
ATOM    309  N   LEU A 834      -1.563  22.052   4.455  1.00 34.29           N
ATOM    310  CA  LEU A 834      -2.405  22.415   5.593  1.00 37.72           C
ATOM    311  C   LEU A 834      -2.186  21.375   6.696  1.00 31.92           C
ATOM    312  O   LEU A 834      -2.122  20.186   6.391  1.00 34.15           O
ATOM    313  CB  LEU A 834      -3.866  22.288   5.092  1.00 51.80           C
ATOM    314  CG  LEU A 834      -4.254  23.116   3.838  1.00 41.43           C
ATOM    315  CD1 LEU A 834      -5.648  22.632   3.346  1.00 45.12           C
ATOM    316  CD2 LEU A 834      -4.218  24.611   4.278  1.00 35.86           C
ATOM    317  H   LEU A 834      -2.044  21.825   3.598  1.00 41.15           H
ATOM    318  HA  LEU A 834      -2.195  23.423   5.947  1.00 45.26           H
ATOM    319  HB2 LEU A 834      -4.042  21.236   4.851  1.00 62.16           H
ATOM    320  HB3 LEU A 834      -4.535  22.548   5.914  1.00 62.16           H
ATOM    321  HG  LEU A 834      -3.542  22.949   3.029  1.00 49.71           H
ATOM    322 HD11 LEU A 834      -5.955  23.232   2.489  1.00 54.15           H
ATOM    323 HD12 LEU A 834      -5.588  21.588   3.037  1.00 54.15           H
ATOM    324 HD13 LEU A 834      -6.401  22.720   4.129  1.00 54.15           H
ATOM    325 HD21 LEU A 834      -4.518  25.251   3.451  1.00 43.03           H
ATOM    326 HD22 LEU A 834      -4.897  24.784   5.112  1.00 43.03           H
ATOM    327 HD23 LEU A 834      -3.211  24.895   4.583  1.00 43.03           H
ATOM    328  N   GLY A 835      -2.053  21.800   7.947  1.00 30.01           N
ATOM    329  CA  GLY A 835      -1.919  20.888   9.103  1.00 33.02           C
ATOM    330  C   GLY A 835      -2.879  21.253  10.236  1.00 27.31           C
ATOM    331  O   GLY A 835      -3.921  21.835   9.988  1.00 37.17           O
ATOM    332  H   GLY A 835      -2.081  22.792   8.141  1.00 36.01           H
ATOM    333  HA2 GLY A 835      -2.105  19.856   8.809  1.00 39.62           H
ATOM    334  HA3 GLY A 835      -0.897  20.979   9.469  1.00 39.62           H
ATOM    335  N   LYS A 836      -2.522  20.961  11.489  1.00 38.03           N
ATOM    336  CA  LYS A 836      -3.423  21.150  12.627  1.00 41.18           C
ATOM    337  C   LYS A 836      -3.725  22.651  12.844  1.00 37.78           C
ATOM    338  O   LYS A 836      -2.783  23.441  12.890  1.00 35.27           O
ATOM    339  CB  LYS A 836      -2.752  20.700  13.951  1.00 42.45           C
ATOM    340  CG  LYS A 836      -2.101  19.302  14.041  1.00 56.74           C
ATOM    341  CD  LYS A 836      -1.038  19.346  15.172  1.00 66.52           C
ATOM    342  CE  LYS A 836      -0.327  18.004  15.402  1.00 77.00           C
ATOM    343  NZ  LYS A 836       0.891  18.182  16.228  1.00 77.94           N1+
ATOM    344  H   LYS A 836      -1.617  20.542  11.662  1.00 45.64           H
ATOM    345  HA  LYS A 836      -4.326  20.569  12.457  1.00 49.42           H
ATOM    346  HB2 LYS A 836      -1.973  21.429  14.187  1.00 50.94           H
ATOM    347  HB3 LYS A 836      -3.495  20.779  14.747  1.00 50.94           H
ATOM    348  HG2 LYS A 836      -2.861  18.544  14.232  1.00 68.09           H
ATOM    349  HG3 LYS A 836      -1.593  19.069  13.106  1.00 68.09           H
ATOM    350  HD2 LYS A 836      -0.284  20.095  14.924  1.00 79.82           H
ATOM    351  HD3 LYS A 836      -1.521  19.652  16.103  1.00 79.82           H
ATOM    352  HE2 LYS A 836      -1.008  17.311  15.898  1.00 92.39           H
ATOM    353  HE3 LYS A 836      -0.047  17.585  14.434  1.00 92.39           H
ATOM    354  HZ1 LYS A 836       1.323  17.290  16.418  1.00 93.53           H
ATOM    355  HZ2 LYS A 836       1.546  18.775  15.733  1.00 93.53           H
ATOM    356  HZ3 LYS A 836       0.659  18.643  17.098  1.00 93.53           H
ATOM    357  N   PRO A 837      -4.966  23.038  13.168  1.00 37.29           N
ATOM    358  CA  PRO A 837      -5.247  24.372  13.653  1.00 36.07           C
ATOM    359  C   PRO A 837      -4.561  24.690  14.967  1.00 34.23           C
ATOM    360  O   PRO A 837      -4.332  23.840  15.817  1.00 39.09           O
ATOM    361  CB  PRO A 837      -6.772  24.450  13.774  1.00 47.96           C
ATOM    362  CG  PRO A 837      -7.231  23.005  13.783  1.00 50.58           C
ATOM    363  CD  PRO A 837      -6.195  22.313  12.908  1.00 48.63           C
ATOM    364  HA  PRO A 837      -4.971  25.099  12.892  1.00 43.28           H
ATOM    365  HB2 PRO A 837      -7.140  25.018  14.628  1.00 57.55           H
ATOM    366  HB3 PRO A 837      -7.132  24.901  12.848  1.00 57.55           H
ATOM    367  HG2 PRO A 837      -7.222  22.616  14.801  1.00 60.70           H
ATOM    368  HG3 PRO A 837      -8.218  22.905  13.333  1.00 60.70           H
ATOM    369  HD2 PRO A 837      -6.135  21.273  13.227  1.00 58.36           H
ATOM    370  HD3 PRO A 837      -6.459  22.414  11.854  1.00 58.36           H
ATOM    371  N   LEU A 838      -4.156  25.953  15.070  1.00 36.79           N
ATOM    372  CA  LEU A 838      -3.524  26.558  16.234  1.00 47.62           C
ATOM    373  C   LEU A 838      -4.576  27.391  17.024  1.00 48.59           C
ATOM    374  O   LEU A 838      -4.640  27.375  18.241  1.00 47.62           O
ATOM    375  CB  LEU A 838      -2.356  27.510  15.891  1.00 45.83           C
ATOM    376  CG  LEU A 838      -1.118  26.688  15.506  1.00 34.47           C
ATOM    377  CD1 LEU A 838      -0.017  27.597  14.967  1.00 38.04           C
ATOM    378  CD2 LEU A 838      -0.663  25.859  16.714  1.00 34.37           C
ATOM    379  H   LEU A 838      -4.220  26.498  14.231  1.00 44.15           H
ATOM    380  HA  LEU A 838      -3.151  25.766  16.950  1.00 57.14           H
ATOM    381  HB2 LEU A 838      -2.646  28.183  15.059  1.00 54.99           H
ATOM    382  HB3 LEU A 838      -2.133  28.169  16.751  1.00 54.99           H
ATOM    383  HG  LEU A 838      -1.416  25.988  14.683  1.00 41.36           H
ATOM    384 HD11 LEU A 838       0.888  27.025  14.727  1.00 45.65           H
ATOM    385 HD12 LEU A 838      -0.334  28.114  14.055  1.00 45.65           H
ATOM    386 HD13 LEU A 838       0.279  28.365  15.697  1.00 45.65           H
ATOM    387 HD21 LEU A 838       0.071  25.102  16.440  1.00 41.25           H
ATOM    388 HD22 LEU A 838      -0.187  26.499  17.468  1.00 41.25           H
ATOM    389 HD23 LEU A 838      -1.515  25.357  17.187  1.00 41.25           H
ATOM    390  N   GLY A 839      -5.441  28.183  16.251  1.00 41.47           N
ATOM    391  CA  GLY A 839      -6.718  28.583  16.845  1.00 55.90           C
ATOM    392  C   GLY A 839      -7.276  29.749  16.055  1.00 63.28           C
ATOM    393  O   GLY A 839      -7.350  29.822  14.839  1.00 60.58           O
ATOM    394  H   GLY A 839      -5.447  28.091  15.221  1.00 49.77           H
ATOM    395  HA2 GLY A 839      -7.463  27.747  16.819  1.00 67.08           H
ATOM    396  HA3 GLY A 839      -6.549  28.812  17.931  1.00 67.08           H
ATOM    397  N   ARG A 840      -7.879  30.730  16.873  1.00 70.42           N
ATOM    398  CA  ARG A 840      -8.193  32.044  16.274  1.00 76.46           C
ATOM    399  C   ARG A 840      -7.177  33.080  16.866  1.00 77.40           C
ATOM    400  O   ARG A 840      -7.162  33.400  18.040  1.00 78.01           O
ATOM    401  CB  ARG A 840      -9.648  32.439  16.585  1.00 67.58           C
ATOM    402  CG  ARG A 840     -10.618  31.761  15.601  1.00 79.40           C
ATOM    403  CD  ARG A 840     -10.981  30.348  16.085  1.00 88.19           C
ATOM    404  NE  ARG A 840     -12.285  29.863  15.531  1.00 92.99           N
ATOM    405  CZ  ARG A 840     -13.523  30.167  16.053  1.00 96.76           C
ATOM    406  NH1 ARG A 840     -13.681  30.799  17.272  1.00 95.80           N
ATOM    407  NH2 ARG A 840     -14.669  29.828  15.322  1.00 86.70           N1+
ATOM    408  H   ARG A 840      -7.662  30.763  17.879  1.00 84.51           H
ATOM    409  HA  ARG A 840      -8.068  31.972  15.152  1.00 91.75           H
ATOM    410  HB2 ARG A 840      -9.891  32.202  17.638  1.00 81.09           H
ATOM    411  HB3 ARG A 840      -9.753  33.543  16.510  1.00 81.09           H
ATOM    412  HG2 ARG A 840     -11.520  32.393  15.483  1.00 95.28           H
ATOM    413  HG3 ARG A 840     -10.169  31.709  14.586  1.00 95.28           H
ATOM    414  HD2 ARG A 840     -10.196  29.616  15.763  1.00105.83           H
ATOM    415  HD3 ARG A 840     -10.991  30.289  17.200  1.00105.83           H
ATOM    416  HE  ARG A 840     -12.228  29.335  14.653  1.00111.59           H
ATOM    417 HH11 ARG A 840     -12.901  31.248  17.745  1.00114.96           H
ATOM    418 HH12 ARG A 840     -14.602  31.060  17.616  1.00114.96           H
ATOM    419 HH21 ARG A 840     -14.634  29.063  14.649  1.00104.05           H
ATOM    420 HH22 ARG A 840     -15.581  29.894  15.780  1.00104.05           H
ATOM    421  N   GLY A 841      -6.248  33.538  15.938  1.00 60.25           N
ATOM    422  CA  GLY A 841      -5.527  34.812  16.135  1.00 71.36           C
ATOM    423  C   GLY A 841      -6.172  35.890  15.243  1.00 80.06           C
ATOM    424  O   GLY A 841      -7.097  36.567  15.624  1.00 80.73           O
ATOM    425  H   GLY A 841      -6.191  33.139  14.999  1.00 72.30           H
ATOM    426  HA2 GLY A 841      -4.444  34.699  15.891  1.00 85.63           H
ATOM    427  HA3 GLY A 841      -5.576  35.122  17.211  1.00 85.63           H
ATOM    428  HC  GLY A 841      -5.752  35.989  14.224  1.00 96.07           H
ATOM    429  N   GLY A 844      -9.264  35.857  11.815  1.00 72.42           N
ATOM    430  CA  GLY A 844      -8.257  35.056  11.084  1.00 66.17           C
ATOM    431  C   GLY A 844      -8.066  33.670  11.706  1.00 64.95           C
ATOM    432  O   GLY A 844      -7.804  33.569  12.906  1.00 63.19           O
ATOM    433  H1  GLY A 844      -9.242  36.811  11.478  1.00 86.91           H
ATOM    434  H2  GLY A 844      -9.007  35.878  12.798  1.00 86.91           H
ATOM    435  HA2 GLY A 844      -7.303  35.583  11.143  1.00 79.40           H
ATOM    436  HA3 GLY A 844      -8.543  34.955  10.035  1.00 79.40           H
ATOM    437  N   GLN A 845      -8.179  32.606  10.884  1.00 64.57           N
ATOM    438  CA  GLN A 845      -7.833  31.245  11.321  1.00 55.91           C
ATOM    439  C   GLN A 845      -6.302  30.998  11.246  1.00 43.35           C
ATOM    440  O   GLN A 845      -5.707  31.237  10.201  1.00 41.79           O
ATOM    441  CB  GLN A 845      -8.574  30.230  10.440  1.00 51.25           C
ATOM    442  CG  GLN A 845      -8.764  28.930  11.257  1.00 58.22           C
ATOM    443  CD  GLN A 845      -8.861  27.666  10.416  1.00 61.09           C
ATOM    444  OE1 GLN A 845      -9.069  27.718   9.208  1.00 60.84           O
ATOM    445  NE2 GLN A 845      -8.728  26.511  11.075  1.00 59.78           N
ATOM    446  H   GLN A 845      -8.376  32.748   9.902  1.00 77.49           H
ATOM    447  HA  GLN A 845      -8.168  31.115  12.354  1.00 67.09           H
ATOM    448  HB2 GLN A 845      -9.549  30.623  10.149  1.00 61.51           H
ATOM    449  HB3 GLN A 845      -8.004  30.040   9.531  1.00 61.51           H
ATOM    450  HG2 GLN A 845      -7.949  28.799  11.972  1.00 69.86           H
ATOM    451  HG3 GLN A 845      -9.689  29.021  11.828  1.00 69.86           H
ATOM    452 HE21 GLN A 845      -8.547  26.511  12.067  1.00 71.74           H
ATOM    453 HE22 GLN A 845      -8.779  25.646  10.558  1.00 71.74           H
ATOM    454  N   VAL A 846      -5.682  30.488  12.318  1.00 45.74           N
ATOM    455  CA  VAL A 846      -4.246  30.221  12.374  1.00 39.58           C
ATOM    456  C   VAL A 846      -4.047  28.697  12.471  1.00 38.41           C
ATOM    457  O   VAL A 846      -4.576  28.023  13.334  1.00 35.13           O
ATOM    458  CB  VAL A 846      -3.511  30.883  13.566  1.00 34.86           C
ATOM    459  CG1 VAL A 846      -2.009  30.612  13.491  1.00 34.61           C
ATOM    460  CG2 VAL A 846      -3.745  32.390  13.600  1.00 43.08           C
ATOM    461  H   VAL A 846      -6.229  30.246  13.116  1.00 54.89           H
ATOM    462  HA  VAL A 846      -3.734  30.584  11.431  1.00 47.49           H
ATOM    463  HB  VAL A 846      -3.925  30.438  14.506  1.00 41.83           H
ATOM    464 HG11 VAL A 846      -1.474  31.096  14.320  1.00 41.54           H
ATOM    465 HG12 VAL A 846      -1.761  29.547  13.535  1.00 41.54           H
ATOM    466 HG13 VAL A 846      -1.581  30.993  12.552  1.00 41.54           H
ATOM    467 HG21 VAL A 846      -3.259  32.831  14.476  1.00 51.70           H
ATOM    468 HG22 VAL A 846      -3.319  32.875  12.714  1.00 51.70           H
ATOM    469 HG23 VAL A 846      -4.809  32.636  13.624  1.00 51.70           H
ATOM    470  N   ILE A 847      -3.265  28.170  11.513  1.00 31.82           N
ATOM    471  CA  ILE A 847      -2.945  26.757  11.297  1.00 34.11           C
ATOM    472  C   ILE A 847      -1.432  26.533  11.220  1.00 31.42           C
ATOM    473  O   ILE A 847      -0.689  27.379  10.730  1.00 25.85           O
ATOM    474  CB  ILE A 847      -3.659  26.187  10.024  1.00 31.63           C
ATOM    475  CG1 ILE A 847      -3.157  26.791   8.691  1.00 37.81           C
ATOM    476  CG2 ILE A 847      -5.173  26.438  10.093  1.00 44.41           C
ATOM    477  CD1 ILE A 847      -3.505  25.981   7.435  1.00 48.01           C
ATOM    478  H   ILE A 847      -2.850  28.817  10.857  1.00 38.19           H
ATOM    479  HA  ILE A 847      -3.286  26.185  12.159  1.00 40.93           H
ATOM    480  HB  ILE A 847      -3.485  25.108   9.997  1.00 37.95           H
ATOM    481 HG12 ILE A 847      -3.541  27.806   8.580  1.00 45.37           H
ATOM    482 HG13 ILE A 847      -2.070  26.841   8.704  1.00 45.37           H
ATOM    483 HG21 ILE A 847      -5.681  25.932   9.276  1.00 53.29           H
ATOM    484 HG22 ILE A 847      -5.567  26.037  11.024  1.00 53.29           H
ATOM    485 HG23 ILE A 847      -5.393  27.505  10.031  1.00 53.29           H
ATOM    486 HD11 ILE A 847      -3.107  26.487   6.553  1.00 57.61           H
ATOM    487 HD12 ILE A 847      -3.050  24.993   7.505  1.00 57.61           H
ATOM    488 HD13 ILE A 847      -4.582  25.883   7.317  1.00 57.61           H
ATOM    489  N   GLU A 848      -0.981  25.366  11.661  1.00 26.15           N
ATOM    490  CA  GLU A 848       0.277  24.802  11.235  1.00 32.09           C
ATOM    491  C   GLU A 848       0.139  24.357   9.789  1.00 33.27           C
ATOM    492  O   GLU A 848      -0.946  23.938   9.368  1.00 30.66           O
ATOM    493  CB  GLU A 848       0.648  23.567  12.049  1.00 31.57           C
ATOM    494  CG  GLU A 848       0.838  23.873  13.519  1.00 36.47           C
ATOM    495  CD  GLU A 848       1.190  22.622  14.338  1.00 38.26           C
ATOM    496  OE1 GLU A 848       1.642  21.601  13.778  1.00 35.72           O
ATOM    497  OE2 GLU A 848       0.983  22.714  15.555  1.00 37.10           O1-
ATOM    498  H   GLU A 848      -1.624  24.730  12.101  1.00 31.38           H
ATOM    499  HA  GLU A 848       1.067  25.540  11.353  1.00 38.51           H
ATOM    500  HB2 GLU A 848      -0.146  22.827  11.952  1.00 37.89           H
ATOM    501  HB3 GLU A 848       1.575  23.148  11.649  1.00 37.89           H
ATOM    502  HG2 GLU A 848       1.637  24.602  13.628  1.00 43.77           H
ATOM    503  HG3 GLU A 848      -0.041  24.347  13.950  1.00 43.77           H
ATOM    504  N   ALA A 849       1.242  24.477   9.046  1.00 29.08           N
ATOM    505  CA  ALA A 849       1.386  23.976   7.695  1.00 27.15           C
ATOM    506  C   ALA A 849       2.834  23.524   7.489  1.00 27.45           C
ATOM    507  O   ALA A 849       3.727  23.915   8.247  1.00 28.85           O
ATOM    508  CB  ALA A 849       0.990  25.087   6.709  1.00 28.04           C
ATOM    509  H   ALA A 849       2.077  24.856   9.469  1.00 34.89           H
ATOM    510  HA  ALA A 849       0.730  23.121   7.569  1.00 32.58           H
ATOM    511  HB1 ALA A 849       1.048  24.710   5.691  1.00 33.65           H
ATOM    512  HB2 ALA A 849      -0.034  25.397   6.905  1.00 33.65           H
ATOM    513  HB3 ALA A 849       1.664  25.936   6.804  1.00 33.65           H
ATOM    514  N   ASP A 850       3.059  22.676   6.486  1.00 29.80           N
ATOM    515  CA  ASP A 850       4.368  22.236   6.026  1.00 25.19           C
ATOM    516  C   ASP A 850       4.667  22.944   4.714  1.00 32.15           C
ATOM    517  O   ASP A 850       3.916  22.819   3.729  1.00 30.81           O
ATOM    518  CB  ASP A 850       4.457  20.723   5.885  1.00 30.70           C
ATOM    519  CG  ASP A 850       4.493  19.964   7.198  1.00 41.07           C
ATOM    520  OD1 ASP A 850       4.731  20.597   8.251  1.00 49.31           O
ATOM    521  OD2 ASP A 850       4.295  18.736   7.127  1.00 55.44           O1-
ATOM    522  H   ASP A 850       2.274  22.404   5.916  1.00 35.76           H
ATOM    523  HA  ASP A 850       5.125  22.533   6.748  1.00 30.23           H
ATOM    524  HB2 ASP A 850       3.661  20.327   5.258  1.00 36.85           H
ATOM    525  HB3 ASP A 850       5.365  20.468   5.342  1.00 36.85           H
ATOM    526  N   ALA A 851       5.736  23.742   4.727  1.00 24.21           N
ATOM    527  CA  ALA A 851       6.097  24.601   3.598  1.00 23.05           C
ATOM    528  C   ALA A 851       7.356  24.064   2.927  1.00 30.23           C
ATOM    529  O   ALA A 851       8.336  23.818   3.616  1.00 26.52           O
ATOM    530  CB  ALA A 851       6.300  26.003   4.081  1.00 24.18           C
ATOM    531  H   ALA A 851       6.312  23.776   5.554  1.00 29.05           H
ATOM    532  HA  ALA A 851       5.283  24.624   2.879  1.00 27.66           H
ATOM    533  HB1 ALA A 851       6.452  26.653   3.219  1.00 29.02           H
ATOM    534  HB2 ALA A 851       5.418  26.330   4.630  1.00 29.02           H
ATOM    535  HB3 ALA A 851       7.166  26.048   4.746  1.00 29.02           H
ATOM    536  N   PHE A 852       7.320  23.765   1.625  1.00 25.91           N
ATOM    537  CA  PHE A 852       8.518  23.255   0.947  1.00 25.81           C
ATOM    538  C   PHE A 852       9.259  24.430   0.353  1.00 21.46           C
ATOM    539  O   PHE A 852       8.705  25.151  -0.482  1.00 23.32           O
ATOM    540  CB  PHE A 852       8.156  22.226  -0.140  1.00 37.02           C
ATOM    541  CG  PHE A 852       9.397  21.688  -0.833  1.00 24.27           C
ATOM    542  CD1 PHE A 852      10.359  20.965  -0.103  1.00 30.60           C
ATOM    543  CD2 PHE A 852       9.610  21.938  -2.199  1.00 32.96           C
ATOM    544  CE1 PHE A 852      11.566  20.572  -0.731  1.00 34.55           C
ATOM    545  CE2 PHE A 852      10.763  21.442  -2.854  1.00 31.26           C
ATOM    546  CZ  PHE A 852      11.754  20.795  -2.116  1.00 31.97           C
ATOM    547  H   PHE A 852       6.467  23.900   1.101  1.00 31.09           H
ATOM    548  HA  PHE A 852       9.165  22.752   1.662  1.00 30.97           H
ATOM    549  HB2 PHE A 852       7.623  21.394   0.319  1.00 44.42           H
ATOM    550  HB3 PHE A 852       7.496  22.695  -0.870  1.00 44.42           H
ATOM    551  HD1 PHE A 852      10.213  20.757   0.944  1.00 36.71           H
ATOM    552  HD2 PHE A 852       8.884  22.503  -2.763  1.00 39.55           H
ATOM    553  HE1 PHE A 852      12.325  20.058  -0.163  1.00 41.46           H
ATOM    554  HE2 PHE A 852      10.904  21.612  -3.908  1.00 37.51           H
ATOM    555  HZ  PHE A 852      12.661  20.463  -2.602  1.00 38.36           H
ATOM    556  N   GLY A 853      10.516  24.620   0.733  1.00 22.46           N
ATOM    557  CA  GLY A 853      11.335  25.650   0.086  1.00 25.69           C
ATOM    558  C   GLY A 853      11.098  27.072   0.516  1.00 28.55           C
ATOM    559  O   GLY A 853      11.456  27.973  -0.232  1.00 30.45           O
ATOM    560  H   GLY A 853      10.951  24.000   1.404  1.00 26.96           H
ATOM    561  HA2 GLY A 853      12.359  25.464   0.349  1.00 30.83           H
ATOM    562  HA3 GLY A 853      11.218  25.590  -0.995  1.00 30.83           H
ATOM    563  N   ILE A 854      10.517  27.327   1.704  1.00 29.72           N
ATOM    564  CA  ILE A 854      10.191  28.710   2.028  1.00 34.84           C
ATOM    565  C   ILE A 854      11.455  29.495   2.322  1.00 35.65           C
ATOM    566  O   ILE A 854      11.435  30.698   2.192  1.00 35.75           O
ATOM    567  CB  ILE A 854       9.099  28.808   3.108  1.00 32.30           C
ATOM    568  CG1 ILE A 854       8.474  30.217   3.144  1.00 31.24           C
ATOM    569  CG2 ILE A 854       9.646  28.312   4.429  1.00 32.29           C
ATOM    570  CD1 ILE A 854       7.094  30.226   3.772  1.00 32.84           C
ATOM    571  H   ILE A 854      10.304  26.590   2.359  1.00 35.66           H
ATOM    572  HA  ILE A 854       9.767  29.158   1.133  1.00 41.81           H
ATOM    573  HB  ILE A 854       8.308  28.115   2.813  1.00 38.76           H
ATOM    574 HG12 ILE A 854       9.128  30.897   3.687  1.00 37.49           H
ATOM    575 HG13 ILE A 854       8.362  30.587   2.126  1.00 37.49           H
ATOM    576 HG21 ILE A 854       8.893  28.455   5.202  1.00 38.75           H
ATOM    577 HG22 ILE A 854       9.863  27.246   4.372  1.00 38.75           H
ATOM    578 HG23 ILE A 854      10.543  28.857   4.713  1.00 38.75           H
ATOM    579 HD11 ILE A 854       6.693  31.240   3.756  1.00 39.41           H
ATOM    580 HD12 ILE A 854       6.432  29.574   3.199  1.00 39.41           H
ATOM    581 HD13 ILE A 854       7.154  29.879   4.802  1.00 39.41           H
ATOM    582  N   ASP A 855      12.537  28.872   2.768  1.00 28.24           N
ATOM    583  CA  ASP A 855      13.811  29.585   2.902  1.00 39.31           C
ATOM    584  C   ASP A 855      14.748  29.361   1.690  1.00 37.28           C
ATOM    585  O   ASP A 855      15.951  29.540   1.819  1.00 41.52           O
ATOM    586  CB  ASP A 855      14.460  29.165   4.207  1.00 34.80           C
ATOM    587  CG  ASP A 855      14.874  27.710   4.188  1.00 45.20           C
ATOM    588  OD1 ASP A 855      14.710  27.040   3.132  1.00 40.75           O
ATOM    589  OD2 ASP A 855      15.352  27.278   5.254  1.00 51.28           O1-
ATOM    590  H   ASP A 855      12.512  27.881   2.945  1.00 33.89           H
ATOM    591  HA  ASP A 855      13.644  30.659   2.985  1.00 47.17           H
ATOM    592  HB2 ASP A 855      15.335  29.775   4.420  1.00 41.76           H
ATOM    593  HB3 ASP A 855      13.792  29.334   5.052  1.00 41.76           H
ATOM    594  N   LYS A 856      14.214  28.917   0.546  1.00 35.49           N
ATOM    595  CA  LYS A 856      14.908  28.663  -0.739  1.00 39.08           C
ATOM    596  C   LYS A 856      15.762  27.386  -0.779  1.00 35.55           C
ATOM    597  O   LYS A 856      16.200  26.987  -1.871  1.00 34.48           O
ATOM    598  CB  LYS A 856      15.746  29.873  -1.218  1.00 50.90           C
ATOM    599  CG  LYS A 856      14.992  31.218  -1.258  1.00 52.38           C
ATOM    600  CD  LYS A 856      15.917  32.280  -1.890  1.00 64.74           C
ATOM    601  CE  LYS A 856      15.514  33.717  -1.525  1.00 70.19           C
ATOM    602  NZ  LYS A 856      16.415  34.731  -2.145  1.00 69.89           N1+
ATOM    603  H   LYS A 856      13.217  28.749   0.548  1.00 42.58           H
ATOM    604  HA  LYS A 856      14.120  28.516  -1.478  1.00 46.90           H
ATOM    605  HB2 LYS A 856      16.614  29.977  -0.569  1.00 61.08           H
ATOM    606  HB3 LYS A 856      16.117  29.657  -2.221  1.00 61.08           H
ATOM    607  HG2 LYS A 856      14.100  31.111  -1.876  1.00 62.86           H
ATOM    608  HG3 LYS A 856      14.694  31.522  -0.255  1.00 62.86           H
ATOM    609  HD2 LYS A 856      16.945  32.112  -1.560  1.00 77.69           H
ATOM    610  HD3 LYS A 856      15.884  32.172  -2.976  1.00 77.69           H
ATOM    611  HE2 LYS A 856      14.490  33.889  -1.864  1.00 84.23           H
ATOM    612  HE3 LYS A 856      15.536  33.825  -0.438  1.00 84.23           H
ATOM    613  HZ1 LYS A 856      16.139  35.661  -1.858  1.00 83.87           H
ATOM    614  HZ2 LYS A 856      17.370  34.567  -1.854  1.00 83.87           H
ATOM    615  HZ3 LYS A 856      16.359  34.668  -3.152  1.00 83.87           H
ATOM    616  N   THR A 857      15.964  26.729   0.373  1.00 30.66           N
ATOM    617  CA  THR A 857      16.595  25.417   0.451  1.00 30.78           C
ATOM    618  C   THR A 857      15.576  24.319   0.159  1.00 34.69           C
ATOM    619  O   THR A 857      14.378  24.532   0.253  1.00 34.57           O
ATOM    620  CB  THR A 857      17.275  25.191   1.805  1.00 32.80           C
ATOM    621  OG1 THR A 857      16.352  24.955   2.839  1.00 37.24           O
ATOM    622  CG2 THR A 857      18.183  26.366   2.200  1.00 40.32           C
ATOM    623  H   THR A 857      15.568  27.105   1.222  1.00 36.79           H
ATOM    624  HA  THR A 857      17.376  25.351  -0.308  1.00 36.93           H
ATOM    625  HB  THR A 857      17.899  24.302   1.706  1.00 39.36           H
ATOM    626  HG1 THR A 857      15.782  25.730   2.922  1.00 44.69           H
ATOM    627 HG21 THR A 857      18.700  26.125   3.128  1.00 48.39           H
ATOM    628 HG22 THR A 857      18.913  26.556   1.412  1.00 48.39           H
ATOM    629 HG23 THR A 857      17.589  27.263   2.373  1.00 48.39           H
ATOM    630  N   ALA A 858      16.024  23.121  -0.182  1.00 29.71           N
ATOM    631  CA  ALA A 858      15.152  21.986  -0.505  1.00 31.37           C
ATOM    632  C   ALA A 858      14.669  21.260   0.777  1.00 28.55           C
ATOM    633  O   ALA A 858      14.737  20.036   0.898  1.00 29.37           O
ATOM    634  CB  ALA A 858      15.868  21.089  -1.541  1.00 31.79           C
ATOM    635  H   ALA A 858      17.020  22.967  -0.212  1.00 35.65           H
ATOM    636  HA  ALA A 858      14.266  22.379  -1.006  1.00 37.64           H
ATOM    637  HB1 ALA A 858      15.216  20.267  -1.836  1.00 38.15           H
ATOM    638  HB2 ALA A 858      16.119  21.664  -2.432  1.00 38.15           H
ATOM    639  HB3 ALA A 858      16.789  20.685  -1.115  1.00 38.15           H
ATOM    640  N   THR A 859      14.117  22.016   1.732  1.00 25.06           N
ATOM    641  CA  THR A 859      13.614  21.498   3.006  1.00 28.73           C
ATOM    642  C   THR A 859      12.095  21.684   3.101  1.00 29.95           C
ATOM    643  O   THR A 859      11.566  22.693   2.625  1.00 28.01           O
ATOM    644  CB  THR A 859      14.278  22.220   4.190  1.00 37.83           C
ATOM    645  OG1 THR A 859      14.110  23.631   4.110  1.00 35.62           O
ATOM    646  CG2 THR A 859      15.766  21.860   4.241  1.00 40.72           C
ATOM    647  H   THR A 859      14.083  23.016   1.589  1.00 30.08           H
ATOM    648  HA  THR A 859      13.842  20.436   3.113  1.00 34.48           H
ATOM    649  HB  THR A 859      13.818  21.873   5.116  1.00 45.40           H
ATOM    650  HG1 THR A 859      14.817  23.996   3.567  1.00 42.74           H
ATOM    651 HG21 THR A 859      16.232  22.345   5.100  1.00 48.87           H
ATOM    652 HG22 THR A 859      15.878  20.777   4.326  1.00 48.87           H
ATOM    653 HG23 THR A 859      16.275  22.213   3.346  1.00 48.87           H
ATOM    654  N   CYS A 860      11.428  20.727   3.784  1.00 31.59           N
ATOM    655  CA  CYS A 860      10.080  20.898   4.317  1.00 30.65           C
ATOM    656  C   CYS A 860      10.218  21.481   5.728  1.00 35.50           C
ATOM    657  O   CYS A 860      10.825  20.861   6.598  1.00 33.67           O
ATOM    658  CB  CYS A 860       9.271  19.571   4.389  1.00 32.66           C
ATOM    659  SG  CYS A 860       9.065  18.817   2.739  1.00 56.56           S
ATOM    660  H   CYS A 860      11.940  19.919   4.109  1.00 37.91           H
ATOM    661  HA  CYS A 860       9.526  21.592   3.686  1.00 36.78           H
ATOM    662  HB2 CYS A 860       9.791  18.864   5.029  1.00 39.19           H
ATOM    663  HB3 CYS A 860       8.286  19.764   4.822  1.00 39.19           H
ATOM    664  HG  CYS A 860       8.322  17.766   3.105  1.00 67.87           H
ATOM    665  N   ARG A 861       9.596  22.625   5.979  1.00 27.18           N
ATOM    666  CA  ARG A 861       9.567  23.252   7.321  1.00 28.82           C
ATOM    667  C   ARG A 861       8.132  23.532   7.774  1.00 26.24           C
ATOM    668  O   ARG A 861       7.353  24.129   7.022  1.00 24.37           O
ATOM    669  CB  ARG A 861      10.306  24.567   7.155  1.00 26.51           C
ATOM    670  CG  ARG A 861      10.889  25.088   8.442  1.00 51.38           C
ATOM    671  CD  ARG A 861      10.570  26.573   8.567  1.00 51.76           C
ATOM    672  NE  ARG A 861      11.575  27.428   7.920  1.00 53.59           N
ATOM    673  CZ  ARG A 861      12.036  28.555   8.476  1.00 51.75           C
ATOM    674  NH1 ARG A 861      11.666  28.899   9.730  1.00 46.05           N
ATOM    675  NH2 ARG A 861      12.856  29.320   7.748  1.00 46.80           N1+
ATOM    676  H   ARG A 861       9.132  23.105   5.224  1.00 32.62           H
ATOM    677  HA  ARG A 861      10.082  22.626   8.047  1.00 34.58           H
ATOM    678  HB2 ARG A 861      11.174  24.386   6.515  1.00 31.81           H
ATOM    679  HB3 ARG A 861       9.677  25.294   6.642  1.00 31.81           H
ATOM    680  HG2 ARG A 861      10.444  24.572   9.296  1.00 61.66           H
ATOM    681  HG3 ARG A 861      11.970  24.919   8.462  1.00 61.66           H
ATOM    682  HD2 ARG A 861       9.595  26.791   8.126  1.00 62.11           H
ATOM    683  HD3 ARG A 861      10.501  26.784   9.636  1.00 62.11           H
ATOM    684  HE  ARG A 861      11.878  27.175   6.988  1.00 64.31           H
ATOM    685 HH11 ARG A 861      11.039  28.304  10.254  1.00 55.25           H
ATOM    686 HH12 ARG A 861      12.013  29.748  10.152  1.00 55.25           H
ATOM    687 HH21 ARG A 861      13.126  29.034   6.817  1.00 56.16           H
ATOM    688 HH22 ARG A 861      13.219  30.180   8.128  1.00 56.16           H
ATOM    689  N   THR A 862       7.839  23.224   9.031  1.00 24.48           N
ATOM    690  CA  THR A 862       6.623  23.637   9.689  1.00 27.62           C
ATOM    691  C   THR A 862       6.650  25.132   9.951  1.00 27.65           C
ATOM    692  O   THR A 862       7.653  25.676  10.417  1.00 26.70           O
ATOM    693  CB  THR A 862       6.399  22.848  10.979  1.00 28.65           C
ATOM    694  OG1 THR A 862       6.567  21.463  10.742  1.00 34.14           O
ATOM    695  CG2 THR A 862       4.991  23.127  11.498  1.00 24.32           C
ATOM    696  H   THR A 862       8.525  22.742   9.596  1.00 29.38           H
ATOM    697  HA  THR A 862       5.818  23.371   9.012  1.00 33.15           H
ATOM    698  HB  THR A 862       7.123  23.169  11.730  1.00 34.38           H
ATOM    699  HG1 THR A 862       5.917  21.164  10.096  1.00 40.96           H
ATOM    700 HG21 THR A 862       4.799  22.504  12.368  1.00 29.19           H
ATOM    701 HG22 THR A 862       4.881  24.169  11.790  1.00 29.19           H
ATOM    702 HG23 THR A 862       4.251  22.881  10.738  1.00 29.19           H
ATOM    703  N   VAL A 863       5.553  25.773   9.556  1.00 22.71           N
ATOM    704  CA  VAL A 863       5.303  27.196   9.619  1.00 25.36           C
ATOM    705  C   VAL A 863       3.930  27.373  10.247  1.00 25.10           C
ATOM    706  O   VAL A 863       3.147  26.430  10.323  1.00 23.24           O
ATOM    707  CB  VAL A 863       5.356  27.833   8.204  1.00 22.25           C
ATOM    708  CG1 VAL A 863       6.718  27.608   7.544  1.00 25.07           C
ATOM    709  CG2 VAL A 863       4.227  27.371   7.263  1.00 24.83           C
ATOM    710  H   VAL A 863       4.809  25.218   9.157  1.00 27.25           H
ATOM    711  HA  VAL A 863       6.031  27.699  10.258  1.00 30.44           H
ATOM    712  HB  VAL A 863       5.242  28.909   8.324  1.00 26.71           H
ATOM    713 HG11 VAL A 863       6.794  28.215   6.645  1.00 30.08           H
ATOM    714 HG12 VAL A 863       7.507  27.893   8.233  1.00 30.08           H
ATOM    715 HG13 VAL A 863       6.831  26.560   7.286  1.00 30.08           H
ATOM    716 HG21 VAL A 863       4.330  27.864   6.297  1.00 29.79           H
ATOM    717 HG22 VAL A 863       4.277  26.294   7.107  1.00 29.79           H
ATOM    718 HG23 VAL A 863       3.254  27.634   7.670  1.00 29.79           H
ATOM    719  N   ALA A 864       3.643  28.606  10.619  1.00 23.32           N
ATOM    720  CA  ALA A 864       2.349  29.034  11.116  1.00 30.07           C
ATOM    721  C   ALA A 864       1.727  30.000  10.051  1.00 23.00           C
ATOM    722  O   ALA A 864       2.317  30.942   9.564  1.00 29.24           O
ATOM    723  CB  ALA A 864       2.473  29.865  12.402  1.00 25.69           C
ATOM    724  H   ALA A 864       4.345  29.318  10.476  1.00 27.99           H
ATOM    725  HA  ALA A 864       1.670  28.166  11.297  1.00 36.08           H
ATOM    726  HB1 ALA A 864       1.522  30.280  12.734  1.00 30.83           H
ATOM    727  HB2 ALA A 864       2.890  29.261  13.212  1.00 30.83           H
ATOM    728  HB3 ALA A 864       3.176  30.704  12.251  1.00 30.83           H
ATOM    729  N   VAL A 865       0.410  29.729   9.666  1.00 24.27           N
ATOM    730  CA  VAL A 865      -0.269  30.424   8.574  1.00 26.77           C
ATOM    731  C   VAL A 865      -1.531  31.052   9.222  1.00 34.67           C
ATOM    732  O   VAL A 865      -2.359  30.425   9.888  1.00 28.71           O
ATOM    733  CB  VAL A 865      -0.717  29.492   7.414  1.00 28.91           C
ATOM    734  CG1 VAL A 865      -1.379  30.342   6.321  1.00 30.70           C
ATOM    735  CG2 VAL A 865       0.519  28.752   6.936  1.00 28.53           C
ATOM    736  H   VAL A 865      -0.093  28.916  10.022  1.00 29.12           H
ATOM    737  HA  VAL A 865       0.427  31.218   8.149  1.00 32.12           H
ATOM    738  HB  VAL A 865      -1.472  28.762   7.781  1.00 34.70           H
ATOM    739 HG11 VAL A 865      -1.593  29.742   5.431  1.00 36.83           H
ATOM    740 HG12 VAL A 865      -2.321  30.780   6.657  1.00 36.83           H
ATOM    741 HG13 VAL A 865      -0.724  31.166   6.012  1.00 36.83           H
ATOM    742 HG21 VAL A 865       0.295  28.129   6.062  1.00 34.24           H
ATOM    743 HG22 VAL A 865       1.327  29.434   6.653  1.00 34.24           H
ATOM    744 HG23 VAL A 865       0.916  28.098   7.720  1.00 34.24           H
ATOM    745  N   LYS A 866      -1.667  32.397   8.969  1.00 27.90           N
ATOM    746  CA  LYS A 866      -2.950  33.076   9.262  1.00 36.11           C
ATOM    747  C   LYS A 866      -3.631  33.244   7.904  1.00 30.83           C
ATOM    748  O   LYS A 866      -3.101  33.757   6.945  1.00 29.91           O
ATOM    749  CB  LYS A 866      -2.719  34.415   9.972  1.00 32.32           C
ATOM    750  CG  LYS A 866      -4.048  35.092  10.326  1.00 43.81           C
ATOM    751  CD  LYS A 866      -3.855  36.451  10.993  1.00 41.26           C
ATOM    752  CE  LYS A 866      -3.582  36.383  12.502  1.00 56.14           C
ATOM    753  NZ  LYS A 866      -3.661  37.788  13.043  1.00 60.07           N1+
ATOM    754  H   LYS A 866      -0.995  32.943   8.402  1.00 33.48           H
ATOM    755  HA  LYS A 866      -3.554  32.407   9.938  1.00 43.34           H
ATOM    756  HB2 LYS A 866      -2.118  34.230  10.886  1.00 38.78           H
ATOM    757  HB3 LYS A 866      -2.100  35.089   9.345  1.00 38.78           H
ATOM    758  HG2 LYS A 866      -4.630  35.244   9.393  1.00 52.58           H
ATOM    759  HG3 LYS A 866      -4.666  34.432  10.962  1.00 52.58           H
ATOM    760  HD2 LYS A 866      -2.999  36.991  10.526  1.00 49.51           H
ATOM    761  HD3 LYS A 866      -4.747  37.081  10.808  1.00 49.51           H
ATOM    762  HE2 LYS A 866      -4.287  35.691  13.011  1.00 67.36           H
ATOM    763  HE3 LYS A 866      -2.556  35.989  12.677  1.00 67.36           H
ATOM    764  HZ1 LYS A 866      -3.262  37.822  13.984  1.00 72.08           H
ATOM    765  HZ2 LYS A 866      -3.217  38.339  12.504  1.00 72.08           H
ATOM    766  HZ3 LYS A 866      -4.621  38.106  13.114  1.00 72.08           H
ATOM    767  N   MET A 867      -4.857  32.719   7.843  1.00 34.80           N
ATOM    768  CA  MET A 867      -5.640  32.692   6.622  1.00 36.66           C
ATOM    769  C   MET A 867      -7.062  33.270   6.736  1.00 43.84           C
ATOM    770  O   MET A 867      -7.711  33.184   7.774  1.00 41.22           O
ATOM    771  CB  MET A 867      -5.618  31.301   5.998  1.00 42.27           C
ATOM    772  CG  MET A 867      -6.421  30.157   6.605  1.00 50.65           C
ATOM    773  SD  MET A 867      -6.112  28.626   5.652  1.00 56.60           S
ATOM    774  CE  MET A 867      -6.880  29.039   4.089  1.00 49.50           C
ATOM    775  H   MET A 867      -5.235  32.256   8.656  1.00 41.76           H
ATOM    776  HA  MET A 867      -5.139  33.329   5.899  1.00 44.00           H
ATOM    777  HB2 MET A 867      -5.912  31.420   4.956  1.00 50.72           H
ATOM    778  HB3 MET A 867      -4.585  30.962   6.032  1.00 50.72           H
ATOM    779  HG2 MET A 867      -6.111  30.003   7.638  1.00 60.79           H
ATOM    780  HG3 MET A 867      -7.483  30.394   6.579  1.00 60.79           H
ATOM    781  HE1 MET A 867      -6.874  28.159   3.445  1.00 59.40           H
ATOM    782  HE2 MET A 867      -7.911  29.352   4.255  1.00 59.40           H
ATOM    783  HE3 MET A 867      -6.320  29.835   3.606  1.00 59.40           H
ATOM    784  N   LEU A 868      -7.546  33.865   5.631  1.00 40.10           N
ATOM    785  CA  LEU A 868      -8.884  34.449   5.642  1.00 57.21           C
ATOM    786  C   LEU A 868     -10.037  33.512   5.261  1.00 67.86           C
ATOM    787  O   LEU A 868     -10.022  32.904   4.188  1.00 59.43           O
ATOM    788  CB  LEU A 868      -8.920  35.729   4.823  1.00 56.04           C
ATOM    789  CG  LEU A 868      -8.685  36.983   5.646  1.00 55.41           C
ATOM    790  CD1 LEU A 868      -9.170  38.102   4.743  1.00 55.53           C
ATOM    791  CD2 LEU A 868      -9.410  37.062   6.994  1.00 55.74           C
ATOM    792  H   LEU A 868      -6.979  33.932   4.796  1.00 48.12           H
ATOM    793  HA  LEU A 868      -9.089  34.708   6.672  1.00 68.65           H
ATOM    794  HB2 LEU A 868      -8.147  35.703   4.055  1.00 67.25           H
ATOM    795  HB3 LEU A 868      -9.895  35.788   4.334  1.00 67.25           H
ATOM    796  HG  LEU A 868      -7.619  37.085   5.806  1.00 66.49           H
ATOM    797 HD11 LEU A 868      -9.048  39.013   5.308  1.00 66.64           H
ATOM    798 HD12 LEU A 868      -8.580  38.140   3.826  1.00 66.64           H
ATOM    799 HD13 LEU A 868     -10.225  37.986   4.494  1.00 66.64           H
ATOM    800 HD21 LEU A 868      -9.351  38.081   7.370  1.00 66.89           H
ATOM    801 HD22 LEU A 868     -10.455  36.772   6.878  1.00 66.89           H
ATOM    802 HD23 LEU A 868      -8.928  36.426   7.736  1.00 66.89           H
ATOM    803  N   LYS A 869     -11.047  33.499   6.165  1.00 68.52           N
ATOM    804  CA  LYS A 869     -12.339  32.796   6.064  1.00 73.13           C
ATOM    805  C   LYS A 869     -13.210  33.367   4.915  1.00 70.54           C
ATOM    806  O   LYS A 869     -12.924  33.013   3.746  1.00 66.39           O
ATOM    807  CB  LYS A 869     -13.039  32.819   7.450  1.00 69.30           C
ATOM    808  CG  LYS A 869     -12.205  32.144   8.563  1.00 80.12           C
ATOM    809  CD  LYS A 869     -12.984  31.956   9.893  1.00 82.79           C
ATOM    810  CE  LYS A 869     -12.077  32.128  11.120  1.00 79.56           C
ATOM    811  NZ  LYS A 869     -12.722  31.668  12.372  1.00 79.94           N1+
ATOM    812  H   LYS A 869     -10.926  34.063   6.995  1.00 82.22           H
ATOM    813  HA  LYS A 869     -12.126  31.757   5.812  1.00 87.75           H
ATOM    814  HB2 LYS A 869     -13.994  32.296   7.365  1.00 83.16           H
ATOM    815  HB3 LYS A 869     -13.239  33.853   7.739  1.00 83.16           H
ATOM    816  HG2 LYS A 869     -11.284  32.703   8.737  1.00 96.14           H
ATOM    817  HG3 LYS A 869     -11.925  31.151   8.207  1.00 96.14           H
ATOM    818  HD2 LYS A 869     -13.413  30.953   9.911  1.00 99.35           H
ATOM    819  HD3 LYS A 869     -13.801  32.679   9.951  1.00 99.35           H
ATOM    820  HE2 LYS A 869     -11.819  33.185  11.217  1.00 95.47           H
ATOM    821  HE3 LYS A 869     -11.158  31.565  10.961  1.00 95.47           H
ATOM    822  HZ1 LYS A 869     -13.584  32.178  12.510  1.00 95.93           H
ATOM    823  HZ2 LYS A 869     -12.106  31.836  13.156  1.00 95.93           H
ATOM    824  HZ3 LYS A 869     -12.928  30.682  12.298  1.00 95.93           H
ATOM    825  HC  LYS A 869     -14.130  34.164   5.209  1.00 84.65           H
ATOM    826  N   ALA A 872     -15.713  36.615   3.270  1.00 78.62           N
ATOM    827  CA  ALA A 872     -14.606  37.409   3.863  1.00 71.57           C
ATOM    828  C   ALA A 872     -14.791  38.916   3.612  1.00 66.27           C
ATOM    829  O   ALA A 872     -14.728  39.377   2.458  1.00 53.08           O
ATOM    830  CB  ALA A 872     -13.266  36.936   3.276  1.00 70.08           C
ATOM    831  H1  ALA A 872     -15.600  35.642   3.531  1.00 94.34           H
ATOM    832  H2  ALA A 872     -15.666  36.674   2.259  1.00 94.34           H
ATOM    833  HA  ALA A 872     -14.599  37.242   4.942  1.00 85.88           H
ATOM    834  HB1 ALA A 872     -13.154  35.863   3.425  1.00 84.10           H
ATOM    835  HB2 ALA A 872     -13.228  37.142   2.205  1.00 84.10           H
ATOM    836  HB3 ALA A 872     -12.448  37.455   3.773  1.00 84.10           H
ATOM    837  N   THR A 873     -15.009  39.686   4.694  1.00 60.87           N
ATOM    838  CA  THR A 873     -15.302  41.112   4.540  1.00 55.20           C
ATOM    839  C   THR A 873     -14.056  41.835   4.028  1.00 57.86           C
ATOM    840  O   THR A 873     -12.923  41.383   4.228  1.00 50.13           O
ATOM    841  CB  THR A 873     -15.831  41.791   5.815  1.00 58.11           C
ATOM    842  OG1 THR A 873     -14.817  42.074   6.748  1.00 56.81           O
ATOM    843  CG2 THR A 873     -16.957  41.001   6.506  1.00 57.65           C
ATOM    844  H   THR A 873     -14.995  39.284   5.625  1.00 73.05           H
ATOM    845  HA  THR A 873     -16.086  41.223   3.790  1.00 66.24           H
ATOM    846  HB  THR A 873     -16.253  42.749   5.508  1.00 69.74           H
ATOM    847  HG1 THR A 873     -15.071  41.677   7.587  1.00 68.18           H
ATOM    848 HG21 THR A 873     -17.319  41.563   7.367  1.00 69.18           H
ATOM    849 HG22 THR A 873     -17.779  40.834   5.807  1.00 69.18           H
ATOM    850 HG23 THR A 873     -16.589  40.040   6.870  1.00 69.18           H
ATOM    851  N   HIS A 874     -14.286  42.974   3.370  1.00 49.80           N
ATOM    852  CA  HIS A 874     -13.212  43.853   2.951  1.00 56.08           C
ATOM    853  C   HIS A 874     -12.397  44.313   4.170  1.00 56.68           C
ATOM    854  O   HIS A 874     -11.191  44.502   4.046  1.00 45.38           O
ATOM    855  CB  HIS A 874     -13.785  45.038   2.161  1.00 57.72           C
ATOM    856  CG  HIS A 874     -12.743  46.082   1.861  1.00 58.75           C
ATOM    857  ND1 HIS A 874     -11.668  45.950   1.001  1.00 55.09           N
ATOM    858  CD2 HIS A 874     -12.609  47.286   2.500  1.00 60.25           C
ATOM    859  CE1 HIS A 874     -10.924  47.066   1.105  1.00 57.86           C
ATOM    860  NE2 HIS A 874     -11.472  47.928   1.988  1.00 65.79           N
ATOM    861  H   HIS A 874     -15.237  43.268   3.202  1.00 59.76           H
ATOM    862  HA  HIS A 874     -12.550  43.296   2.285  1.00 67.29           H
ATOM    863  HB2 HIS A 874     -14.579  45.506   2.747  1.00 69.27           H
ATOM    864  HB3 HIS A 874     -14.206  44.676   1.222  1.00 69.27           H
ATOM    865  HD1 HIS A 874     -11.469  45.156   0.410  1.00 66.11           H
ATOM    866  HD2 HIS A 874     -13.259  47.661   3.276  1.00 72.30           H
ATOM    867  HE1 HIS A 874     -10.005  47.242   0.562  1.00 69.44           H
ATOM    868  N   SER A 875     -13.059  44.491   5.326  1.00 52.25           N
ATOM    869  CA  SER A 875     -12.442  44.943   6.552  1.00 57.92           C
ATOM    870  C   SER A 875     -11.421  43.902   7.049  1.00 51.86           C
ATOM    871  O   SER A 875     -10.338  44.257   7.504  1.00 48.70           O
ATOM    872  CB  SER A 875     -13.569  45.167   7.570  1.00 61.87           C
ATOM    873  OG  SER A 875     -13.067  45.752   8.748  1.00 66.10           O
ATOM    874  H   SER A 875     -14.039  44.251   5.369  1.00 62.70           H
ATOM    875  HA  SER A 875     -11.943  45.893   6.358  1.00 69.51           H
ATOM    876  HB2 SER A 875     -14.336  45.812   7.142  1.00 74.25           H
ATOM    877  HB3 SER A 875     -14.022  44.210   7.831  1.00 74.25           H
ATOM    878  HG  SER A 875     -13.749  45.713   9.425  1.00 79.32           H
ATOM    879  N   GLU A 876     -11.790  42.622   6.969  1.00 49.27           N
ATOM    880  CA  GLU A 876     -10.946  41.506   7.351  1.00 46.54           C
ATOM    881  C   GLU A 876      -9.776  41.345   6.361  1.00 40.45           C
ATOM    882  O   GLU A 876      -8.647  41.183   6.798  1.00 46.02           O
ATOM    883  CB  GLU A 876     -11.803  40.243   7.466  1.00 47.74           C
ATOM    884  CG  GLU A 876     -12.787  40.341   8.636  1.00 45.34           C
ATOM    885  CD  GLU A 876     -14.056  39.482   8.511  1.00 62.74           C
ATOM    886  OE1 GLU A 876     -14.288  38.867   7.442  1.00 63.50           O
ATOM    887  OE2 GLU A 876     -14.799  39.476   9.517  1.00 68.73           O1-
ATOM    888  H   GLU A 876     -12.705  42.401   6.599  1.00 59.12           H
ATOM    889  HA  GLU A 876     -10.534  41.716   8.339  1.00 55.85           H
ATOM    890  HB2 GLU A 876     -12.331  40.087   6.526  1.00 57.29           H
ATOM    891  HB3 GLU A 876     -11.156  39.386   7.634  1.00 57.29           H
ATOM    892  HG2 GLU A 876     -12.282  40.087   9.568  1.00 54.41           H
ATOM    893  HG3 GLU A 876     -13.109  41.368   8.804  1.00 54.41           H
ATOM    894  N   HIS A 877     -10.010  41.448   5.045  1.00 43.83           N
ATOM    895  CA  HIS A 877      -8.954  41.421   4.036  1.00 45.93           C
ATOM    896  C   HIS A 877      -7.949  42.540   4.268  1.00 46.84           C
ATOM    897  O   HIS A 877      -6.747  42.303   4.211  1.00 42.53           O
ATOM    898  CB  HIS A 877      -9.563  41.466   2.635  1.00 48.50           C
ATOM    899  CG  HIS A 877      -8.527  41.277   1.571  1.00 42.13           C
ATOM    900  ND1 HIS A 877      -8.208  40.091   0.956  1.00 52.88           N
ATOM    901  CD2 HIS A 877      -7.727  42.247   1.035  1.00 39.45           C
ATOM    902  CE1 HIS A 877      -7.271  40.353   0.023  1.00 43.66           C
ATOM    903  NE2 HIS A 877      -6.969  41.663   0.014  1.00 46.09           N
ATOM    904  H   HIS A 877     -10.960  41.576   4.725  1.00 52.59           H
ATOM    905  HA  HIS A 877      -8.394  40.497   4.109  1.00 55.12           H
ATOM    906  HB2 HIS A 877     -10.063  42.421   2.476  1.00 58.20           H
ATOM    907  HB3 HIS A 877     -10.302  40.668   2.542  1.00 58.20           H
ATOM    908  HD1 HIS A 877      -8.598  39.185   1.171  1.00 63.46           H
ATOM    909  HD2 HIS A 877      -7.724  43.292   1.305  1.00 47.34           H
ATOM    910  HE1 HIS A 877      -6.779  39.607  -0.587  1.00 52.40           H
ATOM    911  N   ARG A 878      -8.441  43.746   4.555  1.00 44.58           N
ATOM    912  CA  ARG A 878      -7.629  44.918   4.820  1.00 46.19           C
ATOM    913  C   ARG A 878      -6.817  44.725   6.093  1.00 38.21           C
ATOM    914  O   ARG A 878      -5.646  45.066   6.063  1.00 42.58           O
ATOM    915  CB  ARG A 878      -8.542  46.156   4.876  1.00 58.84           C
ATOM    916  CG  ARG A 878      -7.804  47.507   4.954  1.00 69.14           C
ATOM    917  CD  ARG A 878      -8.782  48.705   4.815  1.00 77.74           C
ATOM    918  NE  ARG A 878      -9.744  48.747   5.944  1.00 71.50           N
ATOM    919  CZ  ARG A 878     -11.064  48.991   5.888  1.00 74.34           C
ATOM    920  NH1 ARG A 878     -11.679  49.365   4.763  1.00 77.92           N
ATOM    921  NH2 ARG A 878     -11.792  48.853   6.997  1.00 79.38           N1+
ATOM    922  H   ARG A 878      -9.444  43.847   4.624  1.00 53.50           H
ATOM    923  HA  ARG A 878      -6.932  45.041   3.989  1.00 55.43           H
ATOM    924  HB2 ARG A 878      -9.147  46.173   3.967  1.00 70.60           H
ATOM    925  HB3 ARG A 878      -9.217  46.057   5.729  1.00 70.60           H
ATOM    926  HG2 ARG A 878      -7.264  47.578   5.901  1.00 82.96           H
ATOM    927  HG3 ARG A 878      -7.082  47.561   4.137  1.00 82.96           H
ATOM    928  HD2 ARG A 878      -8.215  49.638   4.791  1.00 93.29           H
ATOM    929  HD3 ARG A 878      -9.317  48.607   3.867  1.00 93.29           H
ATOM    930  HE  ARG A 878      -9.368  48.484   6.845  1.00 85.80           H
ATOM    931 HH11 ARG A 878     -11.152  49.460   3.905  1.00 93.51           H
ATOM    932 HH12 ARG A 878     -12.672  49.542   4.759  1.00 93.51           H
ATOM    933 HH21 ARG A 878     -11.354  48.561   7.858  1.00 95.25           H
ATOM    934 HH22 ARG A 878     -12.784  49.033   6.976  1.00 95.25           H
ATOM    935  N   ALA A 879      -7.411  44.208   7.187  1.00 34.48           N
ATOM    936  CA  ALA A 879      -6.684  43.991   8.415  1.00 42.52           C
ATOM    937  C   ALA A 879      -5.514  43.011   8.184  1.00 42.12           C
ATOM    938  O   ALA A 879      -4.421  43.282   8.666  1.00 35.27           O
ATOM    939  CB  ALA A 879      -7.646  43.530   9.500  1.00 41.48           C
ATOM    940  H   ALA A 879      -8.384  43.939   7.158  1.00 41.38           H
ATOM    941  HA  ALA A 879      -6.268  44.947   8.732  1.00 51.03           H
ATOM    942  HB1 ALA A 879      -7.099  43.389  10.432  1.00 49.78           H
ATOM    943  HB2 ALA A 879      -8.418  44.282   9.651  1.00 49.78           H
ATOM    944  HB3 ALA A 879      -8.117  42.590   9.209  1.00 49.78           H
ATOM    945  N   LEU A 880      -5.712  41.932   7.395  1.00 38.87           N
ATOM    946  CA  LEU A 880      -4.687  40.915   7.183  1.00 33.12           C
ATOM    947  C   LEU A 880      -3.593  41.435   6.276  1.00 32.90           C
ATOM    948  O   LEU A 880      -2.415  41.273   6.585  1.00 29.66           O
ATOM    949  CB  LEU A 880      -5.295  39.552   6.773  1.00 42.44           C
ATOM    950  CG  LEU A 880      -4.252  38.400   6.644  1.00 34.32           C
ATOM    951  CD1 LEU A 880      -3.447  38.200   7.928  1.00 29.14           C
ATOM    952  CD2 LEU A 880      -4.937  37.059   6.350  1.00 33.96           C
ATOM    953  H   LEU A 880      -6.626  41.777   6.992  1.00 46.65           H
ATOM    954  HA  LEU A 880      -4.226  40.750   8.158  1.00 39.74           H
ATOM    955  HB2 LEU A 880      -6.033  39.264   7.524  1.00 50.93           H
ATOM    956  HB3 LEU A 880      -5.813  39.675   5.821  1.00 50.93           H
ATOM    957  HG  LEU A 880      -3.568  38.632   5.827  1.00 41.18           H
ATOM    958 HD11 LEU A 880      -2.820  37.312   7.838  1.00 34.97           H
ATOM    959 HD12 LEU A 880      -2.793  39.047   8.129  1.00 34.97           H
ATOM    960 HD13 LEU A 880      -4.127  38.071   8.763  1.00 34.97           H
ATOM    961 HD21 LEU A 880      -4.180  36.285   6.215  1.00 40.76           H
ATOM    962 HD22 LEU A 880      -5.584  36.773   7.177  1.00 40.76           H
ATOM    963 HD23 LEU A 880      -5.511  37.123   5.430  1.00 40.76           H
ATOM    964  N   MET A 881      -3.956  42.122   5.180  1.00 35.67           N
ATOM    965  CA  MET A 881      -3.014  42.752   4.283  1.00 34.46           C
ATOM    966  C   MET A 881      -2.173  43.831   5.013  1.00 39.99           C
ATOM    967  O   MET A 881      -0.959  43.943   4.797  1.00 38.70           O
ATOM    968  CB  MET A 881      -3.805  43.277   3.068  1.00 42.83           C
ATOM    969  CG  MET A 881      -2.922  43.395   1.825  1.00 55.39           C
ATOM    970  SD  MET A 881      -2.332  41.817   1.126  1.00 48.24           S
ATOM    971  CE  MET A 881      -3.739  41.296   0.118  1.00 68.60           C
ATOM    972  H   MET A 881      -4.939  42.252   4.991  1.00 42.80           H
ATOM    973  HA  MET A 881      -2.328  41.977   3.941  1.00 41.36           H
ATOM    974  HB2 MET A 881      -4.622  42.600   2.822  1.00 51.40           H
ATOM    975  HB3 MET A 881      -4.227  44.249   3.315  1.00 51.40           H
ATOM    976  HG2 MET A 881      -3.508  43.899   1.059  1.00 66.46           H
ATOM    977  HG3 MET A 881      -2.059  44.020   2.053  1.00 66.46           H
ATOM    978  HE1 MET A 881      -3.501  40.365  -0.398  1.00 82.33           H
ATOM    979  HE2 MET A 881      -4.595  41.142   0.769  1.00 82.33           H
ATOM    980  HE3 MET A 881      -3.976  42.058  -0.627  1.00 82.33           H
ATOM    981  N   SER A 882      -2.804  44.616   5.893  1.00 34.45           N
ATOM    982  CA  SER A 882      -2.098  45.601   6.724  1.00 42.95           C
ATOM    983  C   SER A 882      -1.122  44.899   7.665  1.00 33.06           C
ATOM    984  O   SER A 882       0.017  45.329   7.744  1.00 38.21           O
ATOM    985  CB  SER A 882      -3.062  46.447   7.576  1.00 50.40           C
ATOM    986  OG  SER A 882      -3.799  47.312   6.740  1.00 58.03           O
ATOM    987  H   SER A 882      -3.785  44.455   6.070  1.00 41.34           H
ATOM    988  HA  SER A 882      -1.519  46.269   6.087  1.00 51.54           H
ATOM    989  HB2 SER A 882      -3.749  45.804   8.127  1.00 60.48           H
ATOM    990  HB3 SER A 882      -2.489  47.038   8.292  1.00 60.48           H
ATOM    991  HG  SER A 882      -4.371  46.770   6.188  1.00 69.63           H
ATOM    992  N   GLU A 883      -1.548  43.826   8.333  1.00 32.82           N
ATOM    993  CA  GLU A 883      -0.639  43.046   9.171  1.00 36.07           C
ATOM    994  C   GLU A 883       0.619  42.589   8.381  1.00 29.77           C
ATOM    995  O   GLU A 883       1.732  42.776   8.813  1.00 33.53           O
ATOM    996  CB  GLU A 883      -1.351  41.817   9.775  1.00 35.75           C
ATOM    997  CG  GLU A 883      -0.413  41.057  10.691  1.00 43.49           C
ATOM    998  CD  GLU A 883      -1.009  39.741  11.149  1.00 53.87           C
ATOM    999  OE1 GLU A 883      -2.324  39.833  11.497  1.00 57.81           O
ATOM   1000  OE2 GLU A 883      -0.449  38.672  11.208  1.00 52.83           O1-
ATOM   1001  H   GLU A 883      -2.479  43.509   8.193  1.00 39.38           H
ATOM   1002  HA  GLU A 883      -0.267  43.697  10.011  1.00 43.29           H
ATOM   1003  HB2 GLU A 883      -2.256  42.137  10.336  1.00 42.90           H
ATOM   1004  HB3 GLU A 883      -1.733  41.141   8.990  1.00 42.90           H
ATOM   1005  HG2 GLU A 883       0.566  40.849  10.199  1.00 52.19           H
ATOM   1006  HG3 GLU A 883      -0.162  41.668  11.593  1.00 52.19           H
ATOM   1007  N   LEU A 884       0.397  42.028   7.183  1.00 31.93           N
ATOM   1008  CA  LEU A 884       1.477  41.632   6.264  1.00 33.86           C
ATOM   1009  C   LEU A 884       2.464  42.774   5.950  1.00 32.14           C
ATOM   1010  O   LEU A 884       3.673  42.606   6.098  1.00 33.09           O
ATOM   1011  CB  LEU A 884       0.866  41.039   5.009  1.00 23.20           C
ATOM   1012  CG  LEU A 884       1.816  40.729   3.846  1.00 29.66           C
ATOM   1013  CD1 LEU A 884       2.903  39.731   4.281  1.00 29.00           C
ATOM   1014  CD2 LEU A 884       1.029  40.114   2.662  1.00 34.86           C
ATOM   1015  H   LEU A 884      -0.554  41.935   6.857  1.00 38.31           H
ATOM   1016  HA  LEU A 884       2.035  40.836   6.762  1.00 40.64           H
ATOM   1017  HB2 LEU A 884       0.364  40.118   5.304  1.00 27.84           H
ATOM   1018  HB3 LEU A 884       0.109  41.723   4.638  1.00 27.84           H
ATOM   1019  HG  LEU A 884       2.288  41.651   3.501  1.00 35.59           H
ATOM   1020 HD11 LEU A 884       3.542  39.487   3.429  1.00 34.80           H
ATOM   1021 HD12 LEU A 884       3.531  40.155   5.061  1.00 34.80           H
ATOM   1022 HD13 LEU A 884       2.440  38.822   4.662  1.00 34.80           H
ATOM   1023 HD21 LEU A 884       1.699  39.899   1.828  1.00 41.83           H
ATOM   1024 HD22 LEU A 884       0.550  39.187   2.979  1.00 41.83           H
ATOM   1025 HD23 LEU A 884       0.264  40.808   2.319  1.00 41.83           H
ATOM   1026  N   LYS A 885       1.954  43.944   5.555  1.00 36.09           N
ATOM   1027  CA  LYS A 885       2.800  45.109   5.268  1.00 39.57           C
ATOM   1028  C   LYS A 885       3.553  45.602   6.491  1.00 31.87           C
ATOM   1029  O   LYS A 885       4.710  45.978   6.380  1.00 38.71           O
ATOM   1030  CB  LYS A 885       1.975  46.225   4.606  1.00 40.81           C
ATOM   1031  CG  LYS A 885       1.683  45.812   3.163  1.00 45.20           C
ATOM   1032  CD  LYS A 885       0.582  46.687   2.573  1.00 50.60           C
ATOM   1033  CE  LYS A 885       0.212  46.186   1.178  1.00 46.37           C
ATOM   1034  NZ  LYS A 885      -0.682  47.170   0.560  1.00 59.01           N1+
ATOM   1035  H   LYS A 885       0.951  44.038   5.466  1.00 43.31           H
ATOM   1036  HA  LYS A 885       3.565  44.793   4.555  1.00 47.48           H
ATOM   1037  HB2 LYS A 885       1.062  46.418   5.170  1.00 48.97           H
ATOM   1038  HB3 LYS A 885       2.576  47.131   4.582  1.00 48.97           H
ATOM   1039  HG2 LYS A 885       2.593  45.892   2.568  1.00 54.24           H
ATOM   1040  HG3 LYS A 885       1.342  44.775   3.134  1.00 54.24           H
ATOM   1041  HD2 LYS A 885      -0.297  46.665   3.219  1.00 60.72           H
ATOM   1042  HD3 LYS A 885       0.942  47.709   2.493  1.00 60.72           H
ATOM   1043  HE2 LYS A 885       1.124  46.107   0.584  1.00 55.64           H
ATOM   1044  HE3 LYS A 885      -0.267  45.207   1.228  1.00 55.64           H
ATOM   1045  HZ1 LYS A 885      -1.051  46.800  -0.305  1.00 70.81           H
ATOM   1046  HZ2 LYS A 885      -1.436  47.390   1.197  1.00 70.81           H
ATOM   1047  HZ3 LYS A 885      -0.148  48.009   0.361  1.00 70.81           H
ATOM   1048  N   ILE A 886       2.935  45.563   7.668  1.00 37.60           N
ATOM   1049  CA  ILE A 886       3.601  45.942   8.891  1.00 33.02           C
ATOM   1050  C   ILE A 886       4.726  44.960   9.220  1.00 45.63           C
ATOM   1051  O   ILE A 886       5.778  45.424   9.674  1.00 39.09           O
ATOM   1052  CB  ILE A 886       2.568  46.071  10.018  1.00 38.55           C
ATOM   1053  CG1 ILE A 886       1.688  47.318   9.796  1.00 52.11           C
ATOM   1054  CG2 ILE A 886       3.254  46.051  11.377  1.00 35.94           C
ATOM   1055  CD1 ILE A 886       0.460  47.315  10.724  1.00 47.76           C
ATOM   1056  H   ILE A 886       1.984  45.225   7.720  1.00 45.12           H
ATOM   1057  HA  ILE A 886       4.055  46.920   8.744  1.00 39.62           H
ATOM   1058  HB  ILE A 886       1.923  45.192   9.978  1.00 46.25           H
ATOM   1059 HG12 ILE A 886       2.282  48.215   9.972  1.00 62.53           H
ATOM   1060 HG13 ILE A 886       1.332  47.355   8.766  1.00 62.53           H
ATOM   1061 HG21 ILE A 886       2.514  46.135  12.168  1.00 43.13           H
ATOM   1062 HG22 ILE A 886       3.761  45.098  11.535  1.00 43.13           H
ATOM   1063 HG23 ILE A 886       3.972  46.869  11.445  1.00 43.13           H
ATOM   1064 HD11 ILE A 886      -0.208  48.128  10.434  1.00 57.31           H
ATOM   1065 HD12 ILE A 886      -0.079  46.372  10.628  1.00 57.31           H
ATOM   1066 HD13 ILE A 886       0.760  47.456  11.761  1.00 57.31           H
ATOM   1067  N   LEU A 887       4.514  43.637   9.026  1.00 36.35           N
ATOM   1068  CA  LEU A 887       5.582  42.673   9.290  1.00 29.91           C
ATOM   1069  C   LEU A 887       6.749  42.939   8.339  1.00 33.85           C
ATOM   1070  O   LEU A 887       7.921  42.866   8.721  1.00 29.87           O
ATOM   1071  CB  LEU A 887       5.084  41.225   9.197  1.00 33.02           C
ATOM   1072  CG  LEU A 887       4.141  40.803  10.350  1.00 28.28           C
ATOM   1073  CD1 LEU A 887       3.384  39.510  10.037  1.00 27.37           C
ATOM   1074  CD2 LEU A 887       4.921  40.609  11.649  1.00 34.84           C
ATOM   1075  H   LEU A 887       3.617  43.297   8.707  1.00 43.62           H
ATOM   1076  HA  LEU A 887       5.948  42.829  10.302  1.00 35.89           H
ATOM   1077  HB2 LEU A 887       4.580  41.087   8.238  1.00 39.63           H
ATOM   1078  HB3 LEU A 887       5.959  40.583   9.210  1.00 39.63           H
ATOM   1079  HG  LEU A 887       3.413  41.592  10.518  1.00 33.94           H
ATOM   1080 HD11 LEU A 887       2.731  39.250  10.866  1.00 32.85           H
ATOM   1081 HD12 LEU A 887       2.755  39.654   9.157  1.00 32.85           H
ATOM   1082 HD13 LEU A 887       4.079  38.689   9.861  1.00 32.85           H
ATOM   1083 HD21 LEU A 887       4.231  40.367  12.456  1.00 41.81           H
ATOM   1084 HD22 LEU A 887       5.646  39.800  11.537  1.00 41.81           H
ATOM   1085 HD23 LEU A 887       5.454  41.520  11.908  1.00 41.81           H
ATOM   1086  N   ILE A 888       6.436  43.259   7.081  1.00 34.18           N
ATOM   1087  CA  ILE A 888       7.490  43.575   6.130  1.00 34.97           C
ATOM   1088  C   ILE A 888       8.223  44.811   6.620  1.00 31.92           C
ATOM   1089  O   ILE A 888       9.438  44.811   6.661  1.00 33.39           O
ATOM   1090  CB  ILE A 888       6.972  43.708   4.699  1.00 35.02           C
ATOM   1091  CG1 ILE A 888       6.402  42.374   4.193  1.00 28.78           C
ATOM   1092  CG2 ILE A 888       8.126  44.180   3.775  1.00 37.20           C
ATOM   1093  CD1 ILE A 888       5.563  42.508   2.914  1.00 33.55           C
ATOM   1094  H   ILE A 888       5.467  43.322   6.803  1.00 41.02           H
ATOM   1095  HA  ILE A 888       8.199  42.746   6.141  1.00 41.97           H
ATOM   1096  HB  ILE A 888       6.184  44.460   4.695  1.00 42.02           H
ATOM   1097 HG12 ILE A 888       7.213  41.666   4.035  1.00 34.54           H
ATOM   1098 HG13 ILE A 888       5.736  41.964   4.941  1.00 34.54           H
ATOM   1099 HG21 ILE A 888       7.790  44.216   2.745  1.00 44.64           H
ATOM   1100 HG22 ILE A 888       8.448  45.186   4.045  1.00 44.64           H
ATOM   1101 HG23 ILE A 888       8.977  43.502   3.843  1.00 44.64           H
ATOM   1102 HD11 ILE A 888       5.174  41.524   2.658  1.00 40.26           H
ATOM   1103 HD12 ILE A 888       4.727  43.191   3.079  1.00 40.26           H
ATOM   1104 HD13 ILE A 888       6.172  42.862   2.085  1.00 40.26           H
ATOM   1105  N   HIS A 889       7.489  45.846   7.017  1.00 35.87           N
ATOM   1106  CA  HIS A 889       8.044  47.124   7.410  1.00 35.63           C
ATOM   1107  C   HIS A 889       8.981  46.984   8.592  1.00 40.55           C
ATOM   1108  O   HIS A 889      10.077  47.517   8.552  1.00 46.73           O
ATOM   1109  CB  HIS A 889       6.901  48.113   7.663  1.00 48.54           C
ATOM   1110  CG  HIS A 889       7.365  49.342   8.382  1.00 57.40           C
ATOM   1111  ND1 HIS A 889       7.969  50.443   7.777  1.00 58.99           N
ATOM   1112  CD2 HIS A 889       7.394  49.477   9.744  1.00 57.32           C
ATOM   1113  CE1 HIS A 889       8.338  51.223   8.807  1.00 61.64           C
ATOM   1114  NE2 HIS A 889       8.043  50.654   9.993  1.00 63.34           N
ATOM   1115  H   HIS A 889       6.484  45.748   7.031  1.00 43.05           H
ATOM   1116  HA  HIS A 889       8.633  47.504   6.576  1.00 42.76           H
ATOM   1117  HB2 HIS A 889       6.143  47.628   8.276  1.00 58.25           H
ATOM   1118  HB3 HIS A 889       6.448  48.400   6.713  1.00 58.25           H
ATOM   1119  HD2 HIS A 889       7.051  48.757  10.476  1.00 68.78           H
ATOM   1120  HE1 HIS A 889       8.821  52.184   8.697  1.00 73.96           H
ATOM   1121  HE2 HIS A 889       8.225  51.045  10.909  1.00 76.01           H
ATOM   1122  N   ILE A 890       8.580  46.230   9.607  1.00 38.31           N
ATOM   1123  CA  ILE A 890       9.356  45.963  10.797  1.00 42.30           C
ATOM   1124  C   ILE A 890      10.647  45.254  10.441  1.00 40.10           C
ATOM   1125  O   ILE A 890      11.684  45.633  10.968  1.00 39.76           O
ATOM   1126  CB  ILE A 890       8.497  45.153  11.808  1.00 34.72           C
ATOM   1127  CG1 ILE A 890       7.491  46.135  12.439  1.00 41.37           C
ATOM   1128  CG2 ILE A 890       9.297  44.439  12.912  1.00 42.86           C
ATOM   1129  CD1 ILE A 890       6.462  45.451  13.349  1.00 43.34           C
ATOM   1130  H   ILE A 890       7.665  45.804   9.552  1.00 45.98           H
ATOM   1131  HA  ILE A 890       9.615  46.923  11.243  1.00 50.76           H
ATOM   1132  HB  ILE A 890       7.942  44.388  11.265  1.00 41.66           H
ATOM   1133 HG12 ILE A 890       8.039  46.871  13.028  1.00 49.64           H
ATOM   1134 HG13 ILE A 890       6.946  46.676  11.668  1.00 49.64           H
ATOM   1135 HG21 ILE A 890       8.646  43.798  13.504  1.00 51.43           H
ATOM   1136 HG22 ILE A 890      10.055  43.802  12.476  1.00 51.43           H
ATOM   1137 HG23 ILE A 890       9.785  45.170  13.556  1.00 51.43           H
ATOM   1138 HD11 ILE A 890       5.706  46.180  13.648  1.00 52.01           H
ATOM   1139 HD12 ILE A 890       5.981  44.633  12.812  1.00 52.01           H
ATOM   1140 HD13 ILE A 890       6.939  45.056  14.244  1.00 52.01           H
ATOM   1141  N   GLY A 891      10.594  44.222   9.598  1.00 37.28           N
ATOM   1142  CA  GLY A 891      11.746  43.408   9.253  1.00 31.53           C
ATOM   1143  C   GLY A 891      12.149  42.442  10.358  1.00 31.93           C
ATOM   1144  O   GLY A 891      11.390  42.121  11.261  1.00 34.23           O
ATOM   1145  H   GLY A 891       9.696  43.957   9.216  1.00 44.74           H
ATOM   1146  HA2 GLY A 891      11.503  42.843   8.356  1.00 37.84           H
ATOM   1147  HA3 GLY A 891      12.593  44.059   9.047  1.00 37.84           H
ATOM   1148  N   HIS A 892      13.344  41.893  10.232  1.00 33.77           N
ATOM   1149  CA  HIS A 892      13.744  40.638  10.852  1.00 30.19           C
ATOM   1150  C   HIS A 892      14.427  40.843  12.204  1.00 36.20           C
ATOM   1151  O   HIS A 892      15.396  41.579  12.302  1.00 34.77           O
ATOM   1152  CB  HIS A 892      14.701  39.881   9.930  1.00 35.38           C
ATOM   1153  CG  HIS A 892      15.088  38.536  10.505  1.00 38.44           C
ATOM   1154  ND1 HIS A 892      14.313  37.376  10.435  1.00 45.91           N
ATOM   1155  CD2 HIS A 892      16.179  38.304  11.299  1.00 41.35           C
ATOM   1156  CE1 HIS A 892      14.926  36.504  11.253  1.00 44.27           C
ATOM   1157  NE2 HIS A 892      16.030  37.031  11.800  1.00 47.05           N
ATOM   1158  H   HIS A 892      13.941  42.238   9.495  1.00 40.53           H
ATOM   1159  HA  HIS A 892      12.858  40.019  10.971  1.00 36.23           H
ATOM   1160  HB2 HIS A 892      15.604  40.473   9.769  1.00 42.46           H
ATOM   1161  HB3 HIS A 892      14.205  39.726   8.969  1.00 42.46           H
ATOM   1162  HD2 HIS A 892      16.924  39.032  11.590  1.00 49.63           H
ATOM   1163  HE1 HIS A 892      14.479  35.589  11.598  1.00 53.12           H
ATOM   1164  HE2 HIS A 892      16.573  36.615  12.544  1.00 56.47           H
ATOM   1165  N   HIS A 893      14.025  40.090  13.218  1.00 34.18           N
ATOM   1166  CA  HIS A 893      14.859  39.914  14.406  1.00 33.66           C
ATOM   1167  C   HIS A 893      14.611  38.536  14.962  1.00 30.25           C
ATOM   1168  O   HIS A 893      13.479  38.052  14.937  1.00 34.30           O
ATOM   1169  CB  HIS A 893      14.536  41.017  15.427  1.00 32.13           C
ATOM   1170  CG  HIS A 893      15.524  41.122  16.557  1.00 30.75           C
ATOM   1171  ND1 HIS A 893      15.527  40.304  17.679  1.00 29.84           N
ATOM   1172  CD2 HIS A 893      16.576  41.996  16.646  1.00 31.76           C
ATOM   1173  CE1 HIS A 893      16.533  40.750  18.454  1.00 32.99           C
ATOM   1174  NE2 HIS A 893      17.190  41.758  17.849  1.00 35.43           N
ATOM   1175  H   HIS A 893      13.219  39.488  13.105  1.00 41.01           H
ATOM   1176  HA  HIS A 893      15.910  39.979  14.130  1.00 40.39           H
ATOM   1177  HB2 HIS A 893      13.547  40.836  15.847  1.00 38.56           H
ATOM   1178  HB3 HIS A 893      14.506  41.971  14.913  1.00 38.56           H
ATOM   1179  HD2 HIS A 893      16.840  42.756  15.929  1.00 38.12           H
ATOM   1180  HE1 HIS A 893      16.681  40.450  19.480  1.00 39.59           H
ATOM   1181  HE2 HIS A 893      17.886  42.350  18.278  1.00 42.52           H
ATOM   1182  N   LEU A 894      15.658  37.905  15.488  1.00 28.61           N
ATOM   1183  CA  LEU A 894      15.571  36.628  16.158  1.00 28.28           C
ATOM   1184  C   LEU A 894      14.482  36.568  17.239  1.00 29.42           C
ATOM   1185  O   LEU A 894      13.934  35.486  17.443  1.00 29.82           O
ATOM   1186  CB  LEU A 894      16.940  36.288  16.768  1.00 30.37           C
ATOM   1187  CG  LEU A 894      16.968  34.939  17.492  1.00 37.89           C
ATOM   1188  CD1 LEU A 894      16.681  33.788  16.519  1.00 42.03           C
ATOM   1189  CD2 LEU A 894      18.305  34.767  18.234  1.00 48.86           C
ATOM   1190  H   LEU A 894      16.559  38.357  15.479  1.00 34.34           H
ATOM   1191  HA  LEU A 894      15.334  35.894  15.396  1.00 33.94           H
ATOM   1192  HB2 LEU A 894      17.700  36.299  15.989  1.00 36.44           H
ATOM   1193  HB3 LEU A 894      17.182  37.071  17.488  1.00 36.44           H
ATOM   1194  HG  LEU A 894      16.199  34.911  18.260  1.00 45.47           H
ATOM   1195 HD11 LEU A 894      16.792  32.839  17.042  1.00 50.43           H
ATOM   1196 HD12 LEU A 894      15.660  33.850  16.142  1.00 50.43           H
ATOM   1197 HD13 LEU A 894      17.383  33.814  15.685  1.00 50.43           H
ATOM   1198 HD21 LEU A 894      18.293  33.833  18.797  1.00 58.63           H
ATOM   1199 HD22 LEU A 894      19.131  34.756  17.523  1.00 58.63           H
ATOM   1200 HD23 LEU A 894      18.442  35.593  18.935  1.00 58.63           H
ATOM   1201  N   ASN A 895      14.215  37.664  17.968  1.00 25.35           N
ATOM   1202  CA  ASN A 895      13.350  37.603  19.154  1.00 28.42           C
ATOM   1203  C   ASN A 895      11.965  38.144  18.875  1.00 28.30           C
ATOM   1204  O   ASN A 895      11.281  38.532  19.828  1.00 25.55           O
ATOM   1205  CB  ASN A 895      14.027  38.245  20.367  1.00 27.38           C
ATOM   1206  CG  ASN A 895      15.325  37.546  20.744  1.00 29.65           C
ATOM   1207  OD1 ASN A 895      16.369  38.177  20.715  1.00 31.03           O
ATOM   1208  ND2 ASN A 895      15.279  36.247  21.036  1.00 26.46           N
ATOM   1209  H   ASN A 895      14.699  38.526  17.773  1.00 30.42           H
ATOM   1210  HA  ASN A 895      13.201  36.564  19.427  1.00 34.10           H
ATOM   1211  HB2 ASN A 895      14.244  39.289  20.134  1.00 32.86           H
ATOM   1212  HB3 ASN A 895      13.366  38.203  21.233  1.00 32.86           H
ATOM   1213 HD21 ASN A 895      16.118  35.744  21.278  1.00 31.75           H
ATOM   1214 HD22 ASN A 895      14.385  35.776  21.069  1.00 31.75           H
ATOM   1215  N   VAL A 896      11.553  38.147  17.587  1.00 29.67           N
ATOM   1216  CA  VAL A 896      10.167  38.338  17.189  1.00 25.85           C
ATOM   1217  C   VAL A 896       9.757  37.203  16.260  1.00 25.71           C
ATOM   1218  O   VAL A 896      10.594  36.496  15.702  1.00 27.33           O
ATOM   1219  CB  VAL A 896       9.858  39.707  16.565  1.00 33.98           C
ATOM   1220  CG1 VAL A 896      10.309  40.903  17.419  1.00 29.45           C
ATOM   1221  CG2 VAL A 896      10.469  39.786  15.158  1.00 36.01           C
ATOM   1222  H   VAL A 896      12.194  37.847  16.865  1.00 35.60           H
ATOM   1223  HA  VAL A 896       9.532  38.262  18.071  1.00 31.02           H
ATOM   1224  HB  VAL A 896       8.776  39.782  16.463  1.00 40.77           H
ATOM   1225 HG11 VAL A 896      10.051  41.823  16.897  1.00 35.34           H
ATOM   1226 HG12 VAL A 896       9.795  40.896  18.376  1.00 35.34           H
ATOM   1227 HG13 VAL A 896      11.386  40.873  17.582  1.00 35.34           H
ATOM   1228 HG21 VAL A 896      10.257  40.768  14.734  1.00 43.21           H
ATOM   1229 HG22 VAL A 896      11.546  39.639  15.207  1.00 43.21           H
ATOM   1230 HG23 VAL A 896      10.026  39.036  14.500  1.00 43.21           H
ATOM   1231  N   VAL A 897       8.445  37.000  16.141  1.00 25.92           N
ATOM   1232  CA  VAL A 897       7.873  35.965  15.275  1.00 26.14           C
ATOM   1233  C   VAL A 897       7.959  36.533  13.866  1.00 27.93           C
ATOM   1234  O   VAL A 897       7.178  37.421  13.536  1.00 29.89           O
ATOM   1235  CB  VAL A 897       6.436  35.642  15.728  1.00 26.88           C
ATOM   1236  CG1 VAL A 897       5.824  34.716  14.651  1.00 24.61           C
ATOM   1237  CG2 VAL A 897       6.421  35.000  17.146  1.00 28.66           C
ATOM   1238  H   VAL A 897       7.810  37.617  16.628  1.00 31.10           H
ATOM   1239  HA  VAL A 897       8.476  35.057  15.331  1.00 31.37           H
ATOM   1240  HB  VAL A 897       5.861  36.567  15.774  1.00 32.26           H
ATOM   1241 HG11 VAL A 897       4.901  34.267  15.011  1.00 29.53           H
ATOM   1242 HG12 VAL A 897       5.608  35.292  13.752  1.00 29.53           H
ATOM   1243 HG13 VAL A 897       6.523  33.912  14.417  1.00 29.53           H
ATOM   1244 HG21 VAL A 897       5.393  34.787  17.438  1.00 34.39           H
ATOM   1245 HG22 VAL A 897       6.984  34.067  17.145  1.00 34.39           H
ATOM   1246 HG23 VAL A 897       6.859  35.671  17.883  1.00 34.39           H
ATOM   1247  N   ASN A 898       8.944  36.086  13.060  1.00 22.90           N
ATOM   1248  CA  ASN A 898       9.168  36.702  11.739  1.00 26.57           C
ATOM   1249  C   ASN A 898       8.198  36.260  10.621  1.00 25.05           C
ATOM   1250  O   ASN A 898       7.787  35.113  10.550  1.00 21.63           O
ATOM   1251  CB  ASN A 898      10.618  36.472  11.262  1.00 26.61           C
ATOM   1252  CG  ASN A 898      11.569  37.176  12.252  1.00 27.38           C
ATOM   1253  OD1 ASN A 898      11.677  38.392  12.263  1.00 32.14           O
ATOM   1254  ND2 ASN A 898      12.274  36.412  13.049  1.00 25.15           N
ATOM   1255  H   ASN A 898       9.562  35.359  13.388  1.00 27.48           H
ATOM   1256  HA  ASN A 898       9.036  37.776  11.862  1.00 31.88           H
ATOM   1257  HB2 ASN A 898      10.845  35.411  11.151  1.00 31.94           H
ATOM   1258  HB3 ASN A 898      10.709  36.959  10.295  1.00 31.94           H
ATOM   1259 HD21 ASN A 898      12.909  36.852  13.696  1.00 30.19           H
ATOM   1260 HD22 ASN A 898      12.124  35.414  13.052  1.00 30.19           H
ATOM   1261  N   LEU A 899       7.986  37.142   9.642  1.00 26.61           N
ATOM   1262  CA  LEU A 899       7.336  36.824   8.381  1.00 26.08           C
ATOM   1263  C   LEU A 899       8.247  35.960   7.541  1.00 23.18           C
ATOM   1264  O   LEU A 899       9.433  36.244   7.388  1.00 23.75           O
ATOM   1265  CB  LEU A 899       7.071  38.159   7.705  1.00 23.73           C
ATOM   1266  CG  LEU A 899       6.378  38.034   6.338  1.00 22.69           C
ATOM   1267  CD1 LEU A 899       4.907  37.599   6.461  1.00 25.47           C
ATOM   1268  CD2 LEU A 899       6.460  39.414   5.696  1.00 28.69           C
ATOM   1269  H   LEU A 899       8.431  38.045   9.716  1.00 31.94           H
ATOM   1270  HA  LEU A 899       6.399  36.304   8.572  1.00 31.29           H
ATOM   1271  HB2 LEU A 899       6.442  38.743   8.366  1.00 28.47           H
ATOM   1272  HB3 LEU A 899       8.023  38.684   7.583  1.00 28.47           H
ATOM   1273  HG  LEU A 899       6.910  37.331   5.696  1.00 27.23           H
ATOM   1274 HD11 LEU A 899       4.473  37.489   5.470  1.00 30.56           H
ATOM   1275 HD12 LEU A 899       4.831  36.642   6.974  1.00 30.56           H
ATOM   1276 HD13 LEU A 899       4.349  38.346   7.031  1.00 30.56           H
ATOM   1277 HD21 LEU A 899       5.974  39.383   4.723  1.00 34.43           H
ATOM   1278 HD22 LEU A 899       5.968  40.148   6.339  1.00 34.43           H
ATOM   1279 HD23 LEU A 899       7.503  39.696   5.553  1.00 34.43           H
ATOM   1280  N   LEU A 900       7.703  34.898   6.988  1.00 23.67           N
ATOM   1281  CA  LEU A 900       8.410  34.041   6.042  1.00 24.01           C
ATOM   1282  C   LEU A 900       7.884  34.225   4.635  1.00 26.76           C
ATOM   1283  O   LEU A 900       8.606  33.980   3.680  1.00 21.76           O
ATOM   1284  CB  LEU A 900       8.308  32.570   6.437  1.00 21.44           C
ATOM   1285  CG  LEU A 900       8.902  32.287   7.811  1.00 23.47           C
ATOM   1286  CD1 LEU A 900       8.701  30.817   8.150  1.00 24.03           C
ATOM   1287  CD2 LEU A 900      10.404  32.638   7.918  1.00 27.59           C
ATOM   1288  H   LEU A 900       6.740  34.695   7.203  1.00 28.40           H
ATOM   1289  HA  LEU A 900       9.464  34.305   6.020  1.00 28.81           H
ATOM   1290  HB2 LEU A 900       7.265  32.259   6.409  1.00 25.73           H
ATOM   1291  HB3 LEU A 900       8.848  31.987   5.696  1.00 25.73           H
ATOM   1292  HG  LEU A 900       8.361  32.879   8.549  1.00 28.16           H
ATOM   1293 HD11 LEU A 900       9.039  30.621   9.165  1.00 28.84           H
ATOM   1294 HD12 LEU A 900       7.638  30.584   8.094  1.00 28.84           H
ATOM   1295 HD13 LEU A 900       9.259  30.195   7.453  1.00 28.84           H
ATOM   1296 HD21 LEU A 900      10.789  32.323   8.885  1.00 33.11           H
ATOM   1297 HD22 LEU A 900      10.958  32.130   7.131  1.00 33.11           H
ATOM   1298 HD23 LEU A 900      10.549  33.716   7.843  1.00 33.11           H
ATOM   1299  N   GLY A 901       6.617  34.567   4.474  1.00 24.58           N
ATOM   1300  CA  GLY A 901       6.051  34.619   3.136  1.00 23.43           C
ATOM   1301  C   GLY A 901       4.574  34.945   3.180  1.00 26.40           C
ATOM   1302  O   GLY A 901       3.968  35.086   4.247  1.00 26.87           O
ATOM   1303  H   GLY A 901       6.031  34.748   5.273  1.00 29.50           H
ATOM   1304  HA2 GLY A 901       6.577  35.385   2.574  1.00 28.11           H
ATOM   1305  HA3 GLY A 901       6.190  33.651   2.658  1.00 28.11           H
ATOM   1306  N   ALA A 902       3.962  34.996   2.010  1.00 29.09           N
ATOM   1307  CA  ALA A 902       2.521  35.227   1.914  1.00 23.53           C
ATOM   1308  C   ALA A 902       1.949  34.702   0.605  1.00 28.63           C
ATOM   1309  O   ALA A 902       2.674  34.530  -0.379  1.00 22.27           O
ATOM   1310  CB  ALA A 902       2.254  36.720   2.051  1.00 23.31           C
ATOM   1311  H   ALA A 902       4.497  34.886   1.158  1.00 34.91           H
ATOM   1312  HA  ALA A 902       2.016  34.708   2.729  1.00 28.23           H
ATOM   1313  HB1 ALA A 902       1.196  36.930   1.897  1.00 27.97           H
ATOM   1314  HB2 ALA A 902       2.522  37.027   3.064  1.00 27.97           H
ATOM   1315  HB3 ALA A 902       2.849  37.288   1.339  1.00 27.97           H
ATOM   1316  N   CYS A 903       0.649  34.385   0.616  1.00 24.37           N
ATOM   1317  CA  CYS A 903      -0.062  33.942  -0.576  1.00 24.44           C
ATOM   1318  C   CYS A 903      -1.157  34.990  -0.743  1.00 31.71           C
ATOM   1319  O   CYS A 903      -2.097  35.023   0.052  1.00 30.44           O
ATOM   1320  CB  CYS A 903      -0.639  32.558  -0.426  1.00 27.54           C
ATOM   1321  SG  CYS A 903       0.577  31.378   0.242  1.00 27.80           S
ATOM   1322  H   CYS A 903       0.106  34.525   1.454  1.00 29.24           H
ATOM   1323  HA  CYS A 903       0.601  33.951  -1.438  1.00 29.32           H
ATOM   1324  HB2 CYS A 903      -1.508  32.609   0.229  1.00 33.05           H
ATOM   1325  HB3 CYS A 903      -0.961  32.211  -1.404  1.00 33.05           H
ATOM   1326  HG  CYS A 903       1.324  31.272  -0.862  1.00 33.36           H
ATOM   1327  N   THR A 904      -0.950  35.885  -1.719  1.00 28.46           N
ATOM   1328  CA  THR A 904      -1.786  37.050  -1.984  1.00 31.59           C
ATOM   1329  C   THR A 904      -2.395  37.035  -3.403  1.00 38.28           C
ATOM   1330  O   THR A 904      -3.333  37.790  -3.634  1.00 39.73           O
ATOM   1331  CB  THR A 904      -0.980  38.350  -1.846  1.00 27.89           C
ATOM   1332  OG1 THR A 904      -0.078  38.496  -2.945  1.00 30.18           O
ATOM   1333  CG2 THR A 904      -0.215  38.422  -0.516  1.00 25.80           C
ATOM   1334  H   THR A 904      -0.090  35.817  -2.248  1.00 34.15           H
ATOM   1335  HA  THR A 904      -2.605  37.076  -1.262  1.00 37.90           H
ATOM   1336  HB  THR A 904      -1.676  39.185  -1.879  1.00 33.47           H
ATOM   1337  HG1 THR A 904       0.605  37.815  -2.901  1.00 36.21           H
ATOM   1338 HG21 THR A 904       0.319  39.372  -0.487  1.00 30.96           H
ATOM   1339 HG22 THR A 904      -0.901  38.358   0.328  1.00 30.96           H
ATOM   1340 HG23 THR A 904       0.525  37.623  -0.442  1.00 30.96           H
ATOM   1341  N   LYS A 905      -1.834  36.272  -4.346  1.00 37.87           N
ATOM   1342  CA  LYS A 905      -2.320  36.227  -5.740  1.00 41.51           C
ATOM   1343  C   LYS A 905      -3.790  35.787  -5.748  1.00 50.47           C
ATOM   1344  O   LYS A 905      -4.169  34.953  -4.914  1.00 37.98           O
ATOM   1345  CB  LYS A 905      -1.572  35.193  -6.583  1.00 43.73           C
ATOM   1346  CG  LYS A 905      -0.150  35.581  -6.937  1.00 43.40           C
ATOM   1347  CD  LYS A 905       0.435  34.421  -7.759  1.00 50.20           C
ATOM   1348  CE  LYS A 905       1.930  34.589  -8.048  1.00 60.85           C
ATOM   1349  NZ  LYS A 905       2.466  33.379  -8.723  1.00 60.22           N1+
ATOM   1350  H   LYS A 905      -1.006  35.738  -4.109  1.00 45.44           H
ATOM   1351  HA  LYS A 905      -2.206  37.203  -6.206  1.00 49.82           H
ATOM   1352  HB2 LYS A 905      -1.583  34.224  -6.076  1.00 52.48           H
ATOM   1353  HB3 LYS A 905      -2.113  35.069  -7.523  1.00 52.48           H
ATOM   1354  HG2 LYS A 905      -0.156  36.502  -7.521  1.00 52.08           H
ATOM   1355  HG3 LYS A 905       0.434  35.736  -6.037  1.00 52.08           H
ATOM   1356  HD2 LYS A 905       0.286  33.482  -7.224  1.00 60.24           H
ATOM   1357  HD3 LYS A 905      -0.094  34.363  -8.711  1.00 60.24           H
ATOM   1358  HE2 LYS A 905       2.081  35.464  -8.682  1.00 73.02           H
ATOM   1359  HE3 LYS A 905       2.465  34.749  -7.111  1.00 73.02           H
ATOM   1360  HZ1 LYS A 905       3.462  33.478  -8.866  1.00 72.27           H
ATOM   1361  HZ2 LYS A 905       2.310  32.564  -8.142  1.00 72.27           H
ATOM   1362  HZ3 LYS A 905       2.007  33.243  -9.611  1.00 72.27           H
ATOM   1363  N   PRO A 906      -4.596  36.230  -6.735  1.00 57.78           N
ATOM   1364  CA  PRO A 906      -5.950  35.719  -6.876  1.00 47.51           C
ATOM   1365  C   PRO A 906      -5.934  34.208  -7.076  1.00 42.09           C
ATOM   1366  O   PRO A 906      -4.942  33.634  -7.542  1.00 41.39           O
ATOM   1367  CB  PRO A 906      -6.514  36.427  -8.123  1.00 54.39           C
ATOM   1368  CG  PRO A 906      -5.703  37.722  -8.168  1.00 54.79           C
ATOM   1369  CD  PRO A 906      -4.315  37.217  -7.772  1.00 55.23           C
ATOM   1370  HA  PRO A 906      -6.560  36.027  -6.026  1.00 57.02           H
ATOM   1371  HB2 PRO A 906      -6.251  35.830  -8.999  1.00 65.27           H
ATOM   1372  HB3 PRO A 906      -7.590  36.599  -8.088  1.00 65.27           H
ATOM   1373  HG2 PRO A 906      -5.665  38.140  -9.173  1.00 65.75           H
ATOM   1374  HG3 PRO A 906      -6.111  38.444  -7.458  1.00 65.75           H
ATOM   1375  HD2 PRO A 906      -3.829  36.735  -8.622  1.00 66.28           H
ATOM   1376  HD3 PRO A 906      -3.734  38.060  -7.403  1.00 66.28           H
ATOM   1377  N   GLY A 907      -7.059  33.586  -6.720  1.00 43.18           N
ATOM   1378  CA  GLY A 907      -7.269  32.173  -6.968  1.00 38.78           C
ATOM   1379  C   GLY A 907      -6.966  31.285  -5.787  1.00 46.29           C
ATOM   1380  O   GLY A 907      -7.002  30.077  -5.952  1.00 41.76           O
ATOM   1381  H   GLY A 907      -7.828  34.123  -6.342  1.00 51.82           H
ATOM   1382  HA2 GLY A 907      -8.318  32.026  -7.223  1.00 46.53           H
ATOM   1383  HA3 GLY A 907      -6.636  31.846  -7.791  1.00 46.53           H
ATOM   1384  N   GLY A 908      -6.717  31.835  -4.595  1.00 40.67           N
ATOM   1385  CA  GLY A 908      -6.788  31.067  -3.358  1.00 37.44           C
ATOM   1386  C   GLY A 908      -6.899  32.016  -2.179  1.00 36.32           C
ATOM   1387  O   GLY A 908      -6.945  33.230  -2.369  1.00 37.48           O
ATOM   1388  H   GLY A 908      -6.667  32.840  -4.516  1.00 48.81           H
ATOM   1389  HA2 GLY A 908      -7.660  30.416  -3.371  1.00 44.93           H
ATOM   1390  HA3 GLY A 908      -5.902  30.445  -3.265  1.00 44.93           H
ATOM   1391  N   PRO A 909      -6.964  31.500  -0.950  1.00 34.07           N
ATOM   1392  CA  PRO A 909      -7.203  32.395   0.172  1.00 39.59           C
ATOM   1393  C   PRO A 909      -5.969  33.284   0.422  1.00 34.16           C
ATOM   1394  O   PRO A 909      -4.841  32.884   0.131  1.00 31.56           O
ATOM   1395  CB  PRO A 909      -7.490  31.442   1.332  1.00 35.78           C
ATOM   1396  CG  PRO A 909      -6.868  30.108   0.942  1.00 38.92           C
ATOM   1397  CD  PRO A 909      -6.971  30.104  -0.580  1.00 33.12           C
ATOM   1398  HA  PRO A 909      -8.109  32.979   0.024  1.00 47.51           H
ATOM   1399  HB2 PRO A 909      -7.157  31.795   2.309  1.00 42.94           H
ATOM   1400  HB3 PRO A 909      -8.571  31.307   1.341  1.00 42.94           H
ATOM   1401  HG2 PRO A 909      -5.831  30.071   1.272  1.00 46.71           H
ATOM   1402  HG3 PRO A 909      -7.430  29.271   1.355  1.00 46.71           H
ATOM   1403  HD2 PRO A 909      -6.109  29.577  -0.988  1.00 39.75           H
ATOM   1404  HD3 PRO A 909      -7.920  29.654  -0.873  1.00 39.75           H
ATOM   1405  N   LEU A 910      -6.181  34.486   0.964  1.00 35.18           N
ATOM   1406  CA  LEU A 910      -5.110  35.309   1.521  1.00 38.04           C
ATOM   1407  C   LEU A 910      -4.512  34.611   2.755  1.00 31.79           C
ATOM   1408  O   LEU A 910      -5.216  34.328   3.713  1.00 30.09           O
ATOM   1409  CB  LEU A 910      -5.641  36.694   1.885  1.00 34.54           C
ATOM   1410  CG  LEU A 910      -4.595  37.631   2.529  1.00 37.70           C
ATOM   1411  CD1 LEU A 910      -3.374  37.872   1.629  1.00 34.37           C
ATOM   1412  CD2 LEU A 910      -5.226  39.017   2.795  1.00 37.52           C
ATOM   1413  H   LEU A 910      -7.131  34.762   1.170  1.00 42.22           H
ATOM   1414  HA  LEU A 910      -4.351  35.432   0.753  1.00 45.65           H
ATOM   1415  HB2 LEU A 910      -6.035  37.159   0.980  1.00 41.44           H
ATOM   1416  HB3 LEU A 910      -6.467  36.573   2.585  1.00 41.44           H
ATOM   1417  HG  LEU A 910      -4.254  37.198   3.470  1.00 45.24           H
ATOM   1418 HD11 LEU A 910      -2.733  38.633   2.072  1.00 41.25           H
ATOM   1419 HD12 LEU A 910      -2.790  36.962   1.536  1.00 41.25           H
ATOM   1420 HD13 LEU A 910      -3.694  38.201   0.640  1.00 41.25           H
ATOM   1421 HD21 LEU A 910      -4.511  39.668   3.299  1.00 45.03           H
ATOM   1422 HD22 LEU A 910      -5.511  39.478   1.855  1.00 45.03           H
ATOM   1423 HD23 LEU A 910      -6.113  38.912   3.419  1.00 45.03           H
ATOM   1424  N   MET A 911      -3.198  34.361   2.715  1.00 28.25           N
ATOM   1425  CA  MET A 911      -2.451  33.682   3.757  1.00 28.02           C
ATOM   1426  C   MET A 911      -1.172  34.448   4.064  1.00 30.49           C
ATOM   1427  O   MET A 911      -0.485  34.930   3.152  1.00 27.55           O
ATOM   1428  CB  MET A 911      -2.089  32.249   3.358  1.00 29.69           C
ATOM   1429  CG  MET A 911      -3.307  31.332   3.301  1.00 30.84           C
ATOM   1430  SD  MET A 911      -3.043  29.619   2.699  1.00 33.26           S
ATOM   1431  CE  MET A 911      -2.725  29.976   1.045  1.00 31.80           C
ATOM   1432  H   MET A 911      -2.681  34.654   1.898  1.00 33.90           H
ATOM   1433  HA  MET A 911      -3.060  33.630   4.651  1.00 33.63           H
ATOM   1434  HB2 MET A 911      -1.607  32.283   2.384  1.00 35.62           H
ATOM   1435  HB3 MET A 911      -1.368  31.839   4.060  1.00 35.62           H
ATOM   1436  HG2 MET A 911      -3.698  31.272   4.298  1.00 37.01           H
ATOM   1437  HG3 MET A 911      -4.058  31.802   2.664  1.00 37.01           H
ATOM   1438  HE1 MET A 911      -2.589  29.039   0.507  1.00 38.16           H
ATOM   1439  HE2 MET A 911      -3.548  30.552   0.621  1.00 38.16           H
ATOM   1440  HE3 MET A 911      -1.808  30.547   1.010  1.00 38.16           H
ATOM   1441  N   VAL A 912      -0.856  34.506   5.360  1.00 24.99           N
ATOM   1442  CA  VAL A 912       0.321  35.199   5.880  1.00 23.87           C
ATOM   1443  C   VAL A 912       1.037  34.119   6.692  1.00 24.88           C
ATOM   1444  O   VAL A 912       0.474  33.468   7.533  1.00 27.63           O
ATOM   1445  CB  VAL A 912       0.038  36.436   6.776  1.00 29.72           C
ATOM   1446  CG1 VAL A 912       1.347  36.944   7.386  1.00 22.67           C
ATOM   1447  CG2 VAL A 912      -0.625  37.526   5.915  1.00 28.29           C
ATOM   1448  H   VAL A 912      -1.511  34.146   6.023  1.00 29.98           H
ATOM   1449  HA  VAL A 912       0.984  35.545   5.036  1.00 28.65           H
ATOM   1450  HB  VAL A 912      -0.657  36.130   7.595  1.00 35.66           H
ATOM   1451 HG11 VAL A 912       1.146  37.812   8.034  1.00 27.20           H
ATOM   1452 HG12 VAL A 912       1.863  36.206   8.006  1.00 27.20           H
ATOM   1453 HG13 VAL A 912       2.057  37.292   6.629  1.00 27.20           H
ATOM   1454 HG21 VAL A 912      -0.819  38.437   6.483  1.00 33.95           H
ATOM   1455 HG22 VAL A 912       0.020  37.809   5.078  1.00 33.95           H
ATOM   1456 HG23 VAL A 912      -1.570  37.163   5.492  1.00 33.95           H
ATOM   1457  N   ILE A 913       2.312  33.887   6.322  1.00 25.82           N
ATOM   1458  CA  ILE A 913       3.103  32.727   6.763  1.00 20.45           C
ATOM   1459  C   ILE A 913       4.224  33.271   7.647  1.00 22.73           C
ATOM   1460  O   ILE A 913       4.998  34.103   7.187  1.00 20.79           O
ATOM   1461  CB  ILE A 913       3.715  31.930   5.580  1.00 25.66           C
ATOM   1462  CG1 ILE A 913       2.670  31.537   4.516  1.00 25.42           C
ATOM   1463  CG2 ILE A 913       4.454  30.687   6.172  1.00 22.33           C
ATOM   1464  CD1 ILE A 913       3.353  31.011   3.228  1.00 26.32           C
ATOM   1465  H   ILE A 913       2.730  34.483   5.624  1.00 30.98           H
ATOM   1466  HA  ILE A 913       2.469  32.051   7.336  1.00 24.54           H
ATOM   1467  HB  ILE A 913       4.468  32.556   5.097  1.00 30.80           H
ATOM   1468 HG12 ILE A 913       2.002  30.768   4.904  1.00 30.51           H
ATOM   1469 HG13 ILE A 913       2.068  32.403   4.246  1.00 30.51           H
ATOM   1470 HG21 ILE A 913       4.809  30.031   5.382  1.00 26.80           H
ATOM   1471 HG22 ILE A 913       5.324  30.998   6.748  1.00 26.80           H
ATOM   1472 HG23 ILE A 913       3.783  30.125   6.821  1.00 26.80           H
ATOM   1473 HD11 ILE A 913       2.584  30.836   2.478  1.00 31.58           H
ATOM   1474 HD12 ILE A 913       4.066  31.745   2.848  1.00 31.58           H
ATOM   1475 HD13 ILE A 913       3.852  30.065   3.406  1.00 31.58           H
ATOM   1476  N   VAL A 914       4.311  32.809   8.902  1.00 26.34           N
ATOM   1477  CA  VAL A 914       5.284  33.278   9.873  1.00 21.69           C
ATOM   1478  C   VAL A 914       5.935  32.022  10.490  1.00 24.95           C
ATOM   1479  O   VAL A 914       5.593  30.867  10.288  1.00 25.08           O
ATOM   1480  CB  VAL A 914       4.655  34.208  10.963  1.00 21.47           C
ATOM   1481  CG1 VAL A 914       3.930  35.338  10.295  1.00 23.64           C
ATOM   1482  CG2 VAL A 914       3.695  33.433  11.858  1.00 26.38           C
ATOM   1483  H   VAL A 914       3.676  32.098   9.202  1.00 31.60           H
ATOM   1484  HA  VAL A 914       6.100  33.857   9.370  1.00 26.03           H
ATOM   1485  HB  VAL A 914       5.476  34.632  11.587  1.00 25.77           H
ATOM   1486 HG11 VAL A 914       3.498  36.000  11.060  1.00 28.36           H
ATOM   1487 HG12 VAL A 914       4.600  35.946   9.680  1.00 28.36           H
ATOM   1488 HG13 VAL A 914       3.120  34.995   9.647  1.00 28.36           H
ATOM   1489 HG21 VAL A 914       3.150  34.105  12.526  1.00 31.65           H
ATOM   1490 HG22 VAL A 914       2.955  32.876  11.260  1.00 31.65           H
ATOM   1491 HG23 VAL A 914       4.245  32.701  12.474  1.00 31.65           H
ATOM   1492  N   GLU A 915       7.035  32.283  11.277  1.00 22.77           N
ATOM   1493  CA  GLU A 915       7.745  31.233  12.005  1.00 24.29           C
ATOM   1494  C   GLU A 915       6.815  30.559  13.024  1.00 21.13           C
ATOM   1495  O   GLU A 915       5.953  31.117  13.676  1.00 23.28           O
ATOM   1496  CB  GLU A 915       8.923  31.829  12.773  1.00 26.35           C
ATOM   1497  CG  GLU A 915       9.971  32.386  11.834  1.00 26.34           C
ATOM   1498  CD  GLU A 915      11.032  33.169  12.669  1.00 33.13           C
ATOM   1499  OE1 GLU A 915      10.614  33.861  13.621  1.00 29.59           O
ATOM   1500  OE2 GLU A 915      12.194  33.018  12.276  1.00 37.37           O1-
ATOM   1501  H   GLU A 915       7.300  33.240  11.538  1.00 27.33           H
ATOM   1502  HA  GLU A 915       8.100  30.498  11.236  1.00 29.15           H
ATOM   1503  HB2 GLU A 915       8.596  32.646  13.461  1.00 31.62           H
ATOM   1504  HB3 GLU A 915       9.367  31.060  13.438  1.00 31.62           H
ATOM   1505  HG2 GLU A 915      10.473  31.591  11.269  1.00 31.61           H
ATOM   1506  HG3 GLU A 915       9.572  33.097  11.098  1.00 31.61           H
ATOM   1507  N   PHE A 916       7.021  29.179  13.080  1.00 24.59           N
ATOM   1508  CA  PHE A 916       6.259  28.283  13.933  1.00 28.48           C
ATOM   1509  C   PHE A 916       7.188  28.041  15.168  1.00 25.75           C
ATOM   1510  O   PHE A 916       8.360  27.779  15.023  1.00 27.64           O
ATOM   1511  CB  PHE A 916       6.001  26.934  13.255  1.00 24.90           C
ATOM   1512  CG  PHE A 916       5.380  25.901  14.171  1.00 25.01           C
ATOM   1513  CD1 PHE A 916       4.071  26.046  14.668  1.00 31.02           C
ATOM   1514  CD2 PHE A 916       6.113  24.765  14.524  1.00 29.87           C
ATOM   1515  CE1 PHE A 916       3.510  25.040  15.461  1.00 30.57           C
ATOM   1516  CE2 PHE A 916       5.547  23.757  15.310  1.00 26.09           C
ATOM   1517  CZ  PHE A 916       4.226  23.879  15.758  1.00 34.50           C
ATOM   1518  H   PHE A 916       7.873  28.772  12.680  1.00 29.51           H
ATOM   1519  HA  PHE A 916       5.282  28.772  14.210  1.00 34.17           H
ATOM   1520  HB2 PHE A 916       5.326  27.115  12.399  1.00 29.88           H
ATOM   1521  HB3 PHE A 916       6.955  26.560  12.830  1.00 29.88           H
ATOM   1522  HD1 PHE A 916       3.504  26.949  14.451  1.00 37.22           H
ATOM   1523  HD2 PHE A 916       7.140  24.664  14.172  1.00 35.85           H
ATOM   1524  HE1 PHE A 916       2.503  25.168  15.858  1.00 36.69           H
ATOM   1525  HE2 PHE A 916       6.118  22.869  15.543  1.00 31.30           H
ATOM   1526  HZ  PHE A 916       3.769  23.077  16.331  1.00 41.40           H
ATOM   1527  N   CYS A 917       6.542  28.095  16.404  1.00 27.05           N
ATOM   1528  CA  CYS A 917       7.292  28.133  17.691  1.00 26.57           C
ATOM   1529  C   CYS A 917       6.595  26.950  18.373  1.00 24.05           C
ATOM   1530  O   CYS A 917       5.466  26.979  18.863  1.00 25.65           O
ATOM   1531  CB  CYS A 917       7.031  29.401  18.499  1.00 26.12           C
ATOM   1532  SG  CYS A 917       7.695  30.814  17.599  1.00 28.39           S
ATOM   1533  H   CYS A 917       5.619  28.588  16.447  1.00 32.46           H
ATOM   1534  HA  CYS A 917       8.390  27.984  17.529  1.00 31.88           H
ATOM   1535  HB2 CYS A 917       5.934  29.556  18.640  1.00 31.34           H
ATOM   1536  HB3 CYS A 917       7.469  29.324  19.507  1.00 31.34           H
ATOM   1537  HG  CYS A 917       8.263  31.479  18.624  1.00 34.07           H
ATOM   1538  N   LYS A 918       7.331  25.773  18.343  1.00 27.29           N
ATOM   1539  CA  LYS A 918       6.645  24.492  18.561  1.00 31.26           C
ATOM   1540  C   LYS A 918       6.239  24.275  20.021  1.00 30.50           C
ATOM   1541  O   LYS A 918       5.381  23.456  20.294  1.00 32.12           O
ATOM   1542  CB  LYS A 918       7.494  23.297  18.089  1.00 31.76           C
ATOM   1543  CG  LYS A 918       8.829  23.121  18.795  1.00 37.89           C
ATOM   1544  CD  LYS A 918       9.321  21.677  18.575  1.00 50.57           C
ATOM   1545  CE  LYS A 918      10.819  21.589  18.825  1.00 65.37           C
ATOM   1546  NZ  LYS A 918      11.242  20.170  19.211  1.00 74.50           N1+
ATOM   1547  H   LYS A 918       8.213  25.728  17.829  1.00 32.75           H
ATOM   1548  HA  LYS A 918       5.673  24.490  17.955  1.00 37.52           H
ATOM   1549  HB2 LYS A 918       6.867  22.379  18.184  1.00 38.11           H
ATOM   1550  HB3 LYS A 918       7.658  23.404  16.993  1.00 38.11           H
ATOM   1551  HG2 LYS A 918       9.571  23.855  18.426  1.00 45.47           H
ATOM   1552  HG3 LYS A 918       8.724  23.329  19.879  1.00 45.47           H
ATOM   1553  HD2 LYS A 918       8.739  20.996  19.227  1.00 60.69           H
ATOM   1554  HD3 LYS A 918       9.094  21.363  17.532  1.00 60.69           H
ATOM   1555  HE2 LYS A 918      11.365  21.884  17.895  1.00 78.44           H
ATOM   1556  HE3 LYS A 918      11.153  22.292  19.629  1.00 78.44           H
ATOM   1557  HZ1 LYS A 918      12.272  20.108  19.309  1.00 89.40           H
ATOM   1558  HZ2 LYS A 918      10.813  19.886  20.108  1.00 89.40           H
ATOM   1559  HZ3 LYS A 918      10.943  19.493  18.486  1.00 89.40           H
ATOM   1560  N   PHE A 919       6.810  25.048  20.965  1.00 28.48           N
ATOM   1561  CA  PHE A 919       6.517  24.892  22.398  1.00 32.03           C
ATOM   1562  C   PHE A 919       5.366  25.754  22.874  1.00 35.50           C
ATOM   1563  O   PHE A 919       5.045  25.681  24.050  1.00 30.78           O
ATOM   1564  CB  PHE A 919       7.754  25.099  23.284  1.00 34.07           C
ATOM   1565  CG  PHE A 919       8.846  24.093  23.043  1.00 36.62           C
ATOM   1566  CD1 PHE A 919       8.642  22.744  23.379  1.00 52.84           C
ATOM   1567  CD2 PHE A 919      10.015  24.481  22.378  1.00 37.97           C
ATOM   1568  CE1 PHE A 919       9.618  21.790  23.053  1.00 53.76           C
ATOM   1569  CE2 PHE A 919      11.006  23.532  22.077  1.00 46.03           C
ATOM   1570  CZ  PHE A 919      10.806  22.188  22.411  1.00 48.14           C
ATOM   1571  H   PHE A 919       7.493  25.738  20.688  1.00 34.18           H
ATOM   1572  HA  PHE A 919       6.201  23.863  22.566  1.00 38.44           H
ATOM   1573  HB2 PHE A 919       8.146  26.094  23.126  1.00 40.89           H
ATOM   1574  HB3 PHE A 919       7.459  25.010  24.328  1.00 40.89           H
ATOM   1575  HD1 PHE A 919       7.732  22.436  23.875  1.00 63.41           H
ATOM   1576  HD2 PHE A 919      10.154  25.509  22.086  1.00 45.56           H
ATOM   1577  HE1 PHE A 919       9.459  20.751  23.307  1.00 64.52           H
ATOM   1578  HE2 PHE A 919      11.920  23.836  21.595  1.00 55.23           H
ATOM   1579  HZ  PHE A 919      11.566  21.459  22.173  1.00 57.76           H
ATOM   1580  N   GLY A 920       4.770  26.562  21.992  1.00 29.52           N
ATOM   1581  CA  GLY A 920       3.676  27.418  22.372  1.00 30.03           C
ATOM   1582  C   GLY A 920       4.178  28.591  23.235  1.00 30.76           C
ATOM   1583  O   GLY A 920       5.299  29.057  23.196  1.00 30.74           O
ATOM   1584  H   GLY A 920       5.210  26.712  21.109  1.00 35.42           H
ATOM   1585  HA2 GLY A 920       3.178  27.870  21.480  1.00 36.03           H
ATOM   1586  HA3 GLY A 920       2.887  26.838  22.904  1.00 36.03           H
ATOM   1587  N   ASN A 921       3.142  29.190  23.960  1.00 29.62           N
ATOM   1588  CA  ASN A 921       3.384  30.421  24.703  1.00 33.83           C
ATOM   1589  C   ASN A 921       4.077  30.125  26.048  1.00 30.66           C
ATOM   1590  O   ASN A 921       4.021  29.059  26.606  1.00 33.27           O
ATOM   1591  CB  ASN A 921       2.091  31.214  24.835  1.00 29.55           C
ATOM   1592  CG  ASN A 921       1.250  30.804  26.057  1.00 32.85           C
ATOM   1593  OD1 ASN A 921       1.507  31.206  27.183  1.00 32.01           O
ATOM   1594  ND2 ASN A 921       0.142  30.034  25.816  1.00 26.12           N
ATOM   1595  H   ASN A 921       2.302  28.670  24.217  1.00 35.55           H
ATOM   1596  HA  ASN A 921       4.112  31.021  24.070  1.00 40.60           H
ATOM   1597  HB2 ASN A 921       2.346  32.291  24.932  1.00 35.45           H
ATOM   1598  HB3 ASN A 921       1.503  31.146  23.895  1.00 35.45           H
ATOM   1599 HD21 ASN A 921      -0.405  29.677  26.581  1.00 31.34           H
ATOM   1600 HD22 ASN A 921      -0.091  29.667  24.900  1.00 31.34           H
ATOM   1601  N   LEU A 922       4.812  31.156  26.480  1.00 28.48           N
ATOM   1602  CA  LEU A 922       5.719  31.132  27.612  1.00 28.56           C
ATOM   1603  C   LEU A 922       4.972  30.974  28.935  1.00 28.19           C
ATOM   1604  O   LEU A 922       5.436  30.241  29.804  1.00 29.93           O
ATOM   1605  CB  LEU A 922       6.617  32.387  27.607  1.00 24.49           C
ATOM   1606  CG  LEU A 922       7.828  32.326  28.547  1.00 29.07           C
ATOM   1607  CD1 LEU A 922       8.808  31.178  28.193  1.00 32.39           C
ATOM   1608  CD2 LEU A 922       8.541  33.678  28.473  1.00 29.11           C
ATOM   1609  H   LEU A 922       4.764  32.018  25.952  1.00 34.18           H
ATOM   1610  HA  LEU A 922       6.352  30.255  27.477  1.00 34.27           H
ATOM   1611  HB2 LEU A 922       6.990  32.567  26.602  1.00 29.39           H
ATOM   1612  HB3 LEU A 922       6.003  33.241  27.892  1.00 29.39           H
ATOM   1613  HG  LEU A 922       7.477  32.182  29.567  1.00 34.88           H
ATOM   1614 HD11 LEU A 922       9.688  31.229  28.836  1.00 38.87           H
ATOM   1615 HD12 LEU A 922       8.327  30.216  28.358  1.00 38.87           H
ATOM   1616 HD13 LEU A 922       9.132  31.250  27.156  1.00 38.87           H
ATOM   1617 HD21 LEU A 922       9.379  33.706  29.168  1.00 34.93           H
ATOM   1618 HD22 LEU A 922       8.921  33.814  27.461  1.00 34.93           H
ATOM   1619 HD23 LEU A 922       7.855  34.489  28.716  1.00 34.93           H
ATOM   1620  N   SER A 923       3.807  31.589  29.089  1.00 30.12           N
ATOM   1621  CA  SER A 923       3.036  31.430  30.312  1.00 37.45           C
ATOM   1622  C   SER A 923       2.686  29.947  30.527  1.00 35.99           C
ATOM   1623  O   SER A 923       2.959  29.371  31.579  1.00 32.28           O
ATOM   1624  CB  SER A 923       1.784  32.317  30.214  1.00 40.13           C
ATOM   1625  OG  SER A 923       1.094  32.289  31.443  1.00 42.49           O
ATOM   1626  H   SER A 923       3.404  32.101  28.319  1.00 36.14           H
ATOM   1627  HA  SER A 923       3.643  31.785  31.145  1.00 44.95           H
ATOM   1628  HB2 SER A 923       2.058  33.343  29.966  1.00 48.15           H
ATOM   1629  HB3 SER A 923       1.113  31.936  29.449  1.00 48.15           H
ATOM   1630  HG  SER A 923       1.599  32.798  32.090  1.00 50.99           H
ATOM   1631  N   THR A 924       2.040  29.331  29.537  1.00 33.12           N
ATOM   1632  CA  THR A 924       1.633  27.916  29.621  1.00 35.13           C
ATOM   1633  C   THR A 924       2.840  27.012  29.792  1.00 37.56           C
ATOM   1634  O   THR A 924       2.836  26.079  30.600  1.00 37.08           O
ATOM   1635  CB  THR A 924       0.826  27.556  28.385  1.00 36.91           C
ATOM   1636  OG1 THR A 924      -0.298  28.416  28.334  1.00 34.80           O
ATOM   1637  CG2 THR A 924       0.400  26.079  28.368  1.00 40.44           C
ATOM   1638  H   THR A 924       1.808  29.853  28.703  1.00 39.74           H
ATOM   1639  HA  THR A 924       0.987  27.805  30.492  1.00 42.16           H
ATOM   1640  HB  THR A 924       1.444  27.737  27.503  1.00 44.29           H
ATOM   1641  HG1 THR A 924      -0.852  28.128  27.602  1.00 41.76           H
ATOM   1642 HG21 THR A 924      -0.191  25.891  27.472  1.00 48.53           H
ATOM   1643 HG22 THR A 924       1.265  25.416  28.357  1.00 48.53           H
ATOM   1644 HG23 THR A 924      -0.223  25.865  29.236  1.00 48.53           H
ATOM   1645  N   TYR A 925       3.919  27.311  29.072  1.00 31.69           N
ATOM   1646  CA  TYR A 925       5.139  26.544  29.207  1.00 34.86           C
ATOM   1647  C   TYR A 925       5.724  26.606  30.608  1.00 39.71           C
ATOM   1648  O   TYR A 925       6.096  25.571  31.140  1.00 39.37           O
ATOM   1649  CB  TYR A 925       6.162  26.969  28.159  1.00 36.45           C
ATOM   1650  CG  TYR A 925       7.446  26.191  28.278  1.00 39.86           C
ATOM   1651  CD1 TYR A 925       7.518  24.843  27.851  1.00 45.94           C
ATOM   1652  CD2 TYR A 925       8.582  26.821  28.798  1.00 35.63           C
ATOM   1653  CE1 TYR A 925       8.721  24.128  27.989  1.00 43.07           C
ATOM   1654  CE2 TYR A 925       9.790  26.126  28.905  1.00 40.44           C
ATOM   1655  CZ  TYR A 925       9.867  24.774  28.509  1.00 49.91           C
ATOM   1656  OH  TYR A 925      11.043  24.098  28.658  1.00 45.53           O
ATOM   1657  H   TYR A 925       3.905  28.097  28.440  1.00 38.03           H
ATOM   1658  HA  TYR A 925       4.889  25.502  29.007  1.00 41.83           H
ATOM   1659  HB2 TYR A 925       5.744  26.800  27.166  1.00 43.74           H
ATOM   1660  HB3 TYR A 925       6.368  28.035  28.254  1.00 43.74           H
ATOM   1661  HD1 TYR A 925       6.643  24.351  27.449  1.00 55.13           H
ATOM   1662  HD2 TYR A 925       8.529  27.849  29.124  1.00 42.76           H
ATOM   1663  HE1 TYR A 925       8.771  23.090  27.701  1.00 51.68           H
ATOM   1664  HE2 TYR A 925      10.657  26.627  29.308  1.00 48.52           H
ATOM   1665  HH  TYR A 925      11.783  24.688  28.818  1.00 54.63           H
ATOM   1666  N   LEU A 926       5.854  27.783  31.222  1.00 37.72           N
ATOM   1667  CA  LEU A 926       6.506  27.843  32.534  1.00 35.65           C
ATOM   1668  C   LEU A 926       5.659  27.122  33.549  1.00 34.08           C
ATOM   1669  O   LEU A 926       6.227  26.404  34.361  1.00 36.10           O
ATOM   1670  CB  LEU A 926       6.879  29.249  32.992  1.00 31.10           C
ATOM   1671  CG  LEU A 926       7.864  29.975  32.043  1.00 34.18           C
ATOM   1672  CD1 LEU A 926       7.943  31.457  32.398  1.00 37.37           C
ATOM   1673  CD2 LEU A 926       9.275  29.388  32.032  1.00 32.99           C
ATOM   1674  H   LEU A 926       5.546  28.634  30.775  1.00 45.27           H
ATOM   1675  HA  LEU A 926       7.442  27.287  32.454  1.00 42.78           H
ATOM   1676  HB2 LEU A 926       5.960  29.827  33.077  1.00 37.32           H
ATOM   1677  HB3 LEU A 926       7.331  29.174  33.975  1.00 37.32           H
ATOM   1678  HG  LEU A 926       7.508  29.897  31.020  1.00 41.02           H
ATOM   1679 HD11 LEU A 926       8.592  31.974  31.690  1.00 44.84           H
ATOM   1680 HD12 LEU A 926       6.948  31.902  32.356  1.00 44.84           H
ATOM   1681 HD13 LEU A 926       8.347  31.565  33.404  1.00 44.84           H
ATOM   1682 HD21 LEU A 926       9.905  29.952  31.344  1.00 39.58           H
ATOM   1683 HD22 LEU A 926       9.708  29.431  33.030  1.00 39.58           H
ATOM   1684 HD23 LEU A 926       9.235  28.358  31.684  1.00 39.58           H
ATOM   1685  N   ARG A 927       4.333  27.249  33.478  1.00 35.33           N
ATOM   1686  CA  ARG A 927       3.452  26.510  34.368  1.00 46.28           C
ATOM   1687  C   ARG A 927       3.718  25.020  34.286  1.00 47.53           C
ATOM   1688  O   ARG A 927       3.724  24.378  35.324  1.00 43.42           O
ATOM   1689  CB  ARG A 927       1.967  26.781  34.121  1.00 43.31           C
ATOM   1690  CG  ARG A 927       1.575  28.158  34.658  1.00 46.24           C
ATOM   1691  CD  ARG A 927       0.064  28.299  34.846  1.00 51.39           C
ATOM   1692  NE  ARG A 927      -0.686  28.037  33.602  1.00 66.38           N
ATOM   1693  CZ  ARG A 927      -0.762  28.860  32.548  1.00 59.50           C
ATOM   1694  NH1 ARG A 927      -0.207  30.058  32.598  1.00 54.77           N
ATOM   1695  NH2 ARG A 927      -1.387  28.493  31.428  1.00 51.84           N1+
ATOM   1696  H   ARG A 927       3.931  27.822  32.749  1.00 42.39           H
ATOM   1697  HA  ARG A 927       3.688  26.810  35.389  1.00 55.54           H
ATOM   1698  HB2 ARG A 927       1.759  26.711  33.055  1.00 51.98           H
ATOM   1699  HB3 ARG A 927       1.377  26.029  34.645  1.00 51.98           H
ATOM   1700  HG2 ARG A 927       2.027  28.303  35.638  1.00 55.49           H
ATOM   1701  HG3 ARG A 927       1.948  28.932  33.993  1.00 55.49           H
ATOM   1702  HD2 ARG A 927      -0.247  27.567  35.591  1.00 61.66           H
ATOM   1703  HD3 ARG A 927      -0.182  29.289  35.232  1.00 61.66           H
ATOM   1704  HE  ARG A 927      -1.082  27.114  33.500  1.00 79.65           H
ATOM   1705 HH11 ARG A 927       0.285  30.350  33.431  1.00 65.73           H
ATOM   1706 HH12 ARG A 927      -0.243  30.673  31.798  1.00 65.73           H
ATOM   1707 HH21 ARG A 927      -1.806  27.578  31.356  1.00 62.21           H
ATOM   1708 HH22 ARG A 927      -1.419  29.122  30.639  1.00 62.21           H
ATOM   1709  N   SER A 928       3.945  24.489  33.077  1.00 44.54           N
ATOM   1710  CA  SER A 928       4.173  23.072  32.860  1.00 44.55           C
ATOM   1711  C   SER A 928       5.506  22.613  33.470  1.00 52.48           C
ATOM   1712  O   SER A 928       5.704  21.415  33.618  1.00 55.57           O
ATOM   1713  CB  SER A 928       4.021  22.729  31.372  1.00 42.70           C
ATOM   1714  OG  SER A 928       5.195  22.999  30.631  1.00 44.18           O
ATOM   1715  H   SER A 928       3.955  25.099  32.271  1.00 53.45           H
ATOM   1716  HA  SER A 928       3.366  22.546  33.372  1.00 53.46           H
ATOM   1717  HB2 SER A 928       3.790  21.668  31.285  1.00 51.24           H
ATOM   1718  HB3 SER A 928       3.189  23.296  30.950  1.00 51.24           H
ATOM   1719  HG  SER A 928       5.405  23.936  30.699  1.00 53.02           H
ATOM   1720  N   LYS A 929       6.402  23.546  33.833  1.00 49.19           N
ATOM   1721  CA  LYS A 929       7.711  23.275  34.408  1.00 46.16           C
ATOM   1722  C   LYS A 929       7.814  23.590  35.910  1.00 44.84           C
ATOM   1723  O   LYS A 929       8.921  23.582  36.422  1.00 44.56           O
ATOM   1724  CB  LYS A 929       8.783  24.037  33.621  1.00 46.67           C
ATOM   1725  CG  LYS A 929       8.814  23.699  32.117  1.00 47.73           C
ATOM   1726  CD  LYS A 929       9.258  22.268  31.748  1.00 54.19           C
ATOM   1727  CE  LYS A 929      10.755  22.058  32.004  1.00 60.40           C
ATOM   1728  NZ  LYS A 929      11.159  20.650  31.810  1.00 62.50           N1+
ATOM   1729  H   LYS A 929       6.164  24.515  33.677  1.00 59.03           H
ATOM   1730  HA  LYS A 929       7.927  22.214  34.305  1.00 55.39           H
ATOM   1731  HB2 LYS A 929       8.610  25.109  33.726  1.00 56.01           H
ATOM   1732  HB3 LYS A 929       9.770  23.831  34.038  1.00 56.01           H
ATOM   1733  HG2 LYS A 929       7.836  23.876  31.673  1.00 57.28           H
ATOM   1734  HG3 LYS A 929       9.509  24.395  31.641  1.00 57.28           H
ATOM   1735  HD2 LYS A 929       8.678  21.546  32.324  1.00 65.03           H
ATOM   1736  HD3 LYS A 929       9.051  22.106  30.689  1.00 65.03           H
ATOM   1737  HE2 LYS A 929      11.345  22.715  31.366  1.00 72.49           H
ATOM   1738  HE3 LYS A 929      10.943  22.325  33.043  1.00 72.49           H
ATOM   1739  HZ1 LYS A 929      11.019  20.118  32.658  1.00 75.00           H
ATOM   1740  HZ2 LYS A 929      10.592  20.216  31.099  1.00 75.00           H
ATOM   1741  HZ3 LYS A 929      12.130  20.589  31.556  1.00 75.00           H
ATOM   1742  N   ARG A 930       6.718  23.870  36.624  1.00 47.80           N
ATOM   1743  CA  ARG A 930       6.724  24.177  38.086  1.00 57.37           C
ATOM   1744  C   ARG A 930       7.468  23.164  38.975  1.00 61.79           C
ATOM   1745  O   ARG A 930       8.076  23.575  39.961  1.00 66.70           O
ATOM   1746  CB  ARG A 930       5.282  24.280  38.614  1.00 58.81           C
ATOM   1747  CG  ARG A 930       4.562  25.556  38.145  1.00 53.52           C
ATOM   1748  CD  ARG A 930       4.745  26.741  39.100  1.00 54.60           C
ATOM   1749  NE  ARG A 930       4.014  27.919  38.598  1.00 49.53           N
ATOM   1750  CZ  ARG A 930       2.758  28.285  38.860  1.00 51.97           C
ATOM   1751  NH1 ARG A 930       1.971  27.651  39.726  1.00 57.35           N
ATOM   1752  NH2 ARG A 930       2.264  29.336  38.234  1.00 45.57           N1+
ATOM   1753  H   ARG A 930       5.827  23.889  36.147  1.00 57.36           H
ATOM   1754  HA  ARG A 930       7.216  25.139  38.239  1.00 68.84           H
ATOM   1755  HB2 ARG A 930       4.711  23.396  38.318  1.00 70.57           H
ATOM   1756  HB3 ARG A 930       5.315  24.300  39.706  1.00 70.57           H
ATOM   1757  HG2 ARG A 930       4.902  25.836  37.149  1.00 64.22           H
ATOM   1758  HG3 ARG A 930       3.494  25.334  38.094  1.00 64.22           H
ATOM   1759  HD2 ARG A 930       4.388  26.472  40.096  1.00 65.52           H
ATOM   1760  HD3 ARG A 930       5.807  26.978  39.174  1.00 65.52           H
ATOM   1761  HE  ARG A 930       4.510  28.477  37.916  1.00 59.43           H
ATOM   1762 HH11 ARG A 930       2.323  26.850  40.228  1.00 68.82           H
ATOM   1763 HH12 ARG A 930       1.033  27.986  39.884  1.00 68.82           H
ATOM   1764 HH21 ARG A 930       2.848  29.841  37.584  1.00 54.68           H
ATOM   1765 HH22 ARG A 930       1.318  29.635  38.421  1.00 54.68           H
ATOM   1766  N   ASN A 931       7.395  21.863  38.647  1.00 63.36           N
ATOM   1767  CA  ASN A 931       8.087  20.769  39.352  1.00 67.98           C
ATOM   1768  C   ASN A 931       9.356  20.348  38.628  1.00 64.09           C
ATOM   1769  O   ASN A 931       9.983  19.368  39.015  1.00 65.00           O
ATOM   1770  CB  ASN A 931       7.157  19.558  39.525  1.00 70.26           C
ATOM   1771  CG  ASN A 931       5.834  19.974  40.168  1.00 73.37           C
ATOM   1772  OD1 ASN A 931       5.806  20.608  41.217  1.00 68.18           O
ATOM   1773  ND2 ASN A 931       4.719  19.592  39.554  1.00 79.93           N
ATOM   1774  H   ASN A 931       6.833  21.604  37.849  1.00 76.03           H
ATOM   1775  HA  ASN A 931       8.376  21.104  40.349  1.00 81.58           H
ATOM   1776  HB2 ASN A 931       7.000  19.055  38.569  1.00 84.32           H
ATOM   1777  HB3 ASN A 931       7.666  18.890  40.219  1.00 84.32           H
ATOM   1778 HD21 ASN A 931       3.830  19.824  39.968  1.00 95.92           H
ATOM   1779 HD22 ASN A 931       4.772  19.058  38.701  1.00 95.92           H
ATOM   1780  N   GLU A 932       9.704  21.067  37.556  1.00 60.03           N
ATOM   1781  CA  GLU A 932      10.904  20.865  36.766  1.00 63.23           C
ATOM   1782  C   GLU A 932      11.756  22.155  36.734  1.00 59.20           C
ATOM   1783  O   GLU A 932      12.226  22.560  35.664  1.00 52.94           O
ATOM   1784  CB  GLU A 932      10.531  20.365  35.361  1.00 61.91           C
ATOM   1785  CG  GLU A 932       9.767  19.029  35.319  1.00 60.87           C
ATOM   1786  CD  GLU A 932       9.596  18.647  33.845  1.00 75.69           C
ATOM   1787  OE1 GLU A 932      10.620  18.237  33.248  1.00 78.24           O
ATOM   1788  OE2 GLU A 932       8.486  18.871  33.305  1.00 71.89           O1-
ATOM   1789  H   GLU A 932       9.127  21.855  37.303  1.00 72.04           H
ATOM   1790  HA  GLU A 932      11.509  20.089  37.233  1.00 75.87           H
ATOM   1791  HB2 GLU A 932       9.931  21.130  34.866  1.00 74.29           H
ATOM   1792  HB3 GLU A 932      11.455  20.240  34.793  1.00 74.29           H
ATOM   1793  HG2 GLU A 932      10.381  18.285  35.828  1.00 73.04           H
ATOM   1794  HG3 GLU A 932       8.793  19.151  35.798  1.00 73.04           H
ATOM   1795  N   PHE A 933      11.970  22.765  37.917  1.00 57.10           N
ATOM   1796  CA  PHE A 933      12.774  23.970  38.126  1.00 54.80           C
ATOM   1797  C   PHE A 933      13.734  23.778  39.302  1.00 54.51           C
ATOM   1798  O   PHE A 933      13.292  23.541  40.417  1.00 47.92           O
ATOM   1799  CB  PHE A 933      11.874  25.193  38.380  1.00 51.91           C
ATOM   1800  CG  PHE A 933      12.645  26.446  38.778  1.00 52.69           C
ATOM   1801  CD1 PHE A 933      13.248  27.240  37.788  1.00 48.72           C
ATOM   1802  CD2 PHE A 933      12.819  26.788  40.135  1.00 47.47           C
ATOM   1803  CE1 PHE A 933      14.042  28.344  38.144  1.00 44.76           C
ATOM   1804  CE2 PHE A 933      13.598  27.906  40.491  1.00 54.47           C
ATOM   1805  CZ  PHE A 933      14.214  28.678  39.493  1.00 53.70           C
ATOM   1806  H   PHE A 933      11.540  22.368  38.742  1.00 68.52           H
ATOM   1807  HA  PHE A 933      13.360  24.164  37.232  1.00 65.76           H
ATOM   1808  HB2 PHE A 933      11.306  25.398  37.474  1.00 62.29           H
ATOM   1809  HB3 PHE A 933      11.165  24.952  39.173  1.00 62.29           H
ATOM   1810  HD1 PHE A 933      13.137  26.981  36.747  1.00 58.47           H
ATOM   1811  HD2 PHE A 933      12.362  26.193  40.909  1.00 56.96           H
ATOM   1812  HE1 PHE A 933      14.540  28.925  37.381  1.00 53.71           H
ATOM   1813  HE2 PHE A 933      13.726  28.172  41.530  1.00 65.37           H
ATOM   1814  HZ  PHE A 933      14.829  29.523  39.759  1.00 64.44           H
ATOM   1815  N   VAL A 934      15.031  23.985  39.073  1.00 59.03           N
ATOM   1816  CA  VAL A 934      15.995  24.197  40.145  1.00 56.91           C
ATOM   1817  C   VAL A 934      16.753  25.508  39.879  1.00 55.90           C
ATOM   1818  O   VAL A 934      17.134  25.743  38.739  1.00 56.07           O
ATOM   1819  CB  VAL A 934      16.906  22.958  40.292  1.00 50.67           C
ATOM   1820  CG1 VAL A 934      17.684  22.570  39.034  1.00 57.40           C
ATOM   1821  CG2 VAL A 934      17.918  23.185  41.426  1.00 53.20           C
ATOM   1822  H   VAL A 934      15.332  24.217  38.135  1.00 70.84           H
ATOM   1823  HA  VAL A 934      15.459  24.296  41.088  1.00 68.30           H
ATOM   1824  HB  VAL A 934      16.274  22.111  40.564  1.00 60.80           H
ATOM   1825 HG11 VAL A 934      18.235  21.649  39.223  1.00 68.88           H
ATOM   1826 HG12 VAL A 934      17.000  22.394  38.203  1.00 68.88           H
ATOM   1827 HG13 VAL A 934      18.399  23.348  38.765  1.00 68.88           H
ATOM   1828 HG21 VAL A 934      18.526  22.292  41.566  1.00 63.84           H
ATOM   1829 HG22 VAL A 934      18.579  24.018  41.197  1.00 63.84           H
ATOM   1830 HG23 VAL A 934      17.384  23.393  42.351  1.00 63.84           H
ATOM   1831  N   PRO A 935      17.035  26.354  40.885  1.00 58.72           N
ATOM   1832  CA  PRO A 935      17.798  27.589  40.676  1.00 59.03           C
ATOM   1833  C   PRO A 935      19.171  27.423  39.991  1.00 66.25           C
ATOM   1834  O   PRO A 935      19.519  28.239  39.132  1.00 59.49           O
ATOM   1835  CB  PRO A 935      17.960  28.159  42.089  1.00 62.39           C
ATOM   1836  CG  PRO A 935      16.651  27.740  42.764  1.00 56.41           C
ATOM   1837  CD  PRO A 935      16.432  26.336  42.210  1.00 57.50           C
ATOM   1838  HA  PRO A 935      17.174  28.280  40.111  1.00 70.84           H
ATOM   1839  HB2 PRO A 935      18.783  27.630  42.571  1.00 74.87           H
ATOM   1840  HB3 PRO A 935      18.133  29.234  42.124  1.00 74.87           H
ATOM   1841  HG2 PRO A 935      16.762  27.685  43.845  1.00 67.69           H
ATOM   1842  HG3 PRO A 935      15.846  28.418  42.491  1.00 67.69           H
ATOM   1843  HD2 PRO A 935      16.949  25.614  42.841  1.00 69.00           H
ATOM   1844  HD3 PRO A 935      15.358  26.161  42.164  1.00 69.00           H
ATOM   1845  N   TYR A 936      19.921  26.349  40.292  1.00 61.49           N
ATOM   1846  CA  TYR A 936      21.176  26.036  39.581  1.00 62.72           C
ATOM   1847  C   TYR A 936      21.328  24.503  39.457  1.00 62.76           C
ATOM   1848  O   TYR A 936      21.072  23.802  40.465  1.00 65.96           O
ATOM   1849  CB  TYR A 936      22.410  26.658  40.276  1.00 65.95           C
ATOM   1850  CG  TYR A 936      22.293  28.106  40.738  1.00 69.04           C
ATOM   1851  CD1 TYR A 936      21.607  28.378  41.937  1.00 65.08           C
ATOM   1852  CD2 TYR A 936      22.843  29.171  39.990  1.00 71.20           C
ATOM   1853  CE1 TYR A 936      21.382  29.702  42.335  1.00 74.25           C
ATOM   1854  CE2 TYR A 936      22.653  30.505  40.401  1.00 65.45           C
ATOM   1855  CZ  TYR A 936      21.885  30.776  41.564  1.00 75.74           C
ATOM   1856  OH  TYR A 936      21.625  32.060  41.965  1.00 81.47           O
ATOM   1857  H   TYR A 936      19.586  25.676  40.966  1.00 73.78           H
ATOM   1858  HA  TYR A 936      21.128  26.444  38.570  1.00 75.27           H
ATOM   1859  HB2 TYR A 936      23.258  26.569  39.595  1.00 79.14           H
ATOM   1860  HB3 TYR A 936      22.636  26.055  41.156  1.00 79.14           H
ATOM   1861  HD1 TYR A 936      21.218  27.567  42.534  1.00 78.09           H
ATOM   1862  HD2 TYR A 936      23.401  28.969  39.085  1.00 85.44           H
ATOM   1863  HE1 TYR A 936      20.822  29.905  43.236  1.00 89.10           H
ATOM   1864  HE2 TYR A 936      23.073  31.316  39.821  1.00 78.54           H
ATOM   1865  HH  TYR A 936      21.984  32.715  41.361  1.00 97.77           H
ATOM   1866  HC  TYR A 936      21.691  24.049  38.351  1.00 75.31           H
ATOM   1867  N   PHE A 997      15.002  20.245  33.043  1.00 52.22           N
ATOM   1868  CA  PHE A 997      14.907  21.344  34.057  1.00 59.52           C
ATOM   1869  C   PHE A 997      15.212  22.753  33.529  1.00 45.73           C
ATOM   1870  O   PHE A 997      16.178  22.976  32.800  1.00 51.12           O
ATOM   1871  CB  PHE A 997      15.681  21.096  35.370  1.00 55.38           C
ATOM   1872  CG  PHE A 997      15.042  20.092  36.319  1.00 65.54           C
ATOM   1873  CD1 PHE A 997      14.856  18.743  35.961  1.00 65.30           C
ATOM   1874  CD2 PHE A 997      14.585  20.542  37.574  1.00 62.74           C
ATOM   1875  CE1 PHE A 997      14.147  17.882  36.815  1.00 58.24           C
ATOM   1876  CE2 PHE A 997      13.923  19.667  38.452  1.00 67.01           C
ATOM   1877  CZ  PHE A 997      13.674  18.340  38.057  1.00 64.17           C
ATOM   1878  H1  PHE A 997      14.827  19.350  33.479  1.00 62.67           H
ATOM   1879  H2  PHE A 997      15.925  20.251  32.628  1.00 62.67           H
ATOM   1880  HA  PHE A 997      13.860  21.376  34.359  1.00 71.42           H
ATOM   1881  HB2 PHE A 997      15.777  22.045  35.901  1.00 66.46           H
ATOM   1882  HB3 PHE A 997      16.690  20.761  35.128  1.00 66.46           H
ATOM   1883  HD1 PHE A 997      15.226  18.366  35.020  1.00 78.36           H
ATOM   1884  HD2 PHE A 997      14.743  21.566  37.872  1.00 75.29           H
ATOM   1885  HE1 PHE A 997      13.971  16.859  36.517  1.00 69.89           H
ATOM   1886  HE2 PHE A 997      13.574  20.025  39.411  1.00 80.41           H
ATOM   1887  HZ  PHE A 997      13.129  17.675  38.712  1.00 77.01           H
ATOM   1888  N   LEU A 998      14.351  23.693  33.934  1.00 54.21           N
ATOM   1889  CA  LEU A 998      14.657  25.124  33.901  1.00 55.12           C
ATOM   1890  C   LEU A 998      15.499  25.490  35.118  1.00 49.59           C
ATOM   1891  O   LEU A 998      15.353  24.925  36.198  1.00 48.80           O
ATOM   1892  CB  LEU A 998      13.375  25.982  33.901  1.00 50.70           C
ATOM   1893  CG  LEU A 998      12.459  25.757  32.689  1.00 52.85           C
ATOM   1894  CD1 LEU A 998      11.247  26.674  32.868  1.00 50.05           C
ATOM   1895  CD2 LEU A 998      13.162  26.008  31.334  1.00 51.55           C
ATOM   1896  H   LEU A 998      13.567  23.406  34.504  1.00 65.06           H
ATOM   1897  HA  LEU A 998      15.235  25.357  33.004  1.00 66.14           H
ATOM   1898  HB2 LEU A 998      12.815  25.762  34.812  1.00 60.84           H
ATOM   1899  HB3 LEU A 998      13.665  27.034  33.934  1.00 60.84           H
ATOM   1900  HG  LEU A 998      12.097  24.728  32.699  1.00 63.42           H
ATOM   1901 HD11 LEU A 998      10.547  26.505  32.049  1.00 60.06           H
ATOM   1902 HD12 LEU A 998      10.739  26.458  33.809  1.00 60.06           H
ATOM   1903 HD13 LEU A 998      11.564  27.716  32.865  1.00 60.06           H
ATOM   1904 HD21 LEU A 998      12.465  25.826  30.520  1.00 61.86           H
ATOM   1905 HD22 LEU A 998      13.512  27.039  31.280  1.00 61.86           H
ATOM   1906 HD23 LEU A 998      14.008  25.334  31.208  1.00 61.86           H
ATOM   1907  N   THR A 999      16.384  26.452  34.900  1.00 46.71           N
ATOM   1908  CA  THR A 999      17.185  27.064  35.943  1.00 49.85           C
ATOM   1909  C   THR A 999      17.078  28.581  35.837  1.00 53.05           C
ATOM   1910  O   THR A 999      16.445  29.089  34.906  1.00 43.13           O
ATOM   1911  CB  THR A 999      18.650  26.630  35.818  1.00 47.39           C
ATOM   1912  OG1 THR A 999      19.169  27.218  34.645  1.00 40.27           O
ATOM   1913  CG2 THR A 999      18.864  25.110  35.764  1.00 52.08           C
ATOM   1914  H   THR A 999      16.486  26.827  33.967  1.00 56.05           H
ATOM   1915  HA  THR A 999      16.767  26.816  36.898  1.00 59.82           H
ATOM   1916  HB  THR A 999      19.199  27.016  36.680  1.00 56.87           H
ATOM   1917  HG1 THR A 999      18.614  26.968  33.902  1.00 48.32           H
ATOM   1918 HG21 THR A 999      19.934  24.907  35.708  1.00 62.50           H
ATOM   1919 HG22 THR A 999      18.461  24.650  36.664  1.00 62.50           H
ATOM   1920 HG23 THR A 999      18.390  24.678  34.885  1.00 62.50           H
ATOM   1921  N   LEU A1000      17.726  29.294  36.771  1.00 45.25           N
ATOM   1922  CA  LEU A1000      17.780  30.748  36.741  1.00 48.10           C
ATOM   1923  C   LEU A1000      18.360  31.228  35.428  1.00 43.44           C
ATOM   1924  O   LEU A1000      17.829  32.179  34.866  1.00 38.47           O
ATOM   1925  CB  LEU A1000      18.577  31.305  37.934  1.00 43.65           C
ATOM   1926  CG  LEU A1000      17.745  31.328  39.220  1.00 47.79           C
ATOM   1927  CD1 LEU A1000      18.724  31.685  40.339  1.00 54.61           C
ATOM   1928  CD2 LEU A1000      16.585  32.333  39.148  1.00 48.42           C
ATOM   1929  H   LEU A1000      18.286  28.815  37.463  1.00 54.30           H
ATOM   1930  HA  LEU A1000      16.756  31.117  36.791  1.00 57.72           H
ATOM   1931  HB2 LEU A1000      19.461  30.686  38.080  1.00 52.37           H
ATOM   1932  HB3 LEU A1000      18.930  32.312  37.708  1.00 52.37           H
ATOM   1933  HG  LEU A1000      17.331  30.336  39.394  1.00 57.35           H
ATOM   1934 HD11 LEU A1000      18.202  31.720  41.294  1.00 65.53           H
ATOM   1935 HD12 LEU A1000      19.495  30.920  40.393  1.00 65.53           H
ATOM   1936 HD13 LEU A1000      19.190  32.652  40.142  1.00 65.53           H
ATOM   1937 HD21 LEU A1000      16.192  32.528  40.145  1.00 58.11           H
ATOM   1938 HD22 LEU A1000      16.924  33.274  38.712  1.00 58.11           H
ATOM   1939 HD23 LEU A1000      15.774  31.917  38.552  1.00 58.11           H
ATOM   1940  N   GLU A1001      19.376  30.532  34.910  1.00 39.98           N
ATOM   1941  CA  GLU A1001      19.941  30.800  33.591  1.00 48.40           C
ATOM   1942  C   GLU A1001      18.834  30.889  32.519  1.00 39.82           C
ATOM   1943  O   GLU A1001      18.886  31.777  31.684  1.00 39.86           O
ATOM   1944  CB  GLU A1001      20.952  29.709  33.223  1.00 44.10           C
ATOM   1945  CG  GLU A1001      21.715  29.912  31.909  1.00 48.87           C
ATOM   1946  CD  GLU A1001      22.986  30.737  32.125  1.00 70.89           C
ATOM   1947  OE1 GLU A1001      22.876  31.847  32.695  1.00 72.95           O
ATOM   1948  OE2 GLU A1001      24.052  30.230  31.712  1.00 78.46           O1-
ATOM   1949  H   GLU A1001      19.751  29.754  35.433  1.00 47.98           H
ATOM   1950  HA  GLU A1001      20.461  31.757  33.644  1.00 58.08           H
ATOM   1951  HB2 GLU A1001      21.676  29.615  34.031  1.00 52.92           H
ATOM   1952  HB3 GLU A1001      20.428  28.760  33.148  1.00 52.92           H
ATOM   1953  HG2 GLU A1001      21.974  28.942  31.479  1.00 58.64           H
ATOM   1954  HG3 GLU A1001      21.078  30.445  31.208  1.00 58.64           H
ATOM   1955  N   HIS A1002      17.869  29.965  32.525  1.00 38.15           N
ATOM   1956  CA  HIS A1002      16.829  29.892  31.515  1.00 35.05           C
ATOM   1957  C   HIS A1002      15.953  31.115  31.643  1.00 35.27           C
ATOM   1958  O   HIS A1002      15.655  31.752  30.634  1.00 37.24           O
ATOM   1959  CB  HIS A1002      15.943  28.654  31.584  1.00 39.91           C
ATOM   1960  CG  HIS A1002      16.655  27.365  31.269  1.00 48.59           C
ATOM   1961  ND1 HIS A1002      17.510  26.691  32.133  1.00 47.48           N
ATOM   1962  CD2 HIS A1002      16.547  26.668  30.104  1.00 42.45           C
ATOM   1963  CE1 HIS A1002      17.907  25.606  31.473  1.00 47.05           C
ATOM   1964  NE2 HIS A1002      17.365  25.579  30.246  1.00 50.22           N
ATOM   1965  H   HIS A1002      17.851  29.294  33.280  1.00 45.78           H
ATOM   1966  HA  HIS A1002      17.307  29.903  30.537  1.00 42.06           H
ATOM   1967  HB2 HIS A1002      15.138  28.785  30.860  1.00 47.89           H
ATOM   1968  HB3 HIS A1002      15.483  28.574  32.566  1.00 47.89           H
ATOM   1969  HD2 HIS A1002      15.939  26.925  29.250  1.00 50.94           H
ATOM   1970  HE1 HIS A1002      18.602  24.876  31.861  1.00 56.46           H
ATOM   1971  HE2 HIS A1002      17.537  24.870  29.548  1.00 60.27           H
ATOM   1972  N   LEU A1003      15.523  31.417  32.864  1.00 35.16           N
ATOM   1973  CA  LEU A1003      14.594  32.521  33.109  1.00 36.73           C
ATOM   1974  C   LEU A1003      15.226  33.878  32.774  1.00 29.99           C
ATOM   1975  O   LEU A1003      14.584  34.712  32.125  1.00 32.97           O
ATOM   1976  CB  LEU A1003      14.052  32.453  34.528  1.00 32.17           C
ATOM   1977  CG  LEU A1003      13.454  31.115  34.970  1.00 35.68           C
ATOM   1978  CD1 LEU A1003      12.884  31.222  36.393  1.00 34.85           C
ATOM   1979  CD2 LEU A1003      12.345  30.589  34.062  1.00 38.12           C
ATOM   1980  H   LEU A1003      15.829  30.862  33.649  1.00 42.20           H
ATOM   1981  HA  LEU A1003      13.750  32.392  32.432  1.00 44.07           H
ATOM   1982  HB2 LEU A1003      14.863  32.704  35.213  1.00 38.60           H
ATOM   1983  HB3 LEU A1003      13.282  33.214  34.621  1.00 38.60           H
ATOM   1984  HG  LEU A1003      14.248  30.373  34.997  1.00 42.81           H
ATOM   1985 HD11 LEU A1003      12.533  30.248  36.723  1.00 41.83           H
ATOM   1986 HD12 LEU A1003      13.655  31.570  37.082  1.00 41.83           H
ATOM   1987 HD13 LEU A1003      12.041  31.912  36.405  1.00 41.83           H
ATOM   1988 HD21 LEU A1003      11.982  29.640  34.457  1.00 45.75           H
ATOM   1989 HD22 LEU A1003      11.521  31.301  34.028  1.00 45.75           H
ATOM   1990 HD23 LEU A1003      12.727  30.401  33.059  1.00 45.75           H
ATOM   1991  N   ILE A1004      16.479  34.104  33.185  1.00 33.27           N
ATOM   1992  CA  ILE A1004      17.193  35.332  32.899  1.00 32.45           C
ATOM   1993  C   ILE A1004      17.411  35.395  31.383  1.00 35.05           C
ATOM   1994  O   ILE A1004      17.254  36.459  30.783  1.00 28.77           O
ATOM   1995  CB  ILE A1004      18.502  35.462  33.729  1.00 33.41           C
ATOM   1996  CG1 ILE A1004      18.221  35.450  35.257  1.00 32.34           C
ATOM   1997  CG2 ILE A1004      19.228  36.774  33.359  1.00 33.13           C
ATOM   1998  CD1 ILE A1004      19.465  35.199  36.135  1.00 36.48           C
ATOM   1999  H   ILE A1004      16.978  33.379  33.682  1.00 39.93           H
ATOM   2000  HA  ILE A1004      16.550  36.167  33.176  1.00 38.94           H
ATOM   2001  HB  ILE A1004      19.149  34.621  33.477  1.00 40.09           H
ATOM   2002 HG12 ILE A1004      17.772  36.403  35.540  1.00 38.80           H
ATOM   2003 HG13 ILE A1004      17.503  34.671  35.509  1.00 38.80           H
ATOM   2004 HG21 ILE A1004      20.136  36.885  33.948  1.00 39.76           H
ATOM   2005 HG22 ILE A1004      19.526  36.775  32.315  1.00 39.76           H
ATOM   2006 HG23 ILE A1004      18.574  37.629  33.543  1.00 39.76           H
ATOM   2007 HD11 ILE A1004      19.168  35.239  37.182  1.00 43.78           H
ATOM   2008 HD12 ILE A1004      19.875  34.212  35.928  1.00 43.78           H
ATOM   2009 HD13 ILE A1004      20.231  35.952  35.959  1.00 43.78           H
ATOM   2010  N   CYS A1005      17.724  34.259  30.741  1.00 28.41           N
ATOM   2011  CA  CYS A1005      17.879  34.229  29.307  1.00 32.19           C
ATOM   2012  C   CYS A1005      16.571  34.607  28.592  1.00 24.81           C
ATOM   2013  O   CYS A1005      16.635  35.361  27.640  1.00 31.52           O
ATOM   2014  CB  CYS A1005      18.443  32.884  28.884  1.00 36.63           C
ATOM   2015  SG  CYS A1005      18.815  32.893  27.110  1.00 41.80           S
ATOM   2016  H   CYS A1005      17.820  33.394  31.253  1.00 34.10           H
ATOM   2017  HA  CYS A1005      18.629  34.976  29.047  1.00 38.63           H
ATOM   2018  HB2 CYS A1005      19.369  32.714  29.431  1.00 43.96           H
ATOM   2019  HB3 CYS A1005      17.734  32.087  29.108  1.00 43.96           H
ATOM   2020  HG  CYS A1005      19.181  31.608  27.065  1.00 50.16           H
ATOM   2021  N   TYR A1006      15.404  34.074  28.987  1.00 28.88           N
ATOM   2022  CA  TYR A1006      14.126  34.432  28.366  1.00 27.82           C
ATOM   2023  C   TYR A1006      13.887  35.942  28.523  1.00 29.11           C
ATOM   2024  O   TYR A1006      13.472  36.596  27.572  1.00 27.57           O
ATOM   2025  CB  TYR A1006      13.003  33.614  29.010  1.00 24.88           C
ATOM   2026  CG  TYR A1006      13.094  32.081  28.877  1.00 33.44           C
ATOM   2027  CD1 TYR A1006      13.754  31.446  27.796  1.00 32.95           C
ATOM   2028  CD2 TYR A1006      12.468  31.285  29.846  1.00 30.48           C
ATOM   2029  CE1 TYR A1006      13.719  30.039  27.664  1.00 33.18           C
ATOM   2030  CE2 TYR A1006      12.465  29.883  29.744  1.00 34.94           C
ATOM   2031  CZ  TYR A1006      13.094  29.249  28.644  1.00 34.84           C
ATOM   2032  OH  TYR A1006      13.182  27.889  28.602  1.00 38.68           O
ATOM   2033  H   TYR A1006      15.388  33.416  29.755  1.00 34.66           H
ATOM   2034  HA  TYR A1006      14.165  34.211  27.301  1.00 33.39           H
ATOM   2035  HB2 TYR A1006      12.967  33.870  30.066  1.00 29.86           H
ATOM   2036  HB3 TYR A1006      12.053  33.922  28.583  1.00 29.86           H
ATOM   2037  HD1 TYR A1006      14.267  32.029  27.045  1.00 39.54           H
ATOM   2038  HD2 TYR A1006      11.982  31.753  30.690  1.00 36.57           H
ATOM   2039  HE1 TYR A1006      14.224  29.570  26.837  1.00 39.82           H
ATOM   2040  HE2 TYR A1006      12.002  29.289  30.514  1.00 41.93           H
ATOM   2041  HH  TYR A1006      13.759  27.576  27.900  1.00 46.41           H
ATOM   2042  N   SER A1007      14.180  36.474  29.730  1.00 30.62           N
ATOM   2043  CA  SER A1007      14.031  37.880  30.110  1.00 28.34           C
ATOM   2044  C   SER A1007      14.871  38.744  29.182  1.00 25.67           C
ATOM   2045  O   SER A1007      14.379  39.692  28.572  1.00 23.71           O
ATOM   2046  CB  SER A1007      14.362  38.062  31.621  1.00 29.71           C
ATOM   2047  OG  SER A1007      13.402  37.361  32.387  1.00 30.78           O
ATOM   2048  H   SER A1007      14.556  35.856  30.436  1.00 36.75           H
ATOM   2049  HA  SER A1007      12.992  38.181  29.969  1.00 34.00           H
ATOM   2050  HB2 SER A1007      15.357  37.697  31.868  1.00 35.65           H
ATOM   2051  HB3 SER A1007      14.317  39.122  31.864  1.00 35.65           H
ATOM   2052  HG  SER A1007      13.604  36.420  32.358  1.00 36.94           H
ATOM   2053  N   PHE A1008      16.136  38.372  29.013  1.00 28.10           N
ATOM   2054  CA  PHE A1008      17.075  39.091  28.197  1.00 28.04           C
ATOM   2055  C   PHE A1008      16.665  39.132  26.691  1.00 32.30           C
ATOM   2056  O   PHE A1008      16.765  40.173  26.029  1.00 29.01           O
ATOM   2057  CB  PHE A1008      18.442  38.435  28.436  1.00 29.35           C
ATOM   2058  CG  PHE A1008      19.552  38.871  27.483  1.00 33.14           C
ATOM   2059  CD1 PHE A1008      20.113  40.161  27.559  1.00 30.88           C
ATOM   2060  CD2 PHE A1008      20.021  37.970  26.505  1.00 38.60           C
ATOM   2061  CE1 PHE A1008      21.167  40.531  26.718  1.00 33.01           C
ATOM   2062  CE2 PHE A1008      21.046  38.366  25.623  1.00 44.70           C
ATOM   2063  CZ  PHE A1008      21.628  39.641  25.737  1.00 43.25           C
ATOM   2064  H   PHE A1008      16.474  37.556  29.500  1.00 33.71           H
ATOM   2065  HA  PHE A1008      17.118  40.119  28.557  1.00 33.65           H
ATOM   2066  HB2 PHE A1008      18.756  38.657  29.457  1.00 35.23           H
ATOM   2067  HB3 PHE A1008      18.334  37.353  28.357  1.00 35.23           H
ATOM   2068  HD1 PHE A1008      19.759  40.866  28.295  1.00 37.05           H
ATOM   2069  HD2 PHE A1008      19.601  36.980  26.431  1.00 46.32           H
ATOM   2070  HE1 PHE A1008      21.610  41.509  26.802  1.00 39.61           H
ATOM   2071  HE2 PHE A1008      21.405  37.677  24.874  1.00 53.63           H
ATOM   2072  HZ  PHE A1008      22.423  39.940  25.071  1.00 51.90           H
ATOM   2073  N   GLN A1009      16.237  37.972  26.163  1.00 32.23           N
ATOM   2074  CA  GLN A1009      15.760  37.840  24.782  1.00 29.66           C
ATOM   2075  C   GLN A1009      14.545  38.706  24.526  1.00 25.48           C
ATOM   2076  O   GLN A1009      14.495  39.353  23.489  1.00 28.56           O
ATOM   2077  CB  GLN A1009      15.416  36.369  24.499  1.00 25.95           C
ATOM   2078  CG  GLN A1009      16.673  35.506  24.333  1.00 25.92           C
ATOM   2079  CD  GLN A1009      16.234  34.105  23.957  1.00 32.70           C
ATOM   2080  OE1 GLN A1009      15.760  33.879  22.846  1.00 32.37           O
ATOM   2081  NE2 GLN A1009      16.302  33.177  24.906  1.00 33.29           N
ATOM   2082  H   GLN A1009      16.205  37.148  26.750  1.00 38.68           H
ATOM   2083  HA  GLN A1009      16.552  38.149  24.100  1.00 35.59           H
ATOM   2084  HB2 GLN A1009      14.842  35.987  25.339  1.00 31.15           H
ATOM   2085  HB3 GLN A1009      14.801  36.313  23.601  1.00 31.15           H
ATOM   2086  HG2 GLN A1009      17.223  35.944  23.500  1.00 31.10           H
ATOM   2087  HG3 GLN A1009      17.288  35.500  25.232  1.00 31.10           H
ATOM   2088 HE21 GLN A1009      16.665  33.416  25.821  1.00 39.95           H
ATOM   2089 HE22 GLN A1009      16.010  32.236  24.695  1.00 39.95           H
ATOM   2090  N   VAL A1010      13.560  38.723  25.443  1.00 28.05           N
ATOM   2091  CA  VAL A1010      12.413  39.623  25.284  1.00 27.14           C
ATOM   2092  C   VAL A1010      12.865  41.056  25.246  1.00 27.44           C
ATOM   2093  O   VAL A1010      12.431  41.796  24.368  1.00 28.25           O
ATOM   2094  CB  VAL A1010      11.289  39.369  26.294  1.00 25.62           C
ATOM   2095  CG1 VAL A1010      10.162  40.388  26.131  1.00 28.58           C
ATOM   2096  CG2 VAL A1010      10.728  37.944  26.115  1.00 32.69           C
ATOM   2097  H   VAL A1010      13.619  38.148  26.275  1.00 33.66           H
ATOM   2098  HA  VAL A1010      11.995  39.404  24.299  1.00 32.57           H
ATOM   2099  HB  VAL A1010      11.707  39.446  27.294  1.00 30.75           H
ATOM   2100 HG11 VAL A1010       9.341  40.141  26.801  1.00 34.29           H
ATOM   2101 HG12 VAL A1010      10.512  41.385  26.386  1.00 34.29           H
ATOM   2102 HG13 VAL A1010       9.794  40.392  25.106  1.00 34.29           H
ATOM   2103 HG21 VAL A1010       9.943  37.756  26.843  1.00 39.22           H
ATOM   2104 HG22 VAL A1010      10.319  37.828  25.113  1.00 39.22           H
ATOM   2105 HG23 VAL A1010      11.509  37.206  26.255  1.00 39.22           H
ATOM   2106  N   ALA A1011      13.757  41.474  26.150  1.00 32.70           N
ATOM   2107  CA  ALA A1011      14.225  42.849  26.110  1.00 29.33           C
ATOM   2108  C   ALA A1011      14.932  43.190  24.761  1.00 27.36           C
ATOM   2109  O   ALA A1011      14.764  44.272  24.228  1.00 28.38           O
ATOM   2110  CB  ALA A1011      15.152  43.070  27.292  1.00 26.63           C
ATOM   2111  H   ALA A1011      14.116  40.841  26.851  1.00 39.24           H
ATOM   2112  HA  ALA A1011      13.360  43.508  26.217  1.00 35.20           H
ATOM   2113  HB1 ALA A1011      15.424  44.125  27.340  1.00 31.95           H
ATOM   2114  HB2 ALA A1011      14.649  42.784  28.213  1.00 31.95           H
ATOM   2115  HB3 ALA A1011      16.057  42.472  27.161  1.00 31.95           H
ATOM   2116  N   LYS A1012      15.738  42.290  24.223  1.00 27.08           N
ATOM   2117  CA  LYS A1012      16.347  42.466  22.909  1.00 28.16           C
ATOM   2118  C   LYS A1012      15.287  42.590  21.813  1.00 29.34           C
ATOM   2119  O   LYS A1012      15.385  43.481  20.981  1.00 31.76           O
ATOM   2120  CB  LYS A1012      17.272  41.312  22.580  1.00 37.60           C
ATOM   2121  CG  LYS A1012      18.703  41.517  23.134  1.00 40.86           C
ATOM   2122  CD  LYS A1012      19.712  40.618  22.405  1.00 42.19           C
ATOM   2123  CE  LYS A1012      19.740  40.747  20.866  1.00 51.60           C
ATOM   2124  NZ  LYS A1012      19.908  42.141  20.391  1.00 64.85           N1+
ATOM   2125  H   LYS A1012      15.886  41.416  24.717  1.00 32.49           H
ATOM   2126  HA  LYS A1012      16.914  43.396  22.910  1.00 33.79           H
ATOM   2127  HB2 LYS A1012      16.857  40.372  22.944  1.00 45.12           H
ATOM   2128  HB3 LYS A1012      17.321  41.254  21.498  1.00 45.12           H
ATOM   2129  HG2 LYS A1012      19.017  42.554  23.007  1.00 49.03           H
ATOM   2130  HG3 LYS A1012      18.703  41.287  24.200  1.00 49.03           H
ATOM   2131  HD2 LYS A1012      20.707  40.834  22.793  1.00 50.63           H
ATOM   2132  HD3 LYS A1012      19.480  39.581  22.660  1.00 50.63           H
ATOM   2133  HE2 LYS A1012      20.560  40.138  20.482  1.00 61.92           H
ATOM   2134  HE3 LYS A1012      18.813  40.343  20.457  1.00 61.92           H
ATOM   2135  HZ1 LYS A1012      19.940  42.170  19.384  1.00 77.82           H
ATOM   2136  HZ2 LYS A1012      19.140  42.717  20.713  1.00 77.82           H
ATOM   2137  HZ3 LYS A1012      20.769  42.522  20.761  1.00 77.82           H
ATOM   2138  N   GLY A1013      14.226  41.784  21.850  1.00 29.35           N
ATOM   2139  CA  GLY A1013      13.138  41.927  20.864  1.00 28.01           C
ATOM   2140  C   GLY A1013      12.418  43.242  21.009  1.00 29.22           C
ATOM   2141  O   GLY A1013      12.049  43.861  20.012  1.00 29.46           O
ATOM   2142  H   GLY A1013      14.149  41.070  22.562  1.00 35.22           H
ATOM   2143  HA2 GLY A1013      13.559  41.872  19.862  1.00 33.62           H
ATOM   2144  HA3 GLY A1013      12.419  41.122  20.998  1.00 33.62           H
ATOM   2145  N   MET A1014      12.178  43.692  22.260  1.00 29.02           N
ATOM   2146  CA  MET A1014      11.555  44.979  22.496  1.00 26.05           C
ATOM   2147  C   MET A1014      12.431  46.149  22.077  1.00 29.11           C
ATOM   2148  O   MET A1014      11.908  47.113  21.536  1.00 29.47           O
ATOM   2149  CB  MET A1014      11.054  45.125  23.942  1.00 25.14           C
ATOM   2150  CG  MET A1014       9.802  44.298  24.201  1.00 27.68           C
ATOM   2151  SD  MET A1014       8.417  44.632  23.085  1.00 34.42           S
ATOM   2152  CE  MET A1014       8.187  46.402  23.407  1.00 36.82           C
ATOM   2153  H   MET A1014      12.465  43.139  23.054  1.00 34.82           H
ATOM   2154  HA  MET A1014      10.688  45.033  21.841  1.00 31.26           H
ATOM   2155  HB2 MET A1014      11.830  44.807  24.637  1.00 30.17           H
ATOM   2156  HB3 MET A1014      10.832  46.172  24.129  1.00 30.17           H
ATOM   2157  HG2 MET A1014      10.061  43.241  24.132  1.00 33.22           H
ATOM   2158  HG3 MET A1014       9.469  44.486  25.222  1.00 33.22           H
ATOM   2159  HE1 MET A1014       7.278  46.748  22.925  1.00 44.18           H
ATOM   2160  HE2 MET A1014       8.105  46.555  24.476  1.00 44.18           H
ATOM   2161  HE3 MET A1014       9.036  46.954  23.019  1.00 44.18           H
ATOM   2162  N   GLU A1015      13.735  46.106  22.381  1.00 30.54           N
ATOM   2163  CA  GLU A1015      14.688  47.106  21.907  1.00 34.32           C
ATOM   2164  C   GLU A1015      14.611  47.200  20.369  1.00 33.66           C
ATOM   2165  O   GLU A1015      14.511  48.299  19.832  1.00 32.53           O
ATOM   2166  CB  GLU A1015      16.097  46.725  22.398  1.00 31.86           C
ATOM   2167  CG  GLU A1015      17.232  47.553  21.746  1.00 31.37           C
ATOM   2168  CD  GLU A1015      18.626  47.069  22.159  1.00 35.49           C
ATOM   2169  OE1 GLU A1015      18.888  45.847  22.067  1.00 41.90           O
ATOM   2170  OE2 GLU A1015      19.438  47.950  22.512  1.00 44.49           O1-
ATOM   2171  H   GLU A1015      14.107  45.292  22.852  1.00 36.64           H
ATOM   2172  HA  GLU A1015      14.417  48.071  22.336  1.00 41.18           H
ATOM   2173  HB2 GLU A1015      16.142  46.883  23.478  1.00 38.24           H
ATOM   2174  HB3 GLU A1015      16.263  45.662  22.227  1.00 38.24           H
ATOM   2175  HG2 GLU A1015      17.157  47.410  20.671  1.00 37.65           H
ATOM   2176  HG3 GLU A1015      17.107  48.610  21.967  1.00 37.65           H
ATOM   2177  N   PHE A1016      14.584  46.039  19.678  1.00 34.56           N
ATOM   2178  CA  PHE A1016      14.352  45.995  18.231  1.00 28.24           C
ATOM   2179  C   PHE A1016      13.066  46.700  17.821  1.00 32.96           C
ATOM   2180  O   PHE A1016      13.112  47.601  16.990  1.00 34.99           O
ATOM   2181  CB  PHE A1016      14.395  44.560  17.719  1.00 41.38           C
ATOM   2182  CG  PHE A1016      13.935  44.471  16.274  1.00 37.86           C
ATOM   2183  CD1 PHE A1016      14.812  44.868  15.246  1.00 38.62           C
ATOM   2184  CD2 PHE A1016      12.649  43.985  15.965  1.00 38.60           C
ATOM   2185  CE1 PHE A1016      14.430  44.736  13.897  1.00 44.93           C
ATOM   2186  CE2 PHE A1016      12.297  43.791  14.615  1.00 42.51           C
ATOM   2187  CZ  PHE A1016      13.176  44.191  13.584  1.00 38.59           C
ATOM   2188  H   PHE A1016      14.652  45.160  20.176  1.00 41.47           H
ATOM   2189  HA  PHE A1016      15.176  46.516  17.743  1.00 33.88           H
ATOM   2190  HB2 PHE A1016      15.417  44.187  17.804  1.00 49.65           H
ATOM   2191  HB3 PHE A1016      13.766  43.920  18.327  1.00 49.65           H
ATOM   2192  HD1 PHE A1016      15.785  45.267  15.491  1.00 46.34           H
ATOM   2193  HD2 PHE A1016      11.964  43.702  16.752  1.00 46.32           H
ATOM   2194  HE1 PHE A1016      15.103  45.042  13.110  1.00 53.92           H
ATOM   2195  HE2 PHE A1016      11.340  43.355  14.374  1.00 51.01           H
ATOM   2196  HZ  PHE A1016      12.890  44.071  12.554  1.00 46.31           H
ATOM   2197  N   LEU A1017      11.919  46.311  18.383  1.00 28.57           N
ATOM   2198  CA  LEU A1017      10.658  46.904  18.033  1.00 30.59           C
ATOM   2199  C   LEU A1017      10.665  48.432  18.271  1.00 38.24           C
ATOM   2200  O   LEU A1017      10.213  49.154  17.391  1.00 35.98           O
ATOM   2201  CB  LEU A1017       9.489  46.166  18.730  1.00 32.45           C
ATOM   2202  CG  LEU A1017       9.225  44.730  18.204  1.00 38.04           C
ATOM   2203  CD1 LEU A1017       8.066  44.099  19.004  1.00 36.44           C
ATOM   2204  CD2 LEU A1017       8.898  44.716  16.685  1.00 41.99           C
ATOM   2205  H   LEU A1017      11.928  45.583  19.086  1.00 34.29           H
ATOM   2206  HA  LEU A1017      10.545  46.776  16.958  1.00 36.71           H
ATOM   2207  HB2 LEU A1017       9.695  46.113  19.800  1.00 38.94           H
ATOM   2208  HB3 LEU A1017       8.581  46.751  18.594  1.00 38.94           H
ATOM   2209  HG  LEU A1017      10.117  44.128  18.366  1.00 45.64           H
ATOM   2210 HD11 LEU A1017       7.868  43.088  18.647  1.00 43.73           H
ATOM   2211 HD12 LEU A1017       8.325  44.041  20.062  1.00 43.73           H
ATOM   2212 HD13 LEU A1017       7.164  44.700  18.896  1.00 43.73           H
ATOM   2213 HD21 LEU A1017       8.604  43.715  16.371  1.00 50.39           H
ATOM   2214 HD22 LEU A1017       8.081  45.406  16.480  1.00 50.39           H
ATOM   2215 HD23 LEU A1017       9.772  45.000  16.104  1.00 50.39           H
ATOM   2216  N   ALA A1018      11.202  48.922  19.404  1.00 34.32           N
ATOM   2217  CA  ALA A1018      11.353  50.355  19.695  1.00 37.70           C
ATOM   2218  C   ALA A1018      12.147  51.081  18.603  1.00 36.44           C
ATOM   2219  O   ALA A1018      11.735  52.161  18.188  1.00 41.65           O
ATOM   2220  CB  ALA A1018      12.040  50.605  21.031  1.00 35.91           C
ATOM   2221  H   ALA A1018      11.581  48.270  20.077  1.00 41.19           H
ATOM   2222  HA  ALA A1018      10.351  50.784  19.754  1.00 45.23           H
ATOM   2223  HB1 ALA A1018      12.026  51.672  21.253  1.00 43.09           H
ATOM   2224  HB2 ALA A1018      11.533  50.059  21.825  1.00 43.09           H
ATOM   2225  HB3 ALA A1018      13.080  50.278  20.985  1.00 43.09           H
ATOM   2226  N   SER A1019      13.247  50.481  18.124  1.00 37.69           N
ATOM   2227  CA  SER A1019      14.057  51.032  17.040  1.00 39.85           C
ATOM   2228  C   SER A1019      13.284  51.164  15.720  1.00 45.19           C
ATOM   2229  O   SER A1019      13.607  52.037  14.917  1.00 38.76           O
ATOM   2230  CB  SER A1019      15.347  50.238  16.861  1.00 43.63           C
ATOM   2231  OG  SER A1019      15.167  49.075  16.076  1.00 42.00           O
ATOM   2232  H   SER A1019      13.541  49.606  18.539  1.00 45.22           H
ATOM   2233  HA  SER A1019      14.349  52.030  17.367  1.00 47.82           H
ATOM   2234  HB2 SER A1019      16.075  50.879  16.369  1.00 52.36           H
ATOM   2235  HB3 SER A1019      15.742  49.957  17.839  1.00 52.36           H
ATOM   2236  HG  SER A1019      14.549  48.487  16.523  1.00 50.40           H
ATOM   2237  N   ARG A1020      12.259  50.326  15.496  1.00 39.99           N
ATOM   2238  CA  ARG A1020      11.383  50.375  14.314  1.00 41.50           C
ATOM   2239  C   ARG A1020      10.216  51.318  14.559  1.00 43.44           C
ATOM   2240  O   ARG A1020       9.333  51.407  13.715  1.00 43.71           O
ATOM   2241  CB  ARG A1020      10.902  48.965  13.911  1.00 34.38           C
ATOM   2242  CG  ARG A1020      12.033  47.941  13.761  1.00 36.67           C
ATOM   2243  CD  ARG A1020      13.138  48.301  12.777  1.00 41.46           C
ATOM   2244  NE  ARG A1020      12.600  48.390  11.420  1.00 43.95           N
ATOM   2245  CZ  ARG A1020      12.583  49.469  10.626  1.00 59.50           C
ATOM   2246  NH1 ARG A1020      13.239  50.599  10.930  1.00 51.12           N
ATOM   2247  NH2 ARG A1020      11.895  49.411   9.486  1.00 44.77           N1+
ATOM   2248  H   ARG A1020      12.045  49.637  16.206  1.00 47.98           H
ATOM   2249  HA  ARG A1020      11.949  50.773  13.477  1.00 49.80           H
ATOM   2250  HB2 ARG A1020      10.221  48.598  14.678  1.00 41.25           H
ATOM   2251  HB3 ARG A1020      10.338  49.019  12.985  1.00 41.25           H
ATOM   2252  HG2 ARG A1020      12.502  47.789  14.721  1.00 44.00           H
ATOM   2253  HG3 ARG A1020      11.605  46.983  13.470  1.00 44.00           H
ATOM   2254  HD2 ARG A1020      13.565  49.252  13.088  1.00 49.76           H
ATOM   2255  HD3 ARG A1020      13.926  47.549  12.807  1.00 49.76           H
ATOM   2256  HE  ARG A1020      12.097  47.573  11.104  1.00 52.74           H
ATOM   2257 HH11 ARG A1020      13.774  50.645  11.786  1.00 61.34           H
ATOM   2258 HH12 ARG A1020      13.212  51.387  10.304  1.00 61.34           H
ATOM   2259 HH21 ARG A1020      11.397  48.566   9.249  1.00 53.72           H
ATOM   2260 HH22 ARG A1020      11.863  50.198   8.860  1.00 53.72           H
ATOM   2261  N   LYS A1021      10.213  51.998  15.717  1.00 43.06           N
ATOM   2262  CA  LYS A1021       9.194  52.927  16.214  1.00 48.23           C
ATOM   2263  C   LYS A1021       7.816  52.282  16.433  1.00 53.82           C
ATOM   2264  O   LYS A1021       6.780  52.935  16.288  1.00 56.73           O
ATOM   2265  CB  LYS A1021       9.222  54.205  15.366  1.00 51.45           C
ATOM   2266  CG  LYS A1021      10.503  55.066  15.637  1.00 57.12           C
ATOM   2267  CD  LYS A1021      11.065  55.655  14.329  1.00 63.76           C
ATOM   2268  CE  LYS A1021      12.375  56.423  14.555  1.00 68.92           C
ATOM   2269  NZ  LYS A1021      13.146  56.558  13.297  1.00 59.63           N1+
ATOM   2270  H   LYS A1021      11.005  51.849  16.327  1.00 51.68           H
ATOM   2271  HA  LYS A1021       9.504  53.195  17.225  1.00 57.87           H
ATOM   2272  HB2 LYS A1021       9.094  53.996  14.288  1.00 61.74           H
ATOM   2273  HB3 LYS A1021       8.384  54.837  15.700  1.00 61.74           H
ATOM   2274  HG2 LYS A1021      10.320  55.862  16.362  1.00 68.55           H
ATOM   2275  HG3 LYS A1021      11.277  54.419  16.055  1.00 68.55           H
ATOM   2276  HD2 LYS A1021      11.245  54.837  13.629  1.00 76.51           H
ATOM   2277  HD3 LYS A1021      10.329  56.335  13.897  1.00 76.51           H
ATOM   2278  HE2 LYS A1021      12.142  57.414  14.949  1.00 82.70           H
ATOM   2279  HE3 LYS A1021      12.976  55.891  15.296  1.00 82.70           H
ATOM   2280  HZ1 LYS A1021      13.995  57.078  13.473  1.00 71.56           H
ATOM   2281  HZ2 LYS A1021      13.394  55.640  12.953  1.00 71.56           H
ATOM   2282  HZ3 LYS A1021      12.594  57.043  12.606  1.00 71.56           H
ATOM   2283  N   CYS A1022       7.815  51.032  16.924  1.00 45.44           N
ATOM   2284  CA  CYS A1022       6.598  50.345  17.374  1.00 48.73           C
ATOM   2285  C   CYS A1022       6.423  50.444  18.910  1.00 51.11           C
ATOM   2286  O   CYS A1022       7.386  50.534  19.680  1.00 43.13           O
ATOM   2287  CB  CYS A1022       6.632  48.866  16.964  1.00 49.73           C
ATOM   2288  SG  CYS A1022       7.020  48.680  15.221  1.00 59.66           S
ATOM   2289  H   CYS A1022       8.695  50.549  17.044  1.00 54.53           H
ATOM   2290  HA  CYS A1022       5.722  50.783  16.889  1.00 58.47           H
ATOM   2291  HB2 CYS A1022       7.405  48.361  17.533  1.00 59.68           H
ATOM   2292  HB3 CYS A1022       5.673  48.399  17.184  1.00 59.68           H
ATOM   2293  HG  CYS A1022       7.856  47.678  15.431  1.00 71.59           H
ATOM   2294  N   ILE A1023       5.156  50.335  19.310  1.00 40.37           N
ATOM   2295  CA  ILE A1023       4.655  50.101  20.662  1.00 45.41           C
ATOM   2296  C   ILE A1023       3.843  48.816  20.547  1.00 50.63           C
ATOM   2297  O   ILE A1023       3.053  48.672  19.605  1.00 37.82           O
ATOM   2298  CB  ILE A1023       3.851  51.325  21.170  1.00 49.14           C
ATOM   2299  CG1 ILE A1023       4.749  52.587  21.216  1.00 55.92           C
ATOM   2300  CG2 ILE A1023       3.378  51.083  22.614  1.00 51.61           C
ATOM   2301  CD1 ILE A1023       4.581  53.540  20.032  1.00 56.31           C
ATOM   2302  H   ILE A1023       4.459  50.277  18.580  1.00 48.44           H
ATOM   2303  HA  ILE A1023       5.490  49.927  21.344  1.00 54.49           H
ATOM   2304  HB  ILE A1023       2.982  51.500  20.536  1.00 58.97           H
ATOM   2305 HG12 ILE A1023       4.495  53.174  22.094  1.00 67.11           H
ATOM   2306 HG13 ILE A1023       5.799  52.306  21.314  1.00 67.11           H
ATOM   2307 HG21 ILE A1023       2.766  51.919  22.945  1.00 61.93           H
ATOM   2308 HG22 ILE A1023       2.800  50.166  22.679  1.00 61.93           H
ATOM   2309 HG23 ILE A1023       4.235  50.996  23.280  1.00 61.93           H
ATOM   2310 HD11 ILE A1023       5.287  54.365  20.105  1.00 67.57           H
ATOM   2311 HD12 ILE A1023       4.767  53.007  19.101  1.00 67.57           H
ATOM   2312 HD13 ILE A1023       3.570  53.947  20.041  1.00 67.57           H
ATOM   2313  N   HIS A1024       4.088  47.872  21.466  1.00 37.99           N
ATOM   2314  CA  HIS A1024       3.458  46.578  21.456  1.00 47.20           C
ATOM   2315  C   HIS A1024       2.040  46.606  22.027  1.00 47.55           C
ATOM   2316  O   HIS A1024       1.111  46.193  21.334  1.00 58.23           O
ATOM   2317  CB  HIS A1024       4.342  45.562  22.164  1.00 38.62           C
ATOM   2318  CG  HIS A1024       3.726  44.211  22.048  1.00 37.48           C
ATOM   2319  ND1 HIS A1024       2.618  43.777  22.776  1.00 35.92           N
ATOM   2320  CD2 HIS A1024       4.104  43.240  21.167  1.00 31.71           C
ATOM   2321  CE1 HIS A1024       2.374  42.533  22.353  1.00 42.53           C
ATOM   2322  NE2 HIS A1024       3.227  42.202  21.372  1.00 36.01           N
ATOM   2323  H   HIS A1024       4.762  48.051  22.196  1.00 45.59           H
ATOM   2324  HA  HIS A1024       3.384  46.258  20.417  1.00 56.64           H
ATOM   2325  HB2 HIS A1024       4.441  45.819  23.220  1.00 46.35           H
ATOM   2326  HB3 HIS A1024       5.330  45.552  21.704  1.00 46.35           H
ATOM   2327  HD2 HIS A1024       4.901  43.291  20.445  1.00 38.05           H
ATOM   2328  HE1 HIS A1024       1.537  41.926  22.665  1.00 51.04           H
ATOM   2329  HE2 HIS A1024       3.198  41.341  20.842  1.00 43.21           H
ATOM   2330  N   ARG A1025       1.879  47.075  23.270  1.00 40.41           N
ATOM   2331  CA  ARG A1025       0.599  47.303  23.966  1.00 47.45           C
ATOM   2332  C   ARG A1025      -0.042  46.089  24.662  1.00 54.89           C
ATOM   2333  O   ARG A1025      -0.949  46.303  25.466  1.00 52.46           O
ATOM   2334  CB  ARG A1025      -0.448  47.990  23.075  1.00 55.59           C
ATOM   2335  CG  ARG A1025       0.098  49.217  22.313  1.00 59.53           C
ATOM   2336  CD  ARG A1025      -0.985  50.143  21.752  1.00 68.93           C
ATOM   2337  NE  ARG A1025      -2.106  49.415  21.125  1.00 79.02           N
ATOM   2338  CZ  ARG A1025      -3.120  50.000  20.466  1.00 90.00           C
ATOM   2339  NH1 ARG A1025      -3.127  51.327  20.247  1.00 81.48           N
ATOM   2340  NH2 ARG A1025      -4.132  49.242  20.021  1.00 75.81           N1+
ATOM   2341  H   ARG A1025       2.714  47.388  23.747  1.00 48.49           H
ATOM   2342  HA  ARG A1025       0.836  48.005  24.765  1.00 56.94           H
ATOM   2343  HB2 ARG A1025      -0.827  47.262  22.358  1.00 66.71           H
ATOM   2344  HB3 ARG A1025      -1.297  48.290  23.682  1.00 66.71           H
ATOM   2345  HG2 ARG A1025       0.671  49.807  23.023  1.00 71.44           H
ATOM   2346  HG3 ARG A1025       0.766  48.916  21.505  1.00 71.44           H
ATOM   2347  HD2 ARG A1025      -1.370  50.808  22.518  1.00 82.71           H
ATOM   2348  HD3 ARG A1025      -0.500  50.749  20.982  1.00 82.71           H
ATOM   2349  HE  ARG A1025      -2.149  48.419  21.289  1.00 94.83           H
ATOM   2350 HH11 ARG A1025      -2.358  51.890  20.582  1.00 97.78           H
ATOM   2351 HH12 ARG A1025      -3.890  51.762  19.754  1.00 97.78           H
ATOM   2352 HH21 ARG A1025      -4.117  48.246  20.186  1.00 90.97           H
ATOM   2353 HH22 ARG A1025      -4.903  49.657  19.522  1.00 90.97           H
ATOM   2354  N   ASP A1026       0.361  44.844  24.370  1.00 40.10           N
ATOM   2355  CA  ASP A1026      -0.049  43.687  25.155  1.00 42.03           C
ATOM   2356  C   ASP A1026       1.181  42.812  25.419  1.00 39.74           C
ATOM   2357  O   ASP A1026       1.199  41.619  25.131  1.00 34.89           O
ATOM   2358  CB  ASP A1026      -1.212  42.948  24.457  1.00 45.34           C
ATOM   2359  CG  ASP A1026      -1.878  41.927  25.384  1.00 48.61           C
ATOM   2360  OD1 ASP A1026      -1.696  42.038  26.608  1.00 48.89           O
ATOM   2361  OD2 ASP A1026      -2.605  41.045  24.880  1.00 64.17           O1-
ATOM   2362  H   ASP A1026       1.094  44.710  23.687  1.00 48.12           H
ATOM   2363  HA  ASP A1026      -0.389  44.034  26.132  1.00 50.43           H
ATOM   2364  HB2 ASP A1026      -1.972  43.678  24.178  1.00 54.41           H
ATOM   2365  HB3 ASP A1026      -0.901  42.472  23.528  1.00 54.41           H
ATOM   2366  N   LEU A1027       2.243  43.398  25.990  1.00 34.76           N
ATOM   2367  CA  LEU A1027       3.456  42.676  26.250  1.00 31.68           C
ATOM   2368  C   LEU A1027       3.219  41.858  27.510  1.00 41.52           C
ATOM   2369  O   LEU A1027       3.130  42.399  28.604  1.00 43.41           O
ATOM   2370  CB  LEU A1027       4.595  43.677  26.352  1.00 34.66           C
ATOM   2371  CG  LEU A1027       5.981  43.053  26.455  1.00 36.00           C
ATOM   2372  CD1 LEU A1027       6.322  42.223  25.203  1.00 33.63           C
ATOM   2373  CD2 LEU A1027       6.977  44.207  26.627  1.00 37.75           C
ATOM   2374  H   LEU A1027       2.212  44.374  26.239  1.00 41.71           H
ATOM   2375  HA  LEU A1027       3.653  42.010  25.411  1.00 38.02           H
ATOM   2376  HB2 LEU A1027       4.570  44.322  25.471  1.00 41.59           H
ATOM   2377  HB3 LEU A1027       4.428  44.295  27.230  1.00 41.59           H
ATOM   2378  HG  LEU A1027       6.021  42.413  27.337  1.00 43.20           H
ATOM   2379 HD11 LEU A1027       7.379  41.953  25.205  1.00 40.36           H
ATOM   2380 HD12 LEU A1027       5.737  41.304  25.203  1.00 40.36           H
ATOM   2381 HD13 LEU A1027       6.108  42.803  24.303  1.00 40.36           H
ATOM   2382 HD21 LEU A1027       7.979  43.808  26.791  1.00 45.30           H
ATOM   2383 HD22 LEU A1027       6.981  44.834  25.734  1.00 45.30           H
ATOM   2384 HD23 LEU A1027       6.701  44.813  27.490  1.00 45.30           H
ATOM   2385  N   ALA A1028       3.076  40.549  27.328  1.00 29.21           N
ATOM   2386  CA  ALA A1028       2.654  39.603  28.351  1.00 32.01           C
ATOM   2387  C   ALA A1028       3.153  38.221  27.951  1.00 35.43           C
ATOM   2388  O   ALA A1028       3.439  37.964  26.764  1.00 28.55           O
ATOM   2389  CB  ALA A1028       1.124  39.648  28.472  1.00 32.95           C
ATOM   2390  H   ALA A1028       3.175  40.191  26.391  1.00 35.05           H
ATOM   2391  HA  ALA A1028       3.099  39.864  29.312  1.00 38.41           H
ATOM   2392  HB1 ALA A1028       0.810  38.979  29.270  1.00 39.53           H
ATOM   2393  HB2 ALA A1028       0.801  40.663  28.707  1.00 39.53           H
ATOM   2394  HB3 ALA A1028       0.653  39.335  27.542  1.00 39.53           H
ATOM   2395  N   ALA A1029       3.322  37.350  28.949  1.00 30.75           N
ATOM   2396  CA  ALA A1029       3.951  36.066  28.689  1.00 34.86           C
ATOM   2397  C   ALA A1029       3.179  35.195  27.686  1.00 26.11           C
ATOM   2398  O   ALA A1029       3.804  34.432  26.955  1.00 28.44           O
ATOM   2399  CB  ALA A1029       4.258  35.338  29.981  1.00 28.83           C
ATOM   2400  H   ALA A1029       3.112  37.612  29.902  1.00 36.90           H
ATOM   2401  HA  ALA A1029       4.913  36.282  28.225  1.00 41.83           H
ATOM   2402  HB1 ALA A1029       4.751  34.391  29.760  1.00 34.60           H
ATOM   2403  HB2 ALA A1029       4.934  35.946  30.582  1.00 34.60           H
ATOM   2404  HB3 ALA A1029       3.329  35.142  30.516  1.00 34.60           H
ATOM   2405  N   ARG A1030       1.848  35.305  27.633  1.00 28.12           N
ATOM   2406  CA  ARG A1030       1.014  34.575  26.692  1.00 31.32           C
ATOM   2407  C   ARG A1030       1.309  35.033  25.250  1.00 33.11           C
ATOM   2408  O   ARG A1030       0.892  34.348  24.349  1.00 33.92           O
ATOM   2409  CB  ARG A1030      -0.487  34.741  27.008  1.00 34.44           C
ATOM   2410  CG  ARG A1030      -0.899  36.218  26.796  1.00 51.91           C
ATOM   2411  CD  ARG A1030      -2.399  36.550  26.890  1.00 59.62           C
ATOM   2412  NE  ARG A1030      -2.589  38.013  27.083  1.00 54.77           N
ATOM   2413  CZ  ARG A1030      -2.411  38.626  28.267  1.00 55.55           C
ATOM   2414  NH1 ARG A1030      -2.384  37.920  29.405  1.00 47.52           N
ATOM   2415  NH2 ARG A1030      -2.246  39.948  28.322  1.00 44.17           N1+
ATOM   2416  H   ARG A1030       1.403  35.995  28.220  1.00 33.74           H
ATOM   2417  HA  ARG A1030       1.261  33.522  26.768  1.00 37.58           H
ATOM   2418  HB2 ARG A1030      -1.069  34.112  26.332  1.00 41.33           H
ATOM   2419  HB3 ARG A1030      -0.693  34.427  28.029  1.00 41.33           H
ATOM   2420  HG2 ARG A1030      -0.340  36.856  27.479  1.00 62.29           H
ATOM   2421  HG3 ARG A1030      -0.626  36.522  25.787  1.00 62.29           H
ATOM   2422  HD2 ARG A1030      -2.867  36.261  25.947  1.00 71.55           H
ATOM   2423  HD3 ARG A1030      -2.874  35.981  27.692  1.00 71.55           H
ATOM   2424  HE  ARG A1030      -2.582  38.597  26.257  1.00 65.73           H
ATOM   2425 HH11 ARG A1030      -2.476  36.917  29.379  1.00 57.03           H
ATOM   2426 HH12 ARG A1030      -2.213  38.391  30.282  1.00 57.03           H
ATOM   2427 HH21 ARG A1030      -2.241  40.492  27.465  1.00 53.01           H
ATOM   2428 HH22 ARG A1030      -2.082  40.414  29.201  1.00 53.01           H
ATOM   2429  N   ASN A1031       1.970  36.177  25.033  1.00 27.72           N
ATOM   2430  CA  ASN A1031       2.338  36.759  23.733  1.00 25.05           C
ATOM   2431  C   ASN A1031       3.814  36.609  23.434  1.00 25.04           C
ATOM   2432  O   ASN A1031       4.298  37.227  22.499  1.00 29.41           O
ATOM   2433  CB  ASN A1031       1.885  38.236  23.622  1.00 30.01           C
ATOM   2434  CG  ASN A1031       0.371  38.326  23.686  1.00 40.08           C
ATOM   2435  OD1 ASN A1031      -0.350  37.431  23.276  1.00 40.44           O
ATOM   2436  ND2 ASN A1031      -0.155  39.442  24.136  1.00 40.48           N
ATOM   2437  H   ASN A1031       2.287  36.684  25.845  1.00 33.26           H
ATOM   2438  HA  ASN A1031       1.823  36.194  22.956  1.00 30.06           H
ATOM   2439  HB2 ASN A1031       2.339  38.861  24.391  1.00 36.02           H
ATOM   2440  HB3 ASN A1031       2.188  38.620  22.649  1.00 36.02           H
ATOM   2441 HD21 ASN A1031      -1.155  39.568  24.152  1.00 48.58           H
ATOM   2442 HD22 ASN A1031       0.454  40.190  24.427  1.00 48.58           H
ATOM   2443  N   ILE A1032       4.513  35.771  24.205  1.00 29.52           N
ATOM   2444  CA  ILE A1032       5.865  35.312  23.925  1.00 24.93           C
ATOM   2445  C   ILE A1032       5.742  33.851  23.591  1.00 26.55           C
ATOM   2446  O   ILE A1032       5.100  33.122  24.328  1.00 25.92           O
ATOM   2447  CB  ILE A1032       6.764  35.486  25.160  1.00 28.89           C
ATOM   2448  CG1 ILE A1032       6.737  36.918  25.723  1.00 28.34           C
ATOM   2449  CG2 ILE A1032       8.197  34.985  24.859  1.00 22.37           C
ATOM   2450  CD1 ILE A1032       7.143  38.043  24.764  1.00 27.00           C
ATOM   2451  H   ILE A1032       4.030  35.315  24.967  1.00 35.43           H
ATOM   2452  HA  ILE A1032       6.295  35.844  23.080  1.00 29.92           H
ATOM   2453  HB  ILE A1032       6.366  34.844  25.945  1.00 34.67           H
ATOM   2454 HG12 ILE A1032       5.735  37.135  26.085  1.00 34.01           H
ATOM   2455 HG13 ILE A1032       7.393  36.954  26.593  1.00 34.01           H
ATOM   2456 HG21 ILE A1032       8.857  35.196  25.697  1.00 26.84           H
ATOM   2457 HG22 ILE A1032       8.209  33.912  24.689  1.00 26.84           H
ATOM   2458 HG23 ILE A1032       8.578  35.479  23.966  1.00 26.84           H
ATOM   2459 HD11 ILE A1032       7.171  38.991  25.299  1.00 32.41           H
ATOM   2460 HD12 ILE A1032       8.127  37.838  24.356  1.00 32.41           H
ATOM   2461 HD13 ILE A1032       6.423  38.137  23.953  1.00 32.41           H
ATOM   2462  N   LEU A1033       6.371  33.397  22.507  1.00 25.77           N
ATOM   2463  CA  LEU A1033       6.356  31.990  22.125  1.00 27.94           C
ATOM   2464  C   LEU A1033       7.792  31.478  22.222  1.00 24.66           C
ATOM   2465  O   LEU A1033       8.766  32.158  22.016  1.00 28.10           O
ATOM   2466  CB  LEU A1033       5.849  31.723  20.684  1.00 25.95           C
ATOM   2467  CG  LEU A1033       4.489  32.385  20.399  1.00 28.32           C
ATOM   2468  CD1 LEU A1033       4.031  32.071  18.956  1.00 29.75           C
ATOM   2469  CD2 LEU A1033       3.361  31.983  21.363  1.00 30.33           C
ATOM   2470  H   LEU A1033       6.896  34.034  21.959  1.00 30.93           H
ATOM   2471  HA  LEU A1033       5.708  31.370  22.814  1.00 33.53           H
ATOM   2472  HB2 LEU A1033       6.588  32.111  19.957  1.00 31.14           H
ATOM   2473  HB3 LEU A1033       5.779  30.630  20.543  1.00 31.14           H
ATOM   2474  HG  LEU A1033       4.643  33.485  20.500  1.00 33.98           H
ATOM   2475 HD11 LEU A1033       3.018  32.443  18.776  1.00 35.71           H
ATOM   2476 HD12 LEU A1033       4.695  32.544  18.223  1.00 35.71           H
ATOM   2477 HD13 LEU A1033       4.032  30.999  18.744  1.00 35.71           H
ATOM   2478 HD21 LEU A1033       2.392  32.357  21.012  1.00 36.40           H
ATOM   2479 HD22 LEU A1033       3.272  30.894  21.442  1.00 36.40           H
ATOM   2480 HD23 LEU A1033       3.523  32.392  22.359  1.00 36.40           H
ATOM   2481  N   LEU A1034       7.858  30.194  22.559  1.00 26.25           N
ATOM   2482  CA  LEU A1034       9.072  29.432  22.711  1.00 29.64           C
ATOM   2483  C   LEU A1034       9.218  28.468  21.536  1.00 26.99           C
ATOM   2484  O   LEU A1034       8.352  27.646  21.224  1.00 27.84           O
ATOM   2485  CB  LEU A1034       9.033  28.692  24.047  1.00 29.80           C
ATOM   2486  CG  LEU A1034      10.287  27.862  24.393  1.00 34.79           C
ATOM   2487  CD1 LEU A1034      11.566  28.710  24.504  1.00 35.67           C
ATOM   2488  CD2 LEU A1034       9.999  27.202  25.744  1.00 42.58           C
ATOM   2489  H   LEU A1034       6.991  29.699  22.707  1.00 31.50           H
ATOM   2490  HA  LEU A1034       9.919  30.123  22.737  1.00 35.57           H
ATOM   2491  HB2 LEU A1034       8.893  29.429  24.837  1.00 35.76           H
ATOM   2492  HB3 LEU A1034       8.154  28.049  24.051  1.00 35.76           H
ATOM   2493  HG  LEU A1034      10.448  27.087  23.649  1.00 41.75           H
ATOM   2494 HD11 LEU A1034      12.386  28.076  24.830  1.00 42.81           H
ATOM   2495 HD12 LEU A1034      11.828  29.126  23.539  1.00 42.81           H
ATOM   2496 HD13 LEU A1034      11.429  29.519  25.221  1.00 42.81           H
ATOM   2497 HD21 LEU A1034      10.842  26.573  26.028  1.00 51.09           H
ATOM   2498 HD22 LEU A1034       9.857  27.965  26.511  1.00 51.09           H
ATOM   2499 HD23 LEU A1034       9.105  26.583  25.672  1.00 51.09           H
ATOM   2500  N   SER A1035      10.363  28.598  20.901  1.00 29.26           N
ATOM   2501  CA  SER A1035      10.813  27.820  19.756  1.00 36.56           C
ATOM   2502  C   SER A1035      11.982  26.959  20.238  1.00 36.21           C
ATOM   2503  O   SER A1035      12.275  26.900  21.426  1.00 40.84           O
ATOM   2504  CB  SER A1035      11.132  28.810  18.607  1.00 27.47           C
ATOM   2505  OG  SER A1035      11.865  28.228  17.555  1.00 53.27           O
ATOM   2506  H   SER A1035      11.018  29.286  21.249  1.00 35.11           H
ATOM   2507  HA  SER A1035      10.018  27.155  19.420  1.00 43.87           H
ATOM   2508  HB2 SER A1035      10.179  29.162  18.216  1.00 32.96           H
ATOM   2509  HB3 SER A1035      11.699  29.668  18.967  1.00 32.96           H
ATOM   2510  HG  SER A1035      11.717  28.748  16.758  1.00 63.92           H
ATOM   2511  N   GLU A1036      12.653  26.239  19.346  1.00 42.34           N
ATOM   2512  CA  GLU A1036      13.775  25.359  19.689  1.00 45.87           C
ATOM   2513  C   GLU A1036      14.981  26.134  20.219  1.00 41.28           C
ATOM   2514  O   GLU A1036      15.139  27.321  19.932  1.00 39.01           O
ATOM   2515  CB  GLU A1036      14.192  24.585  18.425  1.00 49.05           C
ATOM   2516  CG  GLU A1036      13.115  23.605  17.960  1.00 54.22           C
ATOM   2517  CD  GLU A1036      13.280  23.139  16.510  1.00 78.08           C
ATOM   2518  OE1 GLU A1036      14.417  23.179  15.980  1.00 68.95           O
ATOM   2519  OE2 GLU A1036      12.236  22.720  15.960  1.00 83.95           O1-
ATOM   2520  H   GLU A1036      12.410  26.324  18.370  1.00 50.81           H
ATOM   2521  HA  GLU A1036      13.464  24.639  20.442  1.00 55.04           H
ATOM   2522  HB2 GLU A1036      14.413  25.292  17.623  1.00 58.86           H
ATOM   2523  HB3 GLU A1036      15.090  24.011  18.652  1.00 58.86           H
ATOM   2524  HG2 GLU A1036      13.189  22.727  18.602  1.00 65.06           H
ATOM   2525  HG3 GLU A1036      12.107  24.003  18.088  1.00 65.06           H
ATOM   2526  N   LYS A1037      15.847  25.430  20.959  1.00 42.78           N
ATOM   2527  CA  LYS A1037      17.118  25.951  21.460  1.00 43.79           C
ATOM   2528  C   LYS A1037      16.908  27.178  22.369  1.00 45.11           C
ATOM   2529  O   LYS A1037      17.685  28.131  22.319  1.00 45.83           O
ATOM   2530  CB  LYS A1037      18.085  26.279  20.306  1.00 52.21           C
ATOM   2531  CG  LYS A1037      18.315  25.085  19.359  1.00 56.46           C
ATOM   2532  CD  LYS A1037      19.310  25.410  18.233  1.00 51.40           C
ATOM   2533  CE  LYS A1037      20.716  25.659  18.790  1.00 71.64           C
ATOM   2534  NZ  LYS A1037      21.734  25.683  17.717  1.00 80.98           N1+
ATOM   2535  H   LYS A1037      15.630  24.464  21.161  1.00 51.34           H
ATOM   2536  HA  LYS A1037      17.573  25.174  22.071  1.00 52.54           H
ATOM   2537  HB2 LYS A1037      17.699  27.117  19.726  1.00 62.66           H
ATOM   2538  HB3 LYS A1037      19.038  26.585  20.736  1.00 62.66           H
ATOM   2539  HG2 LYS A1037      18.689  24.239  19.939  1.00 67.75           H
ATOM   2540  HG3 LYS A1037      17.372  24.790  18.900  1.00 67.75           H
ATOM   2541  HD2 LYS A1037      19.334  24.572  17.532  1.00 61.68           H
ATOM   2542  HD3 LYS A1037      18.972  26.298  17.698  1.00 61.68           H
ATOM   2543  HE2 LYS A1037      20.727  26.616  19.316  1.00 85.97           H
ATOM   2544  HE3 LYS A1037      20.960  24.869  19.504  1.00 85.97           H
ATOM   2545  HZ1 LYS A1037      22.647  25.860  18.113  1.00 97.18           H
ATOM   2546  HZ2 LYS A1037      21.749  24.788  17.247  1.00 97.18           H
ATOM   2547  HZ3 LYS A1037      21.510  26.408  17.050  1.00 97.18           H
ATOM   2548  N   ASN A1038      15.856  27.134  23.190  1.00 44.10           N
ATOM   2549  CA  ASN A1038      15.484  28.180  24.134  1.00 44.01           C
ATOM   2550  C   ASN A1038      15.321  29.567  23.509  1.00 36.34           C
ATOM   2551  O   ASN A1038      15.479  30.567  24.188  1.00 44.22           O
ATOM   2552  CB  ASN A1038      16.413  28.128  25.367  1.00 41.69           C
ATOM   2553  CG  ASN A1038      16.053  26.924  26.240  1.00 47.13           C
ATOM   2554  OD1 ASN A1038      14.902  26.747  26.648  1.00 48.93           O
ATOM   2555  ND2 ASN A1038      17.044  26.107  26.573  1.00 56.06           N
ATOM   2556  H   ASN A1038      15.256  26.323  23.152  1.00 52.92           H
ATOM   2557  HA  ASN A1038      14.488  27.922  24.481  1.00 52.82           H
ATOM   2558  HB2 ASN A1038      17.463  28.106  25.071  1.00 50.02           H
ATOM   2559  HB3 ASN A1038      16.232  29.023  25.958  1.00 50.02           H
ATOM   2560 HD21 ASN A1038      16.858  25.311  27.167  1.00 67.27           H
ATOM   2561 HD22 ASN A1038      17.984  26.302  26.260  1.00 67.27           H
ATOM   2562  N   VAL A1039      14.934  29.661  22.242  1.00 37.23           N
ATOM   2563  CA  VAL A1039      14.721  30.955  21.625  1.00 40.27           C
ATOM   2564  C   VAL A1039      13.294  31.346  21.942  1.00 34.66           C
ATOM   2565  O   VAL A1039      12.381  30.585  21.625  1.00 37.63           O
ATOM   2566  CB  VAL A1039      15.000  30.922  20.120  1.00 38.99           C
ATOM   2567  CG1 VAL A1039      14.641  32.259  19.471  1.00 38.94           C
ATOM   2568  CG2 VAL A1039      16.482  30.615  19.844  1.00 42.89           C
ATOM   2569  H   VAL A1039      14.769  28.828  21.696  1.00 44.68           H
ATOM   2570  HA  VAL A1039      15.409  31.678  22.056  1.00 48.33           H
ATOM   2571  HB  VAL A1039      14.392  30.144  19.657  1.00 46.79           H
ATOM   2572 HG11 VAL A1039      14.812  32.193  18.398  1.00 46.73           H
ATOM   2573 HG12 VAL A1039      13.588  32.487  19.621  1.00 46.73           H
ATOM   2574 HG13 VAL A1039      15.242  33.070  19.889  1.00 46.73           H
ATOM   2575 HG21 VAL A1039      16.659  30.594  18.770  1.00 51.47           H
ATOM   2576 HG22 VAL A1039      17.120  31.377  20.293  1.00 51.47           H
ATOM   2577 HG23 VAL A1039      16.748  29.642  20.256  1.00 51.47           H
ATOM   2578  N   VAL A1040      13.118  32.551  22.488  1.00 29.06           N
ATOM   2579  CA  VAL A1040      11.808  33.158  22.644  1.00 26.69           C
ATOM   2580  C   VAL A1040      11.573  34.280  21.664  1.00 24.39           C
ATOM   2581  O   VAL A1040      12.473  35.044  21.315  1.00 24.01           O
ATOM   2582  CB  VAL A1040      11.559  33.618  24.091  1.00 27.00           C
ATOM   2583  CG1 VAL A1040      11.446  32.372  24.983  1.00 29.33           C
ATOM   2584  CG2 VAL A1040      12.616  34.595  24.608  1.00 32.73           C
ATOM   2585  H   VAL A1040      13.930  33.114  22.701  1.00 34.88           H
ATOM   2586  HA  VAL A1040      11.058  32.400  22.446  1.00 32.03           H
ATOM   2587  HB  VAL A1040      10.599  34.124  24.112  1.00 32.41           H
ATOM   2588 HG11 VAL A1040      11.282  32.683  26.016  1.00 35.19           H
ATOM   2589 HG12 VAL A1040      10.593  31.767  24.676  1.00 35.19           H
ATOM   2590 HG13 VAL A1040      12.357  31.774  24.935  1.00 35.19           H
ATOM   2591 HG21 VAL A1040      12.339  34.936  25.606  1.00 39.28           H
ATOM   2592 HG22 VAL A1040      13.576  34.086  24.677  1.00 39.28           H
ATOM   2593 HG23 VAL A1040      12.687  35.463  23.953  1.00 39.28           H
ATOM   2594  N   LYS A1041      10.313  34.411  21.265  1.00 26.51           N
ATOM   2595  CA  LYS A1041       9.888  35.383  20.252  1.00 23.69           C
ATOM   2596  C   LYS A1041       8.609  36.062  20.654  1.00 24.13           C
ATOM   2597  O   LYS A1041       7.655  35.399  21.026  1.00 23.19           O
ATOM   2598  CB  LYS A1041       9.617  34.693  18.905  1.00 24.47           C
ATOM   2599  CG  LYS A1041      10.928  34.241  18.251  1.00 27.76           C
ATOM   2600  CD  LYS A1041      10.623  33.197  17.168  1.00 24.54           C
ATOM   2601  CE  LYS A1041      11.879  32.601  16.518  1.00 24.22           C
ATOM   2602  NZ  LYS A1041      12.549  33.618  15.683  1.00 26.19           N1+
ATOM   2603  H   LYS A1041       9.624  33.762  21.616  1.00 31.81           H
ATOM   2604  HA  LYS A1041      10.652  36.143  20.117  1.00 28.43           H
ATOM   2605  HB2 LYS A1041       8.922  33.861  19.036  1.00 29.36           H
ATOM   2606  HB3 LYS A1041       9.153  35.418  18.239  1.00 29.36           H
ATOM   2607  HG2 LYS A1041      11.416  35.114  17.822  1.00 33.31           H
ATOM   2608  HG3 LYS A1041      11.586  33.777  18.985  1.00 33.31           H
ATOM   2609  HD2 LYS A1041      10.054  32.381  17.608  1.00 29.44           H
ATOM   2610  HD3 LYS A1041      10.014  33.668  16.397  1.00 29.44           H
ATOM   2611  HE2 LYS A1041      12.550  32.276  17.314  1.00 29.06           H
ATOM   2612  HE3 LYS A1041      11.618  31.733  15.915  1.00 29.06           H
ATOM   2613  HZ1 LYS A1041      13.245  33.185  15.093  1.00 31.43           H
ATOM   2614  HZ2 LYS A1041      11.862  34.074  15.094  1.00 31.43           H
ATOM   2615  HZ3 LYS A1041      12.986  34.318  16.270  1.00 31.43           H
ATOM   2616  N   ILE A1042       8.588  37.367  20.480  1.00 24.89           N
ATOM   2617  CA  ILE A1042       7.450  38.204  20.767  1.00 25.17           C
ATOM   2618  C   ILE A1042       6.482  38.030  19.602  1.00 29.44           C
ATOM   2619  O   ILE A1042       6.860  38.254  18.441  1.00 29.76           O
ATOM   2620  CB  ILE A1042       7.861  39.682  20.917  1.00 22.69           C
ATOM   2621  CG1 ILE A1042       8.804  39.934  22.105  1.00 29.85           C
ATOM   2622  CG2 ILE A1042       6.601  40.564  20.982  1.00 27.84           C
ATOM   2623  CD1 ILE A1042       9.569  41.254  21.990  1.00 29.49           C
ATOM   2624  H   ILE A1042       9.416  37.813  20.114  1.00 29.87           H
ATOM   2625  HA  ILE A1042       6.982  37.883  21.698  1.00 30.21           H
ATOM   2626  HB  ILE A1042       8.401  39.957  20.011  1.00 27.23           H
ATOM   2627 HG12 ILE A1042       8.229  39.944  23.032  1.00 35.82           H
ATOM   2628 HG13 ILE A1042       9.540  39.130  22.169  1.00 35.82           H
ATOM   2629 HG21 ILE A1042       6.870  41.591  21.220  1.00 33.41           H
ATOM   2630 HG22 ILE A1042       6.088  40.586  20.023  1.00 33.41           H
ATOM   2631 HG23 ILE A1042       5.932  40.184  21.754  1.00 33.41           H
ATOM   2632 HD11 ILE A1042      10.285  41.330  22.806  1.00 35.39           H
ATOM   2633 HD12 ILE A1042      10.105  41.283  21.043  1.00 35.39           H
ATOM   2634 HD13 ILE A1042       8.880  42.091  22.040  1.00 35.39           H
ATOM   2635  N   CYS A1043       5.224  37.722  19.914  1.00 23.47           N
ATOM   2636  CA  CYS A1043       4.164  37.866  18.908  1.00 27.88           C
ATOM   2637  C   CYS A1043       3.948  39.347  18.632  1.00 40.02           C
ATOM   2638  O   CYS A1043       3.461  40.047  19.509  1.00 37.84           O
ATOM   2639  CB  CYS A1043       2.857  37.298  19.392  1.00 39.11           C
ATOM   2640  SG  CYS A1043       3.075  35.563  19.744  1.00 50.07           S
ATOM   2641  H   CYS A1043       4.966  37.574  20.875  1.00 28.17           H
ATOM   2642  HA  CYS A1043       4.462  37.352  17.995  1.00 33.46           H
ATOM   2643  HB2 CYS A1043       2.533  37.815  20.297  1.00 46.94           H
ATOM   2644  HB3 CYS A1043       2.103  37.412  18.611  1.00 46.94           H
ATOM   2645  HG  CYS A1043       1.822  35.345  20.161  1.00 60.08           H
ATOM   2646  N   ASP A1044       4.373  39.820  17.459  1.00 45.90           N
ATOM   2647  CA  ASP A1044       4.498  41.233  17.064  1.00 53.37           C
ATOM   2648  C   ASP A1044       3.172  41.775  16.472  1.00 59.19           C
ATOM   2649  O   ASP A1044       3.135  42.922  16.027  1.00 78.67           O
ATOM   2650  CB  ASP A1044       5.778  41.545  16.193  1.00 45.51           C
ATOM   2651  CG  ASP A1044       6.232  40.564  15.069  1.00 62.16           C
ATOM   2652  OD1 ASP A1044       5.749  39.397  15.091  1.00 49.19           O
ATOM   2653  OD2 ASP A1044       7.061  40.999  14.204  1.00 41.69           O1-
ATOM   2654  H   ASP A1044       4.719  39.160  16.775  1.00 55.07           H
ATOM   2655  HA  ASP A1044       4.662  41.796  17.985  1.00 64.05           H
ATOM   2656  HB2 ASP A1044       5.702  42.539  15.750  1.00 54.61           H
ATOM   2657  HB3 ASP A1044       6.620  41.643  16.874  1.00 54.61           H
ATOM   2658  N   PHE A1045       2.102  40.952  16.436  1.00 61.39           N
ATOM   2659  CA  PHE A1045       0.909  41.226  15.638  1.00 67.34           C
ATOM   2660  C   PHE A1045      -0.098  42.090  16.444  1.00 68.37           C
ATOM   2661  O   PHE A1045      -1.128  42.481  15.937  1.00 77.13           O
ATOM   2662  CB  PHE A1045       0.147  39.966  15.132  1.00 53.86           C
ATOM   2663  CG  PHE A1045       0.995  38.733  15.005  1.00 57.73           C
ATOM   2664  CD1 PHE A1045       1.974  38.639  13.993  1.00 57.80           C
ATOM   2665  CD2 PHE A1045       0.816  37.672  15.901  1.00 48.14           C
ATOM   2666  CE1 PHE A1045       2.785  37.509  13.899  1.00 46.00           C
ATOM   2667  CE2 PHE A1045       1.670  36.561  15.841  1.00 53.73           C
ATOM   2668  CZ  PHE A1045       2.631  36.470  14.830  1.00 44.16           C
ATOM   2669  H   PHE A1045       2.241  40.024  16.777  1.00 73.66           H
ATOM   2670  HA  PHE A1045       1.199  41.826  14.726  1.00 80.81           H
ATOM   2671  HB2 PHE A1045      -0.295  40.220  14.141  1.00 64.64           H
ATOM   2672  HB3 PHE A1045      -0.722  39.764  15.789  1.00 64.64           H
ATOM   2673  HD1 PHE A1045       2.093  39.454  13.279  1.00 69.37           H
ATOM   2674  HD2 PHE A1045       0.053  37.726  16.669  1.00 57.77           H
ATOM   2675  HE1 PHE A1045       3.541  37.434  13.119  1.00 55.20           H
ATOM   2676  HE2 PHE A1045       1.587  35.769  16.586  1.00 64.48           H
ATOM   2677  HZ  PHE A1045       3.257  35.590  14.760  1.00 52.99           H
ATOM   2678  HC  PHE A1045       0.162  42.331  17.485  1.00 82.05           H
ATOM   2679  N   PRO A1066      -6.212  44.358  28.841  1.00 60.87           N1+
ATOM   2680  CA  PRO A1066      -5.236  43.604  29.668  1.00 53.36           C
ATOM   2681  C   PRO A1066      -4.804  44.454  30.885  1.00 50.42           C
ATOM   2682  O   PRO A1066      -3.658  44.914  30.964  1.00 48.43           O
ATOM   2683  CB  PRO A1066      -4.079  43.295  28.715  1.00 46.35           C
ATOM   2684  CG  PRO A1066      -3.993  44.572  27.857  1.00 62.39           C
ATOM   2685  CD  PRO A1066      -5.371  45.243  27.996  1.00 60.69           C
ATOM   2686  H2  PRO A1066      -6.854  44.899  29.405  1.00 73.04           H
ATOM   2687  H3  PRO A1066      -6.715  43.716  28.242  1.00 73.04           H
ATOM   2688  HA  PRO A1066      -5.680  42.677  30.034  1.00 64.04           H
ATOM   2689  HB2 PRO A1066      -4.414  42.473  28.081  1.00 55.62           H
ATOM   2690  HB3 PRO A1066      -3.137  43.023  29.193  1.00 55.62           H
ATOM   2691  HG2 PRO A1066      -3.801  44.317  26.813  1.00 74.87           H
ATOM   2692  HG3 PRO A1066      -3.210  45.236  28.229  1.00 74.87           H
ATOM   2693  HD2 PRO A1066      -5.248  46.212  28.480  1.00 72.83           H
ATOM   2694  HD3 PRO A1066      -5.828  45.386  27.014  1.00 72.83           H
ATOM   2695  N   LEU A1067      -5.749  44.690  31.811  1.00 48.07           N
ATOM   2696  CA  LEU A1067      -5.576  45.696  32.859  1.00 42.25           C
ATOM   2697  C   LEU A1067      -4.335  45.478  33.722  1.00 42.03           C
ATOM   2698  O   LEU A1067      -3.667  46.440  34.078  1.00 43.25           O
ATOM   2699  CB  LEU A1067      -6.837  45.819  33.723  1.00 49.10           C
ATOM   2700  CG  LEU A1067      -7.591  47.160  33.540  1.00 58.63           C
ATOM   2701  CD1 LEU A1067      -8.662  47.238  34.639  1.00 66.76           C
ATOM   2702  CD2 LEU A1067      -6.723  48.422  33.695  1.00 57.09           C
ATOM   2703  H   LEU A1067      -6.661  44.274  31.706  1.00 57.68           H
ATOM   2704  HA  LEU A1067      -5.416  46.632  32.337  1.00 50.70           H
ATOM   2705  HB2 LEU A1067      -7.520  44.996  33.513  1.00 58.92           H
ATOM   2706  HB3 LEU A1067      -6.548  45.734  34.773  1.00 58.92           H
ATOM   2707  HG  LEU A1067      -8.068  47.168  32.558  1.00 70.36           H
ATOM   2708 HD11 LEU A1067      -9.283  48.122  34.490  1.00 80.12           H
ATOM   2709 HD12 LEU A1067      -9.299  46.354  34.606  1.00 80.12           H
ATOM   2710 HD13 LEU A1067      -8.190  47.303  35.620  1.00 80.12           H
ATOM   2711 HD21 LEU A1067      -7.351  49.314  33.679  1.00 68.51           H
ATOM   2712 HD22 LEU A1067      -6.177  48.394  34.639  1.00 68.51           H
ATOM   2713 HD23 LEU A1067      -6.016  48.515  32.877  1.00 68.51           H
ATOM   2714  N   LYS A1068      -4.045  44.218  34.060  1.00 42.92           N
ATOM   2715  CA  LYS A1068      -2.972  43.861  34.962  1.00 41.56           C
ATOM   2716  C   LYS A1068      -1.567  44.152  34.386  1.00 41.82           C
ATOM   2717  O   LYS A1068      -0.586  44.108  35.127  1.00 38.81           O
ATOM   2718  CB  LYS A1068      -3.121  42.393  35.370  1.00 44.41           C
ATOM   2719  CG  LYS A1068      -4.348  42.038  36.226  1.00 44.28           C
ATOM   2720  CD  LYS A1068      -4.428  40.493  36.415  1.00 50.72           C
ATOM   2721  CE  LYS A1068      -5.145  39.845  35.200  1.00 59.53           C
ATOM   2722  NZ  LYS A1068      -4.745  38.435  34.913  1.00 68.13           N1+
ATOM   2723  H   LYS A1068      -4.620  43.473  33.693  1.00 51.50           H
ATOM   2724  HA  LYS A1068      -3.067  44.462  35.868  1.00 49.87           H
ATOM   2725  HB2 LYS A1068      -3.120  41.780  34.473  1.00 53.29           H
ATOM   2726  HB3 LYS A1068      -2.239  42.129  35.954  1.00 53.29           H
ATOM   2727  HG2 LYS A1068      -4.267  42.527  37.196  1.00 53.13           H
ATOM   2728  HG3 LYS A1068      -5.253  42.395  35.735  1.00 53.13           H
ATOM   2729  HD2 LYS A1068      -3.424  40.077  36.519  1.00 60.87           H
ATOM   2730  HD3 LYS A1068      -4.973  40.265  37.333  1.00 60.87           H
ATOM   2731  HE2 LYS A1068      -6.223  39.885  35.363  1.00 71.43           H
ATOM   2732  HE3 LYS A1068      -4.919  40.446  34.319  1.00 71.43           H
ATOM   2733  HZ1 LYS A1068      -5.337  38.039  34.195  1.00 81.76           H
ATOM   2734  HZ2 LYS A1068      -3.786  38.411  34.595  1.00 81.76           H
ATOM   2735  HZ3 LYS A1068      -4.816  37.873  35.751  1.00 81.76           H
ATOM   2736  N   TRP A1069      -1.471  44.393  33.078  1.00 35.59           N
ATOM   2737  CA  TRP A1069      -0.241  44.707  32.352  1.00 35.31           C
ATOM   2738  C   TRP A1069      -0.089  46.198  32.048  1.00 36.05           C
ATOM   2739  O   TRP A1069       0.962  46.602  31.567  1.00 33.99           O
ATOM   2740  CB  TRP A1069      -0.159  43.897  31.045  1.00 35.06           C
ATOM   2741  CG  TRP A1069       0.109  42.459  31.314  1.00 34.15           C
ATOM   2742  CD1 TRP A1069       1.329  41.878  31.256  1.00 36.32           C
ATOM   2743  CD2 TRP A1069      -0.819  41.427  31.729  1.00 37.49           C
ATOM   2744  NE1 TRP A1069       1.230  40.590  31.711  1.00 29.29           N
ATOM   2745  CE2 TRP A1069      -0.078  40.231  31.933  1.00 32.26           C
ATOM   2746  CE3 TRP A1069      -2.219  41.382  31.908  1.00 35.64           C
ATOM   2747  CZ2 TRP A1069      -0.697  39.040  32.318  1.00 37.73           C
ATOM   2748  CZ3 TRP A1069      -2.841  40.190  32.310  1.00 44.74           C
ATOM   2749  CH2 TRP A1069      -2.085  39.029  32.511  1.00 39.92           C
ATOM   2750  H   TRP A1069      -2.322  44.409  32.537  1.00 42.71           H
ATOM   2751  HA  TRP A1069       0.611  44.413  32.958  1.00 42.37           H
ATOM   2752  HB2 TRP A1069      -1.092  44.007  30.492  1.00 42.07           H
ATOM   2753  HB3 TRP A1069       0.663  44.274  30.434  1.00 42.07           H
ATOM   2754  HD1 TRP A1069       2.247  42.378  30.982  1.00 43.59           H
ATOM   2755  HE1 TRP A1069       2.035  39.982  31.808  1.00 35.15           H
ATOM   2756  HE3 TRP A1069      -2.811  42.264  31.721  1.00 42.77           H
ATOM   2757  HZ2 TRP A1069      -0.116  38.158  32.504  1.00 45.27           H
ATOM   2758  HZ3 TRP A1069      -3.909  40.166  32.452  1.00 53.68           H
ATOM   2759  HH2 TRP A1069      -2.571  38.118  32.818  1.00 47.91           H
ATOM   2760  N   MET A1070      -1.134  47.003  32.267  1.00 36.15           N
ATOM   2761  CA  MET A1070      -1.140  48.383  31.801  1.00 33.73           C
ATOM   2762  C   MET A1070      -0.472  49.289  32.812  1.00 36.32           C
ATOM   2763  O   MET A1070      -0.729  49.216  34.024  1.00 37.73           O
ATOM   2764  CB  MET A1070      -2.553  48.862  31.564  1.00 45.91           C
ATOM   2765  CG  MET A1070      -3.128  48.203  30.301  1.00 47.39           C
ATOM   2766  SD  MET A1070      -4.917  48.349  30.292  1.00 54.36           S
ATOM   2767  CE  MET A1070      -5.036  50.113  29.898  1.00 58.05           C
ATOM   2768  H   MET A1070      -1.944  46.652  32.757  1.00 43.38           H
ATOM   2769  HA  MET A1070      -0.604  48.444  30.856  1.00 40.48           H
ATOM   2770  HB2 MET A1070      -3.168  48.610  32.430  1.00 55.09           H
ATOM   2771  HB3 MET A1070      -2.552  49.945  31.444  1.00 55.09           H
ATOM   2772  HG2 MET A1070      -2.716  48.698  29.421  1.00 56.87           H
ATOM   2773  HG3 MET A1070      -2.867  47.148  30.266  1.00 56.87           H
ATOM   2774  HE1 MET A1070      -6.080  50.429  29.925  1.00 69.66           H
ATOM   2775  HE2 MET A1070      -4.472  50.699  30.624  1.00 69.66           H
ATOM   2776  HE3 MET A1070      -4.646  50.277  28.895  1.00 69.66           H
ATOM   2777  N   ALA A1071       0.346  50.179  32.266  1.00 34.28           N
ATOM   2778  CA  ALA A1071       0.915  51.248  33.060  1.00 41.05           C
ATOM   2779  C   ALA A1071      -0.213  52.156  33.599  1.00 45.83           C
ATOM   2780  O   ALA A1071      -1.225  52.304  32.917  1.00 41.56           O
ATOM   2781  CB  ALA A1071       1.853  52.040  32.176  1.00 31.33           C
ATOM   2782  H   ALA A1071       0.460  50.205  31.262  1.00 41.14           H
ATOM   2783  HA  ALA A1071       1.495  50.810  33.869  1.00 49.26           H
ATOM   2784  HB1 ALA A1071       2.479  52.685  32.783  1.00 37.60           H
ATOM   2785  HB2 ALA A1071       2.515  51.361  31.645  1.00 37.60           H
ATOM   2786  HB3 ALA A1071       1.279  52.643  31.473  1.00 37.60           H
ATOM   2787  N   PRO A1072      -0.041  52.810  34.765  1.00 42.28           N
ATOM   2788  CA  PRO A1072      -1.005  53.769  35.293  1.00 47.08           C
ATOM   2789  C   PRO A1072      -1.415  54.861  34.303  1.00 37.17           C
ATOM   2790  O   PRO A1072      -2.601  55.104  34.145  1.00 46.20           O
ATOM   2791  CB  PRO A1072      -0.309  54.414  36.512  1.00 45.87           C
ATOM   2792  CG  PRO A1072       0.666  53.330  36.960  1.00 45.75           C
ATOM   2793  CD  PRO A1072       1.119  52.708  35.641  1.00 37.16           C
ATOM   2794  HA  PRO A1072      -1.872  53.220  35.662  1.00 56.49           H
ATOM   2795  HB2 PRO A1072       0.273  55.269  36.164  1.00 55.04           H
ATOM   2796  HB3 PRO A1072      -0.993  54.718  37.306  1.00 55.04           H
ATOM   2797  HG2 PRO A1072       1.528  53.755  37.475  1.00 54.90           H
ATOM   2798  HG3 PRO A1072       0.153  52.605  37.593  1.00 54.90           H
ATOM   2799  HD2 PRO A1072       1.948  53.282  35.224  1.00 44.59           H
ATOM   2800  HD3 PRO A1072       1.389  51.672  35.840  1.00 44.59           H
ATOM   2801  N   GLU A1073      -0.485  55.452  33.563  1.00 36.25           N
ATOM   2802  CA  GLU A1073      -0.797  56.489  32.604  1.00 47.76           C
ATOM   2803  C   GLU A1073      -1.562  55.974  31.374  1.00 54.10           C
ATOM   2804  O   GLU A1073      -2.083  56.772  30.603  1.00 56.09           O
ATOM   2805  CB  GLU A1073       0.478  57.231  32.198  1.00 46.19           C
ATOM   2806  CG  GLU A1073       1.384  56.466  31.241  1.00 49.26           C
ATOM   2807  CD  GLU A1073       2.370  55.488  31.847  1.00 39.15           C
ATOM   2808  OE1 GLU A1073       2.248  55.136  33.033  1.00 35.19           O
ATOM   2809  OE2 GLU A1073       3.215  55.028  31.050  1.00 45.22           O1-
ATOM   2810  H   GLU A1073       0.488  55.199  33.681  1.00 43.50           H
ATOM   2811  HA  GLU A1073      -1.439  57.213  33.107  1.00 57.31           H
ATOM   2812  HB2 GLU A1073       0.192  58.168  31.718  1.00 55.43           H
ATOM   2813  HB3 GLU A1073       1.041  57.487  33.093  1.00 55.43           H
ATOM   2814  HG2 GLU A1073       0.802  55.897  30.528  1.00 59.11           H
ATOM   2815  HG3 GLU A1073       1.947  57.172  30.633  1.00 59.11           H
ATOM   2816  N   THR A1074      -1.586  54.656  31.150  1.00 52.06           N
ATOM   2817  CA  THR A1074      -2.385  54.018  30.119  1.00 51.12           C
ATOM   2818  C   THR A1074      -3.823  53.823  30.603  1.00 53.94           C
ATOM   2819  O   THR A1074      -4.756  54.167  29.883  1.00 60.83           O
ATOM   2820  CB  THR A1074      -1.746  52.691  29.681  1.00 51.73           C
ATOM   2821  OG1 THR A1074      -0.372  52.852  29.368  1.00 51.99           O
ATOM   2822  CG2 THR A1074      -2.440  52.193  28.418  1.00 55.73           C
ATOM   2823  H   THR A1074      -1.078  54.049  31.780  1.00 62.47           H
ATOM   2824  HA  THR A1074      -2.390  54.686  29.258  1.00 61.34           H
ATOM   2825  HB  THR A1074      -1.858  51.947  30.470  1.00 62.08           H
ATOM   2826  HG1 THR A1074      -0.290  53.595  28.757  1.00 62.39           H
ATOM   2827 HG21 THR A1074      -2.001  51.242  28.125  1.00 66.88           H
ATOM   2828 HG22 THR A1074      -3.504  52.069  28.594  1.00 66.88           H
ATOM   2829 HG23 THR A1074      -2.299  52.910  27.608  1.00 66.88           H
ATOM   2830  N   ILE A1075      -3.992  53.300  31.823  1.00 47.24           N
ATOM   2831  CA  ILE A1075      -5.271  53.262  32.522  1.00 56.60           C
ATOM   2832  C   ILE A1075      -5.917  54.672  32.554  1.00 55.70           C
ATOM   2833  O   ILE A1075      -7.053  54.826  32.113  1.00 58.42           O
ATOM   2834  CB  ILE A1075      -5.043  52.661  33.923  1.00 58.19           C
ATOM   2835  CG1 ILE A1075      -4.450  51.220  33.838  1.00 39.83           C
ATOM   2836  CG2 ILE A1075      -6.360  52.690  34.718  1.00 63.40           C
ATOM   2837  CD1 ILE A1075      -4.177  50.556  35.194  1.00 42.37           C
ATOM   2838  H   ILE A1075      -3.172  53.049  32.359  1.00 56.69           H
ATOM   2839  HA  ILE A1075      -5.939  52.593  31.978  1.00 67.92           H
ATOM   2840  HB  ILE A1075      -4.328  53.284  34.455  1.00 69.83           H
ATOM   2841 HG12 ILE A1075      -5.133  50.594  33.272  1.00 47.80           H
ATOM   2842 HG13 ILE A1075      -3.505  51.242  33.304  1.00 47.80           H
ATOM   2843 HG21 ILE A1075      -6.198  52.325  35.730  1.00 76.08           H
ATOM   2844 HG22 ILE A1075      -6.728  53.712  34.811  1.00 76.08           H
ATOM   2845 HG23 ILE A1075      -7.111  52.073  34.223  1.00 76.08           H
ATOM   2846 HD11 ILE A1075      -3.682  49.599  35.027  1.00 50.84           H
ATOM   2847 HD12 ILE A1075      -3.528  51.192  35.796  1.00 50.84           H
ATOM   2848 HD13 ILE A1075      -5.107  50.367  35.730  1.00 50.84           H
ATOM   2849  N   PHE A1076      -5.200  55.694  33.043  1.00 60.19           N
ATOM   2850  CA  PHE A1076      -5.748  57.016  33.382  1.00 61.74           C
ATOM   2851  C   PHE A1076      -5.712  58.046  32.246  1.00 64.22           C
ATOM   2852  O   PHE A1076      -6.572  58.924  32.234  1.00 62.01           O
ATOM   2853  CB  PHE A1076      -5.044  57.581  34.631  1.00 53.88           C
ATOM   2854  CG  PHE A1076      -5.281  56.790  35.915  1.00 51.90           C
ATOM   2855  CD1 PHE A1076      -6.570  56.730  36.472  1.00 59.75           C
ATOM   2856  CD2 PHE A1076      -4.217  56.171  36.604  1.00 58.27           C
ATOM   2857  CE1 PHE A1076      -6.810  56.047  37.676  1.00 58.07           C
ATOM   2858  CE2 PHE A1076      -4.457  55.465  37.795  1.00 57.26           C
ATOM   2859  CZ  PHE A1076      -5.752  55.413  38.338  1.00 62.14           C
ATOM   2860  H   PHE A1076      -4.251  55.509  33.333  1.00 72.23           H
ATOM   2861  HA  PHE A1076      -6.800  56.882  33.639  1.00 74.08           H
ATOM   2862  HB2 PHE A1076      -3.974  57.663  34.434  1.00 64.66           H
ATOM   2863  HB3 PHE A1076      -5.416  58.592  34.796  1.00 64.66           H
ATOM   2864  HD1 PHE A1076      -7.392  57.221  35.970  1.00 71.70           H
ATOM   2865  HD2 PHE A1076      -3.207  56.254  36.237  1.00 69.92           H
ATOM   2866  HE1 PHE A1076      -7.808  56.005  38.090  1.00 69.68           H
ATOM   2867  HE2 PHE A1076      -3.639  54.975  38.303  1.00 68.72           H
ATOM   2868  HZ  PHE A1076      -5.940  54.894  39.263  1.00 74.56           H
ATOM   2869  N   ASP A1077      -4.734  57.986  31.330  1.00 67.34           N
ATOM   2870  CA  ASP A1077      -4.566  58.989  30.260  1.00 67.46           C
ATOM   2871  C   ASP A1077      -4.769  58.419  28.850  1.00 70.09           C
ATOM   2872  O   ASP A1077      -4.563  59.154  27.882  1.00 68.61           O
ATOM   2873  CB  ASP A1077      -3.208  59.727  30.364  1.00 69.56           C
ATOM   2874  CG  ASP A1077      -2.945  60.450  31.688  1.00 70.88           C
ATOM   2875  OD1 ASP A1077      -3.924  60.679  32.431  1.00 79.74           O
ATOM   2876  OD2 ASP A1077      -1.764  60.792  31.929  1.00 76.21           O1-
ATOM   2877  H   ASP A1077      -4.018  57.280  31.420  1.00 80.81           H
ATOM   2878  HA  ASP A1077      -5.328  59.759  30.376  1.00 80.95           H
ATOM   2879  HB2 ASP A1077      -2.362  59.097  30.107  1.00 83.47           H
ATOM   2880  HB3 ASP A1077      -3.187  60.502  29.598  1.00 83.47           H
ATOM   2881  N   ARG A1078      -5.124  57.118  28.712  1.00 76.41           N
ATOM   2882  CA  ARG A1078      -5.201  56.378  27.429  1.00 78.69           C
ATOM   2883  C   ARG A1078      -3.859  56.273  26.651  1.00 73.51           C
ATOM   2884  O   ARG A1078      -3.838  55.781  25.519  1.00 67.23           O
ATOM   2885  CB  ARG A1078      -6.333  56.951  26.538  1.00 70.27           C
ATOM   2886  CG  ARG A1078      -7.709  56.589  27.111  1.00 83.36           C
ATOM   2887  CD  ARG A1078      -8.778  56.515  26.002  1.00 84.24           C
ATOM   2888  NE  ARG A1078      -9.917  55.689  26.437  1.00 89.70           N
ATOM   2889  CZ  ARG A1078     -11.116  55.605  25.835  1.00100.01           C
ATOM   2890  NH1 ARG A1078     -11.448  56.409  24.816  1.00 93.60           N
ATOM   2891  NH2 ARG A1078     -11.998  54.697  26.271  1.00 88.93           N1+
ATOM   2892  H   ARG A1078      -5.287  56.586  29.557  1.00 91.69           H
ATOM   2893  HA  ARG A1078      -5.457  55.345  27.667  1.00 94.43           H
ATOM   2894  HB2 ARG A1078      -6.246  58.031  26.428  1.00 84.32           H
ATOM   2895  HB3 ARG A1078      -6.254  56.513  25.542  1.00 84.32           H
ATOM   2896  HG2 ARG A1078      -7.650  55.603  27.578  1.00100.04           H
ATOM   2897  HG3 ARG A1078      -7.993  57.316  27.873  1.00100.04           H
ATOM   2898  HD2 ARG A1078      -9.124  57.533  25.810  1.00101.09           H
ATOM   2899  HD3 ARG A1078      -8.364  56.107  25.078  1.00101.09           H
ATOM   2900  HE  ARG A1078      -9.731  55.048  27.194  1.00107.63           H
ATOM   2901 HH11 ARG A1078     -10.788  57.102  24.494  1.00112.33           H
ATOM   2902 HH12 ARG A1078     -12.357  56.339  24.385  1.00112.33           H
ATOM   2903 HH21 ARG A1078     -11.758  54.094  27.043  1.00106.72           H
ATOM   2904 HH22 ARG A1078     -12.907  54.626  25.840  1.00106.72           H
ATOM   2905  N   VAL A1079      -2.746  56.738  27.238  1.00 73.72           N
ATOM   2906  CA  VAL A1079      -1.427  56.822  26.606  1.00 73.04           C
ATOM   2907  C   VAL A1079      -0.739  55.437  26.544  1.00 65.37           C
ATOM   2908  O   VAL A1079      -0.521  54.814  27.583  1.00 61.08           O
ATOM   2909  CB  VAL A1079      -0.605  57.919  27.336  1.00 63.66           C
ATOM   2910  CG1 VAL A1079       0.749  57.467  27.883  1.00 55.50           C
ATOM   2911  CG2 VAL A1079      -0.309  59.058  26.361  1.00 65.61           C
ATOM   2912  H   VAL A1079      -2.825  57.119  28.171  1.00 88.47           H
ATOM   2913  HA  VAL A1079      -1.587  57.154  25.578  1.00 87.65           H
ATOM   2914  HB  VAL A1079      -1.180  58.323  28.172  1.00 76.39           H
ATOM   2915 HG11 VAL A1079       1.273  58.306  28.342  1.00 66.60           H
ATOM   2916 HG12 VAL A1079       0.601  56.701  28.627  1.00 66.60           H
ATOM   2917 HG13 VAL A1079       1.339  57.066  27.079  1.00 66.60           H
ATOM   2918 HG21 VAL A1079       0.228  59.854  26.880  1.00 78.73           H
ATOM   2919 HG22 VAL A1079       0.299  58.694  25.532  1.00 78.73           H
ATOM   2920 HG23 VAL A1079      -1.246  59.462  25.975  1.00 78.73           H
ATOM   2921  N   TYR A1080      -0.390  54.975  25.326  1.00 57.46           N
ATOM   2922  CA  TYR A1080       0.540  53.870  25.088  1.00 54.98           C
ATOM   2923  C   TYR A1080       1.796  54.455  24.475  1.00 55.41           C
ATOM   2924  O   TYR A1080       1.717  55.164  23.476  1.00 58.35           O
ATOM   2925  CB  TYR A1080      -0.042  52.829  24.133  1.00 55.30           C
ATOM   2926  CG  TYR A1080      -1.121  51.957  24.712  1.00 59.22           C
ATOM   2927  CD1 TYR A1080      -0.784  50.710  25.267  1.00 55.63           C
ATOM   2928  CD2 TYR A1080      -2.470  52.350  24.615  1.00 66.34           C
ATOM   2929  CE1 TYR A1080      -1.796  49.837  25.701  1.00 60.53           C
ATOM   2930  CE2 TYR A1080      -3.488  51.492  25.071  1.00 64.87           C
ATOM   2931  CZ  TYR A1080      -3.156  50.221  25.594  1.00 63.71           C
ATOM   2932  OH  TYR A1080      -4.146  49.396  26.047  1.00 72.28           O
ATOM   2933  H   TYR A1080      -0.630  55.535  24.523  1.00 68.96           H
ATOM   2934  HA  TYR A1080       0.794  53.371  26.021  1.00 65.97           H
ATOM   2935  HB2 TYR A1080      -0.423  53.331  23.244  1.00 66.36           H
ATOM   2936  HB3 TYR A1080       0.766  52.174  23.818  1.00 66.36           H
ATOM   2937  HD1 TYR A1080       0.249  50.407  25.328  1.00 66.75           H
ATOM   2938  HD2 TYR A1080      -2.728  53.311  24.193  1.00 79.61           H
ATOM   2939  HE1 TYR A1080      -1.537  48.872  26.115  1.00 72.63           H
ATOM   2940  HE2 TYR A1080      -4.521  51.804  25.013  1.00 77.84           H
ATOM   2941  HH  TYR A1080      -5.010  49.813  26.027  1.00 86.74           H
ATOM   2942  N   THR A1081       2.949  54.160  25.061  1.00 48.85           N
ATOM   2943  CA  THR A1081       4.266  54.601  24.586  1.00 42.03           C
ATOM   2944  C   THR A1081       5.246  53.457  24.806  1.00 33.89           C
ATOM   2945  O   THR A1081       4.902  52.477  25.477  1.00 37.42           O
ATOM   2946  CB  THR A1081       4.800  55.813  25.354  1.00 50.94           C
ATOM   2947  OG1 THR A1081       5.183  55.399  26.646  1.00 50.83           O
ATOM   2948  CG2 THR A1081       3.792  56.951  25.470  1.00 53.48           C
ATOM   2949  H   THR A1081       2.938  53.572  25.883  1.00 58.62           H
ATOM   2950  HA  THR A1081       4.237  54.859  23.529  1.00 50.44           H
ATOM   2951  HB  THR A1081       5.675  56.198  24.829  1.00 61.13           H
ATOM   2952  HG1 THR A1081       5.773  56.069  27.005  1.00 61.00           H
ATOM   2953 HG21 THR A1081       4.227  57.779  26.031  1.00 64.18           H
ATOM   2954 HG22 THR A1081       3.494  57.289  24.478  1.00 64.18           H
ATOM   2955 HG23 THR A1081       2.931  56.584  26.001  1.00 64.18           H
ATOM   2956  N   ILE A1082       6.498  53.624  24.346  1.00 34.49           N
ATOM   2957  CA  ILE A1082       7.504  52.617  24.608  1.00 34.23           C
ATOM   2958  C   ILE A1082       7.763  52.459  26.122  1.00 36.09           C
ATOM   2959  O   ILE A1082       8.065  51.355  26.562  1.00 31.25           O
ATOM   2960  CB  ILE A1082       8.754  52.857  23.775  1.00 32.81           C
ATOM   2961  CG1 ILE A1082       9.602  51.570  23.742  1.00 36.44           C
ATOM   2962  CG2 ILE A1082       9.558  54.080  24.254  1.00 39.03           C
ATOM   2963  CD1 ILE A1082       8.930  50.426  22.923  1.00 36.25           C
ATOM   2964  H   ILE A1082       6.770  54.483  23.889  1.00 41.39           H
ATOM   2965  HA  ILE A1082       7.057  51.683  24.280  1.00 41.08           H
ATOM   2966  HB  ILE A1082       8.456  53.067  22.746  1.00 39.37           H
ATOM   2967 HG12 ILE A1082      10.566  51.795  23.285  1.00 43.73           H
ATOM   2968 HG13 ILE A1082       9.810  51.228  24.753  1.00 43.73           H
ATOM   2969 HG21 ILE A1082      10.382  54.274  23.566  1.00 46.84           H
ATOM   2970 HG22 ILE A1082       8.912  54.957  24.306  1.00 46.84           H
ATOM   2971 HG23 ILE A1082       9.976  53.896  25.241  1.00 46.84           H
ATOM   2972 HD11 ILE A1082       9.597  49.566  22.878  1.00 43.50           H
ATOM   2973 HD12 ILE A1082       8.005  50.094  23.391  1.00 43.50           H
ATOM   2974 HD13 ILE A1082       8.718  50.761  21.909  1.00 43.50           H
ATOM   2975  N   GLN A1083       7.622  53.531  26.920  1.00 37.25           N
ATOM   2976  CA  GLN A1083       7.861  53.473  28.371  1.00 30.62           C
ATOM   2977  C   GLN A1083       6.729  52.762  29.078  1.00 29.00           C
ATOM   2978  O   GLN A1083       6.980  52.149  30.113  1.00 30.21           O
ATOM   2979  CB  GLN A1083       8.206  54.861  28.956  1.00 38.06           C
ATOM   2980  CG  GLN A1083       9.565  55.411  28.483  1.00 32.34           C
ATOM   2981  CD  GLN A1083      10.761  54.425  28.599  1.00 41.22           C
ATOM   2982  OE1 GLN A1083      11.165  53.780  27.622  1.00 45.61           O
ATOM   2983  NE2 GLN A1083      11.349  54.303  29.787  1.00 42.27           N
ATOM   2984  H   GLN A1083       7.315  54.412  26.528  1.00 44.70           H
ATOM   2985  HA  GLN A1083       8.737  52.847  28.530  1.00 36.74           H
ATOM   2986  HB2 GLN A1083       7.423  55.570  28.685  1.00 45.67           H
ATOM   2987  HB3 GLN A1083       8.224  54.789  30.043  1.00 45.67           H
ATOM   2988  HG2 GLN A1083       9.464  55.666  27.433  1.00 38.81           H
ATOM   2989  HG3 GLN A1083       9.776  56.313  29.050  1.00 38.81           H
ATOM   2990 HE21 GLN A1083      11.053  54.876  30.566  1.00 50.73           H
ATOM   2991 HE22 GLN A1083      12.117  53.655  29.898  1.00 50.73           H
ATOM   2992  N   SER A1084       5.497  52.800  28.557  1.00 31.18           N
ATOM   2993  CA  SER A1084       4.412  51.998  29.103  1.00 34.22           C
ATOM   2994  C   SER A1084       4.597  50.500  28.765  1.00 31.27           C
ATOM   2995  O   SER A1084       4.285  49.669  29.613  1.00 33.13           O
ATOM   2996  CB  SER A1084       3.035  52.590  28.794  1.00 43.04           C
ATOM   2997  OG  SER A1084       2.611  52.387  27.477  1.00 46.31           O
ATOM   2998  H   SER A1084       5.328  53.321  27.705  1.00 37.41           H
ATOM   2999  HA  SER A1084       4.491  52.074  30.187  1.00 41.06           H
ATOM   3000  HB2 SER A1084       2.296  52.166  29.470  1.00 51.65           H
ATOM   3001  HB3 SER A1084       3.087  53.668  28.953  1.00 51.65           H
ATOM   3002  HG  SER A1084       2.347  51.468  27.375  1.00 55.57           H
ATOM   3003  N   ASP A1085       5.155  50.145  27.599  1.00 31.66           N
ATOM   3004  CA  ASP A1085       5.680  48.793  27.380  1.00 32.28           C
ATOM   3005  C   ASP A1085       6.764  48.364  28.380  1.00 28.97           C
ATOM   3006  O   ASP A1085       6.788  47.200  28.736  1.00 28.12           O
ATOM   3007  CB  ASP A1085       6.205  48.594  25.958  1.00 30.67           C
ATOM   3008  CG  ASP A1085       5.140  48.533  24.849  1.00 35.07           C
ATOM   3009  OD1 ASP A1085       3.988  48.156  25.125  1.00 32.85           O
ATOM   3010  OD2 ASP A1085       5.545  48.819  23.712  1.00 35.82           O1-
ATOM   3011  H   ASP A1085       5.378  50.855  26.913  1.00 37.99           H
ATOM   3012  HA  ASP A1085       4.844  48.110  27.528  1.00 38.73           H
ATOM   3013  HB2 ASP A1085       6.961  49.327  25.696  1.00 36.80           H
ATOM   3014  HB3 ASP A1085       6.719  47.636  25.937  1.00 36.80           H
ATOM   3015  N   VAL A1086       7.662  49.247  28.833  1.00 31.38           N
ATOM   3016  CA  VAL A1086       8.625  48.899  29.885  1.00 28.16           C
ATOM   3017  C   VAL A1086       7.908  48.492  31.171  1.00 30.47           C
ATOM   3018  O   VAL A1086       8.275  47.499  31.796  1.00 29.97           O
ATOM   3019  CB  VAL A1086       9.645  50.019  30.144  1.00 30.35           C
ATOM   3020  CG1 VAL A1086      10.489  49.709  31.386  1.00 27.74           C
ATOM   3021  CG2 VAL A1086      10.559  50.120  28.930  1.00 25.26           C
ATOM   3022  H   VAL A1086       7.688  50.185  28.450  1.00 37.66           H
ATOM   3023  HA  VAL A1086       9.181  48.029  29.525  1.00 33.80           H
ATOM   3024  HB  VAL A1086       9.147  50.970  30.310  1.00 36.42           H
ATOM   3025 HG11 VAL A1086      11.255  50.458  31.515  1.00 33.29           H
ATOM   3026 HG12 VAL A1086       9.874  49.718  32.283  1.00 33.29           H
ATOM   3027 HG13 VAL A1086      10.963  48.735  31.284  1.00 33.29           H
ATOM   3028 HG21 VAL A1086      11.243  50.955  29.044  1.00 30.31           H
ATOM   3029 HG22 VAL A1086      11.134  49.202  28.818  1.00 30.31           H
ATOM   3030 HG23 VAL A1086       9.973  50.298  28.035  1.00 30.31           H
ATOM   3031  N   TRP A1087       6.862  49.216  31.564  1.00 28.92           N
ATOM   3032  CA  TRP A1087       6.012  48.766  32.656  1.00 27.48           C
ATOM   3033  C   TRP A1087       5.473  47.338  32.426  1.00 31.17           C
ATOM   3034  O   TRP A1087       5.551  46.467  33.309  1.00 28.50           O
ATOM   3035  CB  TRP A1087       4.874  49.782  32.901  1.00 28.88           C
ATOM   3036  CG  TRP A1087       3.939  49.354  33.983  1.00 30.09           C
ATOM   3037  CD1 TRP A1087       3.041  48.347  33.898  1.00 33.79           C
ATOM   3038  CD2 TRP A1087       3.761  49.921  35.309  1.00 32.53           C
ATOM   3039  NE1 TRP A1087       2.366  48.211  35.082  1.00 32.57           N
ATOM   3040  CE2 TRP A1087       2.756  49.173  35.986  1.00 36.24           C
ATOM   3041  CE3 TRP A1087       4.316  51.019  35.993  1.00 33.18           C
ATOM   3042  CZ2 TRP A1087       2.316  49.486  37.283  1.00 37.99           C
ATOM   3043  CZ3 TRP A1087       3.880  51.335  37.290  1.00 33.15           C
ATOM   3044  CH2 TRP A1087       2.888  50.588  37.926  1.00 31.21           C
ATOM   3045  H   TRP A1087       6.593  50.029  31.031  1.00 34.70           H
ATOM   3046  HA  TRP A1087       6.623  48.728  33.556  1.00 32.98           H
ATOM   3047  HB2 TRP A1087       5.308  50.746  33.153  1.00 34.65           H
ATOM   3048  HB3 TRP A1087       4.287  49.899  32.001  1.00 34.65           H
ATOM   3049  HD1 TRP A1087       2.883  47.723  33.031  1.00 40.55           H
ATOM   3050  HE1 TRP A1087       1.627  47.539  35.231  1.00 39.08           H
ATOM   3051  HE3 TRP A1087       5.067  51.630  35.517  1.00 39.82           H
ATOM   3052  HZ2 TRP A1087       1.552  48.897  37.764  1.00 45.59           H
ATOM   3053  HZ3 TRP A1087       4.300  52.189  37.799  1.00 39.78           H
ATOM   3054  HH2 TRP A1087       2.547  50.869  38.908  1.00 37.46           H
ATOM   3055  N   SER A1088       4.864  47.093  31.255  1.00 25.90           N
ATOM   3056  CA  SER A1088       4.333  45.764  30.958  1.00 27.96           C
ATOM   3057  C   SER A1088       5.443  44.715  31.026  1.00 27.57           C
ATOM   3058  O   SER A1088       5.197  43.614  31.525  1.00 27.76           O
ATOM   3059  CB  SER A1088       3.665  45.700  29.564  1.00 32.32           C
ATOM   3060  OG  SER A1088       2.725  46.722  29.415  1.00 30.20           O
ATOM   3061  H   SER A1088       4.754  47.836  30.581  1.00 31.09           H
ATOM   3062  HA  SER A1088       3.582  45.518  31.705  1.00 33.55           H
ATOM   3063  HB2 SER A1088       4.425  45.809  28.790  1.00 38.79           H
ATOM   3064  HB3 SER A1088       3.168  44.739  29.451  1.00 38.79           H
ATOM   3065  HG  SER A1088       2.045  46.613  30.088  1.00 36.23           H
ATOM   3066  N   PHE A1089       6.643  45.045  30.535  1.00 22.94           N
ATOM   3067  CA  PHE A1089       7.806  44.190  30.643  1.00 27.80           C
ATOM   3068  C   PHE A1089       8.115  43.835  32.094  1.00 26.23           C
ATOM   3069  O   PHE A1089       8.471  42.691  32.350  1.00 25.05           O
ATOM   3070  CB  PHE A1089       9.013  44.846  29.989  1.00 26.36           C
ATOM   3071  CG  PHE A1089      10.227  43.948  29.970  1.00 27.16           C
ATOM   3072  CD1 PHE A1089      10.266  42.844  29.107  1.00 31.04           C
ATOM   3073  CD2 PHE A1089      11.294  44.159  30.851  1.00 23.79           C
ATOM   3074  CE1 PHE A1089      11.390  42.004  29.108  1.00 28.33           C
ATOM   3075  CE2 PHE A1089      12.437  43.356  30.793  1.00 28.77           C
ATOM   3076  CZ  PHE A1089      12.505  42.283  29.897  1.00 28.47           C
ATOM   3077  H   PHE A1089       6.788  45.979  30.176  1.00 27.53           H
ATOM   3078  HA  PHE A1089       7.599  43.267  30.103  1.00 33.35           H
ATOM   3079  HB2 PHE A1089       8.744  45.103  28.965  1.00 31.63           H
ATOM   3080  HB3 PHE A1089       9.280  45.767  30.492  1.00 31.63           H
ATOM   3081  HD1 PHE A1089       9.433  42.639  28.450  1.00 37.25           H
ATOM   3082  HD2 PHE A1089      11.256  44.971  31.565  1.00 28.54           H
ATOM   3083  HE1 PHE A1089      11.412  41.149  28.465  1.00 34.00           H
ATOM   3084  HE2 PHE A1089      13.274  43.565  31.442  1.00 34.52           H
ATOM   3085  HZ  PHE A1089      13.375  41.647  29.875  1.00 34.16           H
ATOM   3086  N   GLY A1090       8.015  44.780  33.051  1.00 28.18           N
ATOM   3087  CA  GLY A1090       8.133  44.426  34.469  1.00 27.82           C
ATOM   3088  C   GLY A1090       7.074  43.392  34.889  1.00 27.03           C
ATOM   3089  O   GLY A1090       7.407  42.474  35.644  1.00 25.96           O
ATOM   3090  H   GLY A1090       7.825  45.742  32.805  1.00 33.82           H
ATOM   3091  HA2 GLY A1090       9.121  43.996  34.628  1.00 33.38           H
ATOM   3092  HA3 GLY A1090       8.043  45.314  35.092  1.00 33.38           H
ATOM   3093  N   VAL A1091       5.802  43.524  34.450  1.00 22.86           N
ATOM   3094  CA  VAL A1091       4.782  42.510  34.738  1.00 30.31           C
ATOM   3095  C   VAL A1091       5.159  41.150  34.117  1.00 32.20           C
ATOM   3096  O   VAL A1091       5.031  40.125  34.775  1.00 30.08           O
ATOM   3097  CB  VAL A1091       3.363  42.943  34.318  1.00 35.47           C
ATOM   3098  CG1 VAL A1091       2.346  41.895  34.816  1.00 31.67           C
ATOM   3099  CG2 VAL A1091       2.957  44.298  34.930  1.00 34.52           C
ATOM   3100  H   VAL A1091       5.552  44.313  33.867  1.00 27.43           H
ATOM   3101  HA  VAL A1091       4.767  42.369  35.817  1.00 36.37           H
ATOM   3102  HB  VAL A1091       3.304  43.010  33.232  1.00 42.57           H
ATOM   3103 HG11 VAL A1091       1.339  42.191  34.524  1.00 38.00           H
ATOM   3104 HG12 VAL A1091       2.545  40.920  34.375  1.00 38.00           H
ATOM   3105 HG13 VAL A1091       2.393  41.816  35.897  1.00 38.00           H
ATOM   3106 HG21 VAL A1091       1.951  44.567  34.621  1.00 41.42           H
ATOM   3107 HG22 VAL A1091       2.995  44.240  36.018  1.00 41.42           H
ATOM   3108 HG23 VAL A1091       3.626  45.085  34.584  1.00 41.42           H
ATOM   3109  N   LEU A1092       5.623  41.129  32.865  1.00 28.89           N
ATOM   3110  CA  LEU A1092       6.091  39.932  32.179  1.00 26.61           C
ATOM   3111  C   LEU A1092       7.243  39.300  32.961  1.00 27.71           C
ATOM   3112  O   LEU A1092       7.265  38.084  33.121  1.00 26.29           O
ATOM   3113  CB  LEU A1092       6.470  40.324  30.724  1.00 25.72           C
ATOM   3114  CG  LEU A1092       6.770  39.163  29.732  1.00 36.03           C
ATOM   3115  CD1 LEU A1092       6.691  39.723  28.282  1.00 36.85           C
ATOM   3116  CD2 LEU A1092       8.186  38.624  29.852  1.00 33.50           C
ATOM   3117  H   LEU A1092       5.669  41.999  32.356  1.00 34.67           H
ATOM   3118  HA  LEU A1092       5.269  39.222  32.140  1.00 31.93           H
ATOM   3119  HB2 LEU A1092       5.627  40.890  30.326  1.00 30.87           H
ATOM   3120  HB3 LEU A1092       7.329  40.993  30.731  1.00 30.87           H
ATOM   3121  HG  LEU A1092       6.065  38.341  29.862  1.00 43.24           H
ATOM   3122 HD11 LEU A1092       6.877  38.928  27.571  1.00 44.22           H
ATOM   3123 HD12 LEU A1092       5.700  40.134  28.089  1.00 44.22           H
ATOM   3124 HD13 LEU A1092       7.434  40.507  28.129  1.00 44.22           H
ATOM   3125 HD21 LEU A1092       8.323  37.804  29.148  1.00 40.20           H
ATOM   3126 HD22 LEU A1092       8.911  39.408  29.628  1.00 40.20           H
ATOM   3127 HD23 LEU A1092       8.374  38.247  30.851  1.00 40.20           H
ATOM   3128  N   LEU A1093       8.204  40.080  33.473  1.00 25.43           N
ATOM   3129  CA  LEU A1093       9.280  39.512  34.276  1.00 28.26           C
ATOM   3130  C   LEU A1093       8.696  38.804  35.522  1.00 31.49           C
ATOM   3131  O   LEU A1093       9.081  37.683  35.857  1.00 29.89           O
ATOM   3132  CB  LEU A1093      10.279  40.592  34.738  1.00 28.03           C
ATOM   3133  CG  LEU A1093      11.137  41.260  33.678  1.00 29.12           C
ATOM   3134  CD1 LEU A1093      11.921  42.380  34.383  1.00 26.28           C
ATOM   3135  CD2 LEU A1093      12.068  40.254  33.008  1.00 29.08           C
ATOM   3136  H   LEU A1093       8.164  41.080  33.333  1.00 30.51           H
ATOM   3137  HA  LEU A1093       9.804  38.771  33.672  1.00 33.91           H
ATOM   3138  HB2 LEU A1093       9.720  41.366  35.257  1.00 33.64           H
ATOM   3139  HB3 LEU A1093      10.946  40.122  35.461  1.00 33.64           H
ATOM   3140  HG  LEU A1093      10.525  41.688  32.896  1.00 34.95           H
ATOM   3141 HD11 LEU A1093      12.549  42.923  33.676  1.00 31.54           H
ATOM   3142 HD12 LEU A1093      11.225  43.089  34.829  1.00 31.54           H
ATOM   3143 HD13 LEU A1093      12.561  41.963  35.160  1.00 31.54           H
ATOM   3144 HD21 LEU A1093      12.743  40.777  32.331  1.00 34.90           H
ATOM   3145 HD22 LEU A1093      12.651  39.727  33.763  1.00 34.90           H
ATOM   3146 HD23 LEU A1093      11.487  39.540  32.427  1.00 34.90           H
ATOM   3147  N   TRP A1094       7.700  39.414  36.168  1.00 31.75           N
ATOM   3148  CA  TRP A1094       7.039  38.792  37.314  1.00 33.54           C
ATOM   3149  C   TRP A1094       6.369  37.464  36.883  1.00 35.04           C
ATOM   3150  O   TRP A1094       6.492  36.469  37.586  1.00 32.64           O
ATOM   3151  CB  TRP A1094       6.036  39.780  37.936  1.00 27.73           C
ATOM   3152  CG  TRP A1094       5.425  39.280  39.219  1.00 33.38           C
ATOM   3153  CD1 TRP A1094       5.793  39.643  40.475  1.00 38.83           C
ATOM   3154  CD2 TRP A1094       4.355  38.302  39.387  1.00 39.97           C
ATOM   3155  NE1 TRP A1094       5.053  38.939  41.410  1.00 32.61           N
ATOM   3156  CE2 TRP A1094       4.124  38.120  40.798  1.00 38.11           C
ATOM   3157  CE3 TRP A1094       3.541  37.561  38.487  1.00 36.09           C
ATOM   3158  CZ2 TRP A1094       3.106  37.287  41.269  1.00 38.13           C
ATOM   3159  CZ3 TRP A1094       2.518  36.735  38.960  1.00 37.78           C
ATOM   3160  CH2 TRP A1094       2.260  36.650  40.342  1.00 41.30           C
ATOM   3161  H   TRP A1094       7.333  40.285  35.813  1.00 38.09           H
ATOM   3162  HA  TRP A1094       7.803  38.569  38.059  1.00 40.25           H
ATOM   3163  HB2 TRP A1094       6.536  40.730  38.129  1.00 33.28           H
ATOM   3164  HB3 TRP A1094       5.224  39.950  37.235  1.00 33.28           H
ATOM   3165  HD1 TRP A1094       6.575  40.351  40.711  1.00 46.59           H
ATOM   3166  HE1 TRP A1094       5.192  39.046  42.405  1.00 39.13           H
ATOM   3167  HE3 TRP A1094       3.691  37.648  37.425  1.00 43.31           H
ATOM   3168  HZ2 TRP A1094       2.944  37.175  42.329  1.00 45.76           H
ATOM   3169  HZ3 TRP A1094       1.907  36.196  38.256  1.00 45.34           H
ATOM   3170  HH2 TRP A1094       1.443  36.038  40.695  1.00 49.56           H
ATOM   3171  N   GLU A1095       5.691  37.444  35.721  1.00 35.26           N
ATOM   3172  CA  GLU A1095       5.176  36.217  35.100  1.00 35.88           C
ATOM   3173  C   GLU A1095       6.292  35.187  34.924  1.00 32.60           C
ATOM   3174  O   GLU A1095       6.073  34.034  35.276  1.00 30.55           O
ATOM   3175  CB  GLU A1095       4.435  36.441  33.769  1.00 32.35           C
ATOM   3176  CG  GLU A1095       3.138  37.222  33.941  1.00 30.12           C
ATOM   3177  CD  GLU A1095       2.511  37.404  32.571  1.00 42.03           C
ATOM   3178  OE1 GLU A1095       2.913  38.325  31.828  1.00 35.24           O
ATOM   3179  OE2 GLU A1095       1.638  36.583  32.252  1.00 35.33           O1-
ATOM   3180  H   GLU A1095       5.639  38.300  35.184  1.00 42.31           H
ATOM   3181  HA  GLU A1095       4.440  35.800  35.787  1.00 43.05           H
ATOM   3182  HB2 GLU A1095       5.074  36.954  33.059  1.00 38.82           H
ATOM   3183  HB3 GLU A1095       4.195  35.472  33.336  1.00 38.82           H
ATOM   3184  HG2 GLU A1095       2.477  36.657  34.597  1.00 36.14           H
ATOM   3185  HG3 GLU A1095       3.383  38.200  34.345  1.00 36.14           H
ATOM   3186  N   ILE A1096       7.481  35.564  34.415  1.00 31.30           N
ATOM   3187  CA  ILE A1096       8.571  34.607  34.205  1.00 32.96           C
ATOM   3188  C   ILE A1096       9.024  33.987  35.539  1.00 38.37           C
ATOM   3189  O   ILE A1096       9.189  32.760  35.647  1.00 32.05           O
ATOM   3190  CB  ILE A1096       9.748  35.207  33.396  1.00 32.43           C
ATOM   3191  CG1 ILE A1096       9.345  35.446  31.909  1.00 30.63           C
ATOM   3192  CG2 ILE A1096      10.983  34.288  33.504  1.00 31.41           C
ATOM   3193  CD1 ILE A1096      10.390  36.139  31.063  1.00 25.48           C
ATOM   3194  H   ILE A1096       7.631  36.534  34.172  1.00 37.57           H
ATOM   3195  HA  ILE A1096       8.160  33.804  33.597  1.00 39.55           H
ATOM   3196  HB  ILE A1096      10.010  36.171  33.832  1.00 38.91           H
ATOM   3197 HG12 ILE A1096       9.128  34.485  31.450  1.00 36.76           H
ATOM   3198 HG13 ILE A1096       8.439  36.050  31.860  1.00 36.76           H
ATOM   3199 HG21 ILE A1096      11.821  34.704  32.948  1.00 37.70           H
ATOM   3200 HG22 ILE A1096      11.316  34.217  34.538  1.00 37.70           H
ATOM   3201 HG23 ILE A1096      10.747  33.293  33.134  1.00 37.70           H
ATOM   3202 HD11 ILE A1096       9.982  36.329  30.074  1.00 30.57           H
ATOM   3203 HD12 ILE A1096      10.665  37.093  31.513  1.00 30.57           H
ATOM   3204 HD13 ILE A1096      11.267  35.505  30.965  1.00 30.57           H
ATOM   3205  N   PHE A1097       9.308  34.846  36.528  1.00 34.30           N
ATOM   3206  CA  PHE A1097       9.851  34.430  37.822  1.00 31.41           C
ATOM   3207  C   PHE A1097       8.790  33.940  38.801  1.00 32.70           C
ATOM   3208  O   PHE A1097       9.139  33.542  39.902  1.00 38.51           O
ATOM   3209  CB  PHE A1097      10.770  35.505  38.429  1.00 29.80           C
ATOM   3210  CG  PHE A1097      12.040  35.634  37.624  1.00 31.33           C
ATOM   3211  CD1 PHE A1097      13.109  34.754  37.823  1.00 32.30           C
ATOM   3212  CD2 PHE A1097      12.084  36.520  36.527  1.00 30.63           C
ATOM   3213  CE1 PHE A1097      14.249  34.824  36.996  1.00 30.55           C
ATOM   3214  CE2 PHE A1097      13.198  36.574  35.699  1.00 31.24           C
ATOM   3215  CZ  PHE A1097      14.297  35.741  35.939  1.00 34.01           C
ATOM   3216  H   PHE A1097       9.196  35.836  36.356  1.00 41.17           H
ATOM   3217  HA  PHE A1097      10.495  33.572  37.639  1.00 37.69           H
ATOM   3218  HB2 PHE A1097      10.241  36.457  38.468  1.00 35.76           H
ATOM   3219  HB3 PHE A1097      11.043  35.230  39.443  1.00 35.76           H
ATOM   3220  HD1 PHE A1097      13.058  34.010  38.599  1.00 38.75           H
ATOM   3221  HD2 PHE A1097      11.267  37.179  36.324  1.00 36.76           H
ATOM   3222  HE1 PHE A1097      15.088  34.166  37.166  1.00 36.67           H
ATOM   3223  HE2 PHE A1097      13.213  37.270  34.878  1.00 37.48           H
ATOM   3224  HZ  PHE A1097      15.169  35.803  35.303  1.00 40.81           H
ATOM   3225  N   SER A1098       7.517  33.934  38.427  1.00 30.86           N
ATOM   3226  CA  SER A1098       6.505  33.158  39.119  1.00 36.92           C
ATOM   3227  C   SER A1098       6.267  31.810  38.424  1.00 37.90           C
ATOM   3228  O   SER A1098       5.295  31.130  38.729  1.00 36.40           O
ATOM   3229  CB  SER A1098       5.208  33.935  39.190  1.00 34.29           C
ATOM   3230  OG  SER A1098       4.723  34.146  37.871  1.00 39.04           O
ATOM   3231  H   SER A1098       7.260  34.386  37.564  1.00 37.04           H
ATOM   3232  HA  SER A1098       6.822  32.966  40.142  1.00 44.31           H
ATOM   3233  HB2 SER A1098       4.484  33.352  39.757  1.00 41.15           H
ATOM   3234  HB3 SER A1098       5.352  34.887  39.700  1.00 41.15           H
ATOM   3235  HG  SER A1098       5.278  34.814  37.457  1.00 46.85           H
ATOM   3236  N   LEU A1099       7.052  31.480  37.390  1.00 41.32           N
ATOM   3237  CA  LEU A1099       6.799  30.363  36.489  1.00 30.85           C
ATOM   3238  C   LEU A1099       5.351  30.362  36.003  1.00 39.48           C
ATOM   3239  O   LEU A1099       4.636  29.380  36.155  1.00 36.89           O
ATOM   3240  CB  LEU A1099       7.234  29.017  37.122  1.00 36.39           C
ATOM   3241  CG  LEU A1099       8.757  28.956  37.381  1.00 40.49           C
ATOM   3242  CD1 LEU A1099       9.085  27.669  38.107  1.00 39.30           C
ATOM   3243  CD2 LEU A1099       9.595  28.997  36.082  1.00 43.57           C
ATOM   3244  H   LEU A1099       7.840  32.075  37.174  1.00 49.59           H
ATOM   3245  HA  LEU A1099       7.409  30.553  35.612  1.00 37.02           H
ATOM   3246  HB2 LEU A1099       6.708  28.885  38.066  1.00 43.66           H
ATOM   3247  HB3 LEU A1099       6.953  28.200  36.459  1.00 43.66           H
ATOM   3248  HG  LEU A1099       9.059  29.795  38.010  1.00 48.58           H
ATOM   3249 HD11 LEU A1099      10.137  27.677  38.395  1.00 47.16           H
ATOM   3250 HD12 LEU A1099       8.474  27.586  39.005  1.00 47.16           H
ATOM   3251 HD13 LEU A1099       8.892  26.817  37.455  1.00 47.16           H
ATOM   3252 HD21 LEU A1099      10.645  28.819  36.318  1.00 52.29           H
ATOM   3253 HD22 LEU A1099       9.257  28.228  35.389  1.00 52.29           H
ATOM   3254 HD23 LEU A1099       9.518  29.972  35.601  1.00 52.29           H
ATOM   3255  N   GLY A1100       4.923  31.445  35.351  1.00 36.78           N
ATOM   3256  CA  GLY A1100       3.680  31.473  34.587  1.00 32.90           C
ATOM   3257  C   GLY A1100       2.424  31.690  35.446  1.00 39.81           C
ATOM   3258  O   GLY A1100       1.330  31.385  34.971  1.00 36.79           O
ATOM   3259  H   GLY A1100       5.532  32.248  35.294  1.00 44.14           H
ATOM   3260  HA2 GLY A1100       3.745  32.278  33.855  1.00 39.48           H
ATOM   3261  HA3 GLY A1100       3.577  30.525  34.062  1.00 39.48           H
ATOM   3262  N   ALA A1101       2.551  32.277  36.654  1.00 38.21           N
ATOM   3263  CA  ALA A1101       1.399  32.693  37.471  1.00 37.96           C
ATOM   3264  C   ALA A1101       0.705  33.920  36.881  1.00 41.57           C
ATOM   3265  O   ALA A1101       1.267  34.666  36.084  1.00 32.28           O
ATOM   3266  CB  ALA A1101       1.808  32.982  38.918  1.00 41.29           C
ATOM   3267  H   ALA A1101       3.474  32.531  36.982  1.00 45.85           H
ATOM   3268  HA  ALA A1101       0.685  31.872  37.510  1.00 45.56           H
ATOM   3269  HB1 ALA A1101       0.917  33.064  39.532  1.00 49.54           H
ATOM   3270  HB2 ALA A1101       2.421  32.169  39.301  1.00 49.54           H
ATOM   3271  HB3 ALA A1101       2.361  33.915  38.981  1.00 49.54           H
ATOM   3272  N   SER A1102      -0.534  34.135  37.303  1.00 39.09           N
ATOM   3273  CA  SER A1102      -1.293  35.319  36.936  1.00 48.55           C
ATOM   3274  C   SER A1102      -0.846  36.461  37.872  1.00 42.56           C
ATOM   3275  O   SER A1102      -0.661  36.209  39.063  1.00 41.84           O
ATOM   3276  CB  SER A1102      -2.785  34.971  37.110  1.00 49.98           C
ATOM   3277  OG  SER A1102      -3.639  36.054  36.792  1.00 62.26           O
ATOM   3278  H   SER A1102      -0.924  33.521  38.004  1.00 46.91           H
ATOM   3279  HA  SER A1102      -1.106  35.549  35.887  1.00 58.27           H
ATOM   3280  HB2 SER A1102      -3.041  34.123  36.475  1.00 59.98           H
ATOM   3281  HB3 SER A1102      -2.951  34.694  38.152  1.00 59.98           H
ATOM   3282  HG  SER A1102      -4.405  36.000  37.370  1.00 74.72           H
ATOM   3283  N   PRO A1103      -0.673  37.702  37.383  1.00 45.01           N
ATOM   3284  CA  PRO A1103      -0.199  38.786  38.243  1.00 47.01           C
ATOM   3285  C   PRO A1103      -1.292  39.314  39.208  1.00 44.35           C
ATOM   3286  O   PRO A1103      -2.486  39.092  39.007  1.00 36.99           O
ATOM   3287  CB  PRO A1103       0.290  39.868  37.271  1.00 40.74           C
ATOM   3288  CG  PRO A1103      -0.274  39.518  35.897  1.00 44.37           C
ATOM   3289  CD  PRO A1103      -0.648  38.047  35.972  1.00 43.06           C
ATOM   3290  HA  PRO A1103       0.689  38.490  38.797  1.00 56.41           H
ATOM   3291  HB2 PRO A1103       0.052  40.888  37.568  1.00 48.89           H
ATOM   3292  HB3 PRO A1103       1.373  39.753  37.214  1.00 48.89           H
ATOM   3293  HG2 PRO A1103      -1.163  40.114  35.714  1.00 53.25           H
ATOM   3294  HG3 PRO A1103       0.461  39.693  35.111  1.00 53.25           H
ATOM   3295  HD2 PRO A1103      -1.626  37.909  35.518  1.00 51.67           H
ATOM   3296  HD3 PRO A1103       0.131  37.472  35.468  1.00 51.67           H
ATOM   3297  N   TYR A1104      -0.860  39.993  40.281  1.00 48.00           N
ATOM   3298  CA  TYR A1104      -1.742  40.504  41.344  1.00 45.97           C
ATOM   3299  C   TYR A1104      -2.646  39.377  41.881  1.00 45.52           C
ATOM   3300  O   TYR A1104      -3.875  39.495  41.800  1.00 46.96           O
ATOM   3301  CB  TYR A1104      -2.541  41.707  40.819  1.00 34.66           C
ATOM   3302  CG  TYR A1104      -1.670  42.827  40.316  1.00 48.21           C
ATOM   3303  CD1 TYR A1104      -1.042  43.681  41.244  1.00 42.16           C
ATOM   3304  CD2 TYR A1104      -1.451  42.994  38.939  1.00 33.83           C
ATOM   3305  CE1 TYR A1104      -0.220  44.727  40.784  1.00 41.11           C
ATOM   3306  CE2 TYR A1104      -0.645  44.038  38.479  1.00 37.78           C
ATOM   3307  CZ  TYR A1104      -0.024  44.909  39.400  1.00 41.64           C
ATOM   3308  OH  TYR A1104       0.797  45.898  38.966  1.00 40.67           O
ATOM   3309  H   TYR A1104       0.132  40.161  40.378  1.00 57.59           H
ATOM   3310  HA  TYR A1104      -1.114  40.841  42.168  1.00 55.17           H
ATOM   3311  HB2 TYR A1104      -3.229  41.396  40.035  1.00 41.59           H
ATOM   3312  HB3 TYR A1104      -3.131  42.108  41.636  1.00 41.59           H
ATOM   3313  HD1 TYR A1104      -1.187  43.540  42.311  1.00 50.59           H
ATOM   3314  HD2 TYR A1104      -1.902  42.313  38.243  1.00 40.59           H
ATOM   3315  HE1 TYR A1104       0.272  45.390  41.485  1.00 49.33           H
ATOM   3316  HE2 TYR A1104      -0.478  44.170  37.435  1.00 45.33           H
ATOM   3317  HH  TYR A1104       0.787  45.999  38.008  1.00 48.80           H
ATOM   3318  N   PRO A1105      -2.058  38.256  42.350  1.00 40.12           N
ATOM   3319  CA  PRO A1105      -2.792  37.069  42.773  1.00 54.32           C
ATOM   3320  C   PRO A1105      -3.818  37.416  43.849  1.00 56.84           C
ATOM   3321  O   PRO A1105      -3.472  38.014  44.872  1.00 48.24           O
ATOM   3322  CB  PRO A1105      -1.735  36.125  43.375  1.00 55.91           C
ATOM   3323  CG  PRO A1105      -0.514  37.001  43.652  1.00 54.46           C
ATOM   3324  CD  PRO A1105      -0.634  38.054  42.553  1.00 48.58           C
ATOM   3325  HA  PRO A1105      -3.240  36.565  41.916  1.00 65.18           H
ATOM   3326  HB2 PRO A1105      -2.058  35.557  44.249  1.00 67.09           H
ATOM   3327  HB3 PRO A1105      -1.461  35.431  42.587  1.00 67.09           H
ATOM   3328  HG2 PRO A1105      -0.578  37.440  44.647  1.00 65.36           H
ATOM   3329  HG3 PRO A1105       0.414  36.440  43.537  1.00 65.36           H
ATOM   3330  HD2 PRO A1105      -0.140  38.960  42.904  1.00 58.30           H
ATOM   3331  HD3 PRO A1105      -0.184  37.683  41.632  1.00 58.30           H
ATOM   3332  N   GLY A1106      -5.077  37.032  43.599  1.00 60.75           N
ATOM   3333  CA  GLY A1106      -6.183  37.249  44.537  1.00 68.30           C
ATOM   3334  C   GLY A1106      -6.433  38.730  44.855  1.00 66.74           C
ATOM   3335  O   GLY A1106      -6.935  39.020  45.938  1.00 65.19           O
ATOM   3336  H   GLY A1106      -5.280  36.556  42.732  1.00 72.90           H
ATOM   3337  HA2 GLY A1106      -7.097  36.816  44.128  1.00 81.95           H
ATOM   3338  HA3 GLY A1106      -5.938  36.745  45.474  1.00 81.95           H
ATOM   3339  N   VAL A1107      -6.130  39.650  43.922  1.00 65.11           N
ATOM   3340  CA  VAL A1107      -6.493  41.064  44.018  1.00 62.74           C
ATOM   3341  C   VAL A1107      -7.608  41.324  43.019  1.00 65.03           C
ATOM   3342  O   VAL A1107      -7.418  41.143  41.815  1.00 67.13           O
ATOM   3343  CB  VAL A1107      -5.276  41.979  43.754  1.00 61.28           C
ATOM   3344  CG1 VAL A1107      -5.641  43.468  43.864  1.00 48.82           C
ATOM   3345  CG2 VAL A1107      -4.135  41.657  44.731  1.00 52.71           C
ATOM   3346  H   VAL A1107      -5.697  39.348  43.058  1.00 78.13           H
ATOM   3347  HA  VAL A1107      -6.860  41.284  45.021  1.00 75.29           H
ATOM   3348  HB  VAL A1107      -4.942  41.794  42.737  1.00 73.54           H
ATOM   3349 HG11 VAL A1107      -4.754  44.082  43.713  1.00 58.58           H
ATOM   3350 HG12 VAL A1107      -6.358  43.729  43.093  1.00 58.58           H
ATOM   3351 HG13 VAL A1107      -6.064  43.686  44.844  1.00 58.58           H
ATOM   3352 HG21 VAL A1107      -3.286  42.313  44.544  1.00 63.25           H
ATOM   3353 HG22 VAL A1107      -4.475  41.783  45.758  1.00 63.25           H
ATOM   3354 HG23 VAL A1107      -3.806  40.631  44.582  1.00 63.25           H
ATOM   3355  N   LYS A1108      -8.759  41.795  43.520  1.00 66.50           N
ATOM   3356  CA  LYS A1108      -9.843  42.308  42.676  1.00 63.76           C
ATOM   3357  C   LYS A1108      -9.289  43.490  41.894  1.00 58.47           C
ATOM   3358  O   LYS A1108      -8.636  44.357  42.463  1.00 61.27           O
ATOM   3359  CB  LYS A1108     -11.048  42.756  43.543  1.00 72.08           C
ATOM   3360  CG  LYS A1108     -12.401  42.571  42.817  1.00 78.73           C
ATOM   3361  CD  LYS A1108     -13.620  42.965  43.693  1.00 76.15           C
ATOM   3362  CE  LYS A1108     -14.586  41.790  43.955  1.00 69.90           C
ATOM   3363  NZ  LYS A1108     -15.798  42.233  44.686  1.00 73.02           N1+
ATOM   3364  H   LYS A1108      -8.825  41.946  44.515  1.00 79.80           H
ATOM   3365  HA  LYS A1108     -10.157  41.510  42.000  1.00 76.51           H
ATOM   3366  HB2 LYS A1108     -11.083  42.137  44.441  1.00 86.49           H
ATOM   3367  HB3 LYS A1108     -10.923  43.796  43.860  1.00 86.49           H
ATOM   3368  HG2 LYS A1108     -12.404  43.180  41.911  1.00 94.48           H
ATOM   3369  HG3 LYS A1108     -12.493  41.523  42.522  1.00 94.48           H
ATOM   3370  HD2 LYS A1108     -13.272  43.343  44.656  1.00 91.38           H
ATOM   3371  HD3 LYS A1108     -14.163  43.773  43.198  1.00 91.38           H
ATOM   3372  HE2 LYS A1108     -14.878  41.341  43.005  1.00 83.88           H
ATOM   3373  HE3 LYS A1108     -14.068  41.032  44.546  1.00 83.88           H
ATOM   3374  HZ1 LYS A1108     -16.422  41.451  44.836  1.00 87.63           H
ATOM   3375  HZ2 LYS A1108     -15.536  42.625  45.580  1.00 87.63           H
ATOM   3376  HZ3 LYS A1108     -16.282  42.943  44.153  1.00 87.63           H
ATOM   3377  N   ILE A1109      -9.541  43.504  40.591  1.00 69.86           N
ATOM   3378  CA  ILE A1109      -9.013  44.500  39.679  1.00 60.46           C
ATOM   3379  C   ILE A1109     -10.163  45.477  39.446  1.00 57.80           C
ATOM   3380  O   ILE A1109     -11.005  45.251  38.583  1.00 59.34           O
ATOM   3381  CB  ILE A1109      -8.457  43.795  38.402  1.00 61.15           C
ATOM   3382  CG1 ILE A1109      -7.373  42.721  38.708  1.00 66.02           C
ATOM   3383  CG2 ILE A1109      -7.898  44.820  37.402  1.00 56.33           C
ATOM   3384  CD1 ILE A1109      -6.097  43.175  39.461  1.00 58.23           C
ATOM   3385  H   ILE A1109     -10.108  42.770  40.198  1.00 83.84           H
ATOM   3386  HA  ILE A1109      -8.195  45.042  40.155  1.00 72.55           H
ATOM   3387  HB  ILE A1109      -9.290  43.289  37.909  1.00 73.38           H
ATOM   3388 HG12 ILE A1109      -7.832  41.914  39.280  1.00 79.22           H
ATOM   3389 HG13 ILE A1109      -7.058  42.279  37.762  1.00 79.22           H
ATOM   3390 HG21 ILE A1109      -7.502  44.307  36.528  1.00 67.59           H
ATOM   3391 HG22 ILE A1109      -8.690  45.494  37.080  1.00 67.59           H
ATOM   3392 HG23 ILE A1109      -7.105  45.402  37.866  1.00 67.59           H
ATOM   3393 HD11 ILE A1109      -5.437  42.315  39.587  1.00 69.88           H
ATOM   3394 HD12 ILE A1109      -5.567  43.946  38.903  1.00 69.88           H
ATOM   3395 HD13 ILE A1109      -6.357  43.553  40.449  1.00 69.88           H
ATOM   3396  N   ASP A1110     -10.213  46.546  40.252  1.00 66.97           N
ATOM   3397  CA  ASP A1110     -11.265  47.568  40.201  1.00 63.55           C
ATOM   3398  C   ASP A1110     -10.704  48.985  40.380  1.00 59.06           C
ATOM   3399  O   ASP A1110      -9.502  49.195  40.216  1.00 57.26           O
ATOM   3400  CB  ASP A1110     -12.372  47.218  41.200  1.00 60.55           C
ATOM   3401  CG  ASP A1110     -11.935  47.099  42.664  1.00 68.29           C
ATOM   3402  OD1 ASP A1110     -10.847  47.614  43.025  1.00 61.18           O
ATOM   3403  OD2 ASP A1110     -12.730  46.485  43.413  1.00 61.88           O1-
ATOM   3404  H   ASP A1110      -9.506  46.657  40.964  1.00 80.36           H
ATOM   3405  HA  ASP A1110     -11.713  47.550  39.205  1.00 76.26           H
ATOM   3406  HB2 ASP A1110     -13.168  47.960  41.143  1.00 72.66           H
ATOM   3407  HB3 ASP A1110     -12.860  46.289  40.904  1.00 72.66           H
ATOM   3408  N   GLU A1111     -11.566  49.969  40.684  1.00 60.43           N
ATOM   3409  CA  GLU A1111     -11.128  51.339  40.901  1.00 59.04           C
ATOM   3410  C   GLU A1111     -10.172  51.439  42.102  1.00 43.43           C
ATOM   3411  O   GLU A1111      -9.253  52.246  42.054  1.00 53.88           O
ATOM   3412  CB  GLU A1111     -12.328  52.292  41.047  1.00 64.37           C
ATOM   3413  CG  GLU A1111     -13.112  52.494  39.733  1.00 57.20           C
ATOM   3414  CD  GLU A1111     -12.494  53.465  38.699  1.00 77.19           C
ATOM   3415  OE1 GLU A1111     -11.474  54.118  39.018  1.00 78.67           O
ATOM   3416  OE2 GLU A1111     -13.048  53.550  37.579  1.00 71.34           O1-
ATOM   3417  H   GLU A1111     -12.548  49.767  40.789  1.00 72.51           H
ATOM   3418  HA  GLU A1111     -10.578  51.646  40.010  1.00 70.84           H
ATOM   3419  HB2 GLU A1111     -13.009  51.884  41.795  1.00 77.24           H
ATOM   3420  HB3 GLU A1111     -11.982  53.259  41.415  1.00 77.24           H
ATOM   3421  HG2 GLU A1111     -13.331  51.541  39.253  1.00 68.64           H
ATOM   3422  HG3 GLU A1111     -14.097  52.891  39.985  1.00 68.64           H
ATOM   3423  N   GLU A1112     -10.347  50.645  43.169  1.00 48.31           N
ATOM   3424  CA  GLU A1112      -9.388  50.626  44.285  1.00 60.28           C
ATOM   3425  C   GLU A1112      -8.002  50.090  43.843  1.00 56.75           C
ATOM   3426  O   GLU A1112      -6.975  50.629  44.258  1.00 45.82           O
ATOM   3427  CB  GLU A1112      -9.954  49.897  45.530  1.00 53.83           C
ATOM   3428  CG  GLU A1112      -8.937  49.658  46.681  1.00 53.38           C
ATOM   3429  CD  GLU A1112      -8.452  50.908  47.447  1.00 58.67           C
ATOM   3430  OE1 GLU A1112      -8.896  52.028  47.109  1.00 50.77           O
ATOM   3431  OE2 GLU A1112      -7.614  50.728  48.366  1.00 55.54           O1-
ATOM   3432  H   GLU A1112     -11.083  49.954  43.167  1.00 57.97           H
ATOM   3433  HA  GLU A1112      -9.251  51.668  44.578  1.00 72.34           H
ATOM   3434  HB2 GLU A1112     -10.793  50.473  45.921  1.00 64.59           H
ATOM   3435  HB3 GLU A1112     -10.344  48.926  45.224  1.00 64.59           H
ATOM   3436  HG2 GLU A1112      -9.381  48.980  47.412  1.00 64.06           H
ATOM   3437  HG3 GLU A1112      -8.069  49.095  46.336  1.00 64.06           H
ATOM   3438  N   PHE A1113      -7.963  49.049  42.992  1.00 60.37           N
ATOM   3439  CA  PHE A1113      -6.710  48.597  42.395  1.00 50.52           C
ATOM   3440  C   PHE A1113      -6.043  49.725  41.627  1.00 42.71           C
ATOM   3441  O   PHE A1113      -4.885  50.019  41.919  1.00 48.93           O
ATOM   3442  CB  PHE A1113      -6.905  47.350  41.536  1.00 56.45           C
ATOM   3443  CG  PHE A1113      -5.763  47.110  40.574  1.00 50.86           C
ATOM   3444  CD1 PHE A1113      -4.577  46.513  41.040  1.00 54.44           C
ATOM   3445  CD2 PHE A1113      -5.906  47.457  39.218  1.00 50.37           C
ATOM   3446  CE1 PHE A1113      -3.554  46.222  40.120  1.00 53.92           C
ATOM   3447  CE2 PHE A1113      -4.897  47.133  38.294  1.00 50.29           C
ATOM   3448  CZ  PHE A1113      -3.729  46.503  38.755  1.00 44.08           C
ATOM   3449  H   PHE A1113      -8.830  48.638  42.667  1.00 72.44           H
ATOM   3450  HA  PHE A1113      -6.034  48.314  43.204  1.00 60.62           H
ATOM   3451  HB2 PHE A1113      -7.013  46.485  42.191  1.00 67.74           H
ATOM   3452  HB3 PHE A1113      -7.818  47.457  40.958  1.00 67.74           H
ATOM   3453  HD1 PHE A1113      -4.456  46.262  42.085  1.00 65.32           H
ATOM   3454  HD2 PHE A1113      -6.809  47.941  38.874  1.00 60.44           H
ATOM   3455  HE1 PHE A1113      -2.640  45.764  40.460  1.00 64.71           H
ATOM   3456  HE2 PHE A1113      -5.009  47.381  37.249  1.00 60.35           H
ATOM   3457  HZ  PHE A1113      -2.946  46.250  38.060  1.00 52.89           H
ATOM   3458  N   CYS A1114      -6.768  50.388  40.721  1.00 48.23           N
ATOM   3459  CA  CYS A1114      -6.232  51.536  39.995  1.00 42.17           C
ATOM   3460  C   CYS A1114      -5.746  52.644  40.968  1.00 57.21           C
ATOM   3461  O   CYS A1114      -4.711  53.260  40.709  1.00 53.63           O
ATOM   3462  CB  CYS A1114      -7.213  52.054  38.924  1.00 56.09           C
ATOM   3463  SG  CYS A1114      -7.662  50.791  37.665  1.00 61.06           S
ATOM   3464  H   CYS A1114      -7.728  50.115  40.556  1.00 57.87           H
ATOM   3465  HA  CYS A1114      -5.351  51.183  39.459  1.00 50.61           H
ATOM   3466  HB2 CYS A1114      -8.123  52.406  39.413  1.00 67.31           H
ATOM   3467  HB3 CYS A1114      -6.752  52.896  38.407  1.00 67.31           H
ATOM   3468  HG  CYS A1114      -8.496  51.571  36.965  1.00 73.27           H
ATOM   3469  N   ARG A1115      -6.449  52.894  42.095  1.00 52.07           N
ATOM   3470  CA  ARG A1115      -6.054  53.942  43.047  1.00 56.47           C
ATOM   3471  C   ARG A1115      -4.721  53.567  43.710  1.00 48.31           C
ATOM   3472  O   ARG A1115      -3.797  54.373  43.677  1.00 46.40           O
ATOM   3473  CB  ARG A1115      -7.180  54.277  44.062  1.00 48.59           C
ATOM   3474  CG  ARG A1115      -6.830  55.460  45.012  1.00 48.98           C
ATOM   3475  CD  ARG A1115      -7.762  55.536  46.241  1.00 55.68           C
ATOM   3476  NE  ARG A1115      -7.518  54.461  47.223  1.00 49.19           N
ATOM   3477  CZ  ARG A1115      -6.487  54.366  48.077  1.00 55.18           C
ATOM   3478  NH1 ARG A1115      -5.597  55.351  48.228  1.00 59.45           N
ATOM   3479  NH2 ARG A1115      -6.329  53.252  48.792  1.00 54.43           N1+
ATOM   3480  H   ARG A1115      -7.287  52.361  42.295  1.00 62.48           H
ATOM   3481  HA  ARG A1115      -5.877  54.852  42.470  1.00 67.76           H
ATOM   3482  HB2 ARG A1115      -8.076  54.545  43.500  1.00 58.30           H
ATOM   3483  HB3 ARG A1115      -7.415  53.392  44.655  1.00 58.30           H
ATOM   3484  HG2 ARG A1115      -5.808  55.360  45.376  1.00 58.77           H
ATOM   3485  HG3 ARG A1115      -6.890  56.395  44.457  1.00 58.77           H
ATOM   3486  HD2 ARG A1115      -7.676  56.509  46.723  1.00 66.82           H
ATOM   3487  HD3 ARG A1115      -8.789  55.429  45.885  1.00 66.82           H
ATOM   3488  HE  ARG A1115      -8.120  53.651  47.152  1.00 59.03           H
ATOM   3489 HH11 ARG A1115      -5.694  56.199  47.689  1.00 71.34           H
ATOM   3490 HH12 ARG A1115      -4.827  55.248  48.870  1.00 71.34           H
ATOM   3491 HH21 ARG A1115      -6.986  52.487  48.682  1.00 65.32           H
ATOM   3492 HH22 ARG A1115      -5.557  53.164  49.433  1.00 65.32           H
ATOM   3493  N   ARG A1116      -4.590  52.334  44.218  1.00 44.20           N
ATOM   3494  CA  ARG A1116      -3.372  51.863  44.898  1.00 47.64           C
ATOM   3495  C   ARG A1116      -2.160  51.846  43.971  1.00 47.16           C
ATOM   3496  O   ARG A1116      -1.027  52.011  44.433  1.00 41.34           O
ATOM   3497  CB  ARG A1116      -3.581  50.449  45.443  1.00 48.16           C
ATOM   3498  CG  ARG A1116      -4.578  50.385  46.607  1.00 52.42           C
ATOM   3499  CD  ARG A1116      -4.747  48.924  47.047  1.00 60.49           C
ATOM   3500  NE  ARG A1116      -3.558  48.439  47.774  1.00 61.02           N
ATOM   3501  CZ  ARG A1116      -3.427  47.197  48.249  1.00 63.44           C
ATOM   3502  NH1 ARG A1116      -4.195  46.198  47.811  1.00 66.50           N
ATOM   3503  NH2 ARG A1116      -2.517  46.961  49.186  1.00 62.14           N1+
ATOM   3504  H   ARG A1116      -5.361  51.686  44.113  1.00 53.04           H
ATOM   3505  HA  ARG A1116      -3.150  52.537  45.727  1.00 57.17           H
ATOM   3506  HB2 ARG A1116      -3.912  49.800  44.630  1.00 57.79           H
ATOM   3507  HB3 ARG A1116      -2.633  50.080  45.809  1.00 57.79           H
ATOM   3508  HG2 ARG A1116      -4.206  50.981  47.441  1.00 62.91           H
ATOM   3509  HG3 ARG A1116      -5.544  50.780  46.304  1.00 62.91           H
ATOM   3510  HD2 ARG A1116      -5.653  48.779  47.637  1.00 72.59           H
ATOM   3511  HD3 ARG A1116      -4.844  48.337  46.131  1.00 72.59           H
ATOM   3512  HE  ARG A1116      -2.945  49.145  48.161  1.00 73.22           H
ATOM   3513 HH11 ARG A1116      -4.891  46.383  47.104  1.00 79.80           H
ATOM   3514 HH12 ARG A1116      -4.085  45.268  48.189  1.00 79.80           H
ATOM   3515 HH21 ARG A1116      -1.941  47.722  49.525  1.00 74.57           H
ATOM   3516 HH22 ARG A1116      -2.411  46.033  49.562  1.00 74.57           H
ATOM   3517  N   LEU A1117      -2.405  51.629  42.672  1.00 42.23           N
ATOM   3518  CA  LEU A1117      -1.365  51.567  41.673  1.00 43.91           C
ATOM   3519  C   LEU A1117      -0.849  52.991  41.438  1.00 46.83           C
ATOM   3520  O   LEU A1117       0.365  53.181  41.394  1.00 40.92           O
ATOM   3521  CB  LEU A1117      -1.953  50.925  40.404  1.00 44.38           C
ATOM   3522  CG  LEU A1117      -0.899  50.247  39.556  1.00 45.81           C
ATOM   3523  CD1 LEU A1117      -0.436  48.958  40.263  1.00 44.68           C
ATOM   3524  CD2 LEU A1117      -1.512  49.948  38.180  1.00 48.49           C
ATOM   3525  H   LEU A1117      -3.360  51.493  42.368  1.00 50.68           H
ATOM   3526  HA  LEU A1117      -0.550  50.959  42.064  1.00 52.69           H
ATOM   3527  HB2 LEU A1117      -2.711  50.186  40.658  1.00 53.25           H
ATOM   3528  HB3 LEU A1117      -2.434  51.707  39.815  1.00 53.25           H
ATOM   3529  HG  LEU A1117      -0.048  50.919  39.438  1.00 54.98           H
ATOM   3530 HD11 LEU A1117       0.244  48.412  39.614  1.00 53.61           H
ATOM   3531 HD12 LEU A1117       0.098  49.188  41.179  1.00 53.61           H
ATOM   3532 HD13 LEU A1117      -1.292  48.324  40.489  1.00 53.61           H
ATOM   3533 HD21 LEU A1117      -0.763  49.485  37.540  1.00 58.19           H
ATOM   3534 HD22 LEU A1117      -2.368  49.281  38.283  1.00 58.19           H
ATOM   3535 HD23 LEU A1117      -1.833  50.876  37.707  1.00 58.19           H
ATOM   3536  N   LYS A1118      -1.734  54.000  41.333  1.00 49.17           N
ATOM   3537  CA  LYS A1118      -1.270  55.385  41.170  1.00 47.21           C
ATOM   3538  C   LYS A1118      -0.467  55.833  42.375  1.00 46.56           C
ATOM   3539  O   LYS A1118       0.500  56.569  42.216  1.00 49.89           O
ATOM   3540  CB  LYS A1118      -2.418  56.356  40.869  1.00 50.77           C
ATOM   3541  CG  LYS A1118      -1.941  57.415  39.841  1.00 66.37           C
ATOM   3542  CD  LYS A1118      -2.795  58.696  39.776  1.00 69.11           C
ATOM   3543  CE  LYS A1118      -4.215  58.460  39.239  1.00 72.54           C
ATOM   3544  NZ  LYS A1118      -5.051  59.681  39.260  1.00 77.18           N1+
ATOM   3545  H   LYS A1118      -2.726  53.815  41.403  1.00 59.00           H
ATOM   3546  HA  LYS A1118      -0.600  55.376  40.308  1.00 56.66           H
ATOM   3547  HB2 LYS A1118      -3.230  55.796  40.407  1.00 60.92           H
ATOM   3548  HB3 LYS A1118      -2.794  56.810  41.786  1.00 60.92           H
ATOM   3549  HG2 LYS A1118      -0.933  57.733  40.118  1.00 79.64           H
ATOM   3550  HG3 LYS A1118      -1.878  56.958  38.851  1.00 79.64           H
ATOM   3551  HD2 LYS A1118      -2.867  59.112  40.783  1.00 82.94           H
ATOM   3552  HD3 LYS A1118      -2.284  59.424  39.143  1.00 82.94           H
ATOM   3553  HE2 LYS A1118      -4.146  58.103  38.211  1.00 87.05           H
ATOM   3554  HE3 LYS A1118      -4.699  57.689  39.842  1.00 87.05           H
ATOM   3555  HZ1 LYS A1118      -5.954  59.481  38.853  1.00 92.62           H
ATOM   3556  HZ2 LYS A1118      -5.176  59.996  40.212  1.00 92.62           H
ATOM   3557  HZ3 LYS A1118      -4.603  60.409  38.720  1.00 92.62           H
ATOM   3558  N   GLU A1119      -0.863  55.332  43.551  1.00 44.12           N
ATOM   3559  CA  GLU A1119      -0.305  55.665  44.844  1.00 53.46           C
ATOM   3560  C   GLU A1119       1.022  54.935  45.131  1.00 53.73           C
ATOM   3561  O   GLU A1119       1.700  55.326  46.071  1.00 56.57           O
ATOM   3562  CB  GLU A1119      -1.392  55.386  45.910  1.00 49.08           C
ATOM   3563  CG  GLU A1119      -1.339  56.347  47.088  1.00 63.01           C
ATOM   3564  CD  GLU A1119      -1.645  57.775  46.615  1.00 63.73           C
ATOM   3565  OE1 GLU A1119      -2.768  57.990  46.100  1.00 69.13           O
ATOM   3566  OE2 GLU A1119      -0.728  58.615  46.748  1.00 63.84           O1-
ATOM   3567  H   GLU A1119      -1.699  54.769  43.558  1.00 52.95           H
ATOM   3568  HA  GLU A1119      -0.093  56.732  44.832  1.00 64.15           H
ATOM   3569  HB2 GLU A1119      -2.385  55.460  45.469  1.00 58.90           H
ATOM   3570  HB3 GLU A1119      -1.271  54.370  46.287  1.00 58.90           H
ATOM   3571  HG2 GLU A1119      -2.136  56.029  47.762  1.00 75.61           H
ATOM   3572  HG3 GLU A1119      -0.370  56.294  47.586  1.00 75.61           H
ATOM   3573  N   GLY A1120       1.405  53.889  44.372  1.00 42.79           N
ATOM   3574  CA  GLY A1120       2.718  53.219  44.523  1.00 42.50           C
ATOM   3575  C   GLY A1120       2.693  51.797  45.080  1.00 34.36           C
ATOM   3576  O   GLY A1120       3.748  51.224  45.349  1.00 37.15           O
ATOM   3577  H   GLY A1120       0.799  53.587  43.624  1.00 51.35           H
ATOM   3578  HA2 GLY A1120       3.191  53.177  43.543  1.00 51.00           H
ATOM   3579  HA3 GLY A1120       3.361  53.809  45.175  1.00 51.00           H
ATOM   3580  N   THR A1121       1.522  51.178  45.197  1.00 32.31           N
ATOM   3581  CA  THR A1121       1.426  49.762  45.516  1.00 47.00           C
ATOM   3582  C   THR A1121       1.966  48.963  44.324  1.00 32.15           C
ATOM   3583  O   THR A1121       1.661  49.294  43.184  1.00 35.31           O
ATOM   3584  CB  THR A1121      -0.014  49.368  45.857  1.00 51.97           C
ATOM   3585  OG1 THR A1121      -0.422  50.077  47.015  1.00 50.42           O
ATOM   3586  CG2 THR A1121      -0.139  47.862  46.107  1.00 43.20           C
ATOM   3587  H   THR A1121       0.687  51.659  44.897  1.00 38.77           H
ATOM   3588  HA  THR A1121       2.023  49.579  46.410  1.00 56.40           H
ATOM   3589  HB  THR A1121      -0.655  49.616  45.014  1.00 62.37           H
ATOM   3590  HG1 THR A1121      -0.316  51.013  46.824  1.00 60.50           H
ATOM   3591 HG21 THR A1121      -1.157  47.625  46.405  1.00 51.84           H
ATOM   3592 HG22 THR A1121       0.096  47.294  45.207  1.00 51.84           H
ATOM   3593 HG23 THR A1121       0.529  47.578  46.922  1.00 51.84           H
ATOM   3594  N   ARG A1122       2.758  47.934  44.619  1.00 32.03           N
ATOM   3595  CA  ARG A1122       3.346  47.012  43.647  1.00 38.35           C
ATOM   3596  C   ARG A1122       3.182  45.591  44.146  1.00 43.95           C
ATOM   3597  O   ARG A1122       3.062  45.369  45.347  1.00 33.43           O
ATOM   3598  CB  ARG A1122       4.842  47.281  43.521  1.00 36.69           C
ATOM   3599  CG  ARG A1122       5.193  48.701  43.105  1.00 34.86           C
ATOM   3600  CD  ARG A1122       4.556  49.080  41.768  1.00 33.45           C
ATOM   3601  NE  ARG A1122       4.886  50.462  41.462  1.00 34.70           N
ATOM   3602  CZ  ARG A1122       4.023  51.451  41.253  1.00 33.32           C
ATOM   3603  NH1 ARG A1122       2.739  51.374  41.564  1.00 32.71           N
ATOM   3604  NH2 ARG A1122       4.463  52.554  40.696  1.00 28.86           N1+
ATOM   3605  H   ARG A1122       2.950  47.737  45.595  1.00 38.44           H
ATOM   3606  HA  ARG A1122       2.856  47.100  42.679  1.00 46.02           H
ATOM   3607  HB2 ARG A1122       5.305  47.091  44.492  1.00 44.03           H
ATOM   3608  HB3 ARG A1122       5.275  46.585  42.803  1.00 44.03           H
ATOM   3609  HG2 ARG A1122       4.870  49.403  43.869  1.00 41.84           H
ATOM   3610  HG3 ARG A1122       6.275  48.770  43.028  1.00 41.84           H
ATOM   3611  HD2 ARG A1122       5.026  48.456  41.008  1.00 40.13           H
ATOM   3612  HD3 ARG A1122       3.489  48.903  41.718  1.00 40.13           H
ATOM   3613  HE  ARG A1122       5.849  50.633  41.203  1.00 41.64           H
ATOM   3614 HH11 ARG A1122       2.382  50.536  41.999  1.00 39.26           H
ATOM   3615 HH12 ARG A1122       2.131  52.154  41.369  1.00 39.26           H
ATOM   3616 HH21 ARG A1122       5.435  52.627  40.430  1.00 34.64           H
ATOM   3617 HH22 ARG A1122       3.829  53.316  40.512  1.00 34.64           H
ATOM   3618  N   MET A1123       3.209  44.643  43.204  1.00 39.52           N
ATOM   3619  CA  MET A1123       3.314  43.222  43.480  1.00 39.30           C
ATOM   3620  C   MET A1123       4.513  42.946  44.353  1.00 37.06           C
ATOM   3621  O   MET A1123       5.592  43.506  44.136  1.00 36.96           O
ATOM   3622  CB  MET A1123       3.486  42.393  42.186  1.00 33.13           C
ATOM   3623  CG  MET A1123       2.125  42.086  41.586  1.00 39.42           C
ATOM   3624  SD  MET A1123       2.216  40.976  40.160  1.00 36.20           S
ATOM   3625  CE  MET A1123       2.756  42.155  38.907  1.00 29.67           C
ATOM   3626  H   MET A1123       3.321  44.934  42.244  1.00 47.42           H
ATOM   3627  HA  MET A1123       2.412  42.900  43.999  1.00 47.17           H
ATOM   3628  HB2 MET A1123       4.107  42.936  41.475  1.00 39.76           H
ATOM   3629  HB3 MET A1123       3.983  41.454  42.415  1.00 39.76           H
ATOM   3630  HG2 MET A1123       1.500  41.616  42.341  1.00 47.31           H
ATOM   3631  HG3 MET A1123       1.667  43.019  41.270  1.00 47.31           H
ATOM   3632  HE1 MET A1123       2.922  41.620  37.979  1.00 35.60           H
ATOM   3633  HE2 MET A1123       1.993  42.914  38.754  1.00 35.60           H
ATOM   3634  HE3 MET A1123       3.691  42.614  39.218  1.00 35.60           H
ATOM   3635  N   ARG A1124       4.301  41.987  45.260  1.00 33.90           N
ATOM   3636  CA  ARG A1124       5.371  41.340  46.002  1.00 36.43           C
ATOM   3637  C   ARG A1124       6.237  40.498  45.050  1.00 37.94           C
ATOM   3638  O   ARG A1124       5.830  40.214  43.933  1.00 37.93           O
ATOM   3639  CB  ARG A1124       4.732  40.485  47.117  1.00 47.28           C
ATOM   3640  CG  ARG A1124       4.028  41.407  48.146  1.00 53.41           C
ATOM   3641  CD  ARG A1124       3.483  40.692  49.395  1.00 70.01           C
ATOM   3642  NE  ARG A1124       2.475  39.675  49.030  1.00 86.07           N
ATOM   3643  CZ  ARG A1124       1.197  39.900  48.673  1.00 85.00           C
ATOM   3644  NH1 ARG A1124       0.568  41.043  48.972  1.00 74.20           N
ATOM   3645  NH2 ARG A1124       0.544  38.948  47.996  1.00 81.78           N1+
ATOM   3646  H   ARG A1124       3.374  41.586  45.328  1.00 40.67           H
ATOM   3647  HA  ARG A1124       6.022  42.095  46.454  1.00 43.71           H
ATOM   3648  HB2 ARG A1124       4.018  39.786  46.681  1.00 56.74           H
ATOM   3649  HB3 ARG A1124       5.516  39.919  47.623  1.00 56.74           H
ATOM   3650  HG2 ARG A1124       4.749  42.153  48.484  1.00 64.10           H
ATOM   3651  HG3 ARG A1124       3.203  41.934  47.664  1.00 64.10           H
ATOM   3652  HD2 ARG A1124       4.318  40.194  49.893  1.00 84.01           H
ATOM   3653  HD3 ARG A1124       3.058  41.413  50.096  1.00 84.01           H
ATOM   3654  HE  ARG A1124       2.860  38.779  48.765  1.00103.28           H
ATOM   3655 HH11 ARG A1124       1.055  41.758  49.490  1.00 89.04           H
ATOM   3656 HH12 ARG A1124      -0.393  41.177  48.697  1.00 89.04           H
ATOM   3657 HH21 ARG A1124       1.010  38.084  47.760  1.00 98.13           H
ATOM   3658 HH22 ARG A1124      -0.411  39.095  47.704  1.00 98.13           H
ATOM   3659  N   ALA A1125       7.454  40.176  45.477  1.00 36.30           N
ATOM   3660  CA  ALA A1125       8.358  39.335  44.733  1.00 38.74           C
ATOM   3661  C   ALA A1125       7.731  37.947  44.486  1.00 40.78           C
ATOM   3662  O   ALA A1125       7.153  37.374  45.396  1.00 36.10           O
ATOM   3663  CB  ALA A1125       9.634  39.195  45.522  1.00 35.67           C
ATOM   3664  H   ALA A1125       7.751  40.490  46.391  1.00 43.56           H
ATOM   3665  HA  ALA A1125       8.595  39.822  43.791  1.00 46.49           H
ATOM   3666  HB1 ALA A1125      10.274  38.455  45.062  1.00 42.80           H
ATOM   3667  HB2 ALA A1125      10.148  40.153  45.568  1.00 42.80           H
ATOM   3668  HB3 ALA A1125       9.400  38.852  46.529  1.00 42.80           H
ATOM   3669  N   PRO A1126       7.843  37.382  43.268  1.00 39.89           N
ATOM   3670  CA  PRO A1126       7.291  36.063  42.981  1.00 42.09           C
ATOM   3671  C   PRO A1126       8.267  34.988  43.477  1.00 36.57           C
ATOM   3672  O   PRO A1126       9.414  35.284  43.813  1.00 37.86           O
ATOM   3673  CB  PRO A1126       7.183  36.067  41.455  1.00 40.22           C
ATOM   3674  CG  PRO A1126       8.383  36.910  41.032  1.00 39.47           C
ATOM   3675  CD  PRO A1126       8.515  37.955  42.123  1.00 38.01           C
ATOM   3676  HA  PRO A1126       6.277  35.926  43.358  1.00 50.51           H
ATOM   3677  HB2 PRO A1126       7.200  35.075  41.013  1.00 48.27           H
ATOM   3678  HB3 PRO A1126       6.266  36.583  41.186  1.00 48.27           H
ATOM   3679  HG2 PRO A1126       9.259  36.267  40.979  1.00 47.37           H
ATOM   3680  HG3 PRO A1126       8.199  37.398  40.075  1.00 47.37           H
ATOM   3681  HD2 PRO A1126       9.571  38.136  42.318  1.00 45.61           H
ATOM   3682  HD3 PRO A1126       7.988  38.853  41.810  1.00 45.61           H
ATOM   3683  N   ASP A1127       7.833  33.733  43.514  1.00 41.11           N
ATOM   3684  CA  ASP A1127       8.516  32.703  44.312  1.00 40.99           C
ATOM   3685  C   ASP A1127       9.891  32.319  43.790  1.00 44.00           C
ATOM   3686  O   ASP A1127      10.694  31.802  44.563  1.00 42.86           O
ATOM   3687  CB  ASP A1127       7.632  31.458  44.471  1.00 46.07           C
ATOM   3688  CG  ASP A1127       6.314  31.703  45.200  1.00 44.87           C
ATOM   3689  OD1 ASP A1127       6.163  32.781  45.803  1.00 47.42           O
ATOM   3690  OD2 ASP A1127       5.431  30.827  45.085  1.00 54.38           O1-
ATOM   3691  H   ASP A1127       6.894  33.536  43.209  1.00 49.33           H
ATOM   3692  HA  ASP A1127       8.659  33.121  45.309  1.00 49.18           H
ATOM   3693  HB2 ASP A1127       7.426  30.998  43.506  1.00 55.29           H
ATOM   3694  HB3 ASP A1127       8.176  30.698  45.028  1.00 55.29           H
ATOM   3695  N   TYR A1128      10.193  32.523  42.495  1.00 41.05           N
ATOM   3696  CA  TYR A1128      11.457  32.035  41.902  1.00 38.39           C
ATOM   3697  C   TYR A1128      12.397  33.179  41.529  1.00 38.24           C
ATOM   3698  O   TYR A1128      13.407  32.930  40.862  1.00 42.76           O
ATOM   3699  CB  TYR A1128      11.186  31.033  40.743  1.00 42.07           C
ATOM   3700  CG  TYR A1128      10.071  30.041  41.062  1.00 41.64           C
ATOM   3701  CD1 TYR A1128       8.739  30.397  40.799  1.00 40.93           C
ATOM   3702  CD2 TYR A1128      10.335  28.820  41.726  1.00 48.00           C
ATOM   3703  CE1 TYR A1128       7.671  29.561  41.147  1.00 43.85           C
ATOM   3704  CE2 TYR A1128       9.272  27.961  42.065  1.00 40.69           C
ATOM   3705  CZ  TYR A1128       7.938  28.323  41.764  1.00 51.23           C
ATOM   3706  OH  TYR A1128       6.889  27.511  42.072  1.00 57.59           O
ATOM   3707  H   TYR A1128       9.516  32.966  41.890  1.00 49.26           H
ATOM   3708  HA  TYR A1128      11.995  31.452  42.648  1.00 46.06           H
ATOM   3709  HB2 TYR A1128      10.917  31.585  39.842  1.00 50.48           H
ATOM   3710  HB3 TYR A1128      12.105  30.486  40.527  1.00 50.48           H
ATOM   3711  HD1 TYR A1128       8.522  31.328  40.318  1.00 49.12           H
ATOM   3712  HD2 TYR A1128      11.349  28.557  41.989  1.00 57.60           H
ATOM   3713  HE1 TYR A1128       6.653  29.857  40.944  1.00 52.62           H
ATOM   3714  HE2 TYR A1128       9.477  27.036  42.580  1.00 48.83           H
ATOM   3715  HH  TYR A1128       7.177  26.679  42.454  1.00 69.11           H
ATOM   3716  N   THR A1129      12.103  34.420  41.968  1.00 36.91           N
ATOM   3717  CA  THR A1129      12.935  35.571  41.625  1.00 38.53           C
ATOM   3718  C   THR A1129      14.294  35.523  42.312  1.00 38.80           C
ATOM   3719  O   THR A1129      14.428  34.904  43.362  1.00 45.30           O
ATOM   3720  CB  THR A1129      12.192  36.872  41.915  1.00 41.37           C
ATOM   3721  OG1 THR A1129      12.767  37.959  41.201  1.00 39.71           O
ATOM   3722  CG2 THR A1129      12.190  37.193  43.407  1.00 39.13           C
ATOM   3723  H   THR A1129      11.286  34.574  42.541  1.00 44.29           H
ATOM   3724  HA  THR A1129      13.128  35.561  40.551  1.00 46.23           H
ATOM   3725  HB  THR A1129      11.163  36.759  41.592  1.00 49.64           H
ATOM   3726  HG1 THR A1129      13.623  38.164  41.590  1.00 47.65           H
ATOM   3727 HG21 THR A1129      11.630  38.110  43.539  1.00 46.95           H
ATOM   3728 HG22 THR A1129      11.737  36.382  43.968  1.00 46.95           H
ATOM   3729 HG23 THR A1129      13.197  37.378  43.777  1.00 46.95           H
ATOM   3730  N   THR A1130      15.283  36.202  41.731  1.00 40.28           N
ATOM   3731  CA  THR A1130      16.422  36.694  42.487  1.00 40.40           C
ATOM   3732  C   THR A1130      16.118  38.131  42.987  1.00 45.21           C
ATOM   3733  O   THR A1130      15.214  38.790  42.466  1.00 39.37           O
ATOM   3734  CB  THR A1130      17.681  36.696  41.632  1.00 43.48           C
ATOM   3735  OG1 THR A1130      17.505  37.611  40.583  1.00 42.89           O
ATOM   3736  CG2 THR A1130      18.027  35.325  41.045  1.00 47.04           C
ATOM   3737  H   THR A1130      15.126  36.623  40.826  1.00 48.34           H
ATOM   3738  HA  THR A1130      16.604  36.039  43.337  1.00 48.48           H
ATOM   3739  HB  THR A1130      18.518  37.024  42.245  1.00 52.17           H
ATOM   3740  HG1 THR A1130      18.342  37.675  40.108  1.00 51.47           H
ATOM   3741 HG21 THR A1130      18.940  35.408  40.458  1.00 56.45           H
ATOM   3742 HG22 THR A1130      18.182  34.604  41.843  1.00 56.45           H
ATOM   3743 HG23 THR A1130      17.236  34.981  40.381  1.00 56.45           H
ATOM   3744  N   PRO A1131      16.877  38.660  43.967  1.00 45.74           N
ATOM   3745  CA  PRO A1131      16.700  40.032  44.402  1.00 42.63           C
ATOM   3746  C   PRO A1131      16.946  41.061  43.285  1.00 37.92           C
ATOM   3747  O   PRO A1131      16.158  41.991  43.170  1.00 38.92           O
ATOM   3748  CB  PRO A1131      17.698  40.201  45.567  1.00 46.08           C
ATOM   3749  CG  PRO A1131      17.818  38.780  46.138  1.00 45.19           C
ATOM   3750  CD  PRO A1131      17.732  37.915  44.884  1.00 52.33           C
ATOM   3751  HA  PRO A1131      15.697  40.132  44.819  1.00 51.16           H
ATOM   3752  HB2 PRO A1131      18.667  40.472  45.139  1.00 55.29           H
ATOM   3753  HB3 PRO A1131      17.396  40.938  46.309  1.00 55.29           H
ATOM   3754  HG2 PRO A1131      18.784  38.618  46.613  1.00 54.23           H
ATOM   3755  HG3 PRO A1131      16.999  38.574  46.828  1.00 54.23           H
ATOM   3756  HD2 PRO A1131      18.722  37.785  44.454  1.00 62.80           H
ATOM   3757  HD3 PRO A1131      17.283  36.964  45.176  1.00 62.80           H
ATOM   3758  N   GLU A1132      17.968  40.874  42.436  1.00 35.17           N
ATOM   3759  CA  GLU A1132      18.255  41.725  41.300  1.00 43.34           C
ATOM   3760  C   GLU A1132      17.089  41.704  40.323  1.00 40.46           C
ATOM   3761  O   GLU A1132      16.792  42.755  39.768  1.00 31.65           O
ATOM   3762  CB  GLU A1132      19.547  41.320  40.571  1.00 45.67           C
ATOM   3763  CG  GLU A1132      20.835  41.734  41.306  1.00 52.47           C
ATOM   3764  CD  GLU A1132      22.073  40.930  40.866  1.00 74.19           C
ATOM   3765  OE1 GLU A1132      22.030  39.684  41.012  1.00 74.50           O
ATOM   3766  OE2 GLU A1132      23.050  41.576  40.414  1.00 66.89           O1-
ATOM   3767  H   GLU A1132      18.584  40.086  42.582  1.00 42.21           H
ATOM   3768  HA  GLU A1132      18.379  42.742  41.670  1.00 52.01           H
ATOM   3769  HB2 GLU A1132      19.540  40.244  40.407  1.00 54.81           H
ATOM   3770  HB3 GLU A1132      19.556  41.803  39.595  1.00 54.81           H
ATOM   3771  HG2 GLU A1132      21.019  42.793  41.148  1.00 62.97           H
ATOM   3772  HG3 GLU A1132      20.676  41.531  42.366  1.00 62.97           H
ATOM   3773  N   MET A1133      16.436  40.544  40.108  1.00 39.67           N
ATOM   3774  CA  MET A1133      15.331  40.489  39.174  1.00 37.48           C
ATOM   3775  C   MET A1133      14.123  41.238  39.722  1.00 32.85           C
ATOM   3776  O   MET A1133      13.424  41.867  38.940  1.00 31.80           O
ATOM   3777  CB  MET A1133      14.987  39.067  38.727  1.00 37.01           C
ATOM   3778  CG  MET A1133      15.979  38.462  37.721  1.00 40.21           C
ATOM   3779  SD  MET A1133      16.342  39.458  36.254  1.00 41.33           S
ATOM   3780  CE  MET A1133      14.677  39.938  35.857  1.00 35.31           C
ATOM   3781  H   MET A1133      16.706  39.702  40.598  1.00 47.61           H
ATOM   3782  HA  MET A1133      15.645  41.043  38.292  1.00 44.97           H
ATOM   3783  HB2 MET A1133      14.940  38.422  39.603  1.00 44.41           H
ATOM   3784  HB3 MET A1133      13.995  39.064  38.275  1.00 44.41           H
ATOM   3785  HG2 MET A1133      16.926  38.296  38.227  1.00 48.25           H
ATOM   3786  HG3 MET A1133      15.604  37.493  37.403  1.00 48.25           H
ATOM   3787  HE1 MET A1133      14.664  40.362  34.852  1.00 42.37           H
ATOM   3788  HE2 MET A1133      14.032  39.063  35.902  1.00 42.37           H
ATOM   3789  HE3 MET A1133      14.318  40.685  36.563  1.00 42.37           H
ATOM   3790  N   TYR A1134      13.829  41.144  41.032  1.00 35.19           N
ATOM   3791  CA  TYR A1134      12.704  41.911  41.595  1.00 37.09           C
ATOM   3792  C   TYR A1134      12.970  43.425  41.571  1.00 33.34           C
ATOM   3793  O   TYR A1134      12.072  44.224  41.282  1.00 32.27           O
ATOM   3794  CB  TYR A1134      12.418  41.417  42.995  1.00 37.28           C
ATOM   3795  CG  TYR A1134      11.217  42.077  43.615  1.00 34.77           C
ATOM   3796  CD1 TYR A1134       9.944  41.928  43.043  1.00 31.55           C
ATOM   3797  CD2 TYR A1134      11.367  42.815  44.803  1.00 40.98           C
ATOM   3798  CE1 TYR A1134       8.819  42.560  43.594  1.00 32.98           C
ATOM   3799  CE2 TYR A1134      10.231  43.355  45.422  1.00 32.38           C
ATOM   3800  CZ  TYR A1134       8.971  43.261  44.822  1.00 35.48           C
ATOM   3801  OH  TYR A1134       7.899  43.817  45.434  1.00 35.52           O
ATOM   3802  H   TYR A1134      14.420  40.599  41.645  1.00 42.23           H
ATOM   3803  HA  TYR A1134      11.821  41.715  40.985  1.00 44.51           H
ATOM   3804  HB2 TYR A1134      12.229  40.343  42.945  1.00 44.73           H
ATOM   3805  HB3 TYR A1134      13.301  41.595  43.612  1.00 44.73           H
ATOM   3806  HD1 TYR A1134       9.831  41.331  42.149  1.00 37.86           H
ATOM   3807  HD2 TYR A1134      12.340  42.922  45.261  1.00 49.17           H
ATOM   3808  HE1 TYR A1134       7.845  42.440  43.140  1.00 39.58           H
ATOM   3809  HE2 TYR A1134      10.335  43.875  46.359  1.00 38.85           H
ATOM   3810  HH  TYR A1134       7.090  43.738  44.916  1.00 42.62           H
ATOM   3811  N   GLN A1135      14.215  43.814  41.839  1.00 34.03           N
ATOM   3812  CA  GLN A1135      14.637  45.193  41.755  1.00 34.05           C
ATOM   3813  C   GLN A1135      14.393  45.711  40.343  1.00 35.20           C
ATOM   3814  O   GLN A1135      13.892  46.820  40.182  1.00 31.95           O
ATOM   3815  CB  GLN A1135      16.115  45.292  42.117  1.00 34.44           C
ATOM   3816  CG  GLN A1135      16.628  46.739  42.067  1.00 35.75           C
ATOM   3817  CD  GLN A1135      15.876  47.630  43.066  1.00 35.08           C
ATOM   3818  OE1 GLN A1135      16.045  47.494  44.269  1.00 40.01           O
ATOM   3819  NE2 GLN A1135      15.024  48.534  42.585  1.00 31.96           N
ATOM   3820  H   GLN A1135      14.914  43.123  42.069  1.00 40.83           H
ATOM   3821  HA  GLN A1135      14.045  45.771  42.465  1.00 40.86           H
ATOM   3822  HB2 GLN A1135      16.256  44.884  43.120  1.00 41.33           H
ATOM   3823  HB3 GLN A1135      16.706  44.704  41.420  1.00 41.33           H
ATOM   3824  HG2 GLN A1135      17.668  46.683  42.379  1.00 42.90           H
ATOM   3825  HG3 GLN A1135      16.556  47.144  41.060  1.00 42.90           H
ATOM   3826 HE21 GLN A1135      14.941  48.674  41.585  1.00 38.35           H
ATOM   3827 HE22 GLN A1135      14.484  49.101  43.214  1.00 38.35           H
ATOM   3828  N   THR A1136      14.715  44.897  39.314  1.00 31.04           N
ATOM   3829  CA  THR A1136      14.390  45.249  37.934  1.00 28.79           C
ATOM   3830  C   THR A1136      12.897  45.417  37.733  1.00 20.56           C
ATOM   3831  O   THR A1136      12.491  46.361  37.061  1.00 29.46           O
ATOM   3832  CB  THR A1136      15.045  44.264  36.949  1.00 34.34           C
ATOM   3833  OG1 THR A1136      16.437  44.285  37.179  1.00 34.74           O
ATOM   3834  CG2 THR A1136      14.783  44.643  35.480  1.00 27.85           C
ATOM   3835  H   THR A1136      15.136  43.999  39.507  1.00 37.25           H
ATOM   3836  HA  THR A1136      14.849  46.224  37.751  1.00 34.55           H
ATOM   3837  HB  THR A1136      14.668  43.260  37.131  1.00 41.21           H
ATOM   3838  HG1 THR A1136      16.608  43.969  38.070  1.00 41.68           H
ATOM   3839 HG21 THR A1136      15.284  43.929  34.828  1.00 33.42           H
ATOM   3840 HG22 THR A1136      13.715  44.639  35.269  1.00 33.42           H
ATOM   3841 HG23 THR A1136      15.187  45.632  35.260  1.00 33.42           H
ATOM   3842  N   MET A1137      12.058  44.565  38.320  1.00 27.14           N
ATOM   3843  CA  MET A1137      10.612  44.741  38.218  1.00 28.84           C
ATOM   3844  C   MET A1137      10.180  46.099  38.753  1.00 31.42           C
ATOM   3845  O   MET A1137       9.459  46.840  38.096  1.00 28.19           O
ATOM   3846  CB  MET A1137       9.859  43.620  38.928  1.00 30.03           C
ATOM   3847  CG  MET A1137      10.113  42.235  38.304  1.00 28.22           C
ATOM   3848  SD  MET A1137       9.418  40.884  39.261  1.00 31.66           S
ATOM   3849  CE  MET A1137      10.609  39.559  38.888  1.00 35.70           C
ATOM   3850  H   MET A1137      12.413  43.796  38.870  1.00 32.57           H
ATOM   3851  HA  MET A1137      10.345  44.705  37.162  1.00 34.60           H
ATOM   3852  HB2 MET A1137      10.106  43.605  39.988  1.00 36.04           H
ATOM   3853  HB3 MET A1137       8.793  43.826  38.840  1.00 36.04           H
ATOM   3854  HG2 MET A1137       9.654  42.226  37.315  1.00 33.86           H
ATOM   3855  HG3 MET A1137      11.180  42.073  38.182  1.00 33.86           H
ATOM   3856  HE1 MET A1137      10.367  38.677  39.479  1.00 42.83           H
ATOM   3857  HE2 MET A1137      10.558  39.307  37.830  1.00 42.83           H
ATOM   3858  HE3 MET A1137      11.618  39.882  39.137  1.00 42.83           H
ATOM   3859  N   LEU A1138      10.636  46.436  39.956  1.00 27.58           N
ATOM   3860  CA  LEU A1138      10.351  47.713  40.565  1.00 30.43           C
ATOM   3861  C   LEU A1138      10.811  48.881  39.714  1.00 23.90           C
ATOM   3862  O   LEU A1138      10.067  49.862  39.657  1.00 25.91           O
ATOM   3863  CB  LEU A1138      11.012  47.752  41.959  1.00 27.90           C
ATOM   3864  CG  LEU A1138      10.365  46.759  42.941  1.00 27.82           C
ATOM   3865  CD1 LEU A1138      11.110  46.820  44.299  1.00 38.89           C
ATOM   3866  CD2 LEU A1138       8.893  47.076  43.194  1.00 25.73           C
ATOM   3867  H   LEU A1138      11.235  45.794  40.455  1.00 33.10           H
ATOM   3868  HA  LEU A1138       9.271  47.799  40.659  1.00 36.52           H
ATOM   3869  HB2 LEU A1138      12.075  47.529  41.864  1.00 33.48           H
ATOM   3870  HB3 LEU A1138      10.921  48.760  42.364  1.00 33.48           H
ATOM   3871  HG  LEU A1138      10.438  45.746  42.552  1.00 33.38           H
ATOM   3872 HD11 LEU A1138      10.666  46.110  44.997  1.00 46.67           H
ATOM   3873 HD12 LEU A1138      12.159  46.555  44.158  1.00 46.67           H
ATOM   3874 HD13 LEU A1138      11.045  47.824  44.721  1.00 46.67           H
ATOM   3875 HD21 LEU A1138       8.486  46.352  43.900  1.00 30.88           H
ATOM   3876 HD22 LEU A1138       8.785  48.081  43.603  1.00 30.88           H
ATOM   3877 HD23 LEU A1138       8.309  46.991  42.288  1.00 30.88           H
ATOM   3878  N   ASP A1139      11.998  48.803  39.069  1.00 25.86           N
ATOM   3879  CA  ASP A1139      12.469  49.853  38.162  1.00 27.97           C
ATOM   3880  C   ASP A1139      11.512  50.053  36.962  1.00 29.09           C
ATOM   3881  O   ASP A1139      11.152  51.182  36.622  1.00 26.27           O
ATOM   3882  CB  ASP A1139      13.892  49.559  37.664  1.00 23.74           C
ATOM   3883  CG  ASP A1139      14.940  49.488  38.761  1.00 33.60           C
ATOM   3884  OD1 ASP A1139      14.606  49.850  39.903  1.00 30.44           O
ATOM   3885  OD2 ASP A1139      16.065  49.062  38.430  1.00 35.12           O1-
ATOM   3886  H   ASP A1139      12.612  48.018  39.240  1.00 31.03           H
ATOM   3887  HA  ASP A1139      12.495  50.787  38.730  1.00 33.56           H
ATOM   3888  HB2 ASP A1139      13.926  48.631  37.095  1.00 28.49           H
ATOM   3889  HB3 ASP A1139      14.213  50.306  36.950  1.00 28.49           H
ATOM   3890  N   CYS A1140      11.086  48.942  36.350  1.00 25.92           N
ATOM   3891  CA  CYS A1140      10.134  48.985  35.266  1.00 25.62           C
ATOM   3892  C   CYS A1140       8.807  49.598  35.672  1.00 27.99           C
ATOM   3893  O   CYS A1140       8.137  50.170  34.824  1.00 29.05           O
ATOM   3894  CB  CYS A1140       9.903  47.575  34.695  1.00 26.48           C
ATOM   3895  SG  CYS A1140      11.396  46.955  33.916  1.00 27.67           S
ATOM   3896  H   CYS A1140      11.384  48.039  36.701  1.00 31.10           H
ATOM   3897  HA  CYS A1140      10.557  49.604  34.471  1.00 30.74           H
ATOM   3898  HB2 CYS A1140       9.585  46.888  35.479  1.00 31.77           H
ATOM   3899  HB3 CYS A1140       9.111  47.629  33.957  1.00 31.77           H
ATOM   3900  HG  CYS A1140      12.009  46.484  35.004  1.00 33.20           H
ATOM   3901  N   TRP A1141       8.390  49.391  36.919  1.00 25.03           N
ATOM   3902  CA  TRP A1141       7.161  49.928  37.451  1.00 30.80           C
ATOM   3903  C   TRP A1141       7.316  51.322  38.079  1.00 33.09           C
ATOM   3904  O   TRP A1141       6.469  51.709  38.882  1.00 32.13           O
ATOM   3905  CB  TRP A1141       6.596  48.945  38.453  1.00 27.38           C
ATOM   3906  CG  TRP A1141       6.277  47.589  37.902  1.00 31.58           C
ATOM   3907  CD1 TRP A1141       5.944  47.272  36.614  1.00 28.32           C
ATOM   3908  CD2 TRP A1141       6.329  46.357  38.635  1.00 26.60           C
ATOM   3909  NE1 TRP A1141       5.757  45.899  36.534  1.00 29.26           N
ATOM   3910  CE2 TRP A1141       6.004  45.287  37.749  1.00 31.53           C
ATOM   3911  CE3 TRP A1141       6.599  46.035  39.990  1.00 26.19           C
ATOM   3912  CZ2 TRP A1141       5.925  43.968  38.216  1.00 30.31           C
ATOM   3913  CZ3 TRP A1141       6.548  44.710  40.438  1.00 30.52           C
ATOM   3914  CH2 TRP A1141       6.225  43.679  39.543  1.00 30.09           C
ATOM   3915  H   TRP A1141       8.971  48.846  37.541  1.00 30.03           H
ATOM   3916  HA  TRP A1141       6.445  50.006  36.639  1.00 36.96           H
ATOM   3917  HB2 TRP A1141       7.292  48.839  39.281  1.00 32.86           H
ATOM   3918  HB3 TRP A1141       5.663  49.345  38.846  1.00 32.86           H
ATOM   3919  HD1 TRP A1141       5.850  47.967  35.793  1.00 33.98           H
ATOM   3920  HE1 TRP A1141       5.446  45.447  35.689  1.00 35.11           H
ATOM   3921  HE3 TRP A1141       6.837  46.823  40.682  1.00 31.43           H
ATOM   3922  HZ2 TRP A1141       5.662  43.167  37.546  1.00 36.37           H
ATOM   3923  HZ3 TRP A1141       6.770  44.480  41.470  1.00 36.62           H
ATOM   3924  HH2 TRP A1141       6.211  42.654  39.881  1.00 36.11           H
ATOM   3925  N   HIS A1142       8.350  52.082  37.724  1.00 29.95           N
ATOM   3926  CA  HIS A1142       8.468  53.458  38.190  1.00 33.43           C
ATOM   3927  C   HIS A1142       7.201  54.239  37.799  1.00 35.68           C
ATOM   3928  O   HIS A1142       6.674  54.082  36.691  1.00 30.10           O
ATOM   3929  CB  HIS A1142       9.709  54.144  37.615  1.00 28.94           C
ATOM   3930  CG  HIS A1142      10.115  55.301  38.504  1.00 38.00           C
ATOM   3931  ND1 HIS A1142       9.360  56.477  38.660  1.00 37.08           N
ATOM   3932  CD2 HIS A1142      11.264  55.391  39.244  1.00 29.97           C
ATOM   3933  CE1 HIS A1142      10.114  57.283  39.411  1.00 37.93           C
ATOM   3934  NE2 HIS A1142      11.250  56.656  39.782  1.00 34.42           N
ATOM   3935  H   HIS A1142       9.058  51.719  37.098  1.00 35.94           H
ATOM   3936  HA  HIS A1142       8.578  53.433  39.277  1.00 40.12           H
ATOM   3937  HB2 HIS A1142       9.497  54.524  36.617  1.00 34.73           H
ATOM   3938  HB3 HIS A1142      10.543  53.449  37.557  1.00 34.73           H
ATOM   3939  HD2 HIS A1142      12.062  54.662  39.310  1.00 35.97           H
ATOM   3940  HE1 HIS A1142       9.913  58.333  39.562  1.00 45.51           H
ATOM   3941  HE2 HIS A1142      12.008  57.085  40.297  1.00 41.30           H
ATOM   3942  N   GLY A1143       6.689  55.035  38.749  1.00 33.32           N
ATOM   3943  CA  GLY A1143       5.500  55.830  38.544  1.00 29.31           C
ATOM   3944  C   GLY A1143       5.668  56.843  37.416  1.00 34.28           C
ATOM   3945  O   GLY A1143       4.698  57.124  36.717  1.00 37.45           O
ATOM   3946  H   GLY A1143       7.169  55.111  39.635  1.00 39.98           H
ATOM   3947  HA2 GLY A1143       4.694  55.148  38.267  1.00 35.17           H
ATOM   3948  HA3 GLY A1143       5.227  56.343  39.465  1.00 35.17           H
ATOM   3949  N   GLU A1144       6.879  57.364  37.223  1.00 35.51           N
ATOM   3950  CA  GLU A1144       7.201  58.310  36.151  1.00 33.70           C
ATOM   3951  C   GLU A1144       7.750  57.535  34.937  1.00 32.84           C
ATOM   3952  O   GLU A1144       8.838  56.964  35.063  1.00 33.65           O
ATOM   3953  CB  GLU A1144       8.267  59.329  36.631  1.00 33.53           C
ATOM   3954  CG  GLU A1144       7.781  60.399  37.626  1.00 48.04           C
ATOM   3955  CD  GLU A1144       6.793  61.405  36.973  1.00 69.25           C
ATOM   3956  OE1 GLU A1144       6.938  61.705  35.759  1.00 57.96           O
ATOM   3957  OE2 GLU A1144       5.866  61.829  37.702  1.00 76.09           O1-
ATOM   3958  H   GLU A1144       7.647  57.034  37.790  1.00 42.62           H
ATOM   3959  HA  GLU A1144       6.304  58.864  35.883  1.00 40.45           H
ATOM   3960  HB2 GLU A1144       9.071  58.782  37.116  1.00 40.23           H
ATOM   3961  HB3 GLU A1144       8.698  59.830  35.762  1.00 40.23           H
ATOM   3962  HG2 GLU A1144       7.349  59.954  38.523  1.00 57.65           H
ATOM   3963  HG3 GLU A1144       8.663  60.962  37.939  1.00 57.65           H
ATOM   3964  N   PRO A1145       7.088  57.538  33.762  1.00 36.29           N
ATOM   3965  CA  PRO A1145       7.543  56.752  32.613  1.00 33.47           C
ATOM   3966  C   PRO A1145       8.970  57.049  32.233  1.00 34.83           C
ATOM   3967  O   PRO A1145       9.730  56.137  31.926  1.00 35.82           O
ATOM   3968  CB  PRO A1145       6.603  57.120  31.448  1.00 31.56           C
ATOM   3969  CG  PRO A1145       5.320  57.540  32.146  1.00 36.59           C
ATOM   3970  CD  PRO A1145       5.796  58.151  33.484  1.00 40.91           C
ATOM   3971  HA  PRO A1145       7.408  55.696  32.835  1.00 40.16           H
ATOM   3972  HB2 PRO A1145       7.009  57.995  30.937  1.00 37.88           H
ATOM   3973  HB3 PRO A1145       6.436  56.308  30.743  1.00 37.88           H
ATOM   3974  HG2 PRO A1145       4.771  58.271  31.557  1.00 43.91           H
ATOM   3975  HG3 PRO A1145       4.713  56.660  32.341  1.00 43.91           H
ATOM   3976  HD2 PRO A1145       5.922  59.226  33.362  1.00 49.09           H
ATOM   3977  HD3 PRO A1145       5.059  57.904  34.249  1.00 49.09           H
ATOM   3978  N   SER A1146       9.369  58.314  32.326  1.00 35.15           N
ATOM   3979  CA  SER A1146      10.728  58.733  31.970  1.00 36.65           C
ATOM   3980  C   SER A1146      11.812  58.209  32.929  1.00 31.04           C
ATOM   3981  O   SER A1146      12.990  58.219  32.590  1.00 36.94           O
ATOM   3982  CB  SER A1146      10.747  60.262  31.906  1.00 42.42           C
ATOM   3983  OG  SER A1146      10.474  60.784  33.192  1.00 40.37           O
ATOM   3984  H   SER A1146       8.720  59.010  32.668  1.00 42.18           H
ATOM   3985  HA  SER A1146      10.952  58.353  30.973  1.00 43.98           H
ATOM   3986  HB2 SER A1146      11.732  60.595  31.577  1.00 50.90           H
ATOM   3987  HB3 SER A1146       9.985  60.614  31.208  1.00 50.90           H
ATOM   3988  HG  SER A1146      10.455  61.743  33.138  1.00 48.45           H
ATOM   3989  N   GLN A1147      11.440  57.789  34.137  1.00 27.35           N
ATOM   3990  CA  GLN A1147      12.384  57.211  35.104  1.00 37.59           C
ATOM   3991  C   GLN A1147      12.507  55.681  34.956  1.00 33.83           C
ATOM   3992  O   GLN A1147      13.365  55.076  35.600  1.00 35.39           O
ATOM   3993  CB  GLN A1147      11.966  57.584  36.541  1.00 35.14           C
ATOM   3994  CG  GLN A1147      11.896  59.108  36.742  1.00 40.12           C
ATOM   3995  CD  GLN A1147      13.254  59.710  36.416  1.00 37.39           C
ATOM   3996  OE1 GLN A1147      14.268  59.297  36.974  1.00 51.06           O
ATOM   3997  NE2 GLN A1147      13.272  60.684  35.516  1.00 55.37           N
ATOM   3998  H   GLN A1147      10.461  57.807  34.385  1.00 32.82           H
ATOM   3999  HA  GLN A1147      13.379  57.622  34.926  1.00 45.11           H
ATOM   4000  HB2 GLN A1147      10.980  57.173  36.724  1.00 42.17           H
ATOM   4001  HB3 GLN A1147      12.667  57.153  37.259  1.00 42.17           H
ATOM   4002  HG2 GLN A1147      11.111  59.562  36.138  1.00 48.14           H
ATOM   4003  HG3 GLN A1147      11.692  59.274  37.802  1.00 48.14           H
ATOM   4004 HE21 GLN A1147      12.415  60.970  35.065  1.00 66.45           H
ATOM   4005 HE22 GLN A1147      14.158  61.100  35.268  1.00 66.45           H
ATOM   4006  N   ARG A1148      11.642  55.049  34.148  1.00 33.01           N
ATOM   4007  CA  ARG A1148      11.765  53.622  33.882  1.00 31.20           C
ATOM   4008  C   ARG A1148      13.031  53.413  33.075  1.00 26.21           C
ATOM   4009  O   ARG A1148      13.380  54.304  32.307  1.00 30.71           O
ATOM   4010  CB  ARG A1148      10.526  53.124  33.153  1.00 27.25           C
ATOM   4011  CG  ARG A1148       9.261  53.393  33.969  1.00 30.08           C
ATOM   4012  CD  ARG A1148       8.029  52.923  33.219  1.00 30.91           C
ATOM   4013  NE  ARG A1148       6.838  53.153  34.053  1.00 30.15           N
ATOM   4014  CZ  ARG A1148       5.707  53.689  33.567  1.00 32.48           C
ATOM   4015  NH1 ARG A1148       5.513  53.673  32.253  1.00 29.42           N
ATOM   4016  NH2 ARG A1148       4.763  54.219  34.347  1.00 27.74           N1+
ATOM   4017  H   ARG A1148      10.973  55.587  33.615  1.00 39.62           H
ATOM   4018  HA  ARG A1148      11.847  53.083  34.826  1.00 37.44           H
ATOM   4019  HB2 ARG A1148      10.439  53.592  32.179  1.00 32.70           H
ATOM   4020  HB3 ARG A1148      10.629  52.053  33.019  1.00 32.70           H
ATOM   4021  HG2 ARG A1148       9.321  52.870  34.923  1.00 36.10           H
ATOM   4022  HG3 ARG A1148       9.151  54.460  34.147  1.00 36.10           H
ATOM   4023  HD2 ARG A1148       7.984  53.507  32.301  1.00 37.09           H
ATOM   4024  HD3 ARG A1148       8.104  51.870  32.948  1.00 37.09           H
ATOM   4025  HE  ARG A1148       6.970  53.131  35.054  1.00 36.18           H
ATOM   4026 HH11 ARG A1148       6.219  53.277  31.652  1.00 35.30           H
ATOM   4027 HH12 ARG A1148       4.662  54.055  31.864  1.00 35.30           H
ATOM   4028 HH21 ARG A1148       4.905  54.249  35.344  1.00 33.29           H
ATOM   4029 HH22 ARG A1148       3.924  54.614  33.939  1.00 33.29           H
ATOM   4030  N   PRO A1149      13.700  52.256  33.166  1.00 29.78           N
ATOM   4031  CA  PRO A1149      14.779  51.997  32.235  1.00 28.91           C
ATOM   4032  C   PRO A1149      14.218  51.951  30.808  1.00 32.97           C
ATOM   4033  O   PRO A1149      13.021  51.724  30.602  1.00 30.92           O
ATOM   4034  CB  PRO A1149      15.376  50.651  32.688  1.00 30.84           C
ATOM   4035  CG  PRO A1149      14.261  49.951  33.451  1.00 34.80           C
ATOM   4036  CD  PRO A1149      13.387  51.090  34.000  1.00 25.59           C
ATOM   4037  HA  PRO A1149      15.572  52.734  32.339  1.00 34.69           H
ATOM   4038  HB2 PRO A1149      15.824  50.052  31.900  1.00 37.01           H
ATOM   4039  HB3 PRO A1149      16.144  50.897  33.421  1.00 37.01           H
ATOM   4040  HG2 PRO A1149      13.692  49.328  32.762  1.00 41.76           H
ATOM   4041  HG3 PRO A1149      14.652  49.352  34.272  1.00 41.76           H
ATOM   4042  HD2 PRO A1149      12.340  50.800  33.907  1.00 30.70           H
ATOM   4043  HD3 PRO A1149      13.668  51.277  35.027  1.00 30.70           H
ATOM   4044  N   THR A1150      15.074  52.207  29.817  1.00 32.50           N
ATOM   4045  CA  THR A1150      14.747  51.964  28.410  1.00 36.07           C
ATOM   4046  C   THR A1150      15.011  50.483  28.115  1.00 29.66           C
ATOM   4047  O   THR A1150      15.712  49.793  28.871  1.00 27.12           O
ATOM   4048  CB  THR A1150      15.592  52.882  27.493  1.00 34.50           C
ATOM   4049  OG1 THR A1150      16.920  52.447  27.555  1.00 34.15           O
ATOM   4050  CG2 THR A1150      15.448  54.369  27.904  1.00 34.04           C
ATOM   4051  H   THR A1150      16.033  52.436  30.040  1.00 39.00           H
ATOM   4052  HA  THR A1150      13.695  52.190  28.227  1.00 43.29           H
ATOM   4053  HB  THR A1150      15.249  52.780  26.464  1.00 41.40           H
ATOM   4054  HG1 THR A1150      17.457  53.065  27.050  1.00 40.98           H
ATOM   4055 HG21 THR A1150      16.038  54.987  27.231  1.00 40.85           H
ATOM   4056 HG22 THR A1150      14.401  54.670  27.865  1.00 40.85           H
ATOM   4057 HG23 THR A1150      15.842  54.520  28.908  1.00 40.85           H
ATOM   4058  N   PHE A1151      14.491  49.967  26.989  1.00 32.96           N
ATOM   4059  CA  PHE A1151      14.818  48.604  26.574  1.00 33.10           C
ATOM   4060  C   PHE A1151      16.306  48.391  26.369  1.00 26.02           C
ATOM   4061  O   PHE A1151      16.815  47.368  26.849  1.00 27.91           O
ATOM   4062  CB  PHE A1151      13.977  48.103  25.384  1.00 31.88           C
ATOM   4063  CG  PHE A1151      12.563  47.799  25.832  1.00 26.93           C
ATOM   4064  CD1 PHE A1151      12.348  46.714  26.692  1.00 24.74           C
ATOM   4065  CD2 PHE A1151      11.505  48.646  25.497  1.00 23.32           C
ATOM   4066  CE1 PHE A1151      11.067  46.402  27.105  1.00 21.21           C
ATOM   4067  CE2 PHE A1151      10.210  48.347  25.954  1.00 27.56           C
ATOM   4068  CZ  PHE A1151       9.985  47.174  26.706  1.00 27.15           C
ATOM   4069  H   PHE A1151      13.936  50.539  26.374  1.00 39.55           H
ATOM   4070  HA  PHE A1151      14.553  47.970  27.424  1.00 39.72           H
ATOM   4071  HB2 PHE A1151      13.982  48.839  24.579  1.00 38.26           H
ATOM   4072  HB3 PHE A1151      14.409  47.168  25.029  1.00 38.26           H
ATOM   4073  HD1 PHE A1151      13.177  46.090  26.989  1.00 29.69           H
ATOM   4074  HD2 PHE A1151      11.681  49.508  24.875  1.00 27.98           H
ATOM   4075  HE1 PHE A1151      10.904  45.529  27.714  1.00 25.45           H
ATOM   4076  HE2 PHE A1151       9.381  48.988  25.695  1.00 33.07           H
ATOM   4077  HZ  PHE A1151       8.989  46.903  27.021  1.00 32.57           H
ATOM   4078  N   SER A1152      17.005  49.370  25.774  1.00 32.51           N
ATOM   4079  CA  SER A1152      18.475  49.272  25.642  1.00 36.27           C
ATOM   4080  C   SER A1152      19.152  49.080  27.000  1.00 32.76           C
ATOM   4081  O   SER A1152      20.015  48.218  27.114  1.00 32.01           O
ATOM   4082  CB  SER A1152      19.080  50.522  24.971  1.00 38.95           C
ATOM   4083  OG  SER A1152      18.528  50.657  23.685  1.00 42.20           O
ATOM   4084  H   SER A1152      16.534  50.208  25.459  1.00 39.01           H
ATOM   4085  HA  SER A1152      18.717  48.401  25.033  1.00 43.53           H
ATOM   4086  HB2 SER A1152      18.845  51.409  25.563  1.00 46.74           H
ATOM   4087  HB3 SER A1152      20.164  50.419  24.906  1.00 46.74           H
ATOM   4088  HG  SER A1152      18.883  49.947  23.139  1.00 50.64           H
ATOM   4089  N   GLU A1153      18.762  49.862  28.024  1.00 31.85           N
ATOM   4090  CA  GLU A1153      19.323  49.701  29.378  1.00 34.63           C
ATOM   4091  C   GLU A1153      19.009  48.332  29.964  1.00 37.09           C
ATOM   4092  O   GLU A1153      19.884  47.731  30.579  1.00 36.22           O
ATOM   4093  CB  GLU A1153      18.824  50.828  30.307  1.00 32.97           C
ATOM   4094  CG  GLU A1153      19.448  52.179  29.875  1.00 36.92           C
ATOM   4095  CD  GLU A1153      18.799  53.434  30.485  1.00 37.04           C
ATOM   4096  OE1 GLU A1153      17.726  53.324  31.118  1.00 34.93           O
ATOM   4097  OE2 GLU A1153      19.381  54.513  30.263  1.00 53.69           O1-
ATOM   4098  H   GLU A1153      18.070  50.585  27.881  1.00 38.22           H
ATOM   4099  HA  GLU A1153      20.407  49.780  29.300  1.00 41.56           H
ATOM   4100  HB2 GLU A1153      17.736  50.886  30.261  1.00 39.56           H
ATOM   4101  HB3 GLU A1153      19.122  50.610  31.332  1.00 39.56           H
ATOM   4102  HG2 GLU A1153      20.516  52.189  30.088  1.00 44.30           H
ATOM   4103  HG3 GLU A1153      19.404  52.291  28.793  1.00 44.30           H
ATOM   4104  N   LEU A1154      17.782  47.819  29.754  1.00 28.07           N
ATOM   4105  CA  LEU A1154      17.418  46.488  30.160  1.00 29.72           C
ATOM   4106  C   LEU A1154      18.255  45.432  29.437  1.00 28.24           C
ATOM   4107  O   LEU A1154      18.640  44.473  30.073  1.00 33.13           O
ATOM   4108  CB  LEU A1154      15.901  46.246  29.992  1.00 28.34           C
ATOM   4109  CG  LEU A1154      15.029  47.084  30.944  1.00 30.07           C
ATOM   4110  CD1 LEU A1154      13.571  47.121  30.479  1.00 29.59           C
ATOM   4111  CD2 LEU A1154      15.101  46.472  32.341  1.00 25.99           C
ATOM   4112  H   LEU A1154      17.096  48.376  29.260  1.00 33.68           H
ATOM   4113  HA  LEU A1154      17.659  46.406  31.219  1.00 35.67           H
ATOM   4114  HB2 LEU A1154      15.622  46.483  28.966  1.00 34.00           H
ATOM   4115  HB3 LEU A1154      15.689  45.185  30.148  1.00 34.00           H
ATOM   4116  HG  LEU A1154      15.414  48.096  30.977  1.00 36.09           H
ATOM   4117 HD11 LEU A1154      12.954  47.591  31.240  1.00 35.51           H
ATOM   4118 HD12 LEU A1154      13.489  47.680  29.544  1.00 35.51           H
ATOM   4119 HD13 LEU A1154      13.208  46.107  30.309  1.00 35.51           H
ATOM   4120 HD21 LEU A1154      14.449  47.009  33.028  1.00 31.18           H
ATOM   4121 HD22 LEU A1154      14.791  45.428  32.311  1.00 31.18           H
ATOM   4122 HD23 LEU A1154      16.118  46.531  32.719  1.00 31.18           H
ATOM   4123  N   VAL A1155      18.536  45.556  28.143  1.00 35.41           N
ATOM   4124  CA  VAL A1155      19.380  44.594  27.450  1.00 38.54           C
ATOM   4125  C   VAL A1155      20.782  44.590  28.084  1.00 36.71           C
ATOM   4126  O   VAL A1155      21.296  43.518  28.382  1.00 33.16           O
ATOM   4127  CB  VAL A1155      19.407  44.875  25.939  1.00 38.48           C
ATOM   4128  CG1 VAL A1155      20.443  43.973  25.261  1.00 37.55           C
ATOM   4129  CG2 VAL A1155      18.039  44.594  25.325  1.00 35.92           C
ATOM   4130  H   VAL A1155      18.207  46.362  27.630  1.00 42.49           H
ATOM   4131  HA  VAL A1155      18.943  43.605  27.595  1.00 46.24           H
ATOM   4132  HB  VAL A1155      19.666  45.918  25.757  1.00 46.18           H
ATOM   4133 HG11 VAL A1155      20.428  44.140  24.185  1.00 45.06           H
ATOM   4134 HG12 VAL A1155      21.444  44.203  25.622  1.00 45.06           H
ATOM   4135 HG13 VAL A1155      20.218  42.930  25.480  1.00 45.06           H
ATOM   4136 HG21 VAL A1155      18.064  44.805  24.260  1.00 43.10           H
ATOM   4137 HG22 VAL A1155      17.783  43.549  25.501  1.00 43.10           H
ATOM   4138 HG23 VAL A1155      17.274  45.222  25.768  1.00 43.10           H
ATOM   4139  N   GLU A1156      21.373  45.772  28.310  1.00 36.52           N
ATOM   4140  CA  GLU A1156      22.677  45.849  28.985  1.00 38.28           C
ATOM   4141  C   GLU A1156      22.622  45.201  30.362  1.00 34.36           C
ATOM   4142  O   GLU A1156      23.396  44.302  30.684  1.00 40.02           O
ATOM   4143  CB  GLU A1156      23.167  47.312  29.085  1.00 40.97           C
ATOM   4144  CG  GLU A1156      24.223  47.615  28.036  1.00 51.60           C
ATOM   4145  CD  GLU A1156      24.804  49.025  28.166  1.00 66.23           C
ATOM   4146  OE1 GLU A1156      25.152  49.420  29.305  1.00 64.25           O
ATOM   4147  OE2 GLU A1156      24.897  49.674  27.099  1.00 62.68           O1-
ATOM   4148  H   GLU A1156      20.897  46.631  28.063  1.00 43.82           H
ATOM   4149  HA  GLU A1156      23.386  45.279  28.384  1.00 45.93           H
ATOM   4150  HB2 GLU A1156      22.335  48.004  28.950  1.00 49.17           H
ATOM   4151  HB3 GLU A1156      23.601  47.484  30.070  1.00 49.17           H
ATOM   4152  HG2 GLU A1156      25.043  46.915  28.207  1.00 61.92           H
ATOM   4153  HG3 GLU A1156      23.826  47.452  27.031  1.00 61.92           H
ATOM   4154  N   HIS A1157      21.665  45.622  31.188  1.00 36.73           N
ATOM   4155  CA  HIS A1157      21.543  45.117  32.524  1.00 34.19           C
ATOM   4156  C   HIS A1157      21.281  43.611  32.602  1.00 37.72           C
ATOM   4157  O   HIS A1157      21.931  42.909  33.369  1.00 37.81           O
ATOM   4158  CB  HIS A1157      20.471  45.921  33.228  1.00 35.61           C
ATOM   4159  CG  HIS A1157      20.359  45.541  34.678  1.00 34.70           C
ATOM   4160  ND1 HIS A1157      21.414  45.622  35.590  1.00 43.48           N
ATOM   4161  CD2 HIS A1157      19.226  45.129  35.317  1.00 38.74           C
ATOM   4162  CE1 HIS A1157      20.908  45.157  36.745  1.00 38.42           C
ATOM   4163  NE2 HIS A1157      19.599  44.893  36.620  1.00 41.50           N
ATOM   4164  H   HIS A1157      21.029  46.347  30.893  1.00 44.08           H
ATOM   4165  HA  HIS A1157      22.488  45.311  33.031  1.00 41.02           H
ATOM   4166  HB2 HIS A1157      19.516  45.769  32.725  1.00 42.74           H
ATOM   4167  HB3 HIS A1157      20.731  46.977  33.177  1.00 42.74           H
ATOM   4168  HD2 HIS A1157      18.246  44.989  34.885  1.00 46.49           H
ATOM   4169  HE1 HIS A1157      21.501  44.892  37.607  1.00 46.11           H
ATOM   4170  HE2 HIS A1157      19.024  44.472  37.336  1.00 49.80           H
ATOM   4171  N   LEU A1158      20.327  43.077  31.837  1.00 42.03           N
ATOM   4172  CA  LEU A1158      20.007  41.645  31.893  1.00 34.13           C
ATOM   4173  C   LEU A1158      21.180  40.843  31.330  1.00 34.07           C
ATOM   4174  O   LEU A1158      21.439  39.763  31.841  1.00 35.90           O
ATOM   4175  CB  LEU A1158      18.664  41.359  31.193  1.00 35.82           C
ATOM   4176  CG  LEU A1158      17.426  41.989  31.852  1.00 37.47           C
ATOM   4177  CD1 LEU A1158      16.227  41.855  30.909  1.00 31.55           C
ATOM   4178  CD2 LEU A1158      17.069  41.347  33.204  1.00 40.89           C
ATOM   4179  H   LEU A1158      19.827  43.664  31.185  1.00 50.44           H
ATOM   4180  HA  LEU A1158      19.894  41.363  32.941  1.00 40.96           H
ATOM   4181  HB2 LEU A1158      18.740  41.745  30.176  1.00 42.98           H
ATOM   4182  HB3 LEU A1158      18.519  40.279  31.139  1.00 42.98           H
ATOM   4183  HG  LEU A1158      17.603  43.050  32.034  1.00 44.97           H
ATOM   4184 HD11 LEU A1158      15.370  42.383  31.327  1.00 37.86           H
ATOM   4185 HD12 LEU A1158      16.462  42.295  29.938  1.00 37.86           H
ATOM   4186 HD13 LEU A1158      15.969  40.802  30.795  1.00 37.86           H
ATOM   4187 HD21 LEU A1158      16.183  41.830  33.620  1.00 49.06           H
ATOM   4188 HD22 LEU A1158      16.886  40.278  33.090  1.00 49.06           H
ATOM   4189 HD23 LEU A1158      17.891  41.488  33.906  1.00 49.06           H
ATOM   4190  N   GLY A1159      21.901  41.370  30.313  1.00 38.17           N
ATOM   4191  CA  GLY A1159      23.154  40.809  29.833  1.00 41.54           C
ATOM   4192  C   GLY A1159      24.168  40.628  30.963  1.00 48.37           C
ATOM   4193  O   GLY A1159      24.690  39.524  31.134  1.00 46.76           O
ATOM   4194  H   GLY A1159      21.614  42.253  29.909  1.00 45.80           H
ATOM   4195  HA2 GLY A1159      22.945  39.832  29.401  1.00 49.85           H
ATOM   4196  HA3 GLY A1159      23.581  41.459  29.071  1.00 49.85           H
ATOM   4197  N   ASN A1160      24.399  41.681  31.762  1.00 45.93           N
ATOM   4198  CA  ASN A1160      25.253  41.586  32.951  1.00 46.80           C
ATOM   4199  C   ASN A1160      24.708  40.538  33.912  1.00 38.92           C
ATOM   4200  O   ASN A1160      25.519  39.751  34.381  1.00 49.61           O
ATOM   4201  CB  ASN A1160      25.498  42.956  33.643  1.00 36.22           C
ATOM   4202  CG  ASN A1160      26.089  43.996  32.691  1.00 49.65           C
ATOM   4203  OD1 ASN A1160      26.854  43.667  31.792  1.00 51.32           O
ATOM   4204  ND2 ASN A1160      25.806  45.279  32.916  1.00 52.77           N
ATOM   4205  H   ASN A1160      23.953  42.567  31.561  1.00 55.11           H
ATOM   4206  HA  ASN A1160      26.230  41.235  32.619  1.00 56.16           H
ATOM   4207  HB2 ASN A1160      24.585  43.331  34.107  1.00 43.46           H
ATOM   4208  HB3 ASN A1160      26.240  42.779  34.420  1.00 43.46           H
ATOM   4209 HD21 ASN A1160      26.216  45.982  32.320  1.00 63.33           H
ATOM   4210 HD22 ASN A1160      25.164  45.537  33.651  1.00 63.33           H
ATOM   4211  N   LEU A1161      23.398  40.497  34.238  1.00 40.76           N
ATOM   4212  CA  LEU A1161      22.855  39.477  35.167  1.00 37.35           C
ATOM   4213  C   LEU A1161      23.033  38.054  34.604  1.00 42.63           C
ATOM   4214  O   LEU A1161      23.198  37.105  35.369  1.00 43.91           O
ATOM   4215  CB  LEU A1161      21.371  39.698  35.561  1.00 41.34           C
ATOM   4216  CG  LEU A1161      21.033  41.079  36.181  1.00 45.95           C
ATOM   4217  CD1 LEU A1161      19.578  41.115  36.689  1.00 38.96           C
ATOM   4218  CD2 LEU A1161      21.964  41.411  37.353  1.00 48.68           C
ATOM   4219  H   LEU A1161      22.766  41.179  33.843  1.00 48.92           H
ATOM   4220  HA  LEU A1161      23.441  39.530  36.083  1.00 44.82           H
ATOM   4221  HB2 LEU A1161      20.743  39.546  34.684  1.00 49.61           H
ATOM   4222  HB3 LEU A1161      21.105  38.925  36.283  1.00 49.61           H
ATOM   4223  HG  LEU A1161      21.135  41.854  35.427  1.00 55.14           H
ATOM   4224 HD11 LEU A1161      19.323  42.118  37.027  1.00 46.75           H
ATOM   4225 HD12 LEU A1161      18.908  40.852  35.873  1.00 46.75           H
ATOM   4226 HD13 LEU A1161      19.440  40.410  37.511  1.00 46.75           H
ATOM   4227 HD21 LEU A1161      21.650  42.346  37.818  1.00 58.42           H
ATOM   4228 HD22 LEU A1161      21.924  40.609  38.091  1.00 58.42           H
ATOM   4229 HD23 LEU A1161      22.988  41.536  37.000  1.00 58.42           H
ATOM   4230  N   LEU A1162      22.961  37.880  33.276  1.00 45.56           N
ATOM   4231  CA  LEU A1162      23.104  36.558  32.644  1.00 54.61           C
ATOM   4232  C   LEU A1162      24.556  36.057  32.770  1.00 50.80           C
ATOM   4233  O   LEU A1162      24.779  34.895  33.109  1.00 48.90           O
ATOM   4234  CB  LEU A1162      22.633  36.647  31.179  1.00 44.16           C
ATOM   4235  CG  LEU A1162      22.377  35.321  30.455  1.00 50.69           C
ATOM   4236  CD1 LEU A1162      21.344  34.393  31.126  1.00 41.32           C
ATOM   4237  CD2 LEU A1162      21.822  35.692  29.071  1.00 45.63           C
ATOM   4238  H   LEU A1162      22.812  38.682  32.679  1.00 54.67           H
ATOM   4239  HA  LEU A1162      22.451  35.865  33.176  1.00 65.54           H
ATOM   4240  HB2 LEU A1162      21.704  37.217  31.159  1.00 52.99           H
ATOM   4241  HB3 LEU A1162      23.376  37.209  30.611  1.00 52.99           H
ATOM   4242  HG  LEU A1162      23.320  34.788  30.332  1.00 60.83           H
ATOM   4243 HD11 LEU A1162      21.221  33.494  30.525  1.00 49.59           H
ATOM   4244 HD12 LEU A1162      21.681  34.095  32.118  1.00 49.59           H
ATOM   4245 HD13 LEU A1162      20.383  34.895  31.205  1.00 49.59           H
ATOM   4246 HD21 LEU A1162      21.664  34.787  28.483  1.00 54.75           H
ATOM   4247 HD22 LEU A1162      20.872  36.222  29.168  1.00 54.75           H
ATOM   4248 HD23 LEU A1162      22.531  36.338  28.556  1.00 54.75           H
ATOM   4249  N   GLN A1163      25.539  36.941  32.519  1.00 54.11           N
ATOM   4250  CA  GLN A1163      26.970  36.628  32.653  1.00 54.64           C
ATOM   4251  C   GLN A1163      27.387  36.366  34.098  1.00 64.48           C
ATOM   4252  O   GLN A1163      28.221  35.498  34.348  1.00 75.78           O
ATOM   4253  CB  GLN A1163      27.805  37.760  32.048  1.00 61.55           C
ATOM   4254  CG  GLN A1163      27.618  37.853  30.516  1.00 62.92           C
ATOM   4255  CD  GLN A1163      28.034  39.207  29.939  1.00 74.52           C
ATOM   4256  OE1 GLN A1163      28.524  40.104  30.631  1.00 75.45           O
ATOM   4257  NE2 GLN A1163      27.833  39.364  28.634  1.00 65.51           N
ATOM   4258  H   GLN A1163      25.288  37.878  32.231  1.00 64.94           H
ATOM   4259  HA  GLN A1163      27.171  35.716  32.089  1.00 65.57           H
ATOM   4260  HB2 GLN A1163      27.522  38.701  32.522  1.00 73.85           H
ATOM   4261  HB3 GLN A1163      28.859  37.573  32.257  1.00 73.85           H
ATOM   4262  HG2 GLN A1163      28.208  37.069  30.041  1.00 75.51           H
ATOM   4263  HG3 GLN A1163      26.576  37.681  30.245  1.00 75.51           H
ATOM   4264 HE21 GLN A1163      27.428  38.615  28.096  1.00 78.62           H
ATOM   4265 HE22 GLN A1163      28.075  40.245  28.208  1.00 78.62           H
ATOM   4266  N   ALA A1164      26.818  37.122  35.041  1.00 60.42           N
ATOM   4267  CA  ALA A1164      27.048  36.971  36.473  1.00 64.80           C
ATOM   4268  C   ALA A1164      26.467  35.669  37.014  1.00 66.06           C
ATOM   4269  O   ALA A1164      26.987  35.119  37.983  1.00 70.38           O
ATOM   4270  CB  ALA A1164      26.410  38.156  37.199  1.00 58.12           C
ATOM   4271  H   ALA A1164      26.153  37.826  34.754  1.00 72.51           H
ATOM   4272  HA  ALA A1164      28.122  36.978  36.662  1.00 77.76           H
ATOM   4273  HB1 ALA A1164      26.589  38.068  38.270  1.00 69.75           H
ATOM   4274  HB2 ALA A1164      26.840  39.088  36.833  1.00 69.75           H
ATOM   4275  HB3 ALA A1164      25.335  38.166  37.021  1.00 69.75           H
ATOM   4276  N   ASN A1165      25.369  35.196  36.416  1.00 62.27           N
ATOM   4277  CA  ASN A1165      24.750  33.941  36.802  1.00 61.20           C
ATOM   4278  C   ASN A1165      25.650  32.750  36.388  1.00 61.31           C
ATOM   4279  O   ASN A1165      25.548  31.682  36.986  1.00 61.70           O
ATOM   4280  CB  ASN A1165      23.326  33.916  36.221  1.00 51.84           C
ATOM   4281  CG  ASN A1165      22.622  32.624  36.565  1.00 52.91           C
ATOM   4282  OD1 ASN A1165      22.010  32.484  37.621  1.00 58.59           O
ATOM   4283  ND2 ASN A1165      22.727  31.668  35.652  1.00 56.63           N
ATOM   4284  H   ASN A1165      24.979  35.693  35.626  1.00 74.73           H
ATOM   4285  HA  ASN A1165      24.659  33.928  37.889  1.00 73.44           H
ATOM   4286  HB2 ASN A1165      22.776  34.733  36.690  1.00 62.21           H
ATOM   4287  HB3 ASN A1165      23.354  34.055  35.141  1.00 62.21           H
ATOM   4288 HD21 ASN A1165      22.304  30.770  35.813  1.00 67.95           H
ATOM   4289 HD22 ASN A1165      23.237  31.848  34.794  1.00 67.95           H
ATOM   4290  N   ALA A1166      26.506  32.946  35.375  1.00 65.41           N
ATOM   4291  CA  ALA A1166      27.387  31.949  34.782  1.00 73.82           C
ATOM   4292  C   ALA A1166      28.852  32.096  35.282  1.00 81.16           C
ATOM   4293  O   ALA A1166      29.089  31.774  36.473  1.00 88.71           O
ATOM   4294  CB  ALA A1166      27.214  32.051  33.259  1.00 65.95           C
ATOM   4295  H   ALA A1166      26.542  33.865  34.958  1.00 78.49           H
ATOM   4296  HA  ALA A1166      27.036  30.964  35.091  1.00 88.59           H
ATOM   4297  HB1 ALA A1166      27.534  33.033  32.914  1.00 79.14           H
ATOM   4298  HB2 ALA A1166      26.165  31.904  32.996  1.00 79.14           H
ATOM   4299  HB3 ALA A1166      27.813  31.283  32.773  1.00 79.14           H
ATOM   4300  HC  ALA A1166      29.725  32.475  34.467  1.00 97.39           H
TER
HETATM 4301  C1  AAX A 201       2.334  24.153  19.079  1.00 28.41           C
HETATM 4302  C10 AAX A 201       2.961  29.054  17.255  1.00 24.70           C
HETATM 4303  C12 AAX A 201       3.455  30.508  15.678  1.00 21.06           C
HETATM 4304  C13 AAX A 201       2.257  30.894  16.235  1.00 24.95           C
HETATM 4305  C15 AAX A 201       1.258  31.900  16.018  1.00 35.95           C
HETATM 4306  C16 AAX A 201       0.336  32.199  17.032  1.00 31.72           C
HETATM 4307  C17 AAX A 201      -0.681  33.121  16.777  1.00 35.11           C
HETATM 4308  C18 AAX A 201      -0.716  33.822  15.567  1.00 36.79           C
HETATM 4309  C19 AAX A 201       0.221  33.520  14.545  1.00 36.57           C
HETATM 4310  C20 AAX A 201       1.200  32.546  14.769  1.00 32.55           C
HETATM 4311  C21 AAX A 201       0.161  34.200  13.232  1.00 40.17           C
HETATM 4312  C22 AAX A 201       0.388  33.522  12.025  1.00 34.52           C
HETATM 4313  C23 AAX A 201       0.490  34.240  10.827  1.00 34.99           C
HETATM 4314  C24 AAX A 201       0.280  35.634  10.852  1.00 36.36           C
HETATM 4315  C26 AAX A 201      -0.058  35.595  13.154  1.00 41.29           C
HETATM 4316  C3  AAX A 201       1.708  26.460  19.506  1.00 27.93           C
HETATM 4317  C31 AAX A 201      -2.234  30.168  19.583  1.00 47.66           C
HETATM 4318  C32 AAX A 201      -3.636  30.549  19.163  1.00 54.18           C
HETATM 4319  C33 AAX A 201      -3.984  32.005  18.954  1.00 50.13           C
HETATM 4320  C34 AAX A 201      -3.790  31.112  17.752  1.00 50.12           C
HETATM 4321  C4  AAX A 201       0.787  26.149  20.503  1.00 32.85           C
HETATM 4322  C5  AAX A 201       0.046  27.179  21.084  1.00 30.29           C
HETATM 4323  C6  AAX A 201       0.261  28.504  20.723  1.00 30.24           C
HETATM 4324  C7  AAX A 201       1.208  28.823  19.742  1.00 28.29           C
HETATM 4325  C8  AAX A 201       1.943  27.816  19.125  1.00 26.59           C
HETATM 4326  N11 AAX A 201       3.898  29.349  16.315  1.00 22.65           N
HETATM 4327  N25 AAX A 201      -0.027  36.293  11.999  1.00 42.40           N1+
HETATM 4328  N30 AAX A 201      -2.131  29.871  21.059  1.00 40.24           N
HETATM 4329  N9  AAX A 201       2.925  27.991  18.110  1.00 28.48           N
HETATM 4330  O14 AAX A 201       1.896  29.963  17.261  1.00 26.72           O
HETATM 4331  O2  AAX A 201       2.475  25.582  18.806  1.00 29.55           O
HETATM 4332  O28 AAX A 201      -0.471  29.417  23.002  1.00 42.63           O1-
HETATM 4333  O29 AAX A 201       0.077  31.050  21.187  1.00 42.88           O1-
HETATM 4334  S27 AAX A 201      -0.512  29.784  21.595  1.00 35.41           S2+
HETATM 4335  H1  AAX A 201      -2.732  30.516  21.605  1.00 48.28           H
HETATM 4336  H2  AAX A 201      -1.955  29.231  19.040  1.00 57.19           H
HETATM 4337  H3  AAX A 201      -1.514  30.965  19.277  1.00 57.19           H
HETATM 4338  H10 AAX A 201       0.650  25.124  20.855  1.00 39.42           H
HETATM 4339  H11 AAX A 201       1.364  29.869  19.445  1.00 33.95           H
HETATM 4340  H12 AAX A 201       3.012  23.724  18.330  1.00 34.10           H
HETATM 4341  H13 AAX A 201       1.304  23.823  18.912  1.00 34.10           H
HETATM 4342  H14 AAX A 201       2.682  23.947  20.096  1.00 34.10           H
HETATM 4343  H15 AAX A 201       3.768  27.371  18.160  1.00 34.18           H
HETATM 4344  H16 AAX A 201       4.078  30.985  14.919  1.00 25.27           H
HETATM 4345  H17 AAX A 201       1.945  32.307  14.008  1.00 39.05           H
HETATM 4346  H18 AAX A 201      -1.487  34.565  15.394  1.00 44.15           H
HETATM 4347  H19 AAX A 201      -1.426  33.313  17.545  1.00 42.14           H
HETATM 4348  H20 AAX A 201       0.422  31.704  17.999  1.00 38.06           H
HETATM 4349  H21 AAX A 201      -0.237  36.194  14.059  1.00 49.55           H
HETATM 4350  H23 AAX A 201       0.353  36.256   9.952  1.00 43.63           H
HETATM 4351  H24 AAX A 201       0.745  33.729   9.892  1.00 41.99           H
HETATM 4352  H25 AAX A 201       0.525  32.440  12.023  1.00 41.42           H
HETATM 4353  H4  AAX A 201      -4.404  29.860  19.540  1.00 65.02           H
HETATM 4354  H5  AAX A 201      -4.647  30.817  17.154  1.00 60.14           H
HETATM 4355  H6  AAX A 201      -2.911  31.225  17.121  1.00 60.14           H
HETATM 4356  H7  AAX A 201      -3.239  32.767  19.181  1.00 60.15           H
HETATM 4357  H8  AAX A 201      -4.982  32.372  19.197  1.00 60.15           H
HETATM 4358  H9  AAX A 201      -0.695  26.917  21.852  1.00 36.35           H
HETATM 4359  O   HOH A   1       8.857  28.125  11.041  1.00 29.06           O
HETATM 4360  H1  HOH A   1       8.331  28.576  10.379  1.00 34.87           H
HETATM 4361  H2  HOH A   1       8.529  27.220  11.026  1.00 34.87           H
HETATM 4362  O   HOH A   2       7.078  44.656   0.314  1.00 30.20           O
HETATM 4363  H1  HOH A   2       8.003  44.601   0.566  1.00 36.23           H
HETATM 4364  H2  HOH A   2       6.685  45.243   0.963  1.00 36.23           H
HETATM 4365  O   HOH A   3       9.763  25.864  16.658  1.00 34.38           O
HETATM 4366  H1  HOH A   3       9.986  25.053  16.194  1.00 41.25           H
HETATM 4367  H2  HOH A   3       9.148  26.306  16.069  1.00 41.25           H
HETATM 4368  O   HOH A   4      -1.966  47.529  36.034  1.00 41.39           O
HETATM 4369  H1  HOH A   4      -1.567  48.308  35.635  1.00 49.67           H
HETATM 4370  H2  HOH A   4      -2.709  47.333  35.459  1.00 49.67           H
HETATM 4371  O   HOH A   5       3.319  45.742  40.529  1.00 34.23           O
HETATM 4372  H1  HOH A   5       2.693  45.873  39.815  1.00 41.08           H
HETATM 4373  H2  HOH A   5       4.171  45.633  40.099  1.00 41.08           H
HETATM 4374  O   HOH A   6       7.978  50.256  41.611  1.00 33.91           O
HETATM 4375  H1  HOH A   6       8.497  50.153  40.810  1.00 40.69           H
HETATM 4376  H2  HOH A   6       8.512  50.839  42.153  1.00 40.69           H
HETATM 4377  O   HOH A   7      12.948  39.551  -5.159  1.00 33.86           O
HETATM 4378  H1  HOH A   7      12.373  38.781  -5.133  1.00 40.63           H
HETATM 4379  H2  HOH A   7      12.706  40.061  -4.383  1.00 40.63           H
HETATM 4380  O   HOH A   8       0.810  19.556   7.244  1.00 32.99           O
HETATM 4381  H1  HOH A   8       1.749  19.440   7.080  1.00 39.58           H
HETATM 4382  H2  HOH A   8       0.574  20.355   6.770  1.00 39.58           H
HETATM 4383  O   HOH A   9       0.254  36.357  29.925  1.00 32.60           O
HETATM 4384  H1  HOH A   9      -0.109  35.521  30.228  1.00 39.12           H
HETATM 4385  H2  HOH A   9       0.905  36.581  30.597  1.00 39.12           H
HETATM 4386  O   HOH A  10       0.492  27.339  -6.221  1.00 38.48           O
HETATM 4387  H1  HOH A  10       1.328  26.872  -6.302  1.00 46.17           H
HETATM 4388  H2  HOH A  10      -0.135  26.769  -6.668  1.00 46.17           H
HETATM 4389  O   HOH A  11      13.000  42.138  -4.265  1.00 36.47           O
HETATM 4390  H1  HOH A  11      12.155  42.597  -4.220  1.00 43.77           H
HETATM 4391  H2  HOH A  11      12.875  41.469  -4.936  1.00 43.77           H
HETATM 4392  O   HOH A  12       0.494  46.403  36.304  1.00 39.96           O
HETATM 4393  H1  HOH A  12      -0.322  46.914  36.291  1.00 47.95           H
HETATM 4394  H2  HOH A  12       0.261  45.581  35.862  1.00 47.95           H
HETATM 4395  O   HOH A  13       0.064  30.308  -5.368  1.00 32.63           O
HETATM 4396  H1  HOH A  13       0.310  31.202  -5.112  1.00 39.16           H
HETATM 4397  H2  HOH A  13      -0.850  30.383  -5.647  1.00 39.16           H
HETATM 4398  O   HOH A  14       6.863  20.607   2.880  1.00 46.15           O
HETATM 4399  H1  HOH A  14       7.541  19.956   2.691  1.00 55.38           H
HETATM 4400  H2  HOH A  14       7.279  21.447   2.687  1.00 55.38           H
HETATM 4401  O   HOH A  15       1.748  20.965   9.338  1.00 37.16           O
HETATM 4402  H1  HOH A  15       2.678  20.946   9.096  1.00 44.59           H
HETATM 4403  H2  HOH A  15       1.316  20.472   8.636  1.00 44.59           H
HETATM 4404  O   HOH A  16       7.666  61.051  33.036  1.00 58.13           O
HETATM 4405  H1  HOH A  16       8.561  60.930  33.356  1.00 69.76           H
HETATM 4406  H2  HOH A  16       7.185  61.352  33.814  1.00 69.76           H
HETATM 4407  O   HOH A  17       9.458  26.711  -2.813  1.00 49.21           O
HETATM 4408  H1  HOH A  17       9.573  27.648  -2.643  1.00 59.05           H
HETATM 4409  H2  HOH A  17       9.139  26.354  -1.981  1.00 59.05           H
HETATM 4410  O   HOH A  18       8.422  33.673   0.900  1.00 38.92           O
HETATM 4411  H1  HOH A  18       8.563  33.956   1.806  1.00 46.70           H
HETATM 4412  H2  HOH A  18       7.811  34.320   0.539  1.00 46.70           H
HETATM 4413  O   HOH A  19      13.462  58.208  40.904  1.00 39.25           O
HETATM 4414  H1  HOH A  19      14.125  57.770  41.439  1.00 47.09           H
HETATM 4415  H2  HOH A  19      13.951  58.520  40.140  1.00 47.09           H
HETATM 4416  O   HOH A  20       2.415  46.271  26.590  1.00 41.08           O
HETATM 4417  H1  HOH A  20       2.557  46.485  27.513  1.00 49.30           H
HETATM 4418  H2  HOH A  20       3.047  46.822  26.116  1.00 49.30           H
HETATM 4419  O   HOH A  21      13.351  51.735  41.510  1.00 35.79           O
HETATM 4420  H1  HOH A  21      13.589  51.034  40.893  1.00 42.95           H
HETATM 4421  H2  HOH A  21      14.099  51.770  42.107  1.00 42.95           H
HETATM 4422  O   HOH A  22      10.654  52.286  40.953  1.00 35.62           O
HETATM 4423  H1  HOH A  22      10.544  51.593  40.298  1.00 42.75           H
HETATM 4424  H2  HOH A  22      11.583  52.233  41.199  1.00 42.75           H
HETATM 4425  O   HOH A  23      17.813  44.305  20.010  1.00 37.20           O
HETATM 4426  H1  HOH A  23      16.890  44.265  20.271  1.00 44.64           H
HETATM 4427  H2  HOH A  23      18.162  45.048  20.515  1.00 44.64           H
HETATM 4428  O   HOH A  24       5.252  33.242  42.348  1.00 41.40           O
HETATM 4429  H1  HOH A  24       5.141  32.330  42.619  1.00 49.67           H
HETATM 4430  H2  HOH A  24       4.668  33.734  42.928  1.00 49.67           H
HETATM 4431  O   HOH A  25      -2.748  29.569  -6.173  1.00 45.82           O
HETATM 4432  H1  HOH A  25      -2.219  28.834  -6.491  1.00 54.98           H
HETATM 4433  H2  HOH A  25      -3.435  29.665  -6.834  1.00 54.98           H
HETATM 4434  O   HOH A  26      18.758  44.873  39.370  1.00 39.04           O
HETATM 4435  H1  HOH A  26      17.971  44.502  39.771  1.00 46.85           H
HETATM 4436  H2  HOH A  26      18.556  45.808  39.265  1.00 46.85           H
HETATM 4437  O   HOH A  27       8.661  41.240  48.027  1.00 42.22           O
HETATM 4438  H1  HOH A  27       9.074  42.098  47.925  1.00 50.67           H
HETATM 4439  H2  HOH A  27       9.326  40.707  48.467  1.00 50.67           H
HETATM 4440  O   HOH A  28      10.030  21.933  10.808  1.00 46.38           O
HETATM 4441  H1  HOH A  28      10.927  21.619  10.941  1.00 55.66           H
HETATM 4442  H2  HOH A  28       9.480  21.217  11.133  1.00 55.66           H
HETATM 4443  O   HOH A  29      11.530  25.297   3.737  1.00 42.02           O
HETATM 4444  H1  HOH A  29      11.305  24.389   3.529  1.00 50.42           H
HETATM 4445  H2  HOH A  29      12.486  25.325   3.643  1.00 50.42           H
HETATM 4446  O   HOH A  30      14.625  53.489  39.626  1.00 37.55           O
HETATM 4447  H1  HOH A  30      14.656  52.980  38.813  1.00 45.06           H
HETATM 4448  H2  HOH A  30      14.167  52.914  40.244  1.00 45.06           H
HETATM 4449  O   HOH A  31       6.610  55.414  22.064  1.00 48.94           O
HETATM 4450  H1  HOH A  31       6.611  56.206  21.526  1.00 58.73           H
HETATM 4451  H2  HOH A  31       7.121  54.780  21.556  1.00 58.73           H
HETATM 4452  O   HOH A  32      -3.384  36.902  15.917  1.00 61.21           O
HETATM 4453  H1  HOH A  32      -3.701  37.392  16.678  1.00 73.45           H
HETATM 4454  H2  HOH A  32      -2.422  36.961  15.953  1.00 73.45           H
HETATM 4455  O   HOH A  33      15.200  42.884  45.944  1.00 48.76           O
HETATM 4456  H1  HOH A  33      15.563  42.753  45.066  1.00 58.51           H
HETATM 4457  H2  HOH A  33      15.431  43.788  46.162  1.00 58.51           H
HETATM 4458  O   HOH A  35      -5.341  37.329  26.234  1.00 58.88           O
HETATM 4459  H1  HOH A  35      -6.170  37.278  25.757  1.00 70.65           H
HETATM 4460  H2  HOH A  35      -4.710  37.636  25.583  1.00 70.65           H
HETATM 4461  O   HOH A  36       3.242  26.331  25.964  1.00 33.31           O
HETATM 4462  H1  HOH A  36       3.508  27.243  26.102  1.00 39.97           H
HETATM 4463  H2  HOH A  36       3.959  25.956  25.447  1.00 39.97           H
HETATM 4464  O   HOH A  37      -5.836  41.903  32.744  1.00 52.56           O
HETATM 4465  H1  HOH A  37      -6.208  41.172  32.249  1.00 63.07           H
HETATM 4466  H2  HOH A  37      -6.555  42.202  33.302  1.00 63.07           H
HETATM 4467  O   HOH A  38      -1.234  49.791  50.161  1.00 51.38           O
HETATM 4468  H1  HOH A  38      -0.697  50.215  49.489  1.00 61.65           H
HETATM 4469  H2  HOH A  38      -1.015  50.259  50.968  1.00 61.65           H
HETATM 4470  O   HOH A  39       0.955  32.600  -4.101  1.00 36.92           O
HETATM 4471  H1  HOH A  39       1.452  32.275  -3.345  1.00 44.31           H
HETATM 4472  H2  HOH A  39       0.988  33.559  -4.009  1.00 44.31           H
HETATM 4473  O   HOH A  40      -1.957  50.260   3.831  1.00 66.18           O
HETATM 4474  H1  HOH A  40      -2.632  50.466   4.479  1.00 79.42           H
HETATM 4475  H2  HOH A  40      -2.384  50.399   2.985  1.00 79.42           H
HETATM 4476  O   HOH A  41      -5.469  28.310  -4.771  1.00 37.68           O
HETATM 4477  H1  HOH A  41      -6.058  28.941  -5.197  1.00 45.21           H
HETATM 4478  H2  HOH A  41      -5.235  27.697  -5.469  1.00 45.21           H
HETATM 4479  O   HOH A  42       1.848  34.129  33.385  1.00 35.41           O
HETATM 4480  H1  HOH A  42       1.819  35.010  32.992  1.00 42.49           H
HETATM 4481  H2  HOH A  42       1.747  34.290  34.324  1.00 42.49           H
HETATM 4482  O   HOH A  43      10.631  22.473  40.758  1.00 56.86           O
HETATM 4483  H1  HOH A  43       9.962  23.161  40.773  1.00 68.23           H
HETATM 4484  H2  HOH A  43      11.458  22.936  40.906  1.00 68.23           H
HETATM 4485  O   HOH A  44      15.324  51.378  23.910  1.00 45.44           O
HETATM 4486  H1  HOH A  44      16.264  51.388  23.725  1.00 54.53           H
HETATM 4487  H2  HOH A  44      14.921  51.748  23.122  1.00 54.53           H
HETATM 4488  O   HOH A  45       0.819  27.089  24.548  1.00 41.37           O
HETATM 4489  H1  HOH A  45       1.491  26.507  24.913  1.00 49.64           H
HETATM 4490  H2  HOH A  45      -0.001  26.604  24.657  1.00 49.64           H
HETATM 4491  O   HOH A  46       2.247  52.656  15.554  1.00 59.44           O
HETATM 4492  H1  HOH A  46       2.371  53.476  16.036  1.00 71.33           H
HETATM 4493  H2  HOH A  46       2.498  51.975  16.184  1.00 71.33           H
HETATM 4494  O   HOH A  47      10.850  29.468  15.225  1.00 45.64           O
HETATM 4495  H1  HOH A  47      11.097  29.446  14.298  1.00 54.77           H
HETATM 4496  H2  HOH A  47      10.140  28.826  15.295  1.00 54.77           H
HETATM 4497  O   HOH A  48       0.432  20.110  11.736  1.00 47.80           O
HETATM 4498  H1  HOH A  48       0.855  20.669  12.398  1.00 57.36           H
HETATM 4499  H2  HOH A  48       0.993  20.207  10.963  1.00 57.36           H
HETATM 4500  O   HOH A  49       5.750  47.189   3.838  1.00 47.88           O
HETATM 4501  H1  HOH A  49       5.260  46.620   3.245  1.00 57.46           H
HETATM 4502  H2  HOH A  49       5.590  46.826   4.711  1.00 57.46           H
HETATM 4503  O   HOH A  50      15.992  43.742  10.540  1.00 37.59           O
HETATM 4504  H1  HOH A  50      15.821  42.926  11.016  1.00 45.11           H
HETATM 4505  H2  HOH A  50      16.908  43.937  10.738  1.00 45.11           H
HETATM 4506  O   HOH A  51      18.310  39.122  15.599  1.00 45.51           O
HETATM 4507  H1  HOH A  51      19.165  38.999  15.190  1.00 54.62           H
HETATM 4508  H2  HOH A  51      18.372  39.975  16.035  1.00 54.62           H
HETATM 4509  O   HOH A  52       9.707  39.590  10.128  1.00 41.87           O
HETATM 4510  H1  HOH A  52       9.143  40.341  10.339  1.00 50.25           H
HETATM 4511  H2  HOH A  52      10.296  39.519  10.883  1.00 50.25           H
HETATM 4512  O   HOH A  53       2.492  54.708  40.455  1.00 50.69           O
HETATM 4513  H1  HOH A  53       1.664  54.425  40.850  1.00 60.83           H
HETATM 4514  H2  HOH A  53       2.537  55.645  40.652  1.00 60.83           H
HETATM 4515  O   HOH A  54      14.270  45.903  10.269  1.00 48.32           O
HETATM 4516  H1  HOH A  54      13.422  45.666  10.653  1.00 57.98           H
HETATM 4517  H2  HOH A  54      14.795  45.100  10.346  1.00 57.98           H
HETATM 4518  O   HOH A  55      13.409  25.510  23.513  1.00 39.41           O
HETATM 4519  H1  HOH A  55      12.938  25.487  24.347  1.00 47.29           H
HETATM 4520  H2  HOH A  55      12.837  26.016  22.929  1.00 47.29           H
HETATM 4521  O   HOH A  57      -1.351  34.028  30.605  1.00 44.46           O
HETATM 4522  H1  HOH A  57      -1.841  33.406  30.066  1.00 53.35           H
HETATM 4523  H2  HOH A  57      -1.272  33.596  31.454  1.00 53.35           H
HETATM 4524  O   HOH A  58     -14.795  35.418   0.745  1.00 62.25           O
HETATM 4525  H1  HOH A  58     -14.286  34.749   1.207  1.00 74.69           H
HETATM 4526  H2  HOH A  58     -15.414  34.918   0.213  1.00 74.69           H
HETATM 4527  O   HOH A  59      15.818  50.787  20.889  1.00 38.87           O
HETATM 4528  H1  HOH A  59      15.127  50.126  20.844  1.00 46.64           H
HETATM 4529  H2  HOH A  59      16.575  50.321  21.248  1.00 46.64           H
HETATM 4530  O   HOH A  60      13.344  29.557  43.931  1.00 47.62           O
HETATM 4531  H1  HOH A  60      12.726  30.218  44.249  1.00 57.15           H
HETATM 4532  H2  HOH A  60      13.542  29.027  44.702  1.00 57.15           H
HETATM 4533  O   HOH A  61       9.669  23.667  14.927  1.00 45.62           O
HETATM 4534  H1  HOH A  61      10.541  23.361  15.194  1.00 54.74           H
HETATM 4535  H2  HOH A  61       9.751  23.806  13.981  1.00 54.74           H
HETATM 4536  O   HOH A  62     -11.268  35.166   9.642  1.00 69.77           O
HETATM 4537  H1  HOH A  62     -10.639  35.394  10.328  1.00 83.72           H
HETATM 4538  H2  HOH A  62     -11.670  36.003   9.401  1.00 83.72           H
HETATM 4539  O   HOH A  63       3.943  56.326  28.955  1.00 53.66           O
HETATM 4540  H1  HOH A  63       3.259  55.970  28.388  1.00 64.39           H
HETATM 4541  H2  HOH A  63       3.812  55.859  29.790  1.00 64.39           H
HETATM 4542  O   HOH A  64      15.077  30.867  41.923  1.00 47.84           O
HETATM 4543  H1  HOH A  64      15.076  31.103  42.851  1.00 57.41           H
HETATM 4544  H2  HOH A  64      14.551  31.552  41.503  1.00 57.41           H
HETATM 4545  O   HOH A  65      11.482  45.130  -1.708  1.00 40.60           O
HETATM 4546  H1  HOH A  65      11.447  45.981  -2.146  1.00 48.73           H
HETATM 4547  H2  HOH A  65      11.391  44.493  -2.426  1.00 48.73           H
HETATM 4548  O   HOH A  66       2.952  50.350  17.034  1.00 50.93           O
HETATM 4549  H1  HOH A  66       2.740  49.970  16.179  1.00 61.12           H
HETATM 4550  H2  HOH A  66       2.678  49.678  17.662  1.00 61.12           H
HETATM 4551  O   HOH A  67       3.625  47.689  47.481  1.00 45.84           O
HETATM 4552  H1  HOH A  67       4.235  48.435  47.463  1.00 55.01           H
HETATM 4553  H2  HOH A  67       4.198  46.922  47.533  1.00 55.01           H
HETATM 4554  O   HOH A  68      14.222  52.798  36.885  1.00 37.40           O
HETATM 4555  H1  HOH A  68      15.153  52.717  36.655  1.00 44.88           H
HETATM 4556  H2  HOH A  68      13.936  53.593  36.427  1.00 44.88           H
HETATM 4557  O   HOH A  69       1.086  24.147  23.243  1.00 41.13           O
HETATM 4558  H1  HOH A  69       0.853  23.457  23.844  1.00 49.36           H
HETATM 4559  H2  HOH A  69       2.029  24.064  23.066  1.00 49.36           H
HETATM 4560  O   HOH A  70      14.746  33.961  13.320  1.00 48.65           O
HETATM 4561  H1  HOH A  70      13.936  33.640  12.913  1.00 58.38           H
HETATM 4562  H2  HOH A  70      15.445  33.538  12.824  1.00 58.38           H
HETATM 4563  O   HOH A  71      16.933  52.342  36.254  1.00 50.19           O
HETATM 4564  H1  HOH A  71      17.359  52.289  35.393  1.00 60.23           H
HETATM 4565  H2  HOH A  71      17.215  51.543  36.702  1.00 60.23           H
HETATM 4566  O   HOH A  72       6.042  20.625  36.316  1.00 57.72           O
HETATM 4567  H1  HOH A  72       5.832  20.937  35.434  1.00 69.26           H
HETATM 4568  H2  HOH A  72       6.680  19.924  36.167  1.00 69.26           H
HETATM 4569  O   HOH A  75      -1.020  32.785  23.258  1.00 39.73           O
HETATM 4570  H1  HOH A  75      -0.559  33.376  23.856  1.00 47.68           H
HETATM 4571  H2  HOH A  75      -0.395  32.617  22.536  1.00 47.68           H
HETATM 4572  O   HOH A  76      12.696  51.724  25.676  1.00 44.43           O
HETATM 4573  H1  HOH A  76      12.465  52.087  24.819  1.00 53.31           H
HETATM 4574  H2  HOH A  76      12.081  52.137  26.287  1.00 53.31           H
HETATM 4575  O   HOH A  79       0.388  24.944  31.611  1.00 47.15           O
HETATM 4576  H1  HOH A  79       0.732  24.076  31.828  1.00 56.58           H
HETATM 4577  H2  HOH A  79       1.142  25.407  31.240  1.00 56.58           H
HETATM 4578  O   HOH A  80       0.366  39.791  18.752  1.00 57.48           O
HETATM 4579  H1  HOH A  80       0.972  40.349  18.258  1.00 68.97           H
HETATM 4580  H2  HOH A  80      -0.268  40.413  19.110  1.00 68.97           H
HETATM 4581  O   HOH A  81      10.274  31.785   0.108  1.00 45.82           O
HETATM 4582  H1  HOH A  81      10.724  31.447   0.885  1.00 54.99           H
HETATM 4583  H2  HOH A  81       9.699  32.477   0.450  1.00 54.99           H
HETATM 4584  O   HOH A  82      11.395  43.382   5.411  1.00 43.95           O
HETATM 4585  H1  HOH A  82      12.008  44.074   5.670  1.00 52.74           H
HETATM 4586  H2  HOH A  82      10.572  43.631   5.841  1.00 52.74           H
HETATM 4587  O   HOH A  83       8.725  41.615  11.605  1.00 47.55           O
HETATM 4588  H1  HOH A  83       9.663  41.691  11.797  1.00 57.06           H
HETATM 4589  H2  HOH A  83       8.346  41.256  12.416  1.00 57.06           H
HETATM 4590  O   HOH A  84      10.860  35.446  46.398  1.00 47.75           O
HETATM 4591  H1  HOH A  84      11.330  34.616  46.314  1.00 57.30           H
HETATM 4592  H2  HOH A  84      10.326  35.494  45.603  1.00 57.30           H
HETATM 4593  O   HOH A  85      -9.533  54.706  40.826  1.00 55.22           O
HETATM 4594  H1  HOH A  85      -9.462  53.848  41.250  1.00 66.26           H
HETATM 4595  H2  HOH A  85     -10.249  54.597  40.191  1.00 66.26           H
HETATM 4596  O   HOH A  86      -1.302  33.974  40.579  1.00 52.98           O
HETATM 4597  H1  HOH A  86      -1.086  34.797  40.132  1.00 63.58           H
HETATM 4598  H2  HOH A  86      -0.615  33.891  41.247  1.00 63.58           H
HETATM 4599  O   HOH A  87       4.521  21.130   1.167  1.00 46.32           O
HETATM 4600  H1  HOH A  87       4.544  22.053   1.424  1.00 55.58           H
HETATM 4601  H2  HOH A  87       4.401  21.146   0.215  1.00 55.58           H
HETATM 4602  O   HOH A  88       8.328  53.225  19.979  1.00 48.98           O
HETATM 4603  H1  HOH A  88       9.220  53.032  19.681  1.00 58.78           H
HETATM 4604  H2  HOH A  88       7.917  52.360  20.063  1.00 58.78           H
HETATM 4605  O   HOH A  89       9.801  24.574  12.018  1.00 45.89           O
HETATM 4606  H1  HOH A  89       9.990  23.732  11.598  1.00 55.07           H
HETATM 4607  H2  HOH A  89       9.171  24.993  11.429  1.00 55.07           H
HETATM 4608  O   HOH A  90      20.085  44.924  41.974  1.00 58.78           O
HETATM 4609  H1  HOH A  90      19.868  44.957  41.040  1.00 70.53           H
HETATM 4610  H2  HOH A  90      20.965  44.547  41.994  1.00 70.53           H
HETATM 4611  O   HOH A  91       2.145  20.814  17.188  1.00 53.99           O
HETATM 4612  H1  HOH A  91       2.947  20.826  16.641  1.00 64.78           H
HETATM 4613  H2  HOH A  91       1.579  21.499  16.789  1.00 64.78           H
HETATM 4614  O   HOH A  92       4.670  56.667  45.322  1.00 51.84           O
HETATM 4615  H1  HOH A  92       3.821  56.420  45.694  1.00 62.21           H
HETATM 4616  H2  HOH A  92       4.590  57.605  45.148  1.00 62.21           H
HETATM 4617  O   HOH A  94      16.387  56.313  36.219  1.00 55.00           O
HETATM 4618  H1  HOH A  94      15.727  55.619  36.190  1.00 66.00           H
HETATM 4619  H2  HOH A  94      15.918  57.072  36.567  1.00 66.00           H
HETATM 4620  O   HOH A  95      14.935  28.836  17.150  1.00 46.42           O
HETATM 4621  H1  HOH A  95      14.025  28.540  17.197  1.00 55.71           H
HETATM 4622  H2  HOH A  95      15.328  28.515  17.964  1.00 55.71           H
HETATM 4623  O   HOH A  96      10.935  54.179  20.361  1.00 55.35           O
HETATM 4624  H1  HOH A  96      10.015  54.382  20.534  1.00 66.42           H
HETATM 4625  H2  HOH A  96      11.390  54.407  21.174  1.00 66.42           H
HETATM 4626  O   HOH A  97      18.436  47.741  39.182  1.00 51.80           O
HETATM 4627  H1  HOH A  97      17.575  48.112  38.955  1.00 62.15           H
HETATM 4628  H2  HOH A  97      19.059  48.368  38.810  1.00 62.15           H
HETATM 4629  O   HOH A  98      -7.132  47.562   8.845  1.00 50.82           O
HETATM 4630  H1  HOH A  98      -6.224  47.515   8.547  1.00 60.99           H
HETATM 4631  H2  HOH A  98      -7.069  47.524   9.801  1.00 60.99           H
HETATM 4632  O   HOH A  99      19.869  37.814  39.220  1.00 41.92           O
HETATM 4633  H1  HOH A  99      20.474  38.368  39.719  1.00 50.31           H
HETATM 4634  H2  HOH A  99      20.417  37.426  38.536  1.00 50.31           H
HETATM 4635  O   HOH A 100      -1.655  22.910  16.515  1.00 47.78           O
HETATM 4636  H1  HOH A 100      -0.754  22.957  16.184  1.00 57.34           H
HETATM 4637  H2  HOH A 100      -2.162  23.450  15.907  1.00 57.34           H
HETATM 4638  O   HOH A 101       3.664  32.101  -6.173  1.00 46.93           O
HETATM 4639  H1  HOH A 101       3.178  32.383  -5.396  1.00 56.32           H
HETATM 4640  H2  HOH A 101       4.561  31.967  -5.855  1.00 56.32           H
HETATM 4641  O   HOH A 102       5.228  58.661  28.497  1.00 49.52           O
HETATM 4642  H1  HOH A 102       4.922  57.756  28.611  1.00 59.42           H
HETATM 4643  H2  HOH A 102       4.544  59.187  28.912  1.00 59.42           H
HETATM 4644  O   HOH A 103      12.621  41.246   6.514  1.00 46.28           O
HETATM 4645  H1  HOH A 103      12.044  40.749   7.098  1.00 55.54           H
HETATM 4646  H2  HOH A 103      12.088  41.998   6.239  1.00 55.54           H
HETATM 4647  O   HOH A 105       9.957  44.017   0.742  1.00 43.69           O
HETATM 4648  H1  HOH A 105      10.051  44.870   1.168  1.00 52.43           H
HETATM 4649  H2  HOH A 105      10.509  44.087  -0.041  1.00 52.43           H
HETATM 4650  O   HOH A 106      -4.257  31.849  37.505  1.00 62.90           O
HETATM 4651  H1  HOH A 106      -4.605  31.167  36.930  1.00 75.48           H
HETATM 4652  H2  HOH A 106      -4.976  32.043  38.107  1.00 75.48           H
HETATM 4653  O   HOH A 107      12.495  55.462  25.812  1.00 53.48           O
HETATM 4654  H1  HOH A 107      13.205  55.733  26.396  1.00 64.18           H
HETATM 4655  H2  HOH A 107      11.985  54.840  26.339  1.00 64.18           H
HETATM 4656  O   HOH A 108       8.334  35.181  -4.542  1.00 38.50           O
HETATM 4657  H1  HOH A 108       7.847  34.755  -3.832  1.00 46.20           H
HETATM 4658  H2  HOH A 108       8.948  35.768  -4.093  1.00 46.20           H
HETATM 4659  O   HOH A 109       2.082  30.137  -7.819  1.00 46.71           O
HETATM 4660  H1  HOH A 109       1.544  29.495  -7.351  1.00 56.05           H
HETATM 4661  H2  HOH A 109       2.674  30.484  -7.150  1.00 56.05           H
HETATM 4662  O   HOH A 114      18.251  52.378  33.824  1.00 65.21           O
HETATM 4663  H1  HOH A 114      18.590  53.220  34.132  1.00 78.25           H
HETATM 4664  H2  HOH A 114      18.022  52.545  32.905  1.00 78.25           H
HETATM 4665  O   HOH A 115       3.179  22.891  22.365  1.00 47.82           O
HETATM 4666  H1  HOH A 115       3.938  23.207  21.855  1.00 57.38           H
HETATM 4667  H2  HOH A 115       3.480  22.145  22.878  1.00 57.38           H
HETATM 4668  O   HOH A 116      -9.322  35.222  -5.405  1.00 65.64           O
HETATM 4669  H1  HOH A 116     -10.050  35.742  -5.747  1.00 78.77           H
HETATM 4670  H2  HOH A 116      -9.415  35.279  -4.453  1.00 78.77           H
HETATM 4671  O   HOH A 117      12.646  46.403   6.767  1.00 57.81           O
HETATM 4672  H1  HOH A 117      11.741  46.420   7.083  1.00 69.38           H
HETATM 4673  H2  HOH A 117      13.174  46.551   7.554  1.00 69.38           H
HETATM 4674  O   HOH A 118      21.359  29.170  36.866  1.00 50.01           O
HETATM 4675  H1  HOH A 118      20.914  28.748  37.606  1.00 60.01           H
HETATM 4676  H2  HOH A 118      21.845  29.891  37.273  1.00 60.01           H
HETATM 4677  O   HOH A 119       3.058  20.620  -1.328  1.00 53.40           O
HETATM 4678  H1  HOH A 119       2.299  20.741  -0.755  1.00 64.08           H
HETATM 4679  H2  HOH A 119       2.826  21.092  -2.132  1.00 64.08           H
HETATM 4680  O   HOH A 120       2.182  49.495  26.715  1.00 51.15           O
HETATM 4681  H1  HOH A 120       2.747  49.249  25.974  1.00 61.38           H
HETATM 4682  H2  HOH A 120       2.580  49.048  27.465  1.00 61.38           H
HETATM 4683  O   HOH A 121      18.725  54.122  25.917  1.00 55.08           O
HETATM 4684  H1  HOH A 121      19.387  53.892  25.263  1.00 66.09           H
HETATM 4685  H2  HOH A 121      19.209  54.125  26.746  1.00 66.09           H
HETATM 4686  O   HOH A 122     -10.905  56.434  37.390  1.00 54.02           O
HETATM 4687  H1  HOH A 122     -10.920  55.684  37.993  1.00 64.83           H
HETATM 4688  H2  HOH A 122     -11.694  56.317  36.862  1.00 64.83           H
HETATM 4689  O   HOH A 124      16.864  25.091   5.859  1.00 59.12           O
HETATM 4690  H1  HOH A 124      16.329  25.891   5.856  1.00 70.94           H
HETATM 4691  H2  HOH A 124      16.883  24.827   4.938  1.00 70.94           H
HETATM 4692  O   HOH A 125      23.256  21.740  40.232  1.00 57.85           O
HETATM 4693  H1  HOH A 125      22.893  22.620  40.104  1.00 69.42           H
HETATM 4694  H2  HOH A 125      22.496  21.167  40.142  1.00 69.42           H
HETATM 4695  O   HOH A 126       4.311  21.518  18.371  1.00 54.79           O
HETATM 4696  H1  HOH A 126       3.419  21.188  18.562  1.00 65.75           H
HETATM 4697  H2  HOH A 126       4.557  22.098  19.104  1.00 65.75           H
HETATM 4698  O   HOH A 127      -8.714  46.301  44.481  1.00 53.61           O
HETATM 4699  H1  HOH A 127      -9.428  46.870  44.177  1.00 64.33           H
HETATM 4700  H2  HOH A 127      -8.732  45.561  43.872  1.00 64.33           H
HETATM 4701  O   HOH A 128      -3.293  27.564  22.448  1.00 54.64           O
HETATM 4702  H1  HOH A 128      -3.296  28.275  21.793  1.00 65.57           H
HETATM 4703  H2  HOH A 128      -3.609  26.788  21.995  1.00 65.57           H
HETATM 4704  O   HOH A 131       7.662  56.921  26.298  1.00 58.22           O
HETATM 4705  H1  HOH A 131       7.806  57.456  27.082  1.00 69.87           H
HETATM 4706  H2  HOH A 131       8.444  57.072  25.765  1.00 69.87           H
HETATM 4707  O   HOH A 132      21.460  52.644  26.542  1.00 58.07           O
HETATM 4708  H1  HOH A 132      21.347  52.565  27.491  1.00 69.68           H
HETATM 4709  H2  HOH A 132      22.269  52.161  26.363  1.00 69.68           H
HETATM 4710  O   HOH A 135      20.139  38.934  42.813  1.00 51.71           O
HETATM 4711  H1  HOH A 135      20.767  38.901  43.533  1.00 62.05           H
HETATM 4712  H2  HOH A 135      20.686  39.136  42.046  1.00 62.05           H
HETATM 4713  O   HOH A 136       0.252  50.068  29.159  1.00 54.22           O
HETATM 4714  H1  HOH A 136       0.672  49.937  28.307  1.00 65.07           H
HETATM 4715  H2  HOH A 136       0.070  51.011  29.191  1.00 65.07           H
HETATM 4716  O   HOH A 137       3.483  54.580  17.473  1.00 57.89           O
HETATM 4717  H1  HOH A 137       3.670  54.881  18.364  1.00 69.47           H
HETATM 4718  H2  HOH A 137       4.294  54.151  17.195  1.00 69.47           H
HETATM 4719  O   HOH A 139      14.819  42.564   7.751  1.00 49.99           O
HETATM 4720  H1  HOH A 139      14.209  41.972   7.304  1.00 59.99           H
HETATM 4721  H2  HOH A 139      15.346  42.942   7.049  1.00 59.99           H
HETATM 4722  O   HOH A 140      -4.155  43.068  48.872  1.00 59.84           O
HETATM 4723  H1  HOH A 140      -4.560  42.296  48.473  1.00 71.81           H
HETATM 4724  H2  HOH A 140      -4.523  43.097  49.756  1.00 71.81           H
HETATM 4725  O   HOH A 141      -3.925  42.231  16.004  1.00 57.16           O
HETATM 4726  H1  HOH A 141      -2.979  42.197  15.823  1.00 68.59           H
HETATM 4727  H2  HOH A 141      -3.980  42.711  16.829  1.00 68.59           H
HETATM 4728  O   HOH A 142       0.678  41.167  44.926  1.00 47.52           O
HETATM 4729  H1  HOH A 142       0.137  41.944  45.065  1.00 57.02           H
HETATM 4730  H2  HOH A 142       0.076  40.433  45.059  1.00 57.02           H
HETATM 4731  O   HOH A 143     -10.273  31.363  -1.200  1.00 50.64           O
HETATM 4732  H1  HOH A 143     -10.880  31.423  -1.937  1.00 60.77           H
HETATM 4733  H2  HOH A 143     -10.832  31.420  -0.424  1.00 60.77           H
HETATM 4734  O   HOH A 144      -1.978  27.283  24.918  1.00 50.92           O
HETATM 4735  H1  HOH A 144      -1.508  27.885  24.320  1.00 61.11           H
HETATM 4736  H2  HOH A 144      -2.802  27.094  24.460  1.00 61.11           H
HETATM 4737  O   HOH A 146      23.190  27.485  35.495  1.00 60.59           O
HETATM 4738  H1  HOH A 146      22.698  28.046  36.097  1.00 72.70           H
HETATM 4739  H2  HOH A 146      22.783  27.639  34.644  1.00 72.70           H
HETATM 4740  O   HOH A 147       3.906  30.949  41.330  1.00 46.43           O
HETATM 4741  H1  HOH A 147       4.577  31.256  40.718  1.00 55.72           H
HETATM 4742  H2  HOH A 147       4.365  30.313  41.882  1.00 55.72           H
HETATM 4743  O   HOH A 148      -1.560  39.750  45.890  1.00 55.96           O
HETATM 4744  H1  HOH A 148      -2.128  39.029  45.598  1.00 67.15           H
HETATM 4745  H2  HOH A 148      -2.058  40.538  45.668  1.00 67.15           H
HETATM 4746  O   HOH A 149       5.037  25.919  -7.165  1.00 49.44           O
HETATM 4747  H1  HOH A 149       4.692  25.670  -8.023  1.00 59.33           H
HETATM 4748  H2  HOH A 149       4.338  25.652  -6.556  1.00 59.33           H
HETATM 4749  O   HOH A 150       9.343  58.827  28.617  1.00 57.47           O
HETATM 4750  H1  HOH A 150       9.960  59.553  28.525  1.00 68.97           H
HETATM 4751  H2  HOH A 150       8.636  59.178  29.160  1.00 68.97           H
HETATM 4752  O   HOH A 151      13.277  53.425  23.511  1.00 58.53           O
HETATM 4753  H1  HOH A 151      13.161  54.312  23.859  1.00 70.23           H
HETATM 4754  H2  HOH A 151      13.846  52.994  24.154  1.00 70.23           H
HETATM 4755  O   HOH A 153     -10.009  31.562  -4.836  1.00 59.16           O
HETATM 4756  H1  HOH A 153      -9.761  30.676  -5.100  1.00 70.99           H
HETATM 4757  H2  HOH A 153      -9.487  31.735  -4.053  1.00 70.99           H
HETATM 4758  O   HOH A 155      18.249  18.714  38.619  1.00 65.02           O
HETATM 4759  H1  HOH A 155      17.381  18.896  38.260  1.00 78.03           H
HETATM 4760  H2  HOH A 155      18.115  18.684  39.567  1.00 78.03           H
HETATM 4761  O   HOH A 156      17.614  23.319  28.000  1.00 51.86           O
HETATM 4762  H1  HOH A 156      17.687  22.844  27.173  1.00 62.23           H
HETATM 4763  H2  HOH A 156      18.527  23.488  28.249  1.00 62.23           H
HETATM 4764  O   HOH A 158      20.261  24.435  27.964  1.00 63.81           O
HETATM 4765  H1  HOH A 158      21.058  23.998  28.266  1.00 76.57           H
HETATM 4766  H2  HOH A 158      20.431  25.367  28.136  1.00 76.57           H
HETATM 4767  O   HOH A 159       0.875  33.486  42.384  1.00 55.44           O
HETATM 4768  H1  HOH A 159       1.833  33.454  42.307  1.00 66.53           H
HETATM 4769  H2  HOH A 159       0.647  32.652  42.794  1.00 66.53           H
HETATM 4770  O   HOH A 160      -8.946  34.425   2.124  1.00 65.03           O
HETATM 4771  H1  HOH A 160      -9.129  33.730   2.765  1.00 78.04           H
HETATM 4772  H2  HOH A 160      -9.688  35.022   2.218  1.00 78.04           H
HETATM 4773  O   HOH A 161      -0.111  50.147   7.842  1.00 57.63           O
HETATM 4774  H1  HOH A 161      -0.851  49.557   7.985  1.00 69.16           H
HETATM 4775  H2  HOH A 161       0.373  50.128   8.668  1.00 69.16           H
HETATM 4776  O   HOH A 162       2.923  34.759  43.897  1.00 52.70           O
HETATM 4777  H1  HOH A 162       3.337  34.367  44.669  1.00 63.24           H
HETATM 4778  H2  HOH A 162       2.018  34.447  43.922  1.00 63.24           H
HETATM 4779  O   HOH A 163      21.145  27.003  28.587  1.00 55.88           O
HETATM 4780  H1  HOH A 163      22.090  27.122  28.705  1.00 67.06           H
HETATM 4781  H2  HOH A 163      20.756  27.588  29.239  1.00 67.06           H
HETATM 4782  O   HOH A 164      11.315  33.235   3.744  1.00 41.48           O
HETATM 4783  H1  HOH A 164      11.219  32.342   3.407  1.00 49.78           H
HETATM 4784  H2  HOH A 164      10.431  33.607   3.689  1.00 49.78           H
HETATM 4785  O   HOH A 167      14.566  22.125  21.888  1.00 56.53           O
HETATM 4786  H1  HOH A 167      14.341  22.581  22.701  1.00 67.83           H
HETATM 4787  H2  HOH A 167      15.309  21.570  22.126  1.00 67.83           H
HETATM 4788  O   HOH A 169       5.370  49.804  47.211  1.00 49.72           O
HETATM 4789  H1  HOH A 169       4.844  50.290  46.570  1.00 59.66           H
HETATM 4790  H2  HOH A 169       6.189  50.299  47.264  1.00 59.66           H
HETATM 4791  O   HOH A 170       5.098  22.906  25.144  1.00 46.74           O
HETATM 4792  H1  HOH A 170       4.287  22.698  25.610  1.00 56.09           H
HETATM 4793  H2  HOH A 170       5.062  23.857  25.020  1.00 56.09           H
HETATM 4794  O   HOH A 171      13.322  34.515   9.682  1.00 56.51           O
HETATM 4795  H1  HOH A 171      13.433  35.463   9.789  1.00 67.81           H
HETATM 4796  H2  HOH A 171      12.816  34.245  10.452  1.00 67.81           H
HETATM 4797  O   HOH A 172      -0.528  30.034  39.281  1.00 55.76           O
HETATM 4798  H1  HOH A 172      -0.305  30.529  40.072  1.00 66.91           H
HETATM 4799  H2  HOH A 172      -1.477  30.143  39.197  1.00 66.91           H
HETATM 4800  O   HOH A 173       4.534  49.541  13.984  1.00 57.30           O
HETATM 4801  H1  HOH A 173       5.069  50.328  13.895  1.00 68.76           H
HETATM 4802  H2  HOH A 173       5.132  48.901  14.370  1.00 68.76           H
HETATM 4803  O   HOH A 174      -8.673  56.134  50.079  1.00 69.95           O
HETATM 4804  H1  HOH A 174      -8.418  56.592  50.881  1.00 83.94           H
HETATM 4805  H2  HOH A 174      -9.356  55.524  50.358  1.00 83.94           H
HETATM 4806  O   HOH A 177       5.366  18.508   2.089  1.00 56.91           O
HETATM 4807  H1  HOH A 177       6.217  18.904   2.278  1.00 68.29           H
HETATM 4808  H2  HOH A 177       4.794  19.268   1.960  1.00 68.29           H
HETATM 4809  O   HOH A 178      -4.504  39.737  -5.744  1.00 60.87           O
HETATM 4810  H1  HOH A 178      -4.507  40.520  -5.194  1.00 73.04           H
HETATM 4811  H2  HOH A 178      -4.258  39.027  -5.147  1.00 73.04           H
TER
END
