# Supplementary material for: High-throughput quantum-mechanics/molecular-mechanics (ONIOM) macromolecular crystallographic refinement with PHENIX/DivCon: the impact of mixed Hamiltonian methods on ligand and protein structure
Source: Acta Crystallogr D Struct Biol. 2018 Oct 29;74(Pt 11):1063–77. doi: 10.1107/S2059798318012913 (PMC6213575; doi:10.1107/S2059798318012913)
Supplement: Supplementary file 2 [file d-74-01063-sup2.gz › results_ONIOM/1Y6B-H.cif]

# Generated by MOE 2016.08 on 2017-01-20 16:19.36
# Structure optimized with MOE using MMFF94x forcefield to determine
# ideal geometry (Gas Phase with Electrostatics disabled).
data_comp_list
_chem_comp.id	AAX
_chem_comp.three_letter_code	AAX
_chem_comp.name	AAX.A
_chem_comp.group	non-polymer
_chem_comp.number_atoms_all	58
_chem_comp.number_atoms_nh	34
_chem_comp.desc_level	?
#
data_comp_AAX
#
loop_
_chem_comp_atom.comp_id
_chem_comp_atom.atom_id
_chem_comp_atom.type_symbol
_chem_comp_atom.type_energy
_chem_comp_atom.partial_charge
_chem_comp_atom.x
_chem_comp_atom.y
_chem_comp_atom.z
AAX	O29	O	OS	0	-0.0370	31.0440	21.3050	
AAX	S27	S	S	0	-0.6050	29.7780	21.5610	
AAX	O28	O	OS	0	-0.4770	29.4350	22.9410	
AAX	N30	N	NT1	0	-2.1000	29.8570	21.0210	
AAX	C31	C	CH2	0	-2.2810	30.1240	19.5940	
AAX	C32	C	CH1	0	-3.6970	30.5820	19.2470	
AAX	C34	C	CH2	0	-3.8610	31.1220	17.8270	
AAX	C33	C	CH2	0	-3.9060	32.0700	19.0180	
AAX	C6	C	CR6	0	0.2570	28.6170	20.7720	
AAX	C5	C	CR16	0	0.0050	27.2850	21.0760	
AAX	C4	C	CR16	0	0.7400	26.2640	20.4720	
AAX	C7	C	CR16	0	1.2700	28.8870	19.8200	
AAX	C8	C	CR6	0	2.0060	27.8680	19.1720	
AAX	C3	C	CR6	0	1.7270	26.5530	19.5100	
AAX	O2	O	O2	0	2.4440	25.5730	18.8760	
AAX	C1	C	CH3	0	2.2720	24.1640	19.0970	
AAX	N9	N	NT1	0	2.9390	28.1000	18.1570	
AAX	C10	C	CR5	0	2.8590	29.1080	17.2510	
AAX	O14	O	O2	0	1.8350	29.9810	17.2650	
AAX	C13	C	CR5	0	2.1640	30.9010	16.3250	
AAX	C12	C	CR15	0	3.3500	30.5130	15.7030	
AAX	N11	N	NRD5	0	3.8110	29.3800	16.3060	
AAX	C15	C	CR6	0	1.2040	31.9670	16.0500	
AAX	C20	C	CR16	0	1.1520	32.5770	14.7970	
AAX	C19	C	CR66	0	0.1910	33.5550	14.5390	
AAX	C18	C	CR16	0	-0.7690	33.8790	15.5200	
AAX	C17	C	CR16	0	-0.7460	33.1990	16.7340	
AAX	C16	C	CR16	0	0.2190	32.2500	17.0030	
AAX	C21	C	CR66	0	0.1890	34.2330	13.2050	
AAX	C26	C	CR16	0	0.0020	35.6210	13.0930	
AAX	N25	N	NRD6	0	0.0310	36.2500	11.8970	
AAX	C24	C	CR16	0	0.2250	35.5520	10.7720	
AAX	C23	C	CR16	0	0.4280	34.1700	10.8220	
AAX	C22	C	CR16	0	0.3910	33.4920	12.0440	
AAX	H1	H	H	0	-2.5690	30.5930	21.5300	
AAX	H2	H	HCH2	0	-2.0660	29.2100	19.0400	
AAX	H3	H	HCH2	0	-1.5810	30.9040	19.2950	
AAX	H4	H	HCH1	0	-4.1910	29.8330	19.8660	
AAX	H5	H	HCH2	0	-4.7700	30.9100	17.2640	
AAX	H6	H	HCH2	0	-3.0090	31.1390	17.1480	
AAX	H7	H	HCH2	0	-3.0860	32.7670	19.1900	
AAX	H8	H	HCH2	0	-4.8470	32.5380	19.3060	
AAX	H9	H	HCR6	0	-0.7680	27.0370	21.7880	
AAX	H10	H	HCR6	0	0.5490	25.2370	20.7460	
AAX	H11	H	HCR6	0	1.4900	29.9160	19.5780	
AAX	H12	H	HCH3	0	2.9670	23.6100	18.4660	
AAX	H13	H	HCH3	0	1.2500	23.8790	18.8490	
AAX	H14	H	HCH3	0	2.4690	23.9340	20.1440	
AAX	H15	H	H	0	3.7280	27.4730	18.0930	
AAX	H16	H	HCR5	0	3.8250	31.0250	14.8790	
AAX	H17	H	HCR6	0	1.8550	32.2930	14.0280	
AAX	H18	H	HCR6	0	-1.5100	34.6420	15.3320	
AAX	H19	H	HCR6	0	-1.4970	33.4180	17.4790	
AAX	H20	H	HCR6	0	0.2140	31.7260	17.9480	
AAX	H21	H	HCR6	0	-0.1700	36.2010	13.9870	
AAX	H23	H	HCR6	0	0.2250	36.0600	9.8190	
AAX	H24	H	HCR6	0	0.6150	33.6220	9.9100	
AAX	H25	H	HCR6	0	0.5160	32.4200	12.0860	
#
#
loop_
_chem_comp_tree.comp_id
_chem_comp_tree.atom_id
_chem_comp_tree.atom_back
_chem_comp_tree.atom_forward
_chem_comp_tree.connect_type
AAX	O29	?	S27	START	
AAX	S27	O29	C6	?	
AAX	C6	S27	C5	?	
AAX	C5	C6	H9	?	
AAX	H9	C5	?	?	
AAX	C4	C5	H10	?	
AAX	H10	C4	?	?	
AAX	C3	C4	C8	?	
AAX	C8	C3	C7	?	
AAX	C7	C8	H11	?	
AAX	H11	C7	?	?	
AAX	N9	C8	H15	?	
AAX	H15	N9	?	?	
AAX	C10	N9	N11	?	
AAX	N11	C10	C12	?	
AAX	C12	N11	H16	?	
AAX	H16	C12	?	?	
AAX	C13	C12	C15	?	
AAX	C15	C13	C16	?	
AAX	C16	C15	H20	?	
AAX	H20	C16	?	?	
AAX	C17	C16	H19	?	
AAX	H19	C17	?	?	
AAX	C18	C17	H18	?	
AAX	H18	C18	?	?	
AAX	C19	C18	C20	?	
AAX	C20	C19	H17	?	
AAX	H17	C20	?	?	
AAX	C21	C19	C22	?	
AAX	C22	C21	H25	?	
AAX	H25	C22	?	?	
AAX	C23	C22	H24	?	
AAX	H24	C23	?	?	
AAX	C24	C23	H23	?	
AAX	H23	C24	?	?	
AAX	N25	C24	C26	?	
AAX	C26	N25	H21	?	
AAX	H21	C26	?	?	
AAX	O14	C13	?	?	
AAX	O2	C3	C1	?	
AAX	C1	O2	H12	?	
AAX	H12	C1	?	?	
AAX	H13	C1	?	?	
AAX	H14	C1	?	?	
AAX	N30	S27	H1	?	
AAX	H1	N30	?	?	
AAX	C31	N30	H2	?	
AAX	H2	C31	?	?	
AAX	H3	C31	?	?	
AAX	C32	C31	H4	?	
AAX	H4	C32	?	?	
AAX	C34	C32	H5	?	
AAX	H5	C34	?	?	
AAX	H6	C34	?	?	
AAX	C33	C34	H7	?	
AAX	H7	C33	?	?	
AAX	H8	C33	?	?	
AAX	O28	S27	?	END	
AAX	C32	C33	?	ADD	
AAX	C6	C7	?	ADD	
AAX	C10	O14	?	ADD	
AAX	C15	C20	?	ADD	
AAX	C21	C26	?	ADD	
#
#
loop_
_chem_comp_bond.comp_id
_chem_comp_bond.atom_id_1
_chem_comp_bond.atom_id_2
_chem_comp_bond.type
_chem_comp_bond.value_dist
_chem_comp_bond.value_dist_esd
AAX	S27	O29	single	1.451	0.020	
AAX	C6	S27	single	1.769	0.020	
AAX	C5	C6	aromatic	1.390	0.020	
AAX	H9	C5	single	1.086	0.020	
AAX	C4	C5	aromatic	1.393	0.020	
AAX	H10	C4	single	1.086	0.020	
AAX	C3	C4	aromatic	1.402	0.020	
AAX	C8	C3	aromatic	1.418	0.020	
AAX	C7	C8	aromatic	1.405	0.020	
AAX	H11	C7	single	1.084	0.020	
AAX	N9	C8	single	1.418	0.020	
AAX	H15	N9	single	1.017	0.020	
AAX	C10	N9	single	1.355	0.020	
AAX	N11	C10	aromatic	1.321	0.020	
AAX	C12	N11	aromatic	1.371	0.020	
AAX	H16	C12	single	1.080	0.020	
AAX	C13	C12	aromatic	1.376	0.020	
AAX	C15	C13	single	1.456	0.020	
AAX	C16	C15	aromatic	1.400	0.020	
AAX	H20	C16	single	1.087	0.020	
AAX	C17	C16	aromatic	1.394	0.020	
AAX	H19	C17	single	1.086	0.020	
AAX	C18	C17	aromatic	1.395	0.020	
AAX	H18	C18	single	1.088	0.020	
AAX	C19	C18	aromatic	1.404	0.020	
AAX	C20	C19	aromatic	1.410	0.020	
AAX	H17	C20	single	1.090	0.020	
AAX	C21	C19	single	1.474	0.020	
AAX	C22	C21	aromatic	1.402	0.020	
AAX	H25	C22	single	1.088	0.020	
AAX	C23	C22	aromatic	1.393	0.020	
AAX	H24	C23	single	1.084	0.020	
AAX	C24	C23	aromatic	1.382	0.020	
AAX	H23	C24	single	1.085	0.020	
AAX	N25	C24	aromatic	1.349	0.020	
AAX	C26	N25	aromatic	1.355	0.020	
AAX	H21	C26	single	1.087	0.020	
AAX	O14	C13	aromatic	1.368	0.020	
AAX	O2	C3	single	1.376	0.020	
AAX	C1	O2	single	1.422	0.020	
AAX	H12	C1	single	1.094	0.020	
AAX	H13	C1	single	1.095	0.020	
AAX	H14	C1	single	1.095	0.020	
AAX	N30	S27	single	1.705	0.020	
AAX	H1	N30	single	1.028	0.020	
AAX	C31	N30	single	1.478	0.020	
AAX	H2	C31	single	1.095	0.020	
AAX	H3	C31	single	1.094	0.020	
AAX	C32	C31	single	1.495	0.020	
AAX	H4	C32	single	1.084	0.020	
AAX	C34	C32	single	1.505	0.020	
AAX	H5	C34	single	1.083	0.020	
AAX	H6	C34	single	1.083	0.020	
AAX	C33	C34	single	1.503	0.020	
AAX	H7	C33	single	1.083	0.020	
AAX	H8	C33	single	1.083	0.020	
AAX	O28	S27	single	1.450	0.020	
AAX	C32	C33	single	1.505	0.020	
AAX	C6	C7	aromatic	1.396	0.020	
AAX	C10	O14	aromatic	1.372	0.020	
AAX	C15	C20	aromatic	1.406	0.020	
AAX	C21	C26	aromatic	1.397	0.020	
#
#
loop_
_chem_comp_angle.comp_id
_chem_comp_angle.atom_id_1
_chem_comp_angle.atom_id_2
_chem_comp_angle.atom_id_3
_chem_comp_angle.value_angle
_chem_comp_angle.value_angle_esd
AAX	N30	S27	C6	101.66	3.000	
AAX	O29	S27	C6	108.01	3.000	
AAX	O29	S27	N30	109.20	3.000	
AAX	O29	S27	O28	120.12	3.000	
AAX	O28	S27	C6	107.14	3.000	
AAX	O28	S27	N30	109.12	3.000	
AAX	C31	N30	H1	115.94	3.000	
AAX	S27	N30	H1	118.52	3.000	
AAX	S27	N30	C31	120.14	3.000	
AAX	H2	C31	H3	108.14	3.000	
AAX	C32	C31	H2	109.41	3.000	
AAX	C32	C31	H3	110.64	3.000	
AAX	N30	C31	H2	108.63	3.000	
AAX	N30	C31	H3	110.40	3.000	
AAX	N30	C31	C32	109.58	3.000	
AAX	C34	C32	H4	117.08	3.000	
AAX	C34	C32	C33	59.91	3.000	
AAX	C33	C32	H4	117.83	3.000	
AAX	C31	C32	H4	112.52	3.000	
AAX	C31	C32	C34	119.90	3.000	
AAX	C31	C32	C33	120.22	3.000	
AAX	H5	C34	H6	114.43	3.000	
AAX	C33	C34	H5	117.72	3.000	
AAX	C33	C34	H6	117.75	3.000	
AAX	C32	C34	H5	117.72	3.000	
AAX	C32	C34	H6	118.64	3.000	
AAX	C32	C34	C33	60.05	3.000	
AAX	H7	C33	H8	114.48	3.000	
AAX	C34	C33	H7	117.73	3.000	
AAX	C34	C33	H8	117.77	3.000	
AAX	C32	C33	H7	118.58	3.000	
AAX	C32	C33	H8	117.69	3.000	
AAX	C32	C33	C34	60.04	3.000	
AAX	C5	C6	C7	121.08	3.000	
AAX	S27	C6	C5	118.84	3.000	
AAX	S27	C6	C7	120.07	3.000	
AAX	C4	C5	H9	119.25	3.000	
AAX	C6	C5	H9	121.44	3.000	
AAX	C6	C5	C4	119.31	3.000	
AAX	C5	C4	H10	117.61	3.000	
AAX	C5	C4	C3	120.44	3.000	
AAX	C3	C4	H10	121.94	3.000	
AAX	C8	C7	H11	120.52	3.000	
AAX	C6	C7	H11	118.98	3.000	
AAX	C6	C7	C8	120.49	3.000	
AAX	C7	C8	C3	118.21	3.000	
AAX	C7	C8	N9	123.26	3.000	
AAX	C3	C8	N9	118.49	3.000	
AAX	C4	C3	C8	120.45	3.000	
AAX	C4	C3	O2	124.16	3.000	
AAX	C8	C3	O2	115.39	3.000	
AAX	C3	O2	C1	117.36	3.000	
AAX	H12	C1	H13	107.64	3.000	
AAX	H12	C1	H14	107.64	3.000	
AAX	H13	C1	H14	111.36	3.000	
AAX	O2	C1	H12	107.71	3.000	
AAX	O2	C1	H13	111.14	3.000	
AAX	O2	C1	H14	111.15	3.000	
AAX	C8	N9	H15	112.54	3.000	
AAX	C8	N9	C10	130.18	3.000	
AAX	C10	N9	H15	117.28	3.000	
AAX	N9	C10	N11	127.61	3.000	
AAX	N9	C10	O14	119.23	3.000	
AAX	O14	C10	N11	113.09	3.000	
AAX	C10	O14	C13	105.37	3.000	
AAX	C12	C13	C15	136.00	3.000	
AAX	O14	C13	C15	117.26	3.000	
AAX	O14	C13	C12	106.74	3.000	
AAX	C13	C12	H16	128.47	3.000	
AAX	C13	C12	N11	110.33	3.000	
AAX	N11	C12	H16	121.20	3.000	
AAX	C10	N11	C12	104.45	3.000	
AAX	C20	C15	C16	118.39	3.000	
AAX	C13	C15	C16	121.36	3.000	
AAX	C13	C15	C20	120.25	3.000	
AAX	C19	C20	H17	118.82	3.000	
AAX	C15	C20	H17	119.17	3.000	
AAX	C15	C20	C19	122.00	3.000	
AAX	C18	C19	C21	121.11	3.000	
AAX	C20	C19	C18	117.75	3.000	
AAX	C20	C19	C21	121.14	3.000	
AAX	C17	C18	H18	118.30	3.000	
AAX	C19	C18	H18	120.71	3.000	
AAX	C19	C18	C17	120.99	3.000	
AAX	C18	C17	H19	119.87	3.000	
AAX	C18	C17	C16	120.26	3.000	
AAX	C16	C17	H19	119.88	3.000	
AAX	C17	C16	H20	118.21	3.000	
AAX	C15	C16	H20	121.18	3.000	
AAX	C15	C16	C17	120.61	3.000	
AAX	C19	C21	C22	122.10	3.000	
AAX	C19	C21	C26	122.12	3.000	
AAX	C26	C21	C22	115.77	3.000	
AAX	C21	C26	H21	121.26	3.000	
AAX	C21	C26	N25	125.09	3.000	
AAX	N25	C26	H21	113.65	3.000	
AAX	C26	N25	C24	116.49	3.000	
AAX	C23	C24	H23	120.88	3.000	
AAX	N25	C24	H23	115.29	3.000	
AAX	N25	C24	C23	123.84	3.000	
AAX	C22	C23	H24	120.91	3.000	
AAX	C24	C23	H24	121.10	3.000	
AAX	C24	C23	C22	117.99	3.000	
AAX	C23	C22	H25	118.44	3.000	
AAX	C21	C22	H25	120.73	3.000	
AAX	C21	C22	C23	120.83	3.000	
#
#
loop_
_chem_comp_tor.comp_id
_chem_comp_tor.id
_chem_comp_tor.atom_id_1
_chem_comp_tor.atom_id_2
_chem_comp_tor.atom_id_3
_chem_comp_tor.atom_id_4
_chem_comp_tor.value_angle
_chem_comp_tor.value_angle_esd
_chem_comp_tor.period
AAX	Var_1	N30	S27	C6	C5	-77.56	0.0	0	
AAX	Var_2	O29	S27	N30	H1	-153.25	0.0	0	
AAX	Var_3	S27	N30	C31	H2	94.73	0.0	0	
AAX	Var_4	N30	C31	C32	H4	-61.23	0.0	0	
AAX	CONST_1	C34	C32	C33	H7	-107.31	20.0	3	
AAX	CONST_2	C31	C32	C34	H5	142.58	20.0	3	
AAX	CONST_3	C32	C34	C33	H7	108.71	20.0	3	
AAX	CONST_4	C5	C6	C7	H11	-177.84	20.0	1	
AAX	CONST_5	S27	C6	C5	H9	1.14	20.0	1	
AAX	CONST_6	C6	C5	C4	H10	-179.78	20.0	1	
AAX	CONST_7	C5	C4	C3	C8	0.37	20.0	1	
AAX	CONST_8	C6	C7	C8	C3	-0.63	20.0	1	
AAX	CONST_9	C7	C8	C3	O2	179.78	20.0	1	
AAX	Var_5	C7	C8	N9	H15	162.88	0.0	0	
AAX	Var_6	C4	C3	O2	C1	-0.16	0.0	0	
AAX	Var_7	C3	O2	C1	H12	-179.96	0.0	0	
AAX	Var_8	C8	N9	C10	N11	172.94	0.0	0	
AAX	CONST_10	N9	C10	N11	C12	178.01	20.0	1	
AAX	CONST_11	N9	C10	O14	C13	-178.49	20.0	3	
AAX	CONST_12	C10	O14	C13	C15	-179.46	20.0	3	
AAX	Var_9	C12	C13	C15	C16	-173.91	0.0	0	
AAX	CONST_13	O14	C13	C12	H16	179.68	20.0	1	
AAX	CONST_14	C10	N11	C12	H16	179.56	20.0	1	
AAX	CONST_15	C20	C15	C16	H20	-179.60	20.0	1	
AAX	CONST_16	C13	C15	C20	H17	-0.45	20.0	1	
AAX	CONST_17	C15	C20	C19	C18	0.13	20.0	1	
AAX	Var_10	C18	C19	C21	C22	-135.60	0.0	0	
AAX	CONST_18	C20	C19	C18	H18	-179.42	20.0	1	
AAX	CONST_19	C19	C18	C17	H19	-179.96	20.0	1	
AAX	CONST_20	C18	C17	C16	H20	179.72	20.0	1	
AAX	CONST_21	C19	C21	C22	H25	0.62	20.0	1	
AAX	CONST_22	C19	C21	C26	H21	0.64	20.0	1	
AAX	CONST_23	C21	C26	N25	C24	0.00	20.0	1	
AAX	CONST_24	C26	N25	C24	H23	179.96	20.0	1	
AAX	CONST_25	N25	C24	C23	H24	179.85	20.0	1	
AAX	CONST_26	C24	C23	C22	H25	179.38	20.0	1	
#
#
loop_
_chem_comp_plane_atom.comp_id
_chem_comp_plane_atom.plane_id
_chem_comp_plane_atom.atom_id
_chem_comp_plane_atom.dist_esd
AAX	plan-1	C10	0.020	
AAX	plan-1	O14	0.020	
AAX	plan-1	C13	0.020	
AAX	plan-1	C12	0.020	
AAX	plan-1	N11	0.020	
AAX	plan-1	C15	0.020	
AAX	plan-2	C19	0.020	
AAX	plan-2	C21	0.020	
AAX	plan-2	C26	0.020	
AAX	plan-2	N25	0.020	
AAX	plan-2	C24	0.020	
AAX	plan-2	C23	0.020	
AAX	plan-2	C22	0.020	
AAX	plan-3	C13	0.020	
AAX	plan-3	C15	0.020	
AAX	plan-3	C20	0.020	
AAX	plan-3	C19	0.020	
AAX	plan-3	C18	0.020	
AAX	plan-3	C17	0.020	
AAX	plan-3	C16	0.020	
AAX	plan-3	C21	0.020	
AAX	plan-4	S27	0.020	
AAX	plan-4	C6	0.020	
AAX	plan-4	C5	0.020	
AAX	plan-4	C4	0.020	
AAX	plan-4	C7	0.020	
AAX	plan-4	C8	0.020	
AAX	plan-4	C3	0.020	
AAX	plan-4	O2	0.020	
AAX	plan-4	C1	0.020	
#
